# Supplementary material for: Spatial-ID: a cell typing method for spatially resolved transcriptomics via transfer learning and spatial embedding
Source: Nat Commun. 2022 Dec 10;13:7640. doi: 10.1038/s41467-022-35288-0 (PMC9741613; doi:10.1038/s41467-022-35288-0)
Supplement: Supplementary file 4 — Source Data [file 41467_2022_35288_MOESM4_ESM.zip]

Archive with 47 entries (36 files):
- NCOMMS-22-24196B Source Data/figures_source_data/
- NCOMMS-22-24196B Source Data/figures_source_data/bgi/
- NCOMMS-22-24196B Source Data/figures_source_data/bgi/extend_8.xlsx
- NCOMMS-22-24196B Source Data/figures_source_data/bgi/extend_9.xlsx
- NCOMMS-22-24196B Source Data/figures_source_data/bgi/fig6_data.xlsx
- NCOMMS-22-24196B Source Data/figures_source_data/bgi/fig6b_6h_6j_6i_6k_ext9a_CellTypeLocation.xlsx
- NCOMMS-22-24196B Source Data/figures_source_data/bgi/fig6h_6i_6j_ext9c_hotspot_models.xlsx
- NCOMMS-22-24196B Source Data/figures_source_data/Figure_source_data_notes.xlsx
- NCOMMS-22-24196B Source Data/figures_source_data/hpr/
- NCOMMS-22-24196B Source Data/figures_source_data/hpr/demo/
- NCOMMS-22-24196B Source Data/figures_source_data/hpr/demo/sample3_all.csv
- NCOMMS-22-24196B Source Data/figures_source_data/hpr/demo/st_sample3_demo1.csv
- NCOMMS-22-24196B Source Data/figures_source_data/hpr/demo/st_sample3_demo2.csv
- NCOMMS-22-24196B Source Data/figures_source_data/hpr/hpr_acc.csv
- NCOMMS-22-24196B Source Data/figures_source_data/hpr/hpr_f1.csv
- NCOMMS-22-24196B Source Data/figures_source_data/hpr/hpr_neighbor_cells.csv
- NCOMMS-22-24196B Source Data/figures_source_data/hpr/st_adata_df.csv
- NCOMMS-22-24196B Source Data/figures_source_data/mop/
- NCOMMS-22-24196B Source Data/figures_source_data/mop/acc_curve_wrt_dropout.csv
- NCOMMS-22-24196B Source Data/figures_source_data/mop/demo/
- NCOMMS-22-24196B Source Data/figures_source_data/mop/demo/st_slice153.csv
- NCOMMS-22-24196B Source Data/figures_source_data/mop/demo_dp/
- NCOMMS-22-24196B Source Data/figures_source_data/mop/demo_dp/st_slice153.csv
- NCOMMS-22-24196B Source Data/figures_source_data/mop/f1_curve_wrt_dropout.csv
- NCOMMS-22-24196B Source Data/figures_source_data/mop/mop_acc.csv
- NCOMMS-22-24196B Source Data/figures_source_data/mop/mop_drop.5_acc.csv
- NCOMMS-22-24196B Source Data/figures_source_data/mop/mop_drop.5_f1.csv
- NCOMMS-22-24196B Source Data/figures_source_data/mop/mop_f1.csv
- NCOMMS-22-24196B Source Data/figures_source_data/mop/new_class_discover_df.csv
- NCOMMS-22-24196B Source Data/figures_source_data/mop/sc_adata_df.csv
- NCOMMS-22-24196B Source Data/figures_source_data/mop/st_adata_df.csv
- NCOMMS-22-24196B Source Data/figures_source_data/mop/st_adata_drop.5_df.csv
- NCOMMS-22-24196B Source Data/figures_source_data/nsclc/
- NCOMMS-22-24196B Source Data/figures_source_data/nsclc/demo/
- NCOMMS-22-24196B Source Data/figures_source_data/nsclc/demo/st_sample_demo1.csv
- NCOMMS-22-24196B Source Data/figures_source_data/nsclc/new_class_discover_df.csv
- NCOMMS-22-24196B Source Data/figures_source_data/nsclc/nsclc_acc.csv
- NCOMMS-22-24196B Source Data/figures_source_data/nsclc/nsclc_f1.csv
- NCOMMS-22-24196B Source Data/figures_source_data/nsclc/st_adata_df.csv
- NCOMMS-22-24196B Source Data/figures_source_data/testis/
- NCOMMS-22-24196B Source Data/figures_source_data/testis/demos/
- NCOMMS-22-24196B Source Data/figures_source_data/testis/demos/st_sample_demo_dm.csv
- NCOMMS-22-24196B Source Data/figures_source_data/testis/demos/st_sample_demo_wt.csv
- NCOMMS-22-24196B Source Data/figures_source_data/testis/runtime_test.csv
- NCOMMS-22-24196B Source Data/figures_source_data/testis/st_adata_df.csv
- NCOMMS-22-24196B Source Data/figures_source_data/testis/testis_acc.csv
- NCOMMS-22-24196B Source Data/figures_source_data/testis/testis_f1.csv
