# Supplementary material for: Spatial-ID: a cell typing method for spatially resolved transcriptomics via transfer learning and spatial embedding
Source: Nat Commun. 2022 Dec 10;13:7640. doi: 10.1038/s41467-022-35288-0 (PMC9741613; doi:10.1038/s41467-022-35288-0)
Supplement: Supplementary file 4 — Source Data [file 41467_2022_35288_MOESM4_ESM.zip › NCOMMS-22-24196B Source Data/figures_source_data/bgi/extend_8.xlsx]

## Sheet: ext8c
geneID	Coronal section 1 (log2 (gene exp))	Coronal section 2 (log2 (gene exp))	Coronal section 3 (log2 (gene exp))
0610006L08Rik	3.16993	2	1
0610009B22Rik	11.4964	11.0512	11.3674
0610009O20Rik	9.76321	9	9.51964
0610010F05Rik	11.1013	10.7398	10.9915
0610010K14Rik	11.3315	10.7928	11.0755
0610012G03Rik	13.2264	12.7035	13.0893
0610025J13Rik	3.58496	2.80735	3.58496
0610030E20Rik	8.57365	8.22882	8.29462
0610037L13Rik	11.5221	11.1984	11.6083
0610040B10Rik	9.75322	9.43045	9.77808
0610040J01Rik	7.35755	6.9542	7.05528
1010001N08Rik	5.42626	5.08746	5.04439
1110004E09Rik	11.0492	10.9211	10.8765
1110004F10Rik	12.8072	12.5584	12.6676
1110006O24Rik	6.87036	6.20945	6.78136
1110008F13Rik	12.5016	12.1618	12.3712
1110008P14Rik	14.3733	13.8386	14.0061
1110012L19Rik	10.0056	9.81538	10.062
1110017D15Rik	8.43879	7.88264	8.44708
1110019D14Rik	8.23362	7.78136	7.98299
1110020A21Rik	6.6865	6.55459	6.39232
1110032A03Rik	11.374	11.0875	11.3202
1110032F04Rik	9.60548	9.40514	9.51373
1110034G24Rik	9.45533	8.85798	9.01959
1110038F14Rik	10.6375	10.1886	10.4273
1110046J04Rik	8.91588	8.30378	8.61102
1110051M20Rik	12.2845	12.0025	12.1066
1110059E24Rik	11.1331	10.7599	10.9016
1110059G10Rik	11.1504	10.8242	10.9069
1110065P20Rik	12.9383	12.4868	12.8309
1190002N15Rik	10.3652	10.0661	10.2609
1190005I06Rik	10.7279	9.90539	10.6266
1190007I07Rik	10.6101	10.1787	10.5078
1300002E11Rik	9.5411	8.98868	9.31061
1300014J16Rik	4.70044	3.45943	3.16993
1500009C09Rik	11.0154	11.275	10.9787
1500009L16Rik	10.7398	10.2831	10.445
1500011B03Rik	13.1597	12.6722	12.8815
1500011K16Rik	12.674	12.1347	12.4512
1500015O10Rik	6.83289	5.88264	6.18982
1500035N22Rik	7.33092	6.98868	6.71425
1600002K03Rik	8.34873	7.91289	7.99435
1600010M07Rik	10.5068	10.5068	10.9159
1600012H06Rik	9.17243	8.76818	9.10329
1600014C10Rik	9.89633	9.51964	9.83763
1600020E01Rik	9.84549	9.37504	9.64205
1600025M17Rik	5.49185	5.42626	5
1700001L05Rik	6.82018	6.70044	7.19967
1700001L19Rik	10.4635	9.89178	10.1072
1700003F12Rik	7.40088	7.03342	7.74819
1700003M07Rik	8.11894	7.96	8.02791
1700007K13Rik	7.69349	7.2384	7.53916
1700008J07Rik	7.13955	6.72792	6.70044
1700008O03Rik	8.74819	8.16491	8.54303
1700010K23Rik	6.56986	6.49185	6.18982
1700011L22Rik	3.70044	2.58496	3
1700013F07Rik	8.8009	8.01681	8.40939
1700016D06Rik	8.18488	8.00562	8.19476
1700017B05Rik	8.90388	8.50779	8.75822
1700017D01Rik	2	2	2.32193
1700018A04Rik	5.64386	4.75489	4.9542
1700019D03Rik	9.35535	9.04712	9.37721
1700020D05Rik	3.45943	2.80735	3.16993
1700020I14Rik	13.1958	12.9901	13.2126
1700021F05Rik	11.1706	11.0458	11.1325
1700023F06Rik	9.9263	8.99718	9.74483
1700024B18Rik	5.97728	5.08746	4.85798
1700025G04Rik	11.3592	11.0748	11.2354
1700026J14Rik	4.64386	4.70044	4.90689
1700027A15Rik	3.90689	3.58496	4.9542
1700028P14Rik	6.58496	6.04439	6.12928
1700029J07Rik	6.91886	6.71425	6.40939
1700030J22Rik	7.36632	6.84549	7.04439
1700034H15Rik	6.50779	6.40939	6.30378
1700037C18Rik	8.59619	8.49586	8.53916
1700037F03Rik	4	3.80735	3.70044
1700037H04Rik	12.0481	11.5864	11.8723
1700042G07Rik	2.32193	2	2.32193
1700049J03Rik	2.58496	2	2.32193
1700052K11Rik	8	7.85175	7.7879
1700061H18Rik	2.58496	2	0
1700063D05Rik	6.49185	6.10852	6.85798
1700065D16Rik	4.58496	4	4.45943
1700066M21Rik	10.4126	9.82814	10.2204
1700086O06Rik	9.56224	9.22159	9.34873
1700088E04Rik	9.21675	8.82337	8.99435
1700094M23Rik	5.12928	3.80735	3.16993
1700102P08Rik	7.49185	7.09803	7.53916
1700109H08Rik	7.01123	7.08746	6.91886
1700123J17Rik	4.85798	4.58496	4.9542
1700123O12Rik	7.37504	7	7.25739
1700123O20Rik	10.2981	9.84549	10.1674
1810006J02Rik	5.24793	4.64386	5.61471
1810009A15Rik	7.87036	6.94251	7.59991
1810010H24Rik	8.15482	7.8009	8.23362
1810011H11Rik	4.58496	4	3.70044
1810013L24Rik	12.0671	11.7099	12.1183
1810022K09Rik	12.151	11.3354	11.9207
1810024B03Rik	8.59619	8.29921	8.0607
1810032O08Rik	8.04439	7.8009	7.7879
1810037I17Rik	13.0333	12.5038	12.8777
1810041L15Rik	10.1163	10	10.3151
1810043G02Rik	11.0341	10.6366	10.7781
1810044D09Rik	8.2854	7.73471	8.21432
1810055G02Rik	9.94251	9.60177	9.77479
1810058I24Rik	11.346	10.8727	11.1098
2010015M23Rik	7.73471	6.98868	8
2010107E04Rik	14.9292	14.3797	14.8868
2010110G14Rik	9.07414	8.6865	8.84862
2010110K18Rik	2	3.16993	2
2010111I01Rik	10.9447	10.4767	10.5137
2010300C02Rik	12.5345	12.2831	12.3326
2010315B03Rik	9.47573	9.26444	9.3966
2010320M18Rik	9.99152	9.43879	9.66356
2210011C24Rik	7.46761	7.20945	7.55459
2210016F16Rik	9.35094	9.05799	9.35535
2210016L21Rik	13.0599	12.6602	12.7649
2210408I21Rik	10.5689	10.2992	10.3902
2300009A05Rik	11.4878	10.9651	11.3647
2310001K24Rik	2.58496	2	3
2310002D06Rik	2.80735	3.70044	2
2310009B15Rik	11.5396	10.9513	11.4336
2310011J03Rik	10.821	10.1523	10.6147
2310016G11Rik	3.45943	3.70044	3.32193
2310022A10Rik	10.0334	9.77149	9.87191
2310022B05Rik	12.0406	11.5957	12.2164
2310030G06Rik	7.09803	6.87036	7.12928
2310033P09Rik	10.5068	10.4062	10.3072
2310034O05Rik	3.90689	1	3.80735
2310035C23Rik	11.4813	11.1092	11.3509
2310039H08Rik	10.1799	9.45327	9.94837
2310040G07Rik	5.85798	5.2854	6
2310057M21Rik	10.2527	9.93221	10.0993
2310061I04Rik	11.6497	11.1427	11.4528
2410002F23Rik	10.7952	10.5167	10.6156
2410004B18Rik	11.3421	10.9396	11.1312
2410015M20Rik	13.8013	13.1611	13.4626
2410017I17Rik	3.45943	3.58496	3.58496
2410089E03Rik	10.9099	10.6519	10.8321
2410131K14Rik	10.1497	9.66888	9.99577
2510002D24Rik	11.4351	11.0203	11.0735
2510009E07Rik	11.2627	10.9972	11.1536
2510039O18Rik	10.224	9.61102	10.1687
2510046G10Rik	6.97728	6.87036	6.91886
2600006K01Rik	5.42626	4.39232	6.06609
2610001J05Rik	11.4372	10.9211	11.3276
2610002M06Rik	11.2819	11.007	11.1364
2610008E11Rik	9.63662	9.35755	9.45327
2610021A01Rik	9.15735	8.91289	8.96867
2610035D17Rik	10.275	10.0362	10.0126
2610037D02Rik	8.35315	8.17493	7.98868
2610044O15Rik8	9.83289	9.36194	9.72962
2610206C17Rik	3.32193	4	2.32193
2610301B20Rik	10.9801	10.545	10.8463
2610507B11Rik	11.4543	11.1447	11.3004
2610524H06Rik	10.9484	10.4157	10.8408
2700046A07Rik	7.74819	7.39232	7.56224
2700046G09Rik	7.9542	7.8392	7.9542
2700049A03Rik	8.33985	7.87036	8.20945
2700062C07Rik	10.6248	9.99152	10.2656
2700081O15Rik	9.03892	8.8009	9.09803
2810001G20Rik	10.9513	10.3652	10.8265
2810004N23Rik	10.0848	9.82177	10.0293
2810006K23Rik	8.63662	8.40514	8.24793
2810032G03Rik	8.11894	7.91886	7.96
2810049E08Rik	7.79442	7.96578	7.47573
2810403A07Rik	10.1523	10.014	10.102
2810404M03Rik	5.49185	5.35755	5.55459
2810455O05Rik	9.65642	9.07414	9.46761
2810459M11Rik	8.58871	8.17991	8.47978
2810474O19Rik	8.97441	8.73132	8.88874
2900009J06Rik	8.06609	7.60733	8.11894
2900011O08Rik	13.2396	12.9033	13.0716
2900026A02Rik	10.0196	9.76487	10.1293
2900052N01Rik	10.2264	9.82655	10.3365
2900055J20Rik	9.08481	8.8392	8.8857
2900079G21Rik	9.67066	8.82655	9.11634
2900093K20Rik	9.52356	8.77479	9.20212
2900097C17Rik	12.6457	12.2972	12.5058
3110021N24Rik	7.11894	6.93074	6.82018
3110035E14Rik	12.2972	12.0248	12.1802
3110039M20Rik	9.37938	9.01402	9.00562
3110040N11Rik	9.68299	9.18488	9.41785
3110043O21Rik	10.4757	10.098	10.3597
3110082I17Rik	9.67419	9.33316	9.18239
3300002A11Rik	5.83289	5.35755	6.2854
3300002I08Rik	8.47573	8.47978	8.50779
3300002P13Rik	5.72792	5.20945	5.42626
3632451O06Rik	10.7099	10.6312	10.6795
3830406C13Rik	10.0512	9.7879	9.89936
4632404H12Rik	8.47573	8.21432	8.43045
4632415L05Rik	8.83289	8.79766	8.87958
4732471J01Rik	9.16491	9.01959	8.61839
4732491K20Rik	8.62205	8.5157	8.61471
4831440D22Rik	4.39232	3.80735	4.45943
4831440E17Rik	6.20945	5.85798	6.14975
4833413G10Rik	7.06609	6.6865	7.19967
4833420G17Rik	10.722	10.2155	10.6618
4833439L19Rik	11.8588	11.6207	11.956
4921504E06Rik	7.62936	7.11894	7.47573
4921507P07Rik	7	6.04439	6.76818
4921511I17Rik	7.40939	7.04439	7.20945
4921516A02Rik	6.70044	6.82018	6.74147
4921524J17Rik	10.403	10.1189	10.1459
4930402H24Rik	11.851	11.6046	11.7048
4930419G24Rik	5.64386	5.58496	5.52356
4930426D05Rik	5.9542	5.35755	5.49185
4930426L09Rik	4.58496	4	4.32193
4930429F24Rik	2	2.80735	2.80735
4930430F08Rik	9.96	9.57365	9.77643
4930441J16Rik	4.85798	5	4.80735
4930447C04Rik	8.16993	7.79442	8.04439
4930452G13Rik	6.2854	5.55459	5.78136
4930453N24Rik	10.0821	9.89633	10.1548
4930455C13Rik	4.39232	3.70044	4.58496
4930461C15Rik	4	2.80735	4.45943
4930467D21Rik	6.91886	7.03342	6.04439
4930483K19Rik	4.75489	3.32193	3.70044
4930484H19Rik	3.32193	1.58496	3.45943
4930488L21Rik	7.96	7.62205	7.61471
4930523C07Rik	6.97728	6.10852	6.96578
4930538E20Rik	6.33985	5.61471	5.93074
4930539E08Rik	7.22882	6.62936	7.03342
4930544I03Rik	5.97728	5.93074	5.12928
4930546K05Rik	3.32193	3.16993	2.80735
4930557J02Rik	6.89482	6.16993	6.42626
4930570G19Rik	9.58308	9.06609	9.13955
4930578G10Rik	3.80735	3.58496	3.32193
4930579G24Rik	6.6865	6.44294	6.62936
4930586N03Rik	5.49185	5.58496	5.39232
4930588G17Rik	1.58496	0	2.58496
4930593A02Rik	6.82018	6.56986	6.44294
4930599N23Rik	6.18982	6.62936	6.2854
4931406C07Rik	9.40514	9.08481	9.48382
4931406P16Rik	10.2252	9.84706	10.098
4931407E12Rik	5.75489	5.16993	5.55459
4931428F04Rik	9.62022	9.37287	9.63118
4931440J10Rik	6.64386	6.35755	6.2854
4932438A13Rik	11.6746	11.3309	11.6073
4933404O12Rik	8.74483	8.83605	9.01959
4933406I18Rik	8.47573	8.31288	8.0607
4933417D19Rik	4.52356	4	5.04439
4933417O13Rik	6.12928	4.90689	5.80735
4933424G06Rik	6.45943	5.49185	6.42626
4933427D06Rik	6.16993	5.72792	5.61471
4933427D14Rik	9.36632	9.18488	9.16239
4933431E20Rik	10.9816	10.6284	10.983
4933432K03Rik	5.35755	5.32193	5.20945
4933434E20Rik	10.9758	10.3454	10.7944
5031425E22Rik	10.1972	9.76984	9.94544
5031439G07Rik	12.0289	11.6375	12.098
5330417C22Rik	9.9629	9.47371	9.5411
5330434G04Rik	9.59246	9.74483	9.24793
5430402O13Rik	6.45943	6.22882	6.24793
5430403G16Rik	6.89482	6.12928	6.87036
5430416N02Rik	9.783	9.52943	9.8009
5430419D17Rik	10.2009	9.49185	9.71768
5430425K12Rik	0	1.58496	1
5430427M07Rik	4.45943	3.45943	3.45943
5430427O19Rik	3.58496	3.58496	3.32193
5730409E04Rik	10.6046	10.5746	10.6284
5730455P16Rik	10.7322	10.5226	10.7549
5730480H06Rik	9.36413	8.92778	9.08481
5730522E02Rik	9.65821	9.7879	9.47978
5930412G12Rik	7.53138	7.03342	8.02237
5930435M05Rik	7.86419	7.07682	7.36632
6030419C18Rik	10.5887	10.1434	10.388
6030443J06Rik	10.4136	9.88874	10.0293
6030445D17Rik	4.16993	4.08746	3.45943
6030458C11Rik	10.3476	10.0279	10.3696
6330403K07Rik	14.5411	14.2849	14.5205
6330418K02Rik	7.85175	7.5157	7.54689
6330562C20Rik	7.18982	6.89482	7.08746
6430548M08Rik	12.0039	11.5708	11.8723
6430573F11Rik	9.46148	9.25974	9.59059
6430573P05Rik	6.20945	4.45943	5.83289
6530403H02Rik	9.05799	8.96	8.91588
6720427I07Rik	8.34873	7.7879	7.53916
6720489N17Rik	6.40939	6.04439	6.79442
8030462N17Rik	10.0471	9.96723	10.1485
9030025P20Rik	4.75489	4.85798	5.24793
9030612E09Rik	6.96578	6.83289	6.72792
9030624J02Rik	10.7499	10.5216	10.7912
9130011E15Rik	8.86728	8.86419	8.79766
9130221H12Rik	8.42206	8.44294	8.31288
9130401M01Rik	11.1984	10.9366	10.9181
9230109A22Rik	5.20945	5	5.35755
9230110C19Rik	8.19476	7.6865	7.81378
9330104G04Rik	7.12928	6.98868	6.78136
9330159F19Rik	10.8194	10.4747	10.7944
9330175M20Rik	6.2854	6	5.97728
9330185C12Rik	9.78136	9.60548	10.0954
9330199G10Rik	4.45943	5	5
9430015G10Rik	9.20701	9.11374	9.3015
9430038I01Rik	8.67243	7.79442	8.08215
9530026P05Rik	9.14211	8.98014	9.15735
9530036O11Rik	9.0954	8.72451	8.7879
9530059O14Rik	9.90388	9.39874	9.57932
9530068E07Rik	11.4898	10.9211	11.5507
9530077C05Rik	9.24555	8.76818	9.26679
9530082P21Rik	7	7.12928	7.26679
9630013A20Rik	9.40088	8.80413	9.10591
9930021J03Rik	10.9315	10.6502	10.858
9930104L06Rik	8.92778	8.60363	8.88874
A030001D20Rik	8.67243	8.46761	8.54689
A230005M16Rik	6.74147	5.52356	6.76818
A230006K03Rik	10.7871	10.7313	10.4808
A230050P20Rik	11.0755	10.9629	11.0286
A230057D06Rik	11.1402	10.9614	10.8811
A230072E10Rik	6.75489	6.70044	6.78136
A230083G16Rik	8.21917	7.70736	7.88264
A230087F16Rik	7.14975	7.03342	7.29462
A2m	8.17493	7.55459	7.78136
A2ml1	10.764	10.5392	10.5469
A330008L17Rik	9.43254	9.03067	9.14975
A330009N23Rik	8.88874	8.2384	8.49185
A330015K06Rik	8.05528	8.14975	7.88874
A330033J07Rik	8.87652	8.30834	8.47168
A330048O09Rik	7.07682	6.49185	6.59991
A330069E16Rik	8.42206	7.94251	8.52748
A330070K13Rik	6.78136	6.39232	6.65821
A330076C08Rik	7.43463	7.22882	7.34873
A330093E20Rik	5.70044	6.08746	5.61471
A330102I10Rik	9.11894	8.80735	8.92778
A3galt2	3.45943	3.70044	3.45943
A430005L14Rik	10.8297	10.4767	10.7928
A430033K04Rik	8.69349	8.35755	8.33092
A430105I19Rik	7.15987	6.80735	7.41785
A4galt	5.78136	5.2854	5.78136
A530017D24Rik	8.11894	8.08746	7.57743
A630072M18Rik	8.06609	7.62936	7.73471
A630089N07Rik	7.98868	7.73471	7.76155
A730017C20Rik	11.3848	11.3761	11.2318
A730056A06Rik	6.50779	6.10852	6.76818
A730063M14Rik	8.80413	8.39232	8.85487
A730098A19Rik	7.65821	6.91886	7.3837
A830005F24Rik	5.24793	4.08746	5.39232
A830010M20Rik	11.8599	11.7065	11.7436
A830011K09Rik	7.40939	6.67243	7.2384
A830018L16Rik	11.6289	11.2854	11.4752
A830031A19Rik	6.98868	7.09803	7.18982
A830036E02Rik	9.03067	8.42206	8.69349
A830052D11Rik	7.88874	7.17991	7.50779
A830082K12Rik	10.1874	9.85487	10.0954
A930007I19Rik	7	6.59991	6.62936
A930015D03Rik	8.65105	8.36194	8.36194
A930024E05Rik	6.55459	6.04439	6.2854
A930029G22Rik	6.74147	6.49185	6.62936
AC034116.3	5.52356	5.24793	5.35755
AC061963.1	7.77479	7.33092	7.49985
AC084822.2	7.29462	6.9542	6.98868
AC114585.1	7.70044	7.20945	7.65105
AC124532.2	6.42626	5.90689	6.12928
AC124561.1	10.1536	10.4242	10.0042
AC124739.2	5.24793	4.85798	4.70044
AC129186.1	8.61839	8.64746	8.10852
AC129328.1	7.41785	7.11894	7.10852
AC133488.1	9.35535	9.26913	9.74651
AC133505.1	5.97728	5.75489	6.06609
AC137513.1	9.85019	9.57365	9.72792
AC149090.1	11.0028	10.5821	10.8297
AC151836.1	6.72792	6.61471	6.55459
AC154200.1	12.1526	11.3587	11.9196
AC154760.1	4.64386	4.80735	4.9542
AC157554.2	10.5774	10.2574	10.3783
AC158605.1	5.78136	5.32193	5.61471
AC161165.4	9.07414	9.03617	9.20212
AC161165.6	7.61471	7.20945	7.46761
AC163032.1	8.0607	7.83289	8.08215
AC164314.2	6.64386	6.62936	6.82018
AC165953.2	10.3264	10.1599	10.1383
AF529169	8.48784	8.60363	8.69349
AI314180	11.4543	11.4025	11.3554
AI314278	6.20945	5.08746	5.61471
AI413582	13.2725	12.6582	12.9913
AI464131	9.9542	9.50581	10.0795
AI481877	5.58496	4.75489	5.32193
AI504432	10.611	10.1536	10.568
AI593442	12.5651	12.1173	12.431
AI597479	10.2204	9.73132	10.0389
AI837181	11.3004	11.0286	11.1917
AI854703	10.341	9.96578	10.1911
AI987944	8.24793	8.20945	8.2384
AL589670.1	6.24793	5.88264	5.9542
AL589670.5	6.39232	5.72792	6
AL592169.1	8.84235	7.91289	8.53528
AL732309.1	7.70044	7.2384	6.93074
AU019823	9.16491	8.75822	9.14975
AU022252	9.94105	9.56224	9.77808
AU023762	6.93074	6.55459	6.87036
AU040320	10.9001	10.4221	10.7549
AW112010	8.09276	6.97728	7.71425
AW209491	10.4419	10.1007	10.275
AW549877	10.7607	10.3718	10.7499
AW551984	9.4818	9.26679	9.5411
AW554918	9.39232	9.20701	9.37287
AY036118	17.7756	17.8737	18.0207
Aacs	10.2503	9.80735	10.2586
Aadat	5.90689	5	5.2854
Aagab	10.3641	9.95274	10.1624
Aak1	12.9112	12.7438	12.8204
Aamdc	11.5382	10.9344	11.2958
Aamp	12.8857	12.5051	12.7626
Aanat	5.52356	5.08746	4.45943
Aar2	10.633	9.92333	10.4179
Aard	8.40939	8.44708	8.59991
Aars	12.9542	12.791	13.0232
Aarsd1	7.10852	6.75489	6.9542
Aasdh	7.67243	7.37504	7.45121
Aasdhppt	10.5981	10.2264	10.5517
Aatf	9.5216	9.37069	9.20212
Aatk	12.3396	11.8329	12.2375
Abat	12.825	12.3239	12.8108
Abca1	10.4398	9.89178	10.2131
Abca16	5.24793	4.9542	4.80735
Abca2	12.6852	12.1202	12.5599
Abca3	11.2568	10.8368	10.9979
Abca5	10.7065	10.3343	10.5411
Abca7	9.21675	9.17493	9.00282
Abca8b	9.45327	9.1472	9.37287
Abcb10	10.1421	9.80735	10.1459
Abcb11	7.47573	6.6865	6.52356
Abcb1a	9.53528	9.24079	9.62388
Abcb4	8.24317	7.90689	8.16993
Abcb6	9.30834	8.85175	9.06609
Abcb7	11.462	10.875	11.2831
Abcb8	10.4858	9.84706	10.3332
Abcb9	9.93517	9.46352	9.79116
Abcc1	8.67596	8.66178	8.633
Abcc4	8.50383	8.41785	8.60363
Abcc5	11.3163	10.9658	11.0708
Abcc9	7.13955	7.13955	7.60733
Abcd1	8.64746	7.82018	8.62936
Abcd2	10.3498	10.1624	10.218
Abcd3	11.8037	11.6773	11.7715
Abcd4	8.75154	8.47978	8.78463
Abce1	11.4929	11.4656	11.4717
Abcf1	11.221	11.0788	11.2697
Abcf2	10.4242	9.99718	10.2854
Abcf3	11.1523	10.8074	10.9658
Abcg1	10.2252	10.2726	10.2408
Abcg2	9.62205	9.08215	9.61471
Abcg4	11.0928	10.93	11.0279
Abhd10	10.3309	10.2264	10.3443
Abhd11	11.1396	10.7457	10.9204
Abhd12	13.3454	12.9493	13.1069
Abhd13	10.4584	10.1787	10.2703
Abhd14a	10.5565	10.0795	10.3287
Abhd14b	8.85798	8.39232	8.74819
Abhd15	9.37069	9.32643	9.35535
Abhd16a	11.8078	11.3202	11.6591
Abhd17a	12.752	12.0067	12.5026
Abhd17b	11.7789	11.6055	11.7211
Abhd17c	10.5058	9.8392	10.3597
Abhd18	10.1408	9.96578	10.1561
Abhd2	9.97441	9.74651	10.0941
Abhd3	10.6036	10.2842	10.6448
Abhd4	10.4888	9.96434	10.6165
Abhd5	9.89785	9.67772	10.0084
Abhd6	10.9787	10.7056	10.6715
Abhd8	13.2998	12.6896	13.1351
Abi1	12.8164	12.2894	12.6537
Abi2	12.6032	12.2735	12.4831
Abi3bp	7.61471	7.09803	7.43463
Abl1	10.6239	10.3004	10.585
Abl2	10.8431	10.6457	10.7591
Ablim1	11.2755	11.144	11.1762
Ablim2	11.6689	11.4788	11.5127
Ablim3	9.79928	9.65464	9.82018
Abr	13.7001	13.216	13.6694
Abracl	10.2527	9.82655	10.0861
Abraxas1	7.67948	7.09803	7.21917
Abraxas2	10.0182	9.55459	9.86573
Abt1	10.0444	9.62571	9.95565
Abtb1	10.5868	10.2204	10.5157
Abtb2	9.31515	9.01681	9.2854
Acaa1a	11.3465	10.9307	11.1948
Acaa2	9.85487	9.45121	9.92333
Acaca	11.3061	11.1966	11.4315
Acad10	7.12928	6.78136	6.98868
Acad11	9.45121	8.97441	9.29002
Acad12	6.76818	5.83289	6.71425
Acad8	9.78953	9.17742	9.56605
Acad9	9.89026	9.5216	9.7879
Acadl	10.5226	10.1472	10.5088
Acadm	10.3487	10.2228	10.3837
Acads	7.71425	7.20945	7.62205
Acadsb	11.3304	11.2644	11.2027
Acadvl	10.6055	10.2877	10.5498
Acan	6.93074	6.33985	6.40939
Acap1	5.88264	5.61471	5.42626
Acap2	11.5421	11.4289	11.5454
Acap3	11.224	10.5915	11.0334
Acat1	12.4468	12.2805	12.3636
Acat2	11.1849	10.9922	11.2808
Acbd3	10.6156	10.5157	10.5314
Acbd4	10.4346	9.91886	10.0553
Acbd5	11.2538	10.9396	11.275
Acbd6	11.7661	11.5088	11.5343
Acbd7	7.85798	7.04439	7.62936
Acd	10.9794	10.3376	10.6339
Ace	8.42626	7.85175	8.47573
Acer1	9.82337	9.13186	9.49586
Acer3	9.80413	9.52356	9.69174
Ache	11.5098	11.4909	11.4893
Acin1	11.6266	11.3548	11.5555
Ackr1	11.2744	10.8933	11.1286
Ackr3	9.07146	8.23362	8.87036
Acly	12.0382	11.9432	12.0088
Aco1	10.1523	9.75154	10.0861
Aco2	13.7066	13.3068	13.5979
Acot1	8.91588	8.73471	8.82972
Acot11	9.92778	9.52552	10.1357
Acot13	13.1445	12.8283	13.0338
Acot2	9.33985	8.62205	9.24317
Acot4	7.21917	6.45943	7.32193
Acot5	7.56986	7.05528	7.13955
Acot6	7.63662	7.19967	7.70044
Acot7	13.6072	13.3761	13.2399
Acot8	9.64566	9.07948	9.52356
Acot9	10.0728	9.55075	9.71596
Acox1	12.102	11.7026	12.0137
Acox3	9.82814	9.53138	9.67948
Acoxl	8.24793	7.78136	8.06609
Acp1	11.6156	11.2046	11.4747
Acp2	10.5934	10.4041	10.4707
Acp6	8.79442	7.93664	8.51175
Acsbg1	12.031	11.7125	12.2402
Acsf3	9.33762	9.16742	9.50184
Acsl1	10.403	9.96867	10.3309
Acsl3	12.6913	12.2825	12.5713
Acsl4	11.5459	11.2366	11.4661
Acsl5	10.6537	10.6609	10.5118
Acsl6	12.7	12.5013	12.7035
Acss1	10.2155	9.69697	10.0634
Acss2	10.9979	10.722	11.0928
Acta1	10.4019	9.99152	10.2033
Acta2	10.2946	9.60918	10.4818
Actb	15.2895	15.0519	15.1938
Actl6b	11.7797	11.2917	11.5068
Actn1	10.7254	10.42	10.6073
Actn2	8.37069	7.97728	7.83289
Actn4	11.923	11.463	11.7249
Actr10	12.7867	12.2949	12.6837
Actr1a	12.3937	11.9816	12.2753
Actr1b	12.8717	12.5481	12.7125
Actr2	12.8463	12.5162	12.825
Actr3	12.1855	11.7661	12.0941
Actr3b	12.2682	11.8994	12.1102
Actr5	7.91289	7.61471	7.96
Actr6	10.3772	9.93664	10.2773
Actr8	11.1892	11.1189	11.258
Acvr1	9.78627	9.57554	9.74315
Acvr1b	11.2342	11.2324	11.3259
Acvr1c	8.72792	8.56605	8.57743
Acvr2a	11.0526	10.7557	10.9986
Acvrl1	8.36632	7.53916	8.09803
Acy3	7.70736	7.33985	7.58496
Acyp1	11.823	11.2366	11.5613
Acyp2	12.1901	11.8005	12.0238
Adal	9.08746	8.59619	8.99718
Adam10	11.7607	11.23	11.5774
Adam11	11.8074	11.4924	11.7052
Adam12	8.05528	7.62936	7.9542
Adam15	11.0532	10.9851	11.0451
Adam17	8.76155	8.55075	8.73809
Adam19	8.61102	8.48382	8.6865
Adam1a	10.0688	9.65642	9.91289
Adam22	12.0868	12.0468	12.0475
Adam23	11.6738	11.5063	11.5793
Adam33	7.34873	6.55459	6.58496
Adam9	10.4747	10.2538	10.3509
Adamts1	8.96867	8.76818	9.02237
Adamts10	8.91588	8.37069	8.68299
Adamts13	8.37938	8.02791	7.92481
Adamts15	7.43463	7.79442	7.53138
Adamts2	9.23362	8.7879	8.90689
Adamts20	8.76155	8.3443	8.53528
Adamts3	8.16993	8.40939	8.40088
Adamts4	7.79442	7.70044	7.75489
Adamts5	7.45121	7.3837	7.74819
Adamts7	6.55459	6.10852	6.30378
Adamts8	6.70044	6.87036	6.96578
Adamts9	8.01681	7.8009	7.76818
Adamtsl1	9.07146	8.69	8.93664
Adamtsl4	8.26209	7.53916	7.89482
Adap1	12.2906	11.8891	12.2793
Adar	11.6957	11.4888	11.5401
Adarb1	11.9005	11.5196	11.8447
Adarb2	10.6786	10.8353	10.3287
Adat1	8.19476	7.88874	8.21432
Adck1	10.0251	9.69349	9.93517
Adck2	9.39874	9.26209	9.40088
Adck5	9.13955	8.64024	8.9542
Adcy1	12.8817	12.4349	12.7607
Adcy10	7.67243	7.33985	7.32193
Adcy2	11.5421	11.2952	11.4702
Adcy3	10.7082	10.3443	10.8842
Adcy4	6.44294	6.04439	6.9542
Adcy5	10.9106	10.4778	10.8146
Adcy6	9.13186	9.00282	8.90689
Adcy8	10.4062	10.0042	10.1254
Adcy9	11.4089	10.8258	11.0821
Adcyap1	9.76155	9.61655	9.7211
Adcyap1r1	11.988	11.5411	11.9513
Add1	12.7043	12.25	12.4959
Add2	11.9392	11.7283	11.8166
Add3	11.9851	11.556	11.8388
Adgra1	11.6715	11.4558	11.5314
Adgra3	8.69	8.19967	8.49586
Adgrb1	13.3856	12.9692	13.2506
Adgrb2	12.4049	11.9589	12.1978
Adgrb3	13.2915	13.1515	13.222
Adgre5	9.03892	8.47168	9.24555
Adgrf5	9.47978	9.11374	9.76818
Adgrg1	11.5798	10.9031	11.5319
Adgrg6	7.39232	7.06609	7.12928
Adgrl1	12.5132	12.2636	12.2871
Adgrl2	10.9701	10.7125	10.7756
Adgrl3	12.3788	12.1542	12.1485
Adgrl4	9.3015	8.75489	9.38586
Adgrv1	8.67596	8.04985	8.3837
Adh5	11.5536	11.1793	11.4388
Adhfe1	8.90388	8.3837	8.97154
Adipor1	11.3225	10.927	11.2064
Adipor2	10.7151	10.2597	10.5565
Adk	12.1777	11.6644	11.9476
Adm	6.78136	5.78136	6.2854
Adnp	12.5722	12.1003	12.6348
Adnp2	9.37069	8.95128	9.19967
Ado	10.9816	10.5584	11.0748
Adora1	11.7727	11.6375	11.6461
Adora2a	5.12928	4.64386	5.49185
Adpgk	9.48382	9.17991	9.28077
Adprh	12.4648	12.416	12.4846
Adprhl2	10.2656	9.72451	10.0154
Adprm	9.67066	9.28771	9.47978
Adra1a	9.47168	9.14466	9.39874
Adra1b	9.45327	9.224	9.50383
Adra2a	10.1548	9.55075	9.88417
Adra2c	9.34873	8.8392	9.11634
Adrb1	10.0875	9.8392	9.92184
Adrm1	11.1111	10.3498	10.8162
Adsl	10.8865	10.6926	10.7936
Adss	11.2228	10.9151	11.0881
Adssl1	10.5098	10.2456	10.4179
Aebp1	10.0941	9.40514	9.93074
Aebp2	11.4299	11.2342	11.5073
Aen	8.55842	8.45533	8.27146
Aes	14.3913	13.9662	14.2752
Afap1	8.92184	8.74147	8.87652
Afap1l1	9.5216	9.10066	9.48985
Afap1l2	8.16993	8.03342	8.07146
Afdn	11.6519	11.3761	11.5122
Aff1	9.21917	8.62205	9.01681
Aff2	8.77479	8.93074	8.72792
Aff3	10.7457	10.5943	10.6582
Aff4	12.5036	12.1658	12.5006
Afg1l	9.26679	9.15987	9.16491
Afg3l1	10.062	9.82337	10.1459
Afg3l2	11.4569	11.0444	11.3287
Aftph	11.1299	10.9039	11.0741
Agap1	11.5656	11.4315	11.5411
Agap2	11.1978	10.7557	11.2414
Agap3	13.0411	12.6633	12.9538
Agbl1	9.34207	8.87344	9.12928
Agbl3	10.0768	9.58684	9.97585
Agbl4	11.062	10.9672	10.8447
Agfg1	11.0293	10.7398	10.9016
Agfg2	10.6202	10.1344	10.4367
Aggf1	10.7912	10.5613	10.7151
Agk	9.42836	9.20457	9.29232
Agl	10.0279	9.76818	10.0154
Agmat	6.75489	6.02237	5.93074
Agmo	8.75489	8.11894	8.57365
Ago1	11.1046	10.5362	11.0272
Ago2	11.0512	10.8455	11.0573
Ago3	10.3934	10.0928	10.1649
Ago4	7.85798	7.91886	7.85798
Agpat1	10.5147	9.87191	10.1774
Agpat3	12.2085	11.9076	12.1954
Agpat4	11.2161	11.1867	11.0348
Agpat5	11.5157	11.0848	11.4681
Agps	10.218	10.0403	10.2958
Agrn	11.3565	11.1079	11.2015
Agrp	9.85953	9.50581	9.90689
Agt	12.8102	12.022	12.6642
Agtpbp1	12.5875	12.4089	12.5779
Agtrap	8.50383	8.36632	8.57365
Ahctf1	10.1997	9.87036	10.0928
Ahcy	8.77808	8.27146	8.61471
Ahcyl1	13.3401	12.9885	13.4291
Ahcyl2	11.7903	11.5962	11.7507
Ahdc1	10.2155	9.99435	10.102
Ahi1	13.3411	12.9278	13.2661
Ahnak	9.46148	9.18239	9.49386
Ahnak2	7.84549	7.49985	7.76818
Ahr	8.21432	8.27612	8.32643
Ahsa1	11.6676	11.4762	11.4828
Ahsa2	10.007	9.66	9.87498
Aida	10.6874	10.4136	10.7099
Aif1	9.05528	8.23362	8.83289
Aif1l	8.35755	8.12928	8.24793
Aifm1	10.0265	9.72792	9.87805
Aifm3	11.2761	10.8704	11.1447
Aig1	11.988	11.8005	11.8202
Aimp1	12.6788	12.3373	12.5615
Aimp2	10.6724	10.0741	10.3619
Aip	12.4815	12.062	12.1633
Airn	8.98014	8.43463	8.69349
Ajap1	10.8665	10.5255	10.7305
Ak1	12.3518	11.9975	12.1517
Ak2	10.1948	9.81057	10.0728
Ak3	11.3072	11.0741	11.4221
Ak4	10.4481	10.2216	10.3487
Ak5	12.3597	12.097	12.1389
Ak6	12.4732	12.0698	12.3024
Ak7	6.33985	5.72792	5.97728
Akain1	9.09276	9.10591	9.12928
Akap1	10.1408	9.91289	10.0795
Akap10	9.45943	9.21432	9.22641
Akap11	12.5727	12.2983	12.5355
Akap12	10.2854	10.1712	10.1163
Akap13	9.76984	9.52552	9.73302
Akap5	10.7607	10.6083	10.7254
Akap6	12.4896	12.2167	12.3652
Akap7	10.8361	10.623	10.6795
Akap8	10.4747	10.3026	10.4009
Akap8l	12.5885	12.4422	12.339
Akap9	11.3608	11.1408	11.2408
Akip1	8.5812	8.11894	8.62936
Akirin1	11.0175	10.6411	11.0681
Akirin2	12.0179	11.664	11.8626
Akr1a1	14.1872	13.8942	14.0294
Akr1b10	9.46148	8.82337	9.42836
Akr1b3	8.62936	8.06609	8.62205
Akr1e1	10.4645	10.014	10.4686
Akr7a5	10.8502	10.3038	10.446
Akt1	11.6115	11.0934	11.6198
Akt1s1	10.96	10.4126	10.6812
Akt2	9.70563	9.23122	9.60548
Akt3	12.5729	12.4157	12.5474
Aktip	11.9812	11.6466	11.8757
Alad	10.5555	10.388	10.5177
Alas1	10.6909	10.3565	10.5755
Alcam	11.9185	11.769	11.8372
Aldh16a1	7.62936	7.57743	7.49985
Aldh18a1	9.20457	8.66178	9.08746
Aldh1a1	12.3584	11.9248	12.3371
Aldh1a2	9.13443	8.24317	8.7039
Aldh1l1	11.4522	10.9787	11.5882
Aldh2	11.2963	11.1693	11.3902
Aldh3a2	10.7048	10.5068	10.7871
Aldh3b1	8.02791	7.80735	8.32193
Aldh4a1	9.10329	8.70736	9.11634
Aldh6a1	10.8765	10.4979	10.9432
Aldh7a1	10.4979	10.3083	10.5187
Aldh9a1	9.90087	9.61839	9.89785
Aldoa	15.8263	15.4633	15.5596
Aldoart1	8.74483	8	8.06609
Aldob	5.97728	5.78136	5.52356
Aldoc	15.4506	15.0927	15.5795
Alg1	10.7125	10.2597	10.6193
Alg11	9.89178	9.54496	9.80735
Alg12	8.3443	7.8009	8.07146
Alg13	8.70736	8.33092	8.69349
Alg14	9.87652	9.28077	9.91289
Alg2	12.5873	12.1805	12.5164
Alg3	8.83289	8.43463	8.59619
Alg5	9.76321	9.26209	9.57554
Alg6	9.08215	8.56986	8.81698
Alg9	9.30606	9.04985	9.19967
Alk	9.74315	9.2854	9.17243
Alkbh1	9.11114	8.64024	8.83605
Alkbh2	8.24793	8.02791	8.29462
Alkbh3	9.04985	8.6865	8.81378
Alkbh4	8.03342	7.26679	7.69349
Alkbh5	10.7082	10.4553	10.6156
Alkbh6	11.4778	10.8313	11.1491
Alkbh7	11.4046	11.041	11.2021
Alkbh8	10.388	10.1636	10.2312
Alox12	3.16993	3.32193	4.24793
Alox5ap	8	7.43463	7.8009
Alox8	6.96578	6.56986	7.08746
Aloxe3	8.26209	8.2854	8.33539
Alpl	8.82972	7.90689	8.64024
Als2	8.68299	8.43045	8.74819
Alyref2	8.12412	7.67243	8.14466
Amacr	8.57743	8.46761	8.48382
Ambra1	10.6812	10.1737	10.352
Amd1	9.22882	8.95128	9.08215
Amd2	9.32643	8.70044	9.06609
Amdhd2	10.0835	9.61471	9.90238
Amer1	8.15482	8.03342	7.88264
Amer2	10.6804	10.445	10.7871
Amer3	10.1189	9.73302	9.9571
Amfr	12.1062	11.736	12.0782
Amigo1	10.4574	10.1111	10.2877
Amigo2	8.74147	8.26679	8.74483
Ammecr1	7.96578	7.55459	7.69349
Ammecr1l	9.7211	9.34651	9.59059
Amn	10.5934	9.98299	10.314
Amn1	10.1561	9.82972	10.0028
Amot	9.02237	8.90989	9.21189
Amotl1	10.1886	9.55459	10.3287
Amotl2	9.1472	8.80735	9.22159
Ampd2	10.7822	10.3399	10.6874
Ampd3	9.54882	9.64926	9.7039
Amph	12.8224	12.5812	12.7557
Amy1	9.22882	9.00843	9.04439
Amz1	9.35094	8.97154	9.3837
Amz2	10.4242	10.0607	10.2808
Anapc1	10.9484	10.4788	10.8588
Anapc10	10.7151	10.3934	10.633
Anapc11	13.3194	12.7484	13.0413
Anapc13	12.6284	12.3083	12.7009
Anapc15	10.0112	9.54689	9.76818
Anapc16	11.4094	11.0217	11.3404
Anapc2	11.2131	10.8978	11.0375
Anapc4	11.5551	11.4651	11.5324
Anapc5	12.0644	11.5113	11.8361
Anapc7	10.6636	10.4179	10.4512
Angel1	8.11894	7.45943	8.25739
Angel2	11.4168	11.1131	11.2366
Angpt1	9.00562	8.7211	8.92481
Angpt2	6.33985	5.72792	6.30378
Angpt4	3.80735	2.58496	2.80735
Angptl4	9.24793	8.7211	9.15482
Angptl6	9.65284	9.19229	9.51964
Ank	12.6168	12.5791	12.7138
Ank1	10.6284	10.4594	10.7482
Ank2	14.0525	13.8722	14.0812
Ank3	13.4222	13.3558	13.3366
Ankfn1	7.56224	7	7.27612
Ankfy1	10.4388	10.1007	10.2621
Ankhd1	11.4194	11.1755	11.2027
Ankib1	11.2779	11.0154	11.2597
Ankle2	9.71253	9.35094	9.61102
Ankmy2	10.4584	10.4168	10.4157
Ankra2	11.1699	10.7423	10.9241
Ankrd10	10.1599	9.83447	10.1972
Ankrd11	11.9207	11.8711	11.9897
Ankrd12	11.683	11.5127	11.605
Ankrd13a	10.6935	10.3977	10.599
Ankrd13b	9.55459	8.98299	9.47371
Ankrd13c	11.3869	10.9571	11.3663
Ankrd13d	10.8834	10.7432	10.8994
Ankrd16	9.60363	9.20945	9.39017
Ankrd17	11.8746	11.5741	11.8463
Ankrd23	6.14975	5.75489	6.12928
Ankrd24	10.7364	10.3587	10.5727
Ankrd26	9.80735	9.47776	9.63118
Ankrd27	9.07682	9.03067	8.84549
Ankrd28	11.0647	10.8242	11.0627
Ankrd29	9.93221	9.84862	9.87036
Ankrd33b	9.68475	9.43879	9.50383
Ankrd34a	10.7566	10.2738	10.4888
Ankrd34b	10.0993	9.79116	10.1228
Ankrd34c	8.60733	8.17991	8.41363
Ankrd36	8.35755	8.04985	8.02237
Ankrd37	9.3966	8.73809	9.26913
Ankrd40	12.363	11.9593	12.3794
Ankrd44	8.98299	8.82018	8.84235
Ankrd45	10.6284	10.0795	10.445
Ankrd46	12.6671	12.3228	12.6504
Ankrd49	9.13955	8.59991	8.85175
Ankrd50	10.4888	10.2691	10.4676
Ankrd52	9.85487	9.46148	9.87805
Ankrd54	9.71768	9.42836	9.72622
Ankrd6	10.3783	9.89633	10.2131
Ankrd63	8.50383	7.99435	8.2854
Ankrd9	10.1497	9.78627	9.87344
Anks1b	14.0016	13.6854	13.915
Anks3	10.444	10.1344	10.5584
Ankub1	6.18982	6.12928	5.80735
Ankzf1	9.55842	9.18982	9.24079
Anln	10.2264	10.2444	10.3174
Ano10	9.68825	9.19722	9.60918
Ano2	8.14466	7.7879	7.78136
Ano3	11.31	11.1118	11.1824
Ano4	10.2726	10.1267	10.0967
Ano6	9.21917	9.01123	8.95128
Ano8	10.3554	9.78463	10.5216
Anp32a	12.8803	12.969	12.8086
Anp32b	11.207	10.9844	11.0627
Anp32e	11.9148	11.8408	11.9989
Antxr1	9.05528	8.49985	9.01123
Anxa2	9.73302	9.17243	9.69523
Anxa3	9.30834	8.67948	9.1472
Anxa5	11.4528	11.239	11.7536
Anxa6	12.0112	11.7582	11.9633
Anxa7	11.7908	11.374	11.7478
Aox1	7.7211	7.2384	7.58496
Aox2	8.67948	7.21917	7.76818
Aox3	6.22882	5.52356	6.24793
Aox4	8.83289	8.29462	8.41785
Ap1ar	11.7669	11.5618	11.7305
Ap1b1	12.1787	11.923	12.1264
Ap1g1	11.2258	11.1755	11.128
Ap1m1	11.2076	10.633	10.9418
Ap1s1	13.4631	12.8297	13.121
Ap1s2	11.9296	11.6502	11.7389
Ap2a1	13.1934	12.6786	12.9993
Ap2a2	12.3496	11.8242	12.211
Ap2b1	12.7857	12.8057	12.8076
Ap2m1	13.1924	12.6889	13.0315
Ap2s1	14.4455	13.7687	14.0435
Ap3b1	10.388	10.2372	10.2819
Ap3b2	11.9125	11.8376	11.8887
Ap3d1	11.8719	11.3674	11.7457
Ap3m1	10.4062	9.97011	10.2946
Ap3m2	11.7415	11.4558	11.6839
Ap3s1	10.8948	10.0607	10.5058
Ap3s2	10.8297	10.5878	10.7591
Ap4s1	12.1431	11.8653	11.8576
Ap5m1	9.26679	8.91289	9.33985
Ap5s1	10.1861	9.79766	10.1331
Ap5z1	9.25503	8.75154	9.1472
Apaf1	10.2276	9.49386	9.9542
Apba1	11.9432	11.5675	11.7237
Apba2	12.4163	12.1926	12.2503
Apba3	9.16993	8.48784	8.66534
Apbb1	13.7674	13.4522	13.714
Apbb1ip	7.77479	7.57743	7.74819
Apbb2	11.0231	10.6944	10.9542
Apc	12.6341	12.3245	12.6931
Apc2	11.3652	10.8186	11.207
Apcdd1	6.06609	5.83289	6.04439
Apeh	9.14975	8.62205	9.13186
Apex1	11.5551	11.1459	11.2697
Apex2	8.69349	8.64024	8.3837
Aph1b	9.81057	9.5411	9.74483
Aph1c	8.25267	7.56224	7.76818
Api5	11.275	10.9136	11.2306
Apip	9.83447	9.42836	9.75822
Apln	8.51964	7.98868	8.46352
Aplp1	14.864	14.5193	14.6677
Aplp2	13.9838	13.6874	13.8466
Apmap	11.06	11.1	11.1066
Apoa1	8.29002	7.64386	8.17493
Apoc1	8.61839	8.42626	9.00562
Apoc3	5.49185	4.32193	5.49185
Apod	14.3809	13.9751	14.2383
Apoe	16.8499	16.5098	16.8868
Apoo	10.2384	9.91439	10.1485
Apopt1	11.0512	10.6156	10.633
App	15.0431	14.7484	14.9335
Appbp2	11.8154	11.5343	11.8013
Appl1	11.4341	11.3309	11.4236
Appl2	11.1904	10.8925	11.1966
Aprt	12.1972	11.7956	12.0112
Aptx	10.4818	10.1737	10.4168
Aqp11	9.83289	9.3966	9.68825
Aqp4	11.8396	11.4579	11.66
Aqp9	5.93074	5.52356	6.14975
Aqr	9.99152	9.7879	9.99294
Ar	11.0293	10.4888	10.5915
Araf	13.3542	12.9587	13.2084
Arap1	8.55459	7.94837	8.25267
Arap2	11.2216	10.9687	11.2082
Arc	12.097	11.4035	11.5943
Arcn1	11.3663	11.1749	11.341
Arel1	11.7155	11.3509	11.611
Arf1	13.9452	13.5461	13.7636
Arf2	11.0941	10.7822	11.1124
Arf3	14.0392	13.625	13.9622
Arf4	12.5567	12.1652	12.3861
Arf5	13.4555	12.6101	13.1926
Arf6	10.7863	10.1561	10.7457
Arfgap1	11.6152	11.1911	11.2674
Arfgap2	10.0334	9.46148	10.0042
Arfgap3	9.7879	9.56986	9.69
Arfgef1	12.0597	11.6334	12.0227
Arfgef2	10.6055	10.3015	10.5555
Arfgef3	12.0908	11.8796	12.032
Arfip1	9.97154	9.55075	9.71425
Arfip2	11.9196	11.6434	11.8122
Arfrp1	11.0634	10.4686	10.8313
Arg2	6.79442	6.2854	6.35755
Arglu1	11.941	11.796	11.8451
Arhgap1	10.7977	10.4168	10.7482
Arhgap12	11.2082	10.8478	11.0681
Arhgap15	10.3298	9.94691	10.2503
Arhgap17	9.1267	8.79766	8.83289
Arhgap18	9.55075	8.9629	9.16491
Arhgap19	6.72792	6.44294	6.61471
Arhgap20	10.9285	10.9099	11.0217
Arhgap20os	6.37504	6.49185	6.20945
Arhgap21	12.0067	11.6271	12.0327
Arhgap22	8.01681	8.10852	8.12928
Arhgap23	11.3443	11.0835	11.4818
Arhgap24	8.9629	8.99718	8.85175
Arhgap25	7.88264	8.10329	7.85175
Arhgap26	11.9697	11.794	11.9344
Arhgap27	9.16239	8.53138	9.0634
Arhgap29	9.31288	8.81057	9.18982
Arhgap30	6.10852	6.06609	6.39232
Arhgap31	9.41785	9.0634	9.46148
Arhgap32	11.5512	11.7074	11.6271
Arhgap33	10.7108	9.84392	10.3859
Arhgap35	11.7292	11.5289	11.6537
Arhgap36	8.73132	8.51964	9.07146
Arhgap39	10.8218	10.4429	10.5498
Arhgap4	8.77808	7.79442	8.06609
Arhgap42	9.02791	8.45121	8.75489
Arhgap44	12.275	11.8723	12.3163
Arhgap45	7.46761	6.96578	7.19967
Arhgap5	12.5946	12.2571	12.5777
Arhgap6	9.08215	8.85175	9.03892
Arhgdia	13.122	12.5248	12.888
Arhgdib	9.62936	8.78463	9.26444
Arhgdig	12.93	12.6753	12.9894
Arhgef1	9.98868	9.14975	9.75822
Arhgef10	10.2515	9.94105	10.3197
Arhgef10l	10.3208	9.82496	10.2312
Arhgef11	10.5137	10.058	10.151
Arhgef12	12.1238	11.9476	12.1405
Arhgef15	9.56224	9.44087	9.56415
Arhgef17	12.0314	11.5211	11.8134
Arhgef18	9.95274	9.58871	9.74987
Arhgef19	8.63662	7.98299	8.53916
Arhgef2	11.2779	10.9054	10.9873
Arhgef25	11.8696	11.5177	11.9016
Arhgef26	10.2831	9.97441	10.3298
Arhgef28	10.944	10.7969	10.9447
Arhgef3	11.265	11.0098	11.2076
Arhgef4	12.4971	12.1215	12.4221
Arhgef40	10.1306	9.99435	10.2819
Arhgef6	8.72792	8.25267	8.67243
Arhgef7	11.7087	11.3471	11.5784
Arhgef9	12.5127	12.2808	12.5708
Arid1a	11.7541	11.4231	11.6891
Arid1b	11.444	11.0627	11.265
Arid2	10.703	10.4221	10.5746
Arid4a	10.444	10.3264	10.3977
Arid4b	11.2998	11.115	11.2533
Arid5b	10.7748	10.6537	10.6257
Arih1	11.3554	11.1306	11.2946
Arih2	10.6202	10.0795	10.375
Arl1	12.8593	12.6325	12.717
Arl13b	8.73471	8.49185	8.48382
Arl14ep	10.0593	9.5812	9.89936
Arl15	10.4367	10.3015	10.2796
Arl16	10.9858	10.6357	10.8186
Arl2	12.7179	11.9748	12.4785
Arl2bp	12.3222	12.0546	12.2506
Arl3	13.2232	13.2453	13.3669
Arl4a	11.5401	11.0485	11.3614
Arl4c	11.0681	10.8281	11.0417
Arl4d	10.3061	9.66711	10.0593
Arl5a	10.5018	10.236	10.4878
Arl5b	9.77149	9.35535	9.61287
Arl5c	5.83289	5.12928	6.06609
Arl6	10.7599	10.4868	10.585
Arl6ip1	13.6599	13.3626	13.49
Arl6ip4	12.2871	12.0821	12.1202
Arl6ip5	11.5162	11.314	11.2155
Arl6ip6	9.61839	9.2738	9.44087
Arl8a	12.8903	12.4755	12.9153
Arl8b	12.9231	12.8508	12.9213
Armc1	11.6826	11.5157	11.5953
Armc2	8.40088	7.76155	8.14466
Armc5	9.35755	8.49985	9.12412
Armc6	10.5868	10.2889	10.4584
Armc8	11.9318	11.6073	11.8424
Armc9	10.2204	9.97585	10.0808
Armcx1	11.8975	11.4788	11.7503
Armcx2	11.3734	10.9687	11.1991
Armcx3	9.56224	9.12412	9.33539
Armcx4	10.4979	10.2969	10.6101
Armcx5	11.2854	10.9099	11.2414
Arnt	9.82655	9.53333	9.77972
Arnt2	12.1261	11.8142	12.1485
Arntl	10.2107	9.62388	9.92035
Arpc1a	13.5069	12.9553	13.2568
Arpc1b	10.7022	10.5206	10.8626
Arpc2	13.7697	13.7722	13.7582
Arpc3	12.6911	12.6133	12.7723
Arpc4	13.4842	13.2897	13.4887
Arpc5	12.2802	11.9643	12.1344
Arpc5l	13.1724	12.7457	12.9496
Arpin	9.0954	9.03892	9.42206
Arpp19	14.0285	13.5272	13.7622
Arpp21	13.6168	13.1863	13.4013
Arrb1	12.0165	11.8357	11.9556
Arrb2	10.6546	10.4009	10.6348
Arrdc1	9.12153	8	8.61102
Arrdc3	11	10.8431	11.0417
Arrdc4	9.23601	8.82018	8.91289
Arsa	9.26209	8.85175	9.10591
Arsb	11.7087	11.3421	11.5396
Arsg	9.48583	9.20701	9.45738
Arsj	7.39232	7.14975	7.45943
Arsk	7.9542	7.54689	7.85175
Art3	6.96578	7.09803	7.10852
Arv1	8.65105	7.96578	8.41363
Arvcf	9.62571	9.31741	9.62571
Arxes1	11.0423	10.7707	10.8887
Arxes2	12.2747	11.722	12.0967
As3mt	9.30378	8.99435	9.20701
Asah1	11.2503	10.8384	11.1312
Asap1	12.2303	11.7768	11.9593
Asap2	10.6257	10.3399	10.3772
Asap3	7.50779	7.18982	7.01123
Asb1	9.80574	9.45533	9.85643
Asb13	11.0478	10.7004	10.8642
Asb2	7.12928	6.67243	6.83289
Asb3	9.87344	9.75656	9.73302
Asb5	6.85798	6.39232	6.56986
Asb6	10.545	10.1536	10.2456
Asb7	9.35535	8.93369	9.43045
Asb8	10.4808	10.4051	10.5177
Ascc1	10.8178	10.7903	10.9374
Ascc3	9.51767	9.58496	9.55459
Ascl1	8.02237	7.3837	8.0607
Asf1a	10.1774	9.77314	9.89482
Asgr1	7.39232	6.67243	7.44294
Ash1l	12.006	11.8634	12.0815
Ash2l	10.6627	10.1624	10.4512
Asic1	10.0056	9.57175	9.99152
Asic2	12.8539	12.5038	12.5878
Asic4	9.66888	9.73302	9.44087
Asl	10.1536	9.72792	10.1357
Asna1	12.1935	11.9425	11.914
Asns	12.3174	11.9794	12.1771
Asnsd1	9.14211	8.57365	8.76155
Aspa	11.3399	10.8525	11.332
Aspg	6.80735	6.22882	6.71425
Asph	12.1296	11.8065	12.0032
Asphd2	11.6961	11.4666	11.5608
Aspscr1	10.3707	9.67948	10.0674
Asrgl1	12.0812	11.6165	12.0224
Ass1	10.2586	10.0417	10.4019
Aste1	8.29002	8.00562	8.29002
Astn1	12.3807	11.9669	12.3348
Astn2	10.3354	10.1774	10.0861
Asxl2	10.2668	9.97441	10.0755
Asxl3	9.43463	8.77808	9.01959
Atad1	12.515	12.1883	12.4094
Atad2b	9.80413	9.55842	9.73302
Atad3a	10.952	10.9366	11.1319
Atad5	8.02237	7.56224	7.97728
Atat1	10.783	10.3231	10.6284
Atcay	11.9318	11.6402	11.7912
Ate1	11.2819	10.9858	11.2058
Atf1	8.83605	8.43045	8.86728
Atf2	12.0831	11.8619	12.0362
Atf3	6.22882	5.75489	6.14975
Atf4	12.9138	12.6221	12.8224
Atf5	8.90989	8.74147	8.89785
Atf6	11.6904	11.2952	11.3805
Atf6b	10.4115	9.86109	10.1215
Atf7	9.30834	8.99435	9.3443
Atf7ip	10.9556	10.7004	10.93
Atg10	9.85643	9.61102	9.70563
Atg101	11.2975	10.8273	10.9527
Atg12	11.4497	10.9337	11.3242
Atg13	11.2354	10.7288	11.0403
Atg14	9.2384	8.97728	9.09803
Atg16l1	10.623	10.3487	10.5127
Atg16l2	9.30834	8.92481	9.26444
Atg2a	9.48382	8.91289	9.3443
Atg2b	9.59619	9.5157	9.64566
Atg3	12.0637	11.7013	12.0901
Atg4a	8.28077	7.99435	8.224
Atg4b	10.9622	10.6618	10.8611
Atg4c	10.3597	9.97154	10.102
Atg5	10.4979	10.1712	10.3399
Atg7	10.0941	9.89936	10.032
Atg9a	11.6883	11.1911	11.5575
Atg9b	7.7211	7.83289	7.6865
Atic	9.03067	8.45533	8.83289
Atl1	12.5922	12.1539	12.5918
Atl2	11.3756	10.9484	11.1561
Atl3	9.33985	8.96	9.07146
Atm	8.29002	8.12928	8.24317
Atmin	10.8956	10.5177	10.8471
Atn1	11.2685	10.6786	11.03
Atoh8	7.13955	6.80735	7.15987
Atox1	13.772	13.236	13.7068
Atp10a	8.85175	8.61471	8.84862
Atp10b	6.58496	6.49185	5.9542
Atp11a	10.2796	10.0293	10.2216
Atp11b	10.375	10.1836	10.1984
Atp11c	9.51175	9.33985	9.43879
Atp13a1	10.544	10.2842	10.5498
Atp13a2	11.4686	10.9858	11.3896
Atp13a3	10.9549	10.6715	10.9549
Atp13a4	8.80413	8.33985	8.65464
Atp13a5	8.73809	8.45121	8.66178
Atp1a1	13.9169	13.5704	13.8803
Atp1a2	14.9421	14.5233	14.9564
Atp1a3	15.6443	14.895	15.5064
Atp1b1	16.6304	16.2483	16.5102
Atp1b2	13.4458	12.8903	13.4805
Atp1b3	12.6232	12.5053	12.6378
Atp23	9.44294	9.17742	9.32867
Atp2a2	14.5946	14.2273	14.4605
Atp2b1	13.8585	13.6278	13.7606
Atp2b2	13.435	13.1938	13.4662
Atp2b3	9.62205	9.49985	9.43879
Atp2b4	11.6852	11.5641	11.5981
Atp2c1	11.9669	11.7142	11.9222
Atp5a1	15.1992	14.8414	15.0967
Atp5b	15.4722	15.2209	15.3465
Atp5c1	14.3989	13.8168	14.1106
Atp5d	14.4576	13.9925	14.2152
Atp5e	14.7966	14.2708	14.7287
Atp5f1	14.7812	14.3622	14.5623
Atp5g1	12.7196	12.2553	12.3554
Atp5g3	15.6854	15.2302	15.4975
Atp5h	14.5158	14.0294	14.2504
Atp5j	15.31	14.8374	15.15
Atp5j2	15.5525	15.1263	15.4261
Atp5k	15.1558	14.6481	15.1135
Atp5l	10.8986	9.64746	10.6653
Atp5o	14.6079	14.2281	14.5649
Atp5s	10.2264	10.0782	10.224
Atp6ap1	13.3888	13.0929	13.1782
Atp6ap1l	10.0512	9.35535	9.38802
Atp6ap2	14.1392	13.7005	13.8456
Atp6v0a1	13.0231	12.557	12.7503
Atp6v0a2	10.6165	10.3004	10.5641
Atp6v0b	14.8855	14.1179	14.5333
Atp6v0d1	13.4065	12.9166	13.1732
Atp6v0e	11.6729	11.2842	11.7262
Atp6v0e2	14.0435	13.5337	13.7438
Atp6v1a	14.6083	14.412	14.4906
Atp6v1b2	14.7408	14.5291	14.6253
Atp6v1c1	13.9002	13.6382	13.7033
Atp6v1d	14.3276	14.1243	14.0854
Atp6v1e1	14.9737	14.6313	14.7347
Atp6v1f	13.6178	13.0471	13.3873
Atp6v1g1	13.0785	12.4853	12.8289
Atp6v1g2	14.2023	13.7951	13.9626
Atp6v1h	12.8514	12.5078	12.7618
Atp7a	7.45121	7.09803	6.83289
Atp8a1	12.2003	11.9159	12.1478
Atp8a2	11.1768	10.9542	10.9039
Atp8b2	10.0471	9.46964	9.77643
Atp9a	13.2082	13.0338	13.0236
Atp9b	10.7056	10.3923	10.5206
Atpaf1	10.813	10.5962	10.7773
Atpaf2	9.73471	9.25974	9.37938
Atpif1	14.9596	14.5677	14.6095
Atr	8.98584	8.96	8.81057
Atraid	12.4533	11.9374	12.1799
Atrip	9.75489	9.76984	9.77808
Atrn	12.3636	12.0934	12.2615
Atrnl1	11.8049	11.5699	11.6609
Atrx	12.4502	12.2116	12.3791
Atxn1	11.4569	11.2461	11.2082
Atxn10	13.7588	13.3366	13.5155
Atxn1l	9.42836	9.11634	9.56224
Atxn2	11.4105	11.1066	11.2354
Atxn2l	10.9556	10.3696	10.5517
Atxn3	9.65105	9.45738	9.57743
Atxn7	9.61287	9.45533	9.47573
Atxn7l1	10.207	10.0265	9.93369
Atxn7l2	8.42626	7.86419	8.17991
Atxn7l3	11.6578	11.1861	11.5579
Atxn7l3b	13.496	13.3615	13.4156
Auh	12.3896	11.8838	12.1219
Aunip	4.24793	3.58496	3.32193
Aup1	11.2192	10.5362	10.9491
Aurkaip1	12.7803	12.452	12.5744
Auts2	12.6011	12.5367	12.3507
Aven	9.39232	8.81698	9.21189
Avl9	10.7142	10.5177	10.7117
Avpi1	11.7262	11.1421	11.446
Axdnd1	5.20945	5.16993	5.52356
Axin1	9.50581	9.16993	9.39446
Axin2	9.76487	9.41151	9.67419
Axl	9.94983	9.29002	9.90539
Azi2	11.7254	11.3896	11.6821
Azin1	12.6138	12.1929	12.5433
Azin2	10.0403	9.64205	9.88417
B230112J18Rik	9.82814	9.15987	9.60363
B230118H07Rik	11.4964	11.0627	11.2491
B230208H11Rik	5.16993	5.42626	5.08746
B230209E15Rik	9.91289	9.99577	9.93221
B230217C12Rik	11.7142	11.411	11.6746
B230217O12Rik	9.41574	9.18735	9.47168
B230219D22Rik	12.0217	11.5892	11.9524
B230303O12Rik	4.80735	4.32193	3.90689
B230311B06Rik	7.93074	7.36632	7.53916
B230323A14Rik	7.11894	6.62936	6.83289
B230334C09Rik	11.6475	11.31	11.5755
B230354K17Rik	8.93664	8.82018	8.92481
B230398E01Rik	5.42626	5.64386	5.45943
B2m	12.711	12.3029	12.6801
B3galnt1	11.7574	11.1555	11.5967
B3galnt2	8.87652	8.59619	8.83289
B3galt1	11.7039	11.4843	11.5241
B3galt2	11.2456	10.9307	11.0888
B3galt4	8.04985	7.88264	8.49185
B3galt5	9.7879	9.58496	9.77479
B3galt6	10.0795	9.78953	10.0782
B3gat1	11.8408	11.3309	11.7674
B3gat3	12.1296	11.7936	12.0941
B3glct	9.39232	9.11114	9.15482
B3gnt2	9.91737	9.48985	9.86419
B3gnt4	6.85798	5.88264	6.30378
B3gntl1	7.85175	7.53138	7.19967
B430010I23Rik	4.45943	4.16993	4.24793
B4galnt1	11.0974	10.6257	10.9506
B4galnt4	11.3542	10.8226	11.2155
B4galt2	11.0961	10.6008	10.9396
B4galt3	10.5236	10.2312	10.4325
B4galt5	10.3729	10.2538	10.5008
B4galt6	12.7087	12.4401	12.6441
B4galt7	9.19476	8.99152	8.98868
B4gat1	11.9159	11.7599	11.905
B630019A10Rik	10.2456	9.56605	9.85487
B630019K06Rik	11.5459	11.0987	11.5048
B830012L14Rik	6.9542	6.80735	5.97728
B9d1	10.5068	9.82177	10.2058
B9d2	10.9737	10.3718	10.5736
BC002059	8.3443	8.09276	8.06609
BC003331	10.6055	10.4574	10.5236
BC003965	11.0914	10.8178	10.8626
BC004004	11.9755	11.8246	11.9484
BC005537	12.8388	12.5036	12.8744
BC005561	9.36851	9.20701	9.39017
BC005624	11.4798	11.2137	11.3304
BC017643	9.55842	9.21917	9.69697
BC022687	9.57365	9.10066	9.40301
BC025920	6.35755	5.64386	5.75489
BC028528	8.61839	7.56986	8.32643
BC029722	12.5828	12.1583	12.3471
BC030499	7.29462	6.93074	7.10852
BC030870	7.76155	7.13955	7.31288
BC031181	13.9044	13.6741	13.966
BC037034	10.813	10.3454	10.6564
BC039966	8.83605	8.90989	9.09276
BC048403	8.11894	7.56986	7.94251
BC048602	5.83289	5.83289	5.70044
BC049352	6.47573	6.64386	7.03342
BC051142	7.40088	7.19967	7.14975
BC051226	9.24555	8.65105	9.13955
BC052040	8.55842	8.52356	8.69349
Baalc	11.341	10.9936	11.3663
Babam1	11.92	11.8765	11.7013
Babam2	11.3134	11.0821	11.2222
Bace1	11.4184	11.158	11.2773
Bach1	8.77808	8.52356	8.65821
Bach2	9.61287	9.28077	9.22159
Bad	11.7797	11.2715	11.6294
Bag1	12.6549	12.3066	12.399
Bag3	8.59991	8.2384	8.3443
Bag4	11.4099	11.1941	11.4215
Bag5	11.4014	11.3701	11.3537
Bag6	12.1402	11.7377	11.9869
Bahcc1	8.36632	7.86419	8.44708
Bahd1	9.69174	9.03892	9.56224
Baiap2	13.2107	12.7781	13.0179
Baiap2l2	7.26679	6.94251	7.10852
Baiap3	9.94544	9.62753	10.0307
Bak1	8.50383	8.74819	8.84549
Bambi	8.79116	8.37069	8.56224
Banf1	12.7928	12.475	12.6795
Banp	10.7142	10.1886	10.3185
Bap1	11.9148	11.4548	11.8353
Basp1	14.7122	14.5784	14.63
Bax	12.1453	11.4336	11.6896
Baz1a	7.07682	6.52356	6.42626
Baz1b	11.2444	11.0084	11.0934
Baz2a	9.84706	9.40088	9.86264
Baz2b	11.1079	10.8218	11.158
Bbc3	9.58496	9.10329	9.37721
Bbip1	12.1147	11.4762	11.8834
Bbof1	8.51175	8.24317	8.25267
Bbox1	8.13443	7.46761	8.11894
Bbs1	9.8857	9.49586	9.8392
Bbs4	10.9374	10.6165	10.7657
Bbs5	9.18488	8.75822	8.97441
Bbs9	9.50383	9.27612	9.39232
Bbx	9.93811	9.84706	9.9263
Bc1	11.1793	10.9432	10.875
Bcam	8.76155	8.33985	8.73132
Bcan	12.7106	12.1886	12.6998
Bcap29	11.294	10.8681	11.1118
Bcap31	12.0105	11.8376	11.8746
Bcar1	11.891	11.741	11.8521
Bcar3	9.11374	8.73471	8.98299
Bcas1	12.242	12.0761	12.2222
Bcas2	12.7153	12.2983	12.6775
Bcas3	11.2744	10.9293	11.0914
Bcas3os1	6.39232	5.85798	6.26679
Bcat1	11.4984	11.4362	11.5098
Bcat2	8.26209	7.33092	8.09276
Bccip	11.7801	11.4142	11.6393
Bcdin3d	8.33539	8.09276	8.10852
Bche	7.63662	6.98868	7.63662
Bckdha	11.1712	10.7624	11.1536
Bckdhb	10.5137	10.3977	10.3309
Bckdk	10.7474	10.421	10.6466
Bcl10	9.99435	9.62205	9.87191
Bcl11a	11.8952	11.5127	11.5915
Bcl11b	11.1561	11.0279	11.0701
Bcl2	9.99577	9.76653	9.88111
Bcl2l1	11.6587	11.2342	11.5788
Bcl2l11	8.2384	7.73471	8.55842
Bcl2l12	7.05528	5.9542	6.83289
Bcl2l13	10.4533	10.2372	10.3729
Bcl2l2	10.8796	10.8941	10.9069
Bcl6	10.0307	9.35094	9.91439
Bcl7a	10.9256	10.6221	10.9076
Bcl7b	11.7595	11.0519	11.5098
Bcl7c	9.66711	9.21189	9.45121
Bcl9	10.2155	9.76818	10.1611
Bcl9l	9.50383	8.92481	9.1472
Bclaf1	12.3669	12.2541	12.357
Bclaf3	9.66178	9.17742	9.18488
Bco1	5.88264	5.61471	5.75489
Bcor	10.6055	10.1459	10.545
Bcorl1	9.25503	8.90689	9.03342
Bcr	10.8742	10.567	10.9016
Bcs1l	9.26209	9.0634	9.13699
Bdh1	11.6537	11.4409	11.6055
Bdnf	10.9571	10.7969	10.7185
Bdp1	10.1561	10.062	10.0808
Becn1	12.0427	11.6243	11.891
Begain	11.4691	11.0403	11.5162
Bend3	7.53138	6.88264	7
Bend5	9.85487	9.72451	9.82972
Bend6	12.9183	12.4709	12.8238
Bet1l	11.1812	10.8345	10.7863
Bex1	13.7638	13.3516	13.6612
Bex2	15.7295	15.2851	15.6077
Bex3	14.2902	13.9942	14.0569
Bex4	10.8903	10.5401	10.7707
Bfar	10.9136	10.7448	10.7789
Bfsp2	8.00562	7.94251	8.36194
Bhlhb9	11.5897	11.1749	11.5892
Bhlhe22	11.2003	10.7313	11.0888
Bhlhe40	11.374	10.891	11.363
Bhlhe41	10.5527	10.1861	10.4979
Bicc1	9.39232	9.11114	9.37287
Bicd1	11.2703	11.0293	11.1273
Bicd2	10.2167	9.86728	10.1724
Bicdl1	10.128	10.0098	10.1536
Bicra	9.01123	8.66888	8.81057
Bicral	10.444	9.97871	10.255
Bid	9.25503	8.98014	9.15735
Bin1	13.1443	12.7916	13.0502
Bin2	7.13955	7.01123	7.26679
Birc2	10.4979	9.97585	10.3443
Birc5	6.12928	5.52356	5.88264
Birc6	11.4594	11.1293	11.2912
Bivm	9.62936	9.08481	9.75822
Blcap	12.5672	12.0369	12.3712
Blm	8.61839	8.27612	8.38802
Blmh	11.5699	11.5196	11.4988
Bloc1s1	12.2318	11.4041	11.9531
Bloc1s2	11	10.5127	10.7557
Bloc1s4	10.7022	10.2889	10.6248
Bloc1s5	9.85019	9.40088	9.72792
Bloc1s6	10.6339	10.1712	10.5622
Blvra	10.7665	10.2644	10.5527
Blvrb	9.98014	9.43671	9.65105
Blzf1	9.60918	9.30606	9.44087
Bmi1	10.4818	10.1189	10.4105
Bmp1	10.1421	9.59805	9.99435
Bmp2k	9.86109	9.68299	9.86419
Bmp3	8.81698	8.29002	8.88264
Bmp4	7.91289	7.86419	7.72792
Bmp6	8.53138	8.31741	8.37938
Bmp7	9.18982	8.56605	8.98299
Bmper	8.75822	8.56605	8.88874
Bmpr1a	10.7482	10.3761	10.5953
Bmpr1b	9.8009	9.5157	9.88722
Bmpr2	12.1975	11.8478	12.1627
Bms1	10.3432	10.3487	10.2761
Bmt2	10.8114	10.3869	10.5953
Bmyc	12.5936	12.1491	12.2192
Bnip1	10.4179	10.0444	10.2633
Bnip2	10.1046	9.62936	9.92926
Bnip3	12.6025	12.1843	12.3764
Bnip3l	12.057	11.6684	11.9392
Boc	9.24317	9.0634	9.12928
Bod1	12.0502	11.5018	11.9798
Bod1l	11.4067	11.352	11.3701
Bok	10.9866	10.3902	10.8361
Bola1	11.8114	11.0954	11.5784
Bola2	13.2237	12.6022	13.0555
Bola3	11.6439	11.0775	11.5078
Bop1	10.3095	9.66	10.1636
Borcs5	11.3875	11.1459	11.1013
Borcs6	10.3923	10.0875	10.3083
Borcs7	12.2354	11.838	12.0577
Borcs8	11.5459	10.9293	11.3454
Bpgm	11.8451	11.5377	11.8815
Bphl	10.7863	10.2715	10.5401
Bpnt1	11.1978	11.0362	11.1867
Bptf	11.7482	11.638	11.6952
Braf	11.6357	11.4491	11.5925
Brap	10.5784	10.3531	10.4998
Brcc3	11.3298	10.9578	11.1762
Brd1	10.7532	10.6582	10.6266
Brd2	12.0355	11.8392	12.0172
Brd3	10.9636	10.6511	10.8082
Brd4	11.7453	11.4078	11.6996
Brd7	11.3231	11.0868	11.1643
Brd8	11.058	10.7903	11.1408
Brd9	11.2228	10.8634	11.0293
Brdt	9.65642	9.42417	9.60177
Brf1	10.2082	10.021	10.1267
Brf2	9.91588	9.41996	9.70736
Bri3	11.6439	11.1098	11.5821
Bri3bp	12.2243	11.8611	12.1408
Brinp1	12.371	12.1727	12.1079
Brinp2	11.1053	10.8781	10.9159
Brinp3	11.1131	10.8665	10.84
Brip1os	9.30378	8.94837	9.13443
Brix1	10.7406	10.4367	10.5906
Brk1	14.0731	13.5965	13.8691
Brms1	10.2009	9.81698	10.0182
Brms1l	11.1402	10.809	10.9866
Brox	11.0987	10.9665	11.275
Brpf1	9.63118	9.36851	9.77643
Brpf3	8.81378	8.73809	8.72792
Brsk1	11.2408	10.6564	11.0828
Brsk2	11.1755	10.8673	11.0993
Brwd1	11.8653	11.3794	11.7834
Brwd3	8.51175	8.37504	8.53528
Bscl2	11.9396	11.568	11.823
Bsdc1	10.7245	10.2131	10.4898
Bsg	15.0681	14.8244	14.962
Bsn	12.8811	12.2149	12.4991
Bst2	8.17991	7.18982	8.02237
Btaf1	9.7364	9.76818	9.67243
Btbd1	11.9633	11.8742	11.9429
Btbd10	12.0199	11.5845	11.8553
Btbd11	10.6073	10.218	10.4553
Btbd17	10.0553	9.76818	10.2009
Btbd19	8.64746	8.37504	8.75489
Btbd2	11.1774	10.6129	10.9958
Btbd3	12.03	11.576	11.9352
Btbd6	10.3826	9.76321	10.1724
Btbd7	10.0014	9.8392	9.97585
Btbd9	11.585	11.2975	11.3021
Btf3	11.9028	11.0375	11.4115
Btf3l4	11.0868	10.7515	11.0498
Btg1	10.058	9.59432	9.90238
Btg2	11.2969	10.7895	11.0848
Btg3	7.53916	7.3837	7.67243
Btk	7.40088	6.42626	7.3837
Btrc	10.9809	10.9121	10.888
Bub3	11.9285	11.5191	11.7956
Bud13	8.08215	7.70736	7.96578
Bud23	10.3129	10.0914	10.1485
Bud31	11.9001	11.5732	11.6883
Bvht	7.3837	6.97728	7.2384
Bysl	10.1749	9.94398	10.0566
Bzw1	12.2863	11.8704	12.211
Bzw2	11.3332	10.9469	11.1536
C030006K11Rik	9.48784	9.22641	9.72622
C030007H22Rik	8.78136	7.74819	8.14975
C030047K22Rik	6.24793	5.04439	5.70044
C130026L21Rik	9.10591	8.54689	8.9542
C130060C02Rik	6.58496	6.59991	6.35755
C130071C03Rik	10.6138	10.4594	10.4878
C130074G19Rik	8.97154	9.38586	9.04985
C1d	12.5505	12.0105	12.4091
C1galt1	9.32867	8.98299	9.41785
C1galt1c1	10.1948	9.76984	10.0512
C1qa	11.5994	11.0307	11.4099
C1qb	11.2288	10.4398	10.933
C1qbp	12.4445	12.3295	12.4956
C1qc	11.0369	10.4737	10.9773
C1ql1	9.62388	9.10852	9.66178
C1ql2	10.7599	10.9315	10.8098
C1ql3	11.1241	11.1472	10.8226
C1qtnf12	9.81218	9.15987	9.57743
C1qtnf4	13.2699	12.5981	13.0539
C1s1	5.72792	5.2854	6.16993
C2	8.33539	7.36632	8
C230004F18Rik	12.007	11.8634	12.03
C230037L18Rik	8.43463	8.0607	8.36632
C230057M02Rik	9.03892	8.50383	8.8857
C230088H06Rik	7.36632	7.25739	7.34873
C2cd2	9.09276	8.91886	9.16993
C2cd2l	12.3883	11.7908	12.1975
C2cd3	9.32418	9.08481	9.17991
C2cd4c	9.04712	8.35315	8.62936
C2cd5	10.6411	10.4868	10.42
C330007P06Rik	9.60733	9.26679	9.39446
C330018D20Rik	9.1472	8.8857	9.14975
C4b	10.2288	9.67419	10.1293
C730002L08Rik	7.94837	7.40088	7.54689
C77080	8.81698	8.36632	8.69
C78859	8.49185	8.22882	8.27146
C87436	9.62936	9.18488	9.45943
C920006O11Rik	8.08215	7.35755	7.70044
C920021L13Rik	8.95128	8.37069	8.68299
CAAA01118383.1	8.92184	8.37504	8.65821
CAAA01147332.1	5.85798	3.70044	5.32193
CK137956	5.88264	5.45943	5.39232
CT025619.1	10.3276	10.1357	10.3106
Caap1	9.00843	8.86728	8.92481
Cab39	12.3578	11.9683	12.3015
Cab39l	10.3674	9.94983	10.224
Cabin1	10.6751	10.3531	10.4666
Cables1	10.1163	9.59059	9.92333
Cables2	10.1886	9.76321	10.128
Cabp1	12.4757	12.4993	12.5199
Cabp7	11.3614	11.3038	11.3647
Cacfd1	11.3281	10.8634	11.0417
Cachd1	10.1228	9.73978	10.0265
Cacna1a	11.446	11.2842	11.6175
Cacna1b	11.0694	10.9844	10.9009
Cacna1c	11.5013	11.4351	11.115
Cacna1d	10.4564	10.3729	10.3298
Cacna1e	11.9819	11.8834	11.7809
Cacna1g	9.86573	9.57175	9.79116
Cacna1h	9.86882	9.40301	9.72451
Cacna1i	9.80896	9.52943	9.50779
Cacna2d1	12.1771	11.8435	12.0681
Cacna2d2	10.733	10.5981	10.8226
Cacna2d3	11.2969	11.1849	11.058
Cacna2d4	6.90689	6.52356	6.75489
Cacnb1	10.9337	10.5887	10.6519
Cacnb2	11.2544	11.1892	11.1013
Cacnb3	12.2671	11.9658	12.174
Cacnb4	12.9058	12.662	12.8836
Cacng2	10.825	10.703	10.6698
Cacng3	11.6773	11.0654	11.3044
Cacng4	10.23	10.021	10.5127
Cacng5	8.9571	8.69697	8.67243
Cacng7	9.26679	9.03342	9.2738
Cacng8	8.65105	8.66534	8.50779
Cactin	9.73302	9.66888	9.69
Cacul1	10.6609	10.5018	10.5411
Cacybp	12.9204	12.5587	12.736
Cad	8.47978	7.76818	8.32643
Cadm1	13.2519	12.8819	12.9928
Cadm2	13.9662	13.7037	13.8331
Cadm3	12.3584	12.1059	12.0775
Cadm4	12.2665	11.8681	12.1548
Cadps	13.3292	13.1212	13.2012
Cadps2	11.7249	11.3597	11.6216
Calb1	13.2108	12.9069	12.9796
Calb2	13.2339	13.1256	13.169
Calca	8.25267	7.93664	7.86419
Calcoco1	10.2348	9.69523	10.1215
Cald1	9.95274	9.73302	10.0307
Calm1	17.0673	16.9882	16.9464
Calm2	16.8686	16.6188	16.6654
Calm3	15.2128	14.8747	15.1246
Caln1	12.5442	12.4838	12.4831
Calr	13.0751	12.9346	12.9942
Calr3	7.07682	6.9542	6.65821
Calu	11.0056	10.7591	10.8757
Caly	14.1319	13.6427	13.7696
Camk1	11.8368	11.3432	11.73
Camk1d	16.6206	16.7438	17.2414
Camk1g	10.0458	9.82655	9.99718
Camk2a	13.6373	13.2871	13.7508
Camk2b	13.8327	13.4912	13.6299
Camk2d	12.2294	11.9136	12.2055
Camk2g	13.0686	12.6506	12.9803
Camk2n1	15.2871	15.1677	15.3072
Camk2n2	13.0975	12.571	13.2225
Camk4	12.1662	11.9672	12.1137
Camkk1	12.3318	12.1238	12.2521
Camkk2	11.4336	11.3151	11.4909
Camkmt	9.65464	9.50978	9.68825
Camkv	13.7302	13.3566	13.5716
Caml	10.792	10.4533	10.5962
Camsap1	11.2726	11.0327	11.1434
Camsap2	12.3707	12.1364	12.3312
Camsap3	9.59246	9.31515	9.5157
Camta1	13.5457	13.3389	13.4743
Camta2	12.58	12.0741	12.4479
Cand1	12.2963	12.013	12.1589
Cand2	7.07682	6.83289	7.46761
Cant1	10.5555	10.3641	10.5216
Canx	13.7816	13.4065	13.6831
Cap1	11.0417	10.809	11.0035
Cap2	12.2378	11.9333	12.0855
Capg	7.87036	7.47573	7.60733
Capn10	10.7074	10.4409	10.7591
Capn13	3.80735	2.58496	1.58496
Capn15	9.93811	9.35535	9.61839
Capn2	10.9622	10.6211	10.9809
Capn3	8.43879	8.33539	8.30378
Capn5	10.2021	9.89633	10.032
Capn7	10.2216	9.94837	10.1611
Capns1	12.5289	12.0634	12.3379
Caprin1	12.399	11.9744	12.217
Caprin2	7.62205	7.20945	7.37504
Capsl	7.83289	7.44294	7.18982
Capza1	9.73471	9.38586	9.70908
Capza2	13.6448	13.2024	13.557
Capzb	13.6558	13.2011	13.4506
Car1	8.23362	7.53138	7.93074
Car10	11.9024	11.7108	11.6689
Car11	12.381	11.5221	12.0838
Car12	8.70736	8.30834	8.39232
Car14	10.6653	10.2288	10.5934
Car2	13.0222	12.5167	13.0452
Car4	11.0715	10.4378	10.7748
Car7	9.06609	8.62936	8.65821
Car8	8.61839	8.42206	8.71081
Card10	7.83289	7.22882	7.8392
Card19	10.2866	9.64024	10.137
Carf	9.41151	8.98299	9.29462
Carhsp1	10.716	10.0755	10.5294
Carm1	10.4625	9.98014	10.1636
Carmil1	9.94251	9.77643	9.7211
Carmil2	11.7507	11.1331	11.3982
Carmil3	9.93517	9.70908	9.62022
Carnmt1	7.49185	7.14975	7.45121
Carns1	8.33092	7.91289	8.07682
Cars	10.7356	10.6248	10.7048
Cartpt	14.6518	14.183	15.2733
Casc3	11.2336	10.8321	11.1861
Casc4	11.6018	11.2384	11.5063
Casd1	11.2767	11.0028	11.1935
Cask	11.1079	10.8463	11.0133
Caskin1	11.6738	11.3842	11.5118
Caskin2	9.04712	8.41363	8.84549
Casp1	6.16993	5.78136	5.93074
Casp2	8.11374	7.82018	8.01123
Casp4	4.58496	4.16993	4.39232
Casp8ap2	9.23362	9.00282	8.98868
Casp9	9.02514	8.67243	9.07948
Cass4	4	4	4.45943
Cast	8.92481	8.74483	8.88874
Casz1	7.87036	7.63662	7.8009
Cat	11.1984	10.5708	11.0775
Catsper2	6.98868	6.50779	6.24793
Catsperd	7.65821	6.70044	7.03342
Catspere2	9.32867	9.0634	9.10329
Cav1	8.65821	8.38802	8.68299
Cav2	9.97441	9.58308	9.91588
Cavin2	8.83605	8.52356	8.86728
Cavin3	10.8424	10.2155	10.6847
Cbarp	13.6523	13.1929	13.5868
Cbfa2t2	11.0641	10.9614	11.2192
Cbfa2t3	9.18239	8.55842	8.92778
Cbfb	9.92184	9.42206	9.99577
Cbl	10.668	10.3859	10.69
Cblb	10.0634	9.69349	9.82972
Cbll1	9.8009	9.47168	9.69174
Cbln2	9.59246	9.46352	9.58496
Cbln4	9.87805	9.33316	9.70563
Cbr1	12.1469	11.9129	11.8293
Cbr3	9.06878	8.92481	9.01681
Cbr4	9.89785	9.57175	9.62022
Cbs	9.61287	9.01123	9.7211
Cbwd1	9.38586	9.04712	9.2738
Cbx1	10.792	10.6618	10.6582
Cbx3	9.04985	8.9542	8.93074
Cbx4	11.1861	10.8541	11.0888
Cbx5	12.3891	12.1709	12.3691
Cbx6	13.4788	13.1357	13.4239
Cbx7	10.5897	10.0661	10.5812
Cbx8	9.2384	8.99152	9.11114
Cby1	11.1573	10.716	10.983
Cc2d1a	10.4686	10.1163	10.3542
Cc2d1b	9.57743	9.02791	9.16239
Cc2d2a	10.115	9.72281	10.0362
Ccar1	11.102	10.865	10.8734
Ccar2	10.3004	10.0238	10.1624
Ccdc103	8.03342	7.27612	7.6865
Ccdc106	11.5798	11.1098	11.2384
Ccdc107	11.7271	11.0934	11.4645
Ccdc112	9.73302	9.5157	9.72451
Ccdc115	10.5651	10.0914	10.4263
Ccdc117	9.06609	8.72451	9.03342
Ccdc12	11.204	10.6519	11.0573
Ccdc124	12.9803	12.4906	12.592
Ccdc126	9.49985	8.97154	9.34207
Ccdc127	10.9972	10.6421	10.9046
Ccdc13	8.64746	8.2384	8.72792
Ccdc130	8.97728	8.55075	8.80413
Ccdc134	7.63662	7.44294	7.71425
Ccdc136	12.0828	11.8025	11.952
Ccdc137	9.33985	9.09276	9.13699
Ccdc138	7.58496	7.3837	7.48382
Ccdc141	9.45738	9.01681	9.3443
Ccdc144b	3	2.58496	0
Ccdc148	10.2958	9.93958	10.0661
Ccdc149	10.8305	10.5527	10.7524
Ccdc150	5.61471	5.08746	5.24793
Ccdc153	7	6.61471	7.40088
Ccdc157	8.44708	8.3443	8.56605
Ccdc166	8.70736	8.30378	8.98014
Ccdc167	10.7048	10.5216	10.7773
Ccdc173	7.87036	7.67948	7.72792
Ccdc174	10.4778	10.4707	10.3276
Ccdc177	9.39017	9.44294	9.36851
Ccdc181	10.1599	9.98157	10.1874
Ccdc184	10.5285	10.3083	10.4512
Ccdc186	10.744	10.5603	10.6411
Ccdc189	8.43463	7.86419	8.09276
Ccdc25	11.462	11.3443	11.2779
Ccdc28b	10.7895	10.4788	10.5736
Ccdc30	9.51964	9.59991	9.60548
Ccdc32	11.5309	11.1818	11.3663
Ccdc34	10.2527	10.2738	10.3004
Ccdc43	10.3859	9.92926	10.1254
Ccdc47	12.0126	11.9392	11.9733
Ccdc50	11.1886	11.0077	11.1286
Ccdc59	10.9307	10.5603	10.7134
Ccdc6	10.6865	10.374	10.4919
Ccdc61	9.26913	8.98014	9.20212
Ccdc62	7.2384	6.62936	6.71425
Ccdc66	8.91588	8.84862	8.90989
Ccdc71	10.0661	9.62388	9.55075
Ccdc71l	9.83447	9.2384	9.56224
Ccdc74a	10.2621	9.94544	10.2992
Ccdc77	7.9542	7.56224	7.64386
Ccdc7b	8.45943	7.48382	7.92481
Ccdc80	8.37938	8.22882	8.50383
Ccdc82	9.99152	9.72281	9.89785
Ccdc83	5.67243	5	4.58496
Ccdc85a	11.6922	11.4625	11.5162
Ccdc85b	11.9073	11.3309	11.6768
Ccdc86	8.96578	8.68299	8.72451
Ccdc88a	11.7461	11.4594	11.6083
Ccdc88c	9.15987	8.94251	8.93664
Ccdc9	9.9263	9.9542	9.77808
Ccdc90b	10.0512	9.67419	9.82814
Ccdc91	10.4481	10.3729	10.3565
Ccdc92	12.196	11.8078	11.9968
Ccdc92b	9.60733	9.21675	9.21189
Ccdc93	9.22159	9.15735	9.16491
Ccdc96	5.88264	5.70044	6.16993
Ccdc97	10.4625	9.86573	10.1098
Cck	15.4682	14.8601	15.1788
Cckbr	9.98442	9.82972	9.84862
Ccl17	9.83289	9.13955	9.48985
Ccl25	9.13443	8.74819	8.99435
Ccl27a	13.049	12.5781	12.8256
Ccl6	7.45121	6.79442	7.35755
Ccm2	11.2544	11.2894	11.3565
Ccnb1	4.85798	4.16993	4.80735
Ccnb1ip1	7.05528	7.03342	7.33985
Ccnc	10.7773	10.5137	10.7013
Ccnd1	10.0674	9.9542	10.1911
Ccnd2	11.1447	10.8242	11.0224
Ccnd3	10.3298	9.84078	10.062
Ccndbp1	11.6289	11.2784	11.421
Ccne1	9.77314	9.39017	9.58684
Ccne2	8.26679	8.04439	8.35755
Ccng1	11.0217	10.6294	10.9121
Ccng2	10.4818	10.1687	10.3332
Ccnh	11.6618	11.2186	11.4984
Ccni	12.0375	11.6528	12.0671
Ccnj	7.50779	7.19967	7.08746
Ccnjl	7.57743	7.6865	7.50779
Ccnk	9.82496	9.60733	10.0539
Ccnl1	10.5488	10.314	10.375
Ccnl2	11.0272	10.5127	10.9622
Ccnt1	10.3264	10.1228	10.1812
Ccnt2	10.3095	10.1267	10
Ccny	11.4336	11.0928	11.4115
Ccnyl1	8.93369	8.73809	8.90388
Ccp110	11.4073	10.9787	11.3778
Ccpg1os	8.33092	7.87036	7.90689
Ccr5	6.33985	6.02237	6.50779
Ccs	11.0147	10.6119	10.792
Ccsap	10.7985	10.403	10.5622
Ccser1	11.3581	11.3185	11.0224
Ccser2	11.1886	10.9084	11.0895
Cct2	12.997	12.7684	12.935
Cct3	12.7234	12.4144	12.6006
Cct4	12.314	11.9755	12.145
Cct5	12.9341	12.5577	12.808
Cct7	13.5275	13.1929	13.399
Cct8	13.5043	13.2774	13.3942
Ccz1	11.2009	10.8903	11.163
Cd151	10.1137	9.41574	10.0224
Cd164	10.8447	10.4294	10.7855
Cd164l2	7.40939	7	7.33092
Cd180	7.08746	7.14975	6.93074
Cd200	12.1095	11.8242	12.0468
Cd24a	9.53916	8.76818	9.5157
Cd276	8.65821	8.30834	8.61839
Cd2ap	9.98299	9.66888	9.94983
Cd2bp2	11.2204	11.0708	11.1954
Cd302	9.69697	9.06609	9.61287
Cd320	9.86109	9.48784	9.66534
Cd33	7.19967	7.05528	7.64386
Cd34	10.4676	10.0808	10.2819
Cd38	9.31741	9.17991	9.49785
Cd3eap	10.2348	10.1176	9.91737
Cd44	9.34207	8.99435	9.61471
Cd47	12.7838	12.3761	12.6618
Cd52	8.73471	7.80735	8.47978
Cd55b	3.16993	2.32193	1.58496
Cd59a	10.0688	9.94251	10.0928
Cd59b	5.90689	6	6.30378
Cd63	12.3764	11.8262	12.3214
Cd68	9.21432	8.42206	8.93074
Cd74	8.97154	8.01681	8.81057
Cd81	15.0222	14.3698	14.9024
Cd82	9.65464	8.9629	9.31061
Cd83	10.6101	10.2808	10.6511
Cd84	6.74147	6.04439	6.26679
Cd9	11.5343	11.0133	11.3168
Cd99l2	11.0895	10.7756	10.944
Cdadc1	11.5503	11.3134	11.5314
Cdan1	9.97441	9.95565	9.99718
Cdc123	12.0293	11.7879	11.7773
Cdc14b	8.71425	8.64746	8.52356
Cdc16	11.4305	10.8986	11.3701
Cdc23	10.4189	10.2095	10.3309
Cdc25a	8.38802	8.31288	8.45533
Cdc25b	8.73809	8.36632	8.66888
Cdc26	10.0875	9.79766	9.92035
Cdc27	10.6777	10.1421	10.4284
Cdc34	11.4722	11.2485	11.5812
Cdc37	12.8057	12.77	12.736
Cdc37l1	12.3359	12.1564	12.3049
Cdc40	10.7903	10.4959	10.5981
Cdc42	14.3362	13.9821	14.1904
Cdc42bpa	12.1115	12.0698	12.0203
Cdc42bpb	10.9837	10.66	11.0641
Cdc42bpg	6.47573	5.97728	6.12928
Cdc42ep1	10.1799	9.56796	10.3072
Cdc42ep2	10.4273	9.85019	10.5661
Cdc42ep3	10.0701	9.59805	9.82972
Cdc42ep4	10.6466	10.196	10.7805
Cdc42ep5	7.19967	5.97728	6.85798
Cdc42se1	10.8657	10.2877	10.7855
Cdc42se2	12.8963	12.4128	12.6466
Cdc45	6.12928	5.75489	5.97728
Cdc5l	10.8384	10.4988	10.6724
Cdc7	8.19967	7.89482	7.84549
Cdc73	10.9366	10.5793	10.8431
Cdca4	8.66888	8.31741	8.49185
Cdca8	6.72792	5.80735	6.37504
Cdh10	11.1331	10.8796	11.0063
Cdh11	11.4378	11.1364	11.2586
Cdh12	9.99152	9.8933	9.82337
Cdh13	12.061	11.7415	11.9267
Cdh18	10.3531	10.5527	10.1007
Cdh19	8.87344	8.62936	8.94251
Cdh2	11.395	11.117	11.2021
Cdh20	11.1517	10.6751	10.865
Cdh22	9.93811	9.67243	9.89936
Cdh23	8.98584	8.50779	8.35755
Cdh5	8.09803	7.33985	8.03892
Cdh6	9.53138	9.46964	9.55459
Cdh7	9.44915	9.19476	9.1472
Cdh8	11.255	11.1529	11.2003
Cdh9	9.99435	9.66534	9.80735
Cdhr1	8.11374	7.71425	7.90087
Cdhr3	7.16993	6.52356	6.85798
Cdip1	13.3719	12.9785	13.3188
Cdipt	12.138	11.764	11.8684
Cdk1	5.20945	4.32193	4.08746
Cdk10	10.6193	10.1599	10.2923
Cdk11b	11.4898	11.528	11.4645
Cdk12	9.82177	9.6865	9.79279
Cdk13	10.585	10.4635	10.6083
Cdk14	12.681	12.3826	12.5762
Cdk16	11.9151	11.4522	11.8353
Cdk17	12.7593	12.2668	12.5852
Cdk18	10.2503	9.64566	9.84392
Cdk19	11.0014	10.7048	10.9009
Cdk20	8.71768	7.72792	8.36632
Cdk2ap1	9.62753	9.29692	10.1163
Cdk2ap2	11.2866	10.6821	11.2923
Cdk4	11.1892	10.6883	11.014
Cdk5	12.954	12.4815	12.6891
Cdk5r1	13.4895	13.2732	13.3912
Cdk5r2	12.4176	12.3902	12.4929
Cdk5rap1	8.77479	8.56986	8.48382
Cdk5rap2	9.46964	9.09276	9.22159
Cdk5rap3	10.5765	10.1636	10.4778
Cdk6	6.98868	6.88264	7.12928
Cdk7	9.85643	9.53916	9.62936
Cdk8	18.9408	19.2317	19.1904
Cdk9	10.7228	10.4062	10.7895
Cdkal1	9.97728	9.72792	9.78136
Cdkl1	8.91588	9.00843	8.66888
Cdkl2	10.1749	9.96434	10.1649
Cdkl3	9.37504	9.10852	9.11114
Cdkl4	9.93074	9.42417	9.76653
Cdkl5	12.0303	11.8576	11.9556
Cdkn1a	9.91588	9.81378	9.97871
Cdkn1b	9.74987	9.46761	9.76984
Cdkn1c	9.2854	8.9629	9.26679
Cdkn2aip	9.50184	9.19967	9.32193
Cdkn2aipnl	11.6239	11.3794	11.5812
Cdkn2d	12.3468	11.7944	12.0668
Cdo1	10.3912	9.99577	10.2444
Cdon	9.0954	8.82655	8.75489
Cdpf1	10.3163	9.61839	10.0768
Cdr1	9.73471	10.1649	10.1447
Cdr2	9.71768	9.36632	9.65105
Cdr2l	10.0661	9.81378	10.0098
Cds1	11.9218	11.7805	11.8876
Cds2	13.205	13.0159	13.1619
[truncated: 24,220 more rows]

## Sheet: ext8d
cellID	C1ql2_smoothed	Calb2_smoothed	Irx2_smoothed	x	y	C1ql2_raw	Calb2_raw	Irx2_raw
1	0	0	0	-9908.11	-14882.9	0	0	0
10	0	0.0881832	0	-10088.9	-14927.7	0	0	0
1000	0	0	0	-12575.4	-15872.4	0	1	0
10000	0	0	0	-9525.06	-16963.8	0	0	0
10001	0	0	0	-9600.08	-16976.8	0	0	0
10010	0	0	0	-11623.8	-17335	0	0	0
10011	0.251577	0	0	-12054.3	-17411.3	0	0	0
10018	0	0	0	-10296.5	-17099.4	0	0	0
10023	0	0	0	-11228.3	-17268.7	0	0	0
10026	0	0.142166	0	-12625	-17512.4	0	0	0
10028	0	0	0	-13513	-17668.7	0	0	0
10031	0	0.581242	0	-6624.19	-16456.7	0	0	0
10033	0	0.0989278	0	-7463.53	-16603.2	0	0	0
10034	0	0.12982	0	-7482.45	-16606.3	0	0	0
10039	0	0	0	-12104.7	-17421.2	0	0	0
10044	0	0.12052	0	-14097.3	-17773.2	0	0	0
10046	0	0	0	-5744.18	-16304.4	0	0	0
10048	0	0	0.206418	-6940.53	-16515.2	0	0	0
10051	0	0.220095	0	-8046.09	-16709.2	0	0	0
10054	0	0	0	-9636.03	-16988.8	0	0	0
10058	0	0	0	-14276.4	-17805.8	0	0	0
10059	0	0.551824	0	-14725.3	-17890.5	0	0	0
10067	0	0	0	-9150.19	-16904.8	0	0	0
10074	0	0	0	-13374.1	-17647.7	0	0	0
10077	0	0	0	-14438.7	-17838.9	0	0	0
10081	0	0	0	-7319.9	-16583.1	0	0	0
10084	0	0.13202	0	-9486.67	-16966.6	0	0	0
10088	0	0	0	-11822.8	-17378.8	0	0	0
10090	0	0	0	-12477.2	-17493.1	0	0	0
10091	0	0	0	-14317	-17817.2	0	0	0
1010	0	0	0	-8219.73	-15099.3	0	0	0
10101	0	0	0	-12136.6	-17438.3	0	0	0
10109	0.213636	0	0	-8278.95	-16760.5	0	0	0
10112	0	0	0	-10081.2	-17074.9	0	0	0
10115	0	0	0	-12494.7	-17502.8	0	0	0
10116	0	0	0	-13199.1	-17622.1	0	0	0
10117	0	0	0	-13480.1	-17673.8	0	0	0
1012	0	0	0	-10056	-15423	0	0	0
10126	0	0.387777	0	-8313.96	-16765.7	0	0	1
10132	0	0	0	-12707.8	-17539.2	0	0	0
10136	0	0	0	-7663.58	-16653.2	0	0	0
1014	0	0.240315	0	-11840.6	-15734.3	0	0	0
10141	0	0	0	-10204.2	-17107.5	0	0	0
10149	0	0	0	-13958	-17762.2	0	0	0
10155	0	0.118123	0	-7641.56	-16649.8	0	0	0
10156	0	0	0	-8591.59	-16819.6	0	0	0
10159	0	0.373239	0	-10155.4	-17096	0	0	0
10160	0	0	0	-10332.4	-17129.9	0	0	0
10162	0	0	0	-12255.2	-17464.2	0	0	0
10163	0	0.483712	0	-13042	-17602.3	0	1	0
10164	0	0.326263	0	-13258.3	-17640.8	1	0	0
10178	0	0	0	-11869.6	-17397.7	0	0	0
10183	0	0.117203	0	-6917.56	-16531.7	0	0	0
10189	0	0	0	-11681.3	-17370.4	0	0	0
10197	0	0	0	-8202.84	-16762.5	0	0	0
10199	0	0.0944245	0	-8421.21	-16791.7	0	0	0
10201	0	0.119914	0	-9529.63	-16990.7	1	0	0
10205	0	0	0	-11844.8	-17397.7	0	0	0
10212	0	0.231417	0	-5687.01	-16318.4	0	0	0
10218	0	0.112896	0	-9651.64	-17015.6	0	0	0
10226	0	0	0	-14212	-17819.5	0	0	0
10234	0	0	0	-6846.09	-16523.8	0	0	0
10236	0	0	0	-10020.8	-17084.5	0	0	0
10240	0	0.22405	0	-6343.73	-16438.8	0	0	0
10253	0	0	0	-14012.2	-17788.3	0	0	0
10255	0	0	0	-14713.8	-17911.3	0	0	0
10256	0	0.063159	0	-5617.02	-16311.7	0	0	0
1026	0	0	0	-8258.44	-15113.9	0	0	0
10261	0	0	0	-8227.39	-16775.9	0	0	0
10268	0	0	0	-12020	-17441.3	0	0	0
10271	0	0	0	-5569.19	-16302.8	0	0	0
10273	0	0.379213	0.0700333	-6400.65	-16449.8	0	0	0
10276	0	0	0	-9706.4	-17031	0	0	0
10278	0.124029	0.372086	0	-10673.3	-17203.7	0	0	0
10285	0	0.214655	0	-5548.13	-16305.6	0	0	0
10291	0	0	0	-8541.2	-16828	0	0	0
10292	0	0.0962443	0	-8952.14	-16903.9	0	0	0
10294	0	0.238858	0	-9459.34	-16993.2	0	0	0
10300	0	0	0	-13984.5	-17790.8	0	0	0
10303	0	0.132856	0	-7911.79	-16723.6	0	0	0
10305	0	0	0	-9512.37	-17009.2	0	0	0
10306	0	0	0	-10374.4	-17152.9	0	0	0
10308	0	0	0	-10837.8	-17235.6	0	0	0
10309	0	0	0	-11204.5	-17298.8	0	0	0
10314	0	0.118736	0	-7616.92	-16670.2	0	0	0
10317	0	0	0	-8408.86	-16811.5	0	0	0
10318	0	0.122611	0	-8606.43	-16848.7	0	0	0
10320	0	0	0	-9028.42	-16920.4	0	1	0
10322	0	0.279127	0	-9618.88	-17020.1	0	0	0
10327	0	0.125221	0	-11411.7	-17339.1	0	0	0
10329	0	0	0	-14575.2	-17901.2	0	0	0
10330	0	0	0	-14608.3	-17903.8	0	0	0
10331	0	0	0	-5754.04	-16345.1	0	0	0
10335	0	0	0	-7337.21	-16623.9	0	0	0
10339	0	0.238144	0	-8588.24	-16844.8	0	0	0
10348	0	0	0	-7283.22	-16615.5	0	0	0
10349	0	0	0	-9538.78	-17011.9	0	0	0
10351	0	0.695462	0	-10355.6	-17158.8	0	0	0
1036	0	0	0	-11431	-15670.1	0	0	0
10375	0	0	0	-9800.11	-17064.5	0	0	0
10379	0	0	0	-12452.1	-17528.7	0	0	0
10380	0	0	0	-12822.2	-17593.3	0	0	0
10383	0	0	0	-8457.73	-16830.3	0	0	0
10396	0	0.319547	0	-5836	-16371.1	0	0	0
10400	0	0	0	-9658.08	-17044.2	0	0	0
10401	0	0.167991	0	-11390.1	-17349.5	0	0	0
1041	0	0.11534	0	-11162.1	-15628.2	0	0	0
10412	0	0	0	-10332.4	-17160.3	0	0	0
1042	0	0	0	-11619.7	-15710.1	0	0	0
10432	0	0	0	-7617.03	-16687.6	0	0	0
10433	0	0	0	-9439.47	-17008.5	0	0	0
10434	0	0	0	-9814.75	-17078	0	0	0
10436	0	0	0	-10173.5	-17144.4	0	0	0
10439	0	0	0	-11674.6	-17405.6	0	2	0
10444	0	0.171006	0	-6319.14	-16461.4	0	0	0
10452	0	0.114469	0	-10926.9	-17274.4	0	0	0
10454	0	0	0	-14163.3	-17844.1	0	0	0
10455	0	0	0	-14212.9	-17853.2	0	0	0
10457	0	0.116176	0	-6375.43	-16474.2	0	3	0
10461	0.113691	0.0885655	0.114497	-8660.16	-16877.3	0	0	0
10469	0	0	0	-12454.7	-17547.8	0	0	0
10477	0	0.191777	0.0994042	-6653.25	-16525.7	0	0	0
10484	0	0.113213	0	-11270	-17338.7	0	0	0
10486	0	0	0	-12953	-17635.7	0	0	0
10489	0	0	0	-13799.6	-17783.3	0	0	0
10492	0	0	0	-6059.4	-16434.2	0	0	0
10495	0	0.117944	0	-8858.91	-16914.1	0	0	0
10502	0	0	0	-12844.9	-17619.8	0	0	0
10503	0	0	0	-13089.9	-17660	0	0	0
10507	0	0.269026	0	-6401.9	-16485.1	0	0	0
10509	0	0	0	-7048.26	-16600.3	0	0	0
10510	0	0.111452	0	-7470.47	-16676	0	0	0
10514	0	0	0	-9584.81	-17044.9	0	0	0
10521	0	0	0	-14706.4	-17947.8	0	0	0
10542	0	0.549475	0	-6703.29	-16544.2	0	0	0
10545	0	0.110406	0	-7656.04	-16712.7	0	0	0
10546	0	0.225876	0	-7792.64	-16734.1	0	0	0
10548	0	0.134932	0	-9425.05	-17023.2	0	0	0
10549	0	0	0	-10710.5	-17249.4	0	0	0
10551	0	0	0	-12627.9	-17587.2	0	0	0
10552	0	0	0	-12729.8	-17606.8	0	0	0
1056	0	0	0	-8785.69	-15207.7	0	0	0
10560	0	0	0	-6557.18	-16520.8	0	1	0
10561	0	0	0	-6813.84	-16563.9	0	0	0
10566	0	0	0	-10069.9	-17138.4	0	0	0
10569	0	0.479646	0	-11485	-17388.7	0	0	0
10571	0	0	0	-12694.9	-17604.4	0	0	0
10575	0	0	0	-6276.43	-16473.1	0	0	0
10578	0	0	0	-8588.39	-16880.6	0	0	0
1058	0	0	0	-10967.5	-15598.9	0	0	0
10587	0	0	0	-6454.27	-16504.7	0	0	0
10590	0	0.353397	0	-7347.21	-16663.7	0	0	0
10591	0	0.519535	0	-7372.81	-16667.9	0	1	0
10599	0	0	0	-10653.8	-17244.4	0	0	0
10602	0	5.83904e-06	0	-11289.9	-17355.1	0	0	0
10605	0	0	0	-12521.7	-17576.4	0	0	0
10606	0	0	0	-12754.7	-17617.6	0	0	0
10607	0	0.142526	0	-12940	-17648.9	0	0	0
10612	0	0.225604	0	-7486.13	-16692.2	0	0	0
10613	0	0	0	-7540.56	-16699.2	0	0	0
10620	0	0	0	-10673.8	-17252.4	0	0	0
10622	0	0.25432	0	-11312.2	-17367.2	0	0	0
10631	0	0	0	-8561.57	-16880.2	0	0	0
10639	0	0.114005	0	-13735.4	-17794.1	0	0	0
10641	0	0.222596	0	-7122.32	-16632.7	0	4	0
10644	0	0.102537	0	-8761.02	-16917.9	1	0	0
10646	0	0.0701246	0	-11251.6	-17357.6	0	0	0
10649	0	0.138492	0	-11745.5	-17442.5	0	0	0
1065	0	0	0	-10562.1	-15524.3	0	0	0
10653	0	0	0	-14067.7	-17852.3	0	0	0
10654	0	0	0	-14734.6	-17972.7	0	0	0
10660	0	0	0	-9456.58	-17040.3	0	0	0
10662	0	0	0	-9506.33	-17052	0	0	0
10664	0	0	0	-10221.8	-17176.9	0	0	0
10670	0	0.171363	0	-7397.51	-16683.7	0	0	0
10676	0	0	0	-10130.5	-17168.2	0	0	0
10677	0	0	0	-10315.2	-17198.4	0	0	0
10680	0	0	0	-13081.6	-17682	0	0	0
10689	0	0	0	-9116.17	-16989.1	0	0	0
10690	0	0	0	-9574.41	-17067.5	0	0	0
10691	0.113332	0.10988	0	-9786.55	-17106.8	0	0	0
10697	0	0	0	-13115.4	-17693.7	0	0	0
10698	0	0	0	-13164.2	-17697.2	0	0	0
10706	0	0.247123	0.109468	-7631.98	-16727.2	0	0	0
10707	0	0.000903447	0	-8699.31	-16917	0	0	0
1071	0	0	0	-8026.82	-15087.2	0	0	0
10710	0	0	0	-10055.1	-17154.7	0	0	0
10711	0	0	0	-11284.1	-17372.1	0	0	0
10712	0	0	0	-11328.1	-17382.9	0	0	0
10713	0	0	0	-12259.7	-17547.1	0	0	0
10715	0	0	0	-12493	-17589	0	0	0
10718	0	0	0	-8402.95	-16864.5	0	0	0
10719	0	0.464694	0	-9710.25	-17097.9	0	0	0
10721	0	0.758535	0	-13516.6	-17765	0	0	0
10729	0	0	0	-10171.5	-17178.1	0	0	0
1073	0	0	0	-8065.48	-15089.6	0	0	0
10731	0	0	0	-10548.3	-17248.4	0	0	0
10732	0	0.141976	0	-11702.6	-17450.3	0	0	0
10734	0	0	0	-12728.2	-17628.4	0	0	0
1074	0	0	0	-8340.83	-15139.4	0	0	0
10740	0.0973569	0	0	-8735.81	-16931.8	0	0	0
10745	0	0.0191066	0	-10206.4	-17187.9	0	0	0
10753	0	0	0	-14397.8	-17928	0	0	0
10756	0	0.0683688	0	-8588.08	-16907	0	0	0
1076	0	0	0	-9788.61	-15392.1	0	0	0
10768	0	0.397815	0	-8427.91	-16880.2	0	0	0
10772	0	0	0	-11560.2	-17435.8	0	0	0
10775	0	0	0	-12286.1	-17561	0	0	0
10778	0	0.231886	0	-14962.6	-18033.8	0	0	0
10781	0.00474372	0	0	-8324.3	-16860.1	0	0	0
10786	0	0	0	-10346.6	-17219.2	0	0	0
10787	0	0	0	-10860.6	-17312.7	0	0	0
10790	0	0	0	-13091.6	-17707.1	0	0	0
10793	0	0.160648	0.00215774	-6074.9	-16465.4	0	0	0
10796	0	0	0	-10404.9	-17228.7	0	0	0
10797	0	0	0	-11832.3	-17483.1	0	0	0
1080	0	0	0	-8191.05	-15110.7	0	0	0
10805	0	1.39468	0	-6192.23	-16490.5	0	2	0
10807	0	0	0	-7046.49	-16644.6	0	0	0
10811	0	0.114707	0	-8455.87	-16891.1	0	1	0
10812	0	0.13195	0	-9462.01	-17065.8	0	0	0
10813	0	0	0	-11099.8	-17358.8	0	0	0
10818	0	0	0	-13427.3	-17767.8	0	0	0
10821	0	0	0	-6953.62	-16625.4	0	0	0
10823	0	0.538173	0	-7634.81	-16747	0	0	0
10826	0	0	0	-10378.6	-17228.4	0	0	0
10831	0	0	0	-8571.77	-16913	0	0	0
10838	0	0	0	-12193.8	-17552.6	0	0	0
10839	0	0.132905	0	-12246.9	-17564.7	0	0	0
10843	0	0	0	-13668.2	-17811	0	0	0
10845	0	0.142776	0	-6862.5	-16619.4	0	0	0
10852	0	0	0	-8789.01	-16954.1	0	0	0
10853	0	0	0	-9730.93	-17121.2	0	0	0
10867	0	0	0	-9696.15	-17119	0	0	0
1087	0	0	0	-8086.52	-15098.7	0	0	0
10871	0	0	0	-12824.4	-17667.3	0	0	0
10873	0	0	0	-14715.8	-18000.6	0	0	0
10879	0	0	0	-10306.9	-17227.5	0	0	0
10885	0	0.0109207	0	-13829.6	-17846.4	0	0	0
10888	0	0	0	-7376.46	-16710.4	0	0	0
10889	0	0	0	-7581.3	-16746	0	0	0
10890	0	0	0	-8726.8	-16949.2	0	0	0
10892	0	0	0	-9130.92	-17021.8	0	0	0
10895	0	0	0	-10190.6	-17208.2	0	0	0
10898	0	0	0	-10809.3	-17314.7	0	0	0
10899	0	0	0	-11713.7	-17478.2	0	0	0
10900	0	0	0	-12271.2	-17572.2	0	0	0
10902	0	0	0	-12445.7	-17603.8	0	0	0
10907	0	0.120281	0	-14593.3	-17981.6	0	0	0
10913	0	0	0	-6613.67	-16578.7	0	0	0
10918	0	0	0	-11402.3	-17424.3	0	0	0
10920	0	0.123004	0	-7358.56	-16716.3	0	0	0
10923	0	0	0	-8295.56	-16878.7	0	0	0
10927	0	0	0	-11478	-17442.5	0	0	0
1093	0	0	0	-10600.5	-15540.4	0	0	0
10930	0	0.550544	0	-14193.5	-17918.2	0	0	0
10934	0	0.101568	0.109684	-7501.34	-16739.5	0	0	0
10935	0	0.0855898	0	-7551.74	-16752.3	0	0	0
10937	0	0.241556	0	-10786.9	-17320.1	0	0	0
10939	0	0	0	-12671.2	-17652.4	0	0	0
10946	0	0	0	-7462.28	-16732.3	0	0	0
10950	0	0	0	-9628.59	-17116	0	0	0
10963	0	0	0	-12954.2	-17705	0	0	0
10967	0	0	0	-7306.86	-16710.6	0	0	0
10969	0	0	0	-7865.29	-16810.2	0	0	0
1097	0	0	0	-8830.87	-15233	0	0	0
10973	0	0	0	-10338	-17242.7	0	0	0
10977	0	0	0	-11439	-17437.4	0	0	0
10982	0	0	0	-14404.6	-17962.4	0	0	0
10988	0	0	0	-8800.63	-16976.4	0	0	0
10989	0	0.303928	0	-9296.93	-17062.8	0	0	0
10997	0	0	0	-6704.71	-16607.5	0	0	0
11000	0	0	0	-9731.87	-17142.6	0	0	0
11003	0	0.110517	0	-13668	-17840.9	0	0	0
11006	0	0	0	-14721.7	-18022.4	0	0	0
11007	0	0.253943	0	-6394.24	-16552.4	0	0	0
11008	0	0	0	-6659.18	-16602.9	0	0	0
11009	0	0.0933195	0	-7332.44	-16718.8	0	0	0
11011	0	0.329526	0	-10161.3	-17219.3	0	0	0
11022	0	0	0	-8396.66	-16912.7	0	0	0
11031	0	0.424814	0	-6262.51	-16536.3	0	0	0
11033	0	0.353947	0	-8560.64	-16943.3	0	0	0
11035	0	0.113124	0	-9279.75	-17068.1	0	0	0
11036	0	0	0	-11743.9	-17501	0	0	0
11045	0	0	0	-11776.9	-17509.6	0	0	0
11047	0	0	0	-13546	-17820.6	0	0	0
11058	0	0.649521	0	-8110.23	-16863.9	0	0	0
11059	0	0	0	-8153.37	-16876	0	0	0
11067	0	0.0872271	0	-11495.4	-17464.7	0	0	0
1108	0	0	0	-11501.1	-15701.5	0	0	0
11087	0	0.553652	0	-8826.54	-16999.2	0	0	0
11093	0	0	0	-6374.69	-16569.1	0	0	0
11094	0	0	0	-7546.06	-16780.5	0	0	0
11095	0	0	0	-7637.27	-16787.2	0	0	0
11099	0	0.269814	0	-10472.2	-17290.9	0	0	0
1110	0	0	0	-11944.5	-15784.1	0	0	0
11100	0	0	0	-10494.7	-17293.4	0	0	0
11101	0	0	0	-11073.8	-17395.8	0	0	0
11108	0	0.119874	0	-6845.94	-16653.5	0	0	0
11110	0	0.134912	0	-8638.63	-16971.6	0	1	0
11114	0	0	0	-10281.2	-17259.2	0	0	0
11119	0	0	0	-13697.8	-17862	0	0	0
11120	0	0.11196	0	-15403.6	-18161.6	0	0	0
11122	0	0	0	-6668.11	-16623.5	0	0	0
11127	0	0	0	-8792.1	-16997.7	0	0	0
11129	0	0	0	-10093.2	-17225.8	0	0	0
11131	0	0	0	-10867.5	-17362.1	0	0	0
11138	0	0	0	-13645.9	-17855.9	0	0	0
1114	0	0	0	-8167.78	-15117	0	0	0
11143	0	0.18272	0	-6467.69	-16589.6	0	0	0
11145	0	0	0	-8096.91	-16878.1	0	0	0
11147	0	0.127511	0	-8302.33	-16911	0	0	0
1115	0	0	0	-9234.1	-15305.7	0	0	0
11151	0	0	0	-11590.8	-17492.5	0	0	0
11152	0	0.117914	0	-12030.9	-17574.2	0	0	0
11153	0	0	0	-13070	-17754.7	0	0	0
11158	0	0	0	-8403.6	-16933.5	0	0	0
11159	0	0.106206	0	-8561.35	-16963.1	0	0	0
11166	0	0	0	-6146	-16537.7	0	0	0
11169	0	0.122699	0	-7442.06	-16763.5	0	0	0
11170	0	0	0	-7701.09	-16810.8	0	0	0
11172	0	0	0	-8187.38	-16896.3	0	0	0
11179	0.111189	0.111188	0	-11946.2	-17562.9	0	0	0
1118	0	0.12767	0	-10076.3	-15452.4	0	0	0
11189	0	0.300459	0	-7606.34	-16802.2	0	0	0
11193	0	0	0	-9131.94	-17066.1	0	0	0
11195	0	0	0	-9728.48	-17168.7	0	0	0
11198	0	0	0	-11918.7	-17554.1	0	0	0
11207	0	0.192199	0	-11308.9	-17453.8	0	0	0
11215	0	0.518766	0	-7585.55	-16801	0	0	0
11218	0	0	0	-10413.1	-17298	0	1	0
11221	0.088228	0.141964	0	-11155.3	-17424.3	0	0	0
11222	0	0.25735	0	-11715.8	-17525.8	0	0	0
11225	0.13321	0	0	-6681.74	-16641.4	0	0	0
11226	0	0.677543	0	-6905.93	-16685.3	0	0	0
11229	0	0.47625	0	-9296.5	-17102.3	0	0	0
11230	0	0	0	-10135	-17247.4	0	0	0
11233	0	0	0	-12899.4	-17734.6	0	0	0
11239	0	0	0	-7263.4	-16741.7	0	0	0
11241	0	0	0	-12351.3	-17638.2	0	0	0
11245	0	0.310224	0	-6225.55	-16559.5	0	0	0
11250	0	0.234629	0	-11779	-17542.4	0	0	0
11253	0	0	0	-12730.7	-17708.1	0	0	0
11259	0	0.0944588	0	-6701.53	-16651.8	0	0	0
11263	0	0.00488245	0	-8298.51	-16931.7	0	0	0
11265	0	5.34293e-22	0	-8806.18	-17021.2	0	0	0
1127	0	0	0	-7474.04	-15004.3	0	1	0
11279	0	0	0	-8724.05	-17006.4	0	0	0
11281	0	0	0	-9686.81	-17175.8	0	0	0
11285	0	0.547232	0	-13501.2	-17850	0	0	0
1129	0	0	0	-8580.24	-15193.1	0	0	0
11292	0	0.115223	0	-8979.9	-17051.9	0	0	0
11295	0.109722	0.111529	0	-10316	-17292	0	0	0
113	0	0	0	-8850.74	-14812.9	0	0	0
11302	0	0.110872	0	-12619.7	-17693.5	0	0	0
11303	0	0	0	-13178	-17795.6	0	0	0
11309	0	0	0	-9666.39	-17180.8	0	0	0
11311	0	0	0	-10096.1	-17252.5	0	0	0
1132	0	0	0	-10910.1	-15605.9	0	0	0
11322	0	0.0498692	0	-10195.5	-17270.8	0	0	0
11323	0	0	0	-10259.5	-17281.6	0	0	0
11337	0.130874	0	0	-9747.24	-17195.4	0	0	0
11340	0	0	0	-10927.4	-17406.3	0	0	0
11343	0	0	0	-12398.2	-17662.1	0	0	0
11347	0	0.234839	0	-7872.31	-16871.1	0	0	0
1135	0	0	0	-9161.1	-15302.7	0	0	0
11355	0	0	0	-15445	-18205.5	0	0	0
11362	0	0	0	-12729.2	-17727.4	0	0	0
11369	0	0	0	-7233.39	-16757.9	0	0	0
11373	0	0.125103	0	-9778.76	-17208.5	0	0	0
11375	0	0	0	-11188.3	-17456.4	0	0	0
11376	0	0.148777	0	-11234.1	-17467.8	0	0	0
1138	0	0	0	-10766.4	-15586.5	0	0	0
11381	0	0	0	-13584.3	-17879.3	0	0	0
11384	0	0.354665	0	-5513.98	-16460.3	0	0	0
11387	0.0503948	0	0	-6092.34	-16563.9	0	0	0
11395	0	0	0	-11043.8	-17435.7	0	0	0
11396	0	0	0	-12223.8	-17643.9	0	0	0
11403	0	0.372208	0	-7467.53	-16802.1	0	0	0
11408	0	0	0	-8796.17	-17037	0	0	0
1141	0	0	0	-8140.68	-15119	0	0	0
11410	0	0	0	-9726.68	-17204.6	0	0	0
11412	0	0	0	-11085.9	-17445.9	0	0	0
11413	0	0.163897	0	-11397.9	-17496.9	0	0	0
11414	0	0	0	-11575.3	-17527.7	0	0	0
11416	0	0	0	-12612.9	-17713.2	0	0	0
11422	0	0	0	-5706.82	-16495	0	0	0
11423	0	0	0	-6495.53	-16636.8	0	0	0
11431	0	0	0	-11902.1	-17589.5	0	0	0
11434	0	0	0	-13114.4	-17801.2	0	0	0
11435	0	0	0	-14658.4	-18074.2	0	0	0
1144	0.150648	0	0	-10177.6	-15483.7	0	0	0
11443	0	0.2093	0	-9315.87	-17140.1	0	0	0
11445	0	0.111328	0	-11956.9	-17600	0	0	0
11448	0	0.363622	0	-7565.5	-16828.3	0	0	0
11451	0	0.113959	0	-9236.91	-17123.8	0	0	0
11456	0	0	0	-11446.6	-17510.7	0	0	0
11459	0	0.138397	0	-6822.6	-16700.4	0	0	0
11463	0	0	0	-9753.07	-17215.7	0	0	0
11465	0	0.235692	0	-11063.1	-17444.8	0	0	0
11475	0	0.106504	0	-9651.46	-17201.4	0	0	0
11480	0	0	0	-11287.9	-17488.3	0	0	0
11483	0	0	0	-12672.6	-17730.4	0	0	0
11487	0	0	0	-15467.7	-18231.3	0	0	0
1149	0	0	0	-11355.4	-15691.3	0	0	0
11494	0	0.373202	0	-10894.1	-17424.4	1	0	0
11496	0	0.116694	0	-12589.1	-17718.9	0	0	0
1150	0	0	0	-8338.64	-15160.8	0	1	0
11510	0	0.135514	0	-10308	-17320.8	0	0	0
11520	0	0	0	-6713.64	-16691.1	0	0	0
11521	0	0.226865	0	-7462.02	-16826.6	0	0	0
11526	0	0.224109	0	-10741.4	-17405.1	0	0	0
11528	0	0	0	-11577.5	-17551.3	0	0	0
1153	0	0	0	-9919.75	-15440.2	0	0	0
11531	0	0	0	-8524.39	-17008.9	0	0	0
11532	0	0	0	-8852.27	-17070	0	0	0
11535	0.214927	0	0	-10443.6	-17349.8	0	0	0
11537	0	0	0	-12085	-17639.1	0	0	0
1154	0	0	0	-11333.1	-15692.2	0	0	0
11548	0.316958	0	0	-8349.52	-16983.1	0	0	0
11565	0	0	0	-9984.5	-17270.8	0	0	0
11568	0	0	0	-10765	-17408.8	0	0	0
11570	0	0.13549	0	-11846.1	-17601.1	0	0	0
11572	0	0	0	-14323.3	-18039.7	0	0	0
11580	0	0.234659	0	-9892.83	-17254.8	0	0	0
11582	0	0	0	-13438.9	-17887.9	0	0	0
11586	0	0.11464	0	-6874.3	-16731.4	0	0	0
11589	0	0	0	-8773.7	-17064.9	0	0	0
1159	0	0	0	-8424.78	-15178.1	0	0	0
11596	0	0	0	-14607.5	-18091.1	0	0	0
11597	0	0	0	-14886.1	-18140	0	0	0
11606	0	0.134067	0	-11070.8	-17468.9	0	0	0
11619	0	0	0	-9917.9	-17268.9	0	0	0
11623	0	0	0	-11824.5	-17602.1	0	0	0
11628	0	0.254997	0	-14905	-18148.2	0	0	0
11630	0	0.198716	0	-6555.29	-16677.2	0	0	0
11631	0	0.26713	0	-6833.18	-16725.4	0	0	0
11635	0	0	0	-10030.8	-17290.8	0	0	0
11655	0	0	0	-14172.4	-18020.9	0	0	0
11657	0	0	0	-6699.34	-16713.5	0	0	0
11658	0	0	0	-8227.66	-16978.1	0	2	0
11663	0	0	0	-12722.1	-17767.3	0	0	0
11664	0	0	0	-13281.4	-17866.1	0	0	0
11667	0	0.169167	0	-15490.9	-18255	0	0	0
11670	0	0.222777	0	-7543.18	-16858.6	0	0	0
1168	0	1.02245	0	-8000.29	-15108	0	0	0
11684	0	0.220846	0	-10943.7	-17459.8	0	0	0
11696	0	0	0	-8396.65	-17014.1	0	0	0
1170	0	0	0	-8444.2	-15184.7	0	0	0
11709	0	0	0	-14740.2	-18128.7	0	0	0
11714	0	0.0728764	0	-10121.8	-17322.2	0	0	0
1172	0	0	0	-8700.69	-15228.4	0	0	0
11720	0	0	0	-13251.1	-17872.3	0	0	0
11725	0	0.245446	0	-7176.26	-16803.8	0	0	0
11726	0	0.338551	0	-7389.06	-16840.3	0	0	0
11728	0	0	0	-8794.04	-17086.9	0	0	0
1173	0	0.423537	0	-9496.3	-15365.6	0	0	0
11733	0	0	0	-13389	-17898.1	0	0	0
11734	0	0.470627	0	-13758.8	-17962.5	0	1	0
11744	0	0	0	-10991.9	-17478.5	0	0	0
11746	0	0	0	-11494.9	-17566.3	0	0	0
11748	0	0	0	-14902.6	-18166.7	0	0	0
1175	0	0	0	-10076	-15472.6	0	1	0
11754	0	0.321271	0	-8774.08	-17086.2	0	0	0
11755	0	0	0	-9043.19	-17135.3	0	0	0
11758	0	0	0	-10576.1	-17404.3	0	0	0
11763	0	0.120451	0.0712115	-6446.37	-16680.9	0	0	0
11764	0	0.424824	0	-6859.18	-16756.6	0	0	0
11769	0	0	0	-9334.54	-17185.8	0	0	0
11771	0	0	0	-12470.9	-17739.9	0	0	0
11779	0	0.109031	0	-8173.63	-16987.3	0	0	0
11783	0	0	0	-10005.5	-17307.4	0	0	0
11790	0	0	0	-13280.2	-17885.2	0	0	0
11795	0	0.350696	0	-8914.98	-17118.3	0	0	0
11796	0	0.534774	0	-9063.2	-17144.8	0	0	0
11798	0	0.221223	0	-10330.2	-17368.1	0	0	0
11800	0	0.164541	0	-11544.4	-17583.4	0	0	0
11801	0	0	0	-11845.9	-17634.7	0	0	0
11803	0	0	0	-14733.7	-18144	0	0	0
11807	0	0	0	-7871.5	-16939.7	0	0	0
11809	0	0.191763	0	-8044.05	-16964.3	0	0	0
11810	0	0	0	-8458.68	-17041.1	0	0	0
11811	0	0	0	-9310.31	-17189.9	0	0	0
11813	0	0	0	-9736.01	-17264.4	0	0	0
11815	0	0	0	-10100.3	-17332.8	0	0	0
11825	0	0	0	-7102.76	-16803.1	0	0	0
11827	0	0	0	-7371.93	-16853.8	0	0	0
11829	0	0.11828	0	-8119.14	-16981.3	0	0	0
11837	0	0	0	-14394	-18087.7	0	0	0
1184	0.116634	0.095777	0	-8762.53	-15241.7	0	0	0
11841	0	0.134436	0	-7072.15	-16800.7	0	0	0
11844	0	0	0	-10581.3	-17420.8	0	0	0
11846	0	0.103487	0	-10795.8	-17455.7	0	0	0
1185	0	0	0	-8925.92	-15269.7	0	0	0
11854	0	0	0	-5570.69	-16540	0	1	0
1186	0	0	0	-9840.96	-15433	0	0	0
11861	0	0	0	-9107.63	-17162.6	0	0	0
11873	0	0	0	-7337.01	-16852.9	0	0	0
11874	0	0	0	-7673.92	-16911.2	0	0	0
11879	0	0	0	-11477.3	-17581.5	0	0	0
11885	0	0.107523	0	-7466.49	-16875.9	0	0	0
11895	0	0	0	-13069.2	-17863	0	0	0
11896	0	0	0	-13684.6	-17968.6	0	0	0
11899	0	0	0	-6915.11	-16778.4	0	0	0
119	0	0	0	-8786.24	-14806.4	0	0	0
1190	0	0	0	-11601	-15741	0	0	0
11904	0	0	0	-8185.71	-17003.9	0	0	0
11905	0	0	0	-8435.18	-17047.5	0	0	0
11906	0	0	0	-8610.74	-17082.4	0	0	0
11907	0	0.513797	0	-9719.5	-17274.5	0	0	0
1191	0	0	0	-8629.29	-15218.3	0	0	0
11912	0.137116	0.411347	0	-12036.2	-17683.1	0	0	0
11914	0	0.18892	0	-6397.13	-16690.9	0	0	0
11915	0	0.128257	0	-6659.98	-16734.3	0	0	0
11918	0	0.134295	0.13434	-7506.31	-16886.1	0	3	0
1192	0	0	0	-8821.34	-15254.7	0	0	0
11924	0	0.104932	0	-12467	-17760.3	0	0	0
11933	0	0	0	-8402.35	-17042.4	0	0	0
11934	0	0	0	-8584.74	-17078.5	0	0	0
11935	0	0	0	-9038.68	-17157.1	0	0	0
11939	0	0	0	-10595.9	-17439.2	0	0	0
1194	0	0	0	-9511.14	-15376.9	0	0	0
11950	0	0	0	-6640.65	-16738.2	0	0	0
11951	0.124255	0	0	-7719.84	-16927.9	0	0	0
11952	0	0	0	-9243.72	-17199.4	0	0	0
1196	0	0	0	-10239.7	-15500.6	0	0	0
11962	0.116016	0	0	-14197.7	-18070.2	0	0	0
11981	0	0	0	-8461.64	-17067.8	0	0	0
11984	0	0	0	-10684	-17457.9	0	0	0
11986	0	0	0	-13980.5	-18038.7	0	0	0
11987	0	0.145079	0	-5807.48	-16601.2	0	0	0
1199	0	0	0	-12092.3	-15832.2	0	0	0
11990	0	0	0	-8418.24	-17060.9	0	0	0
11991	0	0	0	-9736.36	-17291.3	0	0	0
11999	0	0	0	-6019.59	-16636.2	0	0	0
12002	0	0	0	-6668.01	-16752.5	0	0	0
1202	0	0	0	-8905.01	-15271	0	0	0
12028	0	0.102438	0	-5569.8	-16565.4	0	0	0
12061	0	0	0	-7602.1	-16922.3	0	0	0
1207	0	0	0	-10743.4	-15595.3	0	0	0
12071	0	1.36243	0	-8923.03	-17160.4	0	0	0
12073	0	0.171066	0	-10422	-17425.3	0	0	0
12081	0	0	0	-6889.89	-16805.9	0	0	0
12087	0	0	0	-10387	-17425.1	0	0	0
12091	0	0.134389	0	-11478.7	-17612.4	0	0	0
12093	0	0.138163	0	-11748.4	-17661.9	0	0	0
12095	0	0	0	-12487.9	-17787.8	0	0	0
12097	0	0	0	-13497.6	-17971.9	0	0	0
12100	0	0	0	-8898.09	-17161	0	0	0
12101	0	0	0	-10404.7	-17425.2	0	0	0
12110	0	0.115318	0	-7058.15	-16836.2	0	1	0
12114	0	0.141313	0	-7756.84	-16959.9	0	1	0
12115	0	0	0	-8171.01	-17035.5	0	1	0
1212	0	0	0	-8289.88	-15164.2	0	0	0
12131	0	0	0	-6920.49	-16815.7	0	0	0
1214	0	0.142901	0	-8782.08	-15253.7	0	0	0
12141	0	0	0	-14558.3	-18160.2	0	0	0
12146	0	0	0	-7195.78	-16865.2	0	0	0
12149	0	0.120381	0	-9037.23	-17191.2	0	0	0
12161	0	0.113979	0	-7436.38	-16910.2	0	0	0
1217	0	0	0	-7460.14	-15019.1	0	0	0
12173	0	0.738967	0.0968312	-8205.77	-17046	0	0	0
12174	0	0	0	-9096.24	-17205.2	0	0	0
12176	0	0.241818	0	-9344.25	-17248.3	0	0	0
12177	0	0	0	-9850.32	-17338.1	0	0	0
12182	0	0	0	-13783.9	-18033.9	0	0	0
12183	0	0	0	-14421.3	-18144.5	0	0	0
12184	0	0	0	-14594	-18178.1	0	0	0
12186	0	0	0	-6588.67	-16764.5	0	0	0
12189	0	0.073657	0	-7598.36	-16942.6	0	0	0
1219	0	0	0	-8138.11	-15136.2	0	0	0
12190	0	0.97705	0	-7862.34	-16990.8	0	0	0
12191	0	0.22231	0	-8274.75	-17064.5	0	0	0
12196	0	0.579307	0	-9787.99	-17331.3	0	0	0
12198	0	0.123856	0	-10780.7	-17508.7	0	0	0
12202	0	0	0	-11801	-17684.5	0	0	0
12212	0	0	0	-8557.16	-17114.9	0	0	0
12225	0	0	0	-8588.64	-17121.8	0	0	0
12229	0	0.111853	0	-9811.89	-17338.2	0	0	0
1223	0	0	0	-10099	-15482.5	0	0	0
12234	0	0	0	-13464.5	-17982.1	0	0	0
12235	0	0	0	-15103.7	-18269.1	0	0	0
12246	0	0	0	-10405.9	-17447.5	0	0	0
12253	0	0	0	-14546.2	-18178.4	0	0	0
12254	0	0	0	-14571.4	-18181.5	0	0	0
12256	0	0	0	-7065.37	-16857.2	0	0	0
12257	0	0	0	-7672.97	-16962.9	0	0	0
12258	0	0	0	-8875.54	-17177.6	0	0	0
12260	0	0	0	-9249.87	-17243.9	0	0	0
12261	0	0.154215	0	-10637.5	-17487.6	0	0	0
12265	0	0	0	-13846.4	-18052	0	0	0
12273	0	0	0	-8902.78	-17184.7	0	0	0
12274	0	0	0	-9937.66	-17365.3	0	0	0
12275	0	0.122547	0	-10129.6	-17399.2	0	0	0
12276	0	0	0	-10474.6	-17462.6	0	0	0
12277	0	0	0	-10656.4	-17493	0	0	0
12290	0	0	0	-10703	-17505	0	0	0
12294	0	0.117247	0	-7709.39	-16976.6	0	0	1
12299	0	0.228015	0	-10724.7	-17510.4	0	0	0
1230	0	0	0	-9487.61	-15379.3	0	0	0
12308	0	0	0	-9735.2	-17335.5	0	0	0
1231	0	0	0	-9620.75	-15399.8	0	0	0
12317	0	0.346371	0.267191	-8391.95	-17106.3	0	0	0
12319	0	0	0	-8490.92	-17120.6	0	0	0
12321	0	0	0	-9270	-17259.1	0	0	0
12325	0	0.135132	0	-12492.2	-17823.4	0	0	0
12329	0	0	0	-7087.59	-16873.2	0	0	0
12330	0	0.114998	0	-7656.75	-16975.2	0	0	0
12331	0	0	0	-9234.32	-17252.6	0	0	0
12337	0	0.200964	0	-12403.2	-17813	0	0	0
1234	0	0	0	-10952.7	-15634.9	0	0	0
12340	0	0	0	-7264.59	-16911.6	0	0	0
12346	0	0.284442	0	-10364.8	-17451.3	0	0	0
1235	0	0	0	-11583.1	-15754	0	0	0
12355	0	0	0	-8522.62	-17135.5	0	0	0
12361	0	0	0	-12926.3	-17910.5	0	0	0
12369	0	0.343789	0	-11707.6	-17695.1	0	0	0
12371	0	0	0	-13624.1	-18029.6	0	0	0
12373	0	0.126798	0	-5774.18	-16651.3	0	0	0
12374	0	0	0	-6263	-16734.8	0	0	0
12375	0	0.330675	0	-6381.74	-16755.2	0	0	0
12387	0	0	0	-6950.94	-16866.7	0	0	0
12388	0	0	0	-9746.64	-17353.2	0	0	0
12390	0	0	0	-10243.2	-17440.2	0	0	0
12391	0	0.13496	0	-11455.4	-17651.6	0	0	0
12392	0	0	0	-13302.8	-17979.8	0	0	0
1240	0	0	0	-11304.1	-15701.1	0	0	0
12401	0	0	0	-7070.9	-16881.1	0	0	0
12405	0	0	0	-9251.17	-17268.8	0	0	0
12407	0	0	0	-9481.22	-17309.8	0	0	0
12408	0	0	0	-9774.12	-17359.6	0	0	0
12409	0.149883	0.361074	0	-9814.18	-17367.4	0	0	0
12412	0	0	0	-10486.2	-17488.1	0	0	0
12414	0	0	0	-10984.8	-17575.8	0	0	0
12424	0	0.453477	0	-6915.1	-16862.8	0	0	0
12427	0	0.110534	0	-8078.25	-17062.3	0	0	0
12428	0	0.148136	0	-8669.66	-17167.1	0	0	0
12429	0	0	0	-10026	-17410.5	0	0	0
12433	0	0	0	-14711.9	-18237.3	0	0	0
12435	0	0.115789	0	-5787.61	-16664.7	0	0	0
1244	0	0	0	-8221.38	-15156.7	0	0	0
12440	0	0	0.110892	-9035.53	-17242.1	0	0	0
12452	0	0.109742	0	-8941.85	-17221.7	0	0	0
12453	0	0	0	-9878.29	-17384.3	0	0	0
12460	0	0	0	-14998.4	-18288.1	0	0	0
12465	0	0	0	-8827.2	-17199.9	0	0	0
12468	0	0	0	-10349.3	-17470.2	0	0	0
12473	0	0	0	-12960.4	-17928.6	0	0	0
12482	0	0.215173	0	-10513.9	-17503.9	0	0	0
12487	0	0	0	-13165	-17966	0	0	0
12489	0	0	0	-13912.3	-18101.5	0	0	0
12500	0	0	0	-9678.05	-17357.4	0	0	0
12501	0	0	0	-9705.33	-17358.2	0	0	0
12503	0	0	0	-10532.4	-17506	0	0	0
12513	0	0	0	-8091.37	-17079.4	0	0	0
12514	0	0.12802	0	-9824.61	-17383.3	0	0	0
12515	0	0	0	-12314.5	-17824.2	0	0	0
12517	0	0	0	-13117.7	-17965.6	0	0	0
1252	0	0	0	-8541.61	-15219.3	0	0	0
12522	0	0.0759948	0	-7488.23	-16976.4	0	0	0
12525	0	0.131749	0	-8433.94	-17137.9	0	0	0
12528	0	0	0	-12293.7	-17818.5	0	0	0
12539	0	0.0354836	0	-8670.59	-17186.2	0	0	0
12552	0	0	0	-8749.65	-17200.1	0	0	0
12555	0	0	0	-13148	-17976.2	0	0	0
12558	0	0.410962	0	-6461.83	-16799.3	0	0	0
12560	0	0	0.112671	-7338.87	-16955	0	0	0
12562	0	0	0	-7523.85	-16990.5	0	0	1
12576	0	0	0	-8367.55	-17139.2	0	0	0
1258	0	0	0	-8618.6	-15238.7	0	0	0
12587	0	0	0	-5779.82	-16679.8	0	0	0
12588	0.112387	0	0	-6310.4	-16778.4	0	0	0
12589	0	0.143163	0	-6337.17	-16783.5	0	0	0
12593	0	0	0	-8148.84	-17105.1	0	0	0
12595	0	0	0	-9079.58	-17266.4	0	0	0
12596	0	0	0	-9692.23	-17374.2	0	0	0
12599	0	0	0	-12377.2	-17847.6	0	0	0
12600	0	0	0	-12832.9	-17927.5	0	0	0
12604	0	0.0866115	0	-14785.1	-18272.8	0	0	0
12608	0	0.145286	0	-8684.83	-17200.7	0	0	0
12614	0	0	0.0989277	-13483.5	-18043.9	0	0	0
12619	0	0	0	-7107.26	-16920.3	0	0	0
12626	0	0	0	-11441.2	-17683	0	0	0
12634	0	0.417222	0	-7423.4	-16976.8	0	0	0
1264	0	0	0	-7783.42	-15087.3	0	0	0
12642	0	0	0	-12296.2	-17837.8	0	0	0
12644	0	0.110373	0	-13169.3	-17992.6	0	0	0
12645	0	0	0	-13886.5	-18117.8	0	0	0
12650	0	0	0	-5794.8	-16689.1	0	0	0
12657	0	0	0	-10155.7	-17464.4	0	0	0
12658	0	0	0	-11706.4	-17739.2	0	0	0
1266	0	0	0	-8115.15	-15148	0	0	0
12668	0	0	0	-7287.7	-16959.7	0	0	0
1267	0	0	0	-8927.59	-15292.1	0	0	0
12677	0	0	0	-13422.8	-18040.6	0	0	0
12678	0	0.228724	0	-7730.64	-17039.6	0	0	0
12682	0	0	0	-10899.3	-17596.7	0	0	0
12683	0	0	0	-10919	-17604.7	0	0	0
12685	0	0	0	-13251.1	-18012.1	0	0	0
12687	0	0.233718	0.112391	-5624.21	-16672.6	0	0	0
12689	0	0	0	-6264.39	-16783.1	0	0	0
1269	0	0	0	-9468.45	-15386.9	0	0	0
12696	0	0	0	-9727.8	-17394	0	0	0
12698	0	0	0	-12411.2	-17868.5	0	0	0
12700	0	0	0	-6473.64	-16820.2	0	1	0
12702	0	0.240091	0.127806	-8587.19	-17196.6	0	0	0
12705	0	0	0	-9126.8	-17295	0	0	0
12710	0	0	0	-13186.6	-18003.8	0	0	0
12714	0	0.523136	0	-14831.9	-18299.4	0	0	0
12717	0	0	0	-5989.03	-16740.2	0	0	0
1272	0.130488	0	0	-11229.9	-15697.4	0	0	0
12721	0	0	0	-9788.86	-17411.8	0	0	0
12726	0	0	0	-13564.4	-18076.9	0	0	0
12729	0	0.201551	0	-7184.03	-16951.4	0	0	0
1273	0.119066	0	0	-11734.4	-15785	0	0	0
12731	0	0	0	-7409.11	-16993.2	0	0	0
12732	0	0.111952	0	-7575.99	-17018.8	0	0	0
12734	0	0	0	-8565.4	-17197.1	0	0	0
12739	0	0	0	-10526.8	-17541.6	0	0	0
12740	0	0	0	-10984.8	-17617.4	0	0	0
12748	0	0.223156	0	-9314.33	-17329.6	0	0	0
12750	0	0	0	-10184	-17478.7	0	0	0
12751	0	0	0	-10850.1	-17601.8	0	0	0
12753	0	0	0	-11722.8	-17755.8	0	0	0
12756	0	0	0	-14269.5	-18203	0	0	0
12760	0	0.125035	0	-8012.56	-17095.9	0	0	0
12761	0.143029	0.384896	0	-8535.73	-17194.3	0	0	0
12767	0	0	0	-12237	-17846.5	0	0	0
12769	0	0.102111	0	-13464.6	-18061.4	0	0	0
1277	0	0	0	-8424.29	-15205	0	0	0
12771	0	0	0	-13745.1	-18113.1	0	0	0
12775	0.326814	0.223203	0	-7615.25	-17038.8	0	0	0
12779	0	0.110074	0	-11884.2	-17790.3	0	0	0
12781	0.145721	0	0	-13796.8	-18125.1	0	0	0
12784	0	0	0	-14981.4	-18329.7	0	0	0
12794	0	0.945584	0	-13579.5	-18089.2	0	0	0
12795	0	0	0	-15178.4	-18368.2	0	0	0
12804	0	0.533391	0	-10668.2	-17573.8	0	0	0
1283	0	0	0	-9120.06	-15337.3	0	0	0
12836	0	0	0	-10239.5	-17506.2	0	0	0
12838	0	0	0	-11697.6	-17762.5	0	0	0
12839	0	0.259076	0.129286	-12456.2	-17895.3	0	0	0
1285	0	0	0	-10805.8	-15626.7	0	0	0
12852	0	0	0	-10889.1	-17621.3	0	0	0
12854	0	0.124768	0	-12165.8	-17847.5	0	0	0
12855	0	0	0	-12436.2	-17892.1	0	0	0
12858	0	0	0	-12917.3	-17979.1	0	0	0
12863	0	0.112424	0	-9807.99	-17433.3	0	0	0
12870	0	0	0	-7041.49	-16947.2	0	0	0
12884	0	0.430489	0	-5754.65	-16726.3	0	0	0
12886	0	0.167182	0	-6268.96	-16810.5	0	0	0
12896	0	0.129856	0	-6287.21	-16820.9	0	0	0
12898	0	0.289481	0	-8239.59	-17160.3	0	0	0
12903	0	0	0	-11550.3	-17751	0	1	0
12904	0	0.113279	0	-11567.5	-17749.4	0	0	0
12910	0	0	0	-13616.4	-18111.8	0	0	0
12911	0	0	0	-13889.2	-18155.6	0	0	0
12914	0	0	0	-14501.3	-18265.6	0	0	0
12917	0	0.224333	0	-6933.79	-16936.9	0	0	0
12918	0	0	0	-8687.76	-17244.3	0	0	0
12922	0	0	0	-12784.3	-17966.2	0	0	0
12925	0	0.140848	0	-5809.1	-16739.4	0	0	0
12932	0	0	0	-12286.5	-17878.9	0	0	0
12933	0	0	0	-13149.5	-18031.8	0	0	0
12938	0	0	0	-14597.6	-18288.6	0	0	0
12945	0	0	0	-7624.85	-17058.6	0	0	0
12950	0	0	0	-10146.7	-17504.6	0	0	0
12954	0	0.123364	0	-12306.7	-17884.8	0	0	0
12959	0	0	0	-13702.8	-18128.6	0	0	0
1296	0	0	0	-8637.2	-15248	0	0	0
12962	0	0	0	-6364.17	-16840.7	0	0	0
12967	0.117949	0	0	-9834.92	-17449.8	0	0	0
1297	0	0	0	-9501.46	-15401.8	0	0	0
12974	0	0	0	-6340.52	-16834.6	0	0	0
12979	0	0	0	-9684.44	-17427.2	0	0	0
12983	0	0	0	-13507.1	-18104.6	0	0	0
12984	0	0.145518	0	-15213.2	-18404	0	0	0
12991	0	0.125062	0	-9777.53	-17442.4	0	0	0
12992	0	0	0	-10267.4	-17528.8	0	0	0
12993	0	0.251258	0	-10374.4	-17549.9	0	0	0
12998	0	0	0	-14457.6	-18271.1	0	0	0
13003	0	0.137629	0.137629	-7843.09	-17104.9	0	2	0
13009	0	0.12165	0	-11442	-17739.9	0	0	0
13016	0	0	0	-15112.6	-18393.3	0	0	0
13017	0	0	0	-6888.57	-16940.5	0	0	0
13021	0	0	0	-9131.41	-17334.9	0	0	0
13022	0	0.375284	0	-9158.17	-17341.2	0	0	0
13025	0	0	0	-11294.9	-17722.9	0	0	0
13027	0	0	0	-12345.3	-17909.7	0	0	0
13030	0	0	0	-5742.47	-16738.8	0	0	0
13034	0	0	0	-8235.72	-17177	0	0	0
13036	0	0	0	-8872.19	-17293.7	0	0	0
13040	0	0	0	-11462.2	-17751.1	0	0	0
13043	0	0	0	-12439.1	-17921	0	0	0
13045	0	0	0	-13381.9	-18088	0	0	0
13048	0	0	0	-13981.6	-18190.8	0	0	0
13055	0	0	0	-8679.68	-17260.4	0	0	0
13057	0	0	0	-9111.04	-17336.1	0	0	0
13059	0	0	0	-10485	-17580.5	0	0	0
13067	0	0	0	-9823.4	-17464.2	0	0	0
13068	0	0	0	-10040.2	-17502.2	0	0	0
13069	0	0	0	-10341.6	-17556.6	0	0	0
13073	0	0	0	-12676.3	-17970.2	0	0	0
13078	0	0	0	-15092.8	-18397.2	0	0	0
13080	0	0	0	-8485.86	-17229.7	0	0	0
13082	7.1752e-06	0	0	-9331.76	-17382.3	0	0	0
1309	0	0	0	-12430.1	-15921.4	0	0	0
13090	0	0.168084	0	-6343.61	-16853.7	0	0	0
13093	0	0	0	-6994.54	-16969.8	0	0	0
13094	0	0	0	-7806.82	-17111.2	0	0	0
131	0	0	0	-10139.8	-15063.9	0	0	0
13107	0	0	0	-6380	-16860.9	0	1	0
1311	0	0	0	-7948.98	-15131.2	0	0	0
13113	0	0.148768	0	-9695.75	-17443.7	0	0	0
13115	0	0	0	-9849.56	-17477.7	0	0	0
13118	0	0	0	-11040.8	-17685.5	0	0	0
13119	0	0	0	-11620.2	-17785	0	0	0
1312	0	0	0	-8263.46	-15182.1	0	0	0
13120	0	0	0	-12298.8	-17910.7	0	0	0
13125	0	0	0	-6147.47	-16821.9	0	0	0
1313	0	0	0	-8314.14	-15194.2	0	0	0
13130	0	0	0	-10241.1	-17543.4	0	0	0
13135	0	0.22978	0	-6926.26	-16965.6	0	0	0
13136	0	0	0	-7432.63	-17050.9	0	0	0
13139	0.120839	0	0	-10869.1	-17658.6	0	0	0
13153	0	0	0	-7087.71	-16993.1	0	0	1
13156	0	0.334549	0	-8264.28	-17201.7	0	0	0
13158	0	0.125806	0	-8784.31	-17289.7	0	0	0
13159	0	0.212607	0	-8822	-17298.8	0	0	0
13163	0	0	0	-12073	-17871.2	0	0	0
13168	0	0	0	-5729.02	-16757.7	0	0	0
13170	0	0	0	-8075.48	-17167.1	0	0	0
13171	0	0	0	-9489.73	-17422	0	0	0
13172	0	0	0	-10211	-17545.6	0	0	0
13175	0	0	0	-11776.3	-17819.2	0	0	0
13178	0	0.113455	0	-13561.4	-18140.7	0	0	0
13184	0	0.348763	0	-6611.63	-16913.4	0	0	0
13186	0	0	0	-8241.1	-17198.4	0	0	0
13188	0	0.117438	0	-9098.6	-17355.2	0	0	0
13189	0	0	0	-9730.08	-17463.2	0	0	0
1319	0	0	0	-7797.5	-15107.8	0	0	0
13191	0	0	0	-11434.8	-17763.5	0	0	0
13192	0	0	0	-12472.2	-17949.7	0	0	0
13194	0	0	0	-14404.1	-18285.3	0	0	0
1320	0	0.570181	0	-8202.57	-15175.3	0	0	0
13202	0	0	0	-9810.41	-17476.1	0	0	0
13204	0	0	0	-10510.2	-17599.9	0	0	0
1321	0	0	0	-8786.24	-15279.7	0	0	0
13214	0	0.253315	0	-7866.42	-17138.7	0	0	0
13215	0	0	0	-8103.27	-17181.7	0	0	0
13230	0	0.679408	0	-7570.95	-17089.7	0	0	0
13232	0	0	0	-8393.62	-17233.1	0	0	0
13236	0	0	0	-10547.1	-17612.9	0	0	0
13237	0	0.113101	0	-11056.9	-17702.3	0	0	0
13241	0	0.114011	0.11427	-12575.1	-17971.7	0	0	0
13249	0	0.114268	0	-8124.86	-17191.3	0	0	0
13250	0	0.108874	0	-9743.24	-17475.6	0	0	0
13264	0	0.212685	0	-7050.74	-17003.1	0	0	0
13266	0	0	0	-7680.26	-17111.2	0	0	0
1327	0	0	0	-12391.2	-15914.5	0	0	0
13273	0	0	0	-12807.8	-18018.1	0	0	0
13276	0	0.247807	0	-6471.75	-16905.4	0	0	0
13278	0	0.375495	0	-8361.81	-17230.9	0	0	0
13280	0	0	0	-8790.43	-17311.5	0	0	0
13281	0	0	0	-9873.73	-17503.1	0	0	0
13292	0	0	0	-7467.17	-17075.4	0	0	0
13294	0	0	0	-8525.29	-17266.9	0	0	0
13300	0	0	0	-13066	-18064.9	0	0	0
13303	0	0	0	-5617.13	-16755.3	0	0	0
13308	0	0.423526	0	-9716.64	-17479.1	0	0	0
13309	0	0	0	-9812.47	-17499.4	0	0	0
13310	0	0	0	-9839.74	-17499.3	0	0	0
13311	0	0	0	-10222.8	-17566.2	0	0	0
13315	0	0	0	-13403.6	-18129.2	0	0	0
13320	0	0	0	-8250.87	-17219.9	0	2	0
13325	0	0.138884	0	-11027.5	-17712.3	0	0	0
13327	0	0	0	-12645.1	-17995.1	0	0	0
1333	0	0	0	-11501.8	-15765.9	0	0	0
13333	0	0.0961511	0	-8502.5	-17264.2	0	0	0
13334	0	0	0	-9792.01	-17493.1	0	0	0
13345	0	0.120575	0	-9256.85	-17402.2	0	0	0
13346	0	0.132552	0	-9305.64	-17411.6	0	0	0
13348	0	0.108927	0	-10024.8	-17534.8	0	0	0
13349	0	0	0	-11724.7	-17836	0	0	0
1335	0	0	0	-11641.3	-15783.2	0	0	0
13352	0	0	0	-13181.4	-18092.8	0	0	0
13354	0	0	0	-13482	-18144.5	0	0	0
13359	0	0.115638	0	-6711.25	-16956.2	0	0	0
13368	0	0	0.194427	-15703	-18541.8	0	0	0
13369	0	0.117179	0	-15719.5	-18550.3	0	0	0
13370	0	0.172254	0	-6345.91	-16894.8	0	0	0
13374	0	0	0	-10001.7	-17540.1	0	0	0
13375	0	0	0	-11401.5	-17783.1	0	0	0
13376	0	0.115126	0	-11463.2	-17798.1	0	0	0
13378	0	0	0	-13347.3	-18131	0	0	0
13392	0	0	0	-12040.5	-17901.9	0	0	0
13398	0	0	0	-9149.36	-17396	0	0	0
13402	0	0	0	-13155.6	-18094.3	0	0	0
13418	0	0	0	-14404.6	-18319.2	0	0	0
13421	0	0	0	-6370.58	-16906.3	0	0	0
13438	0	0	0	-9898.07	-17530.6	0	0	0
13440	0	0.111711	0	-10229.2	-17589.8	0	0	0
13451	0	0.230637	0	-6395.53	-16911.8	0	0	0
13452	0	0	0	-6514	-16932.4	0	0	0
13453	0	0.056511	0	-6732.5	-16973.5	0	1	0
13454	0	0	0	-6971.91	-17012.9	0	0	0
13456	0	0.10202	0	-7940.57	-17185.6	0	0	0
13458	0	0	0	-9367.47	-17436.4	0	0	0
13459	0	0	0	-9779.42	-17511	0	0	0
13461	0	0	0	-10087.3	-17561.3	0	0	0
13468	0	0	0	-12177.5	-17931.4	0	0	0
13475	0	0.0990473	0	-15114.1	-18452.9	0	3	0
13479	0	0	0	-8353.76	-17256.4	0	0	0
1348	0	0	0	-9731.99	-15455.2	0	0	0
13482	0	0.232838	0	-11425.9	-17806.4	0	0	0
13483	0	0.259197	0	-11533.3	-17819.1	0	0	0
13485	0	0	0	-12776.9	-18040.9	0	0	0
13488	0.11262	0	0	-13622.9	-18193.9	0	0	0
13491	0	0.113616	0	-7359.99	-17089.6	0	0	0
13492	0	0.254934	0	-8953.27	-17368.1	0	0	0
13495	0	0.262801	0	-9249.03	-17423	0	0	0
13501	0	0	0	-11932.7	-17892.8	0	0	0
1351	0	0	0	-11587.9	-15778.5	0	0	0
13525	0	0	0	-7667.52	-17154.8	0	0	0
13528	0	0	0	-8613.66	-17312.5	0	0	0
13532	0	0	0	-11584	-17837	0	0	0
13535	0	0	0	-12844.5	-18063.3	0	0	0
13536	0	0	0	-13480	-18175.9	0	0	0
13546	0	0.325282	0	-7518.8	-17121.6	0	0	0
1355	0	0	0	-8028.02	-15153.6	0	0	0
13550	0	0	0	-5991.79	-16857.1	0	0	0
13552	0	0	0	-7717.84	-17162.3	0	0	0
13556	0	0.115269	0	-8792.32	-17347.3	0	0	0
13559	0	0	0	-13770.3	-18231	0	0	0
13564	0	0	0	-8391.32	-17280.2	0	0	0
13567	0	0.207569	0	-10548.8	-17662.1	0	0	0
13571	0	0	0	-12924.4	-18083.5	0	0	0
13578	0	0.140542	0	-6397.51	-16933.2	0	0	0
13583	0	0	0	-8912.76	-17375.8	0	0	0
13585	0	0.119426	0	-9086.31	-17410.2	0	0	0
13591	0	0	0	-12392.4	-17989.3	0	0	0
13592	0	0	0	-12409.5	-17993.2	0	0	0
13596	0	0	0	-5678.44	-16807.7	0	0	0
13597	0	0.100493	0	-6351.64	-16926.5	0	0	0
13599	0	0	0.174251	-8967.76	-17387.7	0	0	2
13601	0.110907	0	0	-10055	-17581.4	0	0	0
13606	0	0	0	-14086.2	-18293.2	0	0	0
13607	0	0	0	-14428.5	-18346.8	0	0	0
1361	0	0	0	-9878.09	-15479.9	0	0	0
13612	0	0	0	-7893.86	-17202.7	0	0	0
13613	0	0.032316	0	-9022.5	-17399.3	0	0	0
13619	2.8723e-07	0	0	-12863.8	-18081.5	0	0	0
13622	0	0	0	-14740.2	-18405.4	0	0	0
13625	0	0.640472	0	-6255.05	-16911.3	0	0	0
13628	0	0.117795	0	-8038.82	-17229.6	0	0	0
13633	0	0	0	-9226.07	-17435.9	0	0	0
13642	0	0.220667	0	-7867.49	-17196.9	0	0	0
13644	0	0	0	-8930.31	-17389.4	0	0	0
13647	0	0	0	-10079.1	-17589.9	0	0	0
13658	0	0.116373	0	-7315.5	-17105.1	0	3	0
13659	0	0	0	-8210.44	-17263.2	0	0	0
13663	0	0	0	-11130.7	-17779.5	0	0	0
13674	0	0.195267	0	-7094.61	-17072.2	0	0	0
13676	0	0.33187	0	-9393.51	-17473.9	0	0	0
1368	0	0.238269	0	-10265.7	-15550.7	0	0	0
13680	0	0	0	-14504.7	-18371.1	0	0	0
13684	0	0	0	-8303.01	-17282.5	0	0	0
13686	0	0	0	-9899.88	-17564.4	0	0	0
13687	0	0	0	-13050.2	-18118	0	0	0
13689	0	0	0	-14571.6	-18390	0	0	0
13691	0	0.181565	0	-5820.09	-16847.7	0	0	0
13697	0	0	0	-11210.5	-17795.2	0	0	0
13702	0	0	0	-14703	-18414.1	0	0	0
13704	0	0	0	-15220.1	-18506.8	0	0	0
13707	0	0	0	-6274.76	-16926.7	0	0	0
13713	0	0	0	-8322.23	-17289	0	0	0
13717	0.131918	0.263494	0	-9920.11	-17571.6	0	0	0
13724	0	0	0	-14372.7	-18358.3	0	0	0
13726	0	0.110359	0	-6830.92	-17033	0	0	0
13728	0	0	0	-7488.81	-17145.9	0	0	0
1373	0	0	0	-11883	-15835.6	0	0	0
13730	0	0	0	-10027.1	-17593.2	0	0	0
13734	0	0	0	-11113.1	-17786	0	0	0
13735	0	0	0	-11324.6	-17824.6	0	0	0
13738	0	0	0	-13331.2	-18176.7	0	0	0
13741	0	0.126418	0	-13827.9	-18261.1	0	0	0
13746	0	0.658445	0	-6353.01	-16946.9	0	0	0
13753	0	0	0	-11745.4	-17897.3	0	0	0
13754	0.149019	0	0	-11864.6	-17920.4	0	0	0
13766	0	0	0	-10736.6	-17719.4	0	0	0
13768	0	0	0	-11303.9	-17826.4	0	1	0
13772	0	0	0	-12271.9	-17993.5	0	0	0
1378	0	0	0	-11094.5	-15699.7	0	0	0
13784	0	0.222775	0	-8114.39	-17259.1	0	0	0
13786	0	0	0	-8830.98	-17389.4	0	0	0
13789	0	0	0	-14079.1	-18316.7	0	0	0
13806	0	0.115298	0	-9377.86	-17488.9	0	0	0
1381	0	0.476326	0	-8332.36	-15218.7	0	1	0
13810	0	0.226416	0	-12298	-18002.8	0	0	0
13812	0	0	0	-13127	-18151.2	0	0	0
13819	0	0	0	-9937.22	-17589.8	0	0	0
1382	0	0	0	-8663.27	-15270.5	0	0	0
13826	0	0	0	-13436.7	-18206.6	0	0	0
13832	0	0	0	-7524.68	-17164.8	0	0	0
13833	0	0	0	-7821.73	-17216.7	0	0	0
13844	0	0.241825	0	-8773.13	-17388.4	0	0	4
13846	0	0	0	-9198.11	-17464.2	0	0	0
13848	0	0	0	-9858.67	-17578.4	0	0	0
13849	0	0	0	-9917.97	-17585.6	0	0	0
13852	0	0	0	-12509.2	-18048.7	0	0	0
13861	0	0.116059	0	-8206.09	-17293.1	0	0	0
13863	0	0	0	-10919.8	-17770	0	0	0
13866	0	0	0	-12874.3	-18114.8	0	0	0
13873	0	0	0	-8125.8	-17279.3	0	0	0
13876	0	0	0	-9883.36	-17586.3	0	0	0
13880	0	0	0	-12020.3	-17968.7	0	0	0
13881	0	0.12425	0	-12212.2	-17997.8	0	0	0
13885	0	0	0	-14337.4	-18374.5	0	0	0
13894	0	0	0	-11795.3	-17929.1	0	0	0
13897	0	0	0	-15218.2	-18526.5	0	0	0
13902	0	0.124346	0	-8914.85	-17423.7	0	0	0
13908	0	0	0	-11966.1	-17957.2	0	0	0
1391	0	0	0	-12294.8	-15914.6	0	0	0
13914	0	0.117412	0	-8308.33	-17318.9	0	0	0
1392	0	0	0	-12812.2	-16011.2	0	0	0
13924	0	0.281798	0	-12726.9	-18095.7	0	0	0
13927	0	0.241383	0	-9385.77	-17508.5	0	0	0
13932	0	0	0	-12264.5	-18017.1	0	0	0
13934	0	0	0	-13190.8	-18183.2	0	0	0
1394	0	0	0	-10343.1	-15570.8	0	0	0
13944	0	0	0	-8169.51	-17297.7	0	0	0
13949	0	0	0	-11861	-17944.6	0	0	0
13954	0.124279	0.496235	0	-6789.8	-17056	0	0	0
13957	0	0	0	-8345.99	-17329.5	0	0	0
13958	0	0	0	-8949.68	-17431.9	0	0	0
13959	0	0	0	-9002.73	-17442.5	0	0	0
1396	0	0	0	-12381.4	-15930	0	0	0
13960	0	0	0	-9666.05	-17560.5	0	0	0
13962	0	0	0	-10198.8	-17654.9	0	0	0
13963	0	0	0	-10236.3	-17661.6	0	0	0
13968	0	0	0	-14936.6	-18491.2	0	0	0
1397	0	0	0	-8047.83	-15169.7	0	0	0
13977	0	0.446935	0	-8145.1	-17296.7	0	0	0
13978	0	0	0	-8387.61	-17337.7	0	0	0
13980	0	0	0	-8787.6	-17408.4	0	1	0
13984	0	0	0	-13165.7	-18180.9	0	0	0
13985	0	0	0	-13269	-18198	0	0	0
14003	0	0	0	-12133.9	-18000.9	0	0	0
14008	0	0.115261	0	-7439.69	-17174.3	0	0	0
14011	0	0.214931	0	-9166.46	-17481.1	0	0	0
14015	0	0	0	-11550.3	-17898	0	0	0
14032	0	0	0	-14918.7	-18494.4	0	0	0
14038	0	0	0	-7378.64	-17165.4	0	0	0
14039	0	0.169778	0	-8957.64	-17447	0	0	0
1404	0	0	0	-11981.1	-15863.3	0	0	0
14041	0	0.116326	0	-9495.09	-17540.6	0	0	0
14045	0	0.111353	0	-12178.4	-18019.3	0	0	0
14047	0.133824	0	0	-12583.3	-18086.4	0	0	0
14048	0	0	0	-12939.3	-18151.4	0	0	0
14052	0	0	0	-14200.5	-18370.5	0	0	0
14054	0	0.124225	0	-5603.92	-16857	0	0	0
14060	0	0.135441	0	-9367.1	-17521.1	0	0	0
14061	0.22464	0	0	-9870.11	-17607.7	0	0	0
14064	0	0	0	-10101.3	-17650.6	0	0	0
14076	0	0.116695	0	-10132.5	-17654.7	0	0	0
14084	0	0	0	-15794	-18659.8	0	0	0
14088	0	0.328423	0	-8048.07	-17291.8	0	0	0
1409	0	0	0	-8584.22	-15268	0	0	0
14094	0	0	0	-11816.4	-17958	0	0	0
14095	0	0	0	-12028.1	-17996.8	0	0	0
14096	0	0	0	-13375.6	-18234	0	0	0
14101	0	0.345641	0	-7710.94	-17234	0	0	0
14102	0	0	0	-8855.03	-17433.8	0	0	1
14103	0	0.227506	0	-9550.82	-17561.4	0	0	0
14112	0	0.455202	0	-8169.07	-17316.1	0	0	0
14113	0	0.207272	0	-8582.89	-17393.7	0	0	0
14115	0	0	0	-9813.49	-17607.3	0	0	0
14121	0	0	0	-13061.8	-18180.7	0	0	0
14122	0	0.124672	0	-13772.3	-18305.7	0	0	0
14126	0	0	0	-9509.87	-17559.3	0	0	0
14136	0	0	0	-10430.3	-17719.5	0	0	0
14138	0	0	0	-12521.5	-18088.9	0	0	0
14142	0	0	0	-13252.2	-18220.3	0	0	0
14149	0	0.430831	0	-8869.39	-17448	0	0	0
1415	0	0.113034	0	-9470.39	-15425.2	0	0	0
14159	0	0	0	-15386	-18601.3	0	0	0
14161	0	0.119659	0	-6208.55	-16978.6	0	0	0
14165	0	0	0	-10209.3	-17685	0	0	0
14166	0	0	0	-10685.5	-17767.7	0	0	0
14171	0	0	0.0764674	-13451.2	-18259.5	0	0	0
14179	0	0.220203	0	-7511.62	-17212.9	0	1	0
14181	0	0	0	-7693.19	-17245.6	0	0	0
14183	0	0	0	-9830.66	-17618.1	0	0	0
14191	0	0.123503	0	-6868.34	-17099	0	0	0
14193	0	0	0	-7324.85	-17181.6	0	0	0
14196	0	0.130701	0	-8641.42	-17414.2	0	0	0
14197	0	0	0	-8837.55	-17448.5	0	0	0
14201	0	0	0	-9928.74	-17643.1	0	0	0
14204	0	0	0	-10983.1	-17826.4	0	0	0
14206	0	0	0	-11546	-17924.7	0	0	0
14208	0	0.144883	0	-12964.3	-18171	0	0	0
14213	0	0	0	-14978	-18529.3	0	0	0
14214	0	0	0	-15124.3	-18557.9	0	0	0
14216	0	0	0	-8774.71	-17441.3	0	0	0
14219	0	0.332609	0	-9961.68	-17651.6	0	1	0
1422	0	0	0	-9020.47	-15348.3	0	0	0
14226	0	0.00744661	0	-8557.24	-17404.3	0	0	0
14227	0	0	0	-10554.5	-17755.7	0	0	0
14231	0	0	0	-13421.6	-18265.4	0	0	0
14234	0	0	0	-14469.9	-18446.9	0	0	0
1424	0	0	0	-9805.29	-15485.2	0	0	0
14244	0	0.123691	0	-8963.15	-17475.8	0	0	0
14245	0	0	0	-10775.5	-17795.4	0	0	0
14252	0	0.304595	0	-8089	-17325.2	0	0	0
14253	0	0	0	-8213.49	-17346.8	0	0	0
14254	0	0	0	-9182.61	-17519.1	0	0	0
14258	0	0	0	-12211.9	-18061	0	0	0
14260	0	0	0	-12925.9	-18180.7	0	0	0
14262	0	0	0	-13360.7	-18258.6	0	0	0
14263	0.257273	0.350145	0	-13666	-18307.3	0	0	0
14266	0	0.128447	0	-8877.6	-17465.8	0	0	0
1427	0	0	0	-11267.6	-15741.5	0	0	0
14271	0	0	0	-11613	-17950.5	0	0	0
14276	0	0	0	-14534	-18463	0	0	0
14280	0	0.54184	0	-6599.1	-17064.6	0	2	0
14282	0	0.182449	0	-7221.69	-17178.3	0	0	0
14288	0	0	0	-10076.9	-17676.5	0	0	0
14291	0	0	0	-10736.2	-17794.2	0	0	0
1430	0	0	0	-8026.64	-15172.9	0	0	0
14301	0	0	0	-8987.57	-17488.2	0	0	0
14302	0	0.109117	0	-9066.13	-17500.1	0	0	0
14303	0	0	0	-9888.96	-17648.1	0	0	0
14310	0	0	0	-7835.36	-17286.2	0	0	0
14311	0	0	0	-7924.4	-17302.3	0	0	0
14312	0	0.119204	0	-8030.48	-17323.2	0	0	0
14313	0	0.137243	0	-9316.44	-17548	0	0	0
14316	0	0	0	-10397.6	-17738.7	0	0	0
14323	0	0	0	-13293.7	-18251.3	0	0	0
14324	0	0.111413	0	-14219.2	-18413.3	0	0	0
14326	0	0	0	-15334.2	-18609.4	0	0	0
1433	0	0	0	-9628.17	-15453.4	0	0	0
14337	0	0.290108	0	-6857.23	-17123.3	0	1	0
14338	0	0	0	-7325.33	-17198.9	0	0	0
14345	0	0.238799	0	-12944.1	-18192.4	0	0	0
14351	0	0	0	-11125	-17874.7	0	0	0
14354	0	0	0	-14110.3	-18401.2	0	0	0
1436	0	0	0	-10116.8	-15542.5	0	0	0
14369	0	0	0	-14143	-18404.4	0	0	0
14375	0	0	0	-8432.77	-17402.5	0	0	0
14378	0	0	0	-9986.05	-17675.1	0	0	0
14380	0	0	0	-10705.5	-17802.4	0	0	0
14381	0	0	0	-11100.3	-17872.7	0	0	0
14385	0	0	0	-5862	-16954.6	0	0	0
14386	0	0	0	-7171.35	-17183.3	0	0	0
1439	0	0	0	-8199.35	-15206.4	0	0	0
14391	0	0	0	-9375.28	-17573.1	0	0	0
14404	0	0.300138	0	-7498.58	-17244.1	0	0	0
14405	0	0.125436	0.125178	-8135.2	-17354.2	0	0	0
14410	0	0	0	-11728.1	-17989.2	0	0	0
14412	0	0	0	-12421.1	-18113.9	0	0	0
14413	0	0	0	-13184.1	-18246.9	0	0	0
14420	0	0	0	-9909.91	-17666.1	0	0	0
14422	0	0	0	-10674.1	-17800.9	0	0	0
14430	0	0	0	-9893.3	-17664.4	0	0	0
14431	0	0	0	-9966.73	-17678.6	0	0	0
14436	0	0.731118	0	-5662.54	-16923.9	0	0	0
14443	0	0.330416	0	-7844.85	-17309.2	0	0	0
14445	0	0	0	-8754.23	-17474.5	0	0	0
14449	0	0	0	-10482.9	-17772.4	0	0	0
14464	0	0.338211	0	-13894.2	-18374.6	0	0	0
14470	0	0	0	-9844.42	-17665.6	0	0	0
14471	0	0	0	-10420	-17770.3	0	0	0
14474	0	0	0	-11451.1	-17949.7	0	0	0
14480	0	0	0	-14864.2	-18550.6	0	0	0
14482	0	0	0	-15251.9	-18621.3	0	0	0
14484	0	0	0	-6455.76	-17074.9	0	0	0
14485	0	0.125698	0	-7082.89	-17185.6	0	0	0
14490	0	0	0	-10144.6	-17720.4	0	0	0
14494	0	0	0	-11362.6	-17936.4	0	0	0
14500	0	0	0	-6685.33	-17113.9	0	0	0
14505	0	0	0	-10797.1	-17841.9	0	0	0
14512	0	0.181574	0	-6366	-17057.9	0	0	0
14513	0	0.151894	0	-6569.91	-17092.9	0	0	0
14514	0	0	0	-7475	-17255.4	0	0	0
1452	0	0	0	-10206	-15561.7	0	0	0
14526	0	0	0	-9901.65	-17686.3	0	0	0
14527	0	0	0	-10234.8	-17744.6	0	0	0
14534	0	0.103267	0	-12497.3	-18141.1	0	0	0
14536	0	0.225466	0	-14177.3	-18439.2	0	0	0
14539	0	0	0	-6812.62	-17139.1	0	0	0
14546	0	0	0	-9507.78	-17616.4	0	0	0
14548	0	0.133219	0	-10275.4	-17748.8	0	0	0
14555	0	0	0	-14842.5	-18559	0	0	0
14557	0	0	0	-6274.29	-17050	0	0	0
14558	0	0	0	-6726.48	-17129.5	0	0	0
14562	0	0	0	-12240.3	-18102.6	0	0	0
14564	0	0	0	-13498	-18319.5	0	0	0
1457	0	0.439932	0	-7858.18	-15152.9	0	0	0
14579	0	0.0973793	0	-12722	-18189.6	0	0	0
1458	0	0	0	-8380.22	-15243.5	0	0	0
14580	0	0	0	-12769.6	-18198.1	0	0	0
14585	0	0.226842	0	-7490.79	-17267.1	0	0	0
14586	0	0.248851	0	-8369.44	-17422.3	0	0	0
1459	0	0.145536	0	-8746.83	-15309.8	0	0	0
14591	0	0	0	-10287.8	-17760	0	0	0
14596	0	0	0	-13308.6	-18293.1	0	0	0
14597	0	0.111835	0	-13733.3	-18365.5	0	0	0
14599	0	0	0	-15300.3	-18641.6	0	0	0
14606	0	0	0	-9001.41	-17538.4	0	0	0
14610	0	0	0	-13851.8	-18391.5	0	0	0
14611	0	0	0	-13969.7	-18413.9	0	0	0
14612	0	0	0	-14060.9	-18430.1	0	0	0
14614	0	0.681743	0	-14898.4	-18573	0	0	0
14615	0	0.435787	0	-6343.24	-17075.6	0	0	0
14617	0	0.109816	0	-6687.82	-17132.5	0	1	0
14618	0	0	0	-6938.13	-17172.6	0	0	0
1462	0.131507	0	0	-9324.25	-15408.9	0	0	0
14621	0.22765	0.5182	0	-8622.64	-17474.8	0	0	0
14625	0	0	0	-10318.3	-17771.1	0	0	0
14628	0	0	0	-13332.3	-18308.5	0	0	0
1463	0	0	0	-9453.85	-15433.6	0	0	0
14631	0	0.599033	0	-14866.9	-18570.7	0	0	0
14632	0	0	0	-5797.17	-16973	0	0	0
14634	0	0.0409349	0	-8724.7	-17488.9	0	1	0
14637	0	1.56369e-08	0	-10345.3	-17775.6	0	0	0
14638	0	0	0	-10839.1	-17864.2	0	0	0
14648	0	0	0	-7843.58	-17336.1	0	0	0
14649	0	0	0	-8677.21	-17482.8	0	0	0
14650	0	0	0	-10022.6	-17722	0	0	0
14651	0	0	0	-10267.6	-17764.9	0	0	0
14654	0	0.112351	0	-11020.2	-17900.2	0	0	0
14661	0	0	0	-7988.27	-17368.3	0	0	0
14663	0	0.155089	0	-8871.66	-17524.7	0	0	0
14664	0	0	0	-10172.5	-17750.5	0	0	0
14666	0	0	0	-10818.1	-17864.8	0	0	0
14683	0	0.313834	0	-10689.5	-17847.6	0	0	0
14684	0	0	0	-11729.2	-18026.1	0	0	0
14690	0	0	0	-9938.73	-17714.9	0	0	0
14693	0	0.226335	0	-11386.2	-17968.9	0	0	0
14696	0	0	0	-14107.2	-18445.1	0	0	0
14700	0	0.372734	0	-6171.33	-17050.5	0	0	0
14702	0	0	0	-10441.5	-17808	0	0	0
14707	0.113246	0	0	-12380.2	-18149.3	0	0	0
14708	0	0	0	-13040.2	-18264.4	0	0	0
14713	0	0.466423	0	-7545.46	-17300.8	0	0	0
14716	0	0.358808	0	-8656.1	-17492.3	0	0	0
14722	0	0	0	-13350.7	-18317.3	0	0	0
14728	0	0	0	-5894.94	-17005.2	0	0	0
1473	0	0	0	-7993.06	-15178.6	0	0	0
14731	0	0.138583	0	-6720.62	-17152.7	0	0	0
14738	0	0.221345	0	-12699	-18208.9	0	0	0
14739	0	0	0	-12994.4	-18262.6	0	0	0
14742	0	0	0	-14395.3	-18501.6	0	0	0
14752	0	0	0	-10461.3	-17815.7	0	0	0
14754	0	0	0	-11942.1	-18078.2	0	0	0
14756	0	0	0	-12234.5	-18123.6	0	0	0
14761	0	0	0	-14860.5	-18590.1	0	0	0
14770	0	0.133352	0	-10185.2	-17763.3	0	0	0
14778	0	0	0	-8311.2	-17436.9	0	0	2
14780	0	0	0	-8674.51	-17504.7	0	0	0
14787	0	0	0	-15347.1	-18677.9	0	0	0
1479	0	0	0	-12052.7	-15888.6	0	0	0
14790	0	0.133197	0	-6378.19	-17097.4	0	0	0
14791	0	0	0	-6658.18	-17149.2	0	0	0
14804	0	0	0	-14406.9	-18515.3	0	0	0
14807	0	0	0	-6028.53	-17039.1	0	0	0
14815	0	0	0	-11518	-18006.8	0	0	0
14817	0	0	0	-13478.2	-18354.2	0	0	0
14827	0	0.430365	0	-10133.3	-17767	0	0	0
14828	0	0.00114809	0	-10228.4	-17779.3	0	0	0
14834	0	0.111773	0	-5743.41	-16999.1	0	0	0
14835	0	0	0	-7128.6	-17239.7	0	0	0
14838	0	0.405639	0	-9781.77	-17705.9	0	0	0
14840	0	0	0	-14109.1	-18466.4	0	0	0
14841	0.112342	0.33254	0	-5671.19	-16986.3	0	0	0
14842	0	0.130894	0.21759	-8571.93	-17496.5	0	0	0
14845	0	0	0	-9961.43	-17743.8	0	0	0
1485	0	0	0	-8781.98	-15317.5	0	0	0
14850	0	0	0	-12015	-18104.7	0	0	0
14853	0	0	0	-13589.3	-18379.9	0	0	0
14854	0	0	0	-13872.1	-18430.8	0	0	0
14858	0	0	0	-6635.78	-17152.6	0	0	0
1486	0	0	0	-10150.6	-15564.2	0	0	0
14863	0	0	0	-10858.8	-17904.8	0	0	0
1487	0	0	0	-10515.6	-15625.6	0	0	0
14872	0	0	0	-7172.09	-17254.8	0	0	0
1488	0	0	0	-10550.9	-15634.7	0	0	0
14880	0	0	0	-10922	-17909.7	0	0	0
14886	0	0.266099	0	-5464.07	-16955.1	0	1	0
14888	0	0.213491	0	-6226.12	-17086.3	0	0	0
14890	0	0	0	-8864.29	-17552.8	0	0	0
14893	0	0	0	-13712.9	-18405.2	0	0	0
14894	0	0	0	-14065.3	-18473.7	0	0	0
14895	0	0	0	-14381.8	-18522.4	0	0	0
14901	0	0	0	-9940.53	-17745.7	0	0	0
14911	0	0	0	-15896.9	-18795.1	0	0	0
14915	0	0.129155	0	-6986.5	-17222.7	0	0	0
14917	0	0.426158	0	-7376.5	-17293.3	0	0	0
1492	0	0	0	-12882.6	-16049.7	0	0	0
14927	0	0	0	-14158.6	-18491.3	0	0	0
14935	0	0.260244	0	-9981.63	-17754	0	0	0
14941	0	0	0	-13698	-18410.6	0	0	0
14947	0	0	0	-15549.2	-18740.8	0	0	0
14950	0	0.103748	0	-7810.18	-17376.2	0	0	0
14956	0	0	0	-12468.5	-18195.2	0	0	0
14958	0	0	0	-13603.8	-18395.9	0	0	0
14959	0	0	0	-14397.4	-18536.3	0	0	0
1496	0	0.110173	0	-8984.82	-15358.9	0	0	0
14968	0	0.225697	0	-7188.18	-17268.5	0	0	0
14969	0	0	0	-7681.23	-17353.2	0	0	0
14976	0	0	0	-10466	-17843.9	0	0	0
14979	0	0	0	-12796.6	-18257.6	0	0	0
14985	0	0	0	-15404.9	-18715.2	0	0	0
14986	0	0.579855	0	-6326.89	-17116.8	0	0	0
14992	0	0	0	-9476.74	-17672.3	0	0	0
1500	0	0	0	-10768.4	-15669.9	0	0	0
15006	0	0	0	-13026.2	-18306.5	0	0	0
15016	0	0.103518	0	-12887.2	-18278.3	0	0	0
15019	0	0	0	-15286.9	-18700.6	0	0	0
1502	0	0	0	-12138.5	-15915.1	0	0	0
15022	0	0	0	-5786.61	-17027.9	0	0	0
15033	0	0	0	-13421.5	-18371.3	0	0	0
15035	0	0	0	-13909.5	-18460.6	0	0	0
15038	0	0	0	-15022	-18655.9	0	0	0
15041	0	0	0	-5838.97	-17037.5	0	0	0
15045	0	0.133626	0	-9307.53	-17649.9	0	0	0
15048	0	0	0	-12168	-18151.9	0	0	0
15050	0	0	0	-13323.3	-18357.7	0	0	0
15051	0	0	0	-13767.8	-18435.4	0	0	0
15061	0	0	0	-10098.9	-17792.1	0	0	0
15063	0	0	0	-10357.2	-17837.5	0	0	0
15069	0	0.596999	0	-14830.4	-18624.6	0	0	0
15073	0	0.0791646	0	-6228.42	-17113.3	0	0	0
15080	0	0	0	-10308.2	-17835.6	0	0	0
15081	0	0	0	-10823.9	-17919.8	0	0	0
15084	0	0.129346	0	-13841.7	-18456.1	0	0	0
15087	0	0.173187	0	-6279.83	-17122	0	0	0
15089	0	0	0	-6831.45	-17222.6	0	0	0
15090	0	0	0	-8070.45	-17436.5	0	0	0
15095	0	0	0	-10962.8	-17949.5	0	0	0
15096	0	0	0	-11228.5	-17994	0	0	0
15098	0	0.111758	0	-11315.4	-18015.2	0	0	0
1510	0	0	0	-11278.6	-15765.3	0	0	0
15102	0	0	0	-14679	-18603.5	0	0	0
15104	0	0.116073	0	-7572.53	-17350.4	0	0	0
15107	0	0	0	-8497.94	-17517.2	0	0	0
15109	0	0	0	-10138.7	-17805.3	0	0	0
15110	0	0	0	-11009.8	-17958.1	0	0	0
15114	0	0	0	-13863.7	-18464.7	0	0	0
15120	0.11163	0	0	-6478.96	-17159.8	0	0	0
15123	0	0.545601	0	-7894.85	-17409.3	0	0	0
15125	0	0	0	-9175.71	-17639.1	0	0	0
15128	0	0	0	-10672.6	-17905.7	0	0	0
15131	0	0	0	-12275.9	-18183.9	0	0	0
15132	0	0	0	-12393.4	-18204.1	0	0	0
15134	0	0	0	-15008.1	-18668.6	0	0	0
15141	0	0.35347	0	-8596.52	-17537.3	0	0	0
15148	0	0	0	-12059.3	-18148.5	0	0	0
15151	0	0.264701	0	-13340.9	-18375.8	0	0	0
15152	0	0	0	-13578.2	-18421.7	0	0	0
15154	0	0	0	-14017.4	-18494.4	0	0	0
15155	0	0	0	-14911.3	-18652.1	0	0	0
15157	0	0.334248	0	-5805.34	-17048.8	0	1	0
15160	0	0	0	-7366.65	-17324.5	0	0	0
15161	0	0.16924	0	-8525.11	-17526.1	0	0	0
15165	0	0	0	-12918.9	-18304.1	0	0	0
15167	0	0	0	-13407.6	-18388.8	0	0	0
15176	0.295279	0.59953	0	-8790.91	-17579	0	0	0
15180	0	0	0	-13555.1	-18418.6	0	0	0
15181	0	0.0726213	0	-13916.9	-18481.9	0	0	0
15185	0	0.113754	0	-8433.58	-17515.6	0	0	0
15187	0.207047	0	0	-9229.46	-17652.2	0	0	0
15188	0	0	0	-10160	-17821.1	0	0	0
15190	0	0	0	-14133.5	-18517.7	0	0	0
15196	0.106624	0	0	-8508.17	-17534.3	0	0	0
15197	0	0	0	-9490.49	-17704.3	0	0	0
15201	0	0	0	-14304.9	-18552.4	0	0	0
15209	0	0	0	-10021.1	-17798.2	0	0	0
15212	0	0	0	-13636.4	-18434	0	0	0
15213	0	0	0	-14074.5	-18516.9	0	0	0
15219	0	0	0	-10515.8	-17888.6	0	0	0
15223	0	0	0	-14169.4	-18530.4	0	0	0
15227	0	0	0	-6136.43	-17119.9	0	0	0
1523	0	0	0	-8161.07	-15220.6	0	0	0
15231	0	0.226092	0	-8115.1	-17472.9	0	0	0
15234	0	0.337394	0	-8963.61	-17618.4	0	0	0
15237	0	0.117777	0	-10568.4	-17903.6	0	0	0
1524	0	0	0	-8492.32	-15278	0	0	0
15242	0	0	0	-12515	-18246.3	0	0	0
1525	0	0	0	-9221.13	-15404.8	0	0	0
15250	0	0	0	-7524.54	-17366.5	0	0	0
15253	0	0	0	-10128.6	-17824.5	0	0	0
15255	0	0	0	-11476.5	-18064.6	0	0	0
15258	0	0	0	-15539	-18778.3	0	0	0
15264	0	0	0	-11019.7	-17983.3	0	0	0
15267	0	0	0	-12391.5	-18226	0	0	0
15268	0	0	0	-13222.3	-18372	0	0	0
15280	0	0	0	-10316	-17861.9	0	0	0
15281	0	0	0	-10948.8	-17971.9	0	0	0
15282	0	0	0	-11000	-17982.3	0	0	0
15295	0	0	0	-10620.9	-17916	0	0	0
1530	0	0	0	-11978.6	-15891.7	0	0	0
15307	0	0.102545	0	-15519.4	-18783.1	0	0	0
15312	0	0	0	-7676.68	-17401.1	0	0	0
15316	0	0	0	-10544.2	-17908.6	0	0	0
1532	0	0	0	-8317.95	-15249	0	0	0
15320	0	0	0	-13073	-18355.6	0	0	0
15321	0	0	0	-13192.5	-18378.5	0	0	0
15322	0	0	0	-14098.8	-18530.5	0	0	0
15325	0	0	0	-7468.46	-17362.8	0	0	0
15336	0	0	0	-14167.9	-18546.3	0	0	0
15337	0	0	0	-14248.2	-18562.9	0	0	0
15341	0	0.477386	0	-6893.18	-17266.4	0	0	0
15345	0	0	0	-10164.8	-17841.7	0	0	0
15347	0	0.540407	0	-13866.1	-18496.9	0	0	0
15352	0	0.230699	0	-7141.18	-17313.4	0	1	0
15355	0	0.374738	0	-9542.92	-17733.1	0	0	0
15356	0	0	0	-10033.4	-17821.3	0	0	0
15362	0	0	0	-15275.7	-18746.1	0	0	0
15365	0	0.11175	0	-7242.07	-17330.9	0	0	0
15368	0	0	0	-9385.85	-17709.1	0	0	0
15374	0	0	0	-14063	-18533.8	0	0	0
15377	0	0	0	-15247.8	-18739	0	0	0
15380	0	0	0	-6304.97	-17167.2	0	0	0
15381	0	0	0	-10241.4	-17859.9	0	0	0
15383	0	0	0	-13839.3	-18496.9	0	0	0
15388	0	0	0	-15554.3	-18797.9	0	1	0
1539	0	0	0	-11718.4	-15847	0	0	0
15394	0	0	0	-8534.12	-17563	0	0	0
15395	0	0	0	-8634.4	-17584.6	0	0	0
1540	0	0	0	-11837.8	-15872	0	0	0
15407	0	0	0	-7843.66	-17441.2	0	0	0
15410	0	0	0	-10190.7	-17856.5	0	0	0
15411	0	0	0	-11007	-17999.6	0	0	0
15412	0	0.515198	0	-11347.9	-18057.8	0	0	0
15417	0	0	0	-12365.9	-18243.7	0	0	0
15418	0	0	0	-13521.3	-18449.1	0	0	0
1542	0	0	0	-8120.93	-15216.3	0	0	0
15420	0	0.317756	0	-6592.01	-17222.8	0	0	0
15423	0	0.324705	0	-9130.21	-17673.2	2	0	0
15428	0	0.131263	0	-15533.9	-18799.5	0	0	0
15434	0	0	0	-10605.3	-17938.6	0	0	0
15437	0	0	0	-8445.95	-17557.1	0	1	0
15439	0	0	0	-9524.88	-17746.6	0	0	0
1544	0.1124	0	0	-9545.16	-15467.3	0	0	0
15440	0	0	0	-10044.1	-17835.9	0	0	0
15448	0	0	0	-15416.7	-18789	0	0	0
15456	0	0	0	-8956.17	-17648.2	0	0	0
15457	0	0.412232	0	-10522.7	-17927.7	0	0	0
15465	0	0	0	-7676.69	-17426.9	0	0	0
15467	0	0.224823	0	-10086	-17850.6	0	0	0
15468	0	0	0	-10236.2	-17874.9	0	0	0
15473	0	0	0	-14389.8	-18609.1	0	0	0
15484	0	0.11909	0	-10776.8	-17971.9	0	0	0
15485	0	0	0	-11020.8	-18016.5	0	0	0
15487	0	0	0	-13859.8	-18514.6	0	0	0
15495	0	0.329971	0	-8084.73	-17498.2	0	0	0
15496	0	0.103997	0	-8681.29	-17604.3	0	0	0
15503	0	0	0	-11395	-18084.7	0	0	0
15504	0	0	0	-12542.7	-18288.5	0	0	0
15506	0	0	0	-14031	-18546.6	0	0	0
15516	0	0.252084	0	-9200.23	-17699.2	0	0	0
15517	0	0	0	-9381.45	-17735.4	0	0	0
15520	0	0	0	-10574.3	-17946.8	0	0	0
15523	0.111924	0	0	-11499.8	-18105.8	0	0	0
15527	0	0	0	-7133.86	-17337.1	0	0	0
15530	0	0	0	-9690.83	-17789.3	0	0	0
15531	0	0	0	-10056	-17850.4	0	0	0
15535	0	0	0	-13676.8	-18490	0	0	0
15536	0	0	0	-13801.5	-18510.4	0	0	0
15548	0	0	0	-10654.2	-17960.5	0	0	0
1555	0	0	0	-7366.63	-15086.3	0	0	0
15550	0	0	0	-11192.5	-18053.7	0	0	0
15554	0	0	0	-9991.16	-17844.6	0	0	0
15564	0	0	0	-6483.31	-17232.1	0	0	0
15566	0	0	0	-8723.34	-17623.5	0	0	0
15570	0	0	0	-11458.1	-18101.9	0	0	0
15571	0	0	0	-11695.5	-18145.9	0	0	0
15572	0	0	0	-12921.4	-18362.1	0	0	0
15573	0.237443	0	0	-13034.9	-18384	0	0	0
15582	0	0.207215	0	-8643.97	-17612.4	0	0	0
15584	0	0.138498	0	-10100.7	-17866.9	0	0	0
15588	0	0	0	-11719.9	-18153.4	0	0	0
1559	0	0	0	-10584.8	-15651.5	0	0	0
15596	0	0	0	-10138.3	-17880.2	0	0	0
15597	0	0	0	-10235.8	-17889.6	0	0	0
15599	0	0	0.12255	-10828	-17996.8	0	0	0
15600	0	0.230876	0	-12307.2	-18259.3	0	0	0
15602	0	0	0	-13718.9	-18504	0	0	0
15604	0	0	0	-15091.3	-18750.4	0	0	0
15613	0	0.144881	0	-10009.1	-17854.1	0	0	0
15619	0	0	0	-15644.8	-18855.7	0	0	0
1562	0	0	0	-8064.57	-15211.3	0	0	0
15621	0	0	0	-7844.57	-17481.1	0	1	0
15634	0	0.46146	0	-6419.32	-17228.5	0	0	0
15635	0	0.214947	0	-7640.71	-17447.1	0	0	0
15636	0	0	0	-8087.21	-17522	0	0	0
15640	0.269562	0	0	-12120.3	-18232.1	0	0	0
15641	0.110968	0	0	-14680.5	-18685.2	0	1	0
15643	0	0	0	-15999	-18928.1	0	0	0
15648	0	0	0	-9133.97	-17708	0	0	0
15649	0	0.112757	0	-9920.25	-17847.7	0	0	0
15652	0.128106	0	0	-10316.3	-17916.9	0	0	0
15654	0	0	0	-12339.4	-18276	0	0	0
15659	0	0	0	-14220.4	-18608.6	0	0	0
15667	0	0	0	-9658.02	-17801.5	0	0	0
15669	0	0	0	-11056	-18046.5	0	0	0
1567	0	0	0	-10266.3	-15599.7	0	0	0
15672	0	0	0	-12214.5	-18254.9	0	0	0
15675	0	0	0	-15254.4	-18786	0	0	0
15686	0	0	0	-12677.6	-18337	0	0	0
15695	0	0	0	-9356.19	-17755.3	0	0	0
15696	0	0	0	-9978.86	-17866.7	0	0	0
15697	0	0.253202	0	-10296.9	-17923.7	0	1	0
15701	0	0.127489	0	-13395	-18469	0	0	0
15702	0	0	0	-14197.4	-18611.2	0	0	0
15703	0	0	0	-14390.3	-18641.1	0	0	0
15706	0	0.124972	0	-8113.42	-17536.9	0	0	0
15707	0	0	0	-8430.1	-17592.9	0	0	0
15712	0	0	0	-10394.4	-17937	0	0	0
15713	0	0	0	-11702.8	-18166.3	0	0	0
15714	0	0	0	-13734	-18529.1	0	0	0
15719	0	0	0	-6971.26	-17337.1	0	0	0
1572	0	0	0	-7791.36	-15169.4	0	0	0
15722	0	0.137981	0	-8253.91	-17560.2	0	0	0
15723	0	0	0	-8634.7	-17629.4	0	0	0
15726	0	0	0	-10088.3	-17884.1	0	0	0
15733	0	0.194324	0	-7446.24	-17424.6	0	0	0
15738	0	0	0	-10015.3	-17871.4	0	0	0
15741	0	0.67648	0	-10954.2	-18041.8	0	0	0
15742	0	0	0	-13234.9	-18446.7	0	0	0
15743	0	0.112349	0	-14294.5	-18630.7	0	0	0
15754	0	0.114598	0	-6593.8	-17276.4	0	0	0
15755	0	0.192685	0	-7108.78	-17367.2	0	0	0
15757	0	0.112958	0	-9285.58	-17750.5	0	0	0
15760	0	0.116141	0	-10126.6	-17903.2	0	0	0
15761	0	0	0	-10597.6	-17983.1	0	0	0
15774	0	0.238421	0	-7028.33	-17360.3	0	1	0
15779	0	0	0	-11798.6	-18197.8	0	0	0
15780	0	0.454812	0	-12313.4	-18287.8	0	0	0
15783	0	0.124226	0	-14003.1	-18582.9	0	0	0
15791	0	0.14038	0	-10049	-17887.8	0	0	0
15792	0	0	0	-10319	-17938	0	0	0
15793	0	0	0	-11348.4	-18119.2	0	0	0
15795	0	0	0	-12025.6	-18238.1	0	0	0
15797	0	0	0	-12781.3	-18371.2	0	0	0
15803	0	0.135168	0	-8060.34	-17539.4	0	0	0
15804	0	0.0660035	0	-8611.42	-17639.6	0	0	0
15806	0	0	0	-9666.49	-17828.2	0	0	0
15808	0	0	0	-10374.8	-17949.1	0	0	0
15812	0	0.317086	0	-7819.02	-17502.4	0	0	0
15815	0	0	0	-10001	-17882.8	0	0	0
15817	0	0	0	-12427	-18313.4	0	0	0
15819	0	0	0	-12947.9	-18404.5	0	0	0
15831	0	0	0	-12692.5	-18360.2	0	0	0
15835	0	0	0	-8239.96	-17580.9	0	0	0
15836	0	0	0	-8265.89	-17583.4	0	0	0
15838	0	0	0	-9686.94	-17836.7	0	0	0
1584	0	0	0	-9986.1	-15555.2	0	0	0
15845	0	0.363462	0	-9172.25	-17743.3	0	0	0
1585	0	0	0	-10435.3	-15637.6	0	1	0
1586	0	0	0	-10778.4	-15693.6	0	0	0
15860	0	0	0	-10289.2	-17942.7	0	1	0
15862	0	0	0	-11220.1	-18109.9	0	0	0
15867	0	0.114875	0	-13581.9	-18523.4	0	0	0
15869	0	0.119556	0	-7182.64	-17401.6	0	2	0
15871	0	0	0	-8894.78	-17703	0	0	0
15872	0	0.116916	0	-10057	-17904.1	0	0	0
15876	0.146024	0	0	-13687.4	-18545.4	0	0	0
15883	0	0	0	-7204.31	-17408.9	0	0	0
15891	0	0.10992	0	-14386.2	-18674.4	0	0	0
15892	0	0	0	-14746.2	-18740.3	0	0	0
1590	0	0	0	-9227.22	-15429.3	0	0	0
15900	0	0	0	-12406.2	-18329.6	0	0	0
15905	0	0	0	-7140.71	-17395.7	0	1	0
15909	0	0	0	-10484.3	-17984	0	0	0
15911	0	0.13439	0	-11426.8	-18152.5	0	0	0
15914	0	0	0	-12957.8	-18420.7	0	0	0
15920	0	0.115338	0	-7566.02	-17474.6	0	2	0
15923	0	0	0	-9251.55	-17768.6	0	0	0
15927	0	0	0	-12434	-18335.9	0	0	0
15929	0	0	0	-14560.1	-18708.7	0	0	0
15933	0	0.286119	0	-7906.65	-17534.9	0	0	0
15935	0	0.13027	0	-8811.57	-17697	0	0	0
15936	0	0	0	-9446.9	-17807.8	0	0	0
15942	0	0	0	-15486.9	-18869.4	0	0	0
15945	0	0	0	-7098.03	-17396.6	0	0	0
15947	0	0	0	-8604.58	-17658.5	0	0	0
15948	0	0.611462	0	-9048	-17739.7	0	0	0
15951	0	0	0	-12493.1	-18346.5	0	0	0
15957	0	0.114703	0	-7276.79	-17426.8	0	0	0
1596	0	0	0	-11510.3	-15832.9	0	0	0
15960	0	0	0	-9074.01	-17743.8	0	0	0
15961	0	0.0738106	0	-9092.75	-17746.7	0	0	0
15968	0	0.148255	0	-12976	-18434.5	0	0	0
15975	0	0.214793	0	-7944.35	-17549.9	0	0	0
15976	0	0	0	-9111.11	-17755.8	0	0	0
15978	0	0	0	-14646.6	-18729	0	0	0
1598	0	0	0	-7728.45	-15159.7	0	0	0
15980	0	0	0	-8287.34	-17611	0	0	0
15993	0	0	0	-8132.06	-17586.6	0	0	0
15994	0	0.209349	0	-8623.53	-17669	0	0	0
15998	0	0.0759902	0	-10199.6	-17949.3	0	0	0
160	0	0.169538	0	-11253	-15277.2	0	0	0
16003	0	0	0	-14272.9	-18666.9	0	0	0
16004	0	0.151007	0	-15084.2	-18811.8	0	0	0
16010	0	0.372059	0	-7978.99	-17562.7	0	0	0
16011	0	0	0	-8238.23	-17605.3	0	0	0
16019	0	0.116816	0	-12727.5	-18396.9	0	0	0
16026	0	0	0	-8890.09	-17722.5	0	0	0
1603	0	0	0	-11120	-15759.4	0	0	0
16030	0	0	0	-12545.7	-18368.9	0	0	0
16032	0.1267	0.380101	0	-13532	-18538.9	0	0	0
16044	0	0	0	-14371.4	-18692.7	0	0	0
16045	0	0	0	-14853.1	-18775.6	0	0	0
16048	0	0.294941	0	-6719.66	-17345.3	0	2	0
16051	0	0	0	-7925.98	-17557	0	0	0
16058	0	0	0	-10269.8	-17970.1	0	0	0
16064	0	0.117954	0.118741	-14244.9	-18675	0	0	0
1607	0	0	0	-12909.3	-16081.1	0	0	0
16073	0	0.469385	0	-11763.1	-18235.8	0	0	0
16077	0	0	0	-13870.3	-18606.8	0	0	0
16083	0	0.109894	0	-7732.96	-17525.7	0	0	0
16087	0	0	0	-9379.83	-17816.4	0	0	0
16089	0	0	0	-11546.8	-18199.1	0	0	0
16103	0	0	0	-6742.67	-17357.1	0	0	0
16105	0	0	0	-7952.18	-17570.4	0	0	0
16114	0	0	0	-14641.1	-18747.5	0	0	0
1612	0	0	0	-9294.98	-15438.6	0	0	0
16127	0	0	0	-12302.1	-18343.2	0	1	0
16128	0	0	0	-13109.6	-18481.9	0	0	0
1613	0	0	0	-9366.81	-15450.7	0	0	0
16132	0	0	0	-15661.4	-18936.3	0	0	0
16134	0	0	0	-8287.28	-17632.5	0	1	0
1614	0	0	0	-9508.45	-15474.6	0	0	0
16142	0	0	0	-14988.5	-18820.4	0	0	0
16147	0	0	0	-6972.46	-17407	0	0	0
16152	0	0.0121898	0	-8622.89	-17697.7	0	0	0
16156	0	0.121118	0	-11814.8	-18260.8	0	0	0
16157	0	0	0	-12674.7	-18407.8	0	0	0
16159	0	0	0	-14354	-18701.2	0	0	0
1616	0.118758	0.473995	0	-10324.3	-15620.3	0	0	0
16166	0	0	0	-11004.5	-18118.5	0	0	0
16168	0	0	0	-12521.1	-18383.8	0	0	0
1617	0	0	0	-10821.8	-15706.5	0	0	0
16172	0	0	0	-6450.43	-17313.8	0	0	0
16173	0	0.414697	0	-7145.48	-17437.1	0	0	0
16178	0	0.897344	0	-8772.37	-17727.8	0	0	0
1618	0	0	0	-10894.8	-15724	0	0	0
16187	0	0	0	-14560.5	-18744.7	0	0	0
16188	0	0	0	-14631.8	-18753.5	0	0	0
16190	0	0	0	-15624.9	-18933.4	0	0	0
16198	0	0	0	-10021.5	-17944.4	0	0	0
1620	0	0	0	-11485.9	-15831.3	0	0	0
16204	0	0	0	-13659.5	-18593.9	0	0	0
16205	0	0	0	-14285.3	-18700.4	0	0	0
16207	0	0	0	-14391.3	-18719.8	0	0	0
16215	0	0	0	-9421.6	-17843	0	0	0
16216	0	0	0	-10416.2	-18017.2	0	0	0
16217	0	0	0	-10482	-18031.6	0	0	0
16223	0	0	0	-13386.3	-18540.4	0	0	0
16225	0	0	0	-13875.8	-18628.3	0	0	0
16227	0	0.114001	0	-15216.6	-18864.5	0	0	0
16233	0	0.266106	0	-6799.59	-17382.8	0	0	0
16234	0	0	0	-9020.2	-17771.1	0	0	0
16235	0	0	0	-10037.5	-17954.7	0	0	0
16240	0	0.112051	0	-13727	-18607.3	0	0	0
16250	0	0	0	-10885.5	-18108.3	0	0	0
16251	0	0	0	-12042.2	-18313.2	0	0	0
16257	0	0	0	-15537.7	-18923	0	0	0
16261	0	0	0	-7852.46	-17573.3	0	0	0
16263	0	0	0	-10199.4	-17986.9	0	0	0
16270	0	0	0	-7612.67	-17531.5	0	1	0
16272	0	0	0	-8733.69	-17734.4	0	0	0
1628	0.172372	0	0	-9392.92	-15457.4	0	0	0
16282	0	0	0	-10982.6	-18127.4	0	0	0
16283	0	0	0	-13423	-18558.5	0	0	0
16285	0	0	0	-15246.7	-18881	0	0	0
16295	0	0	0	-9619.99	-17890.3	0	0	0
1630	0	0	0	-10554.9	-15660.6	0	0	0
16304	0	0	0	-14233.1	-18702.7	0	0	0
16305	0	0.132385	0	-15030.9	-18843.2	0	0	0
16306	0.222547	0	0	-15401.2	-18919.5	0	0	0
16307	0	0.336023	0	-7567.64	-17530.7	0	0	0
16313	0	0	0	-11798	-18279	0	0	0
16319	0	0	0	-15296.1	-18897.7	0	0	0
16323	0	0	0	-6922.53	-17420.3	0	0	0
16328	0	0	0	-9337.42	-17847.2	0	0	0
16329	0	0	0	-9462.96	-17865.7	0	0	0
1633	0	0	0	-8630.42	-15326.5	0	0	0
16349	0	0	0	-15626.8	-18957.9	0	0	0
16350	0	0	0	-16058.7	-19036.8	0	0	0
16353	0	0.233816	0	-7391.51	-17508.1	0	0	0
16354	0	0	0	-7412.07	-17512.6	0	0	0
16359	0.154415	0	0	-11310	-18197.9	0	0	0
16361	0	0	0	-11992.5	-18314.9	0	0	0
16369	0	0	0	-15216.7	-18885.4	0	0	0
1637	0	0	0	-10029.6	-15575.2	0	0	0
16373	0	0	0	-8527.46	-17709.9	0	0	0
16374	0	0	0	-9407.09	-17860.6	0	0	0
1638	0	0	0	-10576.4	-15665.7	0	0	0
16385	0	0	0	-14806.1	-18819	0	0	0
16399	0	0.112573	0	-15567	-18953.5	0	0	0
16401	0	0	0	-6715.91	-17394.8	0	0	0
16402	0	0.435661	0	-7843.91	-17592	0	0	0
16404	0	0	0	-10694.6	-18097.4	0	0	0
16405	0	0	0	-12726.3	-18455.8	0	0	0
1641	0	0	0	-11104.2	-15761.5	0	0	0
16410	0	0	0	-7977.35	-17618	0	0	0
16414	0.0934729	0	0	-9091.93	-17816.5	0	0	0
16421	0	0	0	-7372.57	-17513.7	0	0	0
16425	0	0	0	-9303.28	-17855.4	0	0	0
16427	0	0	0	-10263.2	-18023.9	0	0	0
1643	0	0	0	-12374.9	-15986.5	0	0	0
16437	0	0	0	-7782.13	-17592.4	0	0	0
16439	0	0	0	-9973.27	-17973.7	0	0	0
16441	0	0	0	-10287.5	-18027.8	0	0	0
16446	0	0.111713	0	-13911.7	-18670.6	0	0	0
1645	0	0	0	-9486.87	-15477.7	0	0	0
1646	0	0	0	-11063.6	-15759.9	0	0	0
16463	0	0	0	-15132.1	-18885.8	0	0	0
16468	0	0.452046	0	-7196.47	-17494.4	0	1	1
16473	0	0	0	-10860	-18135.7	0	0	0
16476	0	0	0	-12343.9	-18397.2	2	0	0
16479	0	0	0	-15546.7	-18963.2	0	0	0
16495	0	0.115108	0	-8216.61	-17675.1	0	0	0
1650	0	0	0	-8320.08	-15274.6	0	0	0
16503	0	0	0	-15298.7	-18918.1	0	0	0
16504	0	0.109934	0	-15520.7	-18959.5	0	0	0
16505	0	0	0	-15619.1	-18976.7	0	0	0
16516	0	0	0	-10184.7	-18018.4	0	0	0
1653	0	0.114173	0	-9429.71	-15473.5	0	0	0
16530	0	0.144773	0	-12994.2	-18522.3	0	0	0
16531	0.125096	0	0	-13484.7	-18608.7	0	0	0
16533	0	0.370296	0	-6293.62	-17343.1	0	0	0
16537	0	0	0	-9419.96	-17890	0	0	0
16541	0	0	0	-10651.9	-18109.4	0	0	0
16542	0.129686	0.13024	0	-10895.8	-18155.7	0	0	0
16543	0	0	0	-12218.5	-18382.2	0	0	0
16545	0	0	0	-14645.1	-18810.3	0	0	0
16552	0	0.110592	0	-9354.88	-17882.7	0	0	0
16554	0	0.236163	0	-9993.46	-17997.5	0	0	0
16555	0	0	0	-10107.6	-18016.3	0	0	0
16557	0	0	0	-13187.5	-18557.3	0	0	0
16559	0	0	0	-6163.09	-17319.6	0	0	0
16560	0	0	0	-6830.8	-17437.6	0	0	0
16561	0	0.112275	0	-7083.08	-17481.7	0	0	0
16562	0	0	0	-8029.06	-17652.4	0	0	0
16565	0	0	0	-8960.46	-17816.7	0	0	0
16567	0	0	0	-11388.9	-18240.1	0	0	0
16571	0	0	0	-14242.2	-18747.4	0	0	0
16576	0	0.156449	0	-8591	-17751.9	0	0	0
16581	0	0	0	-12739.1	-18484	0	0	0
16589	0	0.427997	0	-7668.03	-17593	0	0	0
16590	0	0	0	-7689.64	-17596.7	0	0	0
16594	0.122195	0	0	-11420.3	-18248.4	0	0	0
16595	0	0	0	-12495.9	-18443.5	0	0	0
16596	0	0	0	-13071.6	-18541.8	0	0	0
16598	0	0	0	-13653.6	-18644.7	0	0	0
166	0	0	0	-11281.2	-15288.3	0	0	0
16602	0	0	0	-8476.55	-17735.2	0	0	0
16604	0	0	0	-9109.79	-17852.3	0	1	0
16609	0	0	0	-6553.17	-17401	0	0	0
16620	0	0	0	-10744.6	-18139.4	0	0	0
16623	0.113807	0	0	-11933.6	-18358.1	0	0	0
16626	0	0	0	-13755.3	-18670.2	0	0	0
1663	0	0.180059	0	-10005.7	-15571.7	0	0	0
16632	0	0	0	-12158.9	-18392.6	0	0	0
16633	0	0	0	-12597.6	-18468.3	0	0	0
16635	0	0.146474	0	-13635.6	-18648.3	0	0	0
16639	0	0	0	-15319.6	-18945.2	0	0	0
16645	0	0	0	-9063.3	-17844.3	0	0	0
16649	0	0	0	-10500.9	-18098	0	0	0
16653	0	0	0	-15577.8	-18995.7	0	0	0
16658	0.267987	0	0	-10396.5	-18082	0	0	0
16662	0	0	0	-12246.9	-18412.4	0	0	0
16672	0	0	0	-11355.3	-18250.4	0	0	0
16673	0	0	0	-11910.2	-18354.1	0	0	0
16677	0	0	0	-12844	-18520.3	0	0	0
1668	0	0	0	-12356.8	-15989	0	0	0
16680	0	0	0	-15279.3	-18944.3	0	0	0
16684	0	0	0	-9421.71	-17916.2	0	0	0
16686	0.128878	0	0	-13279.1	-18596.2	0	0	0
16694	0	0.315333	0	-11553.7	-18299.2	0	0	0
16708	0	0.1201	0	-10094.5	-18041.2	0	0	0
16716	0	0.228214	0	-10636.5	-18134.4	0	0	0
16718	0	0	0	-11893.6	-18358.7	0	0	0
16719	0	0	0	-12001.3	-18377.5	0	0	0
16720	0	0	0	-12896.9	-18531.6	0	0	0
16721	0	0	0	-13642.7	-18663.4	0	0	0
16726	0	0	0	-6359.1	-17383	0	0	0
16728	0	0	0	-6475.08	-17400.8	0	0	0
16738	0	0	0	-13053.4	-18566.2	0	0	0
16740	0	0	0	-13976.1	-18724.9	0	0	0
16744	0	0.956762	0	-6390.35	-17393.4	0	0	0
16749	0	0	0	-8673.22	-17793.4	0	0	0
16754	0	0	0	-10112.1	-18047.9	0	0	0
16763	0	0	0	-8758.69	-17808.4	0	0	0
16772	0	0.147804	0	-6441.37	-17405.1	0	0	0
16773	0	0.0694814	0	-8261.92	-17726.3	0	0	0
16775	0	0.224459	0	-9137.46	-17879.2	0	0	0
1678	0	0	0	-9952.74	-15568	0	0	0
16781	0	0	0	-11790.3	-18348.5	0	0	0
16787	0	0.172743	0	-15305.4	-18965.5	0	0	0
16789	0	0.150896	0	-7415.33	-17578.4	0	0	0
16790	0	0	0	-7601.59	-17607.4	0	0	0
16792	0	0	0	-9334.21	-17912.2	0	0	0
16795	0	0	0	-9562.81	-17959.8	0	0	0
16796	0	0	0	-9583.11	-17962.1	0	0	0
16797	0	0	0	-10268.2	-18080.5	0	0	0
16805	0	0	0	-7216.33	-17544.6	0	0	0
16806	0	0	0	-8104.66	-17699	0	0	0
16815	0	0	0	-7375.81	-17573.9	0	0	0
16818	0	0.111957	0	-8458.59	-17763	0	0	0
16821	0	0	0	-11215.2	-18254	0	0	0
16824	0	0	0	-13646.1	-18680.8	0	0	0
16827	0	0	0	-14552.1	-18839.2	0	0	0
16832	0	0	0	-7793.6	-17651.6	0	0	0
16834	0	0	0	-9090.43	-17879.4	0	0	0
16838	0	0	0	-11193.2	-18250.5	0	0	0
16841	0	0.0985725	0	-6615.23	-17445.4	0	0	0
16842	0	0.184937	0	-9319.05	-17919.4	0	0	0
1685	0	0	0	-9503.46	-15488.7	0	0	0
16850	0	0.0981114	0	-14859.2	-18897.6	0	0	0
16853	0	0	0	-15404.3	-18992.2	0	0	0
16854	0	0.083597	0	-6319.92	-17396.7	0	0	0
16858	0	0	0	-9357.72	-17930.2	0	0	0
16867	0	0	0	-6672.71	-17459.4	0	0	0
16869	0	0	0	-8371.42	-17758.9	0	0	0
16874	0	0	0	-13701.7	-18694.8	0	0	0
16878	0	0	0	-8554.62	-17794.8	0	0	0
16885	0	0	0	-15085.7	-18943.2	0	0	0
16890	0	0.78616	0	-8678.22	-17817.5	0	0	0
16891	0	0	0	-8975.24	-17868.9	0	0	0
16894	0	0	0	-10169.6	-18077.3	0	0	0
1690	0	0	0	-9380.04	-15472.8	0	0	0
16910	0.187869	0	0	-9128.76	-17896.1	0	0	0
16912	0	0	0	-9279.85	-17922.4	0	0	0
16914	0	0	0	-11406.5	-18304.1	0	0	0
16915	0	0.328177	0	-11564.1	-18334.4	0	0	0
16919	0	0	0	-13866	-18731.8	0	0	0
16923	0	0	0	-6775.47	-17481	0	0	0
16927	0	0	0	-8769.9	-17832.6	0	0	0
16930	0	0	0	-12765.3	-18539.4	0	0	0
16933	0	0	0	-14316.2	-18815.9	0	0	0
1694	0	0	0	-11535.8	-15849	0	0	0
16940	0	0	0	-10335.1	-18114.4	0	0	0
16944	0	0	0	-15365.2	-19003.5	0	0	0
16949	0	0.113193	0	-8957.07	-17878.4	0	0	0
16950	0	0.341669	0	-9593	-17987.2	0	0	0
16957	0	0	0	-14996.1	-18936.1	0	0	0
16961	0	0	0	-10483.1	-18142.2	0	0	0
16962	0	0	0	-10549.7	-18160.3	0	0	0
16963	0	0	0	-10830.7	-18206.1	0	0	0
16966	0	0	0	-15097	-18958.7	0	0	0
16967	0	0	0	-15627.5	-19054.7	0	0	0
16971	0	0	0	-8837.99	-17856.9	0	0	0
16972	0	0.132585	0	-8991.79	-17881.8	0	0	0
16979	0	0	0	-14558	-18866.2	0	0	0
16980	0	0	0	-15346.2	-19003.1	0	0	0
16988	0	0	0	-10179.1	-18096.3	0	0	0
16992	0	0.165986	0	-14705.5	-18892.5	0	0	0
16994	0	0.0449472	0	-7151.39	-17562.3	0	0	0
1700	0	0	0	-8147.24	-15256.9	0	0	0
17000	0	0.368766	0	-11131.9	-18263.2	0	0	0
17001	0	0	0	-11324.2	-18296.8	0	0	0
17002	0	0	0	-13882.6	-18749.9	0	0	0
17009	0	0	0	-10262.5	-18113.7	0	0	0
17017	0	0	0	-13997.5	-18770.9	0	0	0
17019	0	0	0	-14370.2	-18838.3	0	0	0
17020	0	0	0	-14651.5	-18884.6	0	0	0
17021	0	0.316539	0	-14769.8	-18912.5	0	0	0
17022	0	0	0	-14976.9	-18942.5	0	0	0
17024	0	0	0	-15400.9	-19018.3	0	0	0
17026	0.0647921	0	0	-15912.7	-19113.5	0	0	0
17036	0	0	0	-10584.2	-18174	0	0	0
17042	0	0	0	-6600.78	-17469.7	0	0	0
17043	0	0.112467	0	-8493.75	-17808.1	0	0	0
1705	0	0	0	-8990.25	-15402.2	0	0	0
17050	0	0	0	-12582.2	-18526.6	0	0	0
17054	0	0	0	-15723.7	-19085.9	0	0	0
17055	0	0.345958	0	-6579.98	-17479.4	0	0	0
17057	0	0.150147	0	-8698.44	-17844.9	0	0	0
17064	0	0	0	-11252.5	-18298.3	0	0	0
17068	0	0	0	-15328.3	-19014.3	0	0	0
1707	0	0	0	-9773.4	-15542.7	0	0	0
17074	0	0.329069	0	-7445.03	-17626.4	0	0	0
17075	0	0.446199	0	-8245.45	-17773.5	0	0	0
1708	0	0.673237	0	-10318.3	-15641.2	0	0	0
17080	0	0	0	-13533	-18702.2	0	0	0
17085	0	0.225016	0	-7359.93	-17615.9	0	0	0
17090	0	0	0	-11082.2	-18268.4	0	0	0
17093	0	0	0	-11850.1	-18407.4	0	0	0
17097	0	0	0	-14575.8	-18883.1	0	0	0
17098	0	0	0	-15570.7	-19063	0	0	0
1710	0	0	0	-10550.2	-15683.5	0	0	0
17105	0	0	0	-12191	-18472.2	0	0	0
17109	0	0	0	-15685.4	-19086.3	0	0	0
1711	0	0	0	-11619.5	-15874.2	0	0	0
17113	0	0.112659	0	-7226.79	-17596.2	0	0	0
1712	0	0	0	-12272	-15983.3	0	0	0
17130	0	0	0	-10598.4	-18192	0	0	0
17131	0	0	0	-11605.7	-18369.9	0	0	0
17133	0	0	0	-13049	-18624.5	0	0	0
17139	0	0	0	-6759.14	-17517.5	0	0	0
1714	0	0	0	-7807.19	-15200	0	0	0
17144	0	0.123845	0	-9074.56	-17924.8	0	0	0
1715	0	0	0	-9991.82	-15586.8	0	0	0
17158	0	0.652893	0	-9572.56	-18017.6	0	0	0
17159	0	0	0	-10383.3	-18156.1	0	0	0
17160	0	0	0	-13249.2	-18662.4	0	0	0
17165	0	0	0	-7534.28	-17655.3	0	0	0
17169	0	0	0	-10653.2	-18207.7	0	0	0
17175	0	0	0	-12557.3	-18549	0	0	0
17191	0	0	0	-8277.34	-17789.5	0	0	0
17194	0	0	0	-10397.6	-18168.4	0	0	0
1720	0	0	0	-7639.77	-15175.6	0	0	0
17201	0	0	0	-14384.1	-18868.1	0	0	0
17202	0	0	0	-16119.9	-19175.6	0	0	0
17205	0	0	0	-8891.42	-17906.8	0	0	0
17208	0	0.43763	0	-10772.7	-18235.3	0	0	0
17210	0	0	0	-13029.3	-18633.7	0	0	0
17214	0	0	0	-13927.8	-18789.1	0	0	0
17218	0	0.187574	0	-7012.52	-17569.8	0	0	0
17221	0	0.113416	0	-8959.01	-17921.4	0	0	0
17222	0	0	0	-10098.5	-18119.3	0	0	0
17224	0	0	0	-10561.6	-18198.4	0	0	0
17227	0	0	0	-13216	-18665.2	0	0	0
1723	0	0	0	-8491.6	-15319.5	0	0	0
17232	0	0	0	-6742.34	-17529.2	0	0	0
17235	0	0.243002	0	-8581.46	-17851.7	0	0	0
17236	0	0.161647	0	-9367.06	-17987.6	0	0	0
17238	0	0	0	-10276	-18151.7	0	0	0
1724	0	0	0	-11306.5	-15820	0	0	0
17241	0	0	0	-6598.57	-17506.5	0	0	0
17254	0	0	0	-6647.94	-17513.8	0	0	0
17260	0	0	0	-14288.7	-18860.4	0	0	0
17268	0	0	0	-9412.31	-18006.2	0	0	0
17279	0	0.13805	0	-15636.5	-19101	0	0	0
17283	0	0	0	-9263.27	-17980.4	0	1	0
17286	0	0	0	-11473	-18367.4	0	0	0
17287	0	0	0	-14575.8	-18916.2	0	0	0
17289	0	0	0	-15491.5	-19077.9	0	0	0
17295	0	0.345615	0	-7740.09	-17714.4	0	0	0
17297	0	0.113003	0	-8262.51	-17807.9	0	0	0
17299	0	0.231578	0	-8863.43	-17913.4	0	0	0
17314	0	0	0	-8564.16	-17863.4	0	0	0
17315	0	0.557305	0	-9000.78	-17940.9	0	0	0
17320	0	0	0	-10570.5	-18213.6	0	0	0
17329	0	0	0	-10257.8	-18163.5	0	0	0
17335	0	0.116208	0	-7630.52	-17702.3	0	0	0
17337	0	0.320779	0	-10380.5	-18183	0	0	0
1734	0	0	0	-11418.1	-15840.5	0	0	0
17341	0	0	0	-14045.8	-18831.6	0	0	0
17345	0	0	0	-7010.15	-17592.2	0	0	0
17346	0	0	0	-8065.55	-17778.1	0	0	0
17356	0	0	0	-7788.57	-17729.4	0	0	0
17357	0	0	0	-8680.02	-17889.6	0	0	0
17359	0	0	0	-10302.8	-18175.3	0	0	0
1736	0	0.139433	0	-12493.2	-16030.4	0	0	0
17360	0	0.110996	0	-10454.7	-18202	0	0	0
17363	0	0	0	-13208.1	-18689.9	0	0	0
17364	0	0	0	-14236	-18869.8	1	0	0
17365	0	0	0	-6481.68	-17506.1	0	0	0
1737	0	0	0	-12818	-16086.3	0	0	0
17370	0	0	0	-10908	-18281.8	0	0	0
17374	0	0	0	-15102.6	-19022.8	0	0	0
17376	0	0	0	-8044.36	-17780.2	0	0	0
17386	0	0.347177	0	-6795.38	-17562.7	0	0	0
17389	0	0.106115	0	-7425.93	-17677.5	0	0	0
1739	0	0	0	-10148.2	-15619.8	0	0	0
17394	0	0	0	-9013.65	-17952.5	0	0	0
17402	0	0	0	-7757.34	-17734.9	0	0	0
17404	0	0	0	-8205.96	-17815.3	0	0	0
17406	0.247448	0.133012	0	-9565.67	-18053.8	0	0	0
17412	0	0.444523	0	-14495.5	-18923.2	0	0	0
17420	0	0	0	-9469.19	-18040.5	0	0	0
17422	0	0	0	-13012.1	-18661.8	0	0	0
17424	0	0.261477	0	-13558.9	-18761.7	0	0	0
17427	0.136646	0	0	-14205.7	-18874.9	0	0	0
17428	0	0	0	-14288.3	-18886.9	0	0	0
17429	0	0	0	-15391.4	-19084.5	0	0	0
17430	0	0	0	-16138.9	-19215.4	0	0	0
17434	0	0	0	-10313.9	-18188	0	0	0
17435	0	0	0	-10507.4	-18223.5	0	0	0
17438	0	0	0	-13028	-18668.6	0	0	0
1744	0	0	0	-11800	-15909.6	0	0	0
17440	0	0	0	-15056.4	-19025	0	0	0
17446	0	0	0	-8763.87	-17915.3	0	0	0
17447	0	0.450133	0	-8911.82	-17944.2	0	0	0
17451	0	0	0	-10333.5	-18195.6	0	0	0
17452	0	0	0	-10355.7	-18199.6	0	0	0
17453	0	0	0	-10600.8	-18241.2	0	0	0
17456	0	0	0	-11435.1	-18393.5	0	0	0
17461	0	0	0	-6493.02	-17523.4	0	0	0
17466	0	0	0	-10228.8	-18178.2	0	0	0
17473	0	0	0	-8276.27	-17836	0	0	0
17474	0	0	0	-8718.8	-17913.2	0	0	0
17475	0	0	0	-8873.05	-17940.8	0	0	0
[truncated: 48,330 more rows]

## Sheet: ext8e
	section 1	section 2	section 3
ABC	123	135	113
ACMB	25	47	65
ACNT1	980	1565	1620
ACNT2	3723	5174	6466
ACTE1	1125	1645	1029
ACTE2	135	269	189
DGGRC2	2290	2657	2791
EPEN	20	34	23
HBGLU7	944	999	764
HBGLU9	135	134	148
MBDOP2	547	550	668
MEGLU1	19	28	148
MEGLU14	299	896	386
MEGLU3	574	807	648
MEINH2	4203	3369	2275
MEINH8	45	216	173
MGL2	69	91	79
MOL1	4052	4533	4855
TEGLU10	700	1297	1655
TEGLU11	113	363	1274
TEGLU17	1349	1500	1188
TEGLU2	692	1033	1336
TEGLU21	163	447	663
TEGLU23	954	1552	1112
TEGLU24	2479	2798	2674
TEGLU3	1119	534	792
TEGLU4	3471	2453	1558
TEGLU6	260	502	281
TEGLU7	2759	1815	3053
TEGLU8	1387	1895	1521
TEINH1	569	911	616
TEINH19	2429	2364	3097
VLMC2	1059	1656	1941
