# Supplementary material for: Spatial-ID: a cell typing method for spatially resolved transcriptomics via transfer learning and spatial embedding
Source: Nat Commun. 2022 Dec 10;13:7640. doi: 10.1038/s41467-022-35288-0 (PMC9741613; doi:10.1038/s41467-022-35288-0)
Supplement: Supplementary file 4 — Source Data [file 41467_2022_35288_MOESM4_ESM.zip › NCOMMS-22-24196B Source Data/figures_source_data/bgi/extend_9.xlsx]

## Sheet: ext9d
	C1ql2	Fmod	Shisa6	Gfap	Slc6a3	Otp	Otx2	Arc	Nr4a1	Chodl	Fibcd1	Tshz2	Tmem212	Pax7	BC039966	Ucn	Slc4a4	Spp1	Tac1	Trh	Th	Zic1	x	y
bin_100_135	-0.272783	3.52609	-0.294713	-0.391648	-0.171275	-0.080465	-0.143558	-0.420246	-0.441852	-0.0754352	-0.249378	-0.387548	-0.0475345	-0.110157	-0.18796	0.677408	-0.606168	-0.284668	-0.364973	-0.14505	-0.190691	-0.241109	2275.34	1523.4
bin_100_136	-0.272783	-0.194255	-0.294713	-0.391648	-0.171275	-0.080465	-0.143558	0.151801	-0.441852	-0.0754352	-0.249378	-0.387548	-0.0475345	-0.110157	-0.18796	-0.0970503	-0.606168	-0.284668	-0.364973	-0.14505	-0.190691	-0.241109	2356.04	1610.25
bin_100_137	-0.272783	-0.194255	-0.294713	0.341471	-0.171275	-0.080465	-0.143558	-0.420246	-0.441852	-0.0754352	-0.249378	-0.387548	-0.0475345	-0.110157	-0.18796	-0.0970503	0.0164472	-0.284668	-0.364973	-0.14505	-0.190691	-0.241109	2421.82	1689.42
bin_100_138	-0.272783	-0.194255	-0.294713	-0.391648	-0.171275	-0.080465	-0.143558	0.151801	-0.441852	-0.0754352	-0.249378	-0.387548	-0.0475345	-0.110157	-0.18796	-0.0970503	0.0164472	-0.284668	-0.364973	-0.14505	-0.190691	-0.241109	2471.67	1771.65
bin_100_139	-0.272783	-0.194255	-0.294713	-0.391648	-0.171275	-0.080465	-0.143558	-0.420246	-0.441852	-0.0754352	-0.249378	-0.387548	-0.0475345	-0.110157	-0.18796	-0.0970503	0.0164472	-0.284668	-0.364973	-0.14505	-0.190691	-0.241109	2532.5	1852.17
bin_100_140	-0.272783	-0.194255	-0.294713	-0.391648	-0.171275	-0.080465	-0.143558	-0.420246	-0.441852	-0.0754352	-0.249378	-0.387548	-0.0475345	-0.110157	-0.18796	-0.0970503	-0.606168	-0.284668	-0.364973	-0.14505	-0.190691	-0.241109	2568.3	1933.55
bin_100_141	-0.272783	1.04586	-0.294713	-0.391648	-0.171275	-0.080465	-0.143558	-0.420246	-0.441852	-0.0754352	-0.249378	3.02951	-0.0475345	-0.110157	-0.18796	-0.0970503	0.0164472	-0.284668	-0.364973	-0.14505	-0.190691	4.43526	2602.48	2011.67
bin_100_142	-0.272783	1.04586	-0.294713	0.341471	-0.171275	-0.080465	-0.143558	0.151801	-0.441852	-0.0754352	-0.249378	-0.387548	-0.0475345	-0.110157	-0.18796	-0.0970503	-0.606168	-0.284668	-0.364973	-0.14505	-0.190691	-0.241109	2626.89	2094.68
bin_100_144	-0.272783	1.04586	-0.294713	3.27395	-0.171275	-0.080465	3.39175	-0.420246	-0.441852	-0.0754352	-0.249378	1.89049	-0.0475345	-0.110157	-0.18796	-0.0970503	-0.606168	0.281639	-0.364973	-0.14505	-0.190691	-0.241109	2646.02	2248.18
bin_100_145	-0.272783	-0.194255	-0.294713	1.07459	-0.171275	-0.080465	-0.143558	-0.420246	-0.441852	-0.0754352	-0.249378	-0.387548	-0.0475345	-0.110157	-0.18796	-0.0970503	1.88429	-0.284668	-0.364973	-0.14505	-0.190691	-0.241109	2651.17	2338.91
bin_100_146	-0.272783	-0.194255	-0.294713	-0.391648	-0.171275	-0.080465	10	1.29589	-0.441852	-0.0754352	-0.249378	-0.387548	-0.0475345	-0.110157	-0.18796	-0.0970503	2.50691	-0.284668	1.48227	-0.14505	-0.190691	-0.241109	2647.49	2409.81
bin_100_147	2.47938	-0.194255	-0.294713	0.341471	-0.171275	-0.080465	3.39175	-0.420246	-0.441852	-0.0754352	1.15305	-0.387548	-0.0475345	-0.110157	-0.18796	-0.0970503	-0.606168	-0.284668	2.4059	-0.14505	-0.190691	-0.241109	2646.1	2481.99
bin_100_148	0.644605	-0.194255	-0.294713	-0.391648	-0.171275	-0.080465	6.92706	-0.420246	-0.441852	-0.0754352	5.36032	4.16853	-0.0475345	-0.110157	-0.18796	-0.0970503	1.26168	-0.284668	-0.364973	-0.14505	-0.190691	-0.241109	2646.43	2568.3
bin_100_149	0.644605	2.28598	-0.294713	-0.391648	-0.171275	-0.080465	-0.143558	0.151801	-0.441852	-0.0754352	1.15305	-0.387548	-0.0475345	-0.110157	-0.18796	0.677408	0.0164472	-0.284668	-0.364973	-0.14505	-0.190691	-0.241109	2638.31	2631.97
bin_100_150	-0.272783	-0.194255	-0.294713	-0.391648	-0.171275	-0.080465	-0.143558	-0.420246	-0.441852	-0.0754352	5.36032	1.89049	-0.0475345	3.66943	-0.18796	-0.0970503	0.0164472	-0.284668	-0.364973	-0.14505	-0.190691	-0.241109	2636.77	2706.1
bin_100_151	-0.272783	1.04586	-0.294713	-0.391648	0.373535	-0.080465	-0.143558	-0.420246	0.390687	-0.0754352	-0.249378	-0.387548	-0.0475345	-0.110157	-0.18796	-0.0970503	0.0164472	-0.284668	-0.364973	-0.14505	-0.190691	-0.241109	2636.66	2783.14
bin_100_152	-0.272783	-0.194255	0.84303	-0.391648	-0.171275	-0.080465	-0.143558	-0.420246	0.390687	-0.0754352	-0.249378	-0.387548	-0.0475345	-0.110157	-0.18796	-0.0970503	0.639062	-0.284668	-0.364973	-0.14505	-0.190691	-0.241109	2628.76	2847.02
bin_100_153	-0.272783	-0.194255	-0.294713	-0.391648	-0.171275	-0.080465	-0.143558	-0.420246	-0.441852	-0.0754352	-0.249378	-0.387548	-0.0475345	-0.110157	9.72226	-0.0970503	-0.606168	-0.284668	0.558651	-0.14505	-0.190691	-0.241109	2631.45	2934.63
bin_100_154	-0.272783	-0.194255	-0.294713	0.341471	-0.171275	-0.080465	-0.143558	-0.420246	-0.441852	-0.0754352	-0.249378	-0.387548	-0.0475345	-0.110157	-0.18796	-0.0970503	-0.606168	-0.284668	-0.364973	-0.14505	-0.190691	2.87647	2624.29	3009.79
bin_100_155	0.644605	-0.194255	-0.294713	-0.391648	-0.171275	-0.080465	-0.143558	-0.420246	-0.441852	-0.0754352	-0.249378	-0.387548	-0.0475345	-0.110157	2.2896	-0.0970503	-0.606168	0.281639	-0.364973	-0.14505	-0.190691	-0.241109	2623.01	3084.01
bin_100_156	-0.272783	-0.194255	-0.294713	-0.0250882	-0.171275	-0.080465	-0.143558	1.86794	-0.441852	-0.0754352	-0.249378	-0.387548	-0.0475345	-0.110157	-0.18796	-0.0970503	1.88429	-0.284668	-0.364973	-0.14505	-0.190691	-0.241109	2619.13	3170.03
bin_100_157	-0.272783	-0.194255	0.84303	-0.391648	-0.171275	-0.080465	-0.143558	-0.420246	-0.441852	-0.0754352	-0.249378	-0.387548	-0.0475345	-0.110157	-0.18796	-0.0970503	1.26168	-0.284668	-0.364973	-0.14505	-0.190691	-0.241109	2621.69	3247.13
bin_100_158	-0.272783	-0.194255	0.84303	-0.391648	-0.171275	-0.080465	-0.143558	-0.420246	-0.441852	-0.0754352	-0.249378	-0.387548	-0.0475345	-0.110157	-0.18796	-0.0970503	0.639062	-0.284668	-0.364973	-0.14505	-0.190691	1.31768	2617.13	3349.53
bin_100_159	-0.272783	-0.194255	-0.294713	-0.391648	-0.171275	-0.080465	-0.143558	-0.420246	-0.441852	-0.0754352	-0.249378	-0.387548	-0.0475345	-0.110157	-0.18796	-0.0970503	-0.606168	-0.284668	-0.364973	0.874755	-0.190691	-0.241109	2617.13	3447.19
bin_100_160	-0.272783	-0.194255	-0.294713	-0.391648	-0.171275	-0.080465	-0.143558	-0.420246	-0.441852	-0.0754352	-0.249378	-0.387548	-0.0475345	-0.110157	-0.18796	-0.0970503	0.639062	0.281639	2.4059	-0.14505	-0.190691	7.55283	2617.13	3544.84
bin_100_161	-0.272783	-0.194255	4.25626	-0.0250882	-0.171275	-0.080465	-0.143558	-0.420246	-0.441852	-0.0754352	-0.249378	1.89049	-0.0475345	-0.110157	-0.18796	-0.0970503	3.12952	-0.284668	0.558651	-0.14505	-0.190691	1.31768	2617.13	3652.26
bin_100_162	-0.272783	-0.194255	0.84303	-0.391648	-0.171275	-0.080465	-0.143558	-0.420246	-0.441852	-0.0754352	-0.249378	-0.387548	-0.0475345	-0.110157	-0.18796	-0.0970503	-0.606168	-0.284668	0.558651	-0.14505	-0.190691	1.31768	2621.99	3777.56
bin_100_163	-0.272783	-0.194255	-0.294713	-0.391648	-0.171275	-0.080465	-0.143558	0.723847	-0.441852	-0.0754352	-0.249378	-0.387548	-0.0475345	-0.110157	-0.18796	-0.0970503	-0.606168	-0.284668	-0.364973	-0.14505	-0.190691	-0.241109	2622.01	3899.1
bin_100_164	-0.272783	-0.194255	-0.294713	-0.391648	-0.171275	-0.080465	-0.143558	-0.420246	-0.441852	-0.0754352	3.95789	-0.387548	-0.0475345	-0.110157	-0.18796	-0.0970503	-0.606168	-0.284668	1.48227	-0.14505	-0.190691	-0.241109	2622.01	4016.65
bin_100_165	-0.272783	-0.194255	-0.294713	-0.391648	-0.171275	-0.080465	-0.143558	-0.420246	-0.441852	-0.0754352	-0.249378	-0.387548	-0.0475345	3.66943	-0.18796	-0.0970503	-0.606168	-0.284668	0.558651	-0.14505	-0.190691	2.87647	2622.01	4135.64
bin_100_166	-0.272783	-0.194255	-0.294713	-0.391648	-0.171275	-0.080465	-0.143558	-0.420246	-0.441852	-0.0754352	-0.249378	-0.387548	-0.0475345	-0.110157	-0.18796	-0.0970503	0.0164472	-0.284668	-0.364973	-0.14505	-0.190691	-0.241109	2617.13	4238.19
bin_100_167	-0.272783	-0.194255	-0.294713	-0.391648	-0.171275	-0.080465	-0.143558	-0.420246	-0.441852	-0.0754352	-0.249378	-0.387548	-0.0475345	-0.110157	-0.18796	-0.0970503	0.0164472	-0.284668	4.25315	-0.14505	-0.190691	-0.241109	2617.13	4326.07
bin_100_168	-0.272783	-0.194255	-0.294713	-0.391648	-0.171275	-0.080465	-0.143558	-0.420246	-0.441852	-0.0754352	-0.249378	-0.387548	-0.0475345	-0.110157	-0.18796	-0.0970503	-0.606168	-0.284668	-0.364973	-0.14505	-0.190691	-0.241109	2612.27	4428.63
bin_100_169	-0.272783	-0.194255	-0.294713	-0.391648	-0.171275	-0.080465	-0.143558	-0.420246	-0.441852	-0.0754352	-0.249378	-0.387548	-0.0475345	-0.110157	9.72226	-0.0970503	-0.606168	-0.284668	3.32952	-0.14505	-0.190691	-0.241109	2594.34	4524.64
bin_100_170	-0.272783	-0.194255	-0.294713	-0.391648	-0.171275	-0.080465	-0.143558	-0.420246	-0.441852	-0.0754352	-0.249378	1.89049	-0.0475345	3.66943	-0.18796	-0.0970503	1.26168	-0.284668	3.32952	-0.14505	-0.190691	-0.241109	2587.83	4619.04
bin_100_171	-0.272783	-0.194255	-0.294713	-0.391648	-0.171275	-0.080465	-0.143558	-0.420246	-0.441852	-0.0754352	-0.249378	-0.387548	-0.0475345	-0.110157	-0.18796	-0.0970503	-0.606168	-0.284668	-0.364973	-0.14505	-0.190691	-0.241109	2578.07	4706.93
bin_100_172	-0.272783	-0.194255	-0.294713	-0.391648	-0.171275	-0.080465	3.39175	-0.420246	-0.441852	-0.0754352	-0.249378	0.751473	-0.0475345	-0.110157	-0.18796	-0.0970503	0.0164472	-0.284668	0.558651	-0.14505	-0.190691	-0.241109	2573.37	4799.88
bin_100_173	-0.272783	-0.194255	-0.294713	-0.391648	-0.171275	-0.080465	-0.143558	-0.420246	-0.441852	-0.0754352	-0.249378	1.89049	-0.0475345	-0.110157	4.76715	-0.0970503	0.0164472	0.281639	1.48227	-0.14505	-0.190691	-0.241109	2568.3	4912
bin_100_174	-0.272783	-0.194255	-0.294713	-0.391648	-0.171275	-0.080465	-0.143558	-0.420246	-0.441852	-0.0754352	-0.249378	-0.387548	-0.0475345	-0.110157	-0.18796	-0.0970503	1.88429	-0.284668	0.558651	-0.14505	1.48421	-0.241109	2558.54	5019.42
bin_100_175	-0.272783	-0.194255	-0.294713	-0.391648	-0.171275	-0.080465	-0.143558	-0.420246	-0.441852	-0.0754352	-0.249378	-0.387548	-0.0475345	-0.110157	2.2896	-0.0970503	0.0164472	-0.284668	3.32952	-0.14505	-0.190691	-0.241109	2548.77	5117.07
bin_100_176	-0.272783	-0.194255	-0.294713	-0.391648	-0.171275	-0.080465	-0.143558	-0.420246	-0.441852	-0.0754352	-0.249378	-0.387548	-0.0475345	-0.110157	-0.18796	-0.0970503	2.50691	-0.284668	2.4059	-0.14505	0.64676	-0.241109	2539.01	5204.96
bin_100_177	-0.272783	-0.194255	-0.294713	1.07459	-0.171275	-0.080465	-0.143558	-0.420246	-0.441852	-0.0754352	-0.249378	1.89049	3.108	-0.110157	-0.18796	-0.0970503	-0.606168	-0.284668	8.87127	-0.14505	2.32166	-0.241109	2530.05	5287.15
bin_100_178	-0.272783	-0.194255	-0.294713	-0.391648	-0.171275	-0.080465	-0.143558	-0.420246	0.390687	-0.0754352	-0.249378	-0.387548	-0.0475345	-0.110157	-0.18796	-0.0970503	1.26168	0.281639	10	-0.14505	-0.190691	-0.241109	2529.24	5370.97
bin_100_179	-0.272783	-0.194255	-0.294713	-0.391648	-0.171275	-0.080465	-0.143558	-0.420246	-0.441852	-0.0754352	-0.249378	0.751473	-0.0475345	-0.110157	-0.18796	-0.0970503	-0.606168	-0.284668	7.02402	-0.14505	-0.190691	-0.241109	2525.98	5442.59
bin_100_180	0.644605	-0.194255	-0.294713	-0.391648	-0.171275	-0.080465	-0.143558	-0.420246	-0.441852	-0.0754352	1.15305	-0.387548	-0.0475345	-0.110157	-0.18796	-0.0970503	-0.606168	-0.284668	5.17677	-0.14505	-0.190691	-0.241109	2529.24	5507.69
bin_100_181	-0.272783	-0.194255	-0.294713	-0.391648	-0.171275	-0.080465	-0.143558	-0.420246	-0.441852	-0.0754352	-0.249378	-0.387548	-0.0475345	-0.110157	2.2896	0.677408	0.0164472	-0.284668	3.32952	-0.14505	-0.190691	-0.241109	2529.24	5576.05
bin_100_182	1.56199	-0.194255	-0.294713	-0.391648	-0.171275	-0.080465	-0.143558	-0.420246	2.8883	-0.0754352	-0.249378	-0.387548	-0.0475345	-0.110157	2.2896	-0.0970503	1.88429	-0.284668	0.558651	-0.14505	-0.190691	-0.241109	2532.68	5647.3
bin_100_183	-0.272783	-0.194255	-0.294713	-0.391648	-0.171275	-0.080465	-0.143558	-0.420246	-0.441852	-0.0754352	-0.249378	3.02951	-0.0475345	-0.110157	-0.18796	-0.0970503	-0.606168	-0.284668	7.94764	-0.14505	-0.190691	-0.241109	2530.96	5709.32
bin_100_184	3.39677	-0.194255	-0.294713	-0.391648	-0.171275	-0.080465	-0.143558	-0.420246	-0.441852	-0.0754352	-0.249378	3.02951	-0.0475345	-0.110157	2.2896	0.677408	0.0164472	-0.284668	4.25315	-0.14505	-0.190691	-0.241109	2533.08	5776.7
bin_100_185	0.644605	-0.194255	-0.294713	-0.391648	-0.171275	-0.080465	-0.143558	0.151801	-0.441852	-0.0754352	-0.249378	-0.387548	-0.0475345	-0.110157	-0.18796	1.45187	6.86521	-0.284668	0.558651	-0.14505	-0.190691	-0.241109	2529.78	5843.51
bin_100_186	-0.272783	-0.194255	-0.294713	-0.391648	-0.171275	-0.080465	-0.143558	-0.420246	-0.441852	10	-0.249378	-0.387548	-0.0475345	-0.110157	4.76715	0.677408	2.50691	-0.284668	-0.364973	-0.14505	-0.190691	-0.241109	2525.98	5911.33
bin_100_187	-0.272783	-0.194255	-0.294713	-0.391648	-0.171275	-0.080465	-0.143558	-0.420246	-0.441852	-0.0754352	-0.249378	-0.387548	-0.0475345	-0.110157	-0.18796	2.22632	-0.606168	-0.284668	1.48227	-0.14505	-0.190691	-0.241109	2523.57	5981.55
bin_100_188	-0.272783	-0.194255	-0.294713	-0.391648	-0.171275	-0.080465	-0.143558	-0.420246	-0.441852	-0.0754352	-0.249378	-0.387548	-0.0475345	-0.110157	2.2896	1.45187	1.88429	-0.284668	-0.364973	-0.14505	-0.190691	-0.241109	2519.47	6054.55
bin_100_189	2.47938	-0.194255	-0.294713	-0.391648	-0.171275	-0.080465	-0.143558	-0.420246	-0.441852	-0.0754352	-0.249378	1.89049	-0.0475345	-0.110157	2.2896	0.677408	-0.606168	-0.284668	-0.364973	-0.14505	-0.190691	-0.241109	2513.81	6118.27
bin_100_190	-0.272783	-0.194255	-0.294713	-0.0250882	-0.171275	-0.080465	-0.143558	-0.420246	-0.441852	10	-0.249378	-0.387548	-0.0475345	-0.110157	-0.18796	2.22632	-0.606168	-0.284668	2.4059	-0.14505	-0.190691	-0.241109	2513.51	6194.52
bin_100_191	1.56199	-0.194255	-0.294713	-0.0250882	-0.171275	-0.080465	-0.143558	-0.420246	-0.441852	-0.0754352	-0.249378	-0.387548	-0.0475345	-0.110157	-0.18796	0.677408	1.26168	0.281639	-0.364973	-0.14505	-0.190691	-0.241109	2509.71	6279.16
bin_100_192	-0.272783	-0.194255	-0.294713	-0.391648	-0.171275	-0.080465	-0.143558	-0.420246	-0.441852	5.28164	-0.249378	-0.387548	-0.0475345	-0.110157	2.2896	0.677408	-0.606168	0.281639	-0.364973	-0.14505	-0.190691	-0.241109	2496.69	6350.77
bin_100_193	-0.272783	-0.194255	-0.294713	-0.391648	-0.171275	-0.080465	-0.143558	-0.420246	-0.441852	-0.0754352	-0.249378	0.751473	-0.0475345	-0.110157	-0.18796	6.09861	-0.606168	-0.284668	-0.364973	-0.14505	1.48421	-0.241109	2490.18	6435.4
bin_100_194	0.644605	-0.194255	-0.294713	-0.391648	0.373535	-0.080465	-0.143558	-0.420246	-0.441852	5.28164	-0.249378	-0.387548	-0.0475345	-0.110157	-0.18796	1.45187	-0.606168	0.281639	-0.364973	-0.14505	-0.190691	-0.241109	2490.18	6513.53
bin_100_195	0.644605	-0.194255	-0.294713	-0.391648	-0.171275	-0.080465	-0.143558	-0.420246	-0.441852	-0.0754352	-0.249378	-0.387548	-0.0475345	-0.110157	-0.18796	-0.0970503	-0.606168	0.281639	-0.364973	-0.14505	-0.190691	-0.241109	2480.41	6601.41
bin_100_196	1.56199	-0.194255	-0.294713	-0.0250882	-0.171275	-0.080465	-0.143558	-0.420246	-0.441852	-0.0754352	-0.249378	-0.387548	-0.0475345	-0.110157	-0.18796	0.677408	0.639062	0.847946	-0.364973	-0.14505	-0.190691	-0.241109	2470.65	6669.77
bin_100_197	0.644605	-0.194255	-0.294713	-0.391648	-0.171275	-0.080465	-0.143558	-0.420246	-0.441852	-0.0754352	-0.249378	-0.387548	-0.0475345	-0.110157	-0.18796	-0.0970503	-0.606168	0.847946	-0.364973	-0.14505	-0.190691	-0.241109	2474.73	6762.62
bin_100_198	-0.272783	-0.194255	-0.294713	-0.391648	-0.171275	-0.080465	-0.143558	-0.420246	-0.441852	-0.0754352	-0.249378	-0.387548	-0.0475345	-0.110157	-0.18796	-0.0970503	-0.606168	0.281639	-0.364973	-0.14505	-0.190691	-0.241109	2470.65	6865.08
bin_100_199	0.644605	-0.194255	-0.294713	-0.391648	0.918346	-0.080465	-0.143558	-0.420246	-0.441852	-0.0754352	-0.249378	-0.387548	-0.0475345	-0.110157	-0.18796	-0.0970503	-0.606168	3.11317	-0.364973	-0.14505	-0.190691	-0.241109	2460.88	6952.97
bin_100_200	-0.272783	-0.194255	-0.294713	-0.391648	-0.171275	-0.080465	-0.143558	-0.420246	0.390687	-0.0754352	-0.249378	0.751473	-0.0475345	-0.110157	-0.18796	-0.0970503	0.639062	3.11317	-0.364973	-0.14505	-0.190691	-0.241109	2457.63	7034.35
bin_100_201	4.31416	-0.194255	-0.294713	-0.391648	-0.171275	-0.080465	-0.143558	-0.420246	-0.441852	-0.0754352	-0.249378	-0.387548	-0.0475345	-0.110157	-0.18796	-0.0970503	0.0164472	-0.284668	-0.364973	-0.14505	-0.190691	-0.241109	2444.61	7127.93
bin_100_202	-0.272783	-0.194255	-0.294713	-0.391648	-0.171275	-0.080465	-0.143558	-0.420246	-0.441852	-0.0754352	-0.249378	-0.387548	-0.0475345	-0.110157	-0.18796	-0.0970503	1.26168	0.847946	-0.364973	-0.14505	-0.190691	-0.241109	2425.89	7206.06
bin_100_203	-0.272783	-0.194255	-0.294713	-0.391648	-0.171275	-0.080465	-0.143558	-0.420246	-0.441852	-0.0754352	-0.249378	-0.387548	-0.0475345	-0.110157	-0.18796	-0.0970503	1.88429	0.281639	-0.364973	-0.14505	-0.190691	-0.241109	2407.17	7304.52
bin_100_204	-0.272783	-0.194255	-0.294713	-0.391648	2.55278	-0.080465	10	-0.420246	-0.441852	-0.0754352	-0.249378	-0.387548	-0.0475345	-0.110157	-0.18796	-0.0970503	-0.606168	-0.284668	-0.364973	-0.14505	2.32166	-0.241109	2387.64	7392.41
bin_100_205	-0.272783	-0.194255	-0.294713	-0.391648	0.373535	-0.080465	-0.143558	-0.420246	-0.441852	-0.0754352	-0.249378	-0.387548	-0.0475345	-0.110157	-0.18796	-0.0970503	-0.606168	0.281639	-0.364973	-0.14505	0.64676	-0.241109	2363.23	7490.07
bin_100_206	-0.272783	-0.194255	-0.294713	-0.391648	0.373535	-0.080465	-0.143558	-0.420246	-0.441852	-0.0754352	-0.249378	0.751473	-0.0475345	-0.110157	-0.18796	-0.0970503	-0.606168	-0.284668	-0.364973	-0.14505	4.83401	-0.241109	2343.7	7577.95
bin_100_207	-0.272783	-0.194255	-0.294713	-0.391648	-0.171275	-0.080465	-0.143558	-0.420246	-0.441852	-0.0754352	-0.249378	-0.387548	-0.0475345	-0.110157	-0.18796	-0.0970503	0.0164472	-0.284668	-0.364973	-0.14505	3.99656	-0.241109	2314.4	7675.61
bin_100_208	-0.272783	-0.194255	-0.294713	-0.391648	-0.171275	-0.080465	-0.143558	-0.420246	-0.441852	-0.0754352	-0.249378	-0.387548	-0.0475345	-0.110157	-0.18796	-0.0970503	-0.606168	-0.284668	-0.364973	-0.14505	9.02127	-0.241109	2285.1	7773.26
bin_100_209	-0.272783	-0.194255	-0.294713	-0.391648	-0.171275	-0.080465	-0.143558	-0.420246	-0.441852	-0.0754352	-0.249378	0.751473	-0.0475345	-0.110157	-0.18796	-0.0970503	0.0164472	0.847946	-0.364973	-0.14505	1.48421	-0.241109	2255.81	7870.92
bin_100_210	-0.272783	-0.194255	-0.294713	-0.0250882	0.918346	-0.080465	-0.143558	-0.420246	0.390687	-0.0754352	-0.249378	-0.387548	-0.0475345	-0.110157	-0.18796	-0.0970503	0.0164472	0.281639	-0.364973	-0.14505	1.48421	-0.241109	2216.75	7978.34
bin_100_211	-0.272783	-0.194255	-0.294713	-0.391648	-0.171275	-0.080465	-0.143558	-0.420246	-0.441852	-0.0754352	-0.249378	-0.387548	-0.0475345	-0.110157	-0.18796	-0.0970503	0.0164472	-0.284668	-0.364973	-0.14505	-0.190691	-0.241109	2187.45	8066.23
bin_100_212	-0.272783	-0.194255	0.84303	-0.0250882	-0.171275	4.76914	-0.143558	-0.420246	-0.441852	-0.0754352	-0.249378	-0.387548	-0.0475345	-0.110157	-0.18796	-0.0970503	0.0164472	-0.284668	-0.364973	-0.14505	1.48421	-0.241109	2143.51	8173.64
bin_100_213	-0.272783	-0.194255	-0.294713	-0.391648	0.918346	4.76914	-0.143558	-0.420246	-0.441852	-0.0754352	-0.249378	-0.387548	-0.0475345	7.44902	-0.18796	-0.0970503	-0.606168	-0.284668	-0.364973	-0.14505	0.64676	-0.241109	2104.44	8266.42
bin_100_214	0.644605	-0.194255	-0.294713	-0.391648	-0.171275	-0.080465	-0.143558	-0.420246	-0.441852	-0.0754352	-0.249378	-0.387548	-0.0475345	-0.110157	-0.18796	-0.0970503	0.639062	-0.284668	-0.364973	-0.14505	-0.190691	-0.241109	2070.27	8359.19
bin_101_134	-0.272783	-0.194255	-0.294713	-0.0250882	-0.171275	-0.080465	-0.143558	-0.420246	-0.441852	-0.0754352	-0.249378	-0.387548	-0.0475345	-0.110157	-0.18796	-0.0970503	-0.606168	0.281639	-0.364973	-0.14505	-0.190691	-0.241109	2255.81	1435.51
bin_101_135	-0.272783	-0.194255	-0.294713	-0.391648	-0.171275	-0.080465	-0.143558	-0.420246	-0.441852	-0.0754352	-0.249378	-0.387548	-0.0475345	-0.110157	-0.18796	-0.0970503	-0.606168	0.847946	-0.364973	-0.14505	-0.190691	-0.241109	2334.03	1516.85
bin_101_136	-0.272783	-0.194255	-0.294713	-0.391648	-0.171275	-0.080465	-0.143558	-0.420246	0.390687	-0.0754352	-0.249378	8.72462	-0.0475345	-0.110157	-0.18796	-0.0970503	1.26168	-0.284668	-0.364973	-0.14505	-0.190691	-0.241109	2415.31	1608.04
bin_101_137	-0.272783	-0.194255	-0.294713	-0.391648	-0.171275	-0.080465	-0.143558	1.86794	0.390687	-0.0754352	-0.249378	1.89049	-0.0475345	-0.110157	-0.18796	-0.0970503	-0.606168	-0.284668	-0.364973	-0.14505	-0.190691	-0.241109	2473.9	1686.16
bin_101_138	-0.272783	-0.194255	-0.294713	-0.391648	-0.171275	-0.080465	-0.143558	-0.420246	0.390687	-0.0754352	-0.249378	-0.387548	-0.0475345	-0.110157	-0.18796	-0.0970503	-0.606168	-0.284668	0.558651	-0.14505	-0.190691	-0.241109	2529.24	1767.54
bin_101_139	-0.272783	-0.194255	0.84303	-0.0250882	-0.171275	-0.080465	-0.143558	3.58408	1.22323	-0.0754352	-0.249378	0.751473	-0.0475345	-0.110157	-0.18796	-0.0970503	-0.606168	-0.284668	-0.364973	-0.14505	-0.190691	-0.241109	2578.07	1850.54
bin_101_140	-0.272783	-0.194255	-0.294713	-0.391648	-0.171275	-0.080465	-0.143558	-0.420246	0.390687	-0.0754352	-0.249378	0.751473	-0.0475345	-0.110157	-0.18796	0.677408	0.639062	1.98056	-0.364973	-0.14505	-0.190691	-0.241109	2622.01	1933.55
bin_101_141	-0.272783	-0.194255	-0.294713	-0.391648	-0.171275	-0.080465	-0.143558	-0.420246	0.390687	-0.0754352	-0.249378	-0.387548	-0.0475345	-0.110157	-0.18796	-0.0970503	-0.606168	-0.284668	-0.364973	-0.14505	0.64676	-0.241109	2646.43	2011.67
bin_101_142	-0.272783	1.04586	-0.294713	0.341471	-0.171275	-0.080465	-0.143558	-0.420246	-0.441852	-0.0754352	-0.249378	0.751473	-0.0475345	-0.110157	-0.18796	-0.0970503	-0.606168	0.281639	0.558651	-0.14505	-0.190691	-0.241109	2675.72	2099.56
bin_101_143	-0.272783	2.28598	-0.294713	1.44115	-0.171275	-0.080465	-0.143558	-0.420246	-0.441852	-0.0754352	-0.249378	-0.387548	-0.0475345	-0.110157	-0.18796	-0.0970503	-0.606168	-0.284668	-0.364973	-0.14505	-0.190691	2.87647	2685.49	2187.45
bin_101_144	-0.272783	1.04586	-0.294713	3.64051	-0.171275	-0.080465	-0.143558	-0.420246	-0.441852	-0.0754352	-0.249378	0.751473	-0.0475345	-0.110157	-0.18796	-0.0970503	0.639062	-0.284668	1.48227	-0.14505	-0.190691	-0.241109	2690.19	2256.33
bin_101_145	-0.272783	1.04586	-0.294713	0.341471	-0.171275	-0.080465	-0.143558	-0.420246	-0.441852	-0.0754352	-0.249378	-0.387548	-0.0475345	-0.110157	-0.18796	-0.0970503	-0.606168	-0.284668	-0.364973	-0.14505	-0.190691	-0.241109	2687.46	2339.81
bin_101_146	-0.272783	-0.194255	0.84303	0.708031	-0.171275	-0.080465	-0.143558	-0.420246	-0.441852	-0.0754352	1.15305	0.751473	-0.0475345	-0.110157	-0.18796	-0.0970503	-0.606168	-0.284668	-0.364973	-0.14505	-0.190691	-0.241109	2691.03	2415.61
bin_101_147	-0.272783	-0.194255	0.84303	-0.391648	-0.171275	-0.080465	3.39175	-0.420246	-0.441852	-0.0754352	-0.249378	-0.387548	-0.0475345	-0.110157	-0.18796	-0.0970503	0.0164472	-0.284668	-0.364973	-0.14505	-0.190691	-0.241109	2685.49	2499.94
bin_101_148	-0.272783	-0.194255	-0.294713	-0.391648	-0.171275	-0.080465	-0.143558	-0.420246	-0.441852	-0.0754352	-0.249378	-0.387548	-0.0475345	3.66943	-0.18796	-0.0970503	-0.606168	-0.284668	-0.364973	-0.14505	-0.190691	-0.241109	2685.49	2578.07
bin_101_149	-0.272783	-0.194255	-0.294713	-0.391648	-0.171275	-0.080465	-0.143558	-0.420246	-0.441852	-0.0754352	-0.249378	0.751473	-0.0475345	-0.110157	-0.18796	-0.0970503	0.0164472	0.281639	-0.364973	-0.14505	-0.190691	1.31768	2679.4	2638.95
bin_101_150	-0.272783	-0.194255	-0.294713	-0.391648	-0.171275	-0.080465	-0.143558	-0.420246	-0.441852	-0.0754352	-0.249378	-0.387548	-0.0475345	-0.110157	-0.18796	-0.0970503	0.0164472	-0.284668	-0.364973	-0.14505	-0.190691	-0.241109	2676.73	2713.23
bin_101_151	-0.272783	-0.194255	-0.294713	-0.391648	-0.171275	-0.080465	-0.143558	-0.420246	-0.441852	-0.0754352	-0.249378	-0.387548	-0.0475345	-0.110157	-0.18796	-0.0970503	1.26168	-0.284668	-0.364973	-0.14505	-0.190691	-0.241109	2675.54	2784.03
bin_101_152	-0.272783	-0.194255	-0.294713	-0.391648	-0.171275	-0.080465	-0.143558	-0.420246	-0.441852	-0.0754352	-0.249378	0.751473	-0.0475345	-0.110157	-0.18796	-0.0970503	-0.606168	-0.284668	-0.364973	-0.14505	-0.190691	-0.241109	2680.17	2866.53
bin_101_153	-0.272783	-0.194255	-0.294713	-0.391648	-0.171275	-0.080465	-0.143558	-0.420246	-0.441852	-0.0754352	-0.249378	-0.387548	-0.0475345	-0.110157	-0.18796	-0.0970503	0.0164472	-0.284668	0.558651	-0.14505	-0.190691	-0.241109	2675.72	2939.39
bin_101_154	-0.272783	-0.194255	-0.294713	-0.0250882	-0.171275	-0.080465	-0.143558	-0.420246	0.390687	-0.0754352	1.15305	-0.387548	-0.0475345	-0.110157	-0.18796	-0.0970503	-0.606168	-0.284668	-0.364973	-0.14505	-0.190691	1.31768	2675.72	3017.51
bin_101_155	-0.272783	-0.194255	-0.294713	-0.391648	-0.171275	-0.080465	-0.143558	-0.420246	-0.441852	-0.0754352	-0.249378	0.751473	-0.0475345	-0.110157	-0.18796	-0.0970503	0.0164472	-0.284668	-0.364973	-0.14505	-0.190691	-0.241109	2670.7	3090.88
bin_101_156	-0.272783	-0.194255	-0.294713	0.341471	-0.171275	-0.080465	-0.143558	0.151801	-0.441852	-0.0754352	-0.249378	-0.387548	-0.0475345	-0.110157	-0.18796	-0.0970503	-0.606168	-0.284668	-0.364973	-0.14505	-0.190691	1.31768	2675.72	3173.76
bin_101_157	-0.272783	-0.194255	-0.294713	-0.391648	-0.171275	-0.080465	-0.143558	-0.420246	1.22323	-0.0754352	-0.249378	-0.387548	-0.0475345	-0.110157	-0.18796	-0.0970503	1.26168	-0.284668	0.558651	-0.14505	-0.190691	-0.241109	2669.59	3257.92
bin_101_158	-0.272783	-0.194255	-0.294713	-0.391648	-0.171275	-0.080465	-0.143558	-0.420246	-0.441852	-0.0754352	-0.249378	-0.387548	-0.0475345	-0.110157	-0.18796	-0.0970503	0.0164472	-0.284668	0.558651	-0.14505	-0.190691	-0.241109	2670.42	3345.04
bin_101_159	-0.272783	-0.194255	3.11852	-0.391648	-0.171275	-0.080465	-0.143558	-0.420246	0.390687	-0.0754352	-0.249378	-0.387548	-0.0475345	-0.110157	-0.18796	-0.0970503	1.26168	-0.284668	-0.364973	-0.14505	-0.190691	-0.241109	2675.72	3447.19
bin_101_160	-0.272783	-0.194255	-0.294713	-0.391648	-0.171275	-0.080465	3.39175	-0.420246	-0.441852	-0.0754352	-0.249378	-0.387548	-0.0475345	-0.110157	-0.18796	-0.0970503	0.639062	0.281639	0.558651	-0.14505	-0.190691	-0.241109	2675.72	3544.84
bin_101_161	-0.272783	-0.194255	-0.294713	-0.391648	-0.171275	-0.080465	3.39175	-0.420246	-0.441852	-0.0754352	-0.249378	0.751473	-0.0475345	3.66943	4.76715	-0.0970503	0.639062	0.281639	1.48227	-0.14505	-0.190691	-0.241109	2680.6	3656.91
bin_101_162	-0.272783	-0.194255	-0.294713	-0.391648	-0.171275	-0.080465	-0.143558	-0.420246	-0.441852	-0.0754352	-0.249378	-0.387548	-0.0475345	-0.110157	-0.18796	-0.0970503	0.0164472	-0.284668	-0.364973	-0.14505	-0.190691	-0.241109	2685.49	3769.45
bin_101_163	-0.272783	-0.194255	-0.294713	-0.391648	-0.171275	-0.080465	-0.143558	-0.420246	-0.441852	-0.0754352	-0.249378	-0.387548	-0.0475345	-0.110157	-0.18796	-0.0970503	-0.606168	-0.284668	0.558651	-0.14505	-0.190691	-0.241109	2680.58	3881.69
bin_101_164	-0.272783	-0.194255	-0.294713	-0.391648	-0.171275	-0.080465	-0.143558	-0.420246	0.390687	-0.0754352	-0.249378	-0.387548	-0.0475345	3.66943	-0.18796	-0.0970503	-0.606168	-0.284668	7.94764	-0.14505	-0.190691	-0.241109	2685.49	4003.82
bin_101_165	-0.272783	-0.194255	0.84303	-0.391648	-0.171275	-0.080465	-0.143558	-0.420246	-0.441852	-0.0754352	-0.249378	0.751473	-0.0475345	-0.110157	2.2896	-0.0970503	-0.606168	-0.284668	-0.364973	-0.14505	-0.190691	-0.241109	2685.49	4111.24
bin_101_166	-0.272783	-0.194255	-0.294713	-0.391648	-0.171275	-0.080465	-0.143558	-0.420246	-0.441852	-0.0754352	-0.249378	-0.387548	-0.0475345	-0.110157	2.2896	-0.0970503	0.0164472	-0.284668	2.4059	-0.14505	-0.190691	-0.241109	2675.72	4228.42
bin_101_167	-0.272783	-0.194255	-0.294713	-0.391648	-0.171275	-0.080465	-0.143558	0.723847	-0.441852	-0.0754352	-0.249378	0.751473	-0.0475345	-0.110157	-0.18796	-0.0970503	2.50691	-0.284668	-0.364973	-0.14505	0.64676	7.55283	2675.72	4335.84
bin_101_168	-0.272783	1.04586	-0.294713	-0.391648	-0.171275	-0.080465	-0.143558	-0.420246	-0.441852	-0.0754352	-0.249378	-0.387548	-0.0475345	-0.110157	-0.18796	-0.0970503	0.639062	-0.284668	6.10039	-0.14505	-0.190691	-0.241109	2670.03	4423.46
bin_101_169	-0.272783	-0.194255	-0.294713	-0.391648	-0.171275	-0.080465	-0.143558	-0.420246	-0.441852	-0.0754352	-0.249378	-0.387548	-0.0475345	3.66943	-0.18796	-0.0970503	0.639062	-0.284668	0.558651	-0.14505	-0.190691	-0.241109	2656.19	4521.38
bin_101_170	-0.272783	-0.194255	-0.294713	-0.391648	-0.171275	-0.080465	-0.143558	-0.420246	0.390687	-0.0754352	-0.249378	6.44657	-0.0475345	-0.110157	-0.18796	-0.0970503	-0.606168	-0.284668	-0.364973	-0.14505	-0.190691	-0.241109	2651.85	4614.7
bin_101_171	-0.272783	-0.194255	-0.294713	-0.391648	-0.171275	-0.080465	-0.143558	-0.420246	-0.441852	-0.0754352	-0.249378	0.751473	-0.0475345	-0.110157	-0.18796	-0.0970503	-0.606168	-0.284668	-0.364973	-0.14505	-0.190691	-0.241109	2646.43	4726.46
bin_101_172	0.644605	-0.194255	-0.294713	-0.0250882	-0.171275	-0.080465	-0.143558	-0.420246	-0.441852	-0.0754352	-0.249378	-0.387548	-0.0475345	-0.110157	4.76715	-0.0970503	2.50691	-0.284668	3.32952	-0.14505	-0.190691	-0.241109	2636.66	4824.11
bin_101_173	-0.272783	-0.194255	0.84303	-0.0250882	-0.171275	-0.080465	-0.143558	-0.420246	-0.441852	-0.0754352	-0.249378	-0.387548	-0.0475345	-0.110157	-0.18796	3.00078	-0.606168	-0.284668	-0.364973	-0.14505	-0.190691	-0.241109	2636.66	4931.53
bin_101_174	-0.272783	-0.194255	-0.294713	-0.391648	-0.171275	-0.080465	-0.143558	-0.420246	0.390687	-0.0754352	-0.249378	0.751473	-0.0475345	-0.110157	-0.18796	-0.0970503	-0.606168	-0.284668	0.558651	-0.14505	-0.190691	-0.241109	2626.89	5048.71
bin_101_175	-0.272783	-0.194255	-0.294713	0.341471	-0.171275	-0.080465	-0.143558	-0.420246	-0.441852	-0.0754352	-0.249378	3.02951	-0.0475345	-0.110157	10	-0.0970503	1.88429	-0.284668	-0.364973	-0.14505	0.64676	-0.241109	2620.81	5139.08
bin_101_176	-0.272783	-0.194255	-0.294713	-0.391648	-0.171275	-0.080465	-0.143558	-0.420246	-0.441852	-0.0754352	-0.249378	0.751473	-0.0475345	-0.110157	-0.18796	-0.0970503	-0.606168	-0.284668	1.48227	-0.14505	-0.190691	-0.241109	2613.87	5237.51
bin_101_177	-0.272783	2.28598	-0.294713	-0.391648	-0.171275	-0.080465	-0.143558	-0.420246	-0.441852	-0.0754352	-0.249378	-0.387548	-0.0475345	-0.110157	-0.18796	-0.0970503	-0.606168	-0.284668	1.48227	-0.14505	-0.190691	-0.241109	2607.36	5322.15
bin_101_178	0.644605	-0.194255	-0.294713	-0.391648	-0.171275	-0.080465	-0.143558	-0.420246	-0.441852	-0.0754352	-0.249378	0.751473	-0.0475345	-0.110157	-0.18796	0.677408	1.88429	0.281639	10	-0.14505	-0.190691	-0.241109	2597.6	5390.5
bin_101_179	1.56199	-0.194255	-0.294713	-0.391648	-0.171275	-0.080465	-0.143558	-0.420246	-0.441852	-0.0754352	-0.249378	-0.387548	-0.0475345	-0.110157	-0.18796	1.45187	-0.606168	-0.284668	5.17677	-0.14505	-0.190691	-0.241109	2597.6	5468.63
bin_101_180	-0.272783	-0.194255	-0.294713	-0.391648	-0.171275	-0.080465	-0.143558	-0.420246	-0.441852	-0.0754352	-0.249378	-0.387548	-0.0475345	-0.110157	-0.18796	-0.0970503	0.0164472	-0.284668	0.558651	-0.14505	-0.190691	-0.241109	2597.6	5536.99
bin_101_181	-0.272783	-0.194255	-0.294713	-0.0250882	-0.171275	-0.080465	-0.143558	-0.420246	-0.441852	-0.0754352	-0.249378	-0.387548	-0.0475345	-0.110157	4.76715	1.45187	0.0164472	0.847946	5.17677	-0.14505	-0.190691	-0.241109	2598.15	5609.12
bin_101_182	0.644605	-0.194255	-0.294713	-0.391648	-0.171275	-0.080465	-0.143558	-0.420246	-0.441852	-0.0754352	-0.249378	-0.387548	-0.0475345	-0.110157	-0.18796	-0.0970503	0.639062	-0.284668	1.48227	-0.14505	-0.190691	-0.241109	2599.32	5670.26
bin_101_183	0.644605	-0.194255	-0.294713	-0.391648	0.373535	-0.080465	-0.143558	0.151801	-0.441852	-0.0754352	1.15305	-0.387548	-0.0475345	-0.110157	-0.18796	1.45187	-0.606168	-0.284668	6.10039	-0.14505	-0.190691	-0.241109	2601.43	5737.65
bin_101_184	0.644605	-0.194255	-0.294713	-0.391648	-0.171275	-0.080465	-0.143558	-0.420246	-0.441852	-0.0754352	-0.249378	-0.387548	-0.0475345	-0.110157	-0.18796	1.45187	1.26168	-0.284668	2.4059	-0.14505	-0.190691	-0.241109	2607.36	5810.42
bin_101_185	-0.272783	-0.194255	0.84303	-0.391648	-0.171275	-0.080465	-0.143558	-0.420246	-0.441852	-0.0754352	-0.249378	0.751473	-0.0475345	-0.110157	-0.18796	0.677408	0.639062	0.281639	1.48227	-0.14505	-0.190691	-0.241109	2607.36	5878.77
bin_101_186	-0.272783	-0.194255	-0.294713	-0.391648	-0.171275	-0.080465	-0.143558	-0.420246	-0.441852	-0.0754352	-0.249378	-0.387548	-0.0475345	-0.110157	-0.18796	3.00078	0.0164472	0.847946	-0.364973	-0.14505	-0.190691	-0.241109	2598.75	5948.09
bin_101_187	-0.272783	-0.194255	-0.294713	-0.391648	-0.171275	-0.080465	-0.143558	-0.420246	-0.441852	-0.0754352	-0.249378	-0.387548	-0.0475345	-0.110157	2.2896	-0.0970503	0.0164472	1.41425	-0.364973	-0.14505	-0.190691	-0.241109	2587.83	6015.49
bin_101_188	-0.272783	-0.194255	-0.294713	-0.0250882	-0.171275	-0.080465	-0.143558	0.151801	-0.441852	-0.0754352	-0.249378	-0.387548	-0.0475345	-0.110157	-0.18796	1.45187	3.12952	1.41425	-0.364973	-0.14505	2.32166	-0.241109	2590.09	6079.51
bin_101_189	-0.272783	-0.194255	-0.294713	-0.391648	-0.171275	-0.080465	-0.143558	-0.420246	-0.441852	-0.0754352	-0.249378	0.751473	-0.0475345	-0.110157	-0.18796	0.677408	2.50691	0.281639	-0.364973	-0.14505	-0.190691	-0.241109	2578.07	6152.21
bin_101_190	-0.272783	-0.194255	-0.294713	-0.391648	-0.171275	-0.080465	-0.143558	-0.420246	-0.441852	-0.0754352	-0.249378	-0.387548	-0.0475345	-0.110157	4.76715	-0.0970503	0.0164472	-0.284668	-0.364973	-0.14505	-0.190691	-0.241109	2574.81	6223.82
bin_101_191	-0.272783	-0.194255	-0.294713	-0.391648	-0.171275	-0.080465	-0.143558	-0.420246	-0.441852	5.28164	-0.249378	-0.387548	-0.0475345	-0.110157	-0.18796	1.45187	-0.606168	0.281639	-0.364973	-0.14505	-0.190691	-0.241109	2578.07	6308.45
bin_101_192	-0.272783	-0.194255	-0.294713	-0.391648	0.373535	-0.080465	-0.143558	-0.420246	-0.441852	5.28164	-0.249378	-0.387548	-0.0475345	-0.110157	-0.18796	2.22632	1.88429	1.41425	-0.364973	-0.14505	-0.190691	-0.241109	2568.3	6386.58
bin_101_193	-0.272783	-0.194255	-0.294713	-0.391648	-0.171275	-0.080465	-0.143558	-0.420246	-0.441852	-0.0754352	-0.249378	0.751473	-0.0475345	-0.110157	-0.18796	-0.0970503	0.0164472	-0.284668	-0.364973	-0.14505	-0.190691	-0.241109	2558.54	6454.93
bin_101_194	0.644605	-0.194255	-0.294713	-0.391648	0.918346	-0.080465	-0.143558	-0.420246	-0.441852	-0.0754352	-0.249378	-0.387548	-0.0475345	-0.110157	4.76715	-0.0970503	0.0164472	-0.284668	-0.364973	-0.14505	-0.190691	-0.241109	2563.42	6538.12
bin_101_195	0.644605	-0.194255	-0.294713	-0.391648	0.373535	-0.080465	-0.143558	-0.420246	-0.441852	-0.0754352	-0.249378	-0.387548	-0.0475345	-0.110157	-0.18796	-0.0970503	-0.606168	-0.284668	-0.364973	-0.14505	-0.190691	-0.241109	2548.77	6630.71
bin_101_196	-0.272783	-0.194255	-0.294713	-0.391648	-0.171275	-0.080465	-0.143558	0.151801	0.390687	-0.0754352	-0.249378	-0.387548	-0.0475345	-0.110157	-0.18796	1.45187	1.26168	-0.284668	-0.364973	-0.14505	-0.190691	-0.241109	2548.77	6708.83
bin_101_197	1.56199	-0.194255	-0.294713	-0.391648	-0.171275	-0.080465	-0.143558	-0.420246	-0.441852	-0.0754352	-0.249378	-0.387548	-0.0475345	-0.110157	-0.18796	-0.0970503	1.88429	0.281639	-0.364973	-0.14505	-0.190691	-0.241109	2539.01	6796.72
bin_101_198	-0.272783	-0.194255	-0.294713	-0.391648	0.373535	-0.080465	-0.143558	-0.420246	-0.441852	-0.0754352	-0.249378	-0.387548	-0.0475345	-0.110157	-0.18796	-0.0970503	0.0164472	0.847946	-0.364973	-0.14505	-0.190691	-0.241109	2535.75	6881.36
bin_101_199	0.644605	-0.194255	-0.294713	-0.391648	-0.171275	-0.080465	-0.143558	-0.420246	-0.441852	-0.0754352	-0.249378	-0.387548	-0.0475345	-0.110157	-0.18796	-0.0970503	1.88429	0.847946	-0.364973	-0.14505	-0.190691	-0.241109	2529.24	6972.5
bin_101_200	0.644605	-0.194255	-0.294713	-0.391648	-0.171275	-0.080465	-0.143558	-0.420246	-0.441852	-0.0754352	-0.249378	-0.387548	-0.0475345	-0.110157	-0.18796	-0.0970503	2.50691	1.98056	-0.364973	-0.14505	0.64676	-0.241109	2519.47	7050.62
bin_101_201	-0.272783	-0.194255	0.84303	-0.0250882	0.373535	-0.080465	-0.143558	-0.420246	-0.441852	-0.0754352	-0.249378	-0.387548	-0.0475345	-0.110157	-0.18796	-0.0970503	4.37475	3.67948	-0.364973	-0.14505	-0.190691	-0.241109	2509.71	7138.51
bin_101_202	0.644605	-0.194255	-0.294713	-0.391648	-0.171275	-0.080465	-0.143558	-0.420246	-0.441852	-0.0754352	-0.249378	-0.387548	-0.0475345	-0.110157	-0.18796	-0.0970503	-0.606168	0.847946	-0.364973	-0.14505	-0.190691	-0.241109	2499.94	7236.17
bin_101_203	-0.272783	-0.194255	-0.294713	-0.391648	-0.171275	-0.080465	-0.143558	-0.420246	-0.441852	-0.0754352	-0.249378	-0.387548	-0.0475345	-0.110157	-0.18796	-0.0970503	0.0164472	0.281639	-0.364973	-0.14505	0.64676	-0.241109	2475.53	7314.29
bin_101_204	-0.272783	-0.194255	-0.294713	-0.0250882	-0.171275	-0.080465	-0.143558	-0.420246	-0.441852	-0.0754352	-0.249378	0.751473	-0.0475345	-0.110157	-0.18796	-0.0970503	-0.606168	-0.284668	-0.364973	-0.14505	0.64676	-0.241109	2455.19	7411.13
bin_101_205	-0.272783	-0.194255	-0.294713	-0.391648	0.373535	-0.080465	-0.143558	-0.420246	-0.441852	-0.0754352	-0.249378	-0.387548	-0.0475345	-0.110157	-0.18796	-0.0970503	-0.606168	1.98056	-0.364973	-0.14505	3.15911	-0.241109	2431.59	7499.83
bin_101_206	-0.272783	-0.194255	-0.294713	-0.391648	-0.171275	-0.080465	-0.143558	-0.420246	-0.441852	-0.0754352	-0.249378	-0.387548	-0.0475345	-0.110157	-0.18796	-0.0970503	1.88429	-0.284668	-0.364973	-0.14505	4.83401	-0.241109	2412.06	7597.49
bin_101_207	-0.272783	-0.194255	-0.294713	-0.391648	-0.171275	-0.080465	-0.143558	-0.420246	-0.441852	-0.0754352	-0.249378	-0.387548	-0.0475345	-0.110157	-0.18796	-0.0970503	0.639062	-0.284668	-0.364973	-0.14505	5.67147	-0.241109	2382.76	7704.91
bin_101_208	1.56199	-0.194255	-0.294713	0.341471	1.46316	-0.080465	3.39175	-0.420246	-0.441852	-0.0754352	-0.249378	-0.387548	-0.0475345	-0.110157	-0.18796	-0.0970503	0.639062	-0.284668	-0.364973	-0.14505	5.67147	1.31768	2363.23	7802.56
bin_101_209	-0.272783	-0.194255	-0.294713	-0.391648	0.373535	-0.080465	-0.143558	-0.420246	-0.441852	-0.0754352	-0.249378	-0.387548	-0.0475345	-0.110157	2.2896	-0.0970503	-0.606168	-0.284668	-0.364973	-0.14505	-0.190691	-0.241109	2324.17	7900.21
bin_101_210	-0.272783	-0.194255	-0.294713	-0.0250882	0.373535	-0.080465	-0.143558	-0.420246	-0.441852	-0.0754352	-0.249378	-0.387548	-0.0475345	-0.110157	-0.18796	-0.0970503	1.88429	-0.284668	-0.364973	-0.14505	3.99656	-0.241109	2285.1	8007.63
bin_101_211	-0.272783	-0.194255	-0.294713	-0.391648	0.373535	4.76914	-0.143558	0.151801	-0.441852	-0.0754352	-0.249378	-0.387548	-0.0475345	-0.110157	-0.18796	-0.0970503	-0.606168	0.281639	-0.364973	-0.14505	4.83401	-0.241109	2250.93	8102.85
bin_101_212	-0.272783	-0.194255	-0.294713	-0.391648	0.373535	4.76914	-0.143558	-0.420246	-0.441852	-0.0754352	-0.249378	-0.387548	-0.0475345	-0.110157	-0.18796	-0.0970503	0.0164472	-0.284668	-0.364973	-0.14505	4.83401	-0.241109	2216.75	8222.47
bin_101_213	-0.272783	-0.194255	-0.294713	-0.391648	-0.171275	-0.080465	-0.143558	-0.420246	-0.441852	-0.0754352	-0.249378	-0.387548	-0.0475345	-0.110157	-0.18796	-0.0970503	1.88429	-0.284668	-0.364973	-0.14505	0.64676	-0.241109	2167.92	8320.13
bin_101_214	-0.272783	-0.194255	-0.294713	0.341471	0.918346	10	-0.143558	-0.420246	-0.441852	-0.0754352	-0.249378	-0.387548	-0.0475345	-0.110157	-0.18796	-0.0970503	0.0164472	-0.284668	-0.364973	-0.14505	-0.190691	-0.241109	2119.09	8417.78
bin_101_215	-0.272783	-0.194255	0.84303	-0.391648	-0.171275	-0.080465	-0.143558	-0.420246	-0.441852	-0.0754352	-0.249378	0.751473	-0.0475345	-0.110157	-0.18796	-0.0970503	-0.606168	-0.284668	-0.364973	-0.14505	0.64676	-0.241109	2080.03	8505.67
bin_102_133	-0.272783	-0.194255	-0.294713	1.44115	-0.171275	-0.080465	-0.143558	-0.420246	-0.441852	-0.0754352	-0.249378	-0.387548	-0.0475345	-0.110157	-0.18796	-0.0970503	0.639062	-0.284668	-0.364973	-0.14505	-0.190691	2.87647	2226.51	1328.1
bin_102_134	-0.272783	-0.194255	-0.294713	-0.391648	-0.171275	-0.080465	-0.143558	-0.420246	-0.441852	-0.0754352	-0.249378	0.751473	-0.0475345	-0.110157	-0.18796	-0.0970503	-0.606168	-0.284668	-0.364973	-0.14505	-0.190691	-0.241109	2316.33	1423.19
bin_102_135	-0.272783	1.04586	-0.294713	-0.391648	-0.171275	-0.080465	-0.143558	-0.420246	-0.441852	-0.0754352	-0.249378	0.751473	-0.0475345	-0.110157	-0.18796	-0.0970503	0.639062	0.847946	-0.364973	-0.14505	-0.190691	-0.241109	2405	1522.32
bin_102_136	-0.272783	-0.194255	-0.294713	-0.391648	-0.171275	-0.080465	-0.143558	-0.420246	0.390687	-0.0754352	-0.249378	1.89049	-0.0475345	-0.110157	-0.18796	-0.0970503	-0.606168	-0.284668	-0.364973	-0.14505	-0.190691	-0.241109	2470.65	1601.53
bin_102_137	-0.272783	-0.194255	-0.294713	-0.391648	-0.171275	-0.080465	-0.143558	0.723847	-0.441852	-0.0754352	-0.249378	3.02951	-0.0475345	-0.110157	-0.18796	-0.0970503	0.0164472	-0.284668	0.558651	-0.14505	-0.190691	-0.241109	2530.33	1685.08
bin_102_138	-0.272783	2.28598	-0.294713	-0.391648	-0.171275	-0.080465	-0.143558	0.723847	-0.441852	-0.0754352	-0.249378	0.751473	-0.0475345	-0.110157	-0.18796	-0.0970503	-0.606168	-0.284668	-0.364973	-0.14505	-0.190691	-0.241109	2578.07	1767.54
bin_102_139	-0.272783	-0.194255	-0.294713	-0.391648	-0.171275	-0.080465	-0.143558	0.151801	-0.441852	-0.0754352	-0.249378	0.751473	-0.0475345	-0.110157	-0.18796	-0.0970503	0.0164472	-0.284668	-0.364973	-0.14505	-0.190691	-0.241109	2621.2	1847.21
bin_102_140	-0.272783	-0.194255	-0.294713	-0.391648	-0.171275	-0.080465	-0.143558	-0.420246	-0.441852	-0.0754352	-0.249378	6.44657	-0.0475345	-0.110157	-0.18796	-0.0970503	-0.606168	-0.284668	-0.364973	0.874755	-0.190691	-0.241109	2665.96	1933.55
bin_102_141	-0.272783	-0.194255	-0.294713	-0.391648	-0.171275	-0.080465	-0.143558	0.151801	-0.441852	-0.0754352	-0.249378	4.16853	-0.0475345	-0.110157	-0.18796	-0.0970503	-0.606168	-0.284668	-0.364973	-0.14505	-0.190691	-0.241109	2695.25	2021.44
bin_102_142	-0.272783	-0.194255	-0.294713	-0.0250882	-0.171275	-0.080465	-0.143558	-0.420246	-0.441852	-0.0754352	-0.249378	-0.387548	-0.0475345	-0.110157	-0.18796	-0.0970503	0.639062	-0.284668	-0.364973	-0.14505	-0.190691	-0.241109	2714.78	2099.56
bin_102_143	-0.272783	4.76621	-0.294713	1.07459	-0.171275	-0.080465	-0.143558	-0.420246	-0.441852	-0.0754352	-0.249378	1.89049	-0.0475345	-0.110157	-0.18796	-0.0970503	-0.606168	0.847946	-0.364973	-0.14505	-0.190691	-0.241109	2724.55	2187.45
bin_102_144	0.644605	6.00633	-0.294713	4.74019	-0.171275	-0.080465	-0.143558	-0.420246	-0.441852	-0.0754352	-0.249378	-0.387548	-0.0475345	-0.110157	-0.18796	-0.0970503	-0.606168	-0.284668	3.32952	-0.14505	-0.190691	-0.241109	2723.89	2257.95
bin_102_145	-0.272783	-0.194255	-0.294713	0.341471	-0.171275	-0.080465	-0.143558	0.151801	-0.441852	-0.0754352	-0.249378	-0.387548	-0.0475345	-0.110157	-0.18796	-0.0970503	0.0164472	-0.284668	-0.364973	-0.14505	-0.190691	-0.241109	2729.19	2344.28
bin_102_146	0.644605	-0.194255	-0.294713	0.708031	-0.171275	-0.080465	-0.143558	-0.420246	-0.441852	-0.0754352	-0.249378	-0.387548	-0.0475345	-0.110157	-0.18796	1.45187	0.0164472	-0.284668	1.48227	-0.14505	-0.190691	-0.241109	2724.46	2422.22
bin_102_147	-0.272783	-0.194255	-0.294713	-0.391648	-0.171275	-0.080465	3.39175	-0.420246	0.390687	-0.0754352	-0.249378	4.16853	-0.0475345	10	-0.18796	-0.0970503	-0.606168	-0.284668	1.48227	-0.14505	-0.190691	-0.241109	2726.51	2495.95
bin_102_148	-0.272783	-0.194255	-0.294713	0.341471	-0.171275	-0.080465	3.39175	-0.420246	-0.441852	-0.0754352	2.55547	-0.387548	-0.0475345	3.66943	-0.18796	0.677408	0.0164472	-0.284668	0.558651	-0.14505	-0.190691	-0.241109	2724.4	2569.16
bin_102_149	-0.272783	-0.194255	-0.294713	-0.0250882	-0.171275	-0.080465	-0.143558	-0.420246	0.390687	-0.0754352	-0.249378	-0.387548	-0.0475345	10	-0.18796	-0.0970503	0.639062	-0.284668	-0.364973	-0.14505	-0.190691	-0.241109	2719.26	2647.07
bin_102_150	-0.272783	-0.194255	-0.294713	-0.391648	-0.171275	-0.080465	-0.143558	-0.420246	-0.441852	-0.0754352	-0.249378	1.89049	-0.0475345	-0.110157	-0.18796	-0.0970503	1.26168	-0.284668	-0.364973	-0.14505	-0.190691	-0.241109	2716.8	2710.98
bin_102_151	-0.272783	-0.194255	-0.294713	-0.391648	-0.171275	-0.080465	-0.143558	-0.420246	-0.441852	-0.0754352	-0.249378	-0.387548	-0.0475345	-0.110157	-0.18796	-0.0970503	0.0164472	-0.284668	-0.364973	-0.14505	-0.190691	-0.241109	2721.65	2795.69
bin_102_152	-0.272783	-0.194255	-0.294713	0.341471	-0.171275	-0.080465	-0.143558	-0.420246	-0.441852	-0.0754352	-0.249378	1.89049	-0.0475345	-0.110157	-0.18796	0.677408	0.0164472	-0.284668	-0.364973	-0.14505	-0.190691	-0.241109	2721.61	2873.84
bin_102_153	-0.272783	-0.194255	-0.294713	-0.391648	-0.171275	-0.080465	-0.143558	-0.420246	-0.441852	-0.0754352	1.15305	4.16853	-0.0475345	-0.110157	-0.18796	-0.0970503	-0.606168	-0.284668	-0.364973	-0.14505	-0.190691	-0.241109	2724.55	2939.39
bin_102_154	-0.272783	-0.194255	-0.294713	-0.0250882	-0.171275	-0.080465	-0.143558	-0.420246	-0.441852	-0.0754352	1.15305	0.751473	-0.0475345	-0.110157	-0.18796	-0.0970503	0.0164472	-0.284668	-0.364973	-0.14505	-0.190691	-0.241109	2715.71	3016.53
bin_102_155	-0.272783	-0.194255	-0.294713	-0.391648	-0.171275	-0.080465	-0.143558	-0.420246	-0.441852	-0.0754352	-0.249378	1.89049	3.108	-0.110157	2.2896	-0.0970503	-0.606168	-0.284668	-0.364973	-0.14505	0.64676	-0.241109	2724.55	3095.63
bin_102_156	-0.272783	-0.194255	-0.294713	-0.391648	-0.171275	-0.080465	-0.143558	-0.420246	-0.441852	-0.0754352	-0.249378	-0.387548	-0.0475345	-0.110157	-0.18796	-0.0970503	1.88429	0.281639	-0.364973	-0.14505	-0.190691	-0.241109	2724.55	3173.76
bin_102_157	-0.272783	-0.194255	-0.294713	-0.391648	-0.171275	-0.080465	-0.143558	-0.420246	-0.441852	-0.0754352	-0.249378	-0.387548	-0.0475345	-0.110157	-0.18796	-0.0970503	0.0164472	-0.284668	0.558651	-0.14505	-0.190691	1.31768	2724.55	3261.65
bin_102_158	-0.272783	-0.194255	-0.294713	-0.0250882	-0.171275	-0.080465	-0.143558	-0.420246	-0.441852	-0.0754352	-0.249378	-0.387548	-0.0475345	-0.110157	-0.18796	-0.0970503	0.0164472	-0.284668	-0.364973	-0.14505	-0.190691	-0.241109	2724.55	3349.53
bin_102_159	-0.272783	-0.194255	-0.294713	-0.391648	0.373535	-0.080465	-0.143558	-0.420246	-0.441852	-0.0754352	-0.249378	-0.387548	-0.0475345	-0.110157	4.76715	-0.0970503	-0.606168	0.847946	0.558651	-0.14505	-0.190691	-0.241109	2729.42	3442.31
bin_102_160	-0.272783	-0.194255	-0.294713	-0.391648	-0.171275	-0.080465	-0.143558	-0.420246	1.22323	-0.0754352	2.55547	-0.387548	-0.0475345	-0.110157	-0.18796	-0.0970503	0.0164472	-0.284668	-0.364973	-0.14505	-0.190691	1.31768	2729.43	3535.08
bin_102_161	-0.272783	-0.194255	-0.294713	-0.391648	-0.171275	-0.080465	-0.143558	-0.420246	-0.441852	-0.0754352	-0.249378	-0.387548	-0.0475345	-0.110157	2.2896	-0.0970503	-0.606168	-0.284668	-0.364973	-0.14505	-0.190691	-0.241109	2734.31	3642.5
bin_102_162	-0.272783	-0.194255	-0.294713	-0.391648	-0.171275	-0.080465	-0.143558	-0.420246	-0.441852	-0.0754352	-0.249378	-0.387548	-0.0475345	7.44902	-0.18796	-0.0970503	0.0164472	-0.284668	1.48227	-0.14505	-0.190691	-0.241109	2739.18	3754.78
bin_102_163	-0.272783	-0.194255	-0.294713	-0.391648	-0.171275	-0.080465	-0.143558	-0.420246	-0.441852	-0.0754352	-0.249378	-0.387548	-0.0475345	-0.110157	-0.18796	-0.0970503	-0.606168	0.281639	0.558651	-0.14505	-0.190691	-0.241109	2734.31	3876.87
bin_102_164	-0.272783	-0.194255	-0.294713	-0.391648	-0.171275	-0.080465	-0.143558	-0.420246	-0.441852	-0.0754352	-0.249378	-0.387548	-0.0475345	-0.110157	-0.18796	-0.0970503	0.0164472	-0.284668	-0.364973	-0.14505	-0.190691	-0.241109	2739.19	3982.64
bin_102_165	-0.272783	-0.194255	-0.294713	-0.0250882	-0.171275	-0.080465	-0.143558	-0.420246	-0.441852	-0.0754352	-0.249378	0.751473	-0.0475345	7.44902	-0.18796	-0.0970503	3.12952	-0.284668	1.48227	-0.14505	-0.190691	-0.241109	2739.2	4106.29
bin_102_166	-0.272783	-0.194255	-0.294713	-0.391648	-0.171275	-0.080465	-0.143558	-0.420246	-0.441852	-0.0754352	-0.249378	0.751473	-0.0475345	-0.110157	-0.18796	-0.0970503	-0.606168	-0.284668	0.558651	-0.14505	-0.190691	-0.241109	2744.08	4218.66
bin_102_167	0.644605	-0.194255	-0.294713	0.341471	-0.171275	-0.080465	-0.143558	-0.420246	-0.441852	-0.0754352	-0.249378	-0.387548	-0.0475345	-0.110157	-0.18796	-0.0970503	0.0164472	-0.284668	-0.364973	-0.14505	-0.190691	-0.241109	2734.31	4326.07
bin_102_168	-0.272783	-0.194255	-0.294713	-0.391648	-0.171275	-0.080465	-0.143558	-0.420246	-0.441852	-0.0754352	-0.249378	-0.387548	-0.0475345	-0.110157	-0.18796	-0.0970503	1.26168	-0.284668	0.558651	0.874755	-0.190691	-0.241109	2724.55	4423.73
bin_102_169	-0.272783	-0.194255	-0.294713	-0.391648	-0.171275	-0.080465	-0.143558	-0.420246	-0.441852	-0.0754352	-0.249378	-0.387548	-0.0475345	-0.110157	-0.18796	-0.0970503	0.0164472	-0.284668	0.558651	-0.14505	-0.190691	-0.241109	2728.22	4520.17
bin_102_170	-0.272783	-0.194255	-0.294713	-0.0250882	-0.171275	-0.080465	-0.143558	-0.420246	-0.441852	-0.0754352	-0.249378	-0.387548	-0.0475345	-0.110157	-0.18796	-0.0970503	4.37475	-0.284668	-0.364973	-0.14505	-0.190691	-0.241109	2714.78	4628.8
bin_102_171	1.56199	-0.194255	-0.294713	-0.391648	-0.171275	-0.080465	-0.143558	-0.420246	-0.441852	-0.0754352	-0.249378	-0.387548	9.41906	-0.110157	4.76715	-0.0970503	0.0164472	-0.284668	-0.364973	-0.14505	-0.190691	-0.241109	2714.78	4736.22
bin_102_172	-0.272783	-0.194255	-0.294713	-0.391648	-0.171275	-0.080465	-0.143558	0.151801	-0.441852	-0.0754352	-0.249378	-0.387548	-0.0475345	-0.110157	-0.18796	-0.0970503	0.0164472	0.281639	0.558651	-0.14505	-0.190691	-0.241109	2701.76	4840.39
bin_102_173	-0.272783	-0.194255	-0.294713	-0.391648	-0.171275	-0.080465	-0.143558	-0.420246	-0.441852	-0.0754352	-0.249378	-0.387548	-0.0475345	-0.110157	-0.18796	-0.0970503	1.26168	-0.284668	0.558651	-0.14505	-0.190691	-0.241109	2701.76	4957.57
bin_102_174	-0.272783	-0.194255	-0.294713	-0.391648	-0.171275	-0.080465	-0.143558	-0.420246	-0.441852	-0.0754352	-0.249378	-0.387548	-0.0475345	-0.110157	-0.18796	-0.0970503	-0.606168	-0.284668	2.4059	-0.14505	-0.190691	-0.241109	2695.25	5068.25
bin_102_175	-0.272783	-0.194255	-0.294713	-0.391648	-0.171275	-0.080465	-0.143558	0.723847	-0.441852	-0.0754352	-0.249378	3.02951	-0.0475345	-0.110157	-0.18796	-0.0970503	-0.606168	0.847946	3.32952	-0.14505	-0.190691	-0.241109	2685.49	5165.9
bin_102_176	-0.272783	-0.194255	-0.294713	-0.391648	-0.171275	-0.080465	-0.143558	-0.420246	-0.441852	-0.0754352	-0.249378	-0.387548	-0.0475345	-0.110157	-0.18796	-0.0970503	1.88429	-0.284668	4.25315	-0.14505	-0.190691	-0.241109	2675.72	5253.79
bin_102_177	-0.272783	-0.194255	-0.294713	-0.391648	-0.171275	-0.080465	-0.143558	-0.420246	-0.441852	-0.0754352	-0.249378	-0.387548	-0.0475345	-0.110157	-0.18796	-0.0970503	-0.606168	-0.284668	6.10039	-0.14505	0.64676	-0.241109	2675.72	5341.68
bin_102_178	-0.272783	-0.194255	-0.294713	-0.0250882	-0.171275	-0.080465	-0.143558	-0.420246	-0.441852	-0.0754352	-0.249378	1.89049	-0.0475345	-0.110157	-0.18796	-0.0970503	-0.606168	-0.284668	1.48227	-0.14505	-0.190691	-0.241109	2670.3	5405.69
bin_102_179	-0.272783	-0.194255	-0.294713	-0.0250882	-0.171275	-0.080465	-0.143558	-0.420246	-0.441852	-0.0754352	1.15305	-0.387548	-0.0475345	-0.110157	-0.18796	2.22632	1.26168	-0.284668	1.48227	-0.14505	0.64676	-0.241109	2667.8	5484.66
bin_102_180	-0.272783	-0.194255	-0.294713	-0.391648	-0.171275	-0.080465	-0.143558	-0.420246	-0.441852	-0.0754352	-0.249378	-0.387548	-0.0475345	-0.110157	-0.18796	0.677408	-0.606168	-0.284668	1.48227	-0.14505	-0.190691	-0.241109	2670.36	5557.47
bin_102_181	-0.272783	-0.194255	0.84303	-0.391648	-0.171275	-0.080465	-0.143558	-0.420246	-0.441852	-0.0754352	-0.249378	-0.387548	-0.0475345	-0.110157	2.2896	1.45187	2.50691	-0.284668	-0.364973	-0.14505	-0.190691	-0.241109	2676.15	5628.89
bin_102_182	-0.272783	-0.194255	-0.294713	0.341471	0.918346	-0.080465	-0.143558	-0.420246	-0.441852	-0.0754352	-0.249378	0.751473	-0.0475345	-0.110157	-0.18796	0.677408	1.88429	1.41425	3.32952	-0.14505	-0.190691	1.31768	2667.68	5689.78
bin_102_183	0.644605	-0.194255	-0.294713	-0.391648	-0.171275	-0.080465	-0.143558	-0.420246	-0.441852	-0.0754352	-0.249378	-0.387548	-0.0475345	-0.110157	-0.18796	0.677408	4.99737	-0.284668	0.558651	-0.14505	-0.190691	-0.241109	2675.72	5771.35
bin_102_184	1.56199	-0.194255	-0.294713	-0.391648	-0.171275	-0.080465	-0.143558	0.723847	-0.441852	-0.0754352	1.15305	1.89049	-0.0475345	-0.110157	2.2896	-0.0970503	0.0164472	0.847946	2.4059	-0.14505	-0.190691	-0.241109	2675.72	5839.71
bin_102_185	1.56199	-0.194255	-0.294713	-0.391648	-0.171275	-0.080465	-0.143558	-0.420246	-0.441852	-0.0754352	-0.249378	-0.387548	-0.0475345	-0.110157	-0.18796	1.45187	3.12952	0.281639	6.10039	-0.14505	-0.190691	-0.241109	2662.7	5901.56
bin_102_186	-0.272783	-0.194255	-0.294713	-0.391648	-0.171275	-0.080465	-0.143558	-0.420246	-0.441852	-0.0754352	-0.249378	-0.387548	-0.0475345	-0.110157	-0.18796	3.00078	0.0164472	-0.284668	-0.364973	-0.14505	-0.190691	-0.241109	2666.77	5970.73
bin_102_187	-0.272783	-0.194255	-0.294713	-0.391648	-0.171275	-0.080465	-0.143558	-0.420246	-0.441852	-0.0754352	-0.249378	-0.387548	-0.0475345	-0.110157	-0.18796	-0.0970503	-0.606168	0.281639	-0.364973	-0.14505	-0.190691	-0.241109	2656.19	6044.79
bin_102_188	-0.272783	-0.194255	-0.294713	-0.391648	-0.171275	-0.080465	-0.143558	-0.420246	-0.441852	-0.0754352	-0.249378	-0.387548	-0.0475345	-0.110157	-0.18796	-0.0970503	-0.606168	-0.284668	-0.364973	-0.14505	-0.190691	-0.241109	2658.42	6108.74
bin_102_189	0.644605	-0.194255	-0.294713	-0.391648	-0.171275	-0.080465	-0.143558	-0.420246	-0.441852	-0.0754352	-0.249378	-0.387548	-0.0475345	-0.110157	-0.18796	-0.0970503	6.2426	2.54687	-0.364973	-0.14505	-0.190691	-0.241109	2656.19	6191.27
bin_102_190	-0.272783	-0.194255	-0.294713	-0.0250882	-0.171275	-0.080465	-0.143558	-0.420246	0.390687	-0.0754352	-0.249378	-0.387548	-0.0475345	-0.110157	4.76715	0.677408	0.639062	0.281639	-0.364973	-0.14505	-0.190691	-0.241109	2643.17	6253.11
bin_102_191	-0.272783	-0.194255	-0.294713	-0.391648	-0.171275	-0.080465	-0.143558	-0.420246	-0.441852	-0.0754352	-0.249378	-0.387548	-0.0475345	-0.110157	-0.18796	-0.0970503	0.0164472	-0.284668	-0.364973	-0.14505	-0.190691	-0.241109	2637.29	6331.83
bin_102_192	-0.272783	-0.194255	-0.294713	-0.391648	-0.171275	-0.080465	-0.143558	-0.420246	-0.441852	-0.0754352	-0.249378	0.751473	-0.0475345	-0.110157	-0.18796	0.677408	-0.606168	-0.284668	-0.364973	-0.14505	2.32166	-0.241109	2641.18	6407.07
bin_102_193	-0.272783	-0.194255	-0.294713	-0.391648	-0.171275	-0.080465	-0.143558	-0.420246	-0.441852	-0.0754352	-0.249378	-0.387548	-0.0475345	-0.110157	-0.18796	-0.0970503	-0.606168	-0.284668	-0.364973	-0.14505	-0.190691	-0.241109	2626.89	6493.99
bin_102_194	-0.272783	-0.194255	-0.294713	-0.391648	-0.171275	-0.080465	-0.143558	-0.420246	-0.441852	-0.0754352	-0.249378	-0.387548	-0.0475345	-0.110157	-0.18796	-0.0970503	-0.606168	-0.284668	-0.364973	-0.14505	-0.190691	-0.241109	2626.89	6552.59
bin_102_195	-0.272783	-0.194255	-0.294713	-0.391648	-0.171275	-0.080465	-0.143558	0.151801	-0.441852	-0.0754352	-0.249378	1.89049	-0.0475345	-0.110157	-0.18796	-0.0970503	-0.606168	-0.284668	-0.364973	-0.14505	0.64676	-0.241109	2626.89	6650.24
bin_102_196	0.644605	-0.194255	-0.294713	-0.391648	1.46316	-0.080465	-0.143558	-0.420246	-0.441852	-0.0754352	-0.249378	-0.387548	-0.0475345	-0.110157	-0.18796	-0.0970503	-0.606168	1.41425	-0.364973	-0.14505	-0.190691	-0.241109	2617.13	6728.36
bin_102_197	1.56199	-0.194255	-0.294713	-0.391648	-0.171275	-0.080465	-0.143558	-0.420246	-0.441852	-0.0754352	-0.249378	-0.387548	-0.0475345	-0.110157	-0.18796	-0.0970503	2.50691	3.11317	-0.364973	-0.14505	-0.190691	-0.241109	2608	6810.33
bin_102_198	0.644605	-0.194255	-0.294713	-0.391648	-0.171275	-0.080465	-0.143558	-0.420246	-0.441852	-0.0754352	-0.249378	4.16853	-0.0475345	-0.110157	-0.18796	-0.0970503	0.0164472	5.3784	-0.364973	-0.14505	-0.190691	-0.241109	2607.36	6894.38
bin_102_199	1.56199	-0.194255	-0.294713	-0.391648	-0.171275	-0.080465	-0.143558	-0.420246	-0.441852	-0.0754352	-0.249378	-0.387548	-0.0475345	-0.110157	-0.18796	-0.0970503	1.26168	3.11317	-0.364973	-0.14505	-0.190691	-0.241109	2597.6	6982.27
bin_102_200	4.31416	-0.194255	-0.294713	-0.391648	-0.171275	-0.080465	-0.143558	-0.420246	-0.441852	-0.0754352	-0.249378	0.751473	-0.0475345	-0.110157	-0.18796	-0.0970503	0.0164472	1.98056	0.558651	-0.14505	-0.190691	-0.241109	2584.58	7066.9
bin_102_201	5.23154	-0.194255	-0.294713	-0.391648	-0.171275	-0.080465	-0.143558	-0.420246	-0.441852	-0.0754352	-0.249378	-0.387548	-0.0475345	-0.110157	-0.18796	0.677408	0.0164472	0.847946	-0.364973	-0.14505	-0.190691	-0.241109	2568.3	7167.81
bin_102_202	1.56199	-0.194255	-0.294713	-0.391648	-0.171275	-0.080465	-0.143558	-0.420246	-0.441852	-0.0754352	-0.249378	-0.387548	-0.0475345	-0.110157	-0.18796	-0.0970503	0.0164472	0.281639	-0.364973	-0.14505	-0.190691	-0.241109	2562.61	7254.88
bin_102_203	-0.272783	-0.194255	-0.294713	-0.391648	-0.171275	-0.080465	-0.143558	-0.420246	-0.441852	-0.0754352	-0.249378	-0.387548	-0.0475345	-0.110157	-0.18796	-0.0970503	0.0164472	0.281639	-0.364973	-0.14505	0.64676	-0.241109	2539.01	7333.82
bin_102_204	0.644605	-0.194255	-0.294713	-0.391648	-0.171275	-0.080465	-0.143558	-0.420246	-0.441852	-0.0754352	-0.249378	-0.387548	-0.0475345	-0.110157	-0.18796	-0.0970503	-0.606168	0.281639	-0.364973	-0.14505	4.83401	-0.241109	2529.24	7431.47
bin_102_205	-0.272783	-0.194255	-0.294713	-0.391648	-0.171275	-0.080465	-0.143558	-0.420246	-0.441852	-0.0754352	-0.249378	-0.387548	-0.0475345	-0.110157	-0.18796	-0.0970503	-0.606168	-0.284668	-0.364973	-0.14505	0.64676	-0.241109	2499.94	7519.36
bin_102_206	-0.272783	-0.194255	-0.294713	-0.391648	-0.171275	-0.080465	-0.143558	-0.420246	-0.441852	-0.0754352	-0.249378	-0.387548	-0.0475345	-0.110157	-0.18796	-0.0970503	-0.606168	-0.284668	-0.364973	-0.14505	3.15911	-0.241109	2467.39	7630.04
bin_102_207	-0.272783	-0.194255	-0.294713	-0.391648	-0.171275	-0.080465	-0.143558	-0.420246	-0.441852	-0.0754352	-0.249378	-0.387548	-0.0475345	-0.110157	-0.18796	-0.0970503	0.639062	0.281639	-0.364973	-0.14505	-0.190691	-0.241109	2460.88	7724.44
bin_102_208	-0.272783	-0.194255	-0.294713	-0.0250882	0.373535	-0.080465	-0.143558	-0.420246	-0.441852	-0.0754352	-0.249378	0.751473	-0.0475345	-0.110157	-0.18796	-0.0970503	2.50691	-0.284668	-0.364973	-0.14505	4.83401	-0.241109	2421.82	7812.32
bin_102_209	-0.272783	-0.194255	-0.294713	-0.391648	0.373535	-0.080465	-0.143558	-0.420246	-0.441852	-0.0754352	-0.249378	-0.387548	-0.0475345	-0.110157	2.2896	-0.0970503	0.0164472	-0.284668	-0.364973	-0.14505	0.64676	-0.241109	2397.41	7929.51
bin_102_210	-0.272783	-0.194255	-0.294713	-0.0250882	-0.171275	-0.080465	-0.143558	-0.420246	-0.441852	-0.0754352	-0.249378	-0.387548	-0.0475345	-0.110157	-0.18796	-0.0970503	0.639062	0.281639	-0.364973	-0.14505	3.99656	-0.241109	2363.23	8036.93
bin_102_211	-0.272783	-0.194255	-0.294713	-0.391648	0.373535	9.61874	-0.143558	-0.420246	1.22323	-0.0754352	-0.249378	-0.387548	-0.0475345	-0.110157	4.76715	-0.0970503	0.639062	-0.284668	-0.364973	-0.14505	0.64676	-0.241109	2324.17	8134.58
bin_102_212	-0.272783	-0.194255	-0.294713	-0.391648	-0.171275	-0.080465	-0.143558	-0.420246	-0.441852	-0.0754352	-0.249378	-0.387548	-0.0475345	10	-0.18796	-0.0970503	1.26168	-0.284668	-0.364973	-0.14505	-0.190691	-0.241109	2275.34	8261.53
bin_102_213	-0.272783	-0.194255	-0.294713	-0.391648	-0.171275	-0.080465	-0.143558	-0.420246	-0.441852	-0.0754352	-0.249378	-0.387548	-0.0475345	-0.110157	-0.18796	-0.0970503	0.0164472	-0.284668	-0.364973	-0.14505	0.64676	-0.241109	2236.28	8368.95
bin_102_214	-0.272783	-0.194255	-0.294713	-0.391648	-0.171275	10	-0.143558	-0.420246	-0.441852	-0.0754352	-0.249378	-0.387548	-0.0475345	-0.110157	-0.18796	-0.0970503	-0.606168	-0.284668	-0.364973	-0.14505	-0.190691	-0.241109	2197.22	8466.61
bin_102_215	-0.272783	-0.194255	0.84303	-0.391648	-0.171275	-0.080465	-0.143558	-0.420246	-0.441852	-0.0754352	-0.249378	-0.387548	-0.0475345	10	-0.18796	-0.0970503	0.639062	-0.284668	-0.364973	-0.14505	0.64676	-0.241109	2143.51	8569.14
bin_102_216	-0.272783	-0.194255	-0.294713	-0.0250882	-0.171275	10	-0.143558	-0.420246	-0.441852	-0.0754352	-0.249378	-0.387548	-0.0475345	3.66943	-0.18796	-0.0970503	-0.606168	-0.284668	-0.364973	-0.14505	3.99656	-0.241109	2094.68	8637.5
bin_102_217	-0.272783	-0.194255	-0.294713	-0.0250882	-0.171275	-0.080465	-0.143558	-0.420246	-0.441852	-0.0754352	-0.249378	-0.387548	-0.0475345	-0.110157	-0.18796	-0.0970503	-0.606168	-0.284668	-0.364973	-0.14505	0.64676	-0.241109	2060.5	8710.74
bin_103_133	-0.272783	1.04586	-0.294713	-0.0250882	-0.171275	-0.080465	-0.143558	-0.420246	0.390687	-0.0754352	-0.249378	0.751473	-0.0475345	-0.110157	2.2896	-0.0970503	-0.606168	-0.284668	-0.364973	-0.14505	-0.190691	-0.241109	2307.89	1337.05
bin_103_134	-0.272783	-0.194255	-0.294713	0.341471	-0.171275	-0.080465	-0.143558	-0.420246	-0.441852	-0.0754352	-0.249378	-0.387548	-0.0475345	-0.110157	-0.18796	-0.0970503	-0.606168	-0.284668	-0.364973	-0.14505	-0.190691	-0.241109	2382.76	1425.75
bin_103_135	-0.272783	-0.194255	-0.294713	-0.391648	-0.171275	-0.080465	-0.143558	-0.420246	-0.441852	-0.0754352	-0.249378	1.89049	-0.0475345	-0.110157	-0.18796	-0.0970503	-0.606168	-0.284668	-0.364973	-0.14505	-0.190691	-0.241109	2460.88	1513.64
bin_103_136	-0.272783	-0.194255	-0.294713	-0.0250882	-0.171275	-0.080465	-0.143558	0.151801	-0.441852	-0.0754352	-0.249378	1.89049	-0.0475345	-0.110157	-0.18796	-0.0970503	0.639062	0.281639	-0.364973	-0.14505	-0.190691	-0.241109	2519.47	1591.76
bin_103_137	-0.272783	-0.194255	-0.294713	-0.0250882	-0.171275	-0.080465	-0.143558	-0.420246	0.390687	-0.0754352	-0.249378	0.751473	-0.0475345	-0.110157	-0.18796	-0.0970503	-0.606168	-0.284668	1.48227	-0.14505	-0.190691	1.31768	2581.44	1679.62
bin_103_138	-0.272783	-0.194255	-0.294713	0.341471	-0.171275	-0.080465	-0.143558	0.151801	0.390687	-0.0754352	-0.249378	0.751473	-0.0475345	-0.110157	-0.18796	-0.0970503	0.639062	-0.284668	-0.364973	-0.14505	-0.190691	-0.241109	2630.15	1764.28
bin_103_139	-0.272783	-0.194255	-0.294713	-0.391648	-0.171275	-0.080465	-0.143558	-0.420246	2.8883	-0.0754352	1.15305	-0.387548	-0.0475345	-0.110157	-0.18796	-0.0970503	1.88429	0.281639	-0.364973	-0.14505	-0.190691	-0.241109	2670.84	1843.22
bin_103_140	-0.272783	-0.194255	-0.294713	-0.391648	-0.171275	-0.080465	-0.143558	0.151801	0.390687	-0.0754352	-0.249378	5.30755	-0.0475345	-0.110157	-0.18796	-0.0970503	-0.606168	-0.284668	-0.364973	-0.14505	-0.190691	-0.241109	2705.06	1932.6
bin_103_141	-0.272783	-0.194255	-0.294713	1.07459	-0.171275	-0.080465	-0.143558	-0.420246	-0.441852	-0.0754352	-0.249378	1.89049	-0.0475345	-0.110157	-0.18796	-0.0970503	0.639062	0.281639	-0.364973	-0.14505	-0.190691	-0.241109	2734.31	2021.44
bin_103_142	-0.272783	-0.194255	-0.294713	-0.391648	-0.171275	-0.080465	-0.143558	-0.420246	0.390687	-0.0754352	-0.249378	5.30755	-0.0475345	-0.110157	-0.18796	-0.0970503	-0.606168	0.281639	-0.364973	-0.14505	-0.190691	-0.241109	2753.84	2099.56
bin_103_143	-0.272783	-0.194255	-0.294713	1.44115	-0.171275	-0.080465	-0.143558	-0.420246	0.390687	-0.0754352	-0.249378	0.751473	-0.0475345	-0.110157	-0.18796	-0.0970503	0.0164472	-0.284668	-0.364973	-0.14505	-0.190691	-0.241109	2763.61	2187.45
bin_103_144	-0.272783	3.52609	-0.294713	10	-0.171275	-0.080465	3.39175	-0.420246	-0.441852	-0.0754352	-0.249378	0.751473	-0.0475345	-0.110157	-0.18796	-0.0970503	-0.606168	-0.284668	-0.364973	-0.14505	-0.190691	-0.241109	2767.25	2270.57
bin_103_145	-0.272783	1.04586	-0.294713	1.44115	-0.171275	-0.080465	10	-0.420246	0.390687	-0.0754352	-0.249378	-0.387548	-0.0475345	-0.110157	-0.18796	-0.0970503	1.26168	-0.284668	0.558651	-0.14505	-0.190691	1.31768	2765.6	2349.44
bin_103_146	-0.272783	-0.194255	-0.294713	-0.391648	-0.171275	-0.080465	-0.143558	-0.420246	-0.441852	-0.0754352	2.55547	-0.387548	-0.0475345	-0.110157	-0.18796	-0.0970503	0.0164472	-0.284668	0.558651	-0.14505	-0.190691	-0.241109	2767.23	2427.56
bin_103_147	0.644605	-0.194255	-0.294713	1.44115	-0.171275	-0.080465	-0.143558	-0.420246	-0.441852	-0.0754352	-0.249378	-0.387548	-0.0475345	3.66943	-0.18796	-0.0970503	-0.606168	-0.284668	-0.364973	-0.14505	-0.190691	-0.241109	2763.47	2500.71
bin_103_148	-0.272783	-0.194255	-0.294713	-0.391648	-0.171275	-0.080465	3.39175	-0.420246	-0.441852	-0.0754352	-0.249378	-0.387548	-0.0475345	-0.110157	-0.18796	0.677408	0.0164472	0.281639	-0.364973	-0.14505	-0.190691	-0.241109	2762.83	2571.58
bin_103_149	-0.272783	2.28598	-0.294713	0.341471	-0.171275	-0.080465	-0.143558	-0.420246	0.390687	-0.0754352	1.15305	-0.387548	-0.0475345	-0.110157	-0.18796	-0.0970503	-0.606168	-0.284668	1.48227	-0.14505	-0.190691	-0.241109	2760.91	2656.68
bin_103_150	-0.272783	-0.194255	-0.294713	-0.391648	-0.171275	-0.080465	-0.143558	-0.420246	0.390687	-0.0754352	-0.249378	3.02951	-0.0475345	-0.110157	-0.18796	-0.0970503	-0.606168	-0.284668	3.32952	-0.14505	-0.190691	-0.241109	2763.61	2734.31
bin_103_151	0.644605	-0.194255	-0.294713	-0.391648	-0.171275	-0.080465	-0.143558	-0.420246	0.390687	-0.0754352	-0.249378	-0.387548	-0.0475345	-0.110157	-0.18796	-0.0970503	-0.606168	-0.284668	-0.364973	-0.14505	-0.190691	-0.241109	2763.61	2802.67
bin_103_152	-0.272783	-0.194255	-0.294713	-0.391648	-0.171275	-0.080465	-0.143558	-0.420246	-0.441852	-0.0754352	-0.249378	3.02951	-0.0475345	-0.110157	-0.18796	-0.0970503	-0.606168	0.281639	-0.364973	-0.14505	-0.190691	-0.241109	2763.61	2880.79
bin_103_153	-0.272783	-0.194255	-0.294713	-0.0250882	-0.171275	-0.080465	-0.143558	-0.420246	-0.441852	-0.0754352	-0.249378	-0.387548	-0.0475345	-0.110157	-0.18796	-0.0970503	-0.606168	-0.284668	-0.364973	-0.14505	-0.190691	1.31768	2761.75	2937.04
bin_103_154	-0.272783	-0.194255	-0.294713	-0.391648	-0.171275	-0.080465	-0.143558	-0.420246	0.390687	-0.0754352	-0.249378	0.751473	-0.0475345	-0.110157	-0.18796	-0.0970503	1.26168	-0.284668	3.32952	-0.14505	-0.190691	-0.241109	2768.16	3022.54
bin_103_155	-0.272783	-0.194255	-0.294713	-0.391648	-0.171275	-0.080465	-0.143558	0.151801	-0.441852	-0.0754352	-0.249378	0.751473	-0.0475345	-0.110157	-0.18796	-0.0970503	0.639062	-0.284668	-0.364973	-0.14505	-0.190691	-0.241109	2764.5	3094.72
bin_103_156	-0.272783	-0.194255	-0.294713	-0.391648	-0.171275	-0.080465	-0.143558	-0.420246	-0.441852	-0.0754352	-0.249378	-0.387548	-0.0475345	-0.110157	-0.18796	-0.0970503	0.0164472	-0.284668	-0.364973	-0.14505	0.64676	-0.241109	2770.35	3176.69
bin_103_157	-0.272783	-0.194255	-0.294713	-0.391648	-0.171275	-0.080465	-0.143558	-0.420246	-0.441852	-0.0754352	-0.249378	-0.387548	-0.0475345	-0.110157	-0.18796	-0.0970503	-0.606168	-0.284668	-0.364973	-0.14505	-0.190691	-0.241109	2773.38	3261.65
bin_103_158	-0.272783	-0.194255	-0.294713	-0.391648	-0.171275	4.76914	-0.143558	-0.420246	-0.441852	-0.0754352	-0.249378	-0.387548	3.108	-0.110157	-0.18796	-0.0970503	2.50691	-0.284668	-0.364973	-0.14505	-0.190691	-0.241109	2778.11	3344.83
bin_103_159	-0.272783	-0.194255	-0.294713	-0.391648	-0.171275	-0.080465	-0.143558	-0.420246	-0.441852	-0.0754352	-0.249378	0.751473	-0.0475345	-0.110157	-0.18796	-0.0970503	1.26168	-0.284668	-0.364973	-0.14505	-0.190691	1.31768	2783.14	3437.42
bin_103_160	-0.272783	-0.194255	-0.294713	-0.0250882	-0.171275	-0.080465	-0.143558	-0.420246	-0.441852	-0.0754352	-0.249378	-0.387548	-0.0475345	-0.110157	-0.18796	-0.0970503	-0.606168	-0.284668	-0.364973	-0.14505	-0.190691	1.31768	2783.14	3535.08
bin_103_161	-0.272783	-0.194255	-0.294713	-0.0250882	0.373535	-0.080465	-0.143558	-0.420246	0.390687	-0.0754352	-0.249378	0.751473	-0.0475345	-0.110157	2.2896	-0.0970503	0.639062	-0.284668	1.48227	-0.14505	-0.190691	-0.241109	2788.02	3627.85
bin_103_162	-0.272783	-0.194255	-0.294713	-0.391648	-0.171275	-0.080465	-0.143558	-0.420246	0.390687	-0.0754352	-0.249378	-0.387548	-0.0475345	-0.110157	-0.18796	-0.0970503	0.639062	-0.284668	-0.364973	-0.14505	-0.190691	-0.241109	2792.91	3749.92
bin_103_163	-0.272783	-0.194255	-0.294713	-0.391648	-0.171275	-0.080465	-0.143558	0.723847	-0.441852	-0.0754352	-0.249378	-0.387548	-0.0475345	-0.110157	4.76715	-0.0970503	0.0164472	-0.284668	-0.364973	-0.14505	-0.190691	-0.241109	2797.79	3851.89
bin_103_164	-0.272783	-0.194255	-0.294713	-0.391648	-0.171275	-0.080465	-0.143558	-0.420246	-0.441852	-0.0754352	-0.249378	-0.387548	-0.0475345	-0.110157	-0.18796	-0.0970503	0.639062	0.281639	0.558651	-0.14505	-0.190691	-0.241109	2802.67	3964.75
bin_103_165	-0.272783	-0.194255	-0.294713	-0.0250882	-0.171275	-0.080465	-0.143558	-0.420246	-0.441852	-0.0754352	-0.249378	-0.387548	-0.0475345	-0.110157	4.76715	-0.0970503	0.0164472	-0.284668	3.32952	-0.14505	-0.190691	-0.241109	2802.67	4091.71
bin_103_166	-0.272783	-0.194255	-0.294713	-0.391648	-0.171275	-0.080465	-0.143558	-0.420246	-0.441852	-0.0754352	-0.249378	-0.387548	-0.0475345	-0.110157	-0.18796	-0.0970503	0.0164472	-0.284668	-0.364973	-0.14505	1.48421	-0.241109	2802.67	4199.12
bin_103_167	-0.272783	-0.194255	-0.294713	-0.391648	-0.171275	-0.080465	-0.143558	-0.420246	-0.441852	-0.0754352	-0.249378	-0.387548	-0.0475345	-0.110157	2.2896	-0.0970503	-0.606168	-0.284668	4.25315	-0.14505	-0.190691	-0.241109	2797.97	4315.95
bin_103_168	-0.272783	-0.194255	-0.294713	-0.391648	-0.171275	-0.080465	-0.143558	-0.420246	-0.441852	-0.0754352	-0.249378	-0.387548	-0.0475345	-0.110157	2.2896	-0.0970503	-0.606168	-0.284668	-0.364973	-0.14505	-0.190691	5.99405	2792.91	4413.96
bin_103_169	-0.272783	-0.194255	-0.294713	-0.391648	-0.171275	-0.080465	-0.143558	-0.420246	-0.441852	-0.0754352	-0.249378	-0.387548	-0.0475345	-0.110157	-0.18796	-0.0970503	-0.606168	-0.284668	-0.364973	-0.14505	-0.190691	-0.241109	2792.91	4531.15
bin_103_170	1.56199	-0.194255	-0.294713	-0.391648	-0.171275	-0.080465	-0.143558	-0.420246	0.390687	-0.0754352	-0.249378	-0.387548	-0.0475345	-0.110157	-0.18796	-0.0970503	0.639062	-0.284668	2.4059	-0.14505	-0.190691	-0.241109	2783.14	4628.8
bin_103_171	-0.272783	-0.194255	-0.294713	-0.391648	-0.171275	-0.080465	-0.143558	-0.420246	0.390687	-0.0754352	-0.249378	1.89049	-0.0475345	-0.110157	-0.18796	-0.0970503	0.639062	-0.284668	0.558651	-0.14505	-0.190691	-0.241109	2783.14	4745.99
bin_103_172	2.47938	-0.194255	-0.294713	-0.391648	-0.171275	-0.080465	-0.143558	-0.420246	-0.441852	-0.0754352	-0.249378	-0.387548	-0.0475345	-0.110157	2.2896	-0.0970503	0.0164472	-0.284668	-0.364973	-0.14505	-0.190691	-0.241109	2773.38	4863.17
bin_103_173	-0.272783	-0.194255	-0.294713	-0.0250882	-0.171275	-0.080465	-0.143558	-0.420246	-0.441852	-0.0754352	-0.249378	-0.387548	-0.0475345	-0.110157	-0.18796	-0.0970503	6.2426	-0.284668	4.25315	-0.14505	-0.190691	-0.241109	2773.38	4970.59
bin_103_174	-0.272783	-0.194255	-0.294713	-0.391648	-0.171275	-0.080465	-0.143558	-0.420246	-0.441852	-0.0754352	-0.249378	-0.387548	-0.0475345	-0.110157	2.2896	-0.0970503	1.26168	-0.284668	-0.364973	-0.14505	-0.190691	-0.241109	2763.61	5087.78
bin_103_175	-0.272783	-0.194255	-0.294713	-0.391648	-0.171275	-0.080465	-0.143558	-0.420246	-0.441852	-0.0754352	1.15305	0.751473	-0.0475345	-0.110157	2.2896	-0.0970503	0.0164472	-0.284668	-0.364973	-0.14505	-0.190691	-0.241109	2759.27	5181.09
bin_103_176	-0.272783	-0.194255	-0.294713	-0.391648	-0.171275	-0.080465	-0.143558	0.723847	-0.441852	-0.0754352	-0.249378	-0.387548	-0.0475345	-0.110157	2.2896	-0.0970503	0.639062	-0.284668	0.558651	-0.14505	-0.190691	-0.241109	2753.84	5283.08
bin_103_177	-0.272783	-0.194255	-0.294713	-0.391648	-0.171275	-0.080465	-0.143558	-0.420246	-0.441852	-0.0754352	-0.249378	-0.387548	-0.0475345	-0.110157	-0.18796	-0.0970503	0.639062	-0.284668	7.02402	-0.14505	-0.190691	-0.241109	2753.84	5366.09
bin_103_178	-0.272783	-0.194255	-0.294713	-0.391648	-0.171275	-0.080465	-0.143558	-0.420246	-0.441852	-0.0754352	1.15305	-0.387548	-0.0475345	-0.110157	-0.18796	-0.0970503	1.26168	0.281639	3.32952	-0.14505	-0.190691	-0.241109	2753.84	5439.33
bin_103_179	-0.272783	-0.194255	-0.294713	-0.391648	-0.171275	-0.080465	-0.143558	-0.420246	-0.441852	-0.0754352	-0.249378	-0.387548	-0.0475345	-0.110157	-0.18796	3.77524	-0.606168	-0.284668	6.10039	-0.14505	-0.190691	-0.241109	2753.84	5527.22
bin_103_180	-0.272783	-0.194255	0.84303	-0.391648	-0.171275	-0.080465	-0.143558	-0.420246	-0.441852	-0.0754352	-0.249378	0.751473	3.108	-0.110157	4.76715	3.00078	-0.606168	-0.284668	9.79489	-0.14505	-0.190691	-0.241109	2750.59	5589.07
bin_103_181	1.56199	-0.194255	-0.294713	-0.391648	-0.171275	-0.080465	-0.143558	-0.420246	0.390687	-0.0754352	-0.249378	-0.387548	-0.0475345	-0.110157	-0.18796	0.677408	3.12952	-0.284668	3.32952	-0.14505	-0.190691	-0.241109	2745.92	5650.67
bin_103_182	0.644605	-0.194255	-0.294713	-0.391648	-0.171275	-0.080465	-0.143558	-0.420246	-0.441852	-0.0754352	-0.249378	-0.387548	-0.0475345	-0.110157	2.2896	-0.0970503	0.639062	-0.284668	1.48227	-0.14505	-0.190691	-0.241109	2744.08	5732.29
bin_103_183	-0.272783	-0.194255	-0.294713	-0.391648	-0.171275	-0.080465	-0.143558	-0.420246	-0.441852	-0.0754352	-0.249378	-0.387548	-0.0475345	-0.110157	-0.18796	0.677408	-0.606168	-0.284668	1.48227	-0.14505	1.48421	-0.241109	2736.04	5787.44
bin_103_184	-0.272783	-0.194255	-0.294713	-0.391648	-0.171275	-0.080465	-0.143558	-0.420246	-0.441852	-0.0754352	1.15305	-0.387548	-0.0475345	-0.110157	7.24471	-0.0970503	1.26168	-0.284668	5.17677	-0.14505	-0.190691	-0.241109	2744.08	5864.13
bin_103_185	0.644605	-0.194255	-0.294713	-0.391648	-0.171275	-0.080465	-0.143558	-0.420246	-0.441852	5.28164	2.55547	3.02951	-0.0475345	-0.110157	-0.18796	0.677408	0.0164472	0.281639	0.558651	-0.14505	-0.190691	-0.241109	2739.2	5927.6
bin_103_186	-0.272783	-0.194255	-0.294713	-0.391648	-0.171275	-0.080465	-0.143558	-0.420246	-0.441852	-0.0754352	-0.249378	-0.387548	-0.0475345	-0.110157	-0.18796	-0.0970503	-0.606168	-0.284668	-0.364973	-0.14505	-0.190691	-0.241109	2734.31	6005.72
bin_103_187	-0.272783	-0.194255	-0.294713	-0.391648	-0.171275	-0.080465	-0.143558	-0.420246	-0.441852	-0.0754352	-0.249378	0.751473	-0.0475345	-0.110157	-0.18796	-0.0970503	-0.606168	0.281639	-0.364973	-0.14505	-0.190691	-0.241109	2725.01	6068.33
bin_103_188	-0.272783	-0.194255	-0.294713	-0.391648	-0.171275	-0.080465	-0.143558	0.723847	-0.441852	-0.0754352	-0.249378	-0.387548	-0.0475345	-0.110157	-0.18796	-0.0970503	1.26168	0.281639	-0.364973	-0.14505	-0.190691	-0.241109	2729.1	6137.74
bin_103_189	1.56199	-0.194255	-0.294713	-0.391648	-0.171275	-0.080465	-0.143558	-0.420246	-0.441852	-0.0754352	-0.249378	-0.387548	-0.0475345	-0.110157	-0.18796	-0.0970503	0.0164472	-0.284668	-0.364973	-0.14505	-0.190691	-0.241109	2724.55	6210.8
bin_103_190	-0.272783	-0.194255	-0.294713	-0.391648	-0.171275	-0.080465	-0.143558	-0.420246	-0.441852	-0.0754352	-0.249378	-0.387548	-0.0475345	-0.110157	-0.18796	3.00078	-0.606168	-0.284668	-0.364973	-0.14505	-0.190691	-0.241109	2718.79	6284.22
bin_103_191	-0.272783	-0.194255	-0.294713	-0.391648	-0.171275	-0.080465	-0.143558	-0.420246	-0.441852	-0.0754352	-0.249378	0.751473	-0.0475345	-0.110157	-0.18796	-0.0970503	1.26168	1.41425	-0.364973	-0.14505	-0.190691	-0.241109	2714.78	6362.16
bin_103_192	-0.272783	-0.194255	-0.294713	-0.391648	-0.171275	-0.080465	-0.143558	-0.420246	-0.441852	-0.0754352	-0.249378	-0.387548	-0.0475345	-0.110157	-0.18796	0.677408	0.0164472	-0.284668	-0.364973	-0.14505	-0.190691	-0.241109	2709.66	6430.76
bin_103_193	-0.272783	-0.194255	-0.294713	-0.391648	-0.171275	-0.080465	-0.143558	-0.420246	-0.441852	-0.0754352	-0.249378	-0.387548	-0.0475345	-0.110157	-0.18796	-0.0970503	1.88429	0.281639	-0.364973	-0.14505	-0.190691	-0.241109	2705.02	6513.53
bin_103_194	-0.272783	-0.194255	4.25626	-0.391648	-0.171275	-0.080465	-0.143558	-0.420246	-0.441852	-0.0754352	-0.249378	-0.387548	-0.0475345	-0.110157	-0.18796	-0.0970503	-0.606168	-0.284668	-0.364973	-0.14505	1.48421	-0.241109	2697.78	6587.49
bin_103_195	-0.272783	-0.194255	-0.294713	-0.391648	0.373535	-0.080465	-0.143558	-0.420246	-0.441852	-0.0754352	-0.249378	-0.387548	-0.0475345	-0.110157	4.76715	-0.0970503	-0.606168	1.41425	-0.364973	-0.14505	-0.190691	-0.241109	2685.49	6669.77
bin_103_196	1.56199	-0.194255	-0.294713	-0.391648	-0.171275	-0.080465	-0.143558	-0.420246	-0.441852	-0.0754352	-0.249378	-0.387548	-0.0475345	-0.110157	-0.18796	-0.0970503	-0.606168	0.847946	-0.364973	-0.14505	-0.190691	-0.241109	2690.07	6748.86
bin_103_197	2.47938	-0.194255	0.84303	-0.391648	-0.171275	-0.080465	-0.143558	-0.420246	-0.441852	-0.0754352	-0.249378	-0.387548	-0.0475345	-0.110157	-0.18796	-0.0970503	-0.606168	1.41425	-0.364973	-0.14505	-0.190691	-0.241109	2685.49	6845.55
bin_103_198	6.14893	-0.194255	-0.294713	-0.0250882	-0.171275	-0.080465	-0.143558	-0.420246	-0.441852	-0.0754352	-0.249378	-0.387548	-0.0475345	-0.110157	-0.18796	-0.0970503	-0.606168	7.64363	-0.364973	-0.14505	-0.190691	-0.241109	2675.72	6923.67
bin_103_199	3.39677	-0.194255	-0.294713	-0.391648	0.918346	-0.080465	-0.143558	-0.420246	-0.441852	-0.0754352	-0.249378	-0.387548	-0.0475345	-0.110157	-0.18796	-0.0970503	-0.606168	2.54687	-0.364973	-0.14505	-0.190691	-0.241109	2666.59	6995.87
bin_103_200	3.39677	-0.194255	-0.294713	-0.0250882	-0.171275	-0.080465	-0.143558	-0.420246	-0.441852	-0.0754352	-0.249378	-0.387548	-0.0475345	-0.110157	-0.18796	0.677408	1.26168	1.41425	-0.364973	-0.14505	-0.190691	-0.241109	2656.19	7089.68
bin_103_201	0.644605	-0.194255	-0.294713	-0.391648	-0.171275	-0.080465	-0.143558	-0.420246	-0.441852	-0.0754352	-0.249378	-0.387548	-0.0475345	-0.110157	-0.18796	-0.0970503	-0.606168	3.67948	-0.364973	-0.14505	5.67147	-0.241109	2636.66	7167.81
bin_103_202	-0.272783	-0.194255	-0.294713	-0.391648	-0.171275	-0.080465	-0.143558	-0.420246	-0.441852	-0.0754352	-0.249378	-0.387548	-0.0475345	-0.110157	-0.18796	-0.0970503	1.88429	1.41425	-0.364973	-0.14505	1.48421	-0.241109	2629.06	7256.78
bin_103_203	-0.272783	-0.194255	-0.294713	-0.391648	-0.171275	-0.080465	-0.143558	-0.420246	-0.441852	-0.0754352	-0.249378	-0.387548	-0.0475345	-0.110157	-0.18796	-0.0970503	0.639062	0.281639	-0.364973	-0.14505	-0.190691	-0.241109	2617.13	7343.59
bin_103_204	0.644605	-0.194255	-0.294713	-0.391648	-0.171275	-0.080465	-0.143558	-0.420246	-0.441852	-0.0754352	-0.249378	-0.387548	-0.0475345	-0.110157	-0.18796	-0.0970503	1.88429	0.847946	-0.364973	-0.14505	-0.190691	-0.241109	2597.6	7451
bin_103_205	-0.272783	-0.194255	-0.294713	-0.391648	-0.171275	-0.080465	-0.143558	0.151801	-0.441852	-0.0754352	-0.249378	-0.387548	-0.0475345	-0.110157	-0.18796	-0.0970503	0.639062	-0.284668	-0.364973	-0.14505	1.48421	-0.241109	2582.95	7538.89
bin_103_206	1.56199	-0.194255	-0.294713	-0.391648	-0.171275	-0.080465	-0.143558	-0.420246	-0.441852	-0.0754352	-0.249378	-0.387548	-0.0475345	-0.110157	-0.18796	-0.0970503	-0.606168	-0.284668	-0.364973	-0.14505	-0.190691	-0.241109	2548.77	7646.31
bin_103_207	-0.272783	-0.194255	-0.294713	-0.391648	0.918346	-0.080465	6.92706	0.151801	-0.441852	-0.0754352	-0.249378	-0.387548	-0.0475345	-0.110157	-0.18796	-0.0970503	-0.606168	0.281639	-0.364973	-0.14505	1.48421	-0.241109	2519.47	7743.97
bin_103_208	-0.272783	-0.194255	-0.294713	-0.0250882	-0.171275	-0.080465	-0.143558	-0.420246	-0.441852	-0.0754352	1.15305	-0.387548	-0.0475345	-0.110157	-0.18796	-0.0970503	-0.606168	-0.284668	-0.364973	-0.14505	-0.190691	-0.241109	2499.94	7841.62
bin_103_209	-0.272783	-0.194255	-0.294713	-0.391648	0.373535	-0.080465	-0.143558	-0.420246	-0.441852	-0.0754352	-0.249378	-0.387548	-0.0475345	-0.110157	-0.18796	-0.0970503	0.0164472	0.281639	-0.364973	-0.14505	-0.190691	-0.241109	2460.88	7958.81
bin_103_210	-0.272783	-0.194255	-0.294713	-0.391648	2.00797	-0.080465	-0.143558	-0.420246	-0.441852	-0.0754352	-0.249378	-0.387548	-0.0475345	-0.110157	-0.18796	-0.0970503	-0.606168	0.281639	-0.364973	-0.14505	1.48421	-0.241109	2431.59	8056.46
bin_103_211	-0.272783	-0.194255	-0.294713	-0.391648	0.373535	4.76914	-0.143558	-0.420246	-0.441852	-0.0754352	-0.249378	-0.387548	-0.0475345	-0.110157	-0.18796	-0.0970503	2.50691	-0.284668	-0.364973	-0.14505	3.15911	-0.241109	2392.52	8173.64
bin_103_212	-0.272783	-0.194255	-0.294713	-0.391648	2.55278	-0.080465	-0.143558	-0.420246	-0.441852	-0.0754352	-0.249378	-0.387548	-0.0475345	-0.110157	-0.18796	-0.0970503	0.0164472	-0.284668	-0.364973	-0.14505	1.48421	-0.241109	2353.46	8290.83
bin_103_213	0.644605	-0.194255	-0.294713	-0.391648	1.46316	-0.080465	-0.143558	-0.420246	-0.441852	-0.0754352	-0.249378	-0.387548	-0.0475345	-0.110157	-0.18796	-0.0970503	-0.606168	-0.284668	-0.364973	-0.14505	0.64676	-0.241109	2304.64	8417.78
bin_103_214	-0.272783	-0.194255	-0.294713	-0.0250882	2.55278	-0.080465	-0.143558	-0.420246	0.390687	-0.0754352	1.15305	-0.387548	-0.0475345	7.44902	-0.18796	-0.0970503	0.0164472	-0.284668	-0.364973	-0.14505	-0.190691	-0.241109	2255.81	8525.2
bin_103_215	-0.272783	-0.194255	-0.294713	-0.391648	-0.171275	-0.080465	-0.143558	-0.420246	-0.441852	-0.0754352	-0.249378	-0.387548	-0.0475345	7.44902	-0.18796	-0.0970503	-0.606168	-0.284668	-0.364973	-0.14505	-0.190691	-0.241109	2206.98	8632.62
bin_103_216	-0.272783	-0.194255	-0.294713	-0.0250882	-0.171275	9.61874	-0.143558	-0.420246	-0.441852	-0.0754352	-0.249378	-0.387548	-0.0475345	-0.110157	-0.18796	-0.0970503	0.0164472	0.281639	-0.364973	-0.14505	-0.190691	-0.241109	2167.92	8710.74
bin_103_217	-0.272783	-0.194255	-0.294713	-0.391648	-0.171275	-0.080465	-0.143558	-0.420246	-0.441852	-0.0754352	1.15305	-0.387548	-0.0475345	10	-0.18796	-0.0970503	0.0164472	0.281639	-0.364973	-0.14505	-0.190691	-0.241109	2138.62	8769.33
bin_103_218	-0.272783	-0.194255	-0.294713	1.80771	-0.171275	9.61874	-0.143558	-0.420246	-0.441852	-0.0754352	-0.249378	0.751473	-0.0475345	7.44902	-0.18796	-0.0970503	-0.606168	0.847946	-0.364973	-0.14505	1.48421	-0.241109	2104.44	8842.58
bin_103_219	-0.272783	-0.194255	-0.294713	-0.391648	-0.171275	-0.080465	-0.143558	0.151801	0.390687	-0.0754352	-0.249378	-0.387548	-0.0475345	7.44902	-0.18796	-0.0970503	0.0164472	-0.284668	-0.364973	-0.14505	-0.190691	-0.241109	2072.3	8890.59
bin_104_132	-0.272783	2.28598	-0.294713	-0.0250882	-0.171275	-0.080465	-0.143558	-0.420246	-0.441852	-0.0754352	-0.249378	0.751473	-0.0475345	-0.110157	-0.18796	-0.0970503	1.26168	-0.284668	-0.364973	-0.14505	-0.190691	-0.241109	2275.34	1220.68
bin_104_133	-0.272783	-0.194255	-0.294713	-0.391648	-0.171275	-0.080465	-0.143558	-0.420246	-0.441852	-0.0754352	-0.249378	1.89049	-0.0475345	-0.110157	-0.18796	-0.0970503	-0.606168	-0.284668	-0.364973	-0.14505	-0.190691	-0.241109	2366.48	1327.28
bin_104_134	-0.272783	-0.194255	-0.294713	-0.391648	-0.171275	-0.080465	-0.143558	0.151801	2.05576	-0.0754352	-0.249378	1.89049	-0.0475345	-0.110157	-0.18796	-0.0970503	0.0164472	-0.284668	-0.364973	-0.14505	-0.190691	-0.241109	2441.35	1415.98
bin_104_135	-0.272783	-0.194255	-0.294713	0.341471	-0.171275	-0.080465	-0.143558	-0.420246	0.390687	-0.0754352	-0.249378	0.751473	-0.0475345	-0.110157	-0.18796	-0.0970503	-0.606168	-0.284668	-0.364973	-0.14505	-0.190691	-0.241109	2514.59	1498.99
bin_104_136	-0.272783	-0.194255	-0.294713	-0.391648	-0.171275	-0.080465	-0.143558	-0.420246	-0.441852	-0.0754352	-0.249378	-0.387548	-0.0475345	-0.110157	-0.18796	-0.0970503	-0.606168	0.281639	0.558651	-0.14505	-0.190691	-0.241109	2568.3	1582
bin_104_137	-0.272783	-0.194255	-0.294713	-0.391648	-0.171275	-0.080465	-0.143558	-0.420246	-0.441852	-0.0754352	-0.249378	-0.387548	-0.0475345	-0.110157	-0.18796	-0.0970503	-0.606168	0.281639	-0.364973	-0.14505	-0.190691	1.31768	2626.89	1674.77
bin_104_138	-0.272783	-0.194255	-0.294713	-0.391648	-0.171275	-0.080465	-0.143558	0.151801	2.8883	-0.0754352	-0.249378	1.89049	-0.0475345	-0.110157	-0.18796	-0.0970503	1.88429	-0.284668	-0.364973	-0.14505	-0.190691	-0.241109	2675.72	1757.77
bin_104_139	0.644605	-0.194255	-0.294713	-0.391648	-0.171275	-0.080465	-0.143558	-0.420246	-0.441852	-0.0754352	-0.249378	3.02951	-0.0475345	-0.110157	-0.18796	-0.0970503	-0.606168	-0.284668	-0.364973	-0.14505	-0.190691	1.31768	2719.67	1845.66
bin_104_140	-0.272783	-0.194255	-0.294713	-0.391648	-0.171275	-0.080465	-0.143558	1.29589	-0.441852	-0.0754352	1.15305	-0.387548	-0.0475345	-0.110157	-0.18796	-0.0970503	1.88429	-0.284668	-0.364973	-0.14505	-0.190691	-0.241109	2746.29	1922.49
bin_104_141	-0.272783	-0.194255	-0.294713	-0.391648	-0.171275	-0.080465	-0.143558	0.151801	-0.441852	-0.0754352	-0.249378	10	-0.0475345	-0.110157	-0.18796	-0.0970503	0.0164472	0.281639	-0.364973	-0.14505	-0.190691	-0.241109	2773.38	2016.56
bin_104_142	-0.272783	-0.194255	-0.294713	1.80771	-0.171275	-0.080465	-0.143558	-0.420246	-0.441852	-0.0754352	-0.249378	-0.387548	-0.0475345	-0.110157	-0.18796	-0.0970503	-0.606168	-0.284668	-0.364973	-0.14505	-0.190691	-0.241109	2789.11	2096.1
bin_104_143	-0.272783	-0.194255	-0.294713	1.80771	-0.171275	-0.080465	-0.143558	-0.420246	-0.441852	-0.0754352	-0.249378	1.89049	-0.0475345	-0.110157	-0.18796	-0.0970503	-0.606168	-0.284668	-0.364973	-0.14505	-0.190691	-0.241109	2798.13	2183.7
bin_104_144	0.644605	2.28598	-0.294713	5.4733	-0.171275	-0.080465	-0.143558	0.151801	-0.441852	-0.0754352	-0.249378	-0.387548	-0.0475345	-0.110157	-0.18796	-0.0970503	0.0164472	0.281639	1.48227	-0.14505	-0.190691	-0.241109	2801.22	2272.31
bin_104_145	-0.272783	-0.194255	-0.294713	1.80771	-0.171275	-0.080465	-0.143558	-0.420246	-0.441852	-0.0754352	-0.249378	0.751473	-0.0475345	-0.110157	-0.18796	-0.0970503	0.639062	-0.284668	2.4059	-0.14505	-0.190691	-0.241109	2807.32	2344.28
bin_104_146	-0.272783	-0.194255	-0.294713	-0.391648	-0.171275	-0.080465	-0.143558	-0.420246	-0.441852	-0.0754352	-0.249378	-0.387548	-0.0475345	-0.110157	-0.18796	0.677408	1.26168	-0.284668	0.558651	0.874755	-0.190691	-0.241109	2802.58	2431.98
bin_104_147	-0.272783	-0.194255	-0.294713	-0.391648	-0.171275	-0.080465	-0.143558	-0.420246	-0.441852	-0.0754352	-0.249378	-0.387548	-0.0475345	-0.110157	-0.18796	-0.0970503	-0.606168	-0.284668	-0.364973	-0.14505	-0.190691	-0.241109	2802.67	2509.71
bin_104_148	-0.272783	-0.194255	-0.294713	-0.391648	-0.171275	-0.080465	-0.143558	-0.420246	-0.441852	-0.0754352	2.55547	-0.387548	-0.0475345	-0.110157	-0.18796	-0.0970503	0.0164472	-0.284668	0.558651	-0.14505	-0.190691	-0.241109	2802.67	2587.83
bin_104_149	-0.272783	-0.194255	3.11852	-0.391648	-0.171275	-0.080465	-0.143558	-0.420246	-0.441852	-0.0754352	-0.249378	0.751473	-0.0475345	3.66943	2.2896	-0.0970503	0.639062	0.847946	-0.364973	-0.14505	-0.190691	-0.241109	2802.67	2665.96
bin_104_150	-0.272783	-0.194255	-0.294713	-0.0250882	-0.171275	-0.080465	6.92706	-0.420246	-0.441852	-0.0754352	-0.249378	3.02951	-0.0475345	-0.110157	-0.18796	-0.0970503	0.639062	-0.284668	-0.364973	-0.14505	-0.190691	-0.241109	2802.67	2734.31
bin_104_151	-0.272783	-0.194255	0.84303	-0.391648	-0.171275	-0.080465	-0.143558	-0.420246	3.72084	-0.0754352	-0.249378	-0.387548	-0.0475345	-0.110157	9.72226	-0.0970503	0.639062	-0.284668	-0.364973	-0.14505	-0.190691	-0.241109	2801.26	2799.29
bin_104_152	-0.272783	-0.194255	-0.294713	-0.391648	-0.171275	-0.080465	-0.143558	0.151801	-0.441852	-0.0754352	-0.249378	1.89049	-0.0475345	-0.110157	-0.18796	-0.0970503	-0.606168	-0.284668	-0.364973	-0.14505	-0.190691	-0.241109	2804.55	2877.23
bin_104_153	-0.272783	-0.194255	-0.294713	-0.391648	-0.171275	-0.080465	-0.143558	-0.420246	-0.441852	-0.0754352	-0.249378	-0.387548	-0.0475345	-0.110157	-0.18796	-0.0970503	0.0164472	-0.284668	-0.364973	-0.14505	-0.190691	-0.241109	2808.35	2945.62
bin_104_154	-0.272783	-0.194255	-0.294713	-0.0250882	0.373535	-0.080465	-0.143558	-0.420246	-0.441852	-0.0754352	-0.249378	-0.387548	-0.0475345	-0.110157	-0.18796	-0.0970503	1.26168	-0.284668	0.558651	-0.14505	-0.190691	-0.241109	2812.44	3027.28
bin_104_155	-0.272783	-0.194255	-0.294713	-0.0250882	-0.171275	-0.080465	-0.143558	-0.420246	-0.441852	-0.0754352	1.15305	1.89049	-0.0475345	-0.110157	-0.18796	-0.0970503	0.0164472	-0.284668	-0.364973	-0.14505	-0.190691	-0.241109	2817.09	3100.52
bin_104_156	-0.272783	-0.194255	-0.294713	-0.391648	-0.171275	-0.080465	-0.143558	-0.420246	-0.441852	-0.0754352	1.15305	-0.387548	-0.0475345	-0.110157	4.76715	-0.0970503	0.639062	-0.284668	2.4059	-0.14505	-0.190691	-0.241109	2816.4	3175.54
bin_104_157	-0.272783	-0.194255	-0.294713	-0.391648	-0.171275	-0.080465	3.39175	-0.420246	-0.441852	-0.0754352	2.55547	-0.387548	-0.0475345	-0.110157	-0.18796	-0.0970503	-0.606168	-0.284668	-0.364973	-0.14505	-0.190691	1.31768	2827.33	3261.43
bin_104_158	-0.272783	-0.194255	-0.294713	-0.391648	-0.171275	-0.080465	-0.143558	1.86794	2.05576	-0.0754352	-0.249378	0.751473	-0.0475345	-0.110157	-0.18796	-0.0970503	-0.606168	-0.284668	-0.364973	-0.14505	-0.190691	1.31768	2827.07	3344.67
bin_104_159	-0.272783	-0.194255	-0.294713	-0.391648	-0.171275	-0.080465	-0.143558	-0.420246	1.22323	-0.0754352	-0.249378	-0.387548	-0.0475345	-0.110157	-0.18796	-0.0970503	1.26168	-0.284668	-0.364973	-0.14505	-0.190691	-0.241109	2831.97	3447.19
bin_104_160	-0.272783	-0.194255	-0.294713	-0.391648	-0.171275	-0.080465	-0.143558	-0.420246	-0.441852	-0.0754352	-0.249378	-0.387548	-0.0475345	-0.110157	2.2896	-0.0970503	0.0164472	0.847946	-0.364973	-0.14505	-0.190691	-0.241109	2838.07	3524.09
bin_104_161	-0.272783	1.04586	-0.294713	-0.391648	-0.171275	-0.080465	-0.143558	-0.420246	-0.441852	-0.0754352	-0.249378	-0.387548	-0.0475345	-0.110157	-0.18796	-0.0970503	0.639062	-0.284668	-0.364973	-0.14505	-0.190691	2.87647	2841.73	3622.97
bin_104_162	0.644605	-0.194255	-0.294713	-0.391648	-0.171275	-0.080465	-0.143558	-0.420246	-0.441852	-0.0754352	-0.249378	0.751473	-0.0475345	3.66943	-0.18796	-0.0970503	-0.606168	0.281639	-0.364973	-0.14505	-0.190691	-0.241109	2851.5	3730.39
bin_104_163	-0.272783	-0.194255	-0.294713	-0.391648	-0.171275	-0.080465	-0.143558	-0.420246	-0.441852	-0.0754352	-0.249378	-0.387548	-0.0475345	7.44902	2.2896	-0.0970503	0.639062	-0.284668	-0.364973	-0.14505	-0.190691	-0.241109	2851.5	3837.8
bin_104_164	-0.272783	-0.194255	-0.294713	-0.391648	-0.171275	-0.080465	-0.143558	-0.420246	-0.441852	-0.0754352	-0.249378	-0.387548	-0.0475345	-0.110157	-0.18796	-0.0970503	-0.606168	-0.284668	-0.364973	-0.14505	-0.190691	-0.241109	2856.38	3940.32
bin_104_165	-0.272783	-0.194255	-0.294713	-0.391648	-0.171275	-0.080465	-0.143558	-0.420246	-0.441852	-0.0754352	-0.249378	-0.387548	-0.0475345	-0.110157	-0.18796	-0.0970503	0.639062	-0.284668	-0.364973	-0.14505	-0.190691	-0.241109	2861.26	4072.17
bin_104_166	-0.272783	-0.194255	-0.294713	-0.391648	0.373535	-0.080465	-0.143558	-0.420246	-0.441852	-0.0754352	-0.249378	-0.387548	-0.0475345	-0.110157	-0.18796	-0.0970503	0.639062	0.281639	0.558651	-0.14505	-0.190691	-0.241109	2861.26	4169.83
bin_104_167	0.644605	-0.194255	-0.294713	-0.391648	-0.171275	-0.080465	-0.143558	-0.420246	-0.441852	-0.0754352	-0.249378	-0.387548	-0.0475345	-0.110157	2.2896	-0.0970503	-0.606168	-0.284668	1.48227	-0.14505	-0.190691	-0.241109	2861.26	4296.78
bin_104_168	-0.272783	-0.194255	-0.294713	-0.391648	-0.171275	-0.080465	-0.143558	-0.420246	-0.441852	-0.0754352	-0.249378	-0.387548	-0.0475345	-0.110157	-0.18796	-0.0970503	0.0164472	0.281639	1.48227	-0.14505	-0.190691	-0.241109	2856.44	4399.26
bin_104_169	-0.272783	-0.194255	0.84303	-0.391648	-0.171275	-0.080465	-0.143558	-0.420246	-0.441852	-0.0754352	-0.249378	-0.387548	-0.0475345	-0.110157	-0.18796	-0.0970503	1.88429	-0.284668	1.48227	-0.14505	-0.190691	-0.241109	2851.5	4521.38
bin_104_170	-0.272783	-0.194255	-0.294713	-0.391648	-0.171275	-0.080465	-0.143558	-0.420246	-0.441852	-0.0754352	-0.249378	-0.387548	-0.0475345	-0.110157	2.2896	-0.0970503	-0.606168	-0.284668	1.48227	-0.14505	-0.190691	-0.241109	2851.5	4638.57
bin_104_171	-0.272783	-0.194255	-0.294713	-0.391648	-0.171275	-0.080465	-0.143558	-0.420246	-0.441852	-0.0754352	-0.249378	-0.387548	-0.0475345	-0.110157	-0.18796	-0.0970503	0.0164472	-0.284668	-0.364973	-0.14505	-0.190691	-0.241109	2841.73	4755.75
bin_104_172	-0.272783	-0.194255	-0.294713	-0.391648	-0.171275	-0.080465	-0.143558	-0.420246	-0.441852	-0.0754352	-0.249378	-0.387548	-0.0475345	-0.110157	-0.18796	-0.0970503	0.0164472	-0.284668	0.558651	-0.14505	-0.190691	-0.241109	2841.73	4872.94
bin_104_173	-0.272783	-0.194255	-0.294713	-0.391648	-0.171275	-0.080465	-0.143558	-0.420246	-0.441852	-0.0754352	-0.249378	-0.387548	-0.0475345	-0.110157	4.76715	-0.0970503	3.75214	-0.284668	-0.364973	-0.14505	-0.190691	-0.241109	2836.91	4978.79
bin_104_174	-0.272783	-0.194255	0.84303	-0.391648	-0.171275	-0.080465	-0.143558	-0.420246	-0.441852	-0.0754352	-0.249378	-0.387548	-0.0475345	-0.110157	-0.18796	-0.0970503	-0.606168	-0.284668	2.4059	-0.14505	-0.190691	-0.241109	2831.97	5107.31
bin_104_175	-0.272783	-0.194255	-0.294713	-0.391648	-0.171275	-0.080465	-0.143558	-0.420246	-0.441852	-0.0754352	-0.249378	-0.387548	-0.0475345	-0.110157	4.76715	2.22632	0.0164472	-0.284668	0.558651	-0.14505	-0.190691	-0.241109	2831.97	5204.96
bin_104_176	2.47938	-0.194255	-0.294713	-0.391648	-0.171275	-0.080465	3.39175	-0.420246	-0.441852	-0.0754352	-0.249378	1.89049	-0.0475345	-0.110157	-0.18796	0.677408	0.0164472	-0.284668	-0.364973	-0.14505	-0.190691	1.31768	2831.97	5292.85
bin_104_177	2.47938	-0.194255	-0.294713	-0.391648	-0.171275	-0.080465	-0.143558	-0.420246	-0.441852	-0.0754352	-0.249378	1.89049	-0.0475345	-0.110157	7.24471	3.00078	1.26168	0.281639	1.48227	-0.14505	-0.190691	-0.241109	2827.06	5385.64
bin_104_178	-0.272783	-0.194255	-0.294713	-0.391648	-0.171275	-0.080465	-0.143558	0.151801	-0.441852	-0.0754352	-0.249378	-0.387548	-0.0475345	-0.110157	-0.18796	-0.0970503	0.0164472	0.847946	1.48227	-0.14505	-0.190691	-0.241109	2831.97	5468.63
bin_104_179	-0.272783	-0.194255	-0.294713	-0.391648	-0.171275	-0.080465	-0.143558	0.151801	-0.441852	-0.0754352	-0.249378	1.89049	-0.0475345	-0.110157	2.2896	-0.0970503	0.0164472	-0.284668	5.17677	-0.14505	-0.190691	-0.241109	2822.2	5536.99
bin_104_180	-0.272783	-0.194255	-0.294713	-0.391648	-0.171275	-0.080465	-0.143558	-0.420246	0.390687	-0.0754352	-0.249378	-0.387548	-0.0475345	-0.110157	-0.18796	1.45187	-0.606168	-0.284668	0.558651	-0.14505	-0.190691	-0.241109	2822.2	5610.23
bin_104_181	-0.272783	-0.194255	-0.294713	-0.391648	-0.171275	-0.080465	-0.143558	-0.420246	-0.441852	-0.0754352	-0.249378	-0.387548	-0.0475345	-0.110157	2.2896	-0.0970503	-0.606168	0.847946	-0.364973	-0.14505	-0.190691	-0.241109	2822.2	5683.47
bin_104_182	0.644605	-0.194255	-0.294713	-0.391648	-0.171275	-0.080465	-0.143558	-0.420246	-0.441852	-0.0754352	-0.249378	-0.387548	-0.0475345	-0.110157	4.76715	-0.0970503	2.50691	1.41425	4.25315	-0.14505	-0.190691	-0.241109	2822.2	5751.82
bin_104_183	-0.272783	-0.194255	-0.294713	-0.391648	-0.171275	-0.080465	-0.143558	-0.420246	-0.441852	-0.0754352	-0.249378	3.02951	-0.0475345	-0.110157	-0.18796	0.677408	1.26168	0.281639	-0.364973	-0.14505	0.64676	-0.241109	2813.66	5821.1
bin_104_184	-0.272783	-0.194255	-0.294713	-0.391648	-0.171275	-0.080465	3.39175	-0.420246	0.390687	-0.0754352	-0.249378	-0.387548	-0.0475345	-0.110157	-0.18796	-0.0970503	3.75214	-0.284668	1.48227	-0.14505	-0.190691	-0.241109	2812.44	5888.54
bin_104_185	5.23154	-0.194255	-0.294713	-0.391648	-0.171275	-0.080465	-0.143558	-0.420246	-0.441852	-0.0754352	-0.249378	-0.387548	-0.0475345	-0.110157	-0.18796	3.77524	-0.606168	0.847946	-0.364973	-0.14505	-0.190691	-0.241109	2812.44	5956.9
bin_104_186	-0.272783	-0.194255	-0.294713	-0.391648	-0.171275	-0.080465	-0.143558	-0.420246	-0.441852	-0.0754352	-0.249378	0.751473	-0.0475345	-0.110157	-0.18796	1.45187	-0.606168	-0.284668	-0.364973	-0.14505	0.64676	-0.241109	2804.85	6019.27
bin_104_187	-0.272783	-0.194255	0.84303	-0.391648	0.373535	-0.080465	-0.143558	-0.420246	-0.441852	10	-0.249378	-0.387548	-0.0475345	-0.110157	-0.18796	-0.0970503	0.639062	-0.284668	-0.364973	-0.14505	-0.190691	-0.241109	2802.67	6093.61
bin_104_188	-0.272783	-0.194255	-0.294713	-0.391648	-0.171275	-0.080465	-0.143558	-0.420246	-0.441852	-0.0754352	-0.249378	-0.387548	-0.0475345	-0.110157	-0.18796	-0.0970503	-0.606168	2.54687	-0.364973	-0.14505	-0.190691	-0.241109	2794.8	6158.54
bin_104_189	-0.272783	-0.194255	-0.294713	-0.391648	-0.171275	-0.080465	-0.143558	-0.420246	-0.441852	-0.0754352	-0.249378	-0.387548	-0.0475345	-0.110157	-0.18796	1.45187	0.0164472	0.847946	-0.364973	-0.14505	-0.190691	-0.241109	2792.91	6235.21
bin_104_190	-0.272783	-0.194255	3.11852	-0.391648	-0.171275	-0.080465	-0.143558	-0.420246	0.390687	-0.0754352	-0.249378	-0.387548	-0.0475345	-0.110157	-0.18796	-0.0970503	2.50691	-0.284668	-0.364973	-0.14505	-0.190691	-0.241109	2785.04	6305.02
bin_104_191	-0.272783	-0.194255	-0.294713	-0.391648	-0.171275	-0.080465	-0.143558	-0.420246	-0.441852	-0.0754352	-0.249378	-0.387548	-0.0475345	-0.110157	-0.18796	1.45187	0.0164472	-0.284668	-0.364973	-0.14505	-0.190691	-0.241109	2783.14	6386.58
bin_104_192	-0.272783	-0.194255	-0.294713	-0.391648	-0.171275	-0.080465	-0.143558	-0.420246	-0.441852	-0.0754352	-0.249378	-0.387548	-0.0475345	-0.110157	-0.18796	-0.0970503	1.88429	-0.284668	-0.364973	-0.14505	1.48421	-0.241109	2777.53	6450.77
bin_104_193	-0.272783	-0.194255	-0.294713	-0.391648	0.918346	-0.080465	-0.143558	-0.420246	-0.441852	-0.0754352	-0.249378	-0.387548	-0.0475345	-0.110157	-0.18796	-0.0970503	-0.606168	0.281639	-0.364973	-0.14505	-0.190691	-0.241109	2773.38	6533.06
bin_104_194	5.23154	-0.194255	-0.294713	-0.391648	-0.171275	-0.080465	-0.143558	-0.420246	-0.441852	-0.0754352	-0.249378	-0.387548	-0.0475345	-0.110157	-0.18796	-0.0970503	0.0164472	0.281639	-0.364973	-0.14505	-0.190691	-0.241109	2773.38	6611.18
bin_104_195	-0.272783	-0.194255	-0.294713	0.341471	-0.171275	-0.080465	-0.143558	-0.420246	-0.441852	-0.0754352	-0.249378	-0.387548	-0.0475345	-0.110157	-0.18796	-0.0970503	-0.606168	-0.284668	-0.364973	-0.14505	-0.190691	-0.241109	2763.61	6689.3
bin_104_196	-0.272783	-0.194255	-0.294713	-0.391648	-0.171275	-0.080465	-0.143558	-0.420246	-0.441852	-0.0754352	-0.249378	-0.387548	-0.0475345	-0.110157	-0.18796	-0.0970503	1.88429	1.41425	-0.364973	-0.14505	0.64676	-0.241109	2758.43	6758.63
bin_104_197	1.56199	-0.194255	-0.294713	0.341471	-0.171275	-0.080465	-0.143558	-0.420246	-0.441852	-0.0754352	-0.249378	-0.387548	-0.0475345	-0.110157	-0.18796	-0.0970503	0.0164472	3.11317	-0.364973	-0.14505	-0.190691	-0.241109	2748.96	6845.55
bin_104_198	4.31416	-0.194255	-0.294713	-0.391648	-0.171275	-0.080465	-0.143558	-0.420246	-0.441852	-0.0754352	-0.249378	0.751473	-0.0475345	-0.110157	-0.18796	-0.0970503	1.88429	3.67948	-0.364973	-0.14505	-0.190691	-0.241109	2740.82	6936.69
bin_104_199	-0.272783	-0.194255	-0.294713	-0.391648	-0.171275	-0.080465	-0.143558	-0.420246	-0.441852	-0.0754352	-0.249378	0.751473	-0.0475345	-0.110157	7.24471	-0.0970503	3.12952	3.67948	-0.364973	-0.14505	-0.190691	-0.241109	2734.31	7021.33
bin_104_200	1.56199	-0.194255	-0.294713	-0.391648	0.373535	-0.080465	-0.143558	-0.420246	-0.441852	-0.0754352	-0.249378	0.751473	-0.0475345	-0.110157	-0.18796	-0.0970503	0.639062	5.3784	-0.364973	-0.14505	0.64676	-0.241109	2724.55	7099.45
bin_104_201	4.31416	-0.194255	-0.294713	-0.391648	0.373535	-0.080465	-0.143558	-0.420246	-0.441852	-0.0754352	-0.249378	-0.387548	-0.0475345	-0.110157	-0.18796	-0.0970503	-0.606168	5.3784	-0.364973	-0.14505	-0.190691	-0.241109	2709.09	7196.29
bin_104_202	-0.272783	-0.194255	-0.294713	-0.0250882	-0.171275	-0.080465	-0.143558	-0.420246	-0.441852	-0.0754352	-0.249378	-0.387548	-0.0475345	-0.110157	-0.18796	-0.0970503	2.50691	1.98056	-0.364973	-0.14505	-0.190691	-0.241109	2695.25	7275.23
bin_104_203	-0.272783	-0.194255	-0.294713	-0.391648	-0.171275	-0.080465	-0.143558	-0.420246	-0.441852	-0.0754352	-0.249378	-0.387548	-0.0475345	-0.110157	-0.18796	-0.0970503	0.639062	3.11317	-0.364973	-0.14505	-0.190691	-0.241109	2685.49	7372.88
bin_104_204	0.644605	-0.194255	-0.294713	-0.391648	-0.171275	-0.080465	-0.143558	-0.420246	-0.441852	-0.0754352	-0.249378	-0.387548	-0.0475345	-0.110157	-0.18796	-0.0970503	0.0164472	1.98056	-0.364973	-0.14505	-0.190691	-0.241109	2672.47	7447.75
bin_104_205	-0.272783	-0.194255	-0.294713	-0.391648	-0.171275	-0.080465	-0.143558	-0.420246	-0.441852	-0.0754352	-0.249378	-0.387548	-0.0475345	-0.110157	-0.18796	-0.0970503	-0.606168	-0.284668	-0.364973	-0.14505	-0.190691	-0.241109	2641.54	7558.42
bin_104_206	-0.272783	-0.194255	-0.294713	-0.391648	-0.171275	-0.080465	-0.143558	-0.420246	-0.441852	-0.0754352	-0.249378	0.751473	-0.0475345	-0.110157	-0.18796	-0.0970503	1.26168	-0.284668	-0.364973	-0.14505	-0.190691	-0.241109	2617.13	7656.08
bin_104_207	-0.272783	-0.194255	-0.294713	-0.391648	-0.171275	-0.080465	-0.143558	-0.420246	-0.441852	-0.0754352	-0.249378	-0.387548	-0.0475345	3.66943	4.76715	-0.0970503	0.0164472	-0.284668	-0.364973	-0.14505	0.64676	-0.241109	2597.6	7743.97
bin_104_208	-0.272783	-0.194255	-0.294713	-0.391648	-0.171275	-0.080465	-0.143558	-0.420246	-0.441852	-0.0754352	-0.249378	-0.387548	-0.0475345	-0.110157	-0.18796	-0.0970503	0.0164472	-0.284668	-0.364973	-0.14505	-0.190691	-0.241109	2568.3	7861.15
bin_104_209	-0.272783	-0.194255	-0.294713	-0.391648	3.09759	-0.080465	-0.143558	-0.420246	-0.441852	-0.0754352	-0.249378	-0.387548	-0.0475345	-0.110157	-0.18796	0.677408	-0.606168	-0.284668	-0.364973	-0.14505	-0.190691	-0.241109	2543.89	7968.57
bin_104_210	-0.272783	-0.194255	-0.294713	-0.391648	0.373535	-0.080465	-0.143558	-0.420246	-0.441852	-0.0754352	-0.249378	-0.387548	-0.0475345	-0.110157	-0.18796	-0.0970503	-0.606168	-0.284668	-0.364973	-0.14505	3.99656	-0.241109	2499.94	8085.76
bin_104_211	-0.272783	-0.194255	-0.294713	-0.391648	-0.171275	-0.080465	-0.143558	0.723847	-0.441852	-0.0754352	1.15305	-0.387548	-0.0475345	-0.110157	-0.18796	-0.0970503	1.88429	-0.284668	-0.364973	-0.14505	2.32166	-0.241109	2460.88	8212.71
bin_104_212	-0.272783	-0.194255	-0.294713	-0.391648	0.373535	-0.080465	-0.143558	-0.420246	-0.441852	-0.0754352	-0.249378	-0.387548	-0.0475345	-0.110157	-0.18796	-0.0970503	0.0164472	-0.284668	-0.364973	-0.14505	2.32166	-0.241109	2421.82	8329.89
bin_104_213	-0.272783	-0.194255	-0.294713	-0.391648	0.373535	4.76914	-0.143558	-0.420246	-0.441852	-0.0754352	-0.249378	-0.387548	-0.0475345	-0.110157	-0.18796	-0.0970503	0.0164472	0.281639	-0.364973	-0.14505	5.67147	-0.241109	2363.23	8466.61
bin_104_214	-0.272783	-0.194255	-0.294713	1.44115	-0.171275	-0.080465	-0.143558	-0.420246	-0.441852	-0.0754352	-0.249378	-0.387548	-0.0475345	-0.110157	-0.18796	-0.0970503	1.88429	-0.284668	0.558651	-0.14505	-0.190691	-0.241109	2319.28	8581.35
bin_104_215	-0.272783	-0.194255	-0.294713	0.708031	0.918346	-0.080465	-0.143558	0.723847	-0.441852	-0.0754352	-0.249378	-0.387548	-0.0475345	-0.110157	-0.18796	-0.0970503	-0.606168	-0.284668	0.558651	-0.14505	0.64676	-0.241109	2275.34	8691.21
bin_104_216	-0.272783	-0.194255	-0.294713	-0.0250882	-0.171275	-0.080465	-0.143558	-0.420246	-0.441852	-0.0754352	-0.249378	-0.387548	-0.0475345	10	-0.18796	-0.0970503	5.61998	-0.284668	-0.364973	-0.14505	-0.190691	-0.241109	2236.28	8759.57
bin_104_217	-0.272783	-0.194255	-0.294713	-0.391648	-0.171275	-0.080465	-0.143558	-0.420246	-0.441852	-0.0754352	-0.249378	-0.387548	-0.0475345	3.66943	-0.18796	-0.0970503	1.88429	-0.284668	-0.364973	-0.14505	-0.190691	-0.241109	2197.22	8837.69
bin_104_218	-0.272783	-0.194255	-0.294713	0.341471	-0.171275	4.76914	-0.143558	-0.420246	-0.441852	-0.0754352	-0.249378	-0.387548	-0.0475345	-0.110157	-0.18796	-0.0970503	0.639062	-0.284668	-0.364973	-0.14505	-0.190691	-0.241109	2162.22	8899.54
bin_104_219	-0.272783	-0.194255	1.98077	1.07459	-0.171275	9.61874	-0.143558	-0.420246	-0.441852	-0.0754352	-0.249378	0.751473	-0.0475345	-0.110157	-0.18796	-0.0970503	-0.606168	-0.284668	-0.364973	-0.14505	-0.190691	-0.241109	2128.86	8945.11
bin_104_220	-0.272783	-0.194255	1.98077	0.341471	-0.171275	-0.080465	-0.143558	-0.420246	-0.441852	-0.0754352	-0.249378	-0.387548	-0.0475345	-0.110157	-0.18796	-0.0970503	0.639062	1.98056	-0.364973	-0.14505	-0.190691	-0.241109	2089.8	8984.17
bin_105_132	-0.272783	1.04586	-0.294713	-0.391648	-0.171275	-0.080465	-0.143558	-0.420246	0.390687	-0.0754352	-0.249378	-0.387548	-0.0475345	-0.110157	-0.18796	-0.0970503	-0.606168	0.281639	-0.364973	-0.14505	-0.190691	-0.241109	2327.42	1197.89
bin_105_133	-0.272783	1.04586	-0.294713	-0.391648	-0.171275	-0.080465	-0.143558	0.151801	-0.441852	-0.0754352	-0.249378	-0.387548	-0.0475345	-0.110157	-0.18796	-0.0970503	-0.606168	-0.284668	-0.364973	-0.14505	-0.190691	-0.241109	2426.97	1322.94
bin_105_134	0.644605	-0.194255	-0.294713	-0.391648	-0.171275	-0.080465	-0.143558	-0.420246	-0.441852	-0.0754352	-0.249378	-0.387548	-0.0475345	-0.110157	-0.18796	-0.0970503	-0.606168	-0.284668	-0.364973	-0.14505	0.64676	-0.241109	2499.94	1406.22
bin_105_135	-0.272783	-0.194255	-0.294713	-0.391648	-0.171275	-0.080465	-0.143558	0.151801	0.390687	-0.0754352	-0.249378	-0.387548	-0.0475345	-0.110157	-0.18796	-0.0970503	-0.606168	-0.284668	-0.364973	-0.14505	0.64676	-0.241109	2558.54	1489.22
bin_105_136	-0.272783	-0.194255	-0.294713	-0.391648	-0.171275	-0.080465	-0.143558	0.151801	0.390687	-0.0754352	-0.249378	0.751473	-0.0475345	-0.110157	-0.18796	-0.0970503	-0.606168	-0.284668	-0.364973	-0.14505	-0.190691	-0.241109	2626.89	1582
bin_105_137	-0.272783	-0.194255	-0.294713	-0.391648	-0.171275	-0.080465	-0.143558	-0.420246	-0.441852	-0.0754352	-0.249378	-0.387548	-0.0475345	3.66943	-0.18796	-0.0970503	0.0164472	-0.284668	-0.364973	-0.14505	-0.190691	-0.241109	2680.6	1669.88
bin_105_138	-0.272783	2.28598	-0.294713	-0.391648	-0.171275	-0.080465	-0.143558	1.29589	-0.441852	-0.0754352	1.15305	1.89049	-0.0475345	-0.110157	-0.18796	-0.0970503	-0.606168	-0.284668	-0.364973	-0.14505	-0.190691	2.87647	2724.55	1752.89
bin_105_139	-0.272783	-0.194255	-0.294713	-0.391648	-0.171275	-0.080465	-0.143558	0.723847	2.05576	-0.0754352	-0.249378	-0.387548	-0.0475345	-0.110157	-0.18796	-0.0970503	0.0164472	-0.284668	-0.364973	-0.14505	-0.190691	-0.241109	2763.61	1835.9
bin_105_140	-0.272783	-0.194255	-0.294713	-0.391648	-0.171275	-0.080465	-0.143558	0.723847	0.390687	-0.0754352	-0.249378	10	-0.0475345	-0.110157	-0.18796	-0.0970503	0.0164472	-0.284668	-0.364973	0.874755	-0.190691	-0.241109	2792.91	1933.55
bin_105_141	-0.272783	-0.194255	-0.294713	-0.391648	-0.171275	-0.080465	-0.143558	-0.420246	-0.441852	-0.0754352	-0.249378	9.86364	-0.0475345	-0.110157	-0.18796	-0.0970503	0.639062	0.281639	-0.364973	-0.14505	-0.190691	-0.241109	2812.44	2016.56
bin_105_142	-0.272783	-0.194255	-0.294713	0.341471	-0.171275	-0.080465	-0.143558	0.151801	-0.441852	-0.0754352	-0.249378	-0.387548	-0.0475345	-0.110157	-0.18796	-0.0970503	-0.606168	-0.284668	-0.364973	-0.14505	-0.190691	-0.241109	2828.17	2097.12
bin_105_143	-0.272783	-0.194255	-0.294713	0.341471	-0.171275	-0.080465	-0.143558	-0.420246	-0.441852	-0.0754352	1.15305	-0.387548	-0.0475345	-0.110157	-0.18796	-0.0970503	-0.606168	-0.284668	-0.364973	-0.14505	-0.190691	-0.241109	2835.05	2181.58
bin_105_144	-0.272783	6.00633	-0.294713	2.90739	-0.171275	-0.080465	-0.143558	-0.420246	-0.441852	-0.0754352	-0.249378	0.751473	-0.0475345	7.44902	-0.18796	-0.0970503	0.0164472	0.281639	-0.364973	-0.14505	-0.190691	-0.241109	2841.73	2285.1
bin_105_145	-0.272783	2.28598	-0.294713	5.4733	-0.171275	-0.080465	3.39175	-0.420246	-0.441852	-0.0754352	2.55547	-0.387548	-0.0475345	-0.110157	-0.18796	-0.0970503	0.639062	-0.284668	1.48227	-0.14505	-0.190691	-0.241109	2845.33	2349.41
bin_105_146	-0.272783	-0.194255	-0.294713	0.708031	-0.171275	-0.080465	-0.143558	-0.420246	-0.441852	-0.0754352	2.55547	-0.387548	-0.0475345	-0.110157	-0.18796	-0.0970503	1.26168	-0.284668	1.48227	-0.14505	-0.190691	-0.241109	2841.73	2441.35
bin_105_147	-0.272783	-0.194255	-0.294713	0.341471	-0.171275	-0.080465	-0.143558	-0.420246	-0.441852	-0.0754352	-0.249378	0.751473	-0.0475345	-0.110157	-0.18796	-0.0970503	1.26168	-0.284668	0.558651	-0.14505	-0.190691	-0.241109	2841.55	2510.43
bin_105_148	-0.272783	-0.194255	-0.294713	-0.0250882	-0.171275	-0.080465	-0.143558	-0.420246	-0.441852	-0.0754352	-0.249378	0.751473	-0.0475345	-0.110157	-0.18796	-0.0970503	0.639062	-0.284668	-0.364973	-0.14505	-0.190691	-0.241109	2840.96	2581.27
bin_105_149	-0.272783	-0.194255	-0.294713	-0.391648	-0.171275	-0.080465	6.92706	-0.420246	-0.441852	-0.0754352	1.15305	0.751473	-0.0475345	-0.110157	-0.18796	-0.0970503	-0.606168	-0.284668	1.48227	-0.14505	-0.190691	-0.241109	2841.73	2665.96
bin_105_150	-0.272783	-0.194255	-0.294713	-0.391648	-0.171275	-0.080465	-0.143558	-0.420246	-0.441852	-0.0754352	-0.249378	3.02951	-0.0475345	-0.110157	-0.18796	-0.0970503	0.639062	-0.284668	-0.364973	-0.14505	-0.190691	-0.241109	2840.22	2731.95
bin_105_151	-0.272783	-0.194255	-0.294713	-0.391648	-0.171275	-0.080465	-0.143558	-0.420246	-0.441852	-0.0754352	1.15305	-0.387548	-0.0475345	-0.110157	-0.18796	-0.0970503	0.639062	0.281639	-0.364973	-0.14505	-0.190691	-0.241109	2846.46	2807.7
bin_105_152	-0.272783	-0.194255	-0.294713	-0.391648	-0.171275	-0.080465	-0.143558	-0.420246	1.22323	-0.0754352	-0.249378	-0.387548	-0.0475345	-0.110157	-0.18796	-0.0970503	0.639062	-0.284668	-0.364973	-0.14505	-0.190691	-0.241109	2848.45	2883.73
bin_105_153	-0.272783	-0.194255	-0.294713	-0.391648	-0.171275	-0.080465	-0.143558	-0.420246	-0.441852	-0.0754352	-0.249378	-0.387548	-0.0475345	-0.110157	-0.18796	-0.0970503	1.26168	0.281639	-0.364973	-0.14505	-0.190691	-0.241109	2851.5	2949.15
bin_105_154	-0.272783	-0.194255	-0.294713	-0.0250882	-0.171275	-0.080465	3.39175	-0.420246	-0.441852	-0.0754352	-0.249378	-0.387548	-0.0475345	-0.110157	-0.18796	-0.0970503	0.0164472	-0.284668	0.558651	-0.14505	-0.190691	-0.241109	2861.26	3027.28
bin_105_155	-0.272783	-0.194255	-0.294713	-0.391648	-0.171275	-0.080465	-0.143558	-0.420246	-0.441852	-0.0754352	-0.249378	-0.387548	-0.0475345	-0.110157	-0.18796	-0.0970503	1.88429	-0.284668	-0.364973	-0.14505	-0.190691	-0.241109	2862.39	3095.31
bin_105_156	-0.272783	-0.194255	-0.294713	-0.391648	-0.171275	-0.080465	3.39175	-0.420246	0.390687	-0.0754352	-0.249378	3.02951	-0.0475345	-0.110157	-0.18796	-0.0970503	1.26168	-0.284668	-0.364973	-0.14505	-0.190691	2.87647	2871.03	3173.76
bin_105_157	-0.272783	-0.194255	-0.294713	-0.391648	-0.171275	-0.080465	-0.143558	0.151801	-0.441852	-0.0754352	-0.249378	-0.387548	-0.0475345	-0.110157	-0.18796	-0.0970503	2.50691	-0.284668	-0.364973	-0.14505	-0.190691	-0.241109	2880.79	3261.65
bin_105_158	-0.272783	-0.194255	-0.294713	-0.391648	-0.171275	-0.080465	-0.143558	-0.420246	-0.441852	-0.0754352	-0.249378	-0.387548	-0.0475345	-0.110157	-0.18796	-0.0970503	1.26168	-0.284668	-0.364973	-0.14505	-0.190691	-0.241109	2885.32	3335.61
bin_105_159	-0.272783	1.04586	-0.294713	-0.391648	-0.171275	-0.080465	-0.143558	-0.420246	-0.441852	-0.0754352	2.55547	0.751473	-0.0475345	-0.110157	-0.18796	-0.0970503	0.639062	-0.284668	-0.364973	-0.14505	-0.190691	-0.241109	2885.62	3422.84
bin_105_160	-0.272783	-0.194255	-0.294713	-0.391648	-0.171275	-0.080465	-0.143558	-0.420246	-0.441852	-0.0754352	1.15305	-0.387548	-0.0475345	-0.110157	-0.18796	-0.0970503	2.50691	-0.284668	-0.364973	-0.14505	-0.190691	-0.241109	2890.56	3515.55
bin_105_161	-0.272783	-0.194255	-0.294713	-0.391648	-0.171275	-0.080465	-0.143558	-0.420246	-0.441852	-0.0754352	-0.249378	-0.387548	-0.0475345	-0.110157	-0.18796	-0.0970503	-0.606168	0.281639	-0.364973	-0.14505	-0.190691	-0.241109	2900.33	3613.2
bin_105_162	-0.272783	-0.194255	-0.294713	-0.391648	-0.171275	-0.080465	-0.143558	-0.420246	-0.441852	-0.0754352	-0.249378	1.89049	-0.0475345	-0.110157	-0.18796	-0.0970503	0.639062	-0.284668	-0.364973	-0.14505	-0.190691	2.87647	2905.03	3706.15
bin_105_163	-0.272783	-0.194255	-0.294713	-0.391648	-0.171275	-0.080465	-0.143558	-0.420246	-0.441852	-0.0754352	-0.249378	-0.387548	-0.0475345	-0.110157	2.2896	-0.0970503	0.639062	0.281639	-0.364973	-0.14505	-0.190691	-0.241109	2910.09	3818.27
bin_105_164	-0.272783	-0.194255	-0.294713	-0.391648	-0.171275	-0.080465	-0.143558	-0.420246	0.390687	-0.0754352	-0.249378	0.751473	-0.0475345	-0.110157	2.2896	-0.0970503	0.639062	-0.284668	-0.364973	-0.14505	-0.190691	-0.241109	2914.91	3920.27
bin_105_165	-0.272783	-0.194255	-0.294713	-0.391648	-0.171275	-0.080465	-0.143558	-0.420246	-0.441852	-0.0754352	-0.249378	-0.387548	-0.0475345	-0.110157	-0.18796	-0.0970503	0.639062	-0.284668	0.558651	-0.14505	-0.190691	-0.241109	2919.86	4033.11
bin_105_166	-0.272783	-0.194255	-0.294713	-0.391648	0.373535	-0.080465	-0.143558	-0.420246	-0.441852	-0.0754352	-0.249378	-0.387548	-0.0475345	-0.110157	-0.18796	-0.0970503	-0.606168	-0.284668	-0.364973	-0.14505	-0.190691	1.31768	2919.86	4160.06
bin_105_167	-0.272783	-0.194255	-0.294713	-0.391648	-0.171275	-0.080465	-0.143558	-0.420246	-0.441852	-0.0754352	-0.249378	0.751473	-0.0475345	-0.110157	-0.18796	0.677408	1.88429	-0.284668	-0.364973	-0.14505	-0.190691	-0.241109	2919.86	4277.25
bin_105_168	-0.272783	-0.194255	-0.294713	-0.391648	-0.171275	-0.080465	-0.143558	-0.420246	-0.441852	-0.0754352	-0.249378	-0.387548	-0.0475345	-0.110157	-0.18796	-0.0970503	1.88429	-0.284668	-0.364973	-0.14505	-0.190691	-0.241109	2919.86	4394.43
bin_105_169	-0.272783	-0.194255	-0.294713	-0.391648	-0.171275	-0.080465	-0.143558	-0.420246	0.390687	-0.0754352	-0.249378	-0.387548	-0.0475345	-0.110157	4.76715	-0.0970503	-0.606168	-0.284668	-0.364973	0.874755	-0.190691	-0.241109	2919.86	4521.38
bin_105_170	-0.272783	-0.194255	-0.294713	-0.391648	-0.171275	-0.080465	-0.143558	-0.420246	-0.441852	-0.0754352	-0.249378	0.751473	-0.0475345	-0.110157	-0.18796	-0.0970503	-0.606168	-0.284668	0.558651	-0.14505	-0.190691	-0.241109	2919.86	4628.8
bin_105_171	-0.272783	-0.194255	-0.294713	-0.391648	-0.171275	-0.080465	-0.143558	-0.420246	-0.441852	-0.0754352	-0.249378	-0.387548	-0.0475345	-0.110157	-0.18796	-0.0970503	0.639062	-0.284668	2.4059	-0.14505	-0.190691	-0.241109	2910.09	4765.52
bin_105_172	-0.272783	-0.194255	-0.294713	-0.391648	-0.171275	-0.080465	-0.143558	-0.420246	-0.441852	-0.0754352	-0.249378	0.751473	-0.0475345	-0.110157	-0.18796	-0.0970503	0.0164472	-0.284668	1.48227	-0.14505	-0.190691	-0.241109	2910.09	4882.7
bin_105_173	-0.272783	-0.194255	3.11852	-0.0250882	-0.171275	-0.080465	-0.143558	-0.420246	-0.441852	-0.0754352	-0.249378	0.751473	-0.0475345	-0.110157	-0.18796	-0.0970503	-0.606168	-0.284668	2.4059	-0.14505	-0.190691	-0.241109	2910.09	4999.89
bin_105_174	-0.272783	-0.194255	-0.294713	-0.0250882	-0.171275	-0.080465	-0.143558	-0.420246	-0.441852	-0.0754352	-0.249378	0.751473	-0.0475345	-0.110157	-0.18796	-0.0970503	-0.606168	-0.284668	-0.364973	-0.14505	-0.190691	-0.241109	2905.21	5102.4
bin_105_175	-0.272783	-0.194255	-0.294713	-0.391648	-0.171275	-0.080465	-0.143558	-0.420246	-0.441852	-0.0754352	-0.249378	-0.387548	-0.0475345	-0.110157	2.2896	-0.0970503	-0.606168	-0.284668	3.32952	-0.14505	-0.190691	-0.241109	2900.33	5224.49
bin_105_176	-0.272783	-0.194255	0.84303	0.341471	-0.171275	-0.080465	-0.143558	-0.420246	-0.441852	-0.0754352	-0.249378	-0.387548	-0.0475345	-0.110157	-0.18796	1.45187	-0.606168	-0.284668	2.4059	-0.14505	-0.190691	-0.241109	2910.09	5312.38
bin_105_177	-0.272783	-0.194255	0.84303	-0.391648	-0.171275	-0.080465	-0.143558	-0.420246	-0.441852	-0.0754352	-0.249378	0.751473	-0.0475345	-0.110157	2.2896	-0.0970503	1.26168	-0.284668	5.17677	-0.14505	-0.190691	-0.241109	2900.33	5410.03
bin_105_178	0.644605	-0.194255	-0.294713	-0.0250882	-0.171275	-0.080465	-0.143558	-0.420246	-0.441852	-0.0754352	-0.249378	-0.387548	-0.0475345	-0.110157	-0.18796	-0.0970503	0.0164472	-0.284668	5.17677	-0.14505	-0.190691	-0.241109	2900.33	5478.39
bin_105_179	-0.272783	-0.194255	-0.294713	-0.391648	-0.171275	-0.080465	-0.143558	-0.420246	-0.441852	-0.0754352	-0.249378	-0.387548	-0.0475345	-0.110157	-0.18796	0.677408	0.0164472	-0.284668	8.87127	-0.14505	-0.190691	1.31768	2897.07	5559.77
bin_105_180	-0.272783	-0.194255	-0.294713	-0.391648	-0.171275	-0.080465	-0.143558	0.151801	-0.441852	-0.0754352	-0.249378	0.751473	-0.0475345	-0.110157	-0.18796	0.677408	0.639062	-0.284668	-0.364973	-0.14505	-0.190691	-0.241109	2900.33	5634.64
bin_105_181	1.56199	-0.194255	-0.294713	-0.391648	-0.171275	-0.080465	-0.143558	-0.420246	-0.441852	-0.0754352	-0.249378	-0.387548	-0.0475345	-0.110157	-0.18796	2.22632	0.0164472	-0.284668	1.48227	-0.14505	-0.190691	-0.241109	2900.33	5703
bin_105_182	0.644605	-0.194255	-0.294713	-0.391648	-0.171275	-0.080465	-0.143558	-0.420246	-0.441852	-0.0754352	-0.249378	-0.387548	-0.0475345	-0.110157	-0.18796	0.677408	-0.606168	0.281639	1.48227	-0.14505	-0.190691	-0.241109	2887.31	5774.61
bin_105_183	-0.272783	-0.194255	-0.294713	-0.391648	-0.171275	-0.080465	-0.143558	0.151801	-0.441852	-0.0754352	1.15305	-0.387548	-0.0475345	-0.110157	-0.18796	0.677408	-0.606168	-0.284668	-0.364973	-0.14505	-0.190691	-0.241109	2883.51	5837
bin_105_184	-0.272783	-0.194255	-0.294713	-0.391648	-0.171275	-0.080465	-0.143558	-0.420246	0.390687	-0.0754352	-0.249378	-0.387548	-0.0475345	-0.110157	2.2896	0.677408	0.639062	-0.284668	1.48227	-0.14505	-0.190691	-0.241109	2887.31	5911.33
bin_105_185	-0.272783	-0.194255	-0.294713	-0.391648	-0.171275	-0.080465	-0.143558	-0.420246	-0.441852	-0.0754352	-0.249378	-0.387548	-0.0475345	-0.110157	-0.18796	-0.0970503	-0.606168	-0.284668	-0.364973	-0.14505	-0.190691	-0.241109	2880.79	5976.43
bin_105_186	-0.272783	-0.194255	-0.294713	-0.391648	-0.171275	4.76914	-0.143558	-0.420246	-0.441852	-0.0754352	-0.249378	-0.387548	-0.0475345	-0.110157	-0.18796	0.677408	-0.606168	-0.284668	-0.364973	-0.14505	-0.190691	-0.241109	2873.39	6048.49
bin_105_187	-0.272783	-0.194255	-0.294713	-0.0250882	-0.171275	-0.080465	-0.143558	-0.420246	-0.441852	-0.0754352	-0.249378	-0.387548	-0.0475345	-0.110157	-0.18796	-0.0970503	0.0164472	-0.284668	-0.364973	-0.14505	-0.190691	-0.241109	2867.77	6116.4
bin_105_188	-0.272783	-0.194255	-0.294713	-0.391648	-0.171275	-0.080465	-0.143558	-0.420246	-0.441852	-0.0754352	-0.249378	-0.387548	-0.0475345	-0.110157	-0.18796	-0.0970503	0.639062	0.281639	-0.364973	-0.14505	-0.190691	-0.241109	2863.16	6178.25
bin_105_189	-0.272783	-0.194255	-0.294713	-0.391648	-0.171275	-0.080465	-0.143558	-0.420246	-0.441852	-0.0754352	-0.249378	-0.387548	-0.0475345	-0.110157	-0.18796	0.677408	-0.606168	-0.284668	-0.364973	-0.14505	0.64676	-0.241109	2871.03	6259.63
bin_105_190	-0.272783	-0.194255	-0.294713	-0.391648	-0.171275	-0.080465	6.92706	-0.420246	-0.441852	-0.0754352	-0.249378	-0.387548	-0.0475345	-0.110157	2.2896	-0.0970503	0.0164472	-0.284668	-0.364973	-0.14505	-0.190691	1.31768	2853.4	6324.73
bin_105_191	-0.272783	-0.194255	-0.294713	-0.391648	-0.171275	-0.080465	-0.143558	-0.420246	-0.441852	-0.0754352	-0.249378	-0.387548	-0.0475345	-0.110157	-0.18796	-0.0970503	0.0164472	-0.284668	-0.364973	-0.14505	-0.190691	-0.241109	2851.5	6396.34
bin_105_192	-0.272783	-0.194255	-0.294713	-0.391648	0.373535	-0.080465	-0.143558	-0.420246	-0.441852	-0.0754352	-0.249378	-0.387548	-0.0475345	-0.110157	-0.18796	-0.0970503	0.0164472	0.281639	-0.364973	-0.14505	-0.190691	-0.241109	2845.89	6470.3
bin_105_193	-0.272783	-0.194255	-0.294713	-0.391648	1.46316	-0.080465	-0.143558	-0.420246	-0.441852	-0.0754352	-0.249378	-0.387548	-0.0475345	-0.110157	-0.18796	-0.0970503	-0.606168	-0.284668	-0.364973	2.91437	1.48421	-0.241109	2851.5	6562.35
bin_105_194	-0.272783	-0.194255	-0.294713	-0.391648	-0.171275	-0.080465	-0.143558	-0.420246	-0.441852	-0.0754352	-0.249378	-0.387548	-0.0475345	-0.110157	-0.18796	1.45187	0.0164472	0.281639	-0.364973	-0.14505	-0.190691	-0.241109	2834.14	6617.69
bin_105_195	-0.272783	-0.194255	-0.294713	-0.391648	0.373535	-0.080465	-0.143558	-0.420246	-0.441852	-0.0754352	-0.249378	-0.387548	-0.0475345	-0.110157	-0.18796	-0.0970503	-0.606168	0.847946	-0.364973	-0.14505	-0.190691	-0.241109	2836.85	6705.58
bin_105_196	1.56199	-0.194255	-0.294713	-0.391648	-0.171275	-0.080465	-0.143558	-0.420246	-0.441852	-0.0754352	-0.249378	-0.387548	-0.0475345	-0.110157	-0.18796	-0.0970503	0.0164472	1.41425	-0.364973	-0.14505	1.48421	-0.241109	2831.97	6786.96
bin_105_197	-0.272783	-0.194255	-0.294713	-0.391648	-0.171275	-0.080465	-0.143558	-0.420246	-0.441852	-0.0754352	-0.249378	-0.387548	-0.0475345	-0.110157	-0.18796	-0.0970503	1.26168	1.41425	-0.364973	-0.14505	-0.190691	-0.241109	2822.2	6865.08
bin_105_198	-0.272783	-0.194255	-0.294713	-0.391648	-0.171275	-0.080465	-0.143558	-0.420246	-0.441852	-0.0754352	-0.249378	-0.387548	-0.0475345	-0.110157	-0.18796	-0.0970503	1.26168	1.98056	-0.364973	-0.14505	-0.190691	-0.241109	2812.44	6952.97
bin_105_199	0.644605	-0.194255	-0.294713	-0.391648	-0.171275	-0.080465	-0.143558	-0.420246	-0.441852	-0.0754352	-0.249378	0.751473	-0.0475345	-0.110157	-0.18796	-0.0970503	-0.606168	6.51102	-0.364973	-0.14505	-0.190691	-0.241109	2802.67	7031.09
bin_105_200	4.31416	-0.194255	-0.294713	-0.391648	0.918346	-0.080465	-0.143558	-0.420246	-0.441852	-0.0754352	-0.249378	-0.387548	-0.0475345	-0.110157	-0.18796	-0.0970503	-0.606168	1.41425	-0.364973	-0.14505	-0.190691	-0.241109	2789.65	7115.73
bin_105_201	7.06632	-0.194255	-0.294713	-0.391648	0.373535	-0.080465	-0.143558	-0.420246	-0.441852	-0.0754352	-0.249378	-0.387548	-0.0475345	-0.110157	-0.18796	-0.0970503	-0.606168	0.281639	-0.364973	-0.14505	-0.190691	-0.241109	2778.26	7193.85
bin_105_202	0.644605	-0.194255	-0.294713	-0.391648	-0.171275	-0.080465	-0.143558	-0.420246	-0.441852	-0.0754352	-0.249378	-0.387548	-0.0475345	-0.110157	-0.18796	-0.0970503	0.0164472	7.64363	-0.364973	-0.14505	-0.190691	-0.241109	2773.38	7284.99
bin_105_203	-0.272783	-0.194255	-0.294713	-0.391648	-0.171275	-0.080465	-0.143558	0.151801	-0.441852	-0.0754352	-0.249378	-0.387548	-0.0475345	-0.110157	2.2896	-0.0970503	0.0164472	4.8121	-0.364973	-0.14505	-0.190691	-0.241109	2748.15	7381.83
bin_105_204	1.56199	-0.194255	-0.294713	-0.391648	-0.171275	-0.080465	-0.143558	-0.420246	-0.441852	-0.0754352	-0.249378	-0.387548	-0.0475345	-0.110157	-0.18796	-0.0970503	-0.606168	0.847946	-0.364973	-0.14505	-0.190691	-0.241109	2734.31	7460.77
bin_105_205	-0.272783	-0.194255	-0.294713	-0.391648	-0.171275	-0.080465	-0.143558	-0.420246	-0.441852	-0.0754352	-0.249378	0.751473	-0.0475345	-0.110157	-0.18796	-0.0970503	0.0164472	-0.284668	-0.364973	-0.14505	2.32166	-0.241109	2714.78	7568.19
bin_105_206	0.644605	-0.194255	-0.294713	-0.391648	-0.171275	-0.080465	-0.143558	-0.420246	-0.441852	-0.0754352	-0.249378	-0.387548	-0.0475345	-0.110157	-0.18796	-0.0970503	-0.606168	-0.284668	-0.364973	-0.14505	-0.190691	-0.241109	2690.37	7656.08
bin_105_207	-0.272783	-0.194255	-0.294713	-0.391648	-0.171275	-0.080465	-0.143558	0.151801	-0.441852	-0.0754352	-0.249378	-0.387548	-0.0475345	-0.110157	-0.18796	-0.0970503	0.639062	-0.284668	-0.364973	-0.14505	-0.190691	-0.241109	2665.96	7763.5
bin_105_208	-0.272783	-0.194255	-0.294713	-0.391648	-0.171275	-0.080465	-0.143558	-0.420246	-0.441852	-0.0754352	-0.249378	-0.387548	-0.0475345	-0.110157	-0.18796	-0.0970503	0.0164472	-0.284668	0.558651	-0.14505	-0.190691	-0.241109	2646.43	7870.92
bin_105_209	1.56199	-0.194255	-0.294713	-0.0250882	-0.171275	-0.080465	-0.143558	-0.420246	-0.441852	-0.0754352	-0.249378	-0.387548	-0.0475345	-0.110157	-0.18796	-0.0970503	-0.606168	0.281639	-0.364973	-0.14505	2.32166	-0.241109	2607.36	7988.1
bin_105_210	-0.272783	-0.194255	-0.294713	-0.391648	-0.171275	-0.080465	-0.143558	-0.420246	-0.441852	-0.0754352	1.15305	-0.387548	-0.0475345	-0.110157	-0.18796	-0.0970503	0.0164472	-0.284668	-0.364973	-0.14505	2.32166	-0.241109	2578.07	8115.05
bin_105_211	-0.272783	-0.194255	-0.294713	-0.0250882	-0.171275	-0.080465	-0.143558	0.151801	-0.441852	-0.0754352	-0.249378	-0.387548	-0.0475345	-0.110157	-0.18796	-0.0970503	0.639062	-0.284668	-0.364973	-0.14505	2.32166	-0.241109	2539.01	8232.24
bin_105_212	-0.272783	-0.194255	-0.294713	-0.391648	-0.171275	-0.080465	-0.143558	-0.420246	-0.441852	-0.0754352	-0.249378	-0.387548	-0.0475345	7.44902	-0.18796	1.45187	1.26168	-0.284668	-0.364973	-0.14505	0.64676	1.31768	2480.41	8378.72
bin_105_213	-0.272783	-0.194255	-0.294713	-0.391648	0.373535	-0.080465	-0.143558	-0.420246	-0.441852	-0.0754352	-0.249378	-0.387548	-0.0475345	-0.110157	-0.18796	-0.0970503	0.0164472	-0.284668	-0.364973	-0.14505	-0.190691	-0.241109	2431.59	8515.43
bin_105_214	-0.272783	-0.194255	-0.294713	-0.391648	-0.171275	4.76914	-0.143558	-0.420246	-0.441852	-0.0754352	-0.249378	-0.387548	-0.0475345	-0.110157	-0.18796	-0.0970503	4.99737	0.281639	0.558651	-0.14505	-0.190691	-0.241109	2387.64	8642.38
bin_105_215	-0.272783	-0.194255	-0.294713	-0.391648	-0.171275	4.76914	-0.143558	-0.420246	2.8883	-0.0754352	-0.249378	-0.387548	-0.0475345	-0.110157	-0.18796	-0.0970503	3.75214	-0.284668	0.558651	-0.14505	-0.190691	-0.241109	2333.93	8749.8
bin_105_216	-0.272783	-0.194255	-0.294713	1.07459	-0.171275	10	-0.143558	-0.420246	-0.441852	-0.0754352	-0.249378	-0.387548	-0.0475345	10	-0.18796	-0.0970503	0.639062	-0.284668	-0.364973	-0.14505	1.48421	-0.241109	2294.87	8818.16
bin_105_217	-0.272783	-0.194255	1.98077	0.341471	-0.171275	4.76914	-0.143558	-0.420246	-0.441852	-0.0754352	-0.249378	-0.387548	-0.0475345	3.66943	-0.18796	-0.0970503	1.26168	-0.284668	-0.364973	-0.14505	-0.190691	1.31768	2252.55	8889.77
bin_105_218	-0.272783	-0.194255	0.84303	-0.391648	-0.171275	-0.080465	-0.143558	-0.420246	-0.441852	-0.0754352	-0.249378	-0.387548	-0.0475345	3.66943	-0.18796	-0.0970503	0.0164472	0.281639	-0.364973	-0.14505	-0.190691	2.87647	2211.86	8949.99
bin_105_219	-0.272783	-0.194255	-0.294713	-0.0250882	-0.171275	4.76914	-0.143558	-0.420246	-0.441852	-0.0754352	-0.249378	0.751473	-0.0475345	-0.110157	-0.18796	-0.0970503	-0.606168	1.41425	-0.364973	-0.14505	-0.190691	-0.241109	2177.69	8993.94
bin_105_220	-0.272783	-0.194255	1.98077	-0.391648	-0.171275	-0.080465	-0.143558	-0.420246	-0.441852	-0.0754352	-0.249378	-0.387548	-0.0475345	3.66943	-0.18796	-0.0970503	-0.606168	-0.284668	-0.364973	-0.14505	-0.190691	4.43526	2138.62	9023.24
bin_105_221	-0.272783	-0.194255	1.98077	-0.0250882	-0.171275	4.76914	-0.143558	-0.420246	-0.441852	-0.0754352	-0.249378	-0.387548	-0.0475345	-0.110157	-0.18796	-0.0970503	-0.606168	-0.284668	-0.364973	-0.14505	-0.190691	-0.241109	2104.44	9052.53
bin_105_222	-0.272783	-0.194255	5.394	-0.0250882	-0.171275	-0.080465	-0.143558	-0.420246	-0.441852	-0.0754352	-0.249378	-0.387548	-0.0475345	7.44902	-0.18796	-0.0970503	0.639062	-0.284668	-0.364973	-0.14505	-0.190691	-0.241109	2069.46	9080.38
bin_106_131	-0.272783	1.04586	-0.294713	-0.391648	-0.171275	-0.080465	-0.143558	-0.420246	-0.441852	-0.0754352	-0.249378	-0.387548	-0.0475345	-0.110157	-0.18796	-0.0970503	-0.606168	0.281639	-0.364973	-0.14505	-0.190691	5.99405	2302.19	1066.87
bin_106_132	-0.272783	-0.194255	-0.294713	-0.391648	-0.171275	-0.080465	-0.143558	-0.420246	-0.441852	-0.0754352	-0.249378	-0.387548	-0.0475345	-0.110157	-0.18796	-0.0970503	-0.606168	-0.284668	-0.364973	-0.14505	-0.190691	-0.241109	2402.29	1201.14
bin_106_133	-0.272783	-0.194255	-0.294713	-0.391648	-0.171275	-0.080465	-0.143558	-0.420246	-0.441852	-0.0754352	-0.249378	-0.387548	-0.0475345	-0.110157	-0.18796	-0.0970503	-0.606168	-0.284668	-0.364973	-0.14505	-0.190691	-0.241109	2480.41	1298.8
bin_106_134	-0.272783	-0.194255	-0.294713	-0.391648	-0.171275	-0.080465	-0.143558	0.723847	1.22323	-0.0754352	-0.249378	1.89049	-0.0475345	-0.110157	-0.18796	-0.0970503	0.0164472	-0.284668	1.48227	-0.14505	-0.190691	-0.241109	2548.77	1386.69
bin_106_135	-0.272783	-0.194255	-0.294713	-0.391648	-0.171275	-0.080465	-0.143558	-0.420246	0.390687	-0.0754352	-0.249378	1.89049	-0.0475345	-0.110157	-0.18796	-0.0970503	-0.606168	-0.284668	-0.364973	-0.14505	-0.190691	-0.241109	2611.43	1477.83
bin_106_136	-0.272783	-0.194255	-0.294713	-0.391648	-0.171275	-0.080465	-0.143558	-0.420246	1.22323	-0.0754352	-0.249378	-0.387548	-0.0475345	-0.110157	-0.18796	-0.0970503	0.0164472	-0.284668	-0.364973	-0.14505	-0.190691	-0.241109	2675.72	1572.23
bin_106_137	-0.272783	-0.194255	-0.294713	-0.391648	-0.171275	-0.080465	-0.143558	0.151801	-0.441852	-0.0754352	-0.249378	0.751473	-0.0475345	-0.110157	-0.18796	-0.0970503	0.0164472	-0.284668	-0.364973	-0.14505	-0.190691	-0.241109	2729.43	1660.12
bin_106_138	-0.272783	-0.194255	-0.294713	-0.391648	-0.171275	-0.080465	-0.143558	-0.420246	-0.441852	-0.0754352	-0.249378	1.89049	-0.0475345	-0.110157	-0.18796	-0.0970503	-0.606168	-0.284668	-0.364973	-0.14505	-0.190691	-0.241109	2768.49	1748.01
bin_106_139	-0.272783	2.28598	-0.294713	-0.391648	-0.171275	-0.080465	-0.143558	0.151801	-0.441852	-0.0754352	-0.249378	0.751473	-0.0475345	-0.110157	-0.18796	-0.0970503	-0.606168	-0.284668	-0.364973	-0.14505	-0.190691	-0.241109	2802.67	1835.9
bin_106_140	0.644605	1.04586	-0.294713	0.341471	-0.171275	-0.080465	-0.143558	0.723847	-0.441852	-0.0754352	-0.249378	4.16853	-0.0475345	-0.110157	-0.18796	-0.0970503	-0.606168	-0.284668	-0.364973	-0.14505	-0.190691	-0.241109	2831.97	1928.67
bin_106_141	-0.272783	-0.194255	-0.294713	-0.391648	-0.171275	-0.080465	-0.143558	0.151801	-0.441852	-0.0754352	-0.249378	1.89049	-0.0475345	-0.110157	-0.18796	-0.0970503	-0.606168	-0.284668	-0.364973	-0.14505	-0.190691	1.31768	2851.5	2016.56
bin_106_142	-0.272783	-0.194255	-0.294713	-0.0250882	-0.171275	-0.080465	-0.143558	-0.420246	-0.441852	-0.0754352	-0.249378	0.751473	-0.0475345	-0.110157	-0.18796	-0.0970503	0.0164472	-0.284668	-0.364973	-0.14505	-0.190691	-0.241109	2865.97	2101.37
bin_106_143	-0.272783	-0.194255	-0.294713	-0.391648	-0.171275	-0.080465	-0.143558	-0.420246	-0.441852	-0.0754352	-0.249378	-0.387548	-0.0475345	-0.110157	-0.18796	-0.0970503	-0.606168	-0.284668	-0.364973	-0.14505	-0.190691	-0.241109	2876.17	2184.31
bin_106_144	-0.272783	-0.194255	-0.294713	1.07459	-0.171275	-0.080465	3.39175	-0.420246	-0.441852	-0.0754352	-0.249378	-0.387548	-0.0475345	-0.110157	-0.18796	-0.0970503	0.639062	-0.284668	0.558651	-0.14505	-0.190691	-0.241109	2880.79	2275.34
bin_106_145	-0.272783	-0.194255	-0.294713	9.50546	-0.171275	-0.080465	-0.143558	0.151801	1.22323	-0.0754352	6.76274	-0.387548	-0.0475345	3.66943	-0.18796	-0.0970503	0.0164472	-0.284668	1.48227	-0.14505	-0.190691	-0.241109	2872.78	2346.32
bin_106_146	-0.272783	-0.194255	3.11852	-0.391648	-0.171275	-0.080465	-0.143558	-0.420246	-0.441852	-0.0754352	-0.249378	1.89049	-0.0475345	-0.110157	-0.18796	-0.0970503	0.0164472	-0.284668	-0.364973	-0.14505	-0.190691	1.31768	2878.15	2441.6
bin_106_147	-0.272783	-0.194255	-0.294713	0.341471	-0.171275	-0.080465	-0.143558	-0.420246	-0.441852	-0.0754352	-0.249378	-0.387548	-0.0475345	-0.110157	-0.18796	-0.0970503	0.639062	-0.284668	1.48227	-0.14505	-0.190691	-0.241109	2874.77	2510.47
bin_106_148	-0.272783	-0.194255	-0.294713	-0.0250882	-0.171275	-0.080465	6.92706	-0.420246	-0.441852	-0.0754352	-0.249378	0.751473	-0.0475345	-0.110157	-0.18796	-0.0970503	0.639062	-0.284668	3.32952	-0.14505	-0.190691	-0.241109	2878.96	2585.3
bin_106_149	-0.272783	-0.194255	-0.294713	-0.0250882	-0.171275	-0.080465	-0.143558	-0.420246	-0.441852	-0.0754352	1.15305	-0.387548	-0.0475345	-0.110157	-0.18796	-0.0970503	1.88429	-0.284668	-0.364973	-0.14505	-0.190691	-0.241109	2884.09	2667.91
bin_106_150	-0.272783	-0.194255	-0.294713	-0.0250882	-0.171275	-0.080465	-0.143558	-0.420246	-0.441852	-0.0754352	-0.249378	-0.387548	-0.0475345	-0.110157	-0.18796	-0.0970503	0.0164472	0.281639	-0.364973	-0.14505	-0.190691	-0.241109	2885.21	2735.2
bin_106_151	-0.272783	1.04586	-0.294713	1.07459	-0.171275	-0.080465	-0.143558	-0.420246	-0.441852	-0.0754352	-0.249378	0.751473	-0.0475345	-0.110157	-0.18796	-0.0970503	0.0164472	-0.284668	-0.364973	-0.14505	-0.190691	-0.241109	2890.56	2812.44
bin_106_152	-0.272783	-0.194255	-0.294713	-0.0250882	-0.171275	-0.080465	-0.143558	-0.420246	0.390687	-0.0754352	-0.249378	-0.387548	-0.0475345	-0.110157	-0.18796	-0.0970503	-0.606168	-0.284668	1.48227	-0.14505	-0.190691	-0.241109	2894.98	2876.34
bin_106_153	-0.272783	-0.194255	-0.294713	0.708031	-0.171275	-0.080465	-0.143558	-0.420246	0.390687	-0.0754352	-0.249378	-0.387548	-0.0475345	7.44902	-0.18796	-0.0970503	2.50691	-0.284668	0.558651	-0.14505	-0.190691	-0.241109	2900.33	2949.15
bin_106_154	-0.272783	-0.194255	-0.294713	-0.0250882	-0.171275	-0.080465	-0.143558	-0.420246	-0.441852	-0.0754352	-0.249378	0.751473	-0.0475345	-0.110157	7.24471	-0.0970503	3.12952	1.98056	0.558651	-0.14505	-0.190691	-0.241109	2903.12	3022.47
bin_106_155	-0.272783	-0.194255	-0.294713	-0.0250882	-0.171275	-0.080465	-0.143558	-0.420246	-0.441852	-0.0754352	-0.249378	-0.387548	-0.0475345	-0.110157	-0.18796	-0.0970503	-0.606168	-0.284668	-0.364973	-0.14505	-0.190691	-0.241109	2912.87	3094.44
bin_106_156	-0.272783	-0.194255	-0.294713	0.341471	-0.171275	-0.080465	-0.143558	-0.420246	-0.441852	-0.0754352	-0.249378	-0.387548	-0.0475345	-0.110157	-0.18796	-0.0970503	-0.606168	-0.284668	-0.364973	-0.14505	-0.190691	-0.241109	2919.86	3173.76
bin_106_157	-0.272783	-0.194255	-0.294713	-0.391648	-0.171275	-0.080465	-0.143558	-0.420246	-0.441852	-0.0754352	-0.249378	-0.387548	-0.0475345	-0.110157	-0.18796	-0.0970503	0.0164472	-0.284668	-0.364973	-0.14505	-0.190691	-0.241109	2924.69	3245.43
bin_106_158	-0.272783	-0.194255	-0.294713	-0.0250882	0.373535	-0.080465	-0.143558	-0.420246	-0.441852	-0.0754352	2.55547	-0.387548	-0.0475345	-0.110157	-0.18796	-0.0970503	2.50691	-0.284668	-0.364973	-0.14505	-0.190691	-0.241109	2927.15	3334.1
bin_106_159	-0.272783	-0.194255	-0.294713	-0.391648	-0.171275	-0.080465	-0.143558	-0.420246	-0.441852	-0.0754352	-0.249378	-0.387548	-0.0475345	-0.110157	-0.18796	-0.0970503	1.26168	-0.284668	3.32952	-0.14505	-0.190691	-0.241109	2939.39	3417.89
bin_106_160	-0.272783	-0.194255	-0.294713	-0.391648	-0.171275	-0.080465	-0.143558	-0.420246	-0.441852	-0.0754352	-0.249378	-0.387548	-0.0475345	-0.110157	-0.18796	-0.0970503	0.0164472	0.281639	-0.364973	-0.14505	-0.190691	-0.241109	2941.74	3498.55
bin_106_161	-0.272783	-0.194255	-0.294713	-0.391648	-0.171275	-0.080465	-0.143558	-0.420246	-0.441852	-0.0754352	-0.249378	-0.387548	-0.0475345	-0.110157	-0.18796	-0.0970503	1.88429	0.281639	-0.364973	-0.14505	-0.190691	-0.241109	2950.78	3596.92
bin_106_162	-0.272783	-0.194255	-0.294713	-0.391648	-0.171275	-0.080465	-0.143558	-0.420246	-0.441852	-0.0754352	-0.249378	0.751473	-0.0475345	-0.110157	-0.18796	-0.0970503	1.88429	-0.284668	-0.364973	-0.14505	-0.190691	-0.241109	2958.92	3691.32
bin_106_163	-0.272783	-0.194255	-0.294713	-0.391648	-0.171275	-0.080465	-0.143558	0.151801	-0.441852	-0.0754352	-0.249378	-0.387548	-0.0475345	-0.110157	7.24471	-0.0970503	3.75214	-0.284668	-0.364973	-0.14505	-0.190691	-0.241109	2968.68	3798.74
bin_106_164	-0.272783	-0.194255	-0.294713	-0.391648	-0.171275	-0.080465	-0.143558	-0.420246	-0.441852	-0.0754352	2.55547	-0.387548	-0.0475345	3.66943	-0.18796	-0.0970503	1.88429	-0.284668	-0.364973	-0.14505	-0.190691	-0.241109	2968.68	3896.4
bin_106_165	-0.272783	-0.194255	-0.294713	-0.391648	-0.171275	-0.080465	-0.143558	-0.420246	-0.441852	-0.0754352	-0.249378	-0.387548	-0.0475345	-0.110157	-0.18796	-0.0970503	0.639062	-0.284668	-0.364973	-0.14505	-0.190691	1.31768	2978.45	4003.82
bin_106_166	-0.272783	-0.194255	-0.294713	-0.391648	-0.171275	-0.080465	-0.143558	-0.420246	-0.441852	-0.0754352	-0.249378	7.58559	-0.0475345	-0.110157	-0.18796	-0.0970503	0.0164472	-0.284668	-0.364973	-0.14505	-0.190691	-0.241109	2983.33	4125.68
bin_106_167	-0.272783	-0.194255	-0.294713	-0.391648	1.46316	-0.080465	-0.143558	-0.420246	-0.441852	-0.0754352	-0.249378	-0.387548	-0.0475345	-0.110157	2.2896	-0.0970503	0.0164472	-0.284668	-0.364973	-0.14505	-0.190691	-0.241109	2978.45	4238.19
bin_106_168	-0.272783	-0.194255	-0.294713	-0.391648	-0.171275	-0.080465	-0.143558	-0.420246	-0.441852	-0.0754352	-0.249378	-0.387548	-0.0475345	-0.110157	-0.18796	-0.0970503	0.639062	-0.284668	-0.364973	-0.14505	-0.190691	-0.241109	2988.21	4365.14
bin_106_169	-0.272783	-0.194255	-0.294713	-0.391648	-0.171275	-0.080465	-0.143558	0.151801	-0.441852	-0.0754352	-0.249378	-0.387548	-0.0475345	-0.110157	-0.18796	-0.0970503	0.639062	-0.284668	5.17677	-0.14505	-0.190691	-0.241109	2978.45	4501.85
bin_106_170	-0.272783	-0.194255	-0.294713	-0.391648	-0.171275	-0.080465	-0.143558	-0.420246	-0.441852	-0.0754352	-0.249378	-0.387548	-0.0475345	-0.110157	4.76715	-0.0970503	0.0164472	-0.284668	5.17677	-0.14505	-0.190691	-0.241109	2978.45	4619.04
bin_106_171	-0.272783	-0.194255	-0.294713	-0.391648	-0.171275	-0.080465	-0.143558	-0.420246	-0.441852	-0.0754352	-0.249378	-0.387548	-0.0475345	-0.110157	-0.18796	-0.0970503	-0.606168	-0.284668	-0.364973	-0.14505	-0.190691	-0.241109	2983.33	4749.74
bin_106_172	-0.272783	-0.194255	-0.294713	-0.391648	-0.171275	-0.080465	-0.143558	-0.420246	-0.441852	-0.0754352	-0.249378	0.751473	-0.0475345	-0.110157	2.2896	0.677408	2.50691	-0.284668	4.25315	-0.14505	-0.190691	-0.241109	2978.45	4882.7
bin_106_173	1.56199	-0.194255	-0.294713	-0.391648	-0.171275	-0.080465	-0.143558	-0.420246	-0.441852	-0.0754352	-0.249378	-0.387548	-0.0475345	-0.110157	-0.18796	-0.0970503	-0.606168	-0.284668	-0.364973	-0.14505	-0.190691	-0.241109	2978.45	5019.42
bin_106_174	-0.272783	-0.194255	-0.294713	-0.0250882	-0.171275	-0.080465	-0.143558	-0.420246	-0.441852	-0.0754352	-0.249378	-0.387548	-0.0475345	-0.110157	-0.18796	0.677408	0.0164472	-0.284668	1.48227	-0.14505	-0.190691	-0.241109	2978.45	5126.84
bin_106_175	-0.272783	-0.194255	1.98077	-0.391648	-0.171275	-0.080465	-0.143558	-0.420246	-0.441852	-0.0754352	-0.249378	0.751473	-0.0475345	-0.110157	-0.18796	-0.0970503	1.88429	-0.284668	2.4059	-0.14505	-0.190691	-0.241109	2978.45	5224.49
bin_106_176	0.644605	-0.194255	-0.294713	-0.391648	-0.171275	-0.080465	-0.143558	-0.420246	-0.441852	-0.0754352	-0.249378	-0.387548	-0.0475345	-0.110157	-0.18796	-0.0970503	-0.606168	-0.284668	1.48227	-0.14505	-0.190691	-0.241109	2983.3	5327.03
bin_106_177	-0.272783	-0.194255	-0.294713	-0.391648	-0.171275	-0.080465	-0.143558	0.151801	-0.441852	-0.0754352	-0.249378	1.89049	-0.0475345	-0.110157	9.72226	-0.0970503	0.0164472	-0.284668	-0.364973	-0.14505	-0.190691	-0.241109	2978.45	5419.8
bin_106_178	-0.272783	-0.194255	-0.294713	-0.391648	-0.171275	-0.080465	-0.143558	-0.420246	-0.441852	-0.0754352	-0.249378	-0.387548	-0.0475345	-0.110157	7.24471	-0.0970503	8.73306	0.281639	-0.364973	-0.14505	-0.190691	-0.241109	2973.46	5502.86
bin_106_179	-0.272783	-0.194255	-0.294713	-0.391648	-0.171275	-0.080465	-0.143558	-0.420246	-0.441852	-0.0754352	-0.249378	-0.387548	-0.0475345	-0.110157	-0.18796	1.45187	3.12952	-0.284668	-0.364973	-0.14505	-0.190691	-0.241109	2978.45	5585.81
bin_106_180	-0.272783	-0.194255	-0.294713	-0.391648	-0.171275	-0.080465	-0.143558	-0.420246	-0.441852	-0.0754352	-0.249378	-0.387548	-0.0475345	-0.110157	-0.18796	0.677408	-0.606168	-0.284668	-0.364973	-0.14505	-0.190691	-0.241109	2968.68	5654.17
bin_106_181	-0.272783	-0.194255	-0.294713	-0.0250882	-0.171275	-0.080465	-0.143558	-0.420246	-0.441852	-0.0754352	-0.249378	-0.387548	-0.0475345	-0.110157	-0.18796	2.22632	4.99737	0.281639	1.48227	-0.14505	-0.190691	-0.241109	2963.56	5717.89
bin_106_182	-0.272783	-0.194255	-0.294713	-0.0250882	-0.171275	-0.080465	-0.143558	-0.420246	-0.441852	-0.0754352	-0.249378	-0.387548	-0.0475345	-0.110157	7.24471	0.677408	-0.606168	0.847946	-0.364973	-0.14505	-0.190691	-0.241109	2968.68	5800.65
bin_106_183	-0.272783	-0.194255	0.84303	-0.391648	-0.171275	-0.080465	-0.143558	-0.420246	-0.441852	-0.0754352	-0.249378	-0.387548	-0.0475345	-0.110157	-0.18796	0.677408	0.639062	-0.284668	-0.364973	-0.14505	-0.190691	-0.241109	2959.61	5858.55
bin_106_184	-0.272783	-0.194255	-0.294713	-0.391648	-0.171275	-0.080465	-0.143558	-0.420246	-0.441852	-0.0754352	-0.249378	-0.387548	-0.0475345	-0.110157	-0.18796	1.45187	2.50691	0.281639	-0.364973	-0.14505	-0.190691	-0.241109	2958.92	5927.6
bin_106_185	-0.272783	1.04586	-0.294713	-0.391648	-0.171275	-0.080465	-0.143558	-0.420246	-0.441852	-0.0754352	-0.249378	-0.387548	-0.0475345	-0.110157	-0.18796	0.677408	1.26168	-0.284668	2.4059	-0.14505	-0.190691	-0.241109	2958.92	5995.96
bin_106_186	-0.272783	-0.194255	-0.294713	-0.391648	-0.171275	-0.080465	-0.143558	-0.420246	-0.441852	-0.0754352	-0.249378	0.751473	-0.0475345	-0.110157	-0.18796	0.677408	-0.606168	-0.284668	0.558651	-0.14505	-0.190691	-0.241109	2949.33	6069.03
bin_106_187	-0.272783	-0.194255	-0.294713	-0.391648	-0.171275	-0.080465	-0.143558	-0.420246	-0.441852	-0.0754352	-0.249378	-0.387548	-0.0475345	-0.110157	-0.18796	-0.0970503	-0.606168	0.847946	-0.364973	-0.14505	-0.190691	-0.241109	2949.15	6142.44
bin_106_188	-0.272783	-0.194255	-0.294713	-0.391648	-0.171275	-0.080465	-0.143558	-0.420246	-0.441852	-0.0754352	-0.249378	-0.387548	-0.0475345	-0.110157	-0.18796	0.677408	-0.606168	-0.284668	-0.364973	-0.14505	-0.190691	-0.241109	2933.78	6206.64
bin_106_189	-0.272783	-0.194255	-0.294713	-0.391648	-0.171275	-0.080465	-0.143558	-0.420246	-0.441852	-0.0754352	-0.249378	-0.387548	-0.0475345	-0.110157	-0.18796	0.677408	2.50691	-0.284668	-0.364973	-0.14505	-0.190691	-0.241109	2939.39	6279.16
bin_106_190	2.47938	-0.194255	-0.294713	-0.391648	-0.171275	-0.080465	-0.143558	-0.420246	-0.441852	-0.0754352	-0.249378	-0.387548	-0.0475345	-0.110157	-0.18796	-0.0970503	-0.606168	-0.284668	0.558651	-0.14505	-0.190691	-0.241109	2929.62	6347.51
bin_106_191	0.644605	-0.194255	-0.294713	-0.0250882	-0.171275	-0.080465	-0.143558	-0.420246	-0.441852	-0.0754352	-0.249378	-0.387548	-0.0475345	-0.110157	-0.18796	-0.0970503	-0.606168	-0.284668	-0.364973	-0.14505	1.48421	-0.241109	2929.62	6425.64
bin_106_192	-0.272783	-0.194255	-0.294713	-0.391648	-0.171275	-0.080465	-0.143558	-0.420246	-0.441852	-0.0754352	-0.249378	-0.387548	-0.0475345	-0.110157	-0.18796	-0.0970503	0.639062	-0.284668	-0.364973	-0.14505	-0.190691	-0.241109	2919.86	6493.99
bin_106_193	1.56199	-0.194255	0.84303	-0.391648	3.09759	-0.080465	-0.143558	-0.420246	-0.441852	-0.0754352	-0.249378	-0.387548	-0.0475345	-0.110157	-0.18796	-0.0970503	0.639062	0.281639	-0.364973	-0.14505	1.48421	-0.241109	2910.4	6567.47
bin_106_194	1.56199	-0.194255	-0.294713	0.341471	-0.171275	-0.080465	-0.143558	-0.420246	-0.441852	-0.0754352	-0.249378	-0.387548	-0.0475345	-0.110157	-0.18796	-0.0970503	-0.606168	-0.284668	-0.364973	-0.14505	-0.190691	-0.241109	2910.09	6650.24
bin_106_195	-0.272783	-0.194255	-0.294713	-0.0250882	-0.171275	-0.080465	-0.143558	-0.420246	-0.441852	-0.0754352	-0.249378	-0.387548	-0.0475345	-0.110157	-0.18796	-0.0970503	-0.606168	0.281639	-0.364973	-0.14505	-0.190691	-0.241109	2905.75	6724.02
bin_106_196	-0.272783	1.04586	-0.294713	-0.391648	-0.171275	-0.080465	-0.143558	-0.420246	-0.441852	-0.0754352	-0.249378	0.751473	-0.0475345	-0.110157	-0.18796	-0.0970503	-0.606168	-0.284668	-0.364973	-0.14505	-0.190691	-0.241109	2890.56	6796.72
bin_106_197	-0.272783	-0.194255	-0.294713	-0.391648	-0.171275	-0.080465	-0.143558	-0.420246	-0.441852	-0.0754352	-0.249378	-0.387548	-0.0475345	-0.110157	-0.18796	-0.0970503	-0.606168	2.54687	-0.364973	-0.14505	-0.190691	-0.241109	2891.1	6878.91
bin_106_198	1.56199	-0.194255	-0.294713	-0.391648	-0.171275	-0.080465	3.39175	-0.420246	-0.441852	-0.0754352	-0.249378	-0.387548	-0.0475345	-0.110157	-0.18796	-0.0970503	-0.606168	1.98056	-0.364973	-0.14505	-0.190691	-0.241109	2875.91	6959.48
bin_106_199	0.644605	-0.194255	0.84303	-0.391648	-0.171275	-0.080465	-0.143558	-0.420246	-0.441852	-0.0754352	-0.249378	-0.387548	-0.0475345	-0.110157	-0.18796	-0.0970503	0.639062	0.281639	-0.364973	-0.14505	-0.190691	-0.241109	2871.03	7050.62
bin_106_200	0.644605	-0.194255	-0.294713	-0.391648	1.46316	-0.080465	-0.143558	-0.420246	-0.441852	-0.0754352	-0.249378	-0.387548	-0.0475345	-0.110157	-0.18796	-0.0970503	-0.606168	2.54687	-0.364973	-0.14505	-0.190691	-0.241109	2871.03	7128.75
bin_106_201	3.39677	-0.194255	-0.294713	-0.391648	-0.171275	-0.080465	-0.143558	-0.420246	-0.441852	-0.0754352	-0.249378	-0.387548	-0.0475345	-0.110157	-0.18796	-0.0970503	0.639062	5.94471	-0.364973	-0.14505	-0.190691	-0.241109	2851.5	7216.63
bin_106_202	2.47938	-0.194255	5.394	-0.0250882	-0.171275	-0.080465	-0.143558	-0.420246	-0.441852	-0.0754352	-0.249378	-0.387548	-0.0475345	-0.110157	-0.18796	-0.0970503	-0.606168	4.24579	-0.364973	-0.14505	-0.190691	-0.241109	2841.73	7294.76
bin_106_203	2.47938	-0.194255	-0.294713	-0.391648	-0.171275	-0.080465	-0.143558	-0.420246	-0.441852	-0.0754352	-0.249378	-0.387548	-0.0475345	-0.110157	-0.18796	-0.0970503	0.0164472	0.281639	-0.364973	-0.14505	-0.190691	-0.241109	2816.51	7381.83
bin_106_204	0.644605	-0.194255	0.84303	-0.391648	-0.171275	-0.080465	-0.143558	-0.420246	-0.441852	-0.0754352	-0.249378	-0.387548	-0.0475345	-0.110157	-0.18796	-0.0970503	-0.606168	1.41425	-0.364973	-0.14505	-0.190691	-0.241109	2807.55	7470.54
bin_106_205	-0.272783	-0.194255	-0.294713	-0.391648	0.373535	-0.080465	-0.143558	-0.420246	0.390687	-0.0754352	-0.249378	-0.387548	-0.0475345	-0.110157	-0.18796	-0.0970503	0.0164472	0.281639	-0.364973	-0.14505	-0.190691	-0.241109	2783.14	7577.95
bin_106_206	-0.272783	-0.194255	-0.294713	-0.391648	-0.171275	-0.080465	-0.143558	-0.420246	-0.441852	-0.0754352	-0.249378	-0.387548	-0.0475345	-0.110157	-0.18796	-0.0970503	0.639062	-0.284668	-0.364973	-0.14505	-0.190691	-0.241109	2773.38	7675.61
bin_106_207	-0.272783	-0.194255	-0.294713	-0.391648	0.918346	-0.080465	-0.143558	-0.420246	-0.441852	-0.0754352	-0.249378	-0.387548	-0.0475345	-0.110157	-0.18796	-0.0970503	-0.606168	-0.284668	-0.364973	-0.14505	-0.190691	-0.241109	2744.08	7773.26
bin_106_208	-0.272783	-0.194255	0.84303	-0.391648	0.373535	-0.080465	-0.143558	-0.420246	-0.441852	-0.0754352	-0.249378	-0.387548	-0.0475345	-0.110157	-0.18796	-0.0970503	0.0164472	-0.284668	-0.364973	-0.14505	-0.190691	1.31768	2705.02	7880.68
bin_106_209	-0.272783	-0.194255	-0.294713	-0.391648	-0.171275	-0.080465	-0.143558	-0.420246	-0.441852	-0.0754352	-0.249378	-0.387548	-0.0475345	-0.110157	-0.18796	-0.0970503	-0.606168	0.847946	-0.364973	-0.14505	-0.190691	-0.241109	2685.49	7997.87
bin_106_210	-0.272783	-0.194255	-0.294713	-0.391648	-0.171275	-0.080465	-0.143558	-0.420246	-0.441852	-0.0754352	-0.249378	-0.387548	-0.0475345	3.66943	-0.18796	-0.0970503	0.0164472	1.41425	-0.364973	-0.14505	0.64676	-0.241109	2646.43	8115.05
bin_106_211	-0.272783	-0.194255	0.84303	-0.391648	-0.171275	-0.080465	-0.143558	-0.420246	-0.441852	-0.0754352	-0.249378	-0.387548	-0.0475345	-0.110157	-0.18796	-0.0970503	-0.606168	-0.284668	-0.364973	-0.14505	-0.190691	-0.241109	2597.6	8251.77
bin_106_212	-0.272783	-0.194255	-0.294713	0.708031	-0.171275	10	-0.143558	-0.420246	-0.441852	-0.0754352	-0.249378	-0.387548	-0.0475345	-0.110157	-0.18796	-0.0970503	0.0164472	-0.284668	-0.364973	-0.14505	0.64676	-0.241109	2558.54	8417.78
bin_106_213	-0.272783	-0.194255	0.84303	0.341471	-0.171275	-0.080465	-0.143558	-0.420246	-0.441852	-0.0754352	-0.249378	-0.387548	-0.0475345	-0.110157	-0.18796	-0.0970503	-0.606168	1.41425	-0.364973	-0.14505	-0.190691	-0.241109	2499.94	8564.26
bin_106_214	-0.272783	-0.194255	4.25626	0.341471	-0.171275	10	-0.143558	-0.420246	-0.441852	-0.0754352	-0.249378	-0.387548	-0.0475345	-0.110157	-0.18796	-0.0970503	0.0164472	-0.284668	-0.364973	-0.14505	-0.190691	-0.241109	2441.35	8710.74
bin_106_215	-0.272783	-0.194255	-0.294713	-0.391648	-0.171275	10	-0.143558	-0.420246	-0.441852	-0.0754352	-0.249378	-0.387548	-0.0475345	-0.110157	-0.18796	-0.0970503	-0.606168	-0.284668	-0.364973	-0.14505	-0.190691	-0.241109	2397.41	8810.84
bin_106_216	-0.272783	-0.194255	7.66949	-0.391648	0.373535	10	-0.143558	-0.420246	-0.441852	-0.0754352	-0.249378	0.751473	-0.0475345	-0.110157	-0.18796	-0.0970503	4.99737	-0.284668	-0.364973	-0.14505	-0.190691	-0.241109	2348.58	8891.4
bin_106_217	2.47938	-0.194255	0.84303	-0.0250882	-0.171275	-0.080465	-0.143558	-0.420246	-0.441852	-0.0754352	-0.249378	-0.387548	-0.0475345	-0.110157	-0.18796	-0.0970503	-0.606168	-0.284668	-0.364973	-0.14505	-0.190691	-0.241109	2309.52	8949.99
bin_106_218	-0.272783	-0.194255	3.11852	0.341471	-0.171275	9.61874	-0.143558	-0.420246	-0.441852	-0.0754352	-0.249378	-0.387548	-0.0475345	-0.110157	-0.18796	-0.0970503	-0.606168	-0.284668	-0.364973	-0.14505	-0.190691	-0.241109	2269.52	8998.05
bin_106_219	-0.272783	-0.194255	-0.294713	-0.391648	-0.171275	-0.080465	-0.143558	-0.420246	-0.441852	-0.0754352	-0.249378	-0.387548	-0.0475345	-0.110157	-0.18796	-0.0970503	1.26168	0.847946	-0.364973	-0.14505	-0.190691	-0.241109	2230.45	9037.11
bin_106_220	-0.272783	-0.194255	-0.294713	-0.391648	-0.171275	10	3.39175	-0.420246	-0.441852	-0.0754352	-0.249378	0.751473	-0.0475345	10	-0.18796	-0.0970503	-0.606168	-0.284668	-0.364973	-0.14505	-0.190691	-0.241109	2191.39	9076.18
bin_106_221	0.644605	-0.194255	-0.294713	-0.391648	-0.171275	-0.080465	-0.143558	-0.420246	-0.441852	-0.0754352	-0.249378	0.751473	-0.0475345	10	-0.18796	-0.0970503	0.0164472	-0.284668	1.48227	-0.14505	-0.190691	-0.241109	2154.9	9104.61
bin_106_222	-0.272783	-0.194255	0.84303	0.341471	-0.171275	-0.080465	3.39175	-0.420246	-0.441852	-0.0754352	-0.249378	0.751473	-0.0475345	10	-0.18796	-0.0970503	0.639062	-0.284668	-0.364973	-0.14505	-0.190691	-0.241109	2119.09	9130.65
bin_106_223	-0.272783	-0.194255	-0.294713	-0.391648	-0.171275	4.76914	-0.143558	-0.420246	-0.441852	-0.0754352	-0.249378	1.89049	-0.0475345	7.44902	-0.18796	-0.0970503	-0.606168	0.281639	-0.364973	-0.14505	-0.190691	5.99405	2070.27	9150.19
bin_107_131	-0.272783	6.00633	-0.294713	-0.0250882	-0.171275	-0.080465	-0.143558	-0.420246	-0.441852	-0.0754352	-0.249378	-0.387548	-0.0475345	-0.110157	-0.18796	-0.0970503	-0.606168	0.847946	-0.364973	-0.14505	-0.190691	-0.241109	2363.23	1044.9
bin_107_132	-0.272783	-0.194255	-0.294713	-0.0250882	-0.171275	-0.080465	-0.143558	0.151801	-0.441852	-0.0754352	-0.249378	-0.387548	-0.0475345	-0.110157	-0.18796	-0.0970503	0.0164472	-0.284668	-0.364973	-0.14505	-0.190691	-0.241109	2451.12	1171.85
bin_107_133	-0.272783	-0.194255	-0.294713	-0.391648	-0.171275	-0.080465	-0.143558	-0.420246	1.22323	-0.0754352	-0.249378	-0.387548	-0.0475345	-0.110157	-0.18796	-0.0970503	0.639062	-0.284668	-0.364973	-0.14505	-0.190691	-0.241109	2539.01	1289.03
bin_107_134	-0.272783	-0.194255	-0.294713	-0.0250882	-0.171275	-0.080465	-0.143558	-0.420246	-0.441852	-0.0754352	-0.249378	-0.387548	-0.0475345	-0.110157	-0.18796	-0.0970503	-0.606168	0.847946	-0.364973	-0.14505	-0.190691	-0.241109	2607.36	1376.92
bin_107_135	-0.272783	-0.194255	-0.294713	-0.391648	-0.171275	-0.080465	-0.143558	-0.420246	1.22323	-0.0754352	-0.249378	0.751473	-0.0475345	-0.110157	-0.18796	-0.0970503	-0.606168	0.281639	-0.364973	-0.14505	-0.190691	-0.241109	2665.96	1464.81
bin_107_136	-0.272783	1.04586	-0.294713	-0.391648	-0.171275	-0.080465	-0.143558	0.723847	-0.441852	-0.0754352	-0.249378	4.16853	-0.0475345	-0.110157	-0.18796	-0.0970503	-0.606168	-0.284668	-0.364973	-0.14505	-0.190691	-0.241109	2729.43	1562.46
bin_107_137	-0.272783	-0.194255	-0.294713	-0.391648	-0.171275	-0.080465	-0.143558	0.723847	-0.441852	-0.0754352	-0.249378	0.751473	-0.0475345	-0.110157	-0.18796	-0.0970503	-0.606168	-0.284668	-0.364973	-0.14505	-0.190691	-0.241109	2778.26	1650.35
bin_107_138	-0.272783	-0.194255	-0.294713	-0.391648	-0.171275	-0.080465	-0.143558	-0.420246	1.22323	-0.0754352	-0.249378	0.751473	-0.0475345	-0.110157	-0.18796	-0.0970503	2.50691	-0.284668	-0.364973	-0.14505	-0.190691	-0.241109	2817.32	1738.24
bin_107_139	-0.272783	-0.194255	-0.294713	0.341471	-0.171275	-0.080465	-0.143558	-0.420246	2.05576	-0.0754352	-0.249378	-0.387548	-0.0475345	-0.110157	-0.18796	-0.0970503	-0.606168	-0.284668	-0.364973	-0.14505	-0.190691	-0.241109	2844.99	1822.88
bin_107_140	-0.272783	-0.194255	-0.294713	-0.391648	-0.171275	-0.080465	-0.143558	0.723847	-0.441852	-0.0754352	-0.249378	1.89049	-0.0475345	-0.110157	-0.18796	-0.0970503	-0.606168	-0.284668	-0.364973	-0.14505	-0.190691	-0.241109	2874.28	1920.53
bin_107_141	-0.272783	-0.194255	-0.294713	-0.391648	-0.171275	-0.080465	-0.143558	0.151801	0.390687	-0.0754352	-0.249378	0.751473	-0.0475345	-0.110157	-0.18796	-0.0970503	-0.606168	-0.284668	-0.364973	-0.14505	-0.190691	-0.241109	2896.14	2009.57
bin_107_142	-0.272783	1.04586	-0.294713	-0.0250882	-0.171275	-0.080465	-0.143558	-0.420246	-0.441852	-0.0754352	-0.249378	5.30755	-0.0475345	-0.110157	-0.18796	0.677408	-0.606168	-0.284668	-0.364973	-0.14505	-0.190691	-0.241109	2910.09	2099.56
bin_107_143	-0.272783	1.04586	-0.294713	-0.0250882	-0.171275	-0.080465	-0.143558	-0.420246	0.390687	-0.0754352	-0.249378	-0.387548	-0.0475345	-0.110157	-0.18796	-0.0970503	-0.606168	-0.284668	-0.364973	-0.14505	-0.190691	-0.241109	2919.86	2187.45
bin_107_144	-0.272783	-0.194255	1.98077	1.80771	-0.171275	-0.080465	-0.143558	-0.420246	-0.441852	-0.0754352	-0.249378	-0.387548	-0.0475345	-0.110157	-0.18796	-0.0970503	-0.606168	-0.284668	-0.364973	-0.14505	-0.190691	-0.241109	2919.86	2275.34
bin_107_145	-0.272783	1.04586	-0.294713	9.50546	-0.171275	-0.080465	-0.143558	-0.420246	-0.441852	-0.0754352	-0.249378	3.02951	-0.0475345	-0.110157	-0.18796	-0.0970503	3.75214	-0.284668	-0.364973	-0.14505	-0.190691	-0.241109	2916.97	2365.81
bin_107_146	-0.272783	-0.194255	-0.294713	-0.391648	-0.171275	-0.080465	-0.143558	-0.420246	-0.441852	-0.0754352	-0.249378	-0.387548	-0.0475345	3.66943	-0.18796	-0.0970503	0.639062	-0.284668	-0.364973	-0.14505	-0.190691	-0.241109	2919.86	2451.12
bin_107_147	0.644605	-0.194255	-0.294713	-0.391648	-0.171275	-0.080465	3.39175	-0.420246	-0.441852	-0.0754352	-0.249378	3.02951	-0.0475345	-0.110157	-0.18796	-0.0970503	3.12952	-0.284668	2.4059	-0.14505	-0.190691	-0.241109	2917.26	2521.44
bin_107_148	-0.272783	-0.194255	-0.294713	-0.0250882	-0.171275	-0.080465	-0.143558	0.151801	0.390687	-0.0754352	-0.249378	-0.387548	-0.0475345	-0.110157	-0.18796	-0.0970503	6.86521	-0.284668	-0.364973	-0.14505	-0.190691	-0.241109	2917.08	2598.79
bin_107_149	-0.272783	-0.194255	-0.294713	-0.0250882	-0.171275	-0.080465	3.39175	-0.420246	-0.441852	-0.0754352	-0.249378	1.89049	-0.0475345	-0.110157	-0.18796	-0.0970503	0.0164472	-0.284668	0.558651	-0.14505	0.64676	-0.241109	2924.04	2671.01
bin_107_150	-0.272783	-0.194255	-0.294713	-0.391648	-0.171275	-0.080465	-0.143558	-0.420246	-0.441852	-0.0754352	-0.249378	3.02951	-0.0475345	-0.110157	-0.18796	-0.0970503	-0.606168	0.281639	3.32952	-0.14505	-0.190691	-0.241109	2924.01	2739.46
bin_107_151	-0.272783	-0.194255	-0.294713	0.708031	-0.171275	-0.080465	-0.143558	-0.420246	-0.441852	-0.0754352	-0.249378	-0.387548	-0.0475345	-0.110157	-0.18796	-0.0970503	-0.606168	-0.284668	-0.364973	-0.14505	-0.190691	-0.241109	2932.61	2807.38
bin_107_152	-0.272783	-0.194255	-0.294713	-0.0250882	-0.171275	-0.080465	6.92706	-0.420246	0.390687	-0.0754352	-0.249378	-0.387548	-0.0475345	7.44902	-0.18796	-0.0970503	0.639062	-0.284668	-0.364973	-0.14505	-0.190691	-0.241109	2936.86	2884.12
bin_107_153	-0.272783	-0.194255	-0.294713	-0.391648	-0.171275	-0.080465	-0.143558	-0.420246	2.05576	-0.0754352	-0.249378	-0.387548	-0.0475345	-0.110157	-0.18796	-0.0970503	-0.606168	-0.284668	-0.364973	-0.14505	-0.190691	-0.241109	2945.13	2947.04
bin_107_154	-0.272783	-0.194255	-0.294713	0.708031	-0.171275	-0.080465	-0.143558	0.151801	-0.441852	-0.0754352	-0.249378	-0.387548	-0.0475345	-0.110157	-0.18796	-0.0970503	-0.606168	-0.284668	-0.364973	-0.14505	-0.190691	-0.241109	2953.31	3022.83
bin_107_155	-0.272783	-0.194255	-0.294713	0.341471	-0.171275	-0.080465	-0.143558	-0.420246	-0.441852	-0.0754352	-0.249378	-0.387548	-0.0475345	3.66943	-0.18796	1.45187	0.0164472	-0.284668	-0.364973	-0.14505	0.64676	-0.241109	2958.92	3095.63
bin_107_156	-0.272783	-0.194255	-0.294713	-0.391648	-0.171275	-0.080465	-0.143558	-0.420246	-0.441852	-0.0754352	-0.249378	-0.387548	-0.0475345	-0.110157	2.2896	-0.0970503	0.0164472	-0.284668	-0.364973	-0.14505	-0.190691	-0.241109	2968.68	3163.99
bin_107_157	-0.272783	-0.194255	-0.294713	-0.391648	-0.171275	-0.080465	-0.143558	0.151801	-0.441852	-0.0754352	-0.249378	-0.387548	-0.0475345	-0.110157	-0.18796	-0.0970503	-0.606168	-0.284668	-0.364973	-0.14505	-0.190691	-0.241109	2978.45	3251.88
bin_107_158	-0.272783	-0.194255	-0.294713	-0.391648	-0.171275	-0.080465	3.39175	0.151801	-0.441852	-0.0754352	2.55547	-0.387548	-0.0475345	-0.110157	-0.18796	-0.0970503	-0.606168	-0.284668	-0.364973	-0.14505	-0.190691	-0.241109	2984.96	3325.12
bin_107_159	-0.272783	-0.194255	-0.294713	-0.391648	-0.171275	-0.080465	-0.143558	-0.420246	-0.441852	-0.0754352	-0.249378	0.751473	-0.0475345	-0.110157	-0.18796	-0.0970503	0.0164472	-0.284668	-0.364973	-0.14505	-0.190691	-0.241109	2990.61	3400.85
bin_107_160	-0.272783	-0.194255	-0.294713	-0.391648	-0.171275	-0.080465	-0.143558	-0.420246	-0.441852	-0.0754352	-0.249378	-0.387548	-0.0475345	3.66943	-0.18796	-0.0970503	1.26168	-0.284668	-0.364973	-0.14505	-0.190691	-0.241109	3002.74	3481.61
bin_107_161	-0.272783	-0.194255	0.84303	-0.391648	-0.171275	-0.080465	-0.143558	-0.420246	-0.441852	-0.0754352	-0.249378	4.16853	-0.0475345	7.44902	-0.18796	1.45187	-0.606168	-0.284668	-0.364973	-0.14505	-0.190691	1.31768	3012.09	3579.56
bin_107_162	-0.272783	-0.194255	-0.294713	-0.0250882	-0.171275	-0.080465	-0.143558	-0.420246	-0.441852	-0.0754352	-0.249378	0.751473	-0.0475345	-0.110157	-0.18796	-0.0970503	-0.606168	-0.284668	-0.364973	-0.14505	-0.190691	-0.241109	3017.51	3671.79
bin_107_163	1.56199	-0.194255	-0.294713	-0.391648	-0.171275	-0.080465	-0.143558	-0.420246	-0.441852	-0.0754352	-0.249378	0.751473	-0.0475345	-0.110157	-0.18796	-0.0970503	-0.606168	-0.284668	-0.364973	-0.14505	-0.190691	-0.241109	3027.28	3769.45
bin_107_164	-0.272783	-0.194255	-0.294713	-0.391648	-0.171275	-0.080465	-0.143558	-0.420246	-0.441852	-0.0754352	1.15305	-0.387548	-0.0475345	-0.110157	-0.18796	-0.0970503	0.639062	-0.284668	-0.364973	-0.14505	-0.190691	-0.241109	3032.15	3866.93
bin_107_165	-0.272783	-0.194255	-0.294713	-0.0250882	-0.171275	-0.080465	-0.143558	-0.420246	-0.441852	-0.0754352	-0.249378	-0.387548	-0.0475345	-0.110157	-0.18796	-0.0970503	-0.606168	-0.284668	-0.364973	-0.14505	-0.190691	-0.241109	3037.04	3994.05
bin_107_166	-0.272783	-0.194255	-0.294713	-0.391648	-0.171275	-0.080465	6.92706	-0.420246	-0.441852	-0.0754352	1.15305	-0.387548	-0.0475345	-0.110157	-0.18796	-0.0970503	-0.606168	-0.284668	-0.364973	-0.14505	-0.190691	-0.241109	3041.92	4099.66
bin_107_167	-0.272783	-0.194255	-0.294713	-0.391648	-0.171275	-0.080465	-0.143558	-0.420246	0.390687	5.28164	-0.249378	-0.387548	-0.0475345	-0.110157	-0.18796	-0.0970503	-0.606168	-0.284668	-0.364973	-0.14505	-0.190691	-0.241109	3046.81	4218.66
bin_107_168	-0.272783	-0.194255	-0.294713	-0.0250882	-0.171275	-0.080465	-0.143558	-0.420246	0.390687	-0.0754352	-0.249378	0.751473	-0.0475345	-0.110157	-0.18796	-0.0970503	5.61998	-0.284668	-0.364973	-0.14505	-0.190691	-0.241109	3041.92	4339.98
bin_107_169	-0.272783	-0.194255	-0.294713	-0.391648	-0.171275	-0.080465	-0.143558	-0.420246	-0.441852	-0.0754352	-0.249378	1.89049	-0.0475345	-0.110157	-0.18796	-0.0970503	4.99737	0.847946	-0.364973	-0.14505	-0.190691	-0.241109	3046.81	4472.56
bin_107_170	-0.272783	-0.194255	-0.294713	-0.391648	-0.171275	-0.080465	-0.143558	-0.420246	-0.441852	-0.0754352	-0.249378	0.751473	-0.0475345	-0.110157	-0.18796	-0.0970503	0.0164472	-0.284668	3.32952	-0.14505	-0.190691	-0.241109	3046.81	4609.27
bin_107_171	-0.272783	-0.194255	-0.294713	-0.391648	-0.171275	-0.080465	-0.143558	-0.420246	-0.441852	-0.0754352	-0.249378	0.751473	-0.0475345	-0.110157	-0.18796	0.677408	0.0164472	-0.284668	0.558651	-0.14505	-0.190691	-0.241109	3046.81	4745.99
bin_107_172	-0.272783	-0.194255	0.84303	-0.391648	-0.171275	-0.080465	-0.143558	-0.420246	-0.441852	-0.0754352	-0.249378	-0.387548	-0.0475345	-0.110157	-0.18796	-0.0970503	1.26168	-0.284668	-0.364973	-0.14505	-0.190691	-0.241109	3046.81	4892.47
bin_107_173	-0.272783	-0.194255	-0.294713	-0.391648	-0.171275	-0.080465	-0.143558	0.151801	-0.441852	-0.0754352	-0.249378	-0.387548	-0.0475345	-0.110157	2.2896	-0.0970503	-0.606168	-0.284668	0.558651	-0.14505	-0.190691	-0.241109	3050.06	5003.14
bin_107_174	-0.272783	-0.194255	0.84303	-0.391648	-0.171275	-0.080465	-0.143558	-0.420246	-0.441852	-0.0754352	-0.249378	0.751473	-0.0475345	-0.110157	9.72226	-0.0970503	-0.606168	-0.284668	0.558651	-0.14505	-0.190691	1.31768	3056.57	5136.6
bin_107_175	0.644605	-0.194255	0.84303	-0.391648	-0.171275	-0.080465	-0.143558	-0.420246	-0.441852	-0.0754352	-0.249378	0.751473	-0.0475345	-0.110157	-0.18796	-0.0970503	0.0164472	0.281639	6.10039	-0.14505	3.15911	-0.241109	3056.57	5253.79
bin_107_176	-0.272783	-0.194255	-0.294713	-0.391648	-0.171275	-0.080465	-0.143558	-0.420246	-0.441852	-0.0754352	-0.249378	-0.387548	-0.0475345	-0.110157	-0.18796	-0.0970503	4.99737	-0.284668	-0.364973	-0.14505	-0.190691	-0.241109	3056.57	5361.21
bin_107_177	-0.272783	-0.194255	-0.294713	-0.0250882	-0.171275	-0.080465	-0.143558	-0.420246	-0.441852	-0.0754352	-0.249378	-0.387548	-0.0475345	-0.110157	-0.18796	4.5497	4.37475	-0.284668	0.558651	-0.14505	-0.190691	-0.241109	3053.32	5442.59
bin_107_178	0.644605	-0.194255	-0.294713	-0.0250882	-0.171275	-0.080465	-0.143558	-0.420246	-0.441852	-0.0754352	-0.249378	-0.387548	-0.0475345	-0.110157	2.2896	-0.0970503	0.0164472	-0.284668	-0.364973	-0.14505	-0.190691	-0.241109	3052.23	5521.79
bin_107_179	-0.272783	-0.194255	-0.294713	-0.391648	-0.171275	-0.080465	-0.143558	-0.420246	-0.441852	-0.0754352	-0.249378	-0.387548	-0.0475345	-0.110157	-0.18796	0.677408	0.639062	0.281639	-0.364973	-0.14505	-0.190691	-0.241109	3046.81	5585.81
bin_107_180	-0.272783	-0.194255	-0.294713	0.708031	0.373535	-0.080465	-0.143558	-0.420246	-0.441852	-0.0754352	-0.249378	-0.387548	-0.0475345	-0.110157	10	0.677408	1.88429	-0.284668	-0.364973	-0.14505	-0.190691	-0.241109	3043.55	5667.19
bin_107_181	-0.272783	-0.194255	-0.294713	0.341471	-0.171275	-0.080465	-0.143558	-0.420246	-0.441852	-0.0754352	-0.249378	-0.387548	-0.0475345	-0.110157	-0.18796	3.00078	1.26168	0.281639	-0.364973	-0.14505	-0.190691	-0.241109	3038.94	5738.62
bin_107_182	-0.272783	-0.194255	-0.294713	-0.391648	-0.171275	-0.080465	-0.143558	-0.420246	-0.441852	-0.0754352	-0.249378	-0.387548	-0.0475345	-0.110157	-0.18796	-0.0970503	1.88429	0.281639	-0.364973	-0.14505	-0.190691	-0.241109	3037.04	5810.42
bin_107_183	-0.272783	-0.194255	-0.294713	0.341471	-0.171275	-0.080465	-0.143558	-0.420246	-0.441852	-0.0754352	-0.249378	-0.387548	-0.0475345	-0.110157	2.2896	-0.0970503	-0.606168	0.281639	0.558651	-0.14505	-0.190691	-0.241109	3032.16	5875.52
bin_107_184	-0.272783	-0.194255	-0.294713	-0.391648	-0.171275	-0.080465	-0.143558	-0.420246	-0.441852	-0.0754352	-0.249378	-0.387548	-0.0475345	-0.110157	-0.18796	-0.0970503	0.0164472	-0.284668	-0.364973	-0.14505	-0.190691	-0.241109	3022.14	5942.5
bin_107_185	-0.272783	-0.194255	-0.294713	-0.391648	-0.171275	-0.080465	-0.143558	-0.420246	-0.441852	-0.0754352	-0.249378	-0.387548	-0.0475345	-0.110157	4.76715	-0.0970503	-0.606168	0.281639	0.558651	-0.14505	-0.190691	-0.241109	3027.28	6015.49
bin_107_186	-0.272783	-0.194255	-0.294713	-0.391648	-0.171275	-0.080465	-0.143558	-0.420246	0.390687	-0.0754352	-0.249378	-0.387548	-0.0475345	-0.110157	2.2896	-0.0970503	-0.606168	-0.284668	-0.364973	-0.14505	-0.190691	-0.241109	3017.92	6078.97
bin_107_187	-0.272783	-0.194255	-0.294713	-0.391648	-0.171275	-0.080465	3.39175	-0.420246	-0.441852	-0.0754352	-0.249378	1.89049	-0.0475345	-0.110157	-0.18796	-0.0970503	0.0164472	0.281639	-0.364973	-0.14505	-0.190691	-0.241109	3007.75	6152.21
bin_107_188	-0.272783	-0.194255	-0.294713	-0.391648	-0.171275	-0.080465	-0.143558	-0.420246	-0.441852	-0.0754352	-0.249378	-0.387548	-0.0475345	-0.110157	-0.18796	0.677408	-0.606168	0.281639	-0.364973	-0.14505	-0.190691	-0.241109	3007.75	6220.56
bin_107_189	-0.272783	-0.194255	-0.294713	-0.391648	-0.171275	-0.080465	-0.143558	-0.420246	-0.441852	-0.0754352	-0.249378	-0.387548	-0.0475345	-0.110157	-0.18796	0.677408	-0.606168	0.847946	-0.364973	-0.14505	-0.190691	2.87647	3007.75	6288.92
bin_107_190	-0.272783	-0.194255	-0.294713	-0.391648	-0.171275	-0.080465	-0.143558	-0.420246	-0.441852	-0.0754352	-0.249378	-0.387548	-0.0475345	-0.110157	-0.18796	-0.0970503	0.639062	-0.284668	-0.364973	-0.14505	-0.190691	-0.241109	2997.98	6367.04
bin_107_191	-0.272783	-0.194255	-0.294713	-0.391648	-0.171275	-0.080465	-0.143558	-0.420246	-0.441852	-0.0754352	-0.249378	-0.387548	-0.0475345	-0.110157	2.2896	-0.0970503	-0.606168	0.281639	-0.364973	-0.14505	-0.190691	-0.241109	2994.72	6438.66
bin_107_192	-0.272783	-0.194255	-0.294713	-0.391648	0.918346	-0.080465	-0.143558	-0.420246	-0.441852	-0.0754352	-0.249378	0.751473	-0.0475345	-0.110157	-0.18796	-0.0970503	0.0164472	-0.284668	-0.364973	-0.14505	-0.190691	-0.241109	2980.08	6503.76
bin_107_193	-0.272783	-0.194255	-0.294713	0.708031	-0.171275	-0.080465	-0.143558	-0.420246	-0.441852	-0.0754352	-0.249378	-0.387548	-0.0475345	-0.110157	-0.18796	-0.0970503	0.0164472	-0.284668	1.48227	-0.14505	-0.190691	-0.241109	2988.21	6581.88
bin_107_194	-0.272783	-0.194255	-0.294713	-0.391648	-0.171275	-0.080465	-0.143558	-0.420246	-0.441852	-0.0754352	-0.249378	0.751473	-0.0475345	-0.110157	-0.18796	-0.0970503	-0.606168	-0.284668	-0.364973	-0.14505	-0.190691	-0.241109	2969.95	6660.93
bin_107_195	-0.272783	-0.194255	-0.294713	-0.391648	-0.171275	-0.080465	-0.143558	-0.420246	-0.441852	-0.0754352	-0.249378	5.30755	-0.0475345	-0.110157	-0.18796	-0.0970503	3.75214	-0.284668	-0.364973	-0.14505	-0.190691	-0.241109	2972.48	6725.11
bin_107_196	-0.272783	-0.194255	-0.294713	-0.391648	-0.171275	-0.080465	-0.143558	-0.420246	-0.441852	-0.0754352	-0.249378	-0.387548	-0.0475345	-0.110157	-0.18796	-0.0970503	1.26168	3.11317	-0.364973	-0.14505	-0.190691	-0.241109	2968.68	6816.25
bin_107_197	1.56199	-0.194255	-0.294713	-0.391648	-0.171275	-0.080465	-0.143558	-0.420246	-0.441852	-0.0754352	-0.249378	1.89049	-0.0475345	-0.110157	-0.18796	-0.0970503	1.88429	1.41425	-0.364973	-0.14505	-0.190691	-0.241109	2958.92	6894.38
bin_107_198	1.56199	-0.194255	0.84303	-0.391648	-0.171275	-0.080465	-0.143558	-0.420246	-0.441852	-0.0754352	-0.249378	-0.387548	-0.0475345	-0.110157	-0.18796	-0.0970503	2.50691	4.8121	-0.364973	-0.14505	-0.190691	-0.241109	2939.57	6974.31
bin_107_199	4.31416	-0.194255	-0.294713	-0.391648	-0.171275	-0.080465	-0.143558	-0.420246	-0.441852	-0.0754352	-0.249378	0.751473	-0.0475345	-0.110157	-0.18796	-0.0970503	0.0164472	1.98056	-0.364973	-0.14505	-0.190691	-0.241109	2939.39	7060.39
bin_107_200	3.39677	-0.194255	-0.294713	-0.391648	0.373535	-0.080465	-0.143558	-0.420246	-0.441852	-0.0754352	-0.249378	-0.387548	-0.0475345	-0.110157	-0.18796	-0.0970503	0.639062	3.67948	-0.364973	-0.14505	-0.190691	-0.241109	2923.52	7137.43
bin_107_201	3.39677	-0.194255	-0.294713	-0.391648	-0.171275	-0.080465	-0.143558	-0.420246	-0.441852	-0.0754352	-0.249378	-0.387548	-0.0475345	-0.110157	-0.18796	-0.0970503	-0.606168	1.41425	-0.364973	-0.14505	-0.190691	-0.241109	2910.9	7220.7
bin_107_202	0.644605	-0.194255	-0.294713	-0.391648	-0.171275	-0.080465	-0.143558	-0.420246	-0.441852	-0.0754352	-0.249378	-0.387548	-0.0475345	-0.110157	-0.18796	-0.0970503	-0.606168	2.54687	-0.364973	-0.14505	-0.190691	-0.241109	2900.33	7304.52
bin_107_203	0.644605	-0.194255	-0.294713	-0.391648	-0.171275	-0.080465	-0.143558	-0.420246	-0.441852	-0.0754352	-0.249378	-0.387548	-0.0475345	-0.110157	-0.18796	-0.0970503	0.0164472	1.41425	-0.364973	-0.14505	-0.190691	-0.241109	2890.56	7392.41
bin_107_204	1.56199	-0.194255	-0.294713	-0.391648	-0.171275	-0.080465	-0.143558	-0.420246	-0.441852	-0.0754352	-0.249378	-0.387548	-0.0475345	-0.110157	-0.18796	-0.0970503	0.0164472	4.8121	-0.364973	-0.14505	-0.190691	-0.241109	2871.03	7499.83
bin_107_205	-0.272783	-0.194255	-0.294713	-0.391648	0.918346	-0.080465	-0.143558	0.151801	-0.441852	-0.0754352	-0.249378	-0.387548	-0.0475345	-0.110157	-0.18796	-0.0970503	0.0164472	4.8121	-0.364973	-0.14505	-0.190691	-0.241109	2856.63	7569.65
bin_107_206	-0.272783	-0.194255	-0.294713	-0.391648	-0.171275	-0.080465	-0.143558	-0.420246	-0.441852	-0.0754352	-0.249378	0.751473	-0.0475345	-0.110157	-0.18796	-0.0970503	4.37475	-0.284668	-0.364973	-0.14505	-0.190691	1.31768	2822.2	7685.37
bin_107_207	-0.272783	-0.194255	-0.294713	-0.391648	-0.171275	4.76914	-0.143558	-0.420246	-0.441852	-0.0754352	-0.249378	-0.387548	-0.0475345	-0.110157	7.24471	-0.0970503	-0.606168	-0.284668	-0.364973	-0.14505	-0.190691	-0.241109	2812.44	7773.26
bin_107_208	-0.272783	-0.194255	-0.294713	-0.391648	-0.171275	-0.080465	-0.143558	-0.420246	-0.441852	-0.0754352	-0.249378	-0.387548	-0.0475345	-0.110157	-0.18796	-0.0970503	0.639062	-0.284668	-0.364973	-0.14505	1.48421	-0.241109	2783.14	7890.45
bin_107_209	-0.272783	-0.194255	-0.294713	-0.0250882	-0.171275	-0.080465	-0.143558	0.151801	-0.441852	-0.0754352	-0.249378	-0.387548	3.108	-0.110157	-0.18796	-0.0970503	0.0164472	-0.284668	-0.364973	-0.14505	0.64676	-0.241109	2744.08	8017.4
bin_107_210	-0.272783	-0.194255	-0.294713	-0.391648	0.373535	4.76914	-0.143558	-0.420246	-0.441852	-0.0754352	-0.249378	0.751473	-0.0475345	-0.110157	-0.18796	-0.0970503	2.50691	-0.284668	-0.364973	-0.14505	-0.190691	-0.241109	2724.55	8124.82
bin_107_211	-0.272783	-0.194255	-0.294713	-0.391648	-0.171275	-0.080465	-0.143558	-0.420246	-0.441852	-0.0754352	-0.249378	-0.387548	-0.0475345	-0.110157	-0.18796	-0.0970503	1.88429	-0.284668	-0.364973	-0.14505	-0.190691	-0.241109	2675.72	8281.06
bin_107_212	-0.272783	-0.194255	-0.294713	-0.391648	-0.171275	-0.080465	10	-0.420246	2.05576	-0.0754352	-0.249378	0.751473	-0.0475345	-0.110157	-0.18796	-0.0970503	0.639062	-0.284668	-0.364973	-0.14505	-0.190691	-0.241109	2626.89	8437.31
bin_107_213	-0.272783	-0.194255	3.11852	-0.391648	-0.171275	9.61874	-0.143558	-0.420246	-0.441852	-0.0754352	-0.249378	-0.387548	-0.0475345	-0.110157	-0.18796	-0.0970503	1.26168	-0.284668	-0.364973	-0.14505	-0.190691	-0.241109	2568.3	8603.32
bin_107_214	-0.272783	-0.194255	-0.294713	-0.391648	-0.171275	-0.080465	-0.143558	-0.420246	-0.441852	-0.0754352	-0.249378	-0.387548	-0.0475345	-0.110157	-0.18796	-0.0970503	0.0164472	0.847946	-0.364973	-0.14505	-0.190691	-0.241109	2509.71	8749.8
bin_107_215	-0.272783	-0.194255	0.84303	1.07459	-0.171275	-0.080465	-0.143558	-0.420246	-0.441852	-0.0754352	-0.249378	-0.387548	-0.0475345	3.66943	2.2896	-0.0970503	0.0164472	-0.284668	-0.364973	-0.14505	-0.190691	-0.241109	2451.12	8876.75
bin_107_216	-0.272783	-0.194255	-0.294713	-0.391648	-0.171275	4.76914	-0.143558	-0.420246	-0.441852	-0.0754352	-0.249378	-0.387548	-0.0475345	3.66943	-0.18796	-0.0970503	3.12952	-0.284668	-0.364973	-0.14505	-0.190691	1.31768	2392.52	8945.11
bin_107_217	-0.272783	-0.194255	-0.294713	-0.391648	-0.171275	-0.080465	-0.143558	-0.420246	-0.441852	-0.0754352	-0.249378	1.89049	-0.0475345	10	-0.18796	0.677408	3.75214	-0.284668	-0.364973	-0.14505	-0.190691	-0.241109	2353.46	9003.7
bin_107_218	-0.272783	-0.194255	0.84303	0.708031	-0.171275	-0.080465	10	-0.420246	-0.441852	-0.0754352	-0.249378	-0.387548	-0.0475345	3.66943	-0.18796	-0.0970503	-0.606168	0.847946	-0.364973	-0.14505	-0.190691	-0.241109	2314.4	9052.53
bin_107_219	-0.272783	-0.194255	0.84303	0.708031	-0.171275	-0.080465	-0.143558	-0.420246	0.390687	-0.0754352	-0.249378	-0.387548	-0.0475345	-0.110157	-0.18796	-0.0970503	0.0164472	-0.284668	-0.364973	-0.14505	-0.190691	-0.241109	2275.34	9091.59
bin_107_220	-0.272783	-0.194255	-0.294713	-0.391648	-0.171275	-0.080465	-0.143558	-0.420246	-0.441852	-0.0754352	-0.249378	-0.387548	-0.0475345	-0.110157	-0.18796	-0.0970503	-0.606168	0.281639	-0.364973	-0.14505	-0.190691	-0.241109	2233.51	9122.04
bin_107_221	-0.272783	-0.194255	0.84303	-0.391648	-0.171275	-0.080465	-0.143558	-0.420246	-0.441852	-0.0754352	-0.249378	3.02951	-0.0475345	3.66943	-0.18796	-0.0970503	-0.606168	-0.284668	-0.364973	-0.14505	-0.190691	-0.241109	2194.14	9143.7
bin_107_222	-0.272783	-0.194255	4.25626	-0.0250882	-0.171275	4.76914	-0.143558	-0.420246	-0.441852	-0.0754352	-0.249378	-0.387548	-0.0475345	3.66943	-0.18796	-0.0970503	2.50691	-0.284668	-0.364973	-0.14505	-0.190691	-0.241109	2158.15	9169.72
bin_107_223	-0.272783	-0.194255	5.394	1.07459	-0.171275	-0.080465	-0.143558	-0.420246	-0.441852	-0.0754352	-0.249378	-0.387548	-0.0475345	7.44902	-0.18796	-0.0970503	1.26168	0.281639	-0.364973	-0.14505	-0.190691	-0.241109	2124.02	9191.36
bin_107_224	-0.272783	-0.194255	5.394	-0.391648	-0.171275	-0.080465	3.39175	-0.420246	-0.441852	-0.0754352	-0.249378	1.89049	-0.0475345	10	-0.18796	-0.0970503	0.0164472	-0.284668	-0.364973	-0.14505	0.64676	1.31768	2085.04	9215.2
bin_108_131	-0.272783	1.04586	-0.294713	-0.0250882	-0.171275	-0.080465	-0.143558	-0.420246	0.390687	-0.0754352	-0.249378	-0.387548	-0.0475345	-0.110157	-0.18796	-0.0970503	-0.606168	0.281639	-0.364973	-0.14505	-0.190691	-0.241109	2421.82	1035.13
bin_108_132	-0.272783	1.04586	-0.294713	-0.0250882	-0.171275	-0.080465	-0.143558	-0.420246	-0.441852	-0.0754352	-0.249378	-0.387548	-0.0475345	-0.110157	-0.18796	-0.0970503	-0.606168	-0.284668	-0.364973	-0.14505	-0.190691	-0.241109	2509.71	1162.08
bin_108_133	-0.272783	-0.194255	0.84303	-0.0250882	-0.171275	-0.080465	-0.143558	1.29589	-0.441852	-0.0754352	-0.249378	-0.387548	-0.0475345	-0.110157	-0.18796	-0.0970503	-0.606168	0.281639	-0.364973	-0.14505	-0.190691	-0.241109	2593.53	1271.94
bin_108_134	-0.272783	-0.194255	-0.294713	-0.391648	-0.171275	-0.080465	-0.143558	1.29589	0.390687	-0.0754352	-0.249378	-0.387548	-0.0475345	-0.110157	-0.18796	-0.0970503	-0.606168	-0.284668	-0.364973	-0.14505	-0.190691	-0.241109	2656.19	1357.39
bin_108_135	-0.272783	-0.194255	-0.294713	-0.391648	-0.171275	-0.080465	-0.143558	0.723847	0.390687	-0.0754352	-0.249378	-0.387548	-0.0475345	-0.110157	-0.18796	-0.0970503	-0.606168	-0.284668	-0.364973	-0.14505	-0.190691	1.31768	2719.67	1455.05
bin_108_136	0.644605	-0.194255	-0.294713	-0.391648	-0.171275	-0.080465	-0.143558	-0.420246	-0.441852	-0.0754352	-0.249378	0.751473	-0.0475345	-0.110157	-0.18796	-0.0970503	-0.606168	-0.284668	-0.364973	-0.14505	-0.190691	-0.241109	2773.38	1542.93
bin_108_137	-0.272783	-0.194255	-0.294713	-0.391648	-0.171275	-0.080465	-0.143558	-0.420246	-0.441852	-0.0754352	-0.249378	3.02951	-0.0475345	-0.110157	-0.18796	-0.0970503	-0.606168	-0.284668	0.558651	-0.14505	-0.190691	-0.241109	2822.2	1640.59
bin_108_138	-0.272783	-0.194255	-0.294713	-0.391648	-0.171275	-0.080465	-0.143558	-0.420246	-0.441852	-0.0754352	-0.249378	0.751473	-0.0475345	-0.110157	-0.18796	-0.0970503	-0.606168	-0.284668	-0.364973	-0.14505	-0.190691	-0.241109	2861.26	1728.48
bin_108_139	-0.272783	1.04586	-0.294713	-0.391648	-0.171275	-0.080465	-0.143558	-0.420246	-0.441852	-0.0754352	-0.249378	3.02951	-0.0475345	-0.110157	-0.18796	-0.0970503	-0.606168	-0.284668	-0.364973	-0.14505	-0.190691	-0.241109	2890.56	1816.37
bin_108_140	-0.272783	-0.194255	-0.294713	-0.391648	-0.171275	-0.080465	-0.143558	0.723847	-0.441852	-0.0754352	-0.249378	-0.387548	-0.0475345	-0.110157	-0.18796	-0.0970503	0.0164472	0.281639	-0.364973	-0.14505	-0.190691	-0.241109	2919.86	1923.78
bin_108_141	-0.272783	-0.194255	-0.294713	-0.0250882	-0.171275	-0.080465	-0.143558	1.29589	0.390687	-0.0754352	-0.249378	3.02951	-0.0475345	-0.110157	-0.18796	-0.0970503	-0.606168	-0.284668	-0.364973	-0.14505	-0.190691	-0.241109	2935.59	2009.23
bin_108_142	-0.272783	-0.194255	-0.294713	-0.391648	-0.171275	-0.080465	-0.143558	-0.420246	-0.441852	-0.0754352	-0.249378	0.751473	-0.0475345	-0.110157	-0.18796	-0.0970503	0.0164472	-0.284668	-0.364973	-0.14505	-0.190691	-0.241109	2949.15	2099.56
bin_108_143	-0.272783	-0.194255	-0.294713	0.341471	-0.171275	-0.080465	-0.143558	2.43999	-0.441852	-0.0754352	-0.249378	-0.387548	-0.0475345	-0.110157	-0.18796	-0.0970503	-0.606168	-0.284668	-0.364973	-0.14505	-0.190691	-0.241109	2952.29	2181.55
bin_108_144	-0.272783	-0.194255	-0.294713	-0.0250882	0.918346	-0.080465	-0.143558	-0.420246	-0.441852	-0.0754352	-0.249378	1.89049	-0.0475345	-0.110157	-0.18796	-0.0970503	0.0164472	-0.284668	-0.364973	-0.14505	-0.190691	-0.241109	2953.79	2266.32
bin_108_145	-0.272783	-0.194255	-0.294713	5.83986	-0.171275	-0.080465	-0.143558	-0.420246	-0.441852	-0.0754352	-0.249378	-0.387548	-0.0475345	-0.110157	-0.18796	-0.0970503	0.0164472	0.847946	-0.364973	-0.14505	-0.190691	-0.241109	2954.01	2363.32
bin_108_146	-0.272783	-0.194255	-0.294713	3.64051	-0.171275	-0.080465	-0.143558	-0.420246	-0.441852	-0.0754352	1.15305	-0.387548	-0.0475345	-0.110157	-0.18796	-0.0970503	-0.606168	-0.284668	-0.364973	-0.14505	-0.190691	-0.241109	2953.92	2441.71
bin_108_147	-0.272783	-0.194255	-0.294713	-0.0250882	-0.171275	-0.080465	-0.143558	0.151801	-0.441852	-0.0754352	-0.249378	1.89049	-0.0475345	-0.110157	-0.18796	-0.0970503	1.26168	-0.284668	0.558651	-0.14505	-0.190691	1.31768	2950.74	2513.19
bin_108_148	-0.272783	-0.194255	-0.294713	-0.391648	-0.171275	-0.080465	3.39175	-0.420246	-0.441852	-0.0754352	1.15305	3.02951	-0.0475345	-0.110157	-0.18796	-0.0970503	-0.606168	0.281639	0.558651	-0.14505	-0.190691	-0.241109	2958.92	2607.36
bin_108_149	-0.272783	-0.194255	-0.294713	-0.0250882	-0.171275	-0.080465	-0.143558	-0.420246	0.390687	-0.0754352	-0.249378	-0.387548	-0.0475345	-0.110157	-0.18796	-0.0970503	0.0164472	-0.284668	-0.364973	-0.14505	-0.190691	-0.241109	2963.07	2671.09
bin_108_150	-0.272783	-0.194255	-0.294713	-0.391648	-0.171275	-0.080465	-0.143558	-0.420246	-0.441852	-0.0754352	-0.249378	1.89049	-0.0475345	-0.110157	-0.18796	-0.0970503	-0.606168	-0.284668	-0.364973	-0.14505	-0.190691	-0.241109	2968.68	2744.08
bin_108_151	-0.272783	-0.194255	-0.294713	-0.391648	-0.171275	-0.080465	-0.143558	-0.420246	-0.441852	-0.0754352	-0.249378	-0.387548	-0.0475345	-0.110157	-0.18796	-0.0970503	0.639062	-0.284668	2.4059	-0.14505	-0.190691	-0.241109	2973.1	2806.33
bin_108_152	-0.272783	-0.194255	-0.294713	-0.391648	-0.171275	-0.080465	-0.143558	-0.420246	-0.441852	-0.0754352	-0.249378	-0.387548	-0.0475345	-0.110157	9.72226	-0.0970503	-0.606168	-0.284668	-0.364973	-0.14505	-0.190691	1.31768	2982.61	2876.35
bin_108_153	-0.272783	-0.194255	-0.294713	-0.391648	-0.171275	-0.080465	-0.143558	-0.420246	-0.441852	-0.0754352	-0.249378	-0.387548	-0.0475345	-0.110157	-0.18796	-0.0970503	5.61998	-0.284668	-0.364973	-0.14505	-0.190691	1.31768	2986.56	2948.2
bin_108_154	-0.272783	-0.194255	-0.294713	-0.391648	-0.171275	-0.080465	-0.143558	-0.420246	-0.441852	-0.0754352	-0.249378	0.751473	-0.0475345	-0.110157	-0.18796	-0.0970503	0.639062	-0.284668	-0.364973	-0.14505	-0.190691	-0.241109	2997.98	3017.51
bin_108_155	-0.272783	-0.194255	-0.294713	-0.391648	-0.171275	-0.080465	-0.143558	-0.420246	0.390687	-0.0754352	-0.249378	0.751473	-0.0475345	-0.110157	-0.18796	-0.0970503	-0.606168	-0.284668	2.4059	-0.14505	-0.190691	-0.241109	3004.76	3089.08
bin_108_156	-0.272783	-0.194255	-0.294713	-0.391648	-0.171275	-0.080465	-0.143558	0.151801	1.22323	-0.0754352	-0.249378	-0.387548	-0.0475345	-0.110157	-0.18796	-0.0970503	-0.606168	-0.284668	-0.364973	-0.14505	-0.190691	-0.241109	3017.51	3163.99
bin_108_157	-0.272783	-0.194255	-0.294713	-0.391648	-0.171275	-0.080465	-0.143558	0.151801	-0.441852	-0.0754352	-0.249378	-0.387548	-0.0475345	-0.110157	-0.18796	-0.0970503	1.26168	-0.284668	0.558651	-0.14505	-0.190691	-0.241109	3027.28	3232.35
bin_108_158	-0.272783	-0.194255	-0.294713	-0.391648	-0.171275	-0.080465	-0.143558	-0.420246	-0.441852	-0.0754352	-0.249378	-0.387548	-0.0475345	-0.110157	-0.18796	-0.0970503	-0.606168	-0.284668	1.48227	-0.14505	-0.190691	-0.241109	3034.51	3314.63
bin_108_159	-0.272783	-0.194255	-0.294713	-0.391648	-0.171275	-0.080465	-0.143558	-0.420246	-0.441852	-0.0754352	-0.249378	-0.387548	-0.0475345	-0.110157	-0.18796	-0.0970503	1.26168	-0.284668	-0.364973	-0.14505	-0.190691	-0.241109	3046.81	3388.6
bin_108_160	-0.272783	-0.194255	-0.294713	-0.391648	-0.171275	-0.080465	-0.143558	-0.420246	-0.441852	-0.0754352	-0.249378	0.751473	-0.0475345	-0.110157	-0.18796	0.677408	0.0164472	-0.284668	-0.364973	-0.14505	-0.190691	-0.241109	3053.86	3471.06
bin_108_161	-0.272783	-0.194255	-0.294713	-0.391648	-0.171275	-0.080465	-0.143558	-0.420246	0.390687	-0.0754352	-0.249378	-0.387548	-0.0475345	-0.110157	-0.18796	-0.0970503	0.0164472	0.281639	-0.364973	-0.14505	-0.190691	-0.241109	3066.34	3554.61
bin_108_162	-0.272783	-0.194255	-0.294713	-0.391648	-0.171275	-0.080465	-0.143558	-0.420246	0.390687	-0.0754352	-0.249378	-0.387548	-0.0475345	-0.110157	-0.18796	-0.0970503	0.0164472	0.281639	0.558651	-0.14505	-0.190691	-0.241109	3076.1	3652.26
bin_108_163	-0.272783	-0.194255	-0.294713	-0.391648	-0.171275	-0.080465	-0.143558	-0.420246	-0.441852	-0.0754352	1.15305	0.751473	-0.0475345	3.66943	-0.18796	-0.0970503	0.0164472	-0.284668	-0.364973	-0.14505	-0.190691	-0.241109	3082.2	3742.6
bin_108_164	-0.272783	-0.194255	-0.294713	-0.391648	-0.171275	-0.080465	-0.143558	-0.420246	-0.441852	-0.0754352	-0.249378	-0.387548	-0.0475345	-0.110157	-0.18796	-0.0970503	-0.606168	-0.284668	-0.364973	-0.14505	-0.190691	-0.241109	3090.57	3838.17
bin_108_165	-0.272783	-0.194255	-0.294713	-0.391648	-0.171275	-0.080465	-0.143558	-0.420246	-0.441852	-0.0754352	-0.249378	-0.387548	-0.0475345	-0.110157	-0.18796	-0.0970503	4.99737	-0.284668	1.48227	-0.14505	-0.190691	-0.241109	3095.63	3964.75
bin_108_166	-0.272783	-0.194255	-0.294713	-0.391648	-0.171275	-0.080465	-0.143558	-0.420246	-0.441852	-0.0754352	-0.249378	-0.387548	-0.0475345	-0.110157	-0.18796	-0.0970503	0.0164472	-0.284668	-0.364973	-0.14505	-0.190691	-0.241109	3100.51	4066.69
bin_108_167	-0.272783	-0.194255	-0.294713	-0.391648	-0.171275	-0.080465	-0.143558	-0.420246	-0.441852	-0.0754352	-0.249378	0.751473	-0.0475345	-0.110157	-0.18796	0.677408	0.0164472	1.41425	-0.364973	-0.14505	-0.190691	-0.241109	3105.4	4189.36
bin_108_168	-0.272783	-0.194255	-0.294713	-0.391648	-0.171275	-0.080465	-0.143558	-0.420246	-0.441852	-0.0754352	-0.249378	0.751473	-0.0475345	-0.110157	-0.18796	-0.0970503	0.639062	-0.284668	-0.364973	-0.14505	-0.190691	-0.241109	3105.4	4316.31
bin_108_169	-0.272783	-0.194255	-0.294713	-0.391648	-0.171275	-0.080465	-0.143558	-0.420246	-0.441852	-0.0754352	-0.249378	1.89049	-0.0475345	-0.110157	-0.18796	-0.0970503	0.0164472	-0.284668	1.48227	-0.14505	-0.190691	2.87647	3110.22	4436.63
bin_108_170	-0.272783	-0.194255	-0.294713	-0.391648	-0.171275	-0.080465	-0.143558	-0.420246	-0.441852	-0.0754352	-0.249378	-0.387548	-0.0475345	-0.110157	-0.18796	-0.0970503	3.75214	-0.284668	6.10039	-0.14505	-0.190691	-0.241109	3110.28	4572.71
bin_108_171	-0.272783	-0.194255	-0.294713	-0.0250882	-0.171275	-0.080465	-0.143558	0.151801	-0.441852	-0.0754352	-0.249378	-0.387548	-0.0475345	-0.110157	2.2896	-0.0970503	-0.606168	-0.284668	0.558651	-0.14505	-0.190691	-0.241109	3111.5	4729.55
bin_108_172	-0.272783	-0.194255	-0.294713	-0.391648	-0.171275	-0.080465	-0.143558	-0.420246	-0.441852	-0.0754352	-0.249378	1.89049	-0.0475345	-0.110157	-0.18796	-0.0970503	1.26168	-0.284668	1.48227	-0.14505	-0.190691	-0.241109	3115.16	4872.94
bin_108_173	-0.272783	-0.194255	-0.294713	-0.0250882	-0.171275	-0.080465	-0.143558	-0.420246	-0.441852	-0.0754352	-0.249378	-0.387548	-0.0475345	-0.110157	-0.18796	0.677408	1.26168	0.281639	-0.364973	-0.14505	-0.190691	-0.241109	3115.16	4999.89
bin_108_174	-0.272783	-0.194255	-0.294713	-0.391648	-0.171275	-0.080465	-0.143558	-0.420246	-0.441852	-0.0754352	-0.249378	-0.387548	-0.0475345	-0.110157	-0.18796	-0.0970503	-0.606168	-0.284668	-0.364973	-0.14505	-0.190691	-0.241109	3124.93	5156.13
bin_108_175	-0.272783	-0.194255	-0.294713	-0.391648	-0.171275	-0.080465	-0.143558	-0.420246	-0.441852	-0.0754352	-0.249378	-0.387548	-0.0475345	-0.110157	-0.18796	0.677408	2.50691	1.41425	-0.364973	-0.14505	-0.190691	-0.241109	3119.87	5249.09
bin_108_176	-0.272783	-0.194255	-0.294713	-0.0250882	-0.171275	-0.080465	-0.143558	0.151801	-0.441852	-0.0754352	-0.249378	0.751473	-0.0475345	-0.110157	-0.18796	0.677408	1.88429	0.281639	-0.364973	-0.14505	-0.190691	-0.241109	3124.93	5361.21
bin_108_177	0.644605	-0.194255	-0.294713	-0.391648	-0.171275	-0.080465	-0.143558	-0.420246	-0.441852	-0.0754352	-0.249378	0.751473	-0.0475345	10	-0.18796	-0.0970503	1.88429	-0.284668	-0.364973	-0.14505	-0.190691	-0.241109	3125.13	5453.78
bin_108_178	-0.272783	-0.194255	4.25626	-0.391648	-0.171275	-0.080465	-0.143558	-0.420246	-0.441852	5.28164	-0.249378	-0.387548	-0.0475345	-0.110157	-0.18796	0.677408	1.26168	0.281639	0.558651	-0.14505	-0.190691	-0.241109	3124.93	5527.22
bin_108_179	-0.272783	-0.194255	4.25626	-0.391648	-0.171275	-0.080465	-0.143558	-0.420246	-0.441852	-0.0754352	-0.249378	1.89049	3.108	-0.110157	-0.18796	-0.0970503	2.50691	-0.284668	1.48227	-0.14505	-0.190691	-0.241109	3116.79	5595.58
bin_108_180	-0.272783	-0.194255	-0.294713	-0.391648	-0.171275	-0.080465	-0.143558	-0.420246	-0.441852	-0.0754352	-0.249378	-0.387548	-0.0475345	-0.110157	-0.18796	0.677408	-0.606168	-0.284668	-0.364973	-0.14505	-0.190691	-0.241109	3115.14	5679.01
bin_108_181	-0.272783	-0.194255	-0.294713	-0.391648	-0.171275	-0.080465	-0.143558	-0.420246	-0.441852	-0.0754352	-0.249378	-0.387548	-0.0475345	-0.110157	-0.18796	-0.0970503	4.37475	-0.284668	-0.364973	-0.14505	-0.190691	-0.241109	3115.16	5751.82
bin_108_182	-0.272783	-0.194255	-0.294713	-0.391648	-0.171275	-0.080465	-0.143558	-0.420246	-0.441852	-0.0754352	-0.249378	-0.387548	-0.0475345	-0.110157	-0.18796	-0.0970503	-0.606168	-0.284668	0.558651	-0.14505	-0.190691	1.31768	3105.4	5820.18
bin_108_183	-0.272783	-0.194255	1.98077	-0.391648	0.373535	-0.080465	-0.143558	-0.420246	-0.441852	-0.0754352	-0.249378	-0.387548	-0.0475345	-0.110157	-0.18796	-0.0970503	-0.606168	0.847946	1.48227	-0.14505	-0.190691	-0.241109	3105.4	5888.54
bin_108_184	-0.272783	-0.194255	-0.294713	-0.391648	-0.171275	-0.080465	-0.143558	-0.420246	-0.441852	-0.0754352	-0.249378	-0.387548	-0.0475345	-0.110157	-0.18796	3.00078	0.0164472	-0.284668	-0.364973	-0.14505	-0.190691	-0.241109	3095.63	5956.9
bin_108_185	-0.272783	-0.194255	-0.294713	-0.391648	-0.171275	-0.080465	-0.143558	-0.420246	-0.441852	-0.0754352	-0.249378	-0.387548	-0.0475345	-0.110157	-0.18796	1.45187	0.0164472	0.281639	0.558651	-0.14505	0.64676	-0.241109	3095.63	6035.02
bin_108_186	0.644605	-0.194255	-0.294713	-0.391648	-0.171275	-0.080465	-0.143558	-0.420246	-0.441852	-0.0754352	-0.249378	-0.387548	-0.0475345	-0.110157	2.2896	-0.0970503	-0.606168	-0.284668	1.48227	-0.14505	-0.190691	2.87647	3085.87	6103.38
bin_108_187	0.644605	-0.194255	-0.294713	-0.391648	-0.171275	-0.080465	-0.143558	-0.420246	-0.441852	-0.0754352	-0.249378	-0.387548	-0.0475345	-0.110157	-0.18796	2.22632	-0.606168	-0.284668	0.558651	-0.14505	-0.190691	-0.241109	3090.75	6167.4
bin_108_188	-0.272783	-0.194255	-0.294713	-0.391648	-0.171275	-0.080465	-0.143558	-0.420246	-0.441852	-0.0754352	-0.249378	-0.387548	-0.0475345	-0.110157	-0.18796	-0.0970503	-0.606168	-0.284668	-0.364973	-0.14505	-0.190691	-0.241109	3077.89	6234.52
bin_108_189	-0.272783	-0.194255	-0.294713	-0.0250882	-0.171275	-0.080465	-0.143558	-0.420246	-0.441852	-0.0754352	-0.249378	-0.387548	-0.0475345	-0.110157	-0.18796	-0.0970503	-0.606168	1.98056	-0.364973	-0.14505	-0.190691	-0.241109	3076.1	6308.45
bin_108_190	0.644605	-0.194255	-0.294713	-0.391648	-0.171275	-0.080465	-0.143558	-0.420246	-0.441852	-0.0754352	1.15305	-0.387548	-0.0475345	-0.110157	-0.18796	-0.0970503	2.50691	-0.284668	-0.364973	-0.14505	2.32166	-0.241109	3066.34	6376.81
bin_108_191	-0.272783	-0.194255	-0.294713	-0.391648	-0.171275	-0.080465	-0.143558	-0.420246	-0.441852	-0.0754352	-0.249378	-0.387548	-0.0475345	-0.110157	-0.18796	-0.0970503	0.0164472	0.281639	-0.364973	-0.14505	-0.190691	-0.241109	3066.34	6454.93
bin_108_192	-0.272783	-0.194255	-0.294713	-0.0250882	0.918346	-0.080465	-0.143558	-0.420246	-0.441852	-0.0754352	-0.249378	-0.387548	-0.0475345	-0.110157	-0.18796	-0.0970503	3.12952	1.98056	-0.364973	-0.14505	-0.190691	-0.241109	3066.34	6523.29
bin_108_193	-0.272783	-0.194255	-0.294713	-0.391648	-0.171275	-0.080465	-0.143558	-0.420246	-0.441852	-0.0754352	-0.249378	-0.387548	-0.0475345	-0.110157	-0.18796	-0.0970503	-0.606168	-0.284668	-0.364973	-0.14505	-0.190691	-0.241109	3056.57	6601.41
bin_108_194	3.39677	-0.194255	-0.294713	-0.391648	-0.171275	-0.080465	-0.143558	-0.420246	-0.441852	-0.0754352	-0.249378	-0.387548	-0.0475345	-0.110157	-0.18796	-0.0970503	0.0164472	-0.284668	-0.364973	-0.14505	-0.190691	-0.241109	3046.81	6679.54
bin_108_195	-0.272783	-0.194255	1.98077	-0.391648	-0.171275	-0.080465	-0.143558	-0.420246	-0.441852	-0.0754352	1.15305	-0.387548	-0.0475345	-0.110157	-0.18796	-0.0970503	0.639062	0.281639	-0.364973	-0.14505	-0.190691	-0.241109	3039.69	6747.71
bin_108_196	5.23154	-0.194255	-0.294713	-0.391648	-0.171275	-0.080465	-0.143558	-0.420246	-0.441852	-0.0754352	-0.249378	-0.387548	-0.0475345	-0.110157	-0.18796	-0.0970503	-0.606168	0.281639	-0.364973	-0.14505	-0.190691	-0.241109	3040.39	6825.16
bin_108_197	-0.272783	-0.194255	-0.294713	-0.391648	-0.171275	-0.080465	-0.143558	-0.420246	-0.441852	-0.0754352	-0.249378	-0.387548	-0.0475345	-0.110157	-0.18796	-0.0970503	-0.606168	6.51102	-0.364973	-0.14505	-0.190691	-0.241109	3027.28	6913.91
bin_108_198	7.06632	-0.194255	-0.294713	-0.391648	-0.171275	-0.080465	-0.143558	-0.420246	-0.441852	-0.0754352	-0.249378	-0.387548	-0.0475345	-0.110157	-0.18796	-0.0970503	-0.606168	3.11317	-0.364973	-0.14505	-0.190691	-0.241109	3017.51	6982.27
bin_108_199	0.644605	-0.194255	-0.294713	-0.391648	-0.171275	-0.080465	-0.143558	-0.420246	-0.441852	-0.0754352	-0.249378	-0.387548	-0.0475345	-0.110157	-0.18796	-0.0970503	-0.606168	3.67948	-0.364973	-0.14505	-0.190691	-0.241109	3007.75	7060.39
bin_108_200	0.644605	-0.194255	-0.294713	-0.391648	-0.171275	-0.080465	-0.143558	-0.420246	-0.441852	-0.0754352	-0.249378	-0.387548	-0.0475345	-0.110157	-0.18796	-0.0970503	-0.606168	5.94471	-0.364973	-0.14505	-0.190691	-0.241109	2997.98	7148.28
bin_108_201	3.39677	-0.194255	-0.294713	-0.391648	0.373535	-0.080465	-0.143558	-0.420246	-0.441852	-0.0754352	-0.249378	-0.387548	-0.0475345	-0.110157	-0.18796	-0.0970503	-0.606168	1.98056	-0.364973	-0.14505	-0.190691	-0.241109	2984.96	7229.66
bin_108_202	0.644605	-0.194255	-0.294713	-0.391648	-0.171275	-0.080465	-0.143558	0.151801	-0.441852	-0.0754352	-0.249378	-0.387548	-0.0475345	-0.110157	-0.18796	-0.0970503	1.26168	-0.284668	-0.364973	-0.14505	1.48421	-0.241109	2968.68	7324.05
bin_108_203	-0.272783	-0.194255	-0.294713	-0.391648	-0.171275	-0.080465	-0.143558	-0.420246	-0.441852	-0.0754352	-0.249378	-0.387548	-0.0475345	-0.110157	-0.18796	-0.0970503	0.639062	4.8121	-0.364973	-0.14505	0.64676	-0.241109	2958.92	7411.94
bin_108_204	5.23154	-0.194255	-0.294713	-0.391648	-0.171275	-0.080465	-0.143558	-0.420246	-0.441852	-0.0754352	-0.249378	-0.387548	-0.0475345	-0.110157	-0.18796	-0.0970503	0.639062	5.94471	-0.364973	-0.14505	0.64676	-0.241109	2939.39	7499.83
bin_108_205	-0.272783	-0.194255	-0.294713	-0.391648	0.918346	-0.080465	-0.143558	-0.420246	-0.441852	-0.0754352	-0.249378	-0.387548	-0.0475345	-0.110157	-0.18796	-0.0970503	-0.606168	0.847946	-0.364973	-0.14505	4.83401	-0.241109	2919.86	7587.72
bin_108_206	-0.272783	-0.194255	-0.294713	-0.391648	2.55278	-0.080465	-0.143558	-0.420246	-0.441852	-0.0754352	-0.249378	-0.387548	-0.0475345	-0.110157	-0.18796	-0.0970503	6.86521	-0.284668	-0.364973	-0.14505	0.64676	-0.241109	2900.33	7685.37
bin_108_207	-0.272783	-0.194255	-0.294713	-0.391648	0.373535	-0.080465	-0.143558	-0.420246	-0.441852	-0.0754352	-0.249378	-0.387548	-0.0475345	-0.110157	-0.18796	-0.0970503	-0.606168	-0.284668	-0.364973	-0.14505	1.48421	-0.241109	2880.79	7792.79
bin_108_208	-0.272783	-0.194255	-0.294713	-0.391648	-0.171275	-0.080465	-0.143558	-0.420246	-0.441852	-0.0754352	-0.249378	-0.387548	-0.0475345	-0.110157	-0.18796	-0.0970503	-0.606168	-0.284668	-0.364973	-0.14505	-0.190691	-0.241109	2851.5	7900.21
bin_108_209	-0.272783	-0.194255	-0.294713	-0.391648	0.373535	-0.080465	-0.143558	-0.420246	-0.441852	-0.0754352	-0.249378	-0.387548	-0.0475345	-0.110157	-0.18796	-0.0970503	-0.606168	-0.284668	-0.364973	-0.14505	-0.190691	-0.241109	2822.2	8007.63
bin_108_210	-0.272783	-0.194255	-0.294713	0.341471	-0.171275	4.76914	-0.143558	-0.420246	-0.441852	-0.0754352	-0.249378	-0.387548	-0.0475345	-0.110157	-0.18796	-0.0970503	2.50691	-0.284668	-0.364973	-0.14505	-0.190691	-0.241109	2788.02	8146.79
bin_108_211	-0.272783	-0.194255	-0.294713	-0.0250882	2.00797	-0.080465	-0.143558	-0.420246	-0.441852	-0.0754352	-0.249378	-0.387548	-0.0475345	-0.110157	-0.18796	-0.0970503	0.639062	-0.284668	-0.364973	-0.14505	-0.190691	-0.241109	2753.84	8271.3
bin_108_212	-0.272783	-0.194255	3.11852	-0.0250882	0.373535	4.76914	-0.143558	-0.420246	-0.441852	-0.0754352	-0.249378	-0.387548	-0.0475345	-0.110157	-0.18796	-0.0970503	1.26168	-0.284668	-0.364973	-0.14505	-0.190691	-0.241109	2695.25	8456.84
bin_108_213	-0.272783	-0.194255	-0.294713	-0.391648	-0.171275	4.76914	-0.143558	-0.420246	-0.441852	-0.0754352	-0.249378	-0.387548	-0.0475345	-0.110157	-0.18796	-0.0970503	1.26168	-0.284668	-0.364973	-0.14505	2.32166	-0.241109	2636.66	8642.38
bin_108_214	-0.272783	-0.194255	-0.294713	1.07459	-0.171275	-0.080465	-0.143558	-0.420246	-0.441852	-0.0754352	-0.249378	-0.387548	-0.0475345	-0.110157	-0.18796	-0.0970503	0.0164472	-0.284668	-0.364973	-0.14505	-0.190691	-0.241109	2578.07	8808.4
bin_108_215	1.56199	2.28598	0.84303	-0.391648	-0.171275	10	-0.143558	-0.420246	-0.441852	-0.0754352	-0.249378	-0.387548	-0.0475345	-0.110157	-0.18796	-0.0970503	-0.606168	-0.284668	-0.364973	-0.14505	-0.190691	-0.241109	2499.94	8945.11
bin_108_216	-0.272783	-0.194255	-0.294713	-0.391648	-0.171275	-0.080465	-0.143558	-0.420246	-0.441852	-0.0754352	-0.249378	-0.387548	-0.0475345	-0.110157	-0.18796	-0.0970503	0.639062	-0.284668	-0.364973	-0.14505	-0.190691	-0.241109	2446.23	9018.35
bin_108_217	-0.272783	-0.194255	0.84303	-0.0250882	-0.171275	10	-0.143558	-0.420246	-0.441852	-0.0754352	-0.249378	-0.387548	-0.0475345	-0.110157	-0.18796	-0.0970503	0.0164472	-0.284668	-0.364973	-0.14505	-0.190691	-0.241109	2402.29	9081.83
bin_108_218	-0.272783	-0.194255	-0.294713	4.00707	-0.171275	-0.080465	-0.143558	-0.420246	-0.441852	-0.0754352	-0.249378	-0.387548	-0.0475345	-0.110157	-0.18796	-0.0970503	7.48783	0.847946	-0.364973	-0.14505	-0.190691	-0.241109	2353.46	9120.89
bin_108_219	-0.272783	-0.194255	-0.294713	-0.391648	0.373535	-0.080465	-0.143558	-0.420246	-0.441852	-0.0754352	-0.249378	0.751473	-0.0475345	-0.110157	-0.18796	-0.0970503	0.639062	0.847946	-0.364973	-0.14505	-0.190691	-0.241109	2319.28	9155.07
bin_108_220	-0.272783	-0.194255	1.98077	-0.391648	0.373535	-0.080465	-0.143558	-0.420246	-0.441852	-0.0754352	-0.249378	0.751473	-0.0475345	-0.110157	2.2896	-0.0970503	-0.606168	-0.284668	-0.364973	-0.14505	-0.190691	-0.241109	2275.34	9179.48
bin_108_221	-0.272783	-0.194255	0.84303	-0.391648	-0.171275	10	-0.143558	-0.420246	-0.441852	-0.0754352	-0.249378	-0.387548	-0.0475345	-0.110157	-0.18796	-0.0970503	0.0164472	1.41425	-0.364973	-0.14505	-0.190691	-0.241109	2239.05	9202.95
bin_108_222	-0.272783	-0.194255	7.66949	-0.0250882	-0.171275	-0.080465	-0.143558	-0.420246	-0.441852	-0.0754352	-0.249378	-0.387548	-0.0475345	10	-0.18796	-0.0970503	0.0164472	0.847946	-0.364973	-0.14505	-0.190691	-0.241109	2209.21	9231.9
bin_108_223	-0.272783	-0.194255	0.84303	-0.391648	-0.171275	-0.080465	-0.143558	-0.420246	-0.441852	-0.0754352	-0.249378	-0.387548	-0.0475345	-0.110157	-0.18796	-0.0970503	-0.606168	-0.284668	-0.364973	-0.14505	-0.190691	-0.241109	2173.29	9250.14
bin_108_224	-0.272783	-0.194255	1.98077	0.708031	-0.171275	-0.080465	3.39175	-0.420246	-0.441852	-0.0754352	-0.249378	0.751473	-0.0475345	10	-0.18796	-0.0970503	1.88429	-0.284668	-0.364973	-0.14505	-0.190691	2.87647	2128.86	9267.37
bin_108_225	-0.272783	-0.194255	4.25626	-0.391648	-0.171275	-0.080465	-0.143558	-0.420246	-0.441852	-0.0754352	-0.249378	7.58559	-0.0475345	7.44902	-0.18796	-0.0970503	4.37475	0.847946	-0.364973	-0.14505	-0.190691	-0.241109	2095.01	9283.64
bin_108_226	-0.272783	-0.194255	-0.294713	-0.0250882	-0.171275	-0.080465	3.39175	-0.420246	-0.441852	-0.0754352	-0.249378	1.89049	-0.0475345	-0.110157	-0.18796	-0.0970503	1.26168	0.847946	-0.364973	-0.14505	-0.190691	2.87647	2066	9310.73
bin_109_130	1.56199	1.04586	-0.294713	-0.391648	-0.171275	-0.080465	-0.143558	-0.420246	-0.441852	-0.0754352	-0.249378	-0.387548	-0.0475345	-0.110157	-0.18796	-0.0970503	-0.606168	1.41425	-0.364973	-0.14505	-0.190691	-0.241109	2402.29	878.887
bin_109_131	-0.272783	2.28598	-0.294713	-0.0250882	-0.171275	-0.080465	-0.143558	0.151801	-0.441852	-0.0754352	-0.249378	-0.387548	-0.0475345	-0.110157	-0.18796	-0.0970503	-0.606168	0.281639	-0.364973	-0.14505	-0.190691	-0.241109	2470.65	1005.84
bin_109_132	-0.272783	-0.194255	-0.294713	-0.391648	-0.171275	-0.080465	-0.143558	-0.420246	0.390687	-0.0754352	-0.249378	0.751473	-0.0475345	-0.110157	-0.18796	-0.0970503	-0.606168	-0.284668	-0.364973	-0.14505	-0.190691	1.31768	2568.3	1142.55
bin_109_133	-0.272783	-0.194255	-0.294713	-0.391648	-0.171275	-0.080465	-0.143558	-0.420246	2.8883	-0.0754352	-0.249378	-0.387548	-0.0475345	-0.110157	-0.18796	-0.0970503	-0.606168	-0.284668	-0.364973	-0.14505	-0.190691	-0.241109	2636.66	1240.21
bin_109_134	-0.272783	-0.194255	-0.294713	-0.391648	-0.171275	-0.080465	-0.143558	-0.420246	2.05576	-0.0754352	-0.249378	-0.387548	-0.0475345	-0.110157	-0.18796	-0.0970503	-0.606168	0.281639	-0.364973	-0.14505	-0.190691	-0.241109	2705.02	1337.86
bin_109_135	-0.272783	-0.194255	-0.294713	-0.391648	-0.171275	-0.080465	-0.143558	1.29589	2.05576	-0.0754352	-0.249378	1.89049	-0.0475345	-0.110157	-0.18796	-0.0970503	-0.606168	-0.284668	-0.364973	-0.14505	-0.190691	-0.241109	2768.49	1435.51
bin_109_136	-0.272783	1.04586	-0.294713	-0.391648	-0.171275	-0.080465	-0.143558	-0.420246	-0.441852	-0.0754352	-0.249378	-0.387548	-0.0475345	-0.110157	-0.18796	-0.0970503	0.639062	-0.284668	-0.364973	-0.14505	-0.190691	-0.241109	2822.2	1523.4
bin_109_137	-0.272783	-0.194255	-0.294713	-0.391648	-0.171275	-0.080465	-0.143558	0.151801	-0.441852	-0.0754352	-0.249378	1.89049	-0.0475345	-0.110157	-0.18796	-0.0970503	-0.606168	0.281639	-0.364973	-0.14505	-0.190691	-0.241109	2875.91	1630.82
bin_109_138	0.644605	-0.194255	-0.294713	-0.0250882	-0.171275	-0.080465	-0.143558	-0.420246	-0.441852	-0.0754352	-0.249378	-0.387548	-0.0475345	-0.110157	-0.18796	-0.0970503	0.0164472	-0.284668	-0.364973	-0.14505	-0.190691	-0.241109	2905.21	1718.71
bin_109_139	-0.272783	-0.194255	-0.294713	-0.391648	-0.171275	-0.080465	-0.143558	-0.420246	0.390687	-0.0754352	-0.249378	0.751473	-0.0475345	-0.110157	-0.18796	-0.0970503	-0.606168	-0.284668	-0.364973	-0.14505	-0.190691	-0.241109	2932.88	1806.6
bin_109_140	-0.272783	-0.194255	-0.294713	-0.391648	-0.171275	-0.080465	-0.143558	0.151801	-0.441852	-0.0754352	-0.249378	-0.387548	-0.0475345	-0.110157	-0.18796	-0.0970503	-0.606168	0.281639	-0.364973	-0.14505	-0.190691	-0.241109	2958.92	1914.02
bin_109_141	-0.272783	-0.194255	-0.294713	-0.0250882	-0.171275	-0.080465	-0.143558	0.723847	-0.441852	-0.0754352	-0.249378	0.751473	-0.0475345	-0.110157	-0.18796	-0.0970503	-0.606168	-0.284668	-0.364973	-0.14505	-0.190691	-0.241109	2978.45	2001.91
bin_109_142	-0.272783	1.04586	-0.294713	-0.391648	-0.171275	-0.080465	-0.143558	0.723847	0.390687	-0.0754352	-0.249378	1.89049	-0.0475345	-0.110157	-0.18796	0.677408	0.0164472	-0.284668	-0.364973	-0.14505	-0.190691	-0.241109	2988.21	2099.56
bin_109_143	-0.272783	-0.194255	-0.294713	-0.391648	-0.171275	-0.080465	-0.143558	-0.420246	0.390687	-0.0754352	-0.249378	5.30755	-0.0475345	-0.110157	-0.18796	-0.0970503	1.26168	-0.284668	0.558651	-0.14505	-0.190691	-0.241109	2988.21	2187.76
bin_109_144	-0.272783	-0.194255	-0.294713	1.07459	-0.171275	-0.080465	3.39175	0.151801	-0.441852	-0.0754352	-0.249378	3.02951	-0.0475345	-0.110157	-0.18796	-0.0970503	-0.606168	-0.284668	-0.364973	-0.14505	-0.190691	-0.241109	2993.09	2270.47
bin_109_145	-0.272783	-0.194255	-0.294713	3.27395	-0.171275	-0.080465	3.39175	-0.420246	-0.441852	-0.0754352	-0.249378	1.89049	-0.0475345	-0.110157	-0.18796	-0.0970503	3.12952	-0.284668	-0.364973	-0.14505	-0.190691	-0.241109	2993.1	2368.11
bin_109_146	-0.272783	-0.194255	0.84303	4.74019	-0.171275	-0.080465	-0.143558	-0.420246	-0.441852	-0.0754352	-0.249378	-0.387548	-0.0475345	-0.110157	-0.18796	-0.0970503	-0.606168	-0.284668	0.558651	-0.14505	-0.190691	-0.241109	2994.2	2437.61
bin_109_147	-0.272783	-0.194255	1.98077	-0.0250882	-0.171275	-0.080465	10	-0.420246	-0.441852	-0.0754352	-0.249378	0.751473	-0.0475345	-0.110157	-0.18796	-0.0970503	0.0164472	-0.284668	0.558651	-0.14505	-0.190691	-0.241109	2992.96	2522.83
bin_109_148	-0.272783	-0.194255	-0.294713	-0.0250882	-0.171275	-0.080465	6.92706	-0.420246	0.390687	-0.0754352	-0.249378	5.30755	-0.0475345	-0.110157	-0.18796	-0.0970503	-0.606168	-0.284668	-0.364973	-0.14505	-0.190691	-0.241109	2997.98	2607.36
bin_109_149	-0.272783	-0.194255	-0.294713	-0.391648	-0.171275	-0.080465	-0.143558	-0.420246	-0.441852	-0.0754352	-0.249378	3.02951	-0.0475345	-0.110157	-0.18796	-0.0970503	-0.606168	-0.284668	-0.364973	-0.14505	-0.190691	-0.241109	3002.13	2671.1
bin_109_150	-0.272783	-0.194255	-0.294713	-0.0250882	-0.171275	-0.080465	10	-0.420246	-0.441852	-0.0754352	-0.249378	1.89049	-0.0475345	-0.110157	-0.18796	-0.0970503	3.12952	0.281639	0.558651	-0.14505	-0.190691	-0.241109	3007.75	2739.2
bin_109_151	-0.272783	-0.194255	-0.294713	-0.391648	-0.171275	-0.080465	-0.143558	0.151801	-0.441852	-0.0754352	-0.249378	-0.387548	-0.0475345	-0.110157	-0.18796	-0.0970503	-0.606168	-0.284668	-0.364973	-0.14505	-0.190691	-0.241109	3017.51	2812.44
bin_109_152	-0.272783	-0.194255	-0.294713	-0.391648	-0.171275	-0.080465	3.39175	-0.420246	-0.441852	-0.0754352	-0.249378	4.16853	-0.0475345	-0.110157	-0.18796	-0.0970503	-0.606168	-0.284668	-0.364973	-0.14505	-0.190691	-0.241109	3024.06	2874.17
bin_109_153	-0.272783	-0.194255	-0.294713	-0.391648	-0.171275	-0.080465	-0.143558	-0.420246	-0.441852	-0.0754352	1.15305	0.751473	-0.0475345	-0.110157	-0.18796	-0.0970503	0.0164472	-0.284668	-0.364973	-0.14505	-0.190691	-0.241109	3037.04	2939.39
bin_109_154	-0.272783	2.28598	-0.294713	1.44115	-0.171275	-0.080465	-0.143558	-0.420246	-0.441852	-0.0754352	-0.249378	-0.387548	-0.0475345	-0.110157	-0.18796	-0.0970503	0.639062	-0.284668	0.558651	-0.14505	-0.190691	-0.241109	3046.81	3017.51
bin_109_155	0.644605	-0.194255	-0.294713	-0.391648	-0.171275	-0.080465	-0.143558	-0.420246	-0.441852	-0.0754352	-0.249378	-0.387548	-0.0475345	-0.110157	-0.18796	-0.0970503	0.639062	-0.284668	0.558651	-0.14505	-0.190691	-0.241109	3060.59	3081.66
bin_109_156	0.644605	-0.194255	-0.294713	-0.391648	0.373535	-0.080465	-0.143558	-0.420246	-0.441852	-0.0754352	-0.249378	-0.387548	-0.0475345	-0.110157	-0.18796	0.677408	-0.606168	-0.284668	-0.364973	-0.14505	-0.190691	1.31768	3066.34	3154.23
bin_109_157	-0.272783	-0.194255	-0.294713	-0.391648	-0.171275	-0.080465	3.39175	-0.420246	-0.441852	-0.0754352	-0.249378	1.89049	-0.0475345	-0.110157	-0.18796	-0.0970503	3.12952	-0.284668	0.558651	-0.14505	-0.190691	-0.241109	3080.16	3218.43
bin_109_158	-0.272783	-0.194255	-0.294713	-0.391648	-0.171275	-0.080465	-0.143558	-0.420246	-0.441852	-0.0754352	-0.249378	4.16853	-0.0475345	-0.110157	-0.18796	-0.0970503	4.99737	-0.284668	-0.364973	-0.14505	-0.190691	2.87647	3091.53	3300.48
bin_109_159	-0.272783	-0.194255	-0.294713	-0.391648	-0.171275	-0.080465	-0.143558	-0.420246	-0.441852	-0.0754352	-0.249378	-0.387548	-0.0475345	-0.110157	2.2896	-0.0970503	-0.606168	-0.284668	-0.364973	-0.14505	-0.190691	-0.241109	3098.89	3375.58
bin_109_160	-0.272783	-0.194255	-0.294713	-0.391648	-0.171275	-0.080465	-0.143558	-0.420246	-0.441852	-0.0754352	-0.249378	-0.387548	-0.0475345	3.66943	-0.18796	-0.0970503	0.0164472	-0.284668	-0.364973	-0.14505	-0.190691	-0.241109	3108.65	3453.7
bin_109_161	-0.272783	-0.194255	-0.294713	-0.391648	-0.171275	-0.080465	-0.143558	-0.420246	-0.441852	-0.0754352	-0.249378	-0.387548	-0.0475345	-0.110157	-0.18796	-0.0970503	-0.606168	-0.284668	0.558651	-0.14505	-0.190691	-0.241109	3124.93	3544.84
bin_109_162	-0.272783	-0.194255	-0.294713	-0.391648	-0.171275	-0.080465	-0.143558	-0.420246	-0.441852	-0.0754352	2.55547	0.751473	-0.0475345	-0.110157	-0.18796	-0.0970503	0.639062	-0.284668	-0.364973	-0.14505	-0.190691	-0.241109	3128.19	3624.59
bin_109_163	-0.272783	-0.194255	-0.294713	-0.391648	-0.171275	-0.080465	3.39175	-0.420246	-0.441852	-0.0754352	-0.249378	-0.387548	-0.0475345	-0.110157	2.2896	-0.0970503	1.88429	-0.284668	-0.364973	-0.14505	-0.190691	-0.241109	3137.95	3717.36
bin_109_164	-0.272783	-0.194255	-0.294713	-0.391648	-0.171275	-0.080465	6.92706	-0.420246	-0.441852	-0.0754352	2.55547	0.751473	-0.0475345	-0.110157	-0.18796	-0.0970503	1.26168	-0.284668	-0.364973	-0.14505	-0.190691	-0.241109	3144.46	3818.27
bin_109_165	-0.272783	-0.194255	-0.294713	-0.391648	-0.171275	-0.080465	3.39175	-0.420246	-0.441852	-0.0754352	-0.249378	-0.387548	-0.0475345	-0.110157	-0.18796	-0.0970503	-0.606168	-0.284668	-0.364973	-0.14505	-0.190691	-0.241109	3154.23	3915.93
bin_109_166	-0.272783	-0.194255	-0.294713	-0.391648	-0.171275	-0.080465	-0.143558	-0.420246	-0.441852	-0.0754352	-0.249378	-0.387548	-0.0475345	-0.110157	-0.18796	-0.0970503	0.0164472	-0.284668	-0.364973	-0.14505	-0.190691	-0.241109	3163.99	4033.11
bin_109_167	-0.272783	-0.194255	-0.294713	-0.391648	-0.171275	-0.080465	-0.143558	-0.420246	-0.441852	-0.0754352	-0.249378	-0.387548	-0.0475345	3.66943	-0.18796	-0.0970503	0.0164472	-0.284668	-0.364973	-0.14505	-0.190691	2.87647	3168.87	4148.06
bin_109_168	-0.272783	-0.194255	-0.294713	-0.391648	-0.171275	-0.080465	-0.143558	-0.420246	-0.441852	-0.0754352	-0.249378	-0.387548	-0.0475345	-0.110157	-0.18796	-0.0970503	-0.606168	0.281639	1.48227	-0.14505	-0.190691	-0.241109	3168.33	4276.16
bin_109_169	-0.272783	-0.194255	-0.294713	-0.0250882	-0.171275	-0.080465	-0.143558	-0.420246	-0.441852	-0.0754352	-0.249378	-0.387548	-0.0475345	-0.110157	7.24471	-0.0970503	-0.606168	-0.284668	-0.364973	-0.14505	-0.190691	-0.241109	3168.87	4421.35
bin_109_170	-0.272783	-0.194255	-0.294713	-0.391648	-0.171275	-0.080465	-0.143558	-0.420246	-0.441852	-0.0754352	-0.249378	-0.387548	-0.0475345	-0.110157	-0.18796	-0.0970503	0.0164472	0.281639	1.48227	-0.14505	-0.190691	-0.241109	3173.76	4570.21
bin_109_171	-0.272783	-0.194255	-0.294713	-0.391648	-0.171275	-0.080465	-0.143558	0.151801	-0.441852	-0.0754352	1.15305	-0.387548	-0.0475345	-0.110157	-0.18796	0.677408	-0.606168	-0.284668	-0.364973	-0.14505	-0.190691	-0.241109	3173.76	4706.93
bin_109_172	-0.272783	-0.194255	-0.294713	-0.391648	-0.171275	-0.080465	-0.143558	-0.420246	-0.441852	5.28164	-0.249378	-0.387548	-0.0475345	-0.110157	-0.18796	-0.0970503	-0.606168	-0.284668	-0.364973	-0.14505	-0.190691	-0.241109	3178.63	4846.09
bin_109_173	-0.272783	-0.194255	-0.294713	-0.0250882	-0.171275	-0.080465	-0.143558	-0.420246	-0.441852	-0.0754352	-0.249378	-0.387548	-0.0475345	-0.110157	-0.18796	-0.0970503	0.639062	-0.284668	0.558651	-0.14505	-0.190691	-0.241109	3193.29	5009.65
bin_109_174	-0.272783	-0.194255	-0.294713	-0.391648	-0.171275	-0.080465	-0.143558	-0.420246	-0.441852	-0.0754352	-0.249378	-0.387548	-0.0475345	-0.110157	-0.18796	1.45187	0.0164472	1.41425	0.558651	-0.14505	-0.190691	-0.241109	3193.29	5126.84
bin_109_175	-0.272783	-0.194255	-0.294713	-0.0250882	-0.171275	-0.080465	-0.143558	-0.420246	-0.441852	-0.0754352	-0.249378	0.751473	-0.0475345	-0.110157	-0.18796	-0.0970503	0.0164472	-0.284668	-0.364973	-0.14505	-0.190691	-0.241109	3193.29	5253.79
bin_109_176	-0.272783	-0.194255	-0.294713	-0.391648	-0.171275	-0.080465	-0.143558	-0.420246	-0.441852	-0.0754352	-0.249378	-0.387548	-0.0475345	-0.110157	-0.18796	-0.0970503	-0.606168	0.847946	-0.364973	-0.14505	-0.190691	-0.241109	3198.17	5366.09
bin_109_177	-0.272783	-0.194255	-0.294713	-0.391648	-0.171275	-0.080465	-0.143558	-0.420246	-0.441852	-0.0754352	-0.249378	-0.387548	-0.0475345	-0.110157	-0.18796	0.677408	1.26168	-0.284668	-0.364973	-0.14505	-0.190691	-0.241109	3197.1	5444.74
bin_109_178	-0.272783	-0.194255	-0.294713	-0.391648	-0.171275	-0.080465	-0.143558	-0.420246	-0.441852	-0.0754352	-0.249378	-0.387548	-0.0475345	-0.110157	-0.18796	0.677408	6.86521	-0.284668	-0.364973	-0.14505	-0.190691	-0.241109	3193.29	5536.99
bin_109_179	-0.272783	-0.194255	-0.294713	-0.391648	-0.171275	-0.080465	-0.143558	-0.420246	-0.441852	-0.0754352	-0.249378	-0.387548	-0.0475345	-0.110157	-0.18796	-0.0970503	-0.606168	-0.284668	-0.364973	-0.14505	-0.190691	-0.241109	3193.29	5615.11
bin_109_180	-0.272783	-0.194255	-0.294713	-0.391648	-0.171275	-0.080465	-0.143558	-0.420246	-0.441852	-0.0754352	-0.249378	-0.387548	-0.0475345	-0.110157	2.2896	0.677408	0.639062	-0.284668	-0.364973	-0.14505	-0.190691	-0.241109	3180.83	5685.64
bin_109_181	-0.272783	-0.194255	0.84303	-0.391648	-0.171275	-0.080465	-0.143558	-0.420246	-0.441852	-0.0754352	-0.249378	-0.387548	-0.0475345	-0.110157	-0.18796	-0.0970503	0.0164472	-0.284668	2.4059	-0.14505	-0.190691	-0.241109	3183.52	5761.59
bin_109_182	-0.272783	-0.194255	-0.294713	-0.391648	-0.171275	-0.080465	-0.143558	0.151801	-0.441852	-0.0754352	-0.249378	-0.387548	-0.0475345	-0.110157	-0.18796	-0.0970503	-0.606168	1.41425	0.558651	-0.14505	-0.190691	-0.241109	3179.41	5833.94
bin_109_183	0.644605	-0.194255	-0.294713	-0.391648	0.373535	-0.080465	-0.143558	-0.420246	-0.441852	-0.0754352	-0.249378	-0.387548	-0.0475345	-0.110157	-0.18796	3.00078	0.0164472	-0.284668	-0.364973	-0.14505	-0.190691	-0.241109	3169.54	5902.77
bin_109_184	-0.272783	-0.194255	-0.294713	0.708031	-0.171275	-0.080465	-0.143558	-0.420246	-0.441852	-0.0754352	1.15305	-0.387548	-0.0475345	-0.110157	-0.18796	-0.0970503	-0.606168	-0.284668	-0.364973	-0.14505	-0.190691	-0.241109	3161.59	5969.05
bin_109_185	-0.272783	-0.194255	-0.294713	-0.391648	-0.171275	-0.080465	-0.143558	-0.420246	-0.441852	-0.0754352	-0.249378	-0.387548	-0.0475345	-0.110157	-0.18796	-0.0970503	0.0164472	-0.284668	0.558651	-0.14505	-0.190691	-0.241109	3163.99	6044.79
bin_109_186	-0.272783	-0.194255	-0.294713	-0.391648	-0.171275	-0.080465	-0.143558	-0.420246	-0.441852	-0.0754352	-0.249378	-0.387548	-0.0475345	-0.110157	-0.18796	-0.0970503	-0.606168	-0.284668	-0.364973	-0.14505	-0.190691	-0.241109	3156.83	6103.24
bin_109_187	-0.272783	-0.194255	-0.294713	-0.391648	-0.171275	-0.080465	-0.143558	-0.420246	-0.441852	-0.0754352	-0.249378	-0.387548	-0.0475345	-0.110157	-0.18796	-0.0970503	-0.606168	-0.284668	-0.364973	-0.14505	-0.190691	-0.241109	3154.23	6181.5
bin_109_188	-0.272783	-0.194255	-0.294713	-0.391648	-0.171275	-0.080465	-0.143558	-0.420246	-0.441852	-0.0754352	-0.249378	-0.387548	-0.0475345	-0.110157	-0.18796	-0.0970503	-0.606168	-0.284668	-0.364973	-0.14505	-0.190691	-0.241109	3144.46	6249.86
bin_109_189	-0.272783	-0.194255	-0.294713	-0.391648	-0.171275	-0.080465	-0.143558	-0.420246	-0.441852	-0.0754352	-0.249378	1.89049	-0.0475345	-0.110157	-0.18796	-0.0970503	-0.606168	1.98056	-0.364973	-0.14505	-0.190691	-0.241109	3149.16	6314.06
bin_109_190	-0.272783	-0.194255	1.98077	-0.391648	-0.171275	-0.080465	-0.143558	1.29589	0.390687	-0.0754352	-0.249378	-0.387548	-0.0475345	-0.110157	-0.18796	-0.0970503	-0.606168	-0.284668	0.558651	-0.14505	-0.190691	1.31768	3144.46	6396.34
bin_109_191	0.644605	-0.194255	-0.294713	-0.391648	-0.171275	-0.080465	-0.143558	-0.420246	-0.441852	-0.0754352	-0.249378	0.751473	-0.0475345	-0.110157	-0.18796	-0.0970503	-0.606168	0.281639	-0.364973	-0.14505	-0.190691	-0.241109	3138.49	6451.68
bin_109_192	0.644605	-0.194255	-0.294713	-0.391648	0.373535	-0.080465	-0.143558	0.151801	-0.441852	-0.0754352	-0.249378	-0.387548	-0.0475345	-0.110157	-0.18796	-0.0970503	1.88429	1.41425	-0.364973	-0.14505	-0.190691	-0.241109	3134.7	6533.06
bin_109_193	-0.272783	-0.194255	-0.294713	-0.391648	-0.171275	-0.080465	-0.143558	-0.420246	0.390687	-0.0754352	-0.249378	-0.387548	-0.0475345	-0.110157	-0.18796	-0.0970503	0.639062	-0.284668	-0.364973	-0.14505	-0.190691	-0.241109	3118.42	6603.04
bin_109_194	2.47938	-0.194255	-0.294713	-0.391648	0.373535	-0.080465	-0.143558	-0.420246	-0.441852	-0.0754352	-0.249378	-0.387548	-0.0475345	-0.110157	-0.18796	-0.0970503	0.0164472	-0.284668	-0.364973	-0.14505	-0.190691	-0.241109	3115.16	6689.3
bin_109_195	-0.272783	-0.194255	-0.294713	-0.391648	-0.171275	-0.080465	-0.143558	-0.420246	-0.441852	-0.0754352	-0.249378	1.89049	-0.0475345	-0.110157	-0.18796	-0.0970503	0.0164472	0.847946	-0.364973	-0.14505	-0.190691	-0.241109	3115.16	6753.2
bin_109_196	2.47938	-0.194255	-0.294713	-0.391648	-0.171275	-0.080465	-0.143558	-0.420246	-0.441852	-0.0754352	-0.249378	0.751473	-0.0475345	-0.110157	-0.18796	-0.0970503	-0.606168	3.11317	-0.364973	-0.14505	1.48421	-0.241109	3102.14	6832.53
bin_109_197	0.644605	-0.194255	-0.294713	-0.391648	-0.171275	-0.080465	-0.143558	0.151801	-0.441852	-0.0754352	-0.249378	-0.387548	-0.0475345	-0.110157	-0.18796	-0.0970503	0.0164472	0.847946	-0.364973	-0.14505	-0.190691	-0.241109	3091.44	6918.35
bin_109_198	3.39677	-0.194255	0.84303	-0.391648	-0.171275	-0.080465	-0.143558	-0.420246	-0.441852	-0.0754352	-0.249378	-0.387548	-0.0475345	-0.110157	-0.18796	-0.0970503	-0.606168	2.54687	-0.364973	-0.14505	-0.190691	-0.241109	3085.87	6992.03
bin_109_199	1.56199	-0.194255	-0.294713	-0.391648	-0.171275	-0.080465	-0.143558	-0.420246	0.390687	-0.0754352	-0.249378	-0.387548	-0.0475345	-0.110157	-0.18796	-0.0970503	-0.606168	3.67948	-0.364973	-0.14505	-0.190691	-0.241109	3072.06	7074.19
bin_109_200	1.56199	-0.194255	3.11852	-0.391648	-0.171275	-0.080465	-0.143558	-0.420246	-0.441852	-0.0754352	-0.249378	-0.387548	-0.0475345	-0.110157	-0.18796	-0.0970503	-0.606168	3.11317	-0.364973	-0.14505	-0.190691	-0.241109	3072.85	7145.02
bin_109_201	1.56199	-0.194255	-0.294713	-0.391648	-0.171275	-0.080465	-0.143558	-0.420246	0.390687	-0.0754352	-0.249378	-0.387548	-0.0475345	-0.110157	-0.18796	-0.0970503	-0.606168	0.281639	-0.364973	-0.14505	-0.190691	-0.241109	3056.57	7236.17
bin_109_202	3.39677	-0.194255	-0.294713	-0.0250882	-0.171275	-0.080465	-0.143558	-0.420246	-0.441852	-0.0754352	-0.249378	-0.387548	-0.0475345	-0.110157	-0.18796	-0.0970503	-0.606168	2.54687	-0.364973	-0.14505	-0.190691	-0.241109	3046.81	7333.82
bin_109_203	0.644605	-0.194255	-0.294713	-0.0250882	-0.171275	-0.080465	-0.143558	-0.420246	-0.441852	-0.0754352	-0.249378	-0.387548	-0.0475345	-0.110157	-0.18796	-0.0970503	0.0164472	1.41425	-0.364973	-0.14505	0.64676	-0.241109	3024.02	7405.43
bin_109_204	-0.272783	-0.194255	-0.294713	-0.391648	-0.171275	-0.080465	-0.143558	-0.420246	-0.441852	-0.0754352	-0.249378	-0.387548	-0.0475345	7.44902	-0.18796	-0.0970503	0.0164472	2.54687	-0.364973	-0.14505	2.32166	-0.241109	3007.75	7499.83
bin_109_205	-0.272783	-0.194255	0.84303	-0.391648	0.373535	-0.080465	-0.143558	-0.420246	-0.441852	-0.0754352	-0.249378	-0.387548	-0.0475345	-0.110157	-0.18796	-0.0970503	-0.606168	-0.284668	-0.364973	-0.14505	3.15911	-0.241109	2988.21	7597.49
bin_109_206	-0.272783	-0.194255	-0.294713	-0.391648	1.46316	-0.080465	-0.143558	-0.420246	-0.441852	-0.0754352	-0.249378	-0.387548	-0.0475345	-0.110157	-0.18796	-0.0970503	-0.606168	-0.284668	-0.364973	-0.14505	1.48421	-0.241109	2968.68	7695.14
bin_109_207	-0.272783	-0.194255	-0.294713	0.708031	-0.171275	-0.080465	-0.143558	-0.420246	-0.441852	-0.0754352	-0.249378	-0.387548	-0.0475345	-0.110157	-0.18796	-0.0970503	0.639062	-0.284668	-0.364973	-0.14505	-0.190691	-0.241109	2949.15	7783.03
bin_109_208	-0.272783	-0.194255	-0.294713	-0.391648	0.373535	-0.080465	-0.143558	-0.420246	-0.441852	-0.0754352	-0.249378	0.751473	-0.0475345	-0.110157	-0.18796	-0.0970503	-0.606168	-0.284668	-0.364973	-0.14505	0.64676	-0.241109	2923.93	7899.4
bin_109_209	-0.272783	-0.194255	0.84303	-0.391648	-0.171275	-0.080465	-0.143558	-0.420246	-0.441852	-0.0754352	-0.249378	-0.387548	-0.0475345	-0.110157	-0.18796	-0.0970503	1.26168	-0.284668	-0.364973	-0.14505	-0.190691	-0.241109	2905.21	8010.07
bin_109_210	-0.272783	-0.194255	-0.294713	-0.0250882	-0.171275	-0.080465	-0.143558	-0.420246	-0.441852	-0.0754352	1.15305	-0.387548	-0.0475345	-0.110157	-0.18796	-0.0970503	0.0164472	-0.284668	-0.364973	-0.14505	0.64676	-0.241109	2861.26	8144.35
bin_109_211	-0.272783	-0.194255	-0.294713	-0.391648	2.00797	-0.080465	-0.143558	-0.420246	-0.441852	-0.0754352	-0.249378	-0.387548	-0.0475345	-0.110157	-0.18796	-0.0970503	0.639062	0.281639	-0.364973	-0.14505	-0.190691	-0.241109	2831.97	8261.53
bin_109_212	-0.272783	-0.194255	0.84303	-0.391648	-0.171275	-0.080465	-0.143558	-0.420246	-0.441852	-0.0754352	2.55547	-0.387548	-0.0475345	-0.110157	-0.18796	-0.0970503	1.88429	-0.284668	1.48227	-0.14505	0.64676	-0.241109	2773.38	8456.84
bin_109_213	-0.272783	-0.194255	-0.294713	-0.391648	-0.171275	4.76914	-0.143558	-0.420246	-0.441852	-0.0754352	-0.249378	0.751473	-0.0475345	-0.110157	-0.18796	-0.0970503	1.26168	-0.284668	-0.364973	-0.14505	-0.190691	-0.241109	2714.78	8661.92
bin_109_214	-0.272783	-0.194255	-0.294713	-0.391648	-0.171275	-0.080465	-0.143558	-0.420246	-0.441852	-0.0754352	-0.249378	0.751473	-0.0475345	-0.110157	-0.18796	-0.0970503	2.50691	0.281639	-0.364973	-0.14505	-0.190691	-0.241109	2626.89	8876.75
bin_109_215	-0.272783	-0.194255	-0.294713	1.07459	-0.171275	4.76914	-0.143558	-0.420246	-0.441852	-0.0754352	-0.249378	-0.387548	-0.0475345	-0.110157	-0.18796	-0.0970503	-0.606168	0.847946	-0.364973	-0.14505	-0.190691	-0.241109	2558.54	9013.47
bin_109_216	-0.272783	-0.194255	-0.294713	-0.391648	-0.171275	-0.080465	-0.143558	-0.420246	-0.441852	-0.0754352	-0.249378	-0.387548	-0.0475345	-0.110157	-0.18796	-0.0970503	1.26168	0.281639	-0.364973	-0.14505	0.64676	-0.241109	2490.18	9091.59
bin_109_217	-0.272783	-0.194255	-0.294713	0.341471	-0.171275	9.61874	-0.143558	-0.420246	-0.441852	-0.0754352	-0.249378	-0.387548	-0.0475345	-0.110157	-0.18796	-0.0970503	-0.606168	-0.284668	-0.364973	-0.14505	-0.190691	2.87647	2441.35	9150.19
bin_109_218	-0.272783	2.28598	0.84303	-0.391648	-0.171275	-0.080465	-0.143558	-0.420246	-0.441852	-0.0754352	-0.249378	-0.387548	-0.0475345	-0.110157	-0.18796	-0.0970503	-0.606168	0.281639	-0.364973	-0.14505	-0.190691	-0.241109	2392.52	9189.25
bin_109_219	-0.272783	-0.194255	-0.294713	-0.391648	-0.171275	-0.080465	-0.143558	-0.420246	-0.441852	-0.0754352	-0.249378	-0.387548	-0.0475345	-0.110157	-0.18796	-0.0970503	-0.606168	1.41425	-0.364973	-0.14505	-0.190691	-0.241109	2363.23	9228.31
bin_109_220	-0.272783	-0.194255	-0.294713	-0.0250882	-0.171275	-0.080465	-0.143558	-0.420246	-0.441852	-0.0754352	-0.249378	-0.387548	-0.0475345	-0.110157	-0.18796	-0.0970503	0.0164472	0.281639	-0.364973	-0.14505	0.64676	-0.241109	2314.4	9247.84
bin_109_221	-0.272783	-0.194255	-0.294713	0.341471	-0.171275	-0.080465	-0.143558	-0.420246	0.390687	-0.0754352	-0.249378	-0.387548	-0.0475345	-0.110157	-0.18796	-0.0970503	1.26168	1.41425	-0.364973	-0.14505	-0.190691	-0.241109	2281.9	9268.16
bin_109_222	-0.272783	-0.194255	-0.294713	3.27395	-0.171275	-0.080465	-0.143558	-0.420246	-0.441852	-0.0754352	-0.249378	0.751473	-0.0475345	7.44902	-0.18796	-0.0970503	0.0164472	-0.284668	-0.364973	-0.14505	-0.190691	-0.241109	2242.98	9287.9
bin_109_223	-0.272783	-0.194255	0.84303	0.341471	-0.171275	-0.080465	-0.143558	-0.420246	-0.441852	-0.0754352	-0.249378	-0.387548	-0.0475345	-0.110157	-0.18796	-0.0970503	0.0164472	0.281639	-0.364973	-0.14505	-0.190691	-0.241109	2211.91	9306.1
bin_109_224	-0.272783	-0.194255	-0.294713	0.341471	-0.171275	-0.080465	-0.143558	-0.420246	0.390687	-0.0754352	1.15305	0.751473	-0.0475345	-0.110157	-0.18796	-0.0970503	0.639062	1.41425	-0.364973	-0.14505	-0.190691	1.31768	2172.3	9322.84
bin_109_225	-0.272783	-0.194255	0.84303	0.341471	-0.171275	-0.080465	-0.143558	-0.420246	-0.441852	-0.0754352	-0.249378	3.02951	-0.0475345	-0.110157	2.2896	-0.0970503	-0.606168	0.281639	-0.364973	-0.14505	-0.190691	2.87647	2134.86	9332.64
bin_109_226	-0.272783	-0.194255	-0.294713	0.708031	-0.171275	-0.080465	-0.143558	-0.420246	-0.441852	-0.0754352	-0.249378	1.89049	-0.0475345	-0.110157	-0.18796	-0.0970503	1.88429	1.41425	-0.364973	-0.14505	-0.190691	-0.241109	2105.86	9358.34
bin_109_227	-0.272783	-0.194255	-0.294713	2.17427	-0.171275	-0.080465	-0.143558	-0.420246	-0.441852	-0.0754352	-0.249378	0.751473	-0.0475345	-0.110157	-0.18796	-0.0970503	-0.606168	-0.284668	-0.364973	-0.14505	-0.190691	-0.241109	2072.47	9388.14
bin_110_130	-0.272783	4.76621	-0.294713	0.341471	-0.171275	-0.080465	-0.143558	-0.420246	0.390687	-0.0754352	-0.249378	-0.387548	-0.0475345	-0.110157	-0.18796	-0.0970503	-0.606168	0.847946	-0.364973	-0.14505	-0.190691	-0.241109	2460.88	859.356
bin_110_131	-0.272783	-0.194255	-0.294713	-0.0250882	-0.171275	-0.080465	-0.143558	-0.420246	-0.441852	-0.0754352	-0.249378	-0.387548	-0.0475345	-0.110157	-0.18796	-0.0970503	1.88429	0.281639	-0.364973	-0.14505	-0.190691	-0.241109	2539.01	996.071
bin_110_132	-0.272783	-0.194255	-0.294713	-0.391648	0.373535	-0.080465	-0.143558	-0.420246	-0.441852	-0.0754352	-0.249378	-0.387548	-0.0475345	-0.110157	-0.18796	-0.0970503	-0.606168	-0.284668	-0.364973	-0.14505	-0.190691	-0.241109	2626.89	1113.26
bin_110_133	-0.272783	-0.194255	-0.294713	-0.391648	-0.171275	-0.080465	-0.143558	-0.420246	-0.441852	-0.0754352	-0.249378	0.751473	-0.0475345	-0.110157	-0.18796	-0.0970503	1.26168	0.281639	-0.364973	-0.14505	-0.190691	-0.241109	2695.25	1220.68
bin_110_134	-0.272783	-0.194255	-0.294713	-0.0250882	-0.171275	-0.080465	-0.143558	0.723847	0.390687	-0.0754352	-0.249378	-0.387548	-0.0475345	-0.110157	-0.18796	-0.0970503	-0.606168	-0.284668	-0.364973	-0.14505	-0.190691	-0.241109	2763.61	1318.33
bin_110_135	0.644605	-0.194255	-0.294713	-0.391648	-0.171275	-0.080465	-0.143558	0.151801	-0.441852	-0.0754352	-0.249378	-0.387548	-0.0475345	-0.110157	-0.18796	-0.0970503	-0.606168	-0.284668	-0.364973	-0.14505	-0.190691	-0.241109	2822.2	1415.98
bin_110_136	-0.272783	-0.194255	-0.294713	-0.0250882	-0.171275	-0.080465	-0.143558	0.151801	1.22323	-0.0754352	-0.249378	1.89049	-0.0475345	-0.110157	-0.18796	-0.0970503	-0.606168	0.281639	2.4059	-0.14505	-0.190691	-0.241109	2871.03	1523.4
bin_110_137	-0.272783	-0.194255	-0.294713	-0.391648	-0.171275	-0.080465	-0.143558	-0.420246	-0.441852	-0.0754352	-0.249378	-0.387548	-0.0475345	-0.110157	-0.18796	-0.0970503	-0.606168	-0.284668	-0.364973	-0.14505	-0.190691	-0.241109	2916.6	1614.14
bin_110_138	-0.272783	-0.194255	-0.294713	-0.391648	-0.171275	-0.080465	-0.143558	0.151801	-0.441852	-0.0754352	-0.249378	1.89049	-0.0475345	-0.110157	-0.18796	-0.0970503	-0.606168	-0.284668	-0.364973	-0.14505	-0.190691	-0.241109	2954.04	1708.95
bin_110_139	-0.272783	-0.194255	-0.294713	-0.0250882	-0.171275	-0.080465	-0.143558	-0.420246	-0.441852	-0.0754352	-0.249378	-0.387548	-0.0475345	-0.110157	-0.18796	-0.0970503	0.639062	-0.284668	-0.364973	-0.14505	-0.190691	-0.241109	2981.7	1806.6
bin_110_140	-0.272783	-0.194255	-0.294713	0.341471	-0.171275	-0.080465	-0.143558	-0.420246	0.390687	-0.0754352	-0.249378	-0.387548	-0.0475345	-0.110157	-0.18796	-0.0970503	-0.606168	-0.284668	-0.364973	-0.14505	-0.190691	-0.241109	3003.95	1901.95
bin_110_141	-0.272783	-0.194255	0.84303	-0.391648	-0.171275	-0.080465	-0.143558	-0.420246	-0.441852	-0.0754352	-0.249378	1.89049	-0.0475345	-0.110157	-0.18796	-0.0970503	-0.606168	-0.284668	-0.364973	-0.14505	-0.190691	1.31768	3014.8	1996.21
bin_110_142	-0.272783	-0.194255	-0.294713	-0.391648	-0.171275	-0.080465	-0.143558	-0.420246	0.390687	-0.0754352	-0.249378	1.89049	-0.0475345	-0.110157	-0.18796	-0.0970503	-0.606168	-0.284668	-0.364973	-0.14505	-0.190691	-0.241109	3027.28	2084.91
bin_110_143	-0.272783	-0.194255	-0.294713	0.341471	-0.171275	-0.080465	-0.143558	0.151801	0.390687	-0.0754352	-0.249378	-0.387548	-0.0475345	-0.110157	-0.18796	-0.0970503	0.0164472	-0.284668	-0.364973	-0.14505	0.64676	-0.241109	3031.47	2172.5
bin_110_144	-0.272783	-0.194255	-0.294713	-0.0250882	-0.171275	-0.080465	-0.143558	-0.420246	-0.441852	-0.0754352	-0.249378	1.89049	-0.0475345	-0.110157	-0.18796	-0.0970503	1.88429	-0.284668	-0.364973	-0.14505	-0.190691	-0.241109	3032.16	2265.58
bin_110_145	-0.272783	-0.194255	-0.294713	1.80771	-0.171275	-0.080465	-0.143558	-0.420246	-0.441852	-0.0754352	1.15305	4.16853	-0.0475345	-0.110157	-0.18796	-0.0970503	0.639062	0.847946	0.558651	-0.14505	-0.190691	-0.241109	3030.86	2357.17
bin_110_146	-0.272783	-0.194255	-0.294713	8.40578	-0.171275	-0.080465	-0.143558	-0.420246	-0.441852	-0.0754352	-0.249378	4.16853	-0.0475345	-0.110157	-0.18796	-0.0970503	1.88429	-0.284668	-0.364973	-0.14505	-0.190691	1.31768	3032.06	2441.75
bin_110_147	-0.272783	-0.194255	-0.294713	2.17427	-0.171275	-0.080465	-0.143558	-0.420246	-0.441852	-0.0754352	-0.249378	-0.387548	-0.0475345	-0.110157	-0.18796	-0.0970503	-0.606168	0.281639	1.48227	-0.14505	-0.190691	-0.241109	3037.04	2529.24
bin_110_148	-0.272783	-0.194255	-0.294713	-0.391648	-0.171275	-0.080465	6.92706	0.723847	-0.441852	-0.0754352	1.15305	-0.387548	-0.0475345	-0.110157	-0.18796	-0.0970503	0.639062	-0.284668	-0.364973	-0.14505	-0.190691	-0.241109	3036.35	2590.26
bin_110_149	-0.272783	-0.194255	-0.294713	-0.391648	-0.171275	-0.080465	-0.143558	0.151801	-0.441852	-0.0754352	-0.249378	3.02951	-0.0475345	-0.110157	-0.18796	-0.0970503	4.37475	-0.284668	1.48227	-0.14505	-0.190691	-0.241109	3041.4	2669.55
bin_110_150	-0.272783	-0.194255	-0.294713	-0.391648	-0.171275	-0.080465	-0.143558	-0.420246	-0.441852	-0.0754352	1.15305	-0.387548	-0.0475345	-0.110157	-0.18796	-0.0970503	0.0164472	-0.284668	-0.364973	-0.14505	-0.190691	-0.241109	3053.79	2738.41
bin_110_151	-0.272783	-0.194255	-0.294713	-0.391648	-0.171275	-0.080465	3.39175	-0.420246	0.390687	-0.0754352	-0.249378	-0.387548	-0.0475345	3.66943	-0.18796	-0.0970503	0.0164472	-0.284668	-0.364973	-0.14505	-0.190691	-0.241109	3063.08	2805.87
bin_110_152	-0.272783	-0.194255	-0.294713	-0.391648	-0.171275	-0.080465	-0.143558	-0.420246	-0.441852	-0.0754352	-0.249378	-0.387548	-0.0475345	-0.110157	-0.18796	-0.0970503	-0.606168	-0.284668	0.558651	-0.14505	-0.190691	-0.241109	3076.1	2871.03
bin_110_153	-0.272783	-0.194255	-0.294713	-0.391648	-0.171275	-0.080465	-0.143558	-0.420246	-0.441852	-0.0754352	-0.249378	0.751473	-0.0475345	3.66943	-0.18796	-0.0970503	-0.606168	-0.284668	-0.364973	-0.14505	-0.190691	-0.241109	3085.87	2939.39
bin_110_154	-0.272783	-0.194255	-0.294713	-0.0250882	-0.171275	-0.080465	-0.143558	-0.420246	-0.441852	-0.0754352	2.55547	-0.387548	-0.0475345	-0.110157	-0.18796	-0.0970503	-0.606168	-0.284668	-0.364973	-0.14505	-0.190691	-0.241109	3095.63	3007.75
bin_110_155	-0.272783	-0.194255	-0.294713	-0.391648	-0.171275	-0.080465	-0.143558	-0.420246	-0.441852	-0.0754352	-0.249378	-0.387548	-0.0475345	-0.110157	-0.18796	-0.0970503	1.26168	-0.284668	-0.364973	-0.14505	-0.190691	-0.241109	3108.65	3072.85
bin_110_156	-0.272783	-0.194255	-0.294713	-0.391648	-0.171275	-0.080465	-0.143558	-0.420246	0.390687	-0.0754352	-0.249378	1.89049	-0.0475345	-0.110157	-0.18796	-0.0970503	0.0164472	-0.284668	-0.364973	-0.14505	-0.190691	-0.241109	3119.22	3140.31
bin_110_157	-0.272783	-0.194255	0.84303	-0.391648	-0.171275	-0.080465	3.39175	0.151801	-0.441852	-0.0754352	-0.249378	-0.387548	-0.0475345	-0.110157	-0.18796	-0.0970503	-0.606168	-0.284668	-0.364973	-0.14505	-0.190691	-0.241109	3129.53	3208.46
bin_110_158	-0.272783	-0.194255	-0.294713	-0.391648	-0.171275	-0.080465	-0.143558	-0.420246	-0.441852	-0.0754352	-0.249378	0.751473	-0.0475345	-0.110157	-0.18796	-0.0970503	-0.606168	-0.284668	-0.364973	-0.14505	-0.190691	-0.241109	3138.76	3286.89
bin_110_159	-0.272783	-0.194255	-0.294713	-0.391648	-0.171275	-0.080465	-0.143558	-0.420246	-0.441852	-0.0754352	-0.249378	1.89049	-0.0475345	-0.110157	-0.18796	-0.0970503	-0.606168	-0.284668	-0.364973	-0.14505	-0.190691	-0.241109	3154.23	3359.3
bin_110_160	-0.272783	-0.194255	-0.294713	-0.391648	-0.171275	-0.080465	-0.143558	-0.420246	-0.441852	-0.0754352	-0.249378	-0.387548	-0.0475345	-0.110157	-0.18796	-0.0970503	0.639062	-0.284668	-0.364973	-0.14505	-0.190691	-0.241109	3165.62	3440.68
bin_110_161	-0.272783	-0.194255	-0.294713	-0.391648	-0.171275	-0.080465	-0.143558	-0.420246	-0.441852	-0.0754352	-0.249378	1.89049	-0.0475345	-0.110157	4.76715	-0.0970503	3.12952	-0.284668	0.558651	-0.14505	-0.190691	-0.241109	3173.76	3525.31
bin_110_162	-0.272783	-0.194255	-0.294713	-0.391648	-0.171275	-0.080465	-0.143558	-0.420246	-0.441852	-0.0754352	-0.249378	4.16853	-0.0475345	-0.110157	4.76715	-0.0970503	0.639062	-0.284668	-0.364973	-0.14505	-0.190691	-0.241109	3189.53	3602.4
bin_110_163	-0.272783	-0.194255	-0.294713	-0.0250882	-0.171275	-0.080465	-0.143558	-0.420246	-0.441852	-0.0754352	-0.249378	-0.387548	-0.0475345	-0.110157	2.2896	-0.0970503	1.88429	-0.284668	-0.364973	-0.14505	-0.190691	-0.241109	3197.63	3677.22
bin_110_164	-0.272783	-0.194255	-0.294713	-0.0250882	-0.171275	-0.080465	-0.143558	-0.420246	0.390687	-0.0754352	-0.249378	-0.387548	-0.0475345	-0.110157	-0.18796	-0.0970503	9.35567	-0.284668	-0.364973	-0.14505	-0.190691	-0.241109	3207.39	3779.21
bin_110_165	-0.272783	3.52609	-0.294713	-0.391648	-0.171275	-0.080465	-0.143558	-0.420246	-0.441852	-0.0754352	-0.249378	-0.387548	-0.0475345	-0.110157	-0.18796	-0.0970503	-0.606168	-0.284668	-0.364973	-0.14505	-0.190691	-0.241109	3216.07	3886.63
bin_110_166	-0.272783	-0.194255	-0.294713	-0.0250882	-0.171275	-0.080465	-0.143558	-0.420246	-0.441852	-0.0754352	-0.249378	-0.387548	-0.0475345	-0.110157	-0.18796	-0.0970503	-0.606168	-0.284668	-0.364973	-0.14505	-0.190691	-0.241109	3222.58	3994.05
bin_110_167	-0.272783	-0.194255	-0.294713	-0.391648	-0.171275	-0.080465	-0.143558	0.151801	-0.441852	-0.0754352	1.15305	-0.387548	-0.0475345	-0.110157	-0.18796	-0.0970503	1.26168	-0.284668	-0.364973	-0.14505	-0.190691	-0.241109	3227.46	4109.05
bin_110_168	-0.272783	-0.194255	-0.294713	-0.391648	-0.171275	-0.080465	-0.143558	-0.420246	-0.441852	-0.0754352	-0.249378	-0.387548	-0.0475345	-0.110157	-0.18796	-0.0970503	-0.606168	-0.284668	-0.364973	-0.14505	-0.190691	-0.241109	3227.29	4236.02
bin_110_169	-0.272783	-0.194255	1.98077	-0.391648	-0.171275	-0.080465	-0.143558	-0.420246	-0.441852	-0.0754352	-0.249378	-0.387548	-0.0475345	-0.110157	2.2896	-0.0970503	2.50691	0.281639	-0.364973	-0.14505	-0.190691	-0.241109	3237.05	4364.77
bin_110_170	-0.272783	-0.194255	0.84303	-0.391648	-0.171275	-0.080465	-0.143558	-0.420246	-0.441852	-0.0754352	-0.249378	-0.387548	-0.0475345	-0.110157	-0.18796	-0.0970503	-0.606168	-0.284668	-0.364973	-0.14505	-0.190691	-0.241109	3242.11	4511.62
bin_110_171	-0.272783	-0.194255	-0.294713	-0.391648	-0.171275	-0.080465	-0.143558	-0.420246	-0.441852	-0.0754352	-0.249378	-0.387548	-0.0475345	-0.110157	2.2896	-0.0970503	-0.606168	-0.284668	1.48227	-0.14505	-0.190691	-0.241109	3242.11	4677.63
bin_110_172	0.644605	-0.194255	-0.294713	-0.391648	-0.171275	-0.080465	-0.143558	-0.420246	-0.441852	-0.0754352	-0.249378	-0.387548	-0.0475345	-0.110157	-0.18796	-0.0970503	1.26168	-0.284668	2.4059	-0.14505	-0.190691	-0.241109	3251.88	4833.88
bin_110_173	-0.272783	-0.194255	-0.294713	-0.391648	-0.171275	-0.080465	-0.143558	-0.420246	-0.441852	-0.0754352	1.15305	-0.387548	-0.0475345	-0.110157	-0.18796	-0.0970503	-0.606168	-0.284668	1.48227	-0.14505	-0.190691	-0.241109	3251.88	4980.36
bin_110_174	-0.272783	-0.194255	-0.294713	-0.391648	-0.171275	-0.080465	-0.143558	-0.420246	-0.441852	-0.0754352	-0.249378	-0.387548	-0.0475345	-0.110157	10	-0.0970503	-0.606168	-0.284668	-0.364973	-0.14505	-0.190691	-0.241109	3261.65	5117.07
bin_110_175	-0.272783	-0.194255	-0.294713	-0.391648	-0.171275	-0.080465	-0.143558	-0.420246	-0.441852	-0.0754352	-0.249378	-0.387548	-0.0475345	-0.110157	-0.18796	0.677408	0.639062	-0.284668	-0.364973	-0.14505	-0.190691	2.87647	3261.65	5234.26
bin_110_176	-0.272783	-0.194255	-0.294713	-0.0250882	-0.171275	-0.080465	-0.143558	-0.420246	-0.441852	-0.0754352	-0.249378	-0.387548	-0.0475345	-0.110157	-0.18796	0.677408	-0.606168	-0.284668	3.32952	-0.14505	-0.190691	-0.241109	3271.41	5361.21
bin_110_177	-0.272783	-0.194255	-0.294713	-0.391648	-0.171275	-0.080465	-0.143558	-0.420246	-0.441852	-0.0754352	-0.249378	-0.387548	-0.0475345	-0.110157	-0.18796	-0.0970503	0.0164472	-0.284668	2.4059	-0.14505	-0.190691	-0.241109	3271.41	5449.1
bin_110_178	-0.272783	-0.194255	-0.294713	-0.391648	-0.171275	-0.080465	-0.143558	0.151801	-0.441852	-0.0754352	-0.249378	-0.387548	-0.0475345	-0.110157	-0.18796	-0.0970503	-0.606168	-0.284668	3.32952	-0.14505	-0.190691	-0.241109	3260.93	5540.28
bin_110_179	1.56199	-0.194255	-0.294713	-0.391648	-0.171275	-0.080465	3.39175	-0.420246	-0.441852	-0.0754352	-0.249378	0.751473	-0.0475345	-0.110157	-0.18796	-0.0970503	0.0164472	-0.284668	3.32952	-0.14505	-0.190691	-0.241109	3261.65	5615.11
bin_110_180	0.644605	-0.194255	-0.294713	-0.0250882	0.373535	-0.080465	-0.143558	-0.420246	-0.441852	-0.0754352	-0.249378	-0.387548	-0.0475345	-0.110157	4.76715	-0.0970503	-0.606168	-0.284668	2.4059	-0.14505	-0.190691	-0.241109	3251.93	5698.11
bin_110_181	-0.272783	1.04586	1.98077	-0.0250882	-0.171275	-0.080465	-0.143558	-0.420246	-0.441852	-0.0754352	-0.249378	-0.387548	-0.0475345	-0.110157	-0.18796	-0.0970503	0.639062	-0.284668	-0.364973	-0.14505	-0.190691	-0.241109	3251.88	5761.59
bin_110_182	-0.272783	-0.194255	-0.294713	-0.391648	-0.171275	-0.080465	-0.143558	-0.420246	-0.441852	-0.0754352	-0.249378	-0.387548	-0.0475345	-0.110157	-0.18796	-0.0970503	0.639062	-0.284668	-0.364973	-0.14505	-0.190691	-0.241109	3239.71	5832.36
bin_110_183	-0.272783	-0.194255	-0.294713	0.341471	-0.171275	-0.080465	-0.143558	-0.420246	-0.441852	-0.0754352	-0.249378	1.89049	-0.0475345	-0.110157	-0.18796	-0.0970503	1.88429	-0.284668	-0.364973	-0.14505	-0.190691	-0.241109	3245.46	5904.79
bin_110_184	-0.272783	-0.194255	-0.294713	-0.391648	-0.171275	-0.080465	-0.143558	0.151801	-0.441852	-0.0754352	-0.249378	-0.387548	-0.0475345	-0.110157	-0.18796	-0.0970503	-0.606168	-0.284668	-0.364973	-0.14505	-0.190691	-0.241109	3242.11	5976.43
bin_110_185	-0.272783	-0.194255	-0.294713	-0.391648	-0.171275	-0.080465	-0.143558	-0.420246	-0.441852	-0.0754352	-0.249378	-0.387548	-0.0475345	-0.110157	2.2896	0.677408	0.639062	-0.284668	-0.364973	-0.14505	-0.190691	-0.241109	3232.35	6054.55
bin_110_186	-0.272783	-0.194255	-0.294713	-0.391648	-0.171275	-0.080465	3.39175	-0.420246	-0.441852	-0.0754352	-0.249378	-0.387548	-0.0475345	-0.110157	2.2896	-0.0970503	2.50691	-0.284668	-0.364973	-0.14505	-0.190691	-0.241109	3225.19	6112.97
bin_110_187	-0.272783	-0.194255	-0.294713	-0.391648	-0.171275	-0.080465	-0.143558	-0.420246	-0.441852	-0.0754352	-0.249378	-0.387548	-0.0475345	-0.110157	-0.18796	-0.0970503	-0.606168	-0.284668	-0.364973	-0.14505	-0.190691	-0.241109	3222.58	6191.27
bin_110_188	-0.272783	-0.194255	-0.294713	-0.391648	0.373535	-0.080465	-0.143558	-0.420246	-0.441852	-0.0754352	-0.249378	-0.387548	-0.0475345	-0.110157	4.76715	-0.0970503	-0.606168	-0.284668	0.558651	-0.14505	-0.190691	-0.241109	3222.58	6259.63
bin_110_189	-0.272783	-0.194255	-0.294713	-0.391648	-0.171275	-0.080465	-0.143558	-0.420246	-0.441852	-0.0754352	-0.249378	-0.387548	-0.0475345	-0.110157	-0.18796	-0.0970503	-0.606168	0.281639	-0.364973	0.874755	-0.190691	-0.241109	3217.52	6323.82
bin_110_190	1.56199	-0.194255	0.84303	-0.391648	-0.171275	-0.080465	-0.143558	-0.420246	-0.441852	-0.0754352	-0.249378	-0.387548	-0.0475345	-0.110157	-0.18796	-0.0970503	-0.606168	0.847946	-0.364973	0.874755	-0.190691	-0.241109	3212.82	6396.34
bin_110_191	-0.272783	-0.194255	-0.294713	-0.391648	-0.171275	-0.080465	-0.143558	-0.420246	-0.441852	-0.0754352	-0.249378	-0.387548	-0.0475345	-0.110157	-0.18796	-0.0970503	-0.606168	-0.284668	-0.364973	-0.14505	-0.190691	-0.241109	3203.05	6474.46
bin_110_192	0.644605	-0.194255	-0.294713	-0.391648	-0.171275	-0.080465	-0.143558	-0.420246	-0.441852	-0.0754352	-0.249378	0.751473	-0.0475345	-0.110157	-0.18796	-0.0970503	1.26168	-0.284668	-0.364973	-0.14505	-0.190691	-0.241109	3204.68	6533.06
bin_110_193	-0.272783	-0.194255	-0.294713	-0.391648	-0.171275	-0.080465	-0.143558	-0.420246	-0.441852	-0.0754352	-0.249378	-0.387548	-0.0475345	-0.110157	-0.18796	-0.0970503	-0.606168	-0.284668	-0.364973	-0.14505	0.64676	-0.241109	3190.89	6613.58
bin_110_194	-0.272783	-0.194255	-0.294713	-0.391648	-0.171275	-0.080465	-0.143558	-0.420246	-0.441852	-0.0754352	-0.249378	-0.387548	-0.0475345	-0.110157	-0.18796	-0.0970503	-0.606168	-0.284668	-0.364973	-0.14505	-0.190691	-0.241109	3190.03	6686.05
bin_110_195	-0.272783	-0.194255	-0.294713	-0.391648	-0.171275	-0.080465	-0.143558	0.151801	-0.441852	-0.0754352	-0.249378	-0.387548	-0.0475345	-0.110157	-0.18796	-0.0970503	-0.606168	0.281639	-0.364973	-0.14505	-0.190691	-0.241109	3180.27	6760.92
bin_110_196	0.644605	-0.194255	-0.294713	-0.391648	0.373535	-0.080465	-0.143558	-0.420246	-0.441852	-0.0754352	-0.249378	-0.387548	-0.0475345	-0.110157	-0.18796	-0.0970503	1.26168	-0.284668	-0.364973	0.874755	-0.190691	-0.241109	3173.76	6845.55
bin_110_197	-0.272783	-0.194255	-0.294713	-0.391648	-0.171275	-0.080465	-0.143558	-0.420246	-0.441852	-0.0754352	-0.249378	1.89049	-0.0475345	-0.110157	-0.18796	-0.0970503	-0.606168	0.847946	-0.364973	-0.14505	-0.190691	-0.241109	3159.79	6918.37
bin_110_198	1.56199	-0.194255	-0.294713	-0.391648	-0.171275	-0.080465	-0.143558	-0.420246	-0.441852	-0.0754352	1.15305	-0.387548	-0.0475345	-0.110157	-0.18796	-0.0970503	-0.606168	1.98056	-0.364973	-0.14505	-0.190691	-0.241109	3158.02	6998.54
bin_110_199	-0.272783	-0.194255	3.11852	-0.391648	-0.171275	-0.080465	-0.143558	-0.420246	-0.441852	-0.0754352	-0.249378	-0.387548	-0.0475345	-0.110157	-0.18796	-0.0970503	-0.606168	5.3784	-0.364973	-0.14505	-0.190691	-0.241109	3141.21	7073.41
bin_110_200	4.31416	-0.194255	1.98077	-0.391648	-0.171275	-0.080465	-0.143558	0.151801	-0.441852	-0.0754352	-0.249378	-0.387548	-0.0475345	-0.110157	-0.18796	-0.0970503	0.639062	2.54687	-0.364973	-0.14505	3.15911	-0.241109	3131.44	7161.3
bin_110_201	4.31416	-0.194255	-0.294713	-0.391648	2.00797	-0.080465	-0.143558	-0.420246	-0.441852	-0.0754352	-0.249378	-0.387548	-0.0475345	-0.110157	-0.18796	-0.0970503	-0.606168	2.54687	-0.364973	-0.14505	-0.190691	-0.241109	3124.93	7255.7
bin_110_202	5.23154	-0.194255	-0.294713	-0.391648	0.373535	-0.080465	-0.143558	-0.420246	1.22323	-0.0754352	-0.249378	-0.387548	-0.0475345	-0.110157	-0.18796	-0.0970503	0.639062	1.98056	0.558651	-0.14505	-0.190691	-0.241109	3115.16	7324.05
bin_110_203	5.23154	-0.194255	-0.294713	-0.391648	-0.171275	-0.080465	-0.143558	-0.420246	-0.441852	-0.0754352	-0.249378	-0.387548	-0.0475345	-0.110157	-0.18796	-0.0970503	-0.606168	0.847946	-0.364973	-0.14505	-0.190691	-0.241109	3095.63	7421.71
bin_110_204	6.14893	-0.194255	-0.294713	-0.391648	-0.171275	-0.080465	-0.143558	-0.420246	-0.441852	-0.0754352	-0.249378	-0.387548	-0.0475345	-0.110157	-0.18796	-0.0970503	0.0164472	1.41425	-0.364973	-0.14505	-0.190691	-0.241109	3085.87	7509.6
bin_110_205	-0.272783	-0.194255	-0.294713	-0.0250882	0.373535	-0.080465	-0.143558	-0.420246	-0.441852	-0.0754352	-0.249378	-0.387548	-0.0475345	-0.110157	-0.18796	-0.0970503	-0.606168	-0.284668	0.558651	-0.14505	0.64676	2.87647	3060.64	7596.67
bin_110_206	-0.272783	-0.194255	-0.294713	-0.391648	-0.171275	-0.080465	-0.143558	-0.420246	-0.441852	-0.0754352	-0.249378	-0.387548	-0.0475345	-0.110157	-0.18796	-0.0970503	-0.606168	-0.284668	-0.364973	-0.14505	-0.190691	-0.241109	3046.81	7704.91
bin_110_207	-0.272783	-0.194255	-0.294713	-0.391648	-0.171275	-0.080465	-0.143558	-0.420246	-0.441852	-0.0754352	-0.249378	0.751473	-0.0475345	-0.110157	-0.18796	-0.0970503	-0.606168	-0.284668	-0.364973	-0.14505	-0.190691	-0.241109	3017.51	7792.79
bin_110_208	-0.272783	-0.194255	-0.294713	-0.0250882	-0.171275	-0.080465	-0.143558	-0.420246	-0.441852	-0.0754352	1.15305	-0.387548	-0.0475345	-0.110157	-0.18796	-0.0970503	3.12952	-0.284668	-0.364973	-0.14505	1.48421	-0.241109	2997.98	7900.21
bin_110_209	-0.272783	-0.194255	-0.294713	-0.391648	1.46316	9.61874	-0.143558	-0.420246	-0.441852	-0.0754352	-0.249378	-0.387548	-0.0475345	-0.110157	-0.18796	-0.0970503	0.639062	-0.284668	-0.364973	-0.14505	0.64676	-0.241109	2968.68	7997.87
bin_110_210	-0.272783	-0.194255	-0.294713	-0.391648	1.46316	-0.080465	-0.143558	0.151801	-0.441852	-0.0754352	-0.249378	0.751473	-0.0475345	-0.110157	-0.18796	-0.0970503	-0.606168	-0.284668	-0.364973	-0.14505	6.50892	1.31768	2939.39	8124.82
bin_110_211	-0.272783	-0.194255	-0.294713	-0.391648	0.373535	-0.080465	-0.143558	-0.420246	-0.441852	-0.0754352	-0.249378	-0.387548	-0.0475345	-0.110157	-0.18796	-0.0970503	-0.606168	1.41425	-0.364973	-0.14505	-0.190691	-0.241109	2900.33	8261.53
bin_110_212	-0.272783	-0.194255	-0.294713	-0.391648	0.373535	-0.080465	-0.143558	-0.420246	-0.441852	-0.0754352	-0.249378	-0.387548	-0.0475345	-0.110157	-0.18796	-0.0970503	0.0164472	0.281639	-0.364973	-0.14505	-0.190691	-0.241109	2851.5	8447.08
bin_110_213	-0.272783	-0.194255	-0.294713	-0.391648	-0.171275	-0.080465	-0.143558	-0.420246	-0.441852	-0.0754352	-0.249378	-0.387548	-0.0475345	-0.110157	-0.18796	-0.0970503	-0.606168	-0.284668	-0.364973	-0.14505	0.64676	-0.241109	2783.14	8681.45
bin_110_214	-0.272783	-0.194255	-0.294713	-0.391648	-0.171275	4.76914	-0.143558	-0.420246	-0.441852	-0.0754352	-0.249378	-0.387548	-0.0475345	-0.110157	-0.18796	-0.0970503	-0.606168	0.281639	-0.364973	-0.14505	-0.190691	-0.241109	2675.72	8935.35
bin_110_215	-0.272783	-0.194255	0.84303	-0.391648	-0.171275	-0.080465	-0.143558	-0.420246	-0.441852	-0.0754352	-0.249378	-0.387548	-0.0475345	3.66943	-0.18796	0.677408	2.50691	-0.284668	-0.364973	-0.14505	-0.190691	-0.241109	2602.48	9091.59
bin_110_216	-0.272783	-0.194255	-0.294713	-0.391648	-0.171275	-0.080465	-0.143558	-0.420246	-0.441852	-0.0754352	-0.249378	0.751473	-0.0475345	-0.110157	-0.18796	-0.0970503	-0.606168	-0.284668	-0.364973	-0.14505	-0.190691	-0.241109	2534.12	9184.36
bin_110_217	-0.272783	-0.194255	3.11852	-0.391648	-0.171275	9.61874	-0.143558	-0.420246	-0.441852	-0.0754352	-0.249378	-0.387548	-0.0475345	-0.110157	-0.18796	-0.0970503	1.26168	-0.284668	-0.364973	-0.14505	-0.190691	-0.241109	2485.3	9250.28
bin_110_218	-0.272783	-0.194255	3.11852	0.341471	-0.171275	-0.080465	-0.143558	-0.420246	-0.441852	-0.0754352	-0.249378	-0.387548	-0.0475345	-0.110157	-0.18796	-0.0970503	0.0164472	-0.284668	-0.364973	-0.14505	-0.190691	-0.241109	2433.76	9280.39
bin_110_219	-0.272783	-0.194255	1.98077	0.341471	-0.171275	-0.080465	-0.143558	-0.420246	-0.441852	-0.0754352	-0.249378	-0.387548	-0.0475345	-0.110157	-0.18796	-0.0970503	-0.606168	-0.284668	-0.364973	-0.14505	-0.190691	-0.241109	2397.41	9306.43
bin_110_220	-0.272783	-0.194255	3.11852	-0.391648	-0.171275	-0.080465	3.39175	-0.420246	-0.441852	-0.0754352	-0.249378	-0.387548	-0.0475345	-0.110157	-0.18796	-0.0970503	-0.606168	1.41425	-0.364973	-0.14505	-0.190691	-0.241109	2360.79	9327.18
bin_110_221	-0.272783	-0.194255	-0.294713	-0.0250882	-0.171275	-0.080465	-0.143558	-0.420246	-0.441852	-0.0754352	-0.249378	-0.387548	-0.0475345	-0.110157	2.2896	-0.0970503	1.26168	1.41425	-0.364973	-0.14505	-0.190691	-0.241109	2324.17	9355.26
bin_110_222	-0.272783	-0.194255	3.11852	0.708031	-0.171275	-0.080465	-0.143558	-0.420246	-0.441852	-0.0754352	-0.249378	-0.387548	-0.0475345	-0.110157	-0.18796	-0.0970503	0.639062	1.98056	-0.364973	-0.14505	-0.190691	4.43526	2284.89	9366.06
bin_110_223	-0.272783	-0.194255	-0.294713	3.27395	-0.171275	-0.080465	-0.143558	-0.420246	-0.441852	-0.0754352	-0.249378	-0.387548	-0.0475345	-0.110157	-0.18796	-0.0970503	0.639062	-0.284668	-0.364973	-0.14505	-0.190691	-0.241109	2255.81	9384.56
bin_110_224	-0.272783	-0.194255	1.98077	-0.391648	-0.171275	-0.080465	-0.143558	-0.420246	-0.441852	-0.0754352	-0.249378	0.751473	-0.0475345	-0.110157	-0.18796	-0.0970503	-0.606168	0.281639	-0.364973	-0.14505	-0.190691	-0.241109	2217.9	9399.3
bin_110_225	-0.272783	-0.194255	-0.294713	2.17427	-0.171275	-0.080465	-0.143558	-0.420246	-0.441852	-0.0754352	-0.249378	-0.387548	-0.0475345	-0.110157	-0.18796	-0.0970503	0.0164472	-0.284668	-0.364973	-0.14505	-0.190691	-0.241109	2187.45	9423.62
bin_110_226	-0.272783	-0.194255	3.11852	2.54083	-0.171275	-0.080465	-0.143558	-0.420246	-0.441852	-0.0754352	-0.249378	-0.387548	-0.0475345	-0.110157	-0.18796	-0.0970503	-0.606168	0.847946	-0.364973	-0.14505	-0.190691	-0.241109	2153.27	9443.15
bin_110_227	-0.272783	-0.194255	-0.294713	2.90739	-0.171275	-0.080465	-0.143558	-0.420246	-0.441852	-0.0754352	-0.249378	-0.387548	-0.0475345	-0.110157	-0.18796	-0.0970503	0.0164472	0.847946	-0.364973	-0.14505	-0.190691	4.43526	2119.09	9462.68
bin_110_228	-0.272783	-0.194255	-0.294713	1.44115	-0.171275	-0.080465	-0.143558	-0.420246	-0.441852	-0.0754352	-0.249378	-0.387548	-0.0475345	-0.110157	-0.18796	-0.0970503	-0.606168	-0.284668	-0.364973	-0.14505	-0.190691	-0.241109	2086.54	9501.74
bin_110_229	-0.272783	-0.194255	-0.294713	4.00707	-0.171275	-0.080465	-0.143558	-0.420246	-0.441852	-0.0754352	-0.249378	-0.387548	-0.0475345	-0.110157	-0.18796	-0.0970503	0.0164472	0.281639	-0.364973	-0.14505	-0.190691	1.31768	2050.74	9521.27
bin_111_130	-0.272783	-0.194255	-0.294713	0.341471	-0.171275	-0.080465	-0.143558	-0.420246	-0.441852	-0.0754352	-0.249378	3.02951	-0.0475345	-0.110157	-0.18796	-0.0970503	-0.606168	0.281639	-0.364973	-0.14505	-0.190691	-0.241109	2519.47	839.825
bin_111_131	1.56199	1.04586	-0.294713	-0.0250882	-0.171275	-0.080465	-0.143558	1.29589	0.390687	-0.0754352	-0.249378	-0.387548	-0.0475345	-0.110157	-0.18796	-0.0970503	-0.606168	-0.284668	-0.364973	-0.14505	-0.190691	-0.241109	2597.6	966.775
bin_111_132	-0.272783	-0.194255	-0.294713	-0.391648	-0.171275	-0.080465	-0.143558	-0.420246	-0.441852	-0.0754352	-0.249378	-0.387548	-0.0475345	-0.110157	-0.18796	-0.0970503	0.0164472	-0.284668	-0.364973	-0.14505	-0.190691	-0.241109	2685.49	1093.73
bin_111_133	-0.272783	-0.194255	-0.294713	-0.391648	-0.171275	-0.080465	-0.143558	0.151801	-0.441852	-0.0754352	-0.249378	-0.387548	-0.0475345	-0.110157	-0.18796	-0.0970503	-0.606168	-0.284668	-0.364973	-0.14505	-0.190691	-0.241109	2753.84	1201.14
bin_111_134	-0.272783	-0.194255	-0.294713	-0.0250882	-0.171275	-0.080465	-0.143558	-0.420246	-0.441852	-0.0754352	-0.249378	-0.387548	-0.0475345	-0.110157	-0.18796	-0.0970503	0.0164472	0.281639	-0.364973	-0.14505	-0.190691	-0.241109	2817.32	1303.68
bin_111_135	-0.272783	-0.194255	-0.294713	-0.0250882	-0.171275	-0.080465	-0.143558	0.723847	1.22323	-0.0754352	-0.249378	0.751473	-0.0475345	-0.110157	-0.18796	-0.0970503	0.0164472	0.281639	-0.364973	-0.14505	-0.190691	-0.241109	2874.28	1406.22
bin_111_136	0.644605	-0.194255	-0.294713	-0.391648	-0.171275	-0.080465	-0.143558	0.151801	0.390687	-0.0754352	-0.249378	-0.387548	-0.0475345	-0.110157	-0.18796	-0.0970503	-0.606168	-0.284668	-0.364973	-0.14505	-0.190691	-0.241109	2919.86	1494.11
bin_111_137	-0.272783	-0.194255	-0.294713	-0.391648	-0.171275	-0.080465	-0.143558	0.723847	-0.441852	-0.0754352	-0.249378	-0.387548	-0.0475345	-0.110157	-0.18796	-0.0970503	-0.606168	-0.284668	-0.364973	-0.14505	-0.190691	-0.241109	2963.8	1601.53
bin_111_138	-0.272783	-0.194255	-0.294713	-0.391648	-0.171275	-0.080465	-0.143558	-0.420246	-0.441852	-0.0754352	-0.249378	-0.387548	-0.0475345	-0.110157	-0.18796	-0.0970503	0.0164472	-0.284668	3.32952	-0.14505	-0.190691	2.87647	2997.98	1699.18
bin_111_139	1.56199	-0.194255	-0.294713	-0.391648	-0.171275	-0.080465	-0.143558	-0.420246	1.22323	-0.0754352	-0.249378	1.89049	-0.0475345	-0.110157	-0.18796	-0.0970503	-0.606168	-0.284668	0.558651	-0.14505	-0.190691	-0.241109	3023.21	1788.29
bin_111_140	2.47938	-0.194255	-0.294713	0.341471	-0.171275	-0.080465	-0.143558	-0.420246	0.390687	-0.0754352	-0.249378	-0.387548	-0.0475345	-0.110157	-0.18796	-0.0970503	-0.606168	0.281639	-0.364973	-0.14505	-0.190691	-0.241109	3046.81	1884.72
bin_111_141	-0.272783	-0.194255	-0.294713	-0.391648	-0.171275	-0.080465	-0.143558	-0.420246	2.8883	-0.0754352	-0.249378	-0.387548	-0.0475345	-0.110157	-0.18796	-0.0970503	-0.606168	-0.284668	-0.364973	-0.14505	-0.190691	-0.241109	3059.83	1983.19
bin_111_142	-0.272783	-0.194255	-0.294713	1.07459	-0.171275	-0.080465	-0.143558	-0.420246	-0.441852	-0.0754352	-0.249378	4.16853	-0.0475345	-0.110157	-0.18796	-0.0970503	-0.606168	-0.284668	0.558651	-0.14505	-0.190691	-0.241109	3066.34	2072.71
bin_111_143	-0.272783	-0.194255	-0.294713	-0.391648	-0.171275	-0.080465	-0.143558	-0.420246	-0.441852	-0.0754352	1.15305	1.89049	-0.0475345	-0.110157	-0.18796	-0.0970503	0.0164472	-0.284668	0.558651	-0.14505	-0.190691	-0.241109	3071.22	2168.47
bin_111_144	-0.272783	-0.194255	-0.294713	-0.0250882	-0.171275	-0.080465	-0.143558	-0.420246	0.390687	-0.0754352	-0.249378	4.16853	-0.0475345	-0.110157	-0.18796	-0.0970503	-0.606168	-0.284668	-0.364973	-0.14505	-0.190691	-0.241109	3071.09	2256.56
bin_111_145	-0.272783	-0.194255	-0.294713	0.708031	-0.171275	-0.080465	-0.143558	0.723847	-0.441852	-0.0754352	-0.249378	4.16853	-0.0475345	-0.110157	-0.18796	-0.0970503	-0.606168	-0.284668	0.558651	-0.14505	-0.190691	-0.241109	3070.91	2345.1
bin_111_146	-0.272783	-0.194255	-0.294713	4.37363	-0.171275	-0.080465	-0.143558	-0.420246	-0.441852	-0.0754352	-0.249378	-0.387548	-0.0475345	-0.110157	-0.18796	-0.0970503	-0.606168	0.281639	-0.364973	-0.14505	-0.190691	-0.241109	3067.44	2449.2
bin_111_147	-0.272783	-0.194255	-0.294713	0.341471	-0.171275	-0.080465	-0.143558	-0.420246	0.390687	-0.0754352	5.36032	0.751473	-0.0475345	-0.110157	-0.18796	-0.0970503	0.0164472	-0.284668	1.48227	-0.14505	-0.190691	1.31768	3070.69	2518.82
bin_111_148	-0.272783	-0.194255	-0.294713	1.07459	-0.171275	-0.080465	-0.143558	-0.420246	-0.441852	-0.0754352	-0.249378	-0.387548	-0.0475345	-0.110157	-0.18796	-0.0970503	1.88429	-0.284668	-0.364973	-0.14505	-0.190691	-0.241109	3076.1	2597.6
bin_111_149	-0.272783	1.04586	-0.294713	-0.0250882	-0.171275	-0.080465	-0.143558	-0.420246	-0.441852	-0.0754352	-0.249378	-0.387548	-0.0475345	-0.110157	-0.18796	-0.0970503	1.26168	-0.284668	-0.364973	-0.14505	-0.190691	-0.241109	3085.87	2665.96
bin_111_150	-0.272783	-0.194255	-0.294713	0.341471	-0.171275	-0.080465	3.39175	0.723847	-0.441852	-0.0754352	-0.249378	-0.387548	-0.0475345	-0.110157	-0.18796	-0.0970503	-0.606168	-0.284668	-0.364973	-0.14505	-0.190691	-0.241109	3095.63	2734.31
bin_111_151	-0.272783	-0.194255	-0.294713	-0.391648	-0.171275	-0.080465	-0.143558	-0.420246	-0.441852	-0.0754352	-0.249378	-0.387548	-0.0475345	-0.110157	-0.18796	-0.0970503	0.0164472	-0.284668	0.558651	-0.14505	-0.190691	-0.241109	3105.4	2797.79
bin_111_152	-0.272783	-0.194255	-0.294713	-0.391648	-0.171275	-0.080465	3.39175	-0.420246	-0.441852	-0.0754352	-0.249378	-0.387548	3.108	-0.110157	-0.18796	1.45187	1.26168	-0.284668	0.558651	-0.14505	-0.190691	-0.241109	3115.36	2861.82
bin_111_153	-0.272783	-0.194255	-0.294713	-0.0250882	-0.171275	-0.080465	-0.143558	-0.420246	0.390687	-0.0754352	3.95789	0.751473	-0.0475345	3.66943	-0.18796	-0.0970503	2.50691	-0.284668	0.558651	-0.14505	-0.190691	-0.241109	3134.7	2939.39
bin_111_154	-0.272783	-0.194255	-0.294713	0.708031	-0.171275	-0.080465	-0.143558	-0.420246	-0.441852	-0.0754352	-0.249378	1.89049	-0.0475345	-0.110157	-0.18796	-0.0970503	-0.606168	-0.284668	-0.364973	-0.14505	-0.190691	-0.241109	3141.3	3001.42
bin_111_155	-0.272783	-0.194255	0.84303	-0.391648	-0.171275	-0.080465	-0.143558	-0.420246	-0.441852	-0.0754352	-0.249378	0.751473	-0.0475345	-0.110157	-0.18796	1.45187	-0.606168	-0.284668	0.558651	-0.14505	-0.190691	-0.241109	3154.23	3066.34
bin_111_156	-0.272783	-0.194255	-0.294713	-0.0250882	-0.171275	-0.080465	-0.143558	-0.420246	-0.441852	-0.0754352	-0.249378	4.16853	-0.0475345	-0.110157	-0.18796	-0.0970503	0.0164472	-0.284668	-0.364973	-0.14505	-0.190691	-0.241109	3163.99	3134.7
bin_111_157	-0.272783	1.04586	-0.294713	-0.391648	-0.171275	-0.080465	-0.143558	-0.420246	-0.441852	-0.0754352	-0.249378	4.16853	-0.0475345	-0.110157	-0.18796	-0.0970503	1.26168	-0.284668	-0.364973	-0.14505	-0.190691	-0.241109	3178.4	3196.97
bin_111_158	-0.272783	-0.194255	-0.294713	-0.391648	-0.171275	-0.080465	-0.143558	-0.420246	-0.441852	-0.0754352	-0.249378	-0.387548	-0.0475345	-0.110157	-0.18796	-0.0970503	0.0164472	0.281639	-0.364973	-0.14505	-0.190691	-0.241109	3190.79	3273.96
bin_111_159	-0.272783	-0.194255	-0.294713	0.708031	-0.171275	-0.080465	-0.143558	-0.420246	-0.441852	-0.0754352	-0.249378	-0.387548	-0.0475345	3.66943	-0.18796	-0.0970503	2.50691	-0.284668	-0.364973	-0.14505	-0.190691	-0.241109	3203.05	3334.89
bin_111_160	-0.272783	-0.194255	-0.294713	-0.391648	-0.171275	-0.080465	-0.143558	-0.420246	-0.441852	-0.0754352	-0.249378	-0.387548	-0.0475345	-0.110157	-0.18796	-0.0970503	0.0164472	-0.284668	-0.364973	-0.14505	-0.190691	-0.241109	3222.58	3417.89
bin_111_161	-0.272783	-0.194255	-0.294713	-0.391648	-0.171275	-0.080465	-0.143558	-0.420246	-0.441852	-0.0754352	-0.249378	4.16853	-0.0475345	-0.110157	-0.18796	-0.0970503	-0.606168	0.281639	2.4059	-0.14505	-0.190691	-0.241109	3229.64	3500.36
bin_111_162	-0.272783	-0.194255	-0.294713	-0.391648	-0.171275	-0.080465	-0.143558	-0.420246	-0.441852	-0.0754352	-0.249378	-0.387548	-0.0475345	-0.110157	-0.18796	-0.0970503	-0.606168	0.281639	-0.364973	-0.14505	-0.190691	-0.241109	3242.11	3583.9
bin_111_163	1.56199	-0.194255	-0.294713	-0.391648	-0.171275	-0.080465	-0.143558	0.151801	-0.441852	-0.0754352	-0.249378	-0.387548	-0.0475345	-0.110157	-0.18796	-0.0970503	0.0164472	-0.284668	-0.364973	-0.14505	-0.190691	-0.241109	3251.88	3662.03
bin_111_164	-0.272783	-0.194255	-0.294713	-0.391648	-0.171275	-0.080465	-0.143558	-0.420246	-0.441852	-0.0754352	-0.249378	-0.387548	-0.0475345	-0.110157	-0.18796	-0.0970503	1.88429	1.41425	-0.364973	-0.14505	-0.190691	-0.241109	3261.65	3749.92
bin_111_165	-0.272783	-0.194255	-0.294713	-0.391648	-0.171275	-0.080465	-0.143558	-0.420246	-0.441852	-0.0754352	-0.249378	-0.387548	-0.0475345	3.66943	-0.18796	-0.0970503	1.26168	0.281639	-0.364973	-0.14505	-0.190691	-0.241109	3271.41	3847.57
bin_111_166	-0.272783	-0.194255	-0.294713	-0.391648	-0.171275	-0.080465	-0.143558	-0.420246	-0.441852	-0.0754352	-0.249378	0.751473	-0.0475345	-0.110157	-0.18796	-0.0970503	-0.606168	-0.284668	-0.364973	-0.14505	-0.190691	-0.241109	3281.18	3964.75
bin_111_167	-0.272783	-0.194255	-0.294713	-0.391648	0.918346	-0.080465	-0.143558	0.151801	-0.441852	-0.0754352	-0.249378	0.751473	-0.0475345	-0.110157	2.2896	-0.0970503	0.0164472	-0.284668	-0.364973	-0.14505	-0.190691	-0.241109	3286	4070
bin_111_168	-0.272783	-0.194255	-0.294713	-0.0250882	-0.171275	-0.080465	-0.143558	-0.420246	-0.441852	-0.0754352	-0.249378	-0.387548	-0.0475345	-0.110157	-0.18796	-0.0970503	2.50691	-0.284668	-0.364973	-0.14505	0.64676	-0.241109	3290.94	4199.12
bin_111_169	-0.272783	-0.194255	-0.294713	-0.391648	-0.171275	-0.080465	-0.143558	-0.420246	-0.441852	-0.0754352	-0.249378	-0.387548	-0.0475345	10	-0.18796	-0.0970503	-0.606168	-0.284668	0.558651	-0.14505	-0.190691	-0.241109	3290.94	4335.84
bin_111_170	-0.272783	-0.194255	-0.294713	-0.391648	-0.171275	-0.080465	-0.143558	-0.420246	-0.441852	-0.0754352	-0.249378	-0.387548	-0.0475345	-0.110157	-0.18796	-0.0970503	-0.606168	0.281639	-0.364973	-0.14505	-0.190691	-0.241109	3300.71	4472.56
bin_111_171	-0.272783	-0.194255	-0.294713	-0.391648	-0.171275	-0.080465	-0.143558	0.151801	-0.441852	-0.0754352	-0.249378	-0.387548	-0.0475345	-0.110157	-0.18796	-0.0970503	0.0164472	0.281639	-0.364973	-0.14505	-0.190691	-0.241109	3305.53	4636.28
bin_111_172	-0.272783	-0.194255	-0.294713	-0.391648	-0.171275	-0.080465	-0.143558	-0.420246	-0.441852	-0.0754352	-0.249378	-0.387548	-0.0475345	-0.110157	-0.18796	-0.0970503	-0.606168	0.281639	2.4059	-0.14505	-0.190691	-0.241109	3310.47	4804.58
bin_111_173	1.56199	-0.194255	-0.294713	-0.391648	-0.171275	-0.080465	-0.143558	-0.420246	-0.441852	-0.0754352	-0.249378	0.751473	-0.0475345	-0.110157	2.2896	-0.0970503	-0.606168	-0.284668	4.25315	-0.14505	-0.190691	-0.241109	3320.24	4970.59
bin_111_174	-0.272783	-0.194255	-0.294713	0.341471	-0.171275	-0.080465	-0.143558	-0.420246	-0.441852	-0.0754352	-0.249378	-0.387548	-0.0475345	-0.110157	2.2896	0.677408	1.88429	-0.284668	0.558651	-0.14505	-0.190691	-0.241109	3330	5107.31
bin_111_175	-0.272783	-0.194255	-0.294713	-0.391648	-0.171275	-0.080465	-0.143558	-0.420246	-0.441852	-0.0754352	-0.249378	-0.387548	-0.0475345	-0.110157	-0.18796	-0.0970503	0.0164472	0.281639	0.558651	-0.14505	-0.190691	-0.241109	3330	5234.26
bin_111_176	-0.272783	-0.194255	-0.294713	-0.391648	-0.171275	-0.080465	-0.143558	-0.420246	-0.441852	-0.0754352	-0.249378	-0.387548	-0.0475345	-0.110157	-0.18796	-0.0970503	0.639062	-0.284668	-0.364973	-0.14505	-0.190691	-0.241109	3330	5351.44
bin_111_177	-0.272783	-0.194255	-0.294713	-0.391648	-0.171275	-0.080465	-0.143558	-0.420246	-0.441852	-0.0754352	-0.249378	1.89049	-0.0475345	-0.110157	-0.18796	0.677408	0.639062	-0.284668	1.48227	-0.14505	-0.190691	-0.241109	3339.77	5449.1
bin_111_178	-0.272783	-0.194255	-0.294713	-0.391648	-0.171275	-0.080465	-0.143558	-0.420246	-0.441852	-0.0754352	-0.249378	1.89049	-0.0475345	-0.110157	-0.18796	-0.0970503	0.0164472	-0.284668	1.48227	-0.14505	-0.190691	-0.241109	3334.68	5522.85
bin_111_179	-0.272783	-0.194255	0.84303	-0.391648	-0.171275	-0.080465	-0.143558	0.723847	-0.441852	-0.0754352	-0.249378	-0.387548	-0.0475345	-0.110157	-0.18796	-0.0970503	3.75214	-0.284668	0.558651	-0.14505	-0.190691	-0.241109	3324.38	5611.53
bin_111_180	-0.272783	-0.194255	-0.294713	-0.0250882	-0.171275	-0.080465	-0.143558	-0.420246	-0.441852	-0.0754352	-0.249378	-0.387548	-0.0475345	-0.110157	-0.18796	-0.0970503	-0.606168	-0.284668	0.558651	-0.14505	-0.190691	-0.241109	3330	5693.23
bin_111_181	-0.272783	-0.194255	-0.294713	-0.391648	-0.171275	-0.080465	-0.143558	-0.420246	-0.441852	-0.0754352	2.55547	-0.387548	-0.0475345	-0.110157	-0.18796	-0.0970503	1.88429	-0.284668	-0.364973	-0.14505	-0.190691	-0.241109	3319.49	5764
bin_111_182	-0.272783	-0.194255	-0.294713	-0.391648	-0.171275	-0.080465	-0.143558	-0.420246	-0.441852	-0.0754352	-0.249378	0.751473	-0.0475345	-0.110157	-0.18796	-0.0970503	1.26168	-0.284668	0.558651	-0.14505	-0.190691	-0.241109	3307.33	5842.86
bin_111_183	-0.272783	-0.194255	-0.294713	-0.391648	-0.171275	-0.080465	-0.143558	-0.420246	-0.441852	-0.0754352	-0.249378	-0.387548	-0.0475345	-0.110157	-0.18796	-0.0970503	0.639062	-0.284668	-0.364973	-0.14505	-0.190691	-0.241109	3315.18	5913.14
bin_111_184	-0.272783	-0.194255	-0.294713	-0.391648	-0.171275	-0.080465	-0.143558	-0.420246	-0.441852	-0.0754352	-0.249378	1.89049	-0.0475345	-0.110157	-0.18796	-0.0970503	3.12952	0.281639	-0.364973	-0.14505	-0.190691	-0.241109	3310.47	5986.19
bin_111_185	-0.272783	-0.194255	-0.294713	-0.391648	-0.171275	-0.080465	3.39175	-0.420246	-0.441852	-0.0754352	-0.249378	-0.387548	-0.0475345	-0.110157	-0.18796	-0.0970503	1.26168	0.847946	-0.364973	-0.14505	0.64676	-0.241109	3305.23	6050.21
bin_111_186	-0.272783	-0.194255	-0.294713	-0.391648	0.373535	-0.080465	-0.143558	-0.420246	-0.441852	-0.0754352	-0.249378	-0.387548	-0.0475345	-0.110157	-0.18796	-0.0970503	-0.606168	-0.284668	-0.364973	-0.14505	-0.190691	-0.241109	3300.71	6122.91
bin_111_187	-0.272783	-0.194255	-0.294713	-0.391648	0.918346	-0.080465	-0.143558	-0.420246	0.390687	-0.0754352	-0.249378	0.751473	-0.0475345	-0.110157	2.2896	-0.0970503	-0.606168	-0.284668	-0.364973	-0.14505	-0.190691	-0.241109	3291.03	6191.36
bin_111_188	-0.272783	-0.194255	-0.294713	-0.391648	-0.171275	-0.080465	-0.143558	-0.420246	-0.441852	-0.0754352	-0.249378	-0.387548	-0.0475345	-0.110157	-0.18796	-0.0970503	-0.606168	0.281639	-0.364973	-0.14505	-0.190691	-0.241109	3286.78	6263.97
bin_111_189	-0.272783	-0.194255	0.84303	-0.391648	-0.171275	-0.080465	-0.143558	-0.420246	-0.441852	-0.0754352	-0.249378	-0.387548	-0.0475345	-0.110157	-0.18796	-0.0970503	0.639062	0.281639	-0.364973	-0.14505	-0.190691	-0.241109	3284.53	6331.37
bin_111_190	-0.272783	-0.194255	-0.294713	-0.391648	-0.171275	-0.080465	-0.143558	-0.420246	0.390687	-0.0754352	-0.249378	-0.387548	-0.0475345	-0.110157	2.2896	-0.0970503	0.0164472	0.847946	0.558651	-0.14505	-0.190691	-0.241109	3268.83	6408.33
bin_111_191	-0.272783	-0.194255	-0.294713	-0.391648	-0.171275	-0.080465	-0.143558	-0.420246	-0.441852	-0.0754352	-0.249378	-0.387548	-0.0475345	-0.110157	-0.18796	-0.0970503	-0.606168	0.281639	-0.364973	-0.14505	-0.190691	-0.241109	3273.23	6478.75
bin_111_192	-0.272783	-0.194255	-0.294713	-0.391648	-0.171275	-0.080465	-0.143558	-0.420246	-0.441852	-0.0754352	-0.249378	-0.387548	-0.0475345	-0.110157	-0.18796	-0.0970503	1.26168	-0.284668	-0.364973	-0.14505	-0.190691	-0.241109	3271.41	6552.59
bin_111_193	-0.272783	-0.194255	-0.294713	-0.391648	-0.171275	-0.080465	-0.143558	-0.420246	-0.441852	-0.0754352	-0.249378	-0.387548	-0.0475345	-0.110157	-0.18796	-0.0970503	-0.606168	0.281639	-0.364973	-0.14505	-0.190691	-0.241109	3261.65	6630.71
bin_111_194	-0.272783	-0.194255	-0.294713	-0.391648	-0.171275	-0.080465	-0.143558	0.723847	-0.441852	-0.0754352	-0.249378	-0.387548	-0.0475345	-0.110157	-0.18796	-0.0970503	0.0164472	-0.284668	-0.364973	-0.14505	-0.190691	-0.241109	3255.93	6692.81
bin_111_195	-0.272783	-0.194255	0.84303	-0.391648	-0.171275	-0.080465	-0.143558	-0.420246	-0.441852	-0.0754352	-0.249378	-0.387548	-0.0475345	-0.110157	-0.18796	-0.0970503	0.0164472	1.98056	-0.364973	-0.14505	-0.190691	-0.241109	3251.88	6767.43
bin_111_196	-0.272783	-0.194255	-0.294713	-0.0250882	-0.171275	-0.080465	-0.143558	-0.420246	-0.441852	-0.0754352	-0.249378	1.89049	-0.0475345	-0.110157	-0.18796	-0.0970503	-0.606168	0.847946	-0.364973	-0.14505	-0.190691	-0.241109	3242.11	6845.55
bin_111_197	1.56199	-0.194255	-0.294713	-0.0250882	-0.171275	-0.080465	-0.143558	-0.420246	0.390687	-0.0754352	-0.249378	-0.387548	-0.0475345	-0.110157	-0.18796	-0.0970503	-0.606168	0.847946	-0.364973	-0.14505	-0.190691	-0.241109	3235.29	6922.9
bin_111_198	0.644605	-0.194255	-0.294713	-0.391648	-0.171275	-0.080465	-0.143558	-0.420246	-0.441852	-0.0754352	-0.249378	0.751473	-0.0475345	-0.110157	-0.18796	-0.0970503	0.639062	2.54687	-0.364973	-0.14505	-0.190691	-0.241109	3226.2	7010.52
bin_111_199	0.644605	-0.194255	1.98077	-0.391648	-0.171275	-0.080465	-0.143558	-0.420246	-0.441852	-0.0754352	-0.249378	-0.387548	-0.0475345	-0.110157	-0.18796	-0.0970503	0.639062	2.54687	-0.364973	-0.14505	2.32166	-0.241109	3212.82	7089.68
bin_111_200	5.23154	-0.194255	-0.294713	-0.0250882	-0.171275	-0.080465	-0.143558	-0.420246	-0.441852	-0.0754352	-0.249378	-0.387548	-0.0475345	-0.110157	-0.18796	-0.0970503	0.0164472	4.24579	-0.364973	-0.14505	-0.190691	-0.241109	3207.12	7166.99
bin_111_201	1.56199	-0.194255	-0.294713	-0.391648	-0.171275	-0.080465	-0.143558	-0.420246	-0.441852	-0.0754352	-0.249378	-0.387548	-0.0475345	-0.110157	-0.18796	-0.0970503	-0.606168	10	-0.364973	-0.14505	0.64676	-0.241109	3193.29	7245.93
bin_111_202	4.31416	-0.194255	0.84303	-0.0250882	0.373535	-0.080465	-0.143558	-0.420246	-0.441852	-0.0754352	-0.249378	-0.387548	-0.0475345	-0.110157	-0.18796	-0.0970503	1.26168	5.94471	-0.364973	-0.14505	0.64676	-0.241109	3183.52	7333.82
bin_111_203	4.31416	-0.194255	-0.294713	-0.391648	-0.171275	4.76914	-0.143558	-0.420246	-0.441852	-0.0754352	-0.249378	-0.387548	-0.0475345	-0.110157	-0.18796	-0.0970503	0.0164472	0.847946	-0.364973	-0.14505	2.32166	-0.241109	3166.84	7421.71
bin_111_204	1.56199	-0.194255	-0.294713	-0.391648	-0.171275	-0.080465	-0.143558	-0.420246	-0.441852	-0.0754352	-0.249378	-0.387548	-0.0475345	-0.110157	2.2896	-0.0970503	1.26168	0.281639	-0.364973	-0.14505	-0.190691	-0.241109	3144.46	7499.83
bin_111_205	0.644605	-0.194255	-0.294713	-0.391648	2.55278	-0.080465	-0.143558	-0.420246	-0.441852	-0.0754352	-0.249378	-0.387548	-0.0475345	-0.110157	-0.18796	-0.0970503	-0.606168	-0.284668	-0.364973	-0.14505	0.64676	-0.241109	3134.7	7597.49
bin_111_206	-0.272783	-0.194255	-0.294713	-0.0250882	4.18721	-0.080465	-0.143558	-0.420246	-0.441852	-0.0754352	-0.249378	-0.387548	-0.0475345	-0.110157	-0.18796	-0.0970503	0.0164472	-0.284668	-0.364973	-0.14505	0.64676	-0.241109	3115.16	7695.14
bin_111_207	-0.272783	-0.194255	-0.294713	-0.391648	0.373535	-0.080465	-0.143558	-0.420246	-0.441852	-0.0754352	-0.249378	-0.387548	-0.0475345	-0.110157	-0.18796	-0.0970503	-0.606168	-0.284668	-0.364973	-0.14505	-0.190691	-0.241109	3095.63	7792.79
bin_111_208	-0.272783	-0.194255	-0.294713	-0.391648	0.373535	-0.080465	-0.143558	-0.420246	-0.441852	-0.0754352	-0.249378	-0.387548	-0.0475345	-0.110157	-0.18796	-0.0970503	-0.606168	-0.284668	-0.364973	-0.14505	-0.190691	-0.241109	3071.22	7900.21
bin_111_209	-0.272783	-0.194255	-0.294713	-0.391648	0.373535	-0.080465	-0.143558	-0.420246	-0.441852	-0.0754352	-0.249378	-0.387548	-0.0475345	-0.110157	-0.18796	-0.0970503	0.639062	-0.284668	-0.364973	-0.14505	-0.190691	-0.241109	3046.81	8007.63
bin_111_210	-0.272783	-0.194255	-0.294713	-0.0250882	3.6424	-0.080465	-0.143558	-0.420246	1.22323	-0.0754352	-0.249378	-0.387548	-0.0475345	-0.110157	-0.18796	-0.0970503	3.12952	-0.284668	-0.364973	-0.14505	1.48421	-0.241109	3017.51	8124.82
bin_111_211	-0.272783	-0.194255	-0.294713	-0.391648	2.00797	-0.080465	-0.143558	-0.420246	-0.441852	-0.0754352	-0.249378	-0.387548	-0.0475345	-0.110157	-0.18796	-0.0970503	0.0164472	-0.284668	-0.364973	-0.14505	2.32166	-0.241109	2978.45	8261.53
bin_111_212	-0.272783	-0.194255	-0.294713	-0.0250882	0.918346	-0.080465	-0.143558	-0.420246	-0.441852	-0.0754352	-0.249378	-0.387548	-0.0475345	-0.110157	-0.18796	-0.0970503	-0.606168	-0.284668	-0.364973	-0.14505	-0.190691	-0.241109	2939.39	8427.55
bin_111_213	-0.272783	-0.194255	-0.294713	-0.391648	-0.171275	-0.080465	-0.143558	-0.420246	-0.441852	-0.0754352	-0.249378	-0.387548	-0.0475345	-0.110157	-0.18796	-0.0970503	0.0164472	-0.284668	-0.364973	-0.14505	-0.190691	-0.241109	2871.03	8652.15
bin_111_214	-0.272783	-0.194255	3.11852	-0.391648	1.46316	-0.080465	-0.143558	-0.420246	-0.441852	-0.0754352	-0.249378	-0.387548	-0.0475345	-0.110157	-0.18796	-0.0970503	0.0164472	1.41425	-0.364973	-0.14505	-0.190691	-0.241109	2744.08	8984.17
bin_111_215	-0.272783	-0.194255	-0.294713	-0.391648	-0.171275	-0.080465	-0.143558	-0.420246	-0.441852	-0.0754352	-0.249378	-0.387548	-0.0475345	-0.110157	-0.18796	-0.0970503	-0.606168	0.281639	-0.364973	-0.14505	-0.190691	-0.241109	2646.43	9179.48
bin_111_216	-0.272783	-0.194255	-0.294713	-0.391648	-0.171275	10	-0.143558	-0.420246	-0.441852	-0.0754352	-0.249378	0.751473	-0.0475345	-0.110157	-0.18796	-0.0970503	0.639062	-0.284668	-0.364973	-0.14505	-0.190691	-0.241109	2578.07	9267.37
bin_111_217	-0.272783	-0.194255	-0.294713	-0.391648	-0.171275	-0.080465	-0.143558	0.151801	-0.441852	-0.0754352	-0.249378	-0.387548	-0.0475345	-0.110157	-0.18796	-0.0970503	-0.606168	-0.284668	-0.364973	-0.14505	-0.190691	-0.241109	2519.47	9335.73
bin_111_218	-0.272783	-0.194255	1.98077	-0.391648	-0.171275	-0.080465	-0.143558	-0.420246	-0.441852	-0.0754352	1.15305	-0.387548	-0.0475345	-0.110157	-0.18796	-0.0970503	0.639062	-0.284668	-0.364973	-0.14505	-0.190691	1.31768	2472.82	9369.36
bin_111_219	-0.272783	-0.194255	0.84303	-0.391648	-0.171275	-0.080465	-0.143558	-0.420246	-0.441852	-0.0754352	-0.249378	-0.387548	-0.0475345	-0.110157	2.2896	-0.0970503	0.0164472	-0.284668	-0.364973	-0.14505	-0.190691	-0.241109	2438.1	9394.32
bin_111_220	-0.272783	-0.194255	-0.294713	0.341471	-0.171275	-0.080465	-0.143558	-0.420246	-0.441852	-0.0754352	-0.249378	-0.387548	-0.0475345	-0.110157	-0.18796	-0.0970503	-0.606168	-0.284668	-0.364973	-0.14505	-0.190691	1.31768	2398.45	9416
bin_111_221	-0.272783	-0.194255	1.98077	0.341471	-0.171275	-0.080465	6.92706	-0.420246	0.390687	-0.0754352	-0.249378	-0.387548	-0.0475345	-0.110157	-0.18796	1.45187	-0.606168	1.41425	-0.364973	-0.14505	0.64676	-0.241109	2364.38	9434.69
bin_111_222	-0.272783	-0.194255	-0.294713	1.07459	-0.171275	-0.080465	-0.143558	-0.420246	-0.441852	-0.0754352	-0.249378	-0.387548	-0.0475345	-0.110157	-0.18796	-0.0970503	-0.606168	0.281639	-0.364973	-0.14505	-0.190691	-0.241109	2331.4	9454
bin_111_223	-0.272783	-0.194255	-0.294713	0.341471	-0.171275	-0.080465	-0.143558	-0.420246	-0.441852	-0.0754352	-0.249378	-0.387548	-0.0475345	-0.110157	-0.18796	-0.0970503	0.0164472	0.847946	-0.364973	-0.14505	-0.190691	-0.241109	2294.87	9472.44
bin_111_224	-0.272783	-0.194255	-0.294713	1.07459	-0.171275	-0.080465	-0.143558	-0.420246	-0.441852	-0.0754352	-0.249378	-0.387548	-0.0475345	-0.110157	-0.18796	-0.0970503	0.639062	0.281639	-0.364973	-0.14505	-0.190691	-0.241109	2265.57	9491.97
bin_111_225	-0.272783	-0.194255	-0.294713	4.37363	-0.171275	-0.080465	-0.143558	-0.420246	-0.441852	-0.0754352	-0.249378	-0.387548	-0.0475345	-0.110157	-0.18796	-0.0970503	0.0164472	0.847946	-0.364973	-0.14505	0.64676	-0.241109	2231.4	9511.51
bin_111_226	-0.272783	-0.194255	-0.294713	6.20642	-0.171275	-0.080465	-0.143558	-0.420246	-0.441852	-0.0754352	-0.249378	-0.387548	-0.0475345	-0.110157	-0.18796	-0.0970503	4.37475	1.98056	-0.364973	-0.14505	-0.190691	-0.241109	2192.33	9521.27
bin_111_227	-0.272783	-0.194255	-0.294713	2.54083	-0.171275	-0.080465	-0.143558	-0.420246	0.390687	-0.0754352	-0.249378	-0.387548	-0.0475345	-0.110157	-0.18796	-0.0970503	0.0164472	-0.284668	-0.364973	-0.14505	-0.190691	2.87647	2163.04	9560.33
bin_111_228	-0.272783	-0.194255	-0.294713	1.80771	-0.171275	-0.080465	-0.143558	-0.420246	-0.441852	-0.0754352	-0.249378	-0.387548	-0.0475345	-0.110157	-0.18796	-0.0970503	-0.606168	1.41425	-0.364973	-0.14505	-0.190691	9.11162	2132.93	9587.19
bin_111_229	-0.272783	-0.194255	-0.294713	6.57298	-0.171275	-0.080465	-0.143558	-0.420246	-0.441852	-0.0754352	-0.249378	-0.387548	-0.0475345	-0.110157	-0.18796	-0.0970503	-0.606168	-0.284668	-0.364973	-0.14505	-0.190691	-0.241109	2094.68	9609.16
bin_111_230	-0.272783	-0.194255	-0.294713	7.67266	-0.171275	-0.080465	-0.143558	-0.420246	-0.441852	-0.0754352	-0.249378	-0.387548	-0.0475345	-0.110157	-0.18796	-0.0970503	-0.606168	-0.284668	-0.364973	-0.14505	-0.190691	7.55283	2060.5	9657.99
bin_112_130	-0.272783	2.28598	-0.294713	-0.391648	-0.171275	-0.080465	-0.143558	0.151801	-0.441852	-0.0754352	-0.249378	-0.387548	-0.0475345	-0.110157	-0.18796	-0.0970503	-0.606168	1.41425	-0.364973	-0.14505	-0.190691	-0.241109	2568.3	800.763
bin_112_131	-0.272783	-0.194255	-0.294713	-0.391648	-0.171275	-0.080465	-0.143558	-0.420246	-0.441852	-0.0754352	-0.249378	-0.387548	-0.0475345	-0.110157	-0.18796	-0.0970503	-0.606168	-0.284668	-0.364973	-0.14505	-0.190691	-0.241109	2656.19	937.479
bin_112_132	-0.272783	-0.194255	-0.294713	0.341471	-0.171275	-0.080465	-0.143558	0.723847	1.22323	-0.0754352	-0.249378	-0.387548	-0.0475345	-0.110157	-0.18796	-0.0970503	0.0164472	-0.284668	-0.364973	-0.14505	-0.190691	-0.241109	2734.31	1064.43
bin_112_133	-0.272783	-0.194255	-0.294713	-0.391648	-0.171275	-0.080465	-0.143558	-0.420246	0.390687	-0.0754352	-0.249378	-0.387548	-0.0475345	-0.110157	-0.18796	-0.0970503	-0.606168	0.281639	-0.364973	-0.14505	-0.190691	-0.241109	2812.44	1181.61
bin_112_134	-0.272783	-0.194255	-0.294713	-0.0250882	-0.171275	-0.080465	-0.143558	0.723847	4.55338	-0.0754352	-0.249378	-0.387548	-0.0475345	-0.110157	-0.18796	-0.0970503	0.0164472	-0.284668	-0.364973	-0.14505	-0.190691	-0.241109	2871.03	1289.03
bin_112_135	-0.272783	-0.194255	-0.294713	-0.391648	-0.171275	-0.080465	-0.143558	3.01203	0.390687	-0.0754352	-0.249378	-0.387548	-0.0475345	-0.110157	-0.18796	-0.0970503	-0.606168	-0.284668	-0.364973	-0.14505	0.64676	-0.241109	2924.74	1386.69
bin_112_136	-0.272783	-0.194255	-0.294713	-0.391648	0.373535	-0.080465	-0.143558	2.43999	0.390687	-0.0754352	-0.249378	1.89049	-0.0475345	-0.110157	-0.18796	-0.0970503	-0.606168	-0.284668	-0.364973	-0.14505	-0.190691	-0.241109	2968.68	1484.34
bin_112_137	-0.272783	-0.194255	0.84303	-0.391648	-0.171275	-0.080465	-0.143558	0.151801	-0.441852	-0.0754352	-0.249378	-0.387548	-0.0475345	-0.110157	-0.18796	-0.0970503	0.0164472	-0.284668	1.48227	-0.14505	-0.190691	-0.241109	3011	1591.76
bin_112_138	-0.272783	-0.194255	-0.294713	-0.391648	-0.171275	-0.080465	-0.143558	1.29589	-0.441852	-0.0754352	-0.249378	-0.387548	-0.0475345	-0.110157	-0.18796	-0.0970503	-0.606168	-0.284668	-0.364973	-0.14505	0.64676	-0.241109	3041.92	1680.87
bin_112_139	-0.272783	-0.194255	-0.294713	-0.391648	-0.171275	-0.080465	-0.143558	-0.420246	0.390687	-0.0754352	-0.249378	1.89049	-0.0475345	-0.110157	-0.18796	-0.0970503	-0.606168	-0.284668	2.4059	-0.14505	-0.190691	-0.241109	3066.34	1777.3
bin_112_140	0.644605	-0.194255	-0.294713	-0.391648	-0.171275	-0.080465	-0.143558	-0.420246	-0.441852	-0.0754352	2.55547	0.751473	-0.0475345	-0.110157	-0.18796	-0.0970503	-0.606168	-0.284668	1.48227	-0.14505	-0.190691	-0.241109	3085.87	1874.96
bin_112_141	-0.272783	-0.194255	-0.294713	-0.391648	-0.171275	-0.080465	-0.143558	-0.420246	-0.441852	-0.0754352	-0.249378	1.89049	-0.0475345	-0.110157	-0.18796	-0.0970503	0.0164472	-0.284668	-0.364973	-0.14505	-0.190691	-0.241109	3100.34	1971.07
bin_112_142	-0.272783	-0.194255	-0.294713	-0.391648	-0.171275	-0.080465	-0.143558	0.151801	-0.441852	-0.0754352	-0.249378	4.16853	-0.0475345	-0.110157	-0.18796	-0.0970503	0.639062	-0.284668	-0.364973	-0.14505	-0.190691	-0.241109	3110.1	2065.38
bin_112_143	-0.272783	-0.194255	-0.294713	-0.391648	-0.171275	-0.080465	-0.143558	-0.420246	-0.441852	-0.0754352	-0.249378	0.751473	-0.0475345	-0.110157	-0.18796	-0.0970503	-0.606168	-0.284668	-0.364973	-0.14505	-0.190691	-0.241109	3115.16	2167.92
bin_112_144	-0.272783	-0.194255	-0.294713	-0.391648	-0.171275	-0.080465	-0.143558	-0.420246	-0.441852	-0.0754352	-0.249378	6.44657	-0.0475345	-0.110157	-0.18796	-0.0970503	-0.606168	-0.284668	1.48227	-0.14505	-0.190691	-0.241109	3112.72	2259.88
bin_112_145	-0.272783	1.04586	-0.294713	-0.391648	-0.171275	-0.080465	-0.143558	-0.420246	-0.441852	-0.0754352	-0.249378	-0.387548	-0.0475345	-0.110157	-0.18796	-0.0970503	-0.606168	-0.284668	-0.364973	-0.14505	-0.190691	-0.241109	3110.35	2343.79
bin_112_146	-0.272783	-0.194255	-0.294713	3.64051	-0.171275	-0.080465	3.39175	-0.420246	-0.441852	-0.0754352	-0.249378	0.751473	-0.0475345	-0.110157	-0.18796	-0.0970503	0.0164472	-0.284668	-0.364973	-0.14505	-0.190691	-0.241109	3109.07	2437.56
bin_112_147	-0.272783	1.04586	-0.294713	4.74019	-0.171275	-0.080465	6.92706	-0.420246	-0.441852	-0.0754352	-0.249378	-0.387548	-0.0475345	3.66943	-0.18796	-0.0970503	1.26168	0.281639	1.48227	-0.14505	-0.190691	-0.241109	3115.16	2519.47
bin_112_148	-0.272783	-0.194255	-0.294713	-0.0250882	-0.171275	-0.080465	3.39175	-0.420246	-0.441852	-0.0754352	-0.249378	0.751473	-0.0475345	3.66943	-0.18796	-0.0970503	-0.606168	-0.284668	1.48227	-0.14505	-0.190691	-0.241109	3115.39	2586.96
bin_112_149	-0.272783	-0.194255	-0.294713	-0.391648	-0.171275	-0.080465	-0.143558	-0.420246	-0.441852	5.28164	-0.249378	-0.387548	-0.0475345	-0.110157	-0.18796	1.45187	0.639062	-0.284668	-0.364973	-0.14505	-0.190691	-0.241109	3128.86	2662.2
bin_112_150	-0.272783	-0.194255	-0.294713	-0.0250882	-0.171275	-0.080465	-0.143558	-0.420246	0.390687	-0.0754352	-0.249378	-0.387548	-0.0475345	-0.110157	-0.18796	-0.0970503	-0.606168	-0.284668	-0.364973	-0.14505	-0.190691	-0.241109	3139.28	2728.28
bin_112_151	-0.272783	-0.194255	-0.294713	-0.0250882	-0.171275	-0.080465	-0.143558	0.151801	-0.441852	-0.0754352	-0.249378	1.89049	-0.0475345	3.66943	-0.18796	-0.0970503	0.0164472	-0.284668	-0.364973	-0.14505	-0.190691	-0.241109	3149.44	2792.9
bin_112_152	-0.272783	-0.194255	-0.294713	0.341471	-0.171275	-0.080465	3.39175	-0.420246	0.390687	-0.0754352	-0.249378	0.751473	-0.0475345	3.66943	-0.18796	-0.0970503	-0.606168	-0.284668	-0.364973	-0.14505	-0.190691	-0.241109	3163.99	2861.26
bin_112_153	0.644605	-0.194255	-0.294713	-0.391648	-0.171275	-0.080465	-0.143558	-0.420246	0.390687	-0.0754352	1.15305	-0.387548	-0.0475345	-0.110157	-0.18796	-0.0970503	0.639062	-0.284668	0.558651	-0.14505	-0.190691	-0.241109	3175.95	2919.38
bin_112_154	-0.272783	-0.194255	-0.294713	-0.391648	-0.171275	-0.080465	-0.143558	-0.420246	-0.441852	-0.0754352	-0.249378	0.751473	-0.0475345	-0.110157	-0.18796	-0.0970503	0.639062	-0.284668	-0.364973	-0.14505	-0.190691	-0.241109	3187.38	2990.66
bin_112_155	-0.272783	-0.194255	-0.294713	-0.0250882	-0.171275	-0.080465	6.92706	0.151801	-0.441852	-0.0754352	1.15305	4.16853	-0.0475345	-0.110157	-0.18796	-0.0970503	-0.606168	-0.284668	-0.364973	-0.14505	-0.190691	-0.241109	3203.05	3056.57
bin_112_156	-0.272783	-0.194255	-0.294713	0.341471	-0.171275	-0.080465	-0.143558	-0.420246	-0.441852	-0.0754352	-0.249378	-0.387548	-0.0475345	-0.110157	-0.18796	-0.0970503	-0.606168	0.281639	-0.364973	-0.14505	-0.190691	-0.241109	3214.45	3118.42
bin_112_157	-0.272783	-0.194255	-0.294713	-0.0250882	-0.171275	-0.080465	-0.143558	-0.420246	0.390687	-0.0754352	-0.249378	1.89049	-0.0475345	-0.110157	-0.18796	-0.0970503	0.639062	-0.284668	-0.364973	-0.14505	-0.190691	-0.241109	3232.35	3183.52
bin_112_158	-0.272783	-0.194255	-0.294713	-0.391648	-0.171275	-0.080465	-0.143558	-0.420246	-0.441852	-0.0754352	-0.249378	-0.387548	-0.0475345	-0.110157	-0.18796	-0.0970503	0.0164472	-0.284668	-0.364973	-0.14505	-0.190691	-0.241109	3243.33	3255.56
bin_112_159	-0.272783	-0.194255	-0.294713	-0.0250882	-0.171275	-0.080465	-0.143558	-0.420246	-0.441852	-0.0754352	-0.249378	-0.387548	-0.0475345	-0.110157	-0.18796	-0.0970503	0.0164472	-0.284668	0.558651	-0.14505	-0.190691	-0.241109	3261.65	3330
bin_112_160	0.644605	-0.194255	-0.294713	-0.391648	-0.171275	-0.080465	-0.143558	-0.420246	-0.441852	-0.0754352	-0.249378	-0.387548	-0.0475345	-0.110157	-0.18796	1.45187	0.0164472	-0.284668	-0.364973	-0.14505	-0.190691	-0.241109	3271.41	3403.24
bin_112_161	-0.272783	-0.194255	-0.294713	-0.391648	-0.171275	-0.080465	-0.143558	-0.420246	-0.441852	-0.0754352	-0.249378	-0.387548	-0.0475345	-0.110157	-0.18796	-0.0970503	0.639062	-0.284668	-0.364973	-0.14505	-0.190691	-0.241109	3284.43	3466.18
bin_112_162	-0.272783	-0.194255	-0.294713	-0.0250882	-0.171275	-0.080465	-0.143558	-0.420246	-0.441852	-0.0754352	-0.249378	-0.387548	-0.0475345	-0.110157	-0.18796	-0.0970503	1.26168	-0.284668	-0.364973	-0.14505	-0.190691	-0.241109	3300.71	3554.61
bin_112_163	-0.272783	-0.194255	-0.294713	-0.391648	-0.171275	-0.080465	-0.143558	0.151801	-0.441852	-0.0754352	-0.249378	-0.387548	-0.0475345	-0.110157	-0.18796	-0.0970503	0.0164472	-0.284668	0.558651	-0.14505	-0.190691	-0.241109	3310.47	3632.73
bin_112_164	-0.272783	-0.194255	-0.294713	-0.391648	-0.171275	-0.080465	-0.143558	-0.420246	-0.441852	-0.0754352	-0.249378	-0.387548	-0.0475345	-0.110157	2.2896	-0.0970503	0.0164472	1.41425	-0.364973	-0.14505	-0.190691	-0.241109	3320.24	3720.62
bin_112_165	-0.272783	-0.194255	-0.294713	-0.391648	-0.171275	-0.080465	-0.143558	-0.420246	-0.441852	-0.0754352	1.15305	-0.387548	-0.0475345	-0.110157	-0.18796	-0.0970503	0.0164472	-0.284668	0.558651	-0.14505	-0.190691	-0.241109	3330	3808.51
bin_112_166	-0.272783	-0.194255	-0.294713	-0.391648	-0.171275	-0.080465	-0.143558	-0.420246	1.22323	-0.0754352	-0.249378	-0.387548	-0.0475345	-0.110157	4.76715	-0.0970503	0.0164472	-0.284668	1.48227	-0.14505	-0.190691	-0.241109	3336.09	3908.6
bin_112_167	-0.272783	-0.194255	-0.294713	-0.391648	-0.171275	-0.080465	-0.143558	-0.420246	-0.441852	-0.0754352	-0.249378	1.89049	-0.0475345	-0.110157	2.2896	-0.0970503	0.0164472	0.281639	0.558651	-0.14505	-0.190691	-0.241109	3344.47	4026.96
bin_112_168	-0.272783	-0.194255	-0.294713	-0.391648	-0.171275	-0.080465	-0.143558	-0.420246	-0.441852	-0.0754352	-0.249378	-0.387548	-0.0475345	-0.110157	-0.18796	-0.0970503	-0.606168	0.281639	0.558651	-0.14505	-0.190691	-0.241109	3349.53	4150.3
bin_112_169	-0.272783	-0.194255	-0.294713	-0.391648	-0.171275	-0.080465	-0.143558	-0.420246	-0.441852	-0.0754352	-0.249378	-0.387548	-0.0475345	3.66943	2.2896	-0.0970503	0.0164472	-0.284668	-0.364973	-0.14505	-0.190691	-0.241109	3359.3	4296.78
bin_112_170	-0.272783	-0.194255	-0.294713	-0.391648	-0.171275	-0.080465	-0.143558	-0.420246	1.22323	-0.0754352	-0.249378	-0.387548	-0.0475345	7.44902	-0.18796	-0.0970503	0.0164472	-0.284668	-0.364973	-0.14505	-0.190691	-0.241109	3359.3	4433.49
bin_112_171	-0.272783	-0.194255	-0.294713	-0.391648	-0.171275	-0.080465	-0.143558	-0.420246	-0.441852	-0.0754352	-0.249378	0.751473	-0.0475345	-0.110157	-0.18796	-0.0970503	0.639062	0.281639	5.17677	-0.14505	-0.190691	-0.241109	3365.4	4602.42
bin_112_172	-0.272783	-0.194255	-0.294713	-0.391648	-0.171275	-0.080465	-0.143558	-0.420246	-0.441852	-0.0754352	-0.249378	-0.387548	-0.0475345	-0.110157	-0.18796	-0.0970503	0.0164472	-0.284668	0.558651	-0.14505	-0.190691	-0.241109	3372.32	4759.01
bin_112_173	-0.272783	-0.194255	-0.294713	-0.0250882	-0.171275	-0.080465	-0.143558	-0.420246	-0.441852	-0.0754352	-0.249378	-0.387548	-0.0475345	-0.110157	-0.18796	-0.0970503	-0.606168	-0.284668	-0.364973	-0.14505	-0.190691	-0.241109	3378.83	4941.3
bin_112_174	-0.272783	-0.194255	-0.294713	-0.391648	-0.171275	-0.080465	-0.143558	-0.420246	-0.441852	-0.0754352	-0.249378	-0.387548	-0.0475345	-0.110157	-0.18796	-0.0970503	-0.606168	-0.284668	1.48227	-0.14505	-0.190691	-0.241109	3388.6	5078.01
bin_112_175	-0.272783	-0.194255	-0.294713	-0.0250882	-0.171275	-0.080465	-0.143558	-0.420246	-0.441852	-0.0754352	-0.249378	5.30755	-0.0475345	-0.110157	-0.18796	-0.0970503	1.26168	-0.284668	-0.364973	-0.14505	-0.190691	-0.241109	3398.36	5204.96
bin_112_176	-0.272783	-0.194255	-0.294713	-0.391648	-0.171275	-0.080465	-0.143558	-0.420246	-0.441852	-0.0754352	-0.249378	0.751473	-0.0475345	-0.110157	-0.18796	2.22632	-0.606168	-0.284668	-0.364973	-0.14505	-0.190691	-0.241109	3408.13	5331.91
bin_112_177	-0.272783	-0.194255	-0.294713	-0.391648	-0.171275	-0.080465	-0.143558	-0.420246	-0.441852	-0.0754352	-0.249378	-0.387548	-0.0475345	-0.110157	-0.18796	-0.0970503	0.0164472	0.847946	3.32952	-0.14505	-0.190691	-0.241109	3408.13	5429.57
bin_112_178	-0.272783	-0.194255	-0.294713	-0.391648	-0.171275	-0.080465	-0.143558	-0.420246	-0.441852	-0.0754352	-0.249378	-0.387548	-0.0475345	-0.110157	-0.18796	-0.0970503	0.0164472	-0.284668	-0.364973	-0.14505	-0.190691	-0.241109	3398.36	5527.22
bin_112_179	-0.272783	-0.194255	-0.294713	-0.391648	-0.171275	-0.080465	-0.143558	-0.420246	-0.441852	-0.0754352	-0.249378	-0.387548	-0.0475345	-0.110157	-0.18796	-0.0970503	0.639062	-0.284668	-0.364973	-0.14505	-0.190691	-0.241109	3400.89	5607.87
bin_112_180	-0.272783	-0.194255	-0.294713	-0.391648	-0.171275	-0.080465	-0.143558	-0.420246	-0.441852	-0.0754352	-0.249378	-0.387548	-0.0475345	-0.110157	-0.18796	0.677408	0.0164472	-0.284668	-0.364973	-0.14505	-0.190691	-0.241109	3393.46	5688.45
bin_112_181	-0.272783	-0.194255	-0.294713	-0.0250882	-0.171275	-0.080465	-0.143558	-0.420246	-0.441852	-0.0754352	-0.249378	-0.387548	-0.0475345	-0.110157	-0.18796	-0.0970503	2.50691	-0.284668	0.558651	-0.14505	-0.190691	-0.241109	3388.6	5761.59
bin_112_182	-0.272783	-0.194255	-0.294713	-0.391648	-0.171275	-0.080465	-0.143558	-0.420246	-0.441852	-0.0754352	-0.249378	-0.387548	-0.0475345	-0.110157	-0.18796	-0.0970503	-0.606168	1.41425	0.558651	-0.14505	-0.190691	-0.241109	3384.16	5844.33
bin_112_183	-0.272783	-0.194255	-0.294713	-0.391648	-0.171275	-0.080465	-0.143558	-0.420246	-0.441852	-0.0754352	-0.249378	-0.387548	-0.0475345	-0.110157	7.24471	-0.0970503	-0.606168	1.41425	-0.364973	-0.14505	-0.190691	-0.241109	3378.83	5917.84
bin_112_184	-0.272783	-0.194255	-0.294713	-0.391648	-0.171275	-0.080465	-0.143558	-0.420246	-0.441852	-0.0754352	-0.249378	-0.387548	-0.0475345	-0.110157	4.76715	-0.0970503	0.0164472	-0.284668	-0.364973	-0.14505	-0.190691	-0.241109	3378.83	5986.19
bin_112_185	-0.272783	-0.194255	-0.294713	-0.391648	-0.171275	-0.080465	-0.143558	-0.420246	0.390687	-0.0754352	-0.249378	-0.387548	-0.0475345	-0.110157	-0.18796	-0.0970503	-0.606168	-0.284668	-0.364973	-0.14505	-0.190691	-0.241109	3371.53	6054.53
bin_112_186	-0.272783	-0.194255	-0.294713	-0.391648	-0.171275	-0.080465	-0.143558	-0.420246	-0.441852	-0.0754352	-0.249378	0.751473	-0.0475345	-0.110157	-0.18796	-0.0970503	0.639062	-0.284668	-0.364973	-0.14505	-0.190691	-0.241109	3369.07	6122.91
bin_112_187	-0.272783	-0.194255	-0.294713	-0.391648	-0.171275	-0.080465	-0.143558	-0.420246	-0.441852	-0.0754352	-0.249378	4.16853	-0.0475345	-0.110157	-0.18796	-0.0970503	0.0164472	-0.284668	-0.364973	-0.14505	-0.190691	-0.241109	3360.95	6188.02
bin_112_188	-0.272783	-0.194255	-0.294713	-0.391648	0.373535	-0.080465	-0.143558	-0.420246	-0.441852	-0.0754352	-0.249378	-0.387548	-0.0475345	-0.110157	-0.18796	-0.0970503	0.0164472	0.847946	-0.364973	-0.14505	-0.190691	-0.241109	3359.3	6269.39
bin_112_189	-0.272783	-0.194255	-0.294713	-0.391648	0.373535	-0.080465	-0.143558	-0.420246	-0.441852	-0.0754352	-0.249378	-0.387548	-0.0475345	-0.110157	2.2896	-0.0970503	0.0164472	2.54687	-0.364973	-0.14505	-0.190691	-0.241109	3349.53	6347.51
bin_112_190	-0.272783	-0.194255	-0.294713	-0.391648	-0.171275	-0.080465	-0.143558	-0.420246	-0.441852	-0.0754352	-0.249378	-0.387548	-0.0475345	-0.110157	-0.18796	-0.0970503	-0.606168	0.847946	-0.364973	-0.14505	-0.190691	-0.241109	3349.53	6406.11
bin_112_191	-0.272783	-0.194255	0.84303	-0.391648	-0.171275	-0.080465	-0.143558	-0.420246	-0.441852	-0.0754352	-0.249378	-0.387548	-0.0475345	-0.110157	-0.18796	-0.0970503	3.12952	-0.284668	-0.364973	-0.14505	-0.190691	-0.241109	3339.77	6484.23
bin_112_192	-0.272783	-0.194255	0.84303	-0.391648	-0.171275	-0.080465	-0.143558	-0.420246	-0.441852	-0.0754352	-0.249378	-0.387548	-0.0475345	-0.110157	-0.18796	-0.0970503	-0.606168	-0.284668	-0.364973	-0.14505	-0.190691	-0.241109	3335.55	6557.05
bin_112_193	-0.272783	-0.194255	-0.294713	-0.391648	-0.171275	-0.080465	-0.143558	-0.420246	-0.441852	-0.0754352	-0.249378	-0.387548	-0.0475345	-0.110157	-0.18796	-0.0970503	0.639062	0.847946	-0.364973	-0.14505	-0.190691	-0.241109	3330	6630.71
bin_112_194	-0.272783	-0.194255	-0.294713	-0.391648	-0.171275	-0.080465	-0.143558	-0.420246	-0.441852	-0.0754352	-0.249378	-0.387548	-0.0475345	-0.110157	-0.18796	-0.0970503	-0.606168	-0.284668	-0.364973	-0.14505	-0.190691	-0.241109	3324.34	6694.97
bin_112_195	-0.272783	-0.194255	-0.294713	-0.391648	-0.171275	-0.080465	-0.143558	-0.420246	-0.441852	-0.0754352	-0.249378	-0.387548	-0.0475345	-0.110157	-0.18796	-0.0970503	0.639062	-0.284668	-0.364973	-0.14505	-0.190691	-0.241109	3316.98	6780.45
bin_112_196	-0.272783	-0.194255	-0.294713	-0.391648	-0.171275	-0.080465	-0.143558	-0.420246	-0.441852	-0.0754352	-0.249378	-0.387548	-0.0475345	-0.110157	-0.18796	-0.0970503	0.639062	0.281639	-0.364973	0.874755	-0.190691	-0.241109	3310.47	6855.31
bin_112_197	0.644605	-0.194255	-0.294713	-0.391648	-0.171275	-0.080465	-0.143558	-0.420246	-0.441852	-0.0754352	-0.249378	-0.387548	-0.0475345	-0.110157	-0.18796	-0.0970503	-0.606168	-0.284668	-0.364973	-0.14505	-0.190691	-0.241109	3298.31	6935.85
bin_112_198	0.644605	-0.194255	-0.294713	-0.391648	0.373535	-0.080465	-0.143558	-0.420246	-0.441852	-0.0754352	1.15305	-0.387548	-0.0475345	-0.110157	-0.18796	-0.0970503	1.26168	0.847946	-0.364973	-0.14505	0.64676	-0.241109	3297.66	7005.07
bin_112_199	-0.272783	-0.194255	-0.294713	-0.391648	-0.171275	-0.080465	-0.143558	-0.420246	-0.441852	-0.0754352	-0.249378	-0.387548	-0.0475345	-0.110157	-0.18796	-0.0970503	1.26168	1.41425	-0.364973	-0.14505	-0.190691	-0.241109	3284.02	7089.68
bin_112_200	3.39677	-0.194255	-0.294713	-0.391648	0.373535	-0.080465	-0.143558	-0.420246	-0.441852	-0.0754352	-0.249378	-0.387548	-0.0475345	-0.110157	-0.18796	-0.0970503	2.50691	3.11317	-0.364973	-0.14505	-0.190691	-0.241109	3272.74	7169.04
bin_112_201	3.39677	-0.194255	-0.294713	-0.0250882	0.373535	-0.080465	-0.143558	-0.420246	-0.441852	-0.0754352	-0.249378	-0.387548	-0.0475345	-0.110157	-0.18796	-0.0970503	0.639062	7.07733	-0.364973	-0.14505	-0.190691	-0.241109	3261.65	7255.7
bin_112_202	3.39677	-0.194255	-0.294713	-0.0250882	-0.171275	-0.080465	3.39175	-0.420246	-0.441852	-0.0754352	-0.249378	-0.387548	-0.0475345	-0.110157	-0.18796	-0.0970503	-0.606168	3.11317	-0.364973	-0.14505	-0.190691	-0.241109	3251.88	7343.59
bin_112_203	6.14893	-0.194255	3.11852	-0.391648	-0.171275	-0.080465	-0.143558	-0.420246	-0.441852	-0.0754352	-0.249378	0.751473	-0.0475345	-0.110157	-0.18796	-0.0970503	-0.606168	3.11317	-0.364973	-0.14505	-0.190691	-0.241109	3232.35	7431.47
bin_112_204	0.644605	-0.194255	-0.294713	-0.391648	-0.171275	-0.080465	-0.143558	-0.420246	-0.441852	-0.0754352	-0.249378	-0.387548	-0.0475345	-0.110157	-0.18796	-0.0970503	-0.606168	-0.284668	-0.364973	-0.14505	0.64676	-0.241109	3222.58	7509.6
bin_112_205	-0.272783	-0.194255	-0.294713	-0.391648	1.46316	-0.080465	-0.143558	-0.420246	-0.441852	-0.0754352	-0.249378	-0.387548	-0.0475345	-0.110157	-0.18796	-0.0970503	0.639062	0.281639	-0.364973	-0.14505	1.48421	-0.241109	3203.05	7607.25
bin_112_206	-0.272783	-0.194255	1.98077	-0.391648	1.46316	-0.080465	-0.143558	-0.420246	-0.441852	-0.0754352	-0.249378	5.30755	-0.0475345	-0.110157	-0.18796	-0.0970503	-0.606168	-0.284668	-0.364973	-0.14505	1.48421	-0.241109	3188.41	7685.37
bin_112_207	0.644605	-0.194255	-0.294713	-0.391648	1.46316	-0.080465	-0.143558	-0.420246	-0.441852	-0.0754352	-0.249378	-0.387548	-0.0475345	-0.110157	-0.18796	-0.0970503	-0.606168	0.847946	-0.364973	-0.14505	-0.190691	-0.241109	3163.99	7802.56
bin_112_208	-0.272783	-0.194255	0.84303	-0.391648	0.373535	-0.080465	-0.143558	0.151801	-0.441852	-0.0754352	1.15305	-0.387548	-0.0475345	-0.110157	-0.18796	-0.0970503	1.88429	-0.284668	-0.364973	-0.14505	-0.190691	1.31768	3149.34	7900.21
bin_112_209	-0.272783	-0.194255	0.84303	-0.391648	-0.171275	-0.080465	-0.143558	-0.420246	-0.441852	-0.0754352	-0.249378	-0.387548	-0.0475345	-0.110157	-0.18796	-0.0970503	-0.606168	0.281639	-0.364973	-0.14505	1.48421	1.31768	3115.16	8017.4
bin_112_210	-0.272783	-0.194255	-0.294713	-0.391648	-0.171275	-0.080465	-0.143558	-0.420246	-0.441852	-0.0754352	-0.249378	-0.387548	-0.0475345	-0.110157	-0.18796	-0.0970503	-0.606168	0.847946	-0.364973	-0.14505	-0.190691	-0.241109	3090.75	8115.05
bin_112_211	-0.272783	-0.194255	-0.294713	-0.0250882	-0.171275	-0.080465	-0.143558	-0.420246	-0.441852	-0.0754352	-0.249378	-0.387548	-0.0475345	-0.110157	-0.18796	-0.0970503	0.0164472	1.41425	-0.364973	-0.14505	1.48421	-0.241109	3056.57	8242
bin_112_212	-0.272783	-0.194255	-0.294713	-0.391648	-0.171275	-0.080465	-0.143558	-0.420246	-0.441852	-0.0754352	-0.249378	-0.387548	-0.0475345	-0.110157	-0.18796	-0.0970503	0.0164472	1.41425	-0.364973	-0.14505	-0.190691	-0.241109	3017.51	8398.25
bin_112_213	-0.272783	-0.194255	-0.294713	-0.391648	-0.171275	-0.080465	3.39175	-0.420246	-0.441852	-0.0754352	-0.249378	-0.387548	-0.0475345	-0.110157	-0.18796	-0.0970503	-0.606168	-0.284668	-0.364973	-0.14505	0.64676	-0.241109	2939.39	8632.62
bin_112_214	-0.272783	-0.194255	-0.294713	-0.0250882	-0.171275	-0.080465	-0.143558	-0.420246	-0.441852	-0.0754352	-0.249378	-0.387548	-0.0475345	-0.110157	4.76715	-0.0970503	-0.606168	-0.284668	-0.364973	-0.14505	-0.190691	-0.241109	2822.2	9003.7
bin_112_215	-0.272783	-0.194255	0.84303	-0.391648	-0.171275	4.76914	-0.143558	-0.420246	0.390687	-0.0754352	-0.249378	-0.387548	-0.0475345	-0.110157	-0.18796	-0.0970503	-0.606168	-0.284668	-0.364973	-0.14505	-0.190691	-0.241109	2695.25	9257.6
bin_112_216	-0.272783	-0.194255	0.84303	-0.391648	-0.171275	-0.080465	-0.143558	-0.420246	-0.441852	-0.0754352	-0.249378	-0.387548	-0.0475345	-0.110157	-0.18796	-0.0970503	-0.606168	-0.284668	-0.364973	-0.14505	-0.190691	-0.241109	2626.89	9355.26
bin_112_217	0.644605	-0.194255	-0.294713	-0.391648	-0.171275	-0.080465	-0.143558	-0.420246	-0.441852	-0.0754352	-0.249378	-0.387548	-0.0475345	-0.110157	-0.18796	-0.0970503	0.0164472	1.41425	-0.364973	-0.14505	-0.190691	-0.241109	2563.42	9426.06
bin_112_218	-0.272783	-0.194255	-0.294713	0.708031	-0.171275	-0.080465	-0.143558	-0.420246	-0.441852	-0.0754352	-0.249378	-0.387548	-0.0475345	-0.110157	-0.18796	-0.0970503	0.0164472	0.281639	-0.364973	-0.14505	-0.190691	-0.241109	2524.36	9462.68
bin_112_219	-0.272783	-0.194255	1.98077	1.07459	0.918346	-0.080465	-0.143558	-0.420246	-0.441852	-0.0754352	-0.249378	-0.387548	-0.0475345	-0.110157	-0.18796	-0.0970503	1.26168	0.847946	-0.364973	-0.14505	-0.190691	-0.241109	2485.66	9484.38
bin_112_220	-0.272783	-0.194255	3.11852	0.341471	-0.171275	-0.080465	-0.143558	-0.420246	-0.441852	-0.0754352	-0.249378	-0.387548	-0.0475345	-0.110157	-0.18796	-0.0970503	0.0164472	0.281639	-0.364973	-0.14505	-0.190691	2.87647	2441.35	9501.74
bin_112_221	-0.272783	-0.194255	-0.294713	-0.0250882	-0.171275	-0.080465	6.92706	-0.420246	-0.441852	-0.0754352	-0.249378	-0.387548	-0.0475345	-0.110157	-0.18796	-0.0970503	0.639062	1.98056	-0.364973	-0.14505	-0.190691	-0.241109	2412.06	9531.04
bin_112_222	-0.272783	-0.194255	-0.294713	0.708031	-0.171275	-0.080465	-0.143558	-0.420246	-0.441852	-0.0754352	-0.249378	-0.387548	-0.0475345	-0.110157	-0.18796	-0.0970503	1.26168	0.281639	-0.364973	-0.14505	-0.190691	1.31768	2387.64	9560.33
bin_112_223	-0.272783	-0.194255	-0.294713	1.80771	-0.171275	10	-0.143558	0.151801	-0.441852	-0.0754352	-0.249378	-0.387548	-0.0475345	-0.110157	-0.18796	-0.0970503	1.26168	0.281639	-0.364973	-0.14505	-0.190691	-0.241109	2353.46	9579.86
bin_112_224	0.644605	-0.194255	-0.294713	3.27395	-0.171275	-0.080465	-0.143558	0.151801	-0.441852	-0.0754352	-0.249378	0.751473	-0.0475345	-0.110157	-0.18796	-0.0970503	0.0164472	-0.284668	-0.364973	-0.14505	1.48421	-0.241109	2309.52	9584.75
bin_112_225	-0.272783	-0.194255	-0.294713	4.00707	-0.171275	-0.080465	-0.143558	-0.420246	-0.441852	-0.0754352	-0.249378	-0.387548	-0.0475345	-0.110157	-0.18796	-0.0970503	-0.606168	-0.284668	-0.364973	-0.14505	-0.190691	1.31768	2275.34	9599.39
bin_112_226	-0.272783	-0.194255	-0.294713	5.83986	-0.171275	-0.080465	-0.143558	-0.420246	-0.441852	-0.0754352	-0.249378	0.751473	-0.0475345	-0.110157	-0.18796	-0.0970503	-0.606168	0.847946	-0.364973	-0.14505	-0.190691	1.31768	2250.93	9628.69
bin_112_227	-0.272783	-0.194255	-0.294713	0.341471	-0.171275	-0.080465	-0.143558	-0.420246	-0.441852	-0.0754352	-0.249378	-0.387548	-0.0475345	-0.110157	2.2896	-0.0970503	-0.606168	1.98056	-0.364973	-0.14505	-0.190691	-0.241109	2211.86	9657.99
bin_112_228	-0.272783	-0.194255	-0.294713	-0.0250882	-0.171275	-0.080465	-0.143558	-0.420246	-0.441852	-0.0754352	-0.249378	-0.387548	-0.0475345	-0.110157	-0.18796	-0.0970503	-0.606168	1.98056	-0.364973	-0.14505	-0.190691	-0.241109	2174.43	9677.52
bin_112_229	-0.272783	-0.194255	-0.294713	0.341471	-0.171275	-0.080465	-0.143558	-0.420246	-0.441852	-0.0754352	-0.249378	-0.387548	-0.0475345	-0.110157	-0.18796	-0.0970503	-0.606168	1.98056	-0.364973	-0.14505	-0.190691	4.43526	2152.46	9733.67
bin_112_230	-0.272783	-0.194255	-0.294713	2.90739	-0.171275	-0.080465	-0.143558	-0.420246	-0.441852	-0.0754352	-0.249378	0.751473	-0.0475345	-0.110157	-0.18796	-0.0970503	0.0164472	-0.284668	-0.364973	-0.14505	-0.190691	-0.241109	2114.21	9760.52
bin_112_231	-0.272783	1.04586	-0.294713	1.44115	-0.171275	-0.080465	-0.143558	-0.420246	-0.441852	-0.0754352	-0.249378	-0.387548	-0.0475345	-0.110157	-0.18796	-0.0970503	3.12952	-0.284668	-0.364973	-0.14505	-0.190691	-0.241109	2084.91	9814.23
bin_112_232	-0.272783	-0.194255	0.84303	5.83986	-0.171275	-0.080465	-0.143558	-0.420246	-0.441852	-0.0754352	-0.249378	-0.387548	-0.0475345	-0.110157	-0.18796	-0.0970503	0.639062	0.281639	-0.364973	-0.14505	0.64676	-0.241109	2045.85	9855.74
bin_113_130	-0.272783	-0.194255	-0.294713	-0.0250882	-0.171275	-0.080465	-0.143558	-0.420246	0.390687	-0.0754352	-0.249378	-0.387548	-0.0475345	-0.110157	-0.18796	-0.0970503	-0.606168	-0.284668	-0.364973	-0.14505	-0.190691	1.31768	2636.66	771.467
bin_113_131	-0.272783	1.04586	-0.294713	-0.391648	-0.171275	-0.080465	-0.143558	2.43999	-0.441852	-0.0754352	-0.249378	-0.387548	-0.0475345	-0.110157	-0.18796	-0.0970503	-0.606168	-0.284668	-0.364973	-0.14505	-0.190691	-0.241109	2714.78	917.948
bin_113_132	0.644605	-0.194255	-0.294713	-0.0250882	-0.171275	-0.080465	-0.143558	0.723847	3.72084	-0.0754352	-0.249378	0.751473	-0.0475345	-0.110157	-0.18796	-0.0970503	0.0164472	-0.284668	-0.364973	-0.14505	-0.190691	-0.241109	2802.67	1044.9
bin_113_133	-0.272783	-0.194255	-0.294713	-0.391648	-0.171275	-0.080465	-0.143558	1.86794	0.390687	-0.0754352	-0.249378	-0.387548	-0.0475345	-0.110157	-0.18796	-0.0970503	-0.606168	-0.284668	0.558651	-0.14505	-0.190691	-0.241109	2861.26	1152.32
bin_113_134	-0.272783	-0.194255	-0.294713	-0.391648	-0.171275	-0.080465	-0.143558	0.151801	1.22323	-0.0754352	-0.249378	0.751473	-0.0475345	-0.110157	-0.18796	-0.0970503	0.0164472	1.98056	0.558651	-0.14505	-0.190691	-0.241109	2919.86	1259.74
bin_113_135	-0.272783	-0.194255	-0.294713	-0.391648	-0.171275	-0.080465	-0.143558	-0.420246	0.390687	-0.0754352	-0.249378	-0.387548	-0.0475345	-0.110157	-0.18796	-0.0970503	-0.606168	0.281639	-0.364973	-0.14505	-0.190691	-0.241109	2973.57	1367.16
bin_113_136	-0.272783	-0.194255	-0.294713	-0.391648	-0.171275	-0.080465	-0.143558	0.151801	1.22323	-0.0754352	-0.249378	-0.387548	-0.0475345	-0.110157	-0.18796	-0.0970503	-0.606168	0.281639	0.558651	-0.14505	-0.190691	-0.241109	3022.39	1474.58
bin_113_137	-0.272783	-0.194255	-0.294713	-0.391648	-0.171275	-0.080465	-0.143558	-0.420246	-0.441852	-0.0754352	-0.249378	-0.387548	-0.0475345	-0.110157	-0.18796	-0.0970503	-0.606168	-0.284668	1.48227	-0.14505	-0.190691	-0.241109	3056.57	1572.23
bin_113_138	-0.272783	-0.194255	-0.294713	-0.391648	-0.171275	-0.080465	-0.143558	-0.420246	-0.441852	-0.0754352	-0.249378	-0.387548	-0.0475345	-0.110157	-0.18796	-0.0970503	-0.606168	-0.284668	-0.364973	-0.14505	-0.190691	-0.241109	3089.12	1666.63
bin_113_139	-0.272783	-0.194255	-0.294713	-0.391648	-0.171275	-0.080465	-0.143558	-0.420246	-0.441852	-0.0754352	-0.249378	-0.387548	-0.0475345	-0.110157	-0.18796	-0.0970503	-0.606168	-0.284668	2.4059	0.874755	-0.190691	-0.241109	3115.16	1767.54
bin_113_140	-0.272783	-0.194255	-0.294713	-0.0250882	-0.171275	-0.080465	-0.143558	0.723847	-0.441852	-0.0754352	-0.249378	-0.387548	-0.0475345	-0.110157	-0.18796	-0.0970503	-0.606168	-0.284668	4.25315	-0.14505	-0.190691	-0.241109	3130.9	1866.55
bin_113_141	-0.272783	2.28598	-0.294713	-0.391648	-0.171275	-0.080465	-0.143558	-0.420246	-0.441852	-0.0754352	-0.249378	0.751473	-0.0475345	-0.110157	-0.18796	-0.0970503	-0.606168	-0.284668	0.558651	-0.14505	-0.190691	-0.241109	3144.46	1962.85
bin_113_142	1.56199	-0.194255	-0.294713	-0.391648	-0.171275	-0.080465	-0.143558	-0.420246	-0.441852	-0.0754352	-0.249378	3.02951	-0.0475345	-0.110157	-0.18796	-0.0970503	-0.606168	-0.284668	-0.364973	-0.14505	-0.190691	-0.241109	3150.56	2057.04
bin_113_143	-0.272783	-0.194255	-0.294713	-0.391648	-0.171275	-0.080465	-0.143558	-0.420246	-0.441852	-0.0754352	-0.249378	5.30755	-0.0475345	-0.110157	-0.18796	-0.0970503	-0.606168	-0.284668	-0.364973	-0.14505	-0.190691	-0.241109	3154.23	2158.15
bin_113_144	-0.272783	-0.194255	-0.294713	-0.0250882	0.918346	-0.080465	-0.143558	0.151801	-0.441852	-0.0754352	1.15305	1.89049	-0.0475345	-0.110157	-0.18796	-0.0970503	-0.606168	-0.284668	-0.364973	-0.14505	-0.190691	-0.241109	3154.23	2265.57
bin_113_145	-0.272783	-0.194255	-0.294713	0.341471	-0.171275	-0.080465	-0.143558	0.723847	0.390687	-0.0754352	-0.249378	3.02951	-0.0475345	-0.110157	-0.18796	-0.0970503	-0.606168	-0.284668	1.48227	-0.14505	-0.190691	-0.241109	3155.45	2335.16
bin_113_146	0.644605	-0.194255	-0.294713	-0.391648	-0.171275	-0.080465	-0.143558	-0.420246	-0.441852	-0.0754352	-0.249378	0.751473	-0.0475345	-0.110157	-0.18796	-0.0970503	0.0164472	-0.284668	-0.364973	-0.14505	-0.190691	-0.241109	3149.45	2431.86
bin_113_147	-0.272783	1.04586	-0.294713	6.20642	-0.171275	-0.080465	-0.143558	0.723847	-0.441852	-0.0754352	1.15305	3.02951	-0.0475345	-0.110157	-0.18796	-0.0970503	-0.606168	-0.284668	1.48227	-0.14505	0.64676	-0.241109	3154.23	2519.47
bin_113_148	-0.272783	-0.194255	-0.294713	0.341471	-0.171275	-0.080465	-0.143558	-0.420246	-0.441852	-0.0754352	1.15305	0.751473	-0.0475345	-0.110157	-0.18796	-0.0970503	-0.606168	-0.284668	0.558651	-0.14505	-0.190691	-0.241109	3161.19	2592.12
bin_113_149	-0.272783	-0.194255	-0.294713	-0.0250882	-0.171275	-0.080465	-0.143558	-0.420246	-0.441852	-0.0754352	-0.249378	0.751473	-0.0475345	-0.110157	-0.18796	-0.0970503	2.50691	-0.284668	-0.364973	-0.14505	-0.190691	-0.241109	3170.54	2659.26
bin_113_150	-0.272783	-0.194255	-0.294713	0.341471	-0.171275	-0.080465	10	-0.420246	-0.441852	-0.0754352	-0.249378	-0.387548	-0.0475345	3.66943	-0.18796	-0.0970503	-0.606168	-0.284668	2.4059	-0.14505	-0.190691	-0.241109	3183.52	2724.55
bin_113_151	-0.272783	-0.194255	-0.294713	-0.391648	-0.171275	-0.080465	-0.143558	-0.420246	0.390687	-0.0754352	1.15305	-0.387548	-0.0475345	-0.110157	-0.18796	-0.0970503	3.12952	-0.284668	-0.364973	-0.14505	-0.190691	-0.241109	3199.86	2786.59
bin_113_152	-0.272783	-0.194255	-0.294713	-0.391648	-0.171275	-0.080465	-0.143558	-0.420246	0.390687	-0.0754352	-0.249378	1.89049	-0.0475345	7.44902	-0.18796	-0.0970503	0.639062	0.281639	-0.364973	-0.14505	-0.190691	-0.241109	3212.82	2851.5
bin_113_153	-0.272783	-0.194255	-0.294713	-0.0250882	-0.171275	-0.080465	-0.143558	-0.420246	-0.441852	-0.0754352	-0.249378	-0.387548	-0.0475345	-0.110157	-0.18796	-0.0970503	0.0164472	-0.284668	-0.364973	-0.14505	-0.190691	-0.241109	3224.84	2917.02
bin_113_154	-0.272783	-0.194255	-0.294713	-0.391648	-0.171275	-0.080465	-0.143558	-0.420246	1.22323	-0.0754352	-0.249378	-0.387548	-0.0475345	-0.110157	-0.18796	-0.0970503	3.12952	-0.284668	-0.364973	-0.14505	-0.190691	-0.241109	3237.06	2979.78
bin_113_155	-0.272783	-0.194255	-0.294713	-0.391648	-0.171275	-0.080465	3.39175	-0.420246	0.390687	-0.0754352	2.55547	-0.387548	-0.0475345	-0.110157	-0.18796	-0.0970503	1.88429	-0.284668	-0.364973	-0.14505	-0.190691	-0.241109	3251.88	3041.92
bin_113_156	-0.272783	-0.194255	-0.294713	-0.391648	-0.171275	-0.080465	-0.143558	-0.420246	-0.441852	-0.0754352	-0.249378	1.89049	-0.0475345	-0.110157	-0.18796	-0.0970503	3.12952	1.41425	-0.364973	-0.14505	-0.190691	-0.241109	3266.34	3106.9
bin_113_157	-0.272783	-0.194255	1.98077	-0.391648	-0.171275	-0.080465	-0.143558	-0.420246	-0.441852	-0.0754352	1.15305	0.751473	-0.0475345	3.66943	-0.18796	-0.0970503	1.88429	-0.284668	0.558651	-0.14505	-0.190691	-0.241109	3282.71	3175.02
bin_113_158	-0.272783	-0.194255	0.84303	-0.0250882	-0.171275	-0.080465	-0.143558	-0.420246	0.390687	-0.0754352	-0.249378	-0.387548	-0.0475345	-0.110157	-0.18796	0.677408	0.0164472	-0.284668	-0.364973	-0.14505	-0.190691	-0.241109	3303.96	3238.86
bin_113_159	-0.272783	-0.194255	-0.294713	-0.391648	-0.171275	-0.080465	-0.143558	-0.420246	-0.441852	-0.0754352	-0.249378	3.02951	-0.0475345	-0.110157	-0.18796	-0.0970503	1.26168	-0.284668	0.558651	-0.14505	-0.190691	-0.241109	3320.24	3310.47
bin_113_160	-0.272783	-0.194255	-0.294713	-0.391648	-0.171275	-0.080465	-0.143558	-0.420246	-0.441852	-0.0754352	-0.249378	-0.387548	-0.0475345	-0.110157	-0.18796	-0.0970503	10	-0.284668	-0.364973	-0.14505	-0.190691	-0.241109	3330	3378.83
bin_113_161	-0.272783	-0.194255	-0.294713	-0.391648	-0.171275	-0.080465	-0.143558	-0.420246	-0.441852	-0.0754352	-0.249378	-0.387548	-0.0475345	-0.110157	-0.18796	-0.0970503	-0.606168	-0.284668	-0.364973	-0.14505	-0.190691	-0.241109	3339.77	3456.95
bin_113_162	-0.272783	-0.194255	-0.294713	-0.0250882	-0.171275	-0.080465	-0.143558	-0.420246	-0.441852	-0.0754352	-0.249378	-0.387548	-0.0475345	-0.110157	2.2896	-0.0970503	0.639062	-0.284668	-0.364973	-0.14505	-0.190691	-0.241109	3359.3	3525.31
bin_113_163	-0.272783	-0.194255	-0.294713	-0.391648	-0.171275	-0.080465	-0.143558	-0.420246	-0.441852	-0.0754352	-0.249378	-0.387548	-0.0475345	-0.110157	-0.18796	0.677408	-0.606168	-0.284668	-0.364973	-0.14505	-0.190691	-0.241109	3369.07	3603.43
bin_113_164	-0.272783	-0.194255	-0.294713	-0.391648	-0.171275	-0.080465	-0.143558	-0.420246	-0.441852	-0.0754352	-0.249378	-0.387548	-0.0475345	-0.110157	-0.18796	0.677408	-0.606168	-0.284668	0.558651	-0.14505	-0.190691	-0.241109	3378.83	3691.32
bin_113_165	0.644605	-0.194255	-0.294713	-0.391648	-0.171275	4.76914	-0.143558	0.151801	-0.441852	-0.0754352	-0.249378	-0.387548	-0.0475345	-0.110157	-0.18796	-0.0970503	-0.606168	-0.284668	-0.364973	-0.14505	-0.190691	-0.241109	3388.6	3788.98
bin_113_166	-0.272783	-0.194255	-0.294713	-0.391648	-0.171275	-0.080465	-0.143558	-0.420246	-0.441852	-0.0754352	-0.249378	-0.387548	-0.0475345	-0.110157	-0.18796	-0.0970503	-0.606168	-0.284668	-0.364973	-0.14505	-0.190691	-0.241109	3394.68	3881.78
bin_113_167	-0.272783	-0.194255	-0.294713	-0.391648	-0.171275	-0.080465	-0.143558	-0.420246	-0.441852	-0.0754352	-0.249378	-0.387548	-0.0475345	-0.110157	2.2896	-0.0970503	0.0164472	-0.284668	-0.364973	-0.14505	-0.190691	-0.241109	3401.62	3984.29
bin_113_168	-0.272783	-0.194255	-0.294713	-0.391648	-0.171275	-0.080465	-0.143558	-0.420246	-0.441852	-0.0754352	-0.249378	-0.387548	-0.0475345	-0.110157	7.24471	-0.0970503	0.0164472	-0.284668	-0.364973	-0.14505	-0.190691	-0.241109	3408.13	4111.24
bin_113_169	-0.272783	-0.194255	-0.294713	-0.391648	-0.171275	-0.080465	-0.143558	-0.420246	-0.441852	-0.0754352	-0.249378	-0.387548	-0.0475345	-0.110157	-0.18796	-0.0970503	-0.606168	-0.284668	0.558651	-0.14505	-0.190691	-0.241109	3412.95	4234.57
bin_113_170	-0.272783	-0.194255	-0.294713	-0.391648	-0.171275	-0.080465	-0.143558	-0.420246	-0.441852	-0.0754352	-0.249378	-0.387548	-0.0475345	-0.110157	-0.18796	-0.0970503	0.0164472	-0.284668	1.48227	-0.14505	-0.190691	-0.241109	3417.89	4404.2
bin_113_171	1.56199	-0.194255	-0.294713	-0.391648	-0.171275	-0.080465	-0.143558	-0.420246	-0.441852	-0.0754352	-0.249378	0.751473	-0.0475345	-0.110157	-0.18796	-0.0970503	1.26168	-0.284668	-0.364973	-0.14505	-0.190691	-0.241109	3427.66	4560.44
bin_113_172	-0.272783	-0.194255	-0.294713	-0.391648	-0.171275	-0.080465	-0.143558	-0.420246	-0.441852	-0.0754352	-0.249378	-0.387548	-0.0475345	-0.110157	-0.18796	1.45187	-0.606168	-0.284668	-0.364973	-0.14505	-0.190691	-0.241109	3432.36	4722.12
bin_113_173	0.644605	-0.194255	-0.294713	-0.391648	0.373535	-0.080465	-0.143558	-0.420246	-0.441852	-0.0754352	-0.249378	-0.387548	-0.0475345	-0.110157	-0.18796	-0.0970503	0.639062	-0.284668	-0.364973	-0.14505	-0.190691	-0.241109	3441.76	4900.06
bin_113_174	-0.272783	-0.194255	0.84303	-0.391648	-0.171275	-0.080465	3.39175	-0.420246	0.390687	-0.0754352	-0.249378	-0.387548	-0.0475345	-0.110157	-0.18796	-0.0970503	0.639062	0.281639	0.558651	-0.14505	-0.190691	-0.241109	3447.19	5038.95
bin_113_175	-0.272783	-0.194255	-0.294713	-0.391648	-0.171275	-0.080465	-0.143558	-0.420246	-0.441852	-0.0754352	-0.249378	-0.387548	-0.0475345	-0.110157	-0.18796	-0.0970503	1.26168	0.847946	0.558651	-0.14505	-0.190691	-0.241109	3456.95	5195.2
bin_113_176	-0.272783	-0.194255	-0.294713	-0.391648	-0.171275	-0.080465	-0.143558	-0.420246	-0.441852	-0.0754352	-0.249378	-0.387548	-0.0475345	-0.110157	-0.18796	-0.0970503	0.0164472	-0.284668	-0.364973	-0.14505	-0.190691	-0.241109	3466.72	5312.38
bin_113_177	-0.272783	-0.194255	-0.294713	-0.391648	-0.171275	-0.080465	-0.143558	-0.420246	-0.441852	-0.0754352	-0.249378	-0.387548	-0.0475345	-0.110157	-0.18796	-0.0970503	0.0164472	0.847946	2.4059	0.874755	-0.190691	-0.241109	3466.72	5419.8
bin_113_178	-0.272783	-0.194255	-0.294713	-0.391648	-0.171275	-0.080465	-0.143558	-0.420246	-0.441852	-0.0754352	-0.249378	-0.387548	-0.0475345	-0.110157	-0.18796	-0.0970503	-0.606168	-0.284668	0.558651	-0.14505	-0.190691	-0.241109	3466.72	5507.69
bin_113_179	-0.272783	-0.194255	-0.294713	-0.391648	-0.171275	-0.080465	-0.143558	-0.420246	-0.441852	-0.0754352	-0.249378	-0.387548	-0.0475345	-0.110157	-0.18796	1.45187	1.88429	-0.284668	0.558651	-0.14505	-0.190691	-0.241109	3461.77	5590.87
bin_113_180	-0.272783	-0.194255	-0.294713	-0.391648	-0.171275	-0.080465	-0.143558	-0.420246	-0.441852	-0.0754352	-0.249378	-0.387548	-0.0475345	-0.110157	2.2896	-0.0970503	0.639062	-0.284668	0.558651	-0.14505	-0.190691	-0.241109	3456.95	5683.47
bin_113_181	-0.272783	-0.194255	-0.294713	-0.391648	-0.171275	-0.080465	-0.143558	0.151801	-0.441852	-0.0754352	-0.249378	-0.387548	-0.0475345	-0.110157	7.24471	-0.0970503	-0.606168	-0.284668	1.48227	-0.14505	-0.190691	-0.241109	3461.7	5766.68
bin_113_182	-0.272783	-0.194255	-0.294713	-0.391648	-0.171275	-0.080465	-0.143558	-0.420246	-0.441852	-0.0754352	-0.249378	-0.387548	-0.0475345	-0.110157	-0.18796	-0.0970503	3.12952	-0.284668	-0.364973	-0.14505	-0.190691	-0.241109	3452.02	5835
bin_113_183	-0.272783	-0.194255	-0.294713	-0.0250882	-0.171275	-0.080465	-0.143558	-0.420246	-0.441852	-0.0754352	-0.249378	-0.387548	-0.0475345	-0.110157	4.76715	-0.0970503	0.639062	0.281639	-0.364973	-0.14505	-0.190691	-0.241109	3447.19	5917.84
bin_113_184	0.644605	-0.194255	-0.294713	-0.391648	-0.171275	-0.080465	-0.143558	-0.420246	-0.441852	-0.0754352	-0.249378	-0.387548	-0.0475345	-0.110157	-0.18796	-0.0970503	-0.606168	0.281639	-0.364973	-0.14505	-0.190691	-0.241109	3441.72	5983.62
bin_113_185	-0.272783	-0.194255	-0.294713	-0.391648	-0.171275	-0.080465	-0.143558	-0.420246	-0.441852	-0.0754352	-0.249378	-0.387548	-0.0475345	-0.110157	-0.18796	-0.0970503	-0.606168	0.281639	-0.364973	-0.14505	0.64676	-0.241109	3434.83	6056.78
bin_113_186	-0.272783	-0.194255	-0.294713	-0.0250882	-0.171275	-0.080465	-0.143558	-0.420246	-0.441852	-0.0754352	-0.249378	-0.387548	-0.0475345	-0.110157	-0.18796	-0.0970503	-0.606168	0.281639	-0.364973	-0.14505	-0.190691	-0.241109	3437.49	6122.93
bin_113_187	-0.272783	-0.194255	-0.294713	-0.0250882	-0.171275	-0.080465	-0.143558	-0.420246	-0.441852	-0.0754352	-0.249378	-0.387548	-0.0475345	-0.110157	-0.18796	-0.0970503	-0.606168	0.281639	0.558651	-0.14505	-0.190691	-0.241109	3434.17	6204.29
bin_113_188	-0.272783	-0.194255	-0.294713	-0.391648	-0.171275	-0.080465	-0.143558	-0.420246	-0.441852	-0.0754352	-0.249378	-0.387548	-0.0475345	-0.110157	-0.18796	-0.0970503	-0.606168	0.281639	0.558651	-0.14505	-0.190691	-0.241109	3427.84	6269.21
bin_113_189	0.644605	-0.194255	-0.294713	-0.391648	-0.171275	-0.080465	-0.143558	-0.420246	-0.441852	-0.0754352	-0.249378	-0.387548	-0.0475345	-0.110157	2.2896	-0.0970503	-0.606168	-0.284668	-0.364973	-0.14505	-0.190691	-0.241109	3427.66	6347.51
bin_113_190	-0.272783	-0.194255	-0.294713	-0.391648	-0.171275	-0.080465	-0.143558	-0.420246	-0.441852	-0.0754352	-0.249378	-0.387548	-0.0475345	-0.110157	-0.18796	-0.0970503	-0.606168	-0.284668	-0.364973	-0.14505	-0.190691	-0.241109	3422.7	6411.25
bin_113_191	-0.272783	-0.194255	-0.294713	-0.391648	0.918346	-0.080465	-0.143558	-0.420246	-0.441852	-0.0754352	-0.249378	-0.387548	-0.0475345	-0.110157	-0.18796	-0.0970503	0.639062	0.281639	-0.364973	-0.14505	-0.190691	-0.241109	3408.18	6489.13
bin_113_192	-0.272783	-0.194255	1.98077	0.341471	0.373535	-0.080465	-0.143558	-0.420246	-0.441852	-0.0754352	-0.249378	-0.387548	-0.0475345	-0.110157	-0.18796	-0.0970503	1.26168	-0.284668	-0.364973	-0.14505	-0.190691	-0.241109	3412.59	6557.95
bin_113_193	-0.272783	-0.194255	-0.294713	-0.0250882	-0.171275	-0.080465	-0.143558	-0.420246	-0.441852	-0.0754352	-0.249378	1.89049	-0.0475345	-0.110157	-0.18796	-0.0970503	0.0164472	1.98056	-0.364973	-0.14505	1.48421	-0.241109	3408.13	6630.71
bin_113_194	-0.272783	-0.194255	0.84303	-0.391648	-0.171275	-0.080465	-0.143558	-0.420246	-0.441852	-0.0754352	-0.249378	-0.387548	-0.0475345	-0.110157	-0.18796	-0.0970503	-0.606168	-0.284668	-0.364973	-0.14505	-0.190691	-0.241109	3398.36	6708.83
bin_113_195	1.56199	-0.194255	-0.294713	-0.391648	-0.171275	-0.080465	6.92706	-0.420246	-0.441852	-0.0754352	-0.249378	-0.387548	-0.0475345	-0.110157	-0.18796	-0.0970503	-0.606168	1.41425	-0.364973	-0.14505	-0.190691	-0.241109	3388.6	6786.96
bin_113_196	0.644605	-0.194255	-0.294713	-0.391648	-0.171275	-0.080465	-0.143558	-0.420246	-0.441852	-0.0754352	-0.249378	-0.387548	-0.0475345	-0.110157	-0.18796	-0.0970503	0.639062	0.281639	-0.364973	-0.14505	-0.190691	-0.241109	3375.76	6848.84
bin_113_197	-0.272783	-0.194255	-0.294713	-0.391648	0.918346	-0.080465	-0.143558	-0.420246	-0.441852	-0.0754352	-0.249378	-0.387548	-0.0475345	-0.110157	-0.18796	-0.0970503	3.12952	1.41425	-0.364973	-0.14505	-0.190691	-0.241109	3378.83	6943.2
bin_113_198	-0.272783	-0.194255	-0.294713	-0.391648	0.373535	-0.080465	-0.143558	-0.420246	-0.441852	-0.0754352	-0.249378	-0.387548	-0.0475345	-0.110157	-0.18796	-0.0970503	-0.606168	0.847946	-0.364973	-0.14505	-0.190691	-0.241109	3359.3	7021.33
bin_113_199	-0.272783	-0.194255	-0.294713	-0.391648	-0.171275	-0.080465	-0.143558	-0.420246	-0.441852	-0.0754352	-0.249378	-0.387548	-0.0475345	-0.110157	-0.18796	-0.0970503	6.86521	0.847946	-0.364973	-0.14505	-0.190691	-0.241109	3359.3	7099.45
bin_113_200	-0.272783	-0.194255	-0.294713	-0.391648	-0.171275	-0.080465	-0.143558	-0.420246	-0.441852	-0.0754352	-0.249378	-0.387548	-0.0475345	-0.110157	-0.18796	-0.0970503	1.26168	3.11317	-0.364973	-0.14505	-0.190691	-0.241109	3339.77	7177.57
bin_113_201	7.06632	-0.194255	0.84303	-0.391648	-0.171275	-0.080465	-0.143558	-0.420246	-0.441852	-0.0754352	-0.249378	-0.387548	-0.0475345	-0.110157	-0.18796	-0.0970503	-0.606168	7.07733	-0.364973	-0.14505	-0.190691	-0.241109	3330	7265.46
bin_113_202	2.47938	-0.194255	-0.294713	-0.391648	0.373535	-0.080465	-0.143558	-0.420246	-0.441852	-0.0754352	-0.249378	-0.387548	-0.0475345	-0.110157	-0.18796	0.677408	-0.606168	1.98056	-0.364973	-0.14505	-0.190691	-0.241109	3316.98	7337.07
bin_113_203	4.31416	-0.194255	-0.294713	-0.391648	1.46316	4.76914	-0.143558	-0.420246	-0.441852	-0.0754352	-0.249378	-0.387548	-0.0475345	-0.110157	2.2896	-0.0970503	-0.606168	0.281639	-0.364973	-0.14505	1.48421	-0.241109	3304.78	7430.66
bin_113_204	-0.272783	-0.194255	-0.294713	0.341471	0.918346	-0.080465	-0.143558	-0.420246	-0.441852	-0.0754352	-0.249378	-0.387548	-0.0475345	-0.110157	-0.18796	-0.0970503	-0.606168	-0.284668	-0.364973	-0.14505	3.15911	-0.241109	3290.94	7509.6
bin_113_205	-0.272783	-0.194255	-0.294713	-0.391648	-0.171275	-0.080465	-0.143558	-0.420246	-0.441852	-0.0754352	-0.249378	-0.387548	-0.0475345	-0.110157	-0.18796	-0.0970503	-0.606168	-0.284668	-0.364973	-0.14505	3.15911	-0.241109	3281.18	7597.49
bin_113_206	-0.272783	-0.194255	0.84303	-0.0250882	3.09759	-0.080465	-0.143558	-0.420246	-0.441852	-0.0754352	-0.249378	-0.387548	-0.0475345	-0.110157	-0.18796	-0.0970503	-0.606168	0.281639	-0.364973	-0.14505	4.83401	2.87647	3255.95	7694.33
bin_113_207	-0.272783	-0.194255	-0.294713	-0.391648	2.00797	4.76914	-0.143558	-0.420246	-0.441852	-0.0754352	-0.249378	0.751473	-0.0475345	-0.110157	-0.18796	-0.0970503	-0.606168	-0.284668	-0.364973	-0.14505	7.34637	1.31768	3232.35	7792.79
bin_113_208	0.644605	-0.194255	-0.294713	-0.391648	-0.171275	-0.080465	-0.143558	-0.420246	-0.441852	-0.0754352	-0.249378	-0.387548	-0.0475345	-0.110157	-0.18796	-0.0970503	-0.606168	0.281639	-0.364973	-0.14505	-0.190691	-0.241109	3212.82	7900.21
bin_113_209	-0.272783	-0.194255	-0.294713	-0.391648	-0.171275	-0.080465	-0.143558	-0.420246	-0.441852	-0.0754352	-0.249378	-0.387548	-0.0475345	-0.110157	-0.18796	-0.0970503	0.639062	-0.284668	-0.364973	-0.14505	-0.190691	-0.241109	3193.29	7988.1
bin_113_210	-0.272783	-0.194255	-0.294713	-0.391648	0.373535	-0.080465	-0.143558	-0.420246	-0.441852	-0.0754352	-0.249378	-0.387548	-0.0475345	-0.110157	-0.18796	-0.0970503	-0.606168	1.41425	0.558651	-0.14505	-0.190691	-0.241109	3163.99	8105.29
bin_113_211	-0.272783	-0.194255	-0.294713	-0.391648	-0.171275	-0.080465	-0.143558	-0.420246	-0.441852	-0.0754352	-0.249378	-0.387548	-0.0475345	-0.110157	-0.18796	-0.0970503	3.75214	0.281639	-0.364973	-0.14505	-0.190691	-0.241109	3134.7	8232.24
bin_113_212	0.644605	-0.194255	-0.294713	0.708031	-0.171275	-0.080465	-0.143558	-0.420246	-0.441852	-0.0754352	-0.249378	-0.387548	-0.0475345	-0.110157	-0.18796	-0.0970503	1.88429	-0.284668	-0.364973	-0.14505	-0.190691	-0.241109	3105.4	8368.95
bin_113_213	-0.272783	-0.194255	-0.294713	-0.391648	-0.171275	-0.080465	-0.143558	0.723847	-0.441852	-0.0754352	-0.249378	0.751473	-0.0475345	-0.110157	-0.18796	-0.0970503	-0.606168	-0.284668	-0.364973	-0.14505	-0.190691	-0.241109	3037.04	8574.03
bin_113_214	-0.272783	-0.194255	0.84303	-0.0250882	0.373535	-0.080465	-0.143558	-0.420246	-0.441852	-0.0754352	-0.249378	-0.387548	-0.0475345	-0.110157	-0.18796	-0.0970503	0.0164472	1.41425	-0.364973	-0.14505	1.48421	-0.241109	2910.09	8993.94
bin_113_215	-0.272783	-0.194255	-0.294713	-0.391648	-0.171275	-0.080465	-0.143558	-0.420246	-0.441852	-0.0754352	-0.249378	-0.387548	-0.0475345	-0.110157	-0.18796	-0.0970503	3.75214	-0.284668	-0.364973	-0.14505	0.64676	-0.241109	2773.38	9286.9
bin_113_216	-0.272783	-0.194255	-0.294713	-0.0250882	-0.171275	-0.080465	-0.143558	-0.420246	-0.441852	-0.0754352	-0.249378	-0.387548	-0.0475345	-0.110157	-0.18796	-0.0970503	-0.606168	1.41425	0.558651	-0.14505	-0.190691	-0.241109	2695.25	9413.85
bin_113_217	-0.272783	-0.194255	-0.294713	0.341471	-0.171275	-0.080465	-0.143558	-0.420246	-0.441852	-0.0754352	-0.249378	-0.387548	-0.0475345	-0.110157	-0.18796	-0.0970503	0.0164472	-0.284668	-0.364973	-0.14505	-0.190691	-0.241109	2636.66	9491.97
bin_113_218	-0.272783	-0.194255	-0.294713	1.44115	-0.171275	-0.080465	-0.143558	-0.420246	0.390687	-0.0754352	-0.249378	-0.387548	-0.0475345	-0.110157	-0.18796	-0.0970503	0.0164472	-0.284668	-0.364973	-0.14505	-0.190691	1.31768	2584.58	9534.29
bin_113_219	-0.272783	-0.194255	-0.294713	0.708031	-0.171275	-0.080465	3.39175	0.151801	0.390687	-0.0754352	-0.249378	-0.387548	-0.0475345	-0.110157	2.2896	-0.0970503	-0.606168	-0.284668	-0.364973	-0.14505	-0.190691	-0.241109	2548.77	9560.33
bin_113_220	-0.272783	-0.194255	10	0.708031	-0.171275	-0.080465	-0.143558	-0.420246	-0.441852	-0.0754352	-0.249378	-0.387548	-0.0475345	-0.110157	-0.18796	-0.0970503	-0.606168	-0.284668	-0.364973	-0.14505	-0.190691	-0.241109	2510.79	9584.93
bin_113_221	-0.272783	2.28598	-0.294713	-0.0250882	-0.171275	-0.080465	-0.143558	-0.420246	-0.441852	-0.0754352	-0.249378	-0.387548	-0.0475345	-0.110157	-0.18796	-0.0970503	-0.606168	-0.284668	-0.364973	-0.14505	-0.190691	1.31768	2475.53	9611.33
bin_113_222	-0.272783	-0.194255	-0.294713	-0.0250882	-0.171275	-0.080465	-0.143558	-0.420246	-0.441852	-0.0754352	-0.249378	-0.387548	-0.0475345	-0.110157	-0.18796	-0.0970503	1.26168	0.281639	-0.364973	-0.14505	-0.190691	1.31768	2434.84	9635.2
bin_113_223	-0.272783	-0.194255	-0.294713	1.80771	-0.171275	-0.080465	-0.143558	-0.420246	-0.441852	-0.0754352	-0.249378	-0.387548	-0.0475345	-0.110157	2.2896	-0.0970503	1.88429	0.281639	-0.364973	-0.14505	-0.190691	2.87647	2403.92	9653.1
bin_113_224	-0.272783	-0.194255	0.84303	5.83986	-0.171275	-0.080465	-0.143558	-0.420246	-0.441852	-0.0754352	-0.249378	-0.387548	-0.0475345	-0.110157	-0.18796	-0.0970503	0.0164472	0.847946	-0.364973	-0.14505	-0.190691	-0.241109	2372.99	9677.52
bin_113_225	-0.272783	-0.194255	-0.294713	-0.0250882	-0.171275	-0.080465	-0.143558	-0.420246	-0.441852	-0.0754352	-0.249378	-0.387548	-0.0475345	-0.110157	-0.18796	-0.0970503	-0.606168	0.281639	-0.364973	-0.14505	-0.190691	5.99405	2343.7	9716.58
bin_113_226	-0.272783	-0.194255	-0.294713	0.341471	-0.171275	-0.080465	-0.143558	-0.420246	-0.441852	-0.0754352	-0.249378	-0.387548	-0.0475345	-0.110157	-0.18796	-0.0970503	0.0164472	3.67948	-0.364973	-0.14505	-0.190691	1.31768	2304.64	9726.34
bin_113_227	-0.272783	-0.194255	-0.294713	0.708031	-0.171275	-0.080465	-0.143558	-0.420246	-0.441852	-0.0754352	-0.249378	-0.387548	-0.0475345	-0.110157	-0.18796	-0.0970503	0.0164472	0.847946	-0.364973	-0.14505	-0.190691	4.43526	2268.83	9752.39
bin_113_228	-0.272783	-0.194255	-0.294713	0.708031	-0.171275	-0.080465	-0.143558	-0.420246	-0.441852	-0.0754352	-0.249378	-0.387548	-0.0475345	-0.110157	-0.18796	-0.0970503	-0.606168	3.67948	-0.364973	-0.14505	-0.190691	-0.241109	2242.79	9794.7
bin_113_229	-0.272783	-0.194255	-0.294713	2.17427	-0.171275	-0.080465	-0.143558	-0.420246	-0.441852	-0.0754352	-0.249378	-0.387548	-0.0475345	-0.110157	-0.18796	-0.0970503	0.0164472	1.41425	-0.364973	-0.14505	-0.190691	2.87647	2206.98	9814.23
bin_113_230	-0.272783	-0.194255	-0.294713	1.44115	-0.171275	-0.080465	-0.143558	-0.420246	-0.441852	-0.0754352	-0.249378	-0.387548	-0.0475345	-0.110157	-0.18796	-0.0970503	-0.606168	0.281639	0.558651	-0.14505	-0.190691	5.99405	2167.92	9863.06
bin_113_231	-0.272783	-0.194255	-0.294713	3.64051	-0.171275	-0.080465	-0.143558	-0.420246	-0.441852	-0.0754352	-0.249378	-0.387548	3.108	-0.110157	-0.18796	-0.0970503	-0.606168	-0.284668	-0.364973	-0.14505	-0.190691	-0.241109	2135.37	9902.12
bin_113_232	-0.272783	1.04586	-0.294713	4.74019	-0.171275	-0.080465	-0.143558	0.151801	-0.441852	-0.0754352	-0.249378	-0.387548	-0.0475345	-0.110157	-0.18796	-0.0970503	1.88429	-0.284668	-0.364973	-0.14505	-0.190691	-0.241109	2104.44	9948.51
bin_113_233	-0.272783	-0.194255	-0.294713	5.83986	-0.171275	-0.080465	-0.143558	-0.420246	-0.441852	-0.0754352	-0.249378	-0.387548	-0.0475345	-0.110157	-0.18796	-0.0970503	-0.606168	2.54687	-0.364973	-0.14505	-0.190691	-0.241109	2055.62	10014.4
bin_113_234	-0.272783	-0.194255	-0.294713	8.03922	-0.171275	-0.080465	-0.143558	-0.420246	-0.441852	-0.0754352	-0.249378	-0.387548	-0.0475345	-0.110157	-0.18796	-0.0970503	-0.606168	0.847946	-0.364973	-0.14505	-0.190691	-0.241109	2021.44	10097.4
bin_114_130	-0.272783	-0.194255	-0.294713	-0.391648	-0.171275	-0.080465	-0.143558	1.29589	0.390687	-0.0754352	-0.249378	-0.387548	-0.0475345	-0.110157	-0.18796	-0.0970503	-0.606168	-0.284668	-0.364973	-0.14505	-0.190691	4.43526	2709.9	751.936
bin_114_131	-0.272783	-0.194255	-0.294713	-0.391648	-0.171275	-0.080465	-0.143558	-0.420246	0.390687	-0.0754352	-0.249378	-0.387548	-0.0475345	-0.110157	-0.18796	-0.0970503	-0.606168	-0.284668	-0.364973	-0.14505	-0.190691	-0.241109	2792.91	898.417
bin_114_132	-0.272783	-0.194255	-0.294713	-0.0250882	-0.171275	-0.080465	-0.143558	0.723847	0.390687	-0.0754352	1.15305	-0.387548	-0.0475345	-0.110157	-0.18796	-0.0970503	-0.606168	-0.284668	0.558651	-0.14505	0.64676	-0.241109	2861.26	1015.6
bin_114_133	-0.272783	-0.194255	-0.294713	-0.391648	-0.171275	-0.080465	-0.143558	0.723847	0.390687	-0.0754352	-0.249378	-0.387548	-0.0475345	-0.110157	-0.18796	-0.0970503	-0.606168	-0.284668	-0.364973	-0.14505	-0.190691	-0.241109	2929.62	1132.79
bin_114_134	-0.272783	-0.194255	-0.294713	-0.391648	-0.171275	-0.080465	-0.143558	2.43999	6.21846	-0.0754352	-0.249378	-0.387548	-0.0475345	-0.110157	-0.18796	-0.0970503	-0.606168	-0.284668	0.558651	-0.14505	-0.190691	-0.241109	2978.45	1240.21
bin_114_135	-0.272783	-0.194255	-0.294713	-0.391648	-0.171275	-0.080465	-0.143558	0.151801	2.05576	-0.0754352	-0.249378	-0.387548	-0.0475345	-0.110157	-0.18796	-0.0970503	-0.606168	-0.284668	-0.364973	-0.14505	-0.190691	-0.241109	3027.28	1347.63
bin_114_136	-0.272783	3.52609	-0.294713	-0.391648	-0.171275	-0.080465	-0.143558	2.43999	4.55338	-0.0754352	-0.249378	-0.387548	-0.0475345	-0.110157	-0.18796	-0.0970503	-0.606168	-0.284668	3.32952	-0.14505	-0.190691	-0.241109	3072.03	1444.47
bin_114_137	-0.272783	-0.194255	-0.294713	-0.0250882	-0.171275	-0.080465	-0.143558	-0.420246	1.22323	-0.0754352	-0.249378	-0.387548	-0.0475345	-0.110157	-0.18796	-0.0970503	-0.606168	-0.284668	0.558651	-0.14505	-0.190691	-0.241109	3105.4	1552.7
bin_114_138	-0.272783	-0.194255	-0.294713	-0.391648	-0.171275	-0.080465	-0.143558	-0.420246	1.22323	-0.0754352	-0.249378	-0.387548	-0.0475345	-0.110157	-0.18796	-0.0970503	-0.606168	-0.284668	0.558651	-0.14505	-0.190691	-0.241109	3134.7	1650.35
bin_114_139	-0.272783	-0.194255	-0.294713	-0.391648	-0.171275	-0.080465	-0.143558	4.15613	0.390687	-0.0754352	-0.249378	-0.387548	-0.0475345	-0.110157	-0.18796	-0.0970503	-0.606168	-0.284668	-0.364973	-0.14505	-0.190691	-0.241109	3163.99	1748.01
bin_114_140	-0.272783	-0.194255	-0.294713	-0.391648	-0.171275	-0.080465	-0.143558	0.723847	-0.441852	-0.0754352	-0.249378	-0.387548	-0.0475345	-0.110157	-0.18796	-0.0970503	0.0164472	0.281639	0.558651	-0.14505	-0.190691	-0.241109	3178.1	1840.78
bin_114_141	0.644605	-0.194255	-0.294713	-0.0250882	-0.171275	-0.080465	-0.143558	0.723847	0.390687	-0.0754352	-0.249378	-0.387548	-0.0475345	-0.110157	-0.18796	-0.0970503	0.0164472	-0.284668	1.48227	-0.14505	-0.190691	-0.241109	3187.86	1948.2
bin_114_142	-0.272783	-0.194255	-0.294713	-0.391648	-0.171275	-0.080465	-0.143558	-0.420246	-0.441852	-0.0754352	-0.249378	-0.387548	-0.0475345	-0.110157	-0.18796	-0.0970503	-0.606168	-0.284668	1.48227	-0.14505	-0.190691	-0.241109	3198.16	2045.85
bin_114_143	-0.272783	-0.194255	-0.294713	-0.391648	-0.171275	-0.080465	-0.143558	-0.420246	1.22323	-0.0754352	-0.249378	3.02951	-0.0475345	-0.110157	-0.18796	-0.0970503	-0.606168	-0.284668	-0.364973	-0.14505	-0.190691	-0.241109	3203.05	2148.39
bin_114_144	-0.272783	-0.194255	-0.294713	-0.391648	-0.171275	-0.080465	-0.143558	0.151801	-0.441852	-0.0754352	-0.249378	0.751473	-0.0475345	-0.110157	-0.18796	-0.0970503	0.0164472	-0.284668	-0.364973	-0.14505	-0.190691	-0.241109	3203.05	2236.28
bin_114_145	-0.272783	-0.194255	-0.294713	-0.0250882	-0.171275	-0.080465	-0.143558	-0.420246	-0.441852	-0.0754352	-0.249378	6.44657	-0.0475345	-0.110157	-0.18796	-0.0970503	0.639062	-0.284668	-0.364973	-0.14505	-0.190691	-0.241109	3198.78	2334.72
bin_114_146	-0.272783	-0.194255	-0.294713	-0.0250882	-0.171275	-0.080465	-0.143558	-0.420246	-0.441852	-0.0754352	-0.249378	-0.387548	-0.0475345	10	-0.18796	-0.0970503	-0.606168	-0.284668	-0.364973	-0.14505	-0.190691	-0.241109	3198.16	2416.97
bin_114_147	-0.272783	-0.194255	-0.294713	6.20642	-0.171275	-0.080465	-0.143558	-0.420246	-0.441852	-0.0754352	-0.249378	-0.387548	-0.0475345	-0.110157	-0.18796	-0.0970503	0.0164472	-0.284668	-0.364973	-0.14505	-0.190691	1.31768	3195.38	2512.39
bin_114_148	-0.272783	-0.194255	-0.294713	4.37363	-0.171275	-0.080465	-0.143558	-0.420246	-0.441852	-0.0754352	-0.249378	0.751473	-0.0475345	-0.110157	-0.18796	-0.0970503	0.0164472	-0.284668	0.558651	-0.14505	-0.190691	-0.241109	3208.4	2576.62
bin_114_149	-0.272783	-0.194255	-0.294713	-0.391648	-0.171275	-0.080465	3.39175	-0.420246	-0.441852	-0.0754352	2.55547	1.89049	-0.0475345	7.44902	-0.18796	-0.0970503	0.639062	-0.284668	-0.364973	-0.14505	-0.190691	-0.241109	3219.87	2650.77
bin_114_150	-0.272783	-0.194255	-0.294713	-0.391648	-0.171275	-0.080465	6.92706	-0.420246	0.390687	-0.0754352	2.55547	-0.387548	-0.0475345	-0.110157	-0.18796	-0.0970503	0.639062	-0.284668	1.48227	-0.14505	-0.190691	-0.241109	3234.6	2711.95
bin_114_151	-0.272783	-0.194255	-0.294713	-0.0250882	-0.171275	-0.080465	-0.143558	-0.420246	-0.441852	-0.0754352	-0.249378	0.751473	-0.0475345	-0.110157	-0.18796	-0.0970503	1.26168	-0.284668	-0.364973	-0.14505	-0.190691	-0.241109	3239.53	2775.27
bin_114_152	-0.272783	-0.194255	-0.294713	-0.0250882	-0.171275	-0.080465	-0.143558	-0.420246	-0.441852	-0.0754352	-0.249378	-0.387548	-0.0475345	3.66943	-0.18796	-0.0970503	-0.606168	-0.284668	-0.364973	-0.14505	-0.190691	-0.241109	3255.87	2838.32
bin_114_153	-0.272783	-0.194255	-0.294713	-0.0250882	-0.171275	-0.080465	3.39175	-0.420246	-0.441852	-0.0754352	-0.249378	-0.387548	-0.0475345	3.66943	-0.18796	-0.0970503	1.26168	-0.284668	-0.364973	-0.14505	-0.190691	-0.241109	3281.18	2910.09
bin_114_154	-0.272783	-0.194255	-0.294713	-0.391648	-0.171275	-0.080465	6.92706	-0.420246	0.390687	-0.0754352	-0.249378	-0.387548	-0.0475345	-0.110157	-0.18796	-0.0970503	-0.606168	-0.284668	1.48227	-0.14505	-0.190691	-0.241109	3293.33	2966.33
bin_114_155	-0.272783	-0.194255	-0.294713	-0.0250882	-0.171275	-0.080465	-0.143558	-0.420246	0.390687	-0.0754352	-0.249378	0.751473	-0.0475345	-0.110157	-0.18796	-0.0970503	4.37475	-0.284668	-0.364973	-0.14505	-0.190691	-0.241109	3302.24	3028.54
bin_114_156	-0.272783	-0.194255	-0.294713	-0.391648	-0.171275	-0.080465	-0.143558	-0.420246	-0.441852	-0.0754352	-0.249378	-0.387548	-0.0475345	-0.110157	-0.18796	1.45187	-0.606168	-0.284668	0.558651	-0.14505	1.48421	-0.241109	3320.24	3095.63
bin_114_157	-0.272783	-0.194255	-0.294713	-0.0250882	-0.171275	-0.080465	-0.143558	-0.420246	-0.441852	-0.0754352	-0.249378	-0.387548	-0.0475345	-0.110157	-0.18796	-0.0970503	1.26168	0.847946	0.558651	-0.14505	-0.190691	-0.241109	3339.77	3163.99
bin_114_158	-0.272783	-0.194255	-0.294713	-0.391648	-0.171275	-0.080465	-0.143558	-0.420246	-0.441852	-0.0754352	-0.249378	-0.387548	-0.0475345	-0.110157	-0.18796	-0.0970503	0.0164472	-0.284668	-0.364973	-0.14505	-0.190691	-0.241109	3359.3	3222.58
bin_114_159	-0.272783	-0.194255	-0.294713	-0.391648	-0.171275	-0.080465	-0.143558	-0.420246	-0.441852	-0.0754352	1.15305	-0.387548	-0.0475345	-0.110157	-0.18796	-0.0970503	1.26168	-0.284668	-0.364973	-0.14505	-0.190691	-0.241109	3369.07	3286.06
bin_114_160	-0.272783	-0.194255	-0.294713	-0.391648	-0.171275	-0.080465	-0.143558	-0.420246	-0.441852	-0.0754352	-0.249378	1.89049	-0.0475345	-0.110157	-0.18796	-0.0970503	0.0164472	-0.284668	-0.364973	-0.14505	-0.190691	-0.241109	3385.34	3354.42
bin_114_161	0.644605	-0.194255	-0.294713	-0.391648	-0.171275	-0.080465	-0.143558	-0.420246	-0.441852	-0.0754352	-0.249378	-0.387548	-0.0475345	-0.110157	-0.18796	-0.0970503	1.88429	-0.284668	-0.364973	-0.14505	-0.190691	-0.241109	3402.14	3425
bin_114_162	-0.272783	-0.194255	-0.294713	-0.0250882	-0.171275	-0.080465	-0.143558	-0.420246	-0.441852	-0.0754352	-0.249378	-0.387548	-0.0475345	-0.110157	-0.18796	0.677408	0.0164472	-0.284668	-0.364973	-0.14505	-0.190691	-0.241109	3413.55	3499.27
bin_114_163	-0.272783	-0.194255	-0.294713	-0.391648	-0.171275	-0.080465	-0.143558	-0.420246	-0.441852	-0.0754352	-0.249378	-0.387548	-0.0475345	-0.110157	-0.18796	-0.0970503	0.639062	-0.284668	-0.364973	-0.14505	-0.190691	-0.241109	3422.23	3575.22
bin_114_164	-0.272783	-0.194255	-0.294713	-0.391648	-0.171275	-0.080465	-0.143558	0.151801	-0.441852	-0.0754352	-0.249378	-0.387548	-0.0475345	-0.110157	-0.18796	-0.0970503	2.50691	-0.284668	3.32952	-0.14505	-0.190691	-0.241109	3433.63	3664.6
bin_114_165	-0.272783	-0.194255	-0.294713	-0.0250882	-0.171275	-0.080465	-0.143558	-0.420246	-0.441852	-0.0754352	-0.249378	-0.387548	-0.0475345	-0.110157	-0.18796	0.677408	1.88429	0.281639	-0.364973	-0.14505	-0.190691	-0.241109	3447.19	3740.15
bin_114_166	-0.272783	-0.194255	-0.294713	-0.391648	-0.171275	-0.080465	-0.143558	-0.420246	-0.441852	-0.0754352	-0.249378	-0.387548	-0.0475345	-0.110157	-0.18796	-0.0970503	0.639062	-0.284668	3.32952	-0.14505	-0.190691	-0.241109	3452.01	3837.93
bin_114_167	-0.272783	-0.194255	-0.294713	-0.391648	-0.171275	-0.080465	-0.143558	-0.420246	-0.441852	-0.0754352	1.15305	-0.387548	-0.0475345	-0.110157	-0.18796	-0.0970503	3.75214	-0.284668	0.558651	-0.14505	-0.190691	-0.241109	3456.95	3945.22
bin_114_168	-0.272783	-0.194255	-0.294713	-0.0250882	-0.171275	-0.080465	-0.143558	-0.420246	-0.441852	-0.0754352	-0.249378	-0.387548	-0.0475345	7.44902	-0.18796	-0.0970503	-0.606168	-0.284668	2.4059	-0.14505	-0.190691	-0.241109	3466.72	4062.41
bin_114_169	-0.272783	-0.194255	-0.294713	-0.391648	-0.171275	-0.080465	-0.143558	-0.420246	0.390687	-0.0754352	-0.249378	-0.387548	-0.0475345	-0.110157	-0.18796	-0.0970503	-0.606168	-0.284668	-0.364973	-0.14505	-0.190691	-0.241109	3471.58	4197.96
bin_114_170	-0.272783	-0.194255	-0.294713	-0.391648	-0.171275	-0.080465	-0.143558	0.723847	-0.441852	-0.0754352	-0.249378	-0.387548	-0.0475345	-0.110157	-0.18796	-0.0970503	4.37475	-0.284668	-0.364973	-0.14505	-0.190691	-0.241109	3486.25	4345.61
bin_114_171	-0.272783	-0.194255	-0.294713	-0.391648	-0.171275	-0.080465	-0.143558	-0.420246	-0.441852	-0.0754352	-0.249378	-0.387548	-0.0475345	-0.110157	2.2896	-0.0970503	0.0164472	-0.284668	-0.364973	-0.14505	-0.190691	-0.241109	3489.51	4501.85
bin_114_172	-0.272783	-0.194255	-0.294713	-0.391648	0.918346	-0.080465	-0.143558	-0.420246	-0.441852	-0.0754352	-0.249378	-0.387548	-0.0475345	3.66943	4.76715	-0.0970503	0.0164472	-0.284668	-0.364973	-0.14505	-0.190691	-0.241109	3496.02	4697.16
bin_114_173	-0.272783	-0.194255	-0.294713	-0.391648	-0.171275	-0.080465	-0.143558	-0.420246	-0.441852	-0.0754352	-0.249378	0.751473	-0.0475345	-0.110157	-0.18796	-0.0970503	0.0164472	-0.284668	0.558651	-0.14505	-0.190691	-0.241109	3505.78	4853.41
bin_114_174	-0.272783	-0.194255	0.84303	-0.391648	-0.171275	-0.080465	-0.143558	-0.420246	-0.441852	-0.0754352	-0.249378	-0.387548	-0.0475345	-0.110157	-0.18796	-0.0970503	0.0164472	-0.284668	2.4059	-0.14505	-0.190691	-0.241109	3515.55	5009.65
bin_114_175	-0.272783	-0.194255	0.84303	-0.0250882	-0.171275	-0.080465	-0.143558	-0.420246	-0.441852	-0.0754352	-0.249378	-0.387548	-0.0475345	-0.110157	-0.18796	-0.0970503	0.0164472	0.281639	1.48227	-0.14505	-0.190691	-0.241109	3525.31	5165.9
bin_114_176	-0.272783	-0.194255	-0.294713	-0.391648	-0.171275	-0.080465	-0.143558	-0.420246	-0.441852	-0.0754352	-0.249378	-0.387548	-0.0475345	-0.110157	4.76715	-0.0970503	0.639062	0.847946	-0.364973	-0.14505	-0.190691	-0.241109	3525.31	5292.85
bin_114_177	-0.272783	-0.194255	-0.294713	-0.391648	-0.171275	-0.080465	-0.143558	-0.420246	-0.441852	-0.0754352	-0.249378	-0.387548	-0.0475345	-0.110157	-0.18796	-0.0970503	1.26168	-0.284668	-0.364973	-0.14505	-0.190691	-0.241109	3535.08	5400.27
bin_114_178	-0.272783	-0.194255	-0.294713	-0.391648	-0.171275	-0.080465	-0.143558	0.151801	-0.441852	-0.0754352	-0.249378	-0.387548	-0.0475345	-0.110157	-0.18796	-0.0970503	-0.606168	-0.284668	-0.364973	-0.14505	-0.190691	-0.241109	3535.08	5497.92
bin_114_179	-0.272783	-0.194255	-0.294713	-0.391648	-0.171275	-0.080465	-0.143558	-0.420246	-0.441852	-0.0754352	-0.249378	-0.387548	-0.0475345	-0.110157	-0.18796	-0.0970503	-0.606168	-0.284668	0.558651	-0.14505	-0.190691	-0.241109	3525.31	5595.58
bin_114_180	-0.272783	-0.194255	-0.294713	-0.391648	-0.171275	-0.080465	-0.143558	-0.420246	-0.441852	-0.0754352	-0.249378	0.751473	-0.0475345	-0.110157	-0.18796	-0.0970503	1.88429	0.281639	-0.364973	-0.14505	-0.190691	-0.241109	3529.56	5670.36
bin_114_181	-0.272783	-0.194255	-0.294713	-0.0250882	0.373535	-0.080465	-0.143558	-0.420246	-0.441852	-0.0754352	-0.249378	-0.387548	-0.0475345	-0.110157	-0.18796	-0.0970503	-0.606168	-0.284668	-0.364973	-0.14505	-0.190691	-0.241109	3525.31	5761.59
bin_114_182	-0.272783	1.04586	-0.294713	-0.391648	-0.171275	-0.080465	-0.143558	-0.420246	-0.441852	-0.0754352	-0.249378	-0.387548	-0.0475345	-0.110157	-0.18796	-0.0970503	-0.606168	0.847946	-0.364973	-0.14505	-0.190691	-0.241109	3525.31	5839.71
bin_114_183	1.56199	-0.194255	-0.294713	-0.0250882	-0.171275	-0.080465	-0.143558	-0.420246	-0.441852	-0.0754352	-0.249378	0.751473	-0.0475345	-0.110157	-0.18796	-0.0970503	-0.606168	1.41425	-0.364973	-0.14505	-0.190691	-0.241109	3512.29	5914.58
bin_114_184	-0.272783	-0.194255	-0.294713	-0.391648	-0.171275	-0.080465	-0.143558	-0.420246	-0.441852	-0.0754352	-0.249378	-0.387548	-0.0475345	-0.110157	-0.18796	-0.0970503	-0.606168	-0.284668	-0.364973	-0.14505	-0.190691	-0.241109	3515.55	5995.96
bin_114_185	-0.272783	-0.194255	0.84303	-0.391648	-0.171275	-0.080465	-0.143558	-0.420246	-0.441852	-0.0754352	-0.249378	-0.387548	-0.0475345	-0.110157	-0.18796	-0.0970503	0.0164472	0.281639	-0.364973	-0.14505	-0.190691	-0.241109	3515.56	6044.81
bin_114_186	-0.272783	-0.194255	-0.294713	-0.391648	-0.171275	-0.080465	-0.143558	-0.420246	-0.441852	-0.0754352	-0.249378	0.751473	-0.0475345	-0.110157	-0.18796	-0.0970503	0.0164472	-0.284668	-0.364973	-0.14505	-0.190691	-0.241109	3499.64	6129.6
bin_114_187	-0.272783	-0.194255	-0.294713	-0.391648	-0.171275	-0.080465	-0.143558	-0.420246	-0.441852	-0.0754352	-0.249378	-0.387548	-0.0475345	-0.110157	-0.18796	-0.0970503	1.88429	-0.284668	-0.364973	-0.14505	0.64676	-0.241109	3501.46	6205.37
bin_114_188	-0.272783	-0.194255	0.84303	-0.391648	-0.171275	-0.080465	-0.143558	-0.420246	-0.441852	-0.0754352	-0.249378	-0.387548	-0.0475345	-0.110157	-0.18796	0.677408	0.0164472	2.54687	-0.364973	-0.14505	-0.190691	-0.241109	3495.14	6271.93
bin_114_189	-0.272783	-0.194255	-0.294713	-0.391648	-0.171275	-0.080465	-0.143558	-0.420246	-0.441852	-0.0754352	-0.249378	-0.387548	-0.0475345	-0.110157	-0.18796	-0.0970503	1.26168	1.41425	0.558651	-0.14505	-0.190691	-0.241109	3496.02	6347.51
bin_114_190	-0.272783	1.04586	-0.294713	-0.391648	-0.171275	-0.080465	-0.143558	-0.420246	-0.441852	-0.0754352	-0.249378	-0.387548	-0.0475345	-0.110157	-0.18796	-0.0970503	-0.606168	-0.284668	-0.364973	-0.14505	-0.190691	-0.241109	3486.25	6415.87
bin_114_191	1.56199	-0.194255	-0.294713	-0.391648	-0.171275	-0.080465	-0.143558	-0.420246	-0.441852	-0.0754352	-0.249378	-0.387548	-0.0475345	-0.110157	2.2896	-0.0970503	0.0164472	-0.284668	-0.364973	-0.14505	-0.190691	-0.241109	3476.48	6493.99
bin_114_192	-0.272783	-0.194255	4.25626	-0.391648	-0.171275	-0.080465	-0.143558	-0.420246	-0.441852	-0.0754352	-0.249378	-0.387548	-0.0475345	-0.110157	-0.18796	-0.0970503	5.61998	-0.284668	-0.364973	-0.14505	-0.190691	-0.241109	3476.48	6562.35
bin_114_193	-0.272783	-0.194255	-0.294713	-0.391648	-0.171275	-0.080465	3.39175	-0.420246	-0.441852	-0.0754352	-0.249378	-0.387548	-0.0475345	-0.110157	-0.18796	-0.0970503	0.0164472	1.41425	-0.364973	-0.14505	0.64676	-0.241109	3463.83	6634.34
bin_114_194	-0.272783	-0.194255	-0.294713	-0.391648	-0.171275	-0.080465	-0.143558	-0.420246	-0.441852	-0.0754352	-0.249378	-0.387548	-0.0475345	-0.110157	-0.18796	-0.0970503	0.639062	-0.284668	-0.364973	-0.14505	-0.190691	-0.241109	3456.21	6711.26
bin_114_195	-0.272783	-0.194255	-0.294713	-0.391648	-0.171275	-0.080465	-0.143558	-0.420246	-0.441852	-0.0754352	-0.249378	-0.387548	-0.0475345	-0.110157	-0.18796	-0.0970503	0.0164472	3.67948	-0.364973	-0.14505	-0.190691	-0.241109	3460.3	6786.19
bin_114_196	-0.272783	-0.194255	-0.294713	-0.391648	-0.171275	-0.080465	-0.143558	-0.420246	-0.441852	-0.0754352	-0.249378	-0.387548	-0.0475345	-0.110157	-0.18796	-0.0970503	1.26168	-0.284668	-0.364973	-0.14505	-0.190691	-0.241109	3452.53	6859.92
bin_114_197	-0.272783	-0.194255	-0.294713	-0.391648	-0.171275	-0.080465	-0.143558	-0.420246	-0.441852	-0.0754352	-0.249378	-0.387548	-0.0475345	-0.110157	-0.18796	-0.0970503	0.0164472	1.41425	-0.364973	-0.14505	-0.190691	-0.241109	3437.42	6933.44
bin_114_198	1.56199	-0.194255	-0.294713	-0.391648	-0.171275	-0.080465	-0.143558	-0.420246	-0.441852	-0.0754352	-0.249378	-0.387548	-0.0475345	-0.110157	-0.18796	-0.0970503	1.26168	1.41425	-0.364973	-0.14505	0.64676	-0.241109	3437.42	7011.56
bin_114_199	0.644605	-0.194255	-0.294713	-0.391648	-0.171275	-0.080465	10	-0.420246	-0.441852	-0.0754352	-0.249378	-0.387548	-0.0475345	-0.110157	4.76715	-0.0970503	0.0164472	1.98056	-0.364973	-0.14505	1.48421	-0.241109	3427.66	7099.45
bin_114_200	-0.272783	-0.194255	0.84303	-0.391648	-0.171275	-0.080465	-0.143558	-0.420246	-0.441852	-0.0754352	-0.249378	-0.387548	-0.0475345	-0.110157	-0.18796	-0.0970503	3.12952	0.281639	-0.364973	-0.14505	-0.190691	-0.241109	3417.89	7177.57
bin_114_201	-0.272783	-0.194255	-0.294713	0.708031	-0.171275	-0.080465	-0.143558	-0.420246	-0.441852	-0.0754352	-0.249378	-0.387548	-0.0475345	-0.110157	-0.18796	-0.0970503	1.26168	1.98056	-0.364973	-0.14505	-0.190691	1.31768	3408.13	7255.7
bin_114_202	-0.272783	-0.194255	-0.294713	-0.391648	-0.171275	-0.080465	-0.143558	-0.420246	-0.441852	-0.0754352	-0.249378	-0.387548	-0.0475345	-0.110157	-0.18796	-0.0970503	1.26168	0.281639	-0.364973	-0.14505	0.64676	-0.241109	3398.36	7343.59
bin_114_203	-0.272783	-0.194255	-0.294713	0.708031	3.09759	-0.080465	-0.143558	1.29589	-0.441852	-0.0754352	-0.249378	-0.387548	-0.0475345	-0.110157	-0.18796	-0.0970503	-0.606168	-0.284668	-0.364973	-0.14505	4.83401	-0.241109	3378.83	7431.47
bin_114_204	-0.272783	-0.194255	-0.294713	-0.391648	2.55278	-0.080465	-0.143558	-0.420246	-0.441852	-0.0754352	-0.249378	-0.387548	-0.0475345	-0.110157	-0.18796	-0.0970503	-0.606168	-0.284668	-0.364973	-0.14505	10	1.31768	3369.07	7509.6
bin_114_205	-0.272783	-0.194255	-0.294713	-0.391648	0.373535	-0.080465	-0.143558	-0.420246	-0.441852	-0.0754352	-0.249378	-0.387548	-0.0475345	-0.110157	-0.18796	-0.0970503	-0.606168	0.281639	-0.364973	-0.14505	-0.190691	-0.241109	3359.3	7607.25
bin_114_206	-0.272783	-0.194255	0.84303	-0.0250882	5.27683	-0.080465	-0.143558	-0.420246	-0.441852	-0.0754352	-0.249378	-0.387548	-0.0475345	-0.110157	-0.18796	-0.0970503	0.0164472	0.281639	-0.364973	-0.14505	10	-0.241109	3326.75	7691.88
bin_114_207	-0.272783	-0.194255	-0.294713	-0.391648	-0.171275	-0.080465	-0.143558	-0.420246	-0.441852	-0.0754352	-0.249378	-0.387548	-0.0475345	-0.110157	-0.18796	-0.0970503	0.0164472	-0.284668	-0.364973	-0.14505	-0.190691	-0.241109	3305.59	7792.79
bin_114_208	-0.272783	-0.194255	-0.294713	-0.391648	-0.171275	-0.080465	-0.143558	-0.420246	-0.441852	-0.0754352	-0.249378	-0.387548	-0.0475345	-0.110157	2.2896	-0.0970503	0.639062	-0.284668	-0.364973	-0.14505	-0.190691	-0.241109	3290.94	7900.21
bin_114_209	-0.272783	-0.194255	-0.294713	-0.391648	-0.171275	-0.080465	-0.143558	-0.420246	0.390687	-0.0754352	-0.249378	-0.387548	-0.0475345	-0.110157	-0.18796	-0.0970503	-0.606168	-0.284668	-0.364973	-0.14505	0.64676	-0.241109	3271.41	7997.87
bin_114_210	-0.272783	-0.194255	0.84303	-0.391648	-0.171275	-0.080465	-0.143558	-0.420246	-0.441852	-0.0754352	-0.249378	-0.387548	-0.0475345	-0.110157	-0.18796	-0.0970503	-0.606168	-0.284668	-0.364973	-0.14505	-0.190691	-0.241109	3242.11	8105.29
bin_114_211	-0.272783	-0.194255	-0.294713	-0.391648	-0.171275	-0.080465	-0.143558	-0.420246	-0.441852	-0.0754352	-0.249378	-0.387548	-0.0475345	-0.110157	-0.18796	-0.0970503	0.639062	-0.284668	-0.364973	-0.14505	-0.190691	-0.241109	3203.05	8232.24
bin_114_212	-0.272783	-0.194255	-0.294713	-0.0250882	-0.171275	-0.080465	-0.143558	-0.420246	-0.441852	-0.0754352	-0.249378	-0.387548	-0.0475345	-0.110157	-0.18796	-0.0970503	-0.606168	0.281639	-0.364973	0.874755	1.48421	-0.241109	3173.76	8349.42
bin_114_213	-0.272783	-0.194255	-0.294713	-0.0250882	-0.171275	-0.080465	-0.143558	-0.420246	-0.441852	-0.0754352	-0.249378	0.751473	-0.0475345	-0.110157	-0.18796	-0.0970503	-0.606168	-0.284668	-0.364973	-0.14505	-0.190691	2.87647	3124.93	8525.2
bin_114_214	0.644605	-0.194255	-0.294713	-0.0250882	-0.171275	-0.080465	-0.143558	-0.420246	-0.441852	-0.0754352	1.15305	-0.387548	-0.0475345	-0.110157	-0.18796	-0.0970503	-0.606168	0.281639	-0.364973	-0.14505	-0.190691	-0.241109	3017.51	8886.52
bin_114_215	-0.272783	-0.194255	-0.294713	0.341471	-0.171275	-0.080465	-0.143558	-0.420246	-0.441852	-0.0754352	-0.249378	-0.387548	-0.0475345	-0.110157	-0.18796	-0.0970503	-0.606168	0.281639	-0.364973	-0.14505	-0.190691	-0.241109	2861.26	9296.67
bin_114_216	-0.272783	-0.194255	-0.294713	-0.0250882	0.373535	-0.080465	-0.143558	-0.420246	-0.441852	-0.0754352	-0.249378	-0.387548	-0.0475345	-0.110157	-0.18796	-0.0970503	0.0164472	-0.284668	-0.364973	-0.14505	-0.190691	-0.241109	2783.14	9433.38
bin_114_217	-0.272783	-0.194255	-0.294713	-0.391648	-0.171275	-0.080465	-0.143558	-0.420246	-0.441852	-0.0754352	-0.249378	-0.387548	-0.0475345	-0.110157	-0.18796	-0.0970503	1.88429	0.281639	-0.364973	-0.14505	-0.190691	-0.241109	2734.31	9521.27
bin_114_218	-0.272783	-0.194255	-0.294713	1.80771	-0.171275	-0.080465	-0.143558	-0.420246	-0.441852	-0.0754352	-0.249378	-0.387548	-0.0475345	-0.110157	-0.18796	-0.0970503	0.639062	-0.284668	-0.364973	-0.14505	-0.190691	-0.241109	2687.93	9575.79
bin_114_219	-0.272783	-0.194255	-0.294713	-0.391648	-0.171275	-0.080465	-0.143558	-0.420246	-0.441852	-0.0754352	-0.249378	-0.387548	-0.0475345	-0.110157	-0.18796	-0.0970503	1.88429	-0.284668	-0.364973	-0.14505	-0.190691	-0.241109	2636.66	9618.92
bin_114_220	-0.272783	-0.194255	-0.294713	1.07459	0.373535	-0.080465	-0.143558	-0.420246	-0.441852	-0.0754352	-0.249378	-0.387548	-0.0475345	-0.110157	-0.18796	-0.0970503	-0.606168	0.281639	-0.364973	-0.14505	-0.190691	-0.241109	2587.83	9657.99
bin_114_221	-0.272783	-0.194255	-0.294713	-0.391648	-0.171275	-0.080465	-0.143558	-0.420246	-0.441852	-0.0754352	-0.249378	-0.387548	-0.0475345	-0.110157	-0.18796	-0.0970503	0.0164472	1.41425	-0.364973	-0.14505	-0.190691	-0.241109	2558.54	9687.28
bin_114_222	-0.272783	-0.194255	-0.294713	4.00707	-0.171275	-0.080465	-0.143558	-0.420246	-0.441852	-0.0754352	-0.249378	-0.387548	-0.0475345	-0.110157	-0.18796	-0.0970503	-0.606168	0.847946	-0.364973	-0.14505	-0.190691	-0.241109	2519.34	9719.83
bin_114_223	-0.272783	-0.194255	-0.294713	8.03922	-0.171275	-0.080465	-0.143558	-0.420246	-0.441852	-0.0754352	1.15305	-0.387548	-0.0475345	-0.110157	-0.18796	-0.0970503	4.37475	0.847946	-0.364973	-0.14505	1.48421	2.87647	2490.18	9745.88
bin_114_224	-0.272783	-0.194255	-0.294713	1.44115	-0.171275	-0.080465	-0.143558	-0.420246	-0.441852	-0.0754352	-0.249378	0.751473	-0.0475345	-0.110157	-0.18796	-0.0970503	0.0164472	4.24579	-0.364973	-0.14505	-0.190691	5.99405	2451.12	9784.94
bin_114_225	-0.272783	-0.194255	-0.294713	1.07459	-0.171275	-0.080465	-0.143558	-0.420246	-0.441852	-0.0754352	-0.249378	-0.387548	-0.0475345	-0.110157	-0.18796	-0.0970503	-0.606168	1.98056	-0.364973	-0.14505	-0.190691	2.87647	2409.4	9795.83
bin_114_226	-0.272783	-0.194255	-0.294713	0.341471	-0.171275	-0.080465	-0.143558	-0.420246	-0.441852	-0.0754352	2.55547	-0.387548	-0.0475345	-0.110157	-0.18796	-0.0970503	-0.606168	1.41425	-0.364973	-0.14505	-0.190691	1.31768	2374.7	9827.3
bin_114_227	-0.272783	-0.194255	-0.294713	0.341471	-0.171275	-0.080465	-0.143558	-0.420246	-0.441852	-0.0754352	-0.249378	-0.387548	-0.0475345	-0.110157	-0.18796	-0.0970503	0.0164472	1.98056	-0.364973	-0.14505	-0.190691	-0.241109	2343.7	9853.29
bin_114_228	-0.272783	-0.194255	-0.294713	-0.391648	-0.171275	-0.080465	-0.143558	-0.420246	-0.441852	-0.0754352	-0.249378	-0.387548	-0.0475345	-0.110157	-0.18796	-0.0970503	-0.606168	1.98056	-0.364973	-0.14505	-0.190691	2.87647	2299.75	9882.59
bin_114_229	0.644605	-0.194255	-0.294713	1.44115	-0.171275	-0.080465	-0.143558	-0.420246	-0.441852	-0.0754352	-0.249378	-0.387548	-0.0475345	-0.110157	-0.18796	-0.0970503	1.26168	1.41425	-0.364973	-0.14505	2.32166	4.43526	2275.34	9921.65
bin_114_230	-0.272783	1.04586	-0.294713	0.341471	-0.171275	-0.080465	-0.143558	-0.420246	-0.441852	-0.0754352	-0.249378	-0.387548	-0.0475345	-0.110157	-0.18796	-0.0970503	-0.606168	1.98056	-0.364973	-0.14505	-0.190691	1.31768	2236.28	9950.95
bin_114_231	-0.272783	-0.194255	-0.294713	1.07459	-0.171275	-0.080465	-0.143558	0.151801	-0.441852	-0.0754352	-0.249378	3.02951	-0.0475345	-0.110157	-0.18796	-0.0970503	-0.606168	1.41425	-0.364973	-0.14505	-0.190691	2.87647	2201.29	10007.1
bin_114_232	-0.272783	-0.194255	-0.294713	0.708031	-0.171275	-0.080465	-0.143558	-0.420246	-0.441852	-0.0754352	-0.249378	-0.387548	-0.0475345	-0.110157	-0.18796	-0.0970503	0.0164472	0.281639	-0.364973	-0.14505	-0.190691	2.87647	2163.04	10055.9
bin_114_233	-0.272783	3.52609	-0.294713	3.64051	-0.171275	-0.080465	-0.143558	-0.420246	-0.441852	-0.0754352	-0.249378	-0.387548	-0.0475345	-0.110157	-0.18796	-0.0970503	-0.606168	2.54687	-0.364973	-0.14505	-0.190691	-0.241109	2109.33	10107.2
bin_114_234	-0.272783	-0.194255	-0.294713	7.3061	-0.171275	-0.080465	-0.143558	-0.420246	-0.441852	-0.0754352	-0.249378	-0.387548	-0.0475345	-0.110157	-0.18796	-0.0970503	-0.606168	-0.284668	-0.364973	-0.14505	-0.190691	-0.241109	2070.27	10185.3
bin_114_235	-0.272783	-0.194255	-0.294713	0.708031	-0.171275	-0.080465	-0.143558	-0.420246	1.22323	-0.0754352	-0.249378	-0.387548	-0.0475345	-0.110157	-0.18796	-0.0970503	-0.606168	0.281639	-0.364973	-0.14505	-0.190691	-0.241109	2031.2	10253.7
bin_114_236	-0.272783	1.04586	-0.294713	2.17427	-0.171275	-0.080465	-0.143558	-0.420246	0.390687	-0.0754352	-0.249378	-0.387548	-0.0475345	-0.110157	-0.18796	-0.0970503	-0.606168	-0.284668	-0.364973	-0.14505	-0.190691	-0.241109	1987.26	10339.1
bin_115_130	-0.272783	-0.194255	-0.294713	-0.0250882	-0.171275	-0.080465	-0.143558	-0.420246	0.390687	-0.0754352	-0.249378	-0.387548	-0.0475345	-0.110157	-0.18796	-0.0970503	-0.606168	0.281639	-0.364973	-0.14505	-0.190691	5.99405	2783.14	722.64
bin_115_131	-0.272783	-0.194255	-0.294713	-0.391648	-0.171275	-0.080465	-0.143558	0.723847	0.390687	-0.0754352	1.15305	-0.387548	-0.0475345	-0.110157	-0.18796	-0.0970503	-0.606168	-0.284668	-0.364973	-0.14505	-0.190691	-0.241109	2861.26	878.887
bin_115_132	-0.272783	-0.194255	-0.294713	-0.391648	-0.171275	-0.080465	-0.143558	3.01203	-0.441852	-0.0754352	-0.249378	-0.387548	-0.0475345	-0.110157	-0.18796	-0.0970503	0.0164472	-0.284668	0.558651	-0.14505	-0.190691	-0.241109	2929.62	996.071
bin_115_133	-0.272783	-0.194255	-0.294713	-0.391648	-0.171275	-0.080465	-0.143558	2.43999	0.390687	-0.0754352	-0.249378	-0.387548	-0.0475345	3.66943	-0.18796	-0.0970503	-0.606168	-0.284668	-0.364973	-0.14505	-0.190691	-0.241109	2978.45	1113.26
bin_115_134	-0.272783	-0.194255	-0.294713	-0.391648	-0.171275	-0.080465	-0.143558	1.86794	-0.441852	-0.0754352	-0.249378	-0.387548	-0.0475345	-0.110157	-0.18796	-0.0970503	-0.606168	-0.284668	-0.364973	-0.14505	-0.190691	-0.241109	3037.04	1220.68
bin_115_135	-0.272783	-0.194255	-0.294713	-0.391648	-0.171275	-0.080465	-0.143558	0.723847	0.390687	-0.0754352	-0.249378	-0.387548	-0.0475345	-0.110157	-0.18796	-0.0970503	-0.606168	-0.284668	-0.364973	-0.14505	-0.190691	-0.241109	3085.87	1328.1
bin_115_136	-0.272783	-0.194255	-0.294713	0.341471	-0.171275	-0.080465	-0.143558	3.01203	3.72084	-0.0754352	-0.249378	-0.387548	-0.0475345	-0.110157	-0.18796	-0.0970503	-0.606168	-0.284668	1.48227	-0.14505	-0.190691	-0.241109	3124.93	1425.75
bin_115_137	-0.272783	-0.194255	-0.294713	-0.391648	-0.171275	-0.080465	-0.143558	0.723847	2.8883	-0.0754352	-0.249378	-0.387548	-0.0475345	-0.110157	-0.18796	-0.0970503	-0.606168	-0.284668	-0.364973	-0.14505	-0.190691	-0.241109	3159.11	1535.61
bin_115_138	-0.272783	-0.194255	-0.294713	-0.391648	-0.171275	-0.080465	-0.143558	0.151801	2.05576	-0.0754352	-0.249378	-0.387548	-0.0475345	-0.110157	-0.18796	-0.0970503	-0.606168	-0.284668	0.558651	-0.14505	-0.190691	-0.241109	3183.52	1630.82
bin_115_139	-0.272783	-0.194255	-0.294713	1.07459	-0.171275	-0.080465	-0.143558	1.29589	0.390687	-0.0754352	-0.249378	4.16853	-0.0475345	-0.110157	-0.18796	-0.0970503	-0.606168	-0.284668	-0.364973	-0.14505	-0.190691	-0.241109	3206.31	1725.22
bin_115_140	-0.272783	-0.194255	-0.294713	0.341471	-0.171275	-0.080465	-0.143558	0.151801	0.390687	-0.0754352	-0.249378	0.751473	-0.0475345	-0.110157	-0.18796	-0.0970503	-0.606168	-0.284668	-0.364973	-0.14505	-0.190691	-0.241109	3225.84	1832.64
bin_115_141	-0.272783	-0.194255	-0.294713	-0.0250882	-0.171275	-0.080465	-0.143558	-0.420246	0.390687	-0.0754352	-0.249378	3.02951	-0.0475345	-0.110157	-0.18796	-0.0970503	-0.606168	-0.284668	0.558651	-0.14505	-0.190691	-0.241109	3236.69	1928.67
bin_115_142	0.644605	-0.194255	-0.294713	0.341471	-0.171275	-0.080465	-0.143558	1.29589	0.390687	-0.0754352	-0.249378	-0.387548	-0.0475345	-0.110157	-0.18796	-0.0970503	-0.606168	-0.284668	0.558651	-0.14505	-0.190691	-0.241109	3242.11	2031.2
bin_115_143	-0.272783	-0.194255	-0.294713	-0.391648	-0.171275	-0.080465	-0.143558	-0.420246	-0.441852	-0.0754352	-0.249378	-0.387548	-0.0475345	-0.110157	-0.18796	-0.0970503	-0.606168	-0.284668	-0.364973	-0.14505	-0.190691	-0.241109	3247	2123.98
bin_115_144	-0.272783	-0.194255	-0.294713	-0.391648	-0.171275	-0.080465	-0.143558	-0.420246	0.390687	-0.0754352	-0.249378	0.751473	-0.0475345	-0.110157	-0.18796	-0.0970503	1.26168	-0.284668	-0.364973	-0.14505	-0.190691	-0.241109	3247	2231.4
bin_115_145	-0.272783	-0.194255	-0.294713	-0.391648	-0.171275	-0.080465	-0.143558	-0.420246	-0.441852	-0.0754352	-0.249378	1.89049	-0.0475345	-0.110157	-0.18796	-0.0970503	-0.606168	-0.284668	-0.364973	-0.14505	-0.190691	-0.241109	3246.97	2314.43
bin_115_146	-0.272783	-0.194255	-0.294713	0.341471	-0.171275	-0.080465	-0.143558	-0.420246	1.22323	-0.0754352	-0.249378	0.751473	-0.0475345	-0.110157	-0.18796	-0.0970503	-0.606168	-0.284668	-0.364973	-0.14505	-0.190691	1.31768	3240.97	2409.28
bin_115_147	-0.272783	1.04586	-0.294713	1.07459	-0.171275	-0.080465	-0.143558	-0.420246	-0.441852	-0.0754352	-0.249378	3.02951	-0.0475345	-0.110157	-0.18796	-0.0970503	0.639062	-0.284668	-0.364973	-0.14505	-0.190691	-0.241109	3244.54	2492.68
bin_115_148	0.644605	-0.194255	-0.294713	1.80771	-0.171275	-0.080465	-0.143558	-0.420246	1.22323	-0.0754352	-0.249378	-0.387548	-0.0475345	-0.110157	-0.18796	-0.0970503	0.0164472	-0.284668	3.32952	-0.14505	-0.190691	-0.241109	3253.91	2571.11
bin_115_149	-0.272783	-0.194255	-0.294713	2.17427	-0.171275	-0.080465	10	-0.420246	-0.441852	-0.0754352	-0.249378	-0.387548	-0.0475345	-0.110157	-0.18796	-0.0970503	0.0164472	-0.284668	3.32952	-0.14505	-0.190691	-0.241109	3266.39	2637.93
bin_115_150	-0.272783	1.04586	-0.294713	1.07459	-0.171275	-0.080465	-0.143558	0.151801	2.05576	-0.0754352	1.15305	0.751473	-0.0475345	-0.110157	-0.18796	-0.0970503	0.639062	-0.284668	-0.364973	-0.14505	-0.190691	-0.241109	3281.18	2705.02
bin_115_151	0.644605	-0.194255	-0.294713	-0.391648	-0.171275	-0.080465	-0.143558	-0.420246	-0.441852	-0.0754352	1.15305	1.89049	-0.0475345	-0.110157	-0.18796	3.00078	8.11044	-0.284668	3.32952	-0.14505	-0.190691	-0.241109	3293.24	2763.45
bin_115_152	-0.272783	-0.194255	-0.294713	-0.391648	-0.171275	-0.080465	-0.143558	-0.420246	-0.441852	-0.0754352	2.55547	1.89049	-0.0475345	-0.110157	-0.18796	-0.0970503	1.88429	-0.284668	-0.364973	-0.14505	-0.190691	-0.241109	3307.62	2826.65
bin_115_153	-0.272783	-0.194255	-0.294713	-0.391648	-0.171275	-0.080465	-0.143558	-0.420246	-0.441852	-0.0754352	1.15305	0.751473	-0.0475345	-0.110157	-0.18796	-0.0970503	0.639062	-0.284668	1.48227	-0.14505	-0.190691	-0.241109	3324.22	2887.15
bin_115_154	-0.272783	-0.194255	-0.294713	-0.391648	-0.171275	-0.080465	-0.143558	-0.420246	0.390687	-0.0754352	-0.249378	-0.387548	-0.0475345	-0.110157	-0.18796	-0.0970503	0.0164472	-0.284668	1.48227	-0.14505	-0.190691	-0.241109	3339.77	2954.04
bin_115_155	-0.272783	-0.194255	-0.294713	-0.0250882	0.373535	-0.080465	-0.143558	-0.420246	-0.441852	-0.0754352	-0.249378	-0.387548	-0.0475345	-0.110157	-0.18796	-0.0970503	-0.606168	-0.284668	-0.364973	-0.14505	-0.190691	-0.241109	3359.3	3017.51
bin_115_156	-0.272783	-0.194255	-0.294713	-0.391648	-0.171275	-0.080465	-0.143558	-0.420246	-0.441852	-0.0754352	-0.249378	-0.387548	-0.0475345	-0.110157	-0.18796	-0.0970503	-0.606168	-0.284668	-0.364973	-0.14505	-0.190691	-0.241109	3378.83	3076.1
bin_115_157	-0.272783	-0.194255	-0.294713	-0.391648	-0.171275	-0.080465	-0.143558	0.151801	-0.441852	-0.0754352	-0.249378	0.751473	-0.0475345	-0.110157	4.76715	-0.0970503	-0.606168	0.281639	-0.364973	-0.14505	-0.190691	-0.241109	3390.77	3134.7
bin_115_158	-0.272783	-0.194255	-0.294713	-0.0250882	-0.171275	-0.080465	-0.143558	-0.420246	-0.441852	-0.0754352	-0.249378	1.89049	-0.0475345	-0.110157	-0.18796	-0.0970503	-0.606168	-0.284668	0.558651	-0.14505	-0.190691	-0.241109	3409.65	3204.86
bin_115_159	-0.272783	-0.194255	-0.294713	-0.391648	-0.171275	-0.080465	-0.143558	-0.420246	-0.441852	-0.0754352	-0.249378	0.751473	-0.0475345	-0.110157	-0.18796	-0.0970503	2.50691	-0.284668	-0.364973	-0.14505	-0.190691	-0.241109	3427.66	3271.41
bin_115_160	-0.272783	-0.194255	-0.294713	-0.0250882	-0.171275	-0.080465	-0.143558	-0.420246	-0.441852	-0.0754352	-0.249378	-0.387548	-0.0475345	-0.110157	-0.18796	0.677408	0.0164472	-0.284668	-0.364973	-0.14505	-0.190691	-0.241109	3439.59	3330
bin_115_161	-0.272783	1.04586	-0.294713	-0.391648	-0.171275	-0.080465	-0.143558	-0.420246	-0.441852	-0.0754352	-0.249378	1.89049	-0.0475345	-0.110157	-0.18796	-0.0970503	0.0164472	-0.284668	-0.364973	-0.14505	-0.190691	-0.241109	3456.95	3398.36
bin_115_162	-0.272783	-0.194255	-0.294713	-0.391648	-0.171275	-0.080465	-0.143558	-0.420246	-0.441852	-0.0754352	-0.249378	-0.387548	-0.0475345	-0.110157	-0.18796	-0.0970503	0.0164472	-0.284668	-0.364973	-0.14505	-0.190691	-0.241109	3468.61	3470.26
bin_115_163	-0.272783	-0.194255	-0.294713	-0.391648	-0.171275	-0.080465	-0.143558	-0.420246	-0.441852	-0.0754352	-0.249378	-0.387548	-0.0475345	-0.110157	-0.18796	-0.0970503	0.639062	-0.284668	-0.364973	-0.14505	-0.190691	-0.241109	3486.25	3544.84
bin_115_164	-0.272783	-0.194255	-0.294713	-0.0250882	-0.171275	-0.080465	-0.143558	-0.420246	-0.441852	-0.0754352	-0.249378	1.89049	-0.0475345	-0.110157	-0.18796	-0.0970503	-0.606168	0.847946	-0.364973	-0.14505	-0.190691	-0.241109	3496.02	3622.97
bin_115_165	-0.272783	-0.194255	-0.294713	-0.391648	-0.171275	-0.080465	-0.143558	-0.420246	-0.441852	-0.0754352	1.15305	-0.387548	-0.0475345	-0.110157	-0.18796	-0.0970503	0.0164472	-0.284668	-0.364973	-0.14505	-0.190691	-0.241109	3505.78	3701.09
bin_115_166	0.644605	-0.194255	-0.294713	-0.391648	-0.171275	-0.080465	6.92706	-0.420246	-0.441852	-0.0754352	-0.249378	-0.387548	-0.0475345	-0.110157	2.2896	-0.0970503	3.75214	-0.284668	-0.364973	-0.14505	-0.190691	-0.241109	3515.55	3798.74
bin_115_167	-0.272783	-0.194255	-0.294713	-0.391648	-0.171275	-0.080465	-0.143558	-0.420246	-0.441852	-0.0754352	-0.249378	-0.387548	-0.0475345	-0.110157	2.2896	-0.0970503	1.26168	-0.284668	-0.364973	-0.14505	-0.190691	-0.241109	3525.31	3886.63
bin_115_168	-0.272783	1.04586	-0.294713	-0.391648	-0.171275	-0.080465	-0.143558	-0.420246	-0.441852	-0.0754352	-0.249378	-0.387548	-0.0475345	-0.110157	9.72226	-0.0970503	0.639062	-0.284668	0.558651	-0.14505	-0.190691	-0.241109	3530.01	4003.45
bin_115_169	-0.272783	-0.194255	-0.294713	-0.391648	-0.171275	-0.080465	-0.143558	-0.420246	-0.441852	-0.0754352	-0.249378	0.751473	-0.0475345	-0.110157	-0.18796	-0.0970503	-0.606168	-0.284668	-0.364973	-0.14505	-0.190691	-0.241109	3535.08	4130.77
bin_115_170	-0.272783	-0.194255	-0.294713	-0.391648	-0.171275	-0.080465	-0.143558	-0.420246	-0.441852	-0.0754352	-0.249378	-0.387548	-0.0475345	-0.110157	9.72226	3.00078	-0.606168	0.281639	-0.364973	-0.14505	-0.190691	-0.241109	3539.95	4283.36
bin_115_171	-0.272783	-0.194255	-0.294713	-0.0250882	-0.171275	-0.080465	-0.143558	-0.420246	-0.441852	-0.0754352	-0.249378	-0.387548	-0.0475345	-0.110157	-0.18796	0.677408	0.639062	-0.284668	-0.364973	-0.14505	-0.190691	-0.241109	3544.84	4433.49
bin_115_172	-0.272783	-0.194255	-0.294713	-0.391648	-0.171275	-0.080465	-0.143558	-0.420246	-0.441852	-0.0754352	-0.249378	-0.387548	-0.0475345	-0.110157	-0.18796	-0.0970503	0.0164472	-0.284668	-0.364973	-0.14505	-0.190691	-0.241109	3554.61	4628.8
bin_115_173	-0.272783	-0.194255	-0.294713	-0.391648	-0.171275	-0.080465	-0.143558	-0.420246	-0.441852	-0.0754352	-0.249378	-0.387548	-0.0475345	-0.110157	-0.18796	-0.0970503	-0.606168	-0.284668	-0.364973	-0.14505	0.64676	-0.241109	3564.37	4824.11
bin_115_174	-0.272783	-0.194255	-0.294713	-0.391648	-0.171275	-0.080465	-0.143558	-0.420246	-0.441852	-0.0754352	-0.249378	0.751473	-0.0475345	-0.110157	-0.18796	-0.0970503	1.26168	0.847946	-0.364973	-0.14505	-0.190691	-0.241109	3574.14	4980.36
bin_115_175	-0.272783	-0.194255	-0.294713	-0.391648	-0.171275	-0.080465	-0.143558	-0.420246	-0.441852	-0.0754352	-0.249378	-0.387548	-0.0475345	-0.110157	-0.18796	-0.0970503	2.50691	-0.284668	-0.364973	-0.14505	-0.190691	-0.241109	3583.9	5136.6
bin_115_176	-0.272783	-0.194255	-0.294713	-0.391648	-0.171275	-0.080465	-0.143558	-0.420246	-0.441852	-0.0754352	-0.249378	1.89049	-0.0475345	-0.110157	-0.18796	-0.0970503	0.0164472	-0.284668	1.48227	-0.14505	-0.190691	-0.241109	3593.67	5263.55
bin_115_177	-0.272783	-0.194255	-0.294713	-0.391648	-0.171275	-0.080465	-0.143558	-0.420246	-0.441852	-0.0754352	-0.249378	0.751473	-0.0475345	-0.110157	-0.18796	-0.0970503	-0.606168	0.281639	0.558651	-0.14505	-0.190691	-0.241109	3593.67	5380.74
bin_115_178	-0.272783	-0.194255	-0.294713	-0.391648	-0.171275	-0.080465	-0.143558	-0.420246	-0.441852	-0.0754352	-0.249378	-0.387548	-0.0475345	-0.110157	-0.18796	-0.0970503	2.50691	-0.284668	0.558651	-0.14505	-0.190691	-0.241109	3593.67	5488.16
bin_115_179	-0.272783	-0.194255	-0.294713	-0.391648	-0.171275	-0.080465	-0.143558	-0.420246	-0.441852	-0.0754352	-0.249378	-0.387548	-0.0475345	-0.110157	-0.18796	-0.0970503	-0.606168	-0.284668	0.558651	-0.14505	-0.190691	-0.241109	3594.28	5579.1
bin_115_180	-0.272783	-0.194255	-0.294713	-0.391648	-0.171275	-0.080465	-0.143558	-0.420246	-0.441852	-0.0754352	-0.249378	-0.387548	-0.0475345	-0.110157	-0.18796	-0.0970503	1.26168	-0.284668	1.48227	-0.14505	-0.190691	-0.241109	3593.67	5663.94
bin_115_181	-0.272783	-0.194255	-0.294713	0.341471	-0.171275	-0.080465	-0.143558	0.723847	-0.441852	-0.0754352	-0.249378	-0.387548	-0.0475345	-0.110157	-0.18796	-0.0970503	-0.606168	-0.284668	-0.364973	-0.14505	-0.190691	-0.241109	3590.41	5748.57
bin_115_182	-0.272783	-0.194255	0.84303	-0.391648	-0.171275	-0.080465	-0.143558	-0.420246	-0.441852	-0.0754352	-0.249378	-0.387548	-0.0475345	-0.110157	-0.18796	-0.0970503	0.639062	-0.284668	-0.364973	-0.14505	-0.190691	-0.241109	3586.29	5822.74
bin_115_183	-0.272783	-0.194255	0.84303	-0.0250882	-0.171275	-0.080465	-0.143558	-0.420246	0.390687	-0.0754352	-0.249378	-0.387548	-0.0475345	-0.110157	-0.18796	-0.0970503	1.26168	-0.284668	-0.364973	-0.14505	-0.190691	-0.241109	3583.9	5898.31
bin_115_184	0.644605	-0.194255	-0.294713	-0.391648	-0.171275	-0.080465	-0.143558	-0.420246	-0.441852	-0.0754352	-0.249378	-0.387548	-0.0475345	-0.110157	2.2896	-0.0970503	0.0164472	-0.284668	-0.364973	-0.14505	-0.190691	-0.241109	3583.9	5986.19
bin_115_185	-0.272783	-0.194255	0.84303	-0.391648	-0.171275	-0.080465	-0.143558	-0.420246	-0.441852	-0.0754352	-0.249378	-0.387548	-0.0475345	-0.110157	-0.18796	-0.0970503	-0.606168	-0.284668	-0.364973	-0.14505	0.64676	-0.241109	3578.25	6051
bin_115_186	-0.272783	-0.194255	-0.294713	-0.391648	-0.171275	-0.080465	-0.143558	-0.420246	-0.441852	-0.0754352	-0.249378	-0.387548	-0.0475345	-0.110157	-0.18796	-0.0970503	-0.606168	0.281639	-0.364973	-0.14505	-0.190691	-0.241109	3570.93	6126.15
bin_115_187	-0.272783	-0.194255	-0.294713	-0.391648	-0.171275	-0.080465	-0.143558	-0.420246	-0.441852	-0.0754352	-0.249378	0.751473	-0.0475345	-0.110157	-0.18796	-0.0970503	-0.606168	-0.284668	-0.364973	-0.14505	-0.190691	-0.241109	3565.49	6201.57
bin_115_188	-0.272783	-0.194255	-0.294713	-0.391648	-0.171275	-0.080465	-0.143558	-0.420246	-0.441852	-0.0754352	-0.249378	-0.387548	-0.0475345	-0.110157	2.2896	-0.0970503	-0.606168	-0.284668	-0.364973	-0.14505	-0.190691	-0.241109	3564.37	6279.16
bin_115_189	-0.272783	-0.194255	-0.294713	-0.391648	0.373535	-0.080465	-0.143558	-0.420246	-0.441852	-0.0754352	-0.249378	-0.387548	-0.0475345	-0.110157	-0.18796	-0.0970503	-0.606168	0.847946	-0.364973	-0.14505	-0.190691	-0.241109	3564.37	6347.51
bin_115_190	-0.272783	-0.194255	-0.294713	-0.391648	-0.171275	-0.080465	-0.143558	-0.420246	-0.441852	-0.0754352	-0.249378	4.16853	-0.0475345	-0.110157	-0.18796	-0.0970503	0.639062	-0.284668	-0.364973	-0.14505	-0.190691	-0.241109	3554.61	6425.64
bin_115_191	-0.272783	-0.194255	-0.294713	-0.0250882	-0.171275	-0.080465	-0.143558	-0.420246	-0.441852	-0.0754352	-0.249378	-0.387548	-0.0475345	-0.110157	-0.18796	-0.0970503	-0.606168	-0.284668	-0.364973	-0.14505	-0.190691	-0.241109	3554.61	6493.99
bin_115_192	-0.272783	-0.194255	-0.294713	-0.0250882	-0.171275	-0.080465	-0.143558	-0.420246	-0.441852	-0.0754352	-0.249378	-0.387548	-0.0475345	-0.110157	2.2896	-0.0970503	0.0164472	0.281639	-0.364973	-0.14505	-0.190691	-0.241109	3544.84	6572.12
bin_115_193	-0.272783	-0.194255	-0.294713	-0.391648	-0.171275	-0.080465	-0.143558	-0.420246	-0.441852	-0.0754352	-0.249378	-0.387548	-0.0475345	-0.110157	-0.18796	-0.0970503	0.639062	-0.284668	-0.364973	-0.14505	-0.190691	-0.241109	3539.26	6637.95
bin_115_194	-0.272783	-0.194255	-0.294713	-0.391648	0.373535	-0.080465	-0.143558	-0.420246	-0.441852	-0.0754352	-0.249378	-0.387548	-0.0475345	-0.110157	-0.18796	-0.0970503	-0.606168	0.847946	-0.364973	-0.14505	-0.190691	-0.241109	3534.86	6714.35
bin_115_195	2.47938	-0.194255	-0.294713	-0.391648	0.918346	-0.080465	-0.143558	-0.420246	-0.441852	-0.0754352	-0.249378	-0.387548	-0.0475345	-0.110157	2.2896	-0.0970503	-0.606168	-0.284668	0.558651	-0.14505	-0.190691	-0.241109	3528.61	6786.14
bin_115_196	-0.272783	-0.194255	-0.294713	-0.391648	1.46316	-0.080465	-0.143558	-0.420246	-0.441852	-0.0754352	-0.249378	-0.387548	-0.0475345	-0.110157	-0.18796	-0.0970503	0.0164472	0.281639	-0.364973	-0.14505	-0.190691	-0.241109	3515.55	6865.08
bin_115_197	-0.272783	-0.194255	-0.294713	-0.391648	-0.171275	-0.080465	-0.143558	-0.420246	-0.441852	-0.0754352	-0.249378	5.30755	-0.0475345	3.66943	-0.18796	-0.0970503	0.639062	-0.284668	-0.364973	-0.14505	-0.190691	-0.241109	3515.55	6933.44
bin_115_198	0.644605	-0.194255	-0.294713	-0.0250882	-0.171275	-0.080465	-0.143558	0.151801	-0.441852	-0.0754352	-0.249378	-0.387548	-0.0475345	-0.110157	-0.18796	-0.0970503	-0.606168	0.281639	-0.364973	-0.14505	-0.190691	-0.241109	3505.78	7011.56
bin_115_199	-0.272783	-0.194255	-0.294713	-0.391648	-0.171275	-0.080465	-0.143558	-0.420246	-0.441852	-0.0754352	-0.249378	0.751473	-0.0475345	-0.110157	-0.18796	-0.0970503	-0.606168	0.847946	-0.364973	-0.14505	-0.190691	-0.241109	3496.02	7099.45
bin_115_200	-0.272783	-0.194255	-0.294713	-0.391648	0.373535	-0.080465	-0.143558	-0.420246	-0.441852	-0.0754352	-0.249378	-0.387548	-0.0475345	-0.110157	-0.18796	-0.0970503	-0.606168	-0.284668	-0.364973	-0.14505	2.32166	-0.241109	3486.25	7177.57
bin_115_201	-0.272783	-0.194255	-0.294713	0.341471	-0.171275	-0.080465	-0.143558	-0.420246	-0.441852	-0.0754352	-0.249378	-0.387548	-0.0475345	-0.110157	-0.18796	-0.0970503	2.50691	0.281639	-0.364973	-0.14505	2.32166	-0.241109	3476.48	7255.7
bin_115_202	-0.272783	-0.194255	-0.294713	-0.391648	0.918346	-0.080465	-0.143558	-0.420246	-0.441852	-0.0754352	-0.249378	-0.387548	-0.0475345	-0.110157	-0.18796	-0.0970503	2.50691	0.281639	-0.364973	-0.14505	0.64676	-0.241109	3456.95	7343.59
bin_115_203	-0.272783	-0.194255	-0.294713	-0.391648	4.18721	-0.080465	-0.143558	-0.420246	-0.441852	-0.0754352	-0.249378	-0.387548	-0.0475345	-0.110157	-0.18796	-0.0970503	-0.606168	-0.284668	-0.364973	-0.14505	5.67147	-0.241109	3450.32	7422.26
bin_115_204	-0.272783	-0.194255	-0.294713	-0.391648	1.46316	-0.080465	-0.143558	-0.420246	-0.441852	-0.0754352	-0.249378	-0.387548	-0.0475345	-0.110157	-0.18796	-0.0970503	-0.606168	-0.284668	-0.364973	-0.14505	3.99656	-0.241109	3437.42	7519.36
bin_115_205	-0.272783	-0.194255	0.84303	-0.391648	0.918346	-0.080465	-0.143558	-0.420246	-0.441852	-0.0754352	-0.249378	-0.387548	-0.0475345	-0.110157	-0.18796	-0.0970503	1.88429	1.41425	-0.364973	-0.14505	-0.190691	-0.241109	3413.01	7607.25
bin_115_206	-0.272783	-0.194255	-0.294713	-0.391648	2.55278	-0.080465	-0.143558	-0.420246	-0.441852	-0.0754352	-0.249378	-0.387548	-0.0475345	-0.110157	-0.18796	-0.0970503	4.37475	0.281639	-0.364973	-0.14505	4.83401	-0.241109	3398.36	7697.85
bin_115_207	-0.272783	-0.194255	-0.294713	-0.0250882	2.00797	-0.080465	-0.143558	-0.420246	-0.441852	-0.0754352	-0.249378	-0.387548	-0.0475345	-0.110157	-0.18796	-0.0970503	0.639062	1.41425	-0.364973	-0.14505	1.48421	-0.241109	3382.9	7791.98
bin_115_208	-0.272783	-0.194255	-0.294713	-0.391648	-0.171275	-0.080465	-0.143558	-0.420246	-0.441852	-0.0754352	-0.249378	-0.387548	-0.0475345	-0.110157	-0.18796	-0.0970503	1.26168	-0.284668	-0.364973	-0.14505	-0.190691	-0.241109	3359.3	7900.21
bin_115_209	-0.272783	-0.194255	-0.294713	-0.391648	-0.171275	-0.080465	-0.143558	-0.420246	-0.441852	-0.0754352	-0.249378	-0.387548	-0.0475345	-0.110157	-0.18796	-0.0970503	1.26168	-0.284668	-0.364973	-0.14505	-0.190691	1.31768	3330	7997.87
bin_115_210	-0.272783	-0.194255	-0.294713	0.341471	-0.171275	4.76914	-0.143558	-0.420246	-0.441852	-0.0754352	-0.249378	-0.387548	-0.0475345	-0.110157	-0.18796	-0.0970503	0.0164472	0.281639	-0.364973	-0.14505	-0.190691	-0.241109	3310.47	8095.52
bin_115_211	-0.272783	-0.194255	-0.294713	-0.0250882	-0.171275	-0.080465	-0.143558	-0.420246	-0.441852	-0.0754352	-0.249378	-0.387548	-0.0475345	-0.110157	-0.18796	-0.0970503	0.639062	-0.284668	-0.364973	-0.14505	0.64676	-0.241109	3276.29	8222.47
bin_115_212	-0.272783	-0.194255	-0.294713	-0.391648	0.373535	-0.080465	-0.143558	-0.420246	-0.441852	-0.0754352	-0.249378	-0.387548	-0.0475345	-0.110157	-0.18796	-0.0970503	0.0164472	-0.284668	-0.364973	-0.14505	-0.190691	-0.241109	3251.88	8339.66
bin_115_213	-0.272783	-0.194255	-0.294713	-0.391648	-0.171275	-0.080465	-0.143558	-0.420246	1.22323	-0.0754352	-0.249378	-0.387548	-0.0475345	-0.110157	-0.18796	-0.0970503	-0.606168	-0.284668	-0.364973	-0.14505	-0.190691	-0.241109	3212.82	8486.14
bin_115_214	-0.272783	-0.194255	-0.294713	-0.0250882	0.918346	-0.080465	-0.143558	0.151801	-0.441852	-0.0754352	-0.249378	-0.387548	-0.0475345	-0.110157	-0.18796	-0.0970503	0.639062	-0.284668	-0.364973	-0.14505	-0.190691	-0.241109	3144.46	8740.04
bin_115_215	-0.272783	-0.194255	-0.294713	-0.391648	2.55278	-0.080465	-0.143558	-0.420246	-0.441852	-0.0754352	-0.249378	-0.387548	-0.0475345	-0.110157	-0.18796	-0.0970503	-0.606168	0.281639	-0.364973	-0.14505	2.32166	-0.241109	2997.98	9208.78
bin_115_216	-0.272783	-0.194255	-0.294713	-0.0250882	-0.171275	-0.080465	-0.143558	-0.420246	-0.441852	-0.0754352	-0.249378	4.16853	-0.0475345	-0.110157	-0.18796	-0.0970503	0.0164472	-0.284668	-0.364973	-0.14505	-0.190691	-0.241109	2910.09	9404.09
bin_115_217	-0.272783	-0.194255	-0.294713	-0.391648	-0.171275	-0.080465	-0.143558	-0.420246	-0.441852	-0.0754352	-0.249378	-0.387548	-0.0475345	-0.110157	-0.18796	-0.0970503	-0.606168	-0.284668	-0.364973	-0.14505	-0.190691	-0.241109	2841.73	9521.27
bin_115_218	-0.272783	-0.194255	-0.294713	0.341471	-0.171275	-0.080465	-0.143558	-0.420246	-0.441852	-0.0754352	-0.249378	-0.387548	-0.0475345	-0.110157	-0.18796	-0.0970503	-0.606168	-0.284668	0.558651	-0.14505	-0.190691	-0.241109	2783.14	9599.39
bin_115_219	-0.272783	-0.194255	0.84303	2.17427	-0.171275	-0.080465	-0.143558	-0.420246	-0.441852	-0.0754352	-0.249378	-0.387548	-0.0475345	-0.110157	-0.18796	-0.0970503	0.639062	2.54687	0.558651	-0.14505	-0.190691	1.31768	2734.31	9648.22
bin_115_220	-0.272783	-0.194255	-0.294713	1.07459	-0.171275	-0.080465	-0.143558	-0.420246	-0.441852	-0.0754352	-0.249378	-0.387548	-0.0475345	-0.110157	-0.18796	-0.0970503	-0.606168	-0.284668	-0.364973	-0.14505	-0.190691	-0.241109	2695.25	9697.05
bin_115_221	-0.272783	-0.194255	-0.294713	0.341471	-0.171275	-0.080465	-0.143558	-0.420246	2.8883	-0.0754352	-0.249378	-0.387548	-0.0475345	-0.110157	-0.18796	-0.0970503	0.639062	2.54687	-0.364973	-0.14505	-0.190691	-0.241109	2656.19	9739.36
bin_115_222	-0.272783	-0.194255	-0.294713	2.17427	-0.171275	-0.080465	-0.143558	-0.420246	-0.441852	-0.0754352	-0.249378	-0.387548	-0.0475345	-0.110157	-0.18796	-0.0970503	0.639062	1.41425	-0.364973	-0.14505	-0.190691	4.43526	2617.13	9775.17
bin_115_223	-0.272783	-0.194255	-0.294713	2.90739	-0.171275	-0.080465	-0.143558	-0.420246	-0.441852	-0.0754352	-0.249378	-0.387548	-0.0475345	-0.110157	-0.18796	0.677408	0.639062	2.54687	-0.364973	-0.14505	-0.190691	-0.241109	2568.3	9804.47
bin_115_224	-0.272783	-0.194255	-0.294713	2.54083	-0.171275	-0.080465	-0.143558	-0.420246	-0.441852	-0.0754352	-0.249378	-0.387548	-0.0475345	-0.110157	-0.18796	-0.0970503	-0.606168	0.847946	-0.364973	-0.14505	0.64676	1.31768	2529.24	9843.53
bin_115_225	-0.272783	-0.194255	-0.294713	1.44115	0.373535	-0.080465	-0.143558	-0.420246	-0.441852	-0.0754352	-0.249378	-0.387548	-0.0475345	-0.110157	-0.18796	-0.0970503	-0.606168	0.847946	-0.364973	-0.14505	-0.190691	4.43526	2490.18	9872.83
bin_115_226	-0.272783	-0.194255	-0.294713	0.708031	-0.171275	-0.080465	-0.143558	0.151801	1.22323	-0.0754352	-0.249378	-0.387548	-0.0475345	-0.110157	-0.18796	-0.0970503	0.0164472	1.98056	-0.364973	-0.14505	-0.190691	1.31768	2457.63	9905.38
bin_115_227	-0.272783	-0.194255	-0.294713	1.07459	-0.171275	-0.080465	-0.143558	-0.420246	-0.441852	-0.0754352	-0.249378	-0.387548	-0.0475345	-0.110157	-0.18796	-0.0970503	1.88429	0.281639	-0.364973	-0.14505	-0.190691	5.99405	2412.06	9931.42
bin_115_228	-0.272783	-0.194255	-0.294713	-0.391648	-0.171275	-0.080465	-0.143558	-0.420246	-0.441852	-0.0754352	-0.249378	-0.387548	-0.0475345	-0.110157	-0.18796	-0.0970503	0.0164472	2.54687	-0.364973	-0.14505	-0.190691	1.31768	2372.99	9970.48
bin_115_229	-0.272783	-0.194255	0.84303	0.341471	-0.171275	-0.080465	-0.143558	0.151801	-0.441852	-0.0754352	-0.249378	-0.387548	-0.0475345	-0.110157	-0.18796	-0.0970503	0.0164472	0.281639	-0.364973	-0.14505	-0.190691	2.87647	2333.93	10009.5
bin_115_230	0.644605	-0.194255	0.84303	-0.391648	-0.171275	-0.080465	-0.143558	-0.420246	-0.441852	-0.0754352	-0.249378	-0.387548	-0.0475345	-0.110157	-0.18796	-0.0970503	1.26168	1.98056	-0.364973	-0.14505	-0.190691	5.99405	2301.38	10048.6
bin_115_231	-0.272783	-0.194255	-0.294713	1.80771	-0.171275	-0.080465	-0.143558	0.151801	-0.441852	-0.0754352	-0.249378	-0.387548	-0.0475345	-0.110157	-0.18796	-0.0970503	-0.606168	0.281639	-0.364973	-0.14505	-0.190691	9.11162	2265.57	10097.4
bin_115_232	-0.272783	-0.194255	-0.294713	2.90739	-0.171275	-0.080465	-0.143558	-0.420246	-0.441852	-0.0754352	-0.249378	-0.387548	-0.0475345	-0.110157	-0.18796	-0.0970503	2.50691	4.8121	-0.364973	-0.14505	-0.190691	2.87647	2226.51	10146.3
bin_115_233	-0.272783	-0.194255	-0.294713	2.17427	-0.171275	-0.080465	-0.143558	-0.420246	-0.441852	-0.0754352	-0.249378	-0.387548	-0.0475345	-0.110157	-0.18796	-0.0970503	-0.606168	-0.284668	-0.364973	-0.14505	-0.190691	2.87647	2182.57	10209.7
bin_115_234	-0.272783	-0.194255	-0.294713	2.17427	-0.171275	-0.080465	-0.143558	-0.420246	-0.441852	-0.0754352	-0.249378	-0.387548	-0.0475345	-0.110157	-0.18796	-0.0970503	-0.606168	0.847946	-0.364973	-0.14505	-0.190691	-0.241109	2138.62	10273.2
bin_115_235	-0.272783	-0.194255	-0.294713	4.00707	0.373535	-0.080465	-0.143558	1.86794	-0.441852	-0.0754352	-0.249378	1.89049	-0.0475345	-0.110157	-0.18796	-0.0970503	-0.606168	1.98056	-0.364973	-0.14505	-0.190691	-0.241109	2099.56	10351.3
bin_115_236	1.56199	1.04586	-0.294713	0.341471	-0.171275	-0.080465	-0.143558	0.151801	1.22323	-0.0754352	-0.249378	-0.387548	-0.0475345	-0.110157	-0.18796	-0.0970503	-0.606168	2.54687	-0.364973	-0.14505	-0.190691	-0.241109	2050.74	10439.2
bin_115_237	-0.272783	-0.194255	-0.294713	0.708031	-0.171275	-0.080465	-0.143558	-0.420246	-0.441852	-0.0754352	-0.249378	-0.387548	-0.0475345	-0.110157	-0.18796	-0.0970503	0.0164472	1.41425	-0.364973	-0.14505	1.48421	-0.241109	2011.67	10536.9
bin_116_130	-0.272783	-0.194255	-0.294713	-0.0250882	-0.171275	-0.080465	-0.143558	-0.420246	-0.441852	-0.0754352	-0.249378	-0.387548	-0.0475345	-0.110157	-0.18796	-0.0970503	-0.606168	-0.284668	-0.364973	-0.14505	-0.190691	-0.241109	2871.03	732.405
bin_116_131	-0.272783	-0.194255	-0.294713	-0.391648	-0.171275	-0.080465	-0.143558	0.151801	2.05576	-0.0754352	-0.249378	-0.387548	-0.0475345	-0.110157	-0.18796	-0.0970503	-0.606168	-0.284668	-0.364973	-0.14505	-0.190691	-0.241109	2929.62	849.59
bin_116_132	-0.272783	-0.194255	3.11852	-0.391648	-0.171275	-0.080465	-0.143558	0.723847	-0.441852	-0.0754352	-0.249378	0.751473	-0.0475345	-0.110157	-0.18796	-0.0970503	-0.606168	-0.284668	-0.364973	-0.14505	-0.190691	-0.241109	2997.98	976.541
bin_116_133	-0.272783	-0.194255	-0.294713	-0.391648	-0.171275	-0.080465	-0.143558	3.01203	2.05576	-0.0754352	-0.249378	-0.387548	-0.0475345	-0.110157	-0.18796	-0.0970503	-0.606168	-0.284668	-0.364973	-0.14505	-0.190691	-0.241109	3046.81	1093.73
bin_116_134	-0.272783	-0.194255	-0.294713	-0.391648	-0.171275	-0.080465	-0.143558	-0.420246	0.390687	-0.0754352	-0.249378	-0.387548	-0.0475345	-0.110157	-0.18796	-0.0970503	-0.606168	-0.284668	-0.364973	-0.14505	-0.190691	-0.241109	3095.63	1201.14
bin_116_135	-0.272783	-0.194255	-0.294713	-0.391648	-0.171275	-0.080465	-0.143558	5.87227	3.72084	-0.0754352	-0.249378	-0.387548	-0.0475345	-0.110157	-0.18796	-0.0970503	-0.606168	-0.284668	-0.364973	-0.14505	-0.190691	-0.241109	3139.58	1308.56
bin_116_136	0.644605	-0.194255	-0.294713	-0.391648	-0.171275	-0.080465	-0.143558	0.723847	0.390687	-0.0754352	-0.249378	-0.387548	-0.0475345	-0.110157	-0.18796	-0.0970503	-0.606168	-0.284668	-0.364973	-0.14505	-0.190691	-0.241109	3178.64	1415.98
bin_116_137	-0.272783	1.04586	-0.294713	-0.391648	-0.171275	-0.080465	-0.143558	1.29589	1.22323	-0.0754352	-0.249378	-0.387548	-0.0475345	-0.110157	-0.18796	-0.0970503	0.0164472	-0.284668	-0.364973	-0.14505	-0.190691	-0.241109	3208.75	1514.86
bin_116_138	-0.272783	-0.194255	-0.294713	-0.391648	-0.171275	-0.080465	-0.143558	-0.420246	-0.441852	-0.0754352	1.15305	-0.387548	-0.0475345	-0.110157	-0.18796	-0.0970503	-0.606168	-0.284668	-0.364973	-0.14505	-0.190691	-0.241109	3232.35	1611.29
bin_116_139	-0.272783	-0.194255	-0.294713	-0.391648	-0.171275	-0.080465	-0.143558	0.151801	0.390687	-0.0754352	-0.249378	0.751473	-0.0475345	-0.110157	-0.18796	-0.0970503	-0.606168	-0.284668	-0.364973	-0.14505	-0.190691	-0.241109	3255.14	1708.95
bin_116_140	-0.272783	-0.194255	-0.294713	-0.391648	-0.171275	-0.080465	-0.143558	0.151801	1.22323	-0.0754352	-0.249378	-0.387548	-0.0475345	-0.110157	-0.18796	-0.0970503	-0.606168	0.281639	-0.364973	-0.14505	-0.190691	-0.241109	3271.41	1816.37
bin_116_141	-0.272783	1.04586	-0.294713	-0.391648	-0.171275	-0.080465	-0.143558	-0.420246	0.390687	-0.0754352	-0.249378	-0.387548	-0.0475345	-0.110157	-0.18796	-0.0970503	0.0164472	-0.284668	-0.364973	-0.14505	-0.190691	-0.241109	3281.18	1914.02
bin_116_142	1.56199	-0.194255	-0.294713	-0.391648	-0.171275	-0.080465	-0.143558	0.151801	0.390687	-0.0754352	-0.249378	0.751473	-0.0475345	-0.110157	-0.18796	-0.0970503	-0.606168	-0.284668	0.558651	-0.14505	-0.190691	-0.241109	3290.94	2011.67
bin_116_143	2.47938	-0.194255	-0.294713	-0.391648	-0.171275	-0.080465	-0.143558	0.151801	-0.441852	-0.0754352	-0.249378	-0.387548	-0.0475345	-0.110157	-0.18796	-0.0970503	-0.606168	-0.284668	-0.364973	-0.14505	-0.190691	-0.241109	3290.94	2109.33
bin_116_144	-0.272783	-0.194255	-0.294713	0.341471	-0.171275	-0.080465	-0.143558	-0.420246	-0.441852	-0.0754352	-0.249378	4.16853	-0.0475345	-0.110157	-0.18796	-0.0970503	-0.606168	-0.284668	-0.364973	-0.14505	-0.190691	-0.241109	3290.94	2213.52
bin_116_145	-0.272783	-0.194255	-0.294713	-0.391648	-0.171275	-0.080465	-0.143558	-0.420246	2.05576	-0.0754352	-0.249378	0.751473	-0.0475345	-0.110157	-0.18796	-0.0970503	-0.606168	0.281639	0.558651	-0.14505	-0.190691	-0.241109	3290.94	2314.4
bin_116_146	-0.272783	-0.194255	-0.294713	-0.0250882	-0.171275	-0.080465	-0.143558	0.723847	-0.441852	-0.0754352	-0.249378	0.751473	-0.0475345	-0.110157	-0.18796	-0.0970503	0.0164472	0.847946	-0.364973	-0.14505	-0.190691	-0.241109	3290.94	2402.29
bin_116_147	-0.272783	-0.194255	-0.294713	-0.391648	-0.171275	-0.080465	-0.143558	-0.420246	0.390687	-0.0754352	-0.249378	1.89049	-0.0475345	-0.110157	-0.18796	-0.0970503	-0.606168	-0.284668	-0.364973	-0.14505	-0.190691	-0.241109	3295.7	2475.9
bin_116_148	-0.272783	-0.194255	-0.294713	2.17427	-0.171275	-0.080465	-0.143558	-0.420246	-0.441852	-0.0754352	-0.249378	-0.387548	-0.0475345	-0.110157	-0.18796	-0.0970503	-0.606168	-0.284668	1.48227	-0.14505	-0.190691	-0.241109	3304.75	2555.22
bin_116_149	-0.272783	1.04586	-0.294713	4.37363	-0.171275	-0.080465	-0.143558	0.151801	0.390687	-0.0754352	-0.249378	-0.387548	-0.0475345	-0.110157	-0.18796	-0.0970503	3.12952	-0.284668	-0.364973	-0.14505	-0.190691	-0.241109	3314.69	2623.4
bin_116_150	-0.272783	-0.194255	1.98077	0.341471	-0.171275	-0.080465	-0.143558	-0.420246	1.22323	-0.0754352	-0.249378	-0.387548	-0.0475345	-0.110157	-0.18796	-0.0970503	1.26168	-0.284668	1.48227	-0.14505	-0.190691	-0.241109	3327.15	2689.93
bin_116_151	-0.272783	-0.194255	-0.294713	-0.0250882	-0.171275	-0.080465	6.92706	-0.420246	-0.441852	-0.0754352	1.15305	-0.387548	-0.0475345	-0.110157	-0.18796	1.45187	2.50691	0.281639	0.558651	-0.14505	-0.190691	-0.241109	3343.75	2750.59
bin_116_152	-0.272783	-0.194255	-0.294713	-0.0250882	-0.171275	-0.080465	-0.143558	-0.420246	-0.441852	-0.0754352	-0.249378	-0.387548	-0.0475345	-0.110157	-0.18796	0.677408	2.50691	-0.284668	-0.364973	-0.14505	-0.190691	1.31768	3359.3	2812.44
bin_116_153	-0.272783	-0.194255	-0.294713	-0.391648	-0.171275	-0.080465	-0.143558	-0.420246	-0.441852	-0.0754352	-0.249378	-0.387548	-0.0475345	-0.110157	-0.18796	-0.0970503	0.0164472	-0.284668	0.558651	-0.14505	-0.190691	-0.241109	3378.83	2880.79
bin_116_154	-0.272783	-0.194255	-0.294713	-0.0250882	-0.171275	-0.080465	-0.143558	0.151801	-0.441852	-0.0754352	-0.249378	-0.387548	-0.0475345	-0.110157	-0.18796	-0.0970503	0.639062	-0.284668	-0.364973	-0.14505	-0.190691	-0.241109	3393.12	2941.01
bin_116_155	-0.272783	-0.194255	-0.294713	-0.391648	-0.171275	-0.080465	-0.143558	-0.420246	-0.441852	-0.0754352	2.55547	-0.387548	-0.0475345	-0.110157	-0.18796	-0.0970503	3.75214	-0.284668	-0.364973	-0.14505	-0.190691	-0.241109	3417.89	2997.98
bin_116_156	-0.272783	-0.194255	-0.294713	-0.0250882	-0.171275	-0.080465	-0.143558	-0.420246	0.390687	-0.0754352	-0.249378	-0.387548	-0.0475345	-0.110157	-0.18796	-0.0970503	-0.606168	-0.284668	-0.364973	-0.14505	-0.190691	-0.241109	3425.03	3059.39
bin_116_157	-0.272783	-0.194255	-0.294713	-0.391648	-0.171275	-0.080465	-0.143558	1.29589	-0.441852	-0.0754352	-0.249378	-0.387548	-0.0475345	-0.110157	-0.18796	-0.0970503	-0.606168	-0.284668	0.558651	-0.14505	-0.190691	-0.241109	3443.93	3120.05
bin_116_158	-0.272783	-0.194255	-0.294713	-0.391648	-0.171275	-0.080465	-0.143558	-0.420246	1.22323	-0.0754352	-0.249378	-0.387548	-0.0475345	-0.110157	-0.18796	-0.0970503	0.0164472	-0.284668	-0.364973	-0.14505	-0.190691	-0.241109	3463.46	3188.41
bin_116_159	-0.272783	-0.194255	-0.294713	-0.391648	-0.171275	-0.080465	-0.143558	-0.420246	1.22323	-0.0754352	-0.249378	-0.387548	-0.0475345	-0.110157	7.24471	-0.0970503	3.12952	-0.284668	-0.364973	-0.14505	-0.190691	-0.241109	3477.67	3245.84
bin_116_160	-0.272783	-0.194255	0.84303	-0.391648	-0.171275	-0.080465	-0.143558	-0.420246	-0.441852	-0.0754352	-0.249378	1.89049	-0.0475345	3.66943	-0.18796	-0.0970503	-0.606168	-0.284668	-0.364973	-0.14505	-0.190691	-0.241109	3496.02	3310.47
bin_116_161	-0.272783	-0.194255	-0.294713	-0.0250882	-0.171275	-0.080465	-0.143558	-0.420246	-0.441852	-0.0754352	-0.249378	-0.387548	-0.0475345	-0.110157	-0.18796	-0.0970503	0.639062	-0.284668	-0.364973	-0.14505	-0.190691	-0.241109	3517.07	3370.89
bin_116_162	-0.272783	-0.194255	-0.294713	-0.391648	-0.171275	-0.080465	-0.143558	-0.420246	-0.441852	-0.0754352	-0.249378	-0.387548	-0.0475345	-0.110157	-0.18796	-0.0970503	-0.606168	-0.284668	-0.364973	-0.14505	-0.190691	-0.241109	3529.07	3444.56
bin_116_163	-0.272783	-0.194255	-0.294713	-0.391648	-0.171275	-0.080465	-0.143558	0.151801	-0.441852	-0.0754352	-0.249378	-0.387548	-0.0475345	-0.110157	-0.18796	-0.0970503	-0.606168	-0.284668	-0.364973	-0.14505	-0.190691	-0.241109	3540.12	3517.06
bin_116_164	-0.272783	-0.194255	-0.294713	-0.391648	-0.171275	-0.080465	-0.143558	-0.420246	-0.441852	-0.0754352	1.15305	-0.387548	-0.0475345	-0.110157	-0.18796	-0.0970503	-0.606168	-0.284668	-0.364973	-0.14505	-0.190691	-0.241109	3554.61	3593.67
bin_116_165	-0.272783	-0.194255	-0.294713	-0.391648	-0.171275	-0.080465	-0.143558	-0.420246	-0.441852	-0.0754352	-0.249378	-0.387548	-0.0475345	-0.110157	-0.18796	0.677408	0.639062	0.847946	-0.364973	-0.14505	-0.190691	-0.241109	3564.37	3681.56
bin_116_166	-0.272783	-0.194255	-0.294713	-0.391648	-0.171275	-0.080465	-0.143558	-0.420246	-0.441852	-0.0754352	-0.249378	-0.387548	-0.0475345	-0.110157	2.2896	-0.0970503	2.50691	1.41425	-0.364973	-0.14505	-0.190691	-0.241109	3574.14	3759.68
bin_116_167	-0.272783	-0.194255	-0.294713	-0.391648	-0.171275	-0.080465	-0.143558	-0.420246	-0.441852	-0.0754352	-0.249378	-0.387548	-0.0475345	-0.110157	-0.18796	-0.0970503	0.639062	-0.284668	-0.364973	-0.14505	-0.190691	-0.241109	3583.9	3857.34
bin_116_168	-0.272783	-0.194255	0.84303	-0.391648	0.373535	-0.080465	-0.143558	-0.420246	-0.441852	-0.0754352	-0.249378	-0.387548	-0.0475345	-0.110157	-0.18796	-0.0970503	0.0164472	-0.284668	0.558651	-0.14505	-0.190691	-0.241109	3588.61	3955.35
bin_116_169	-0.272783	-0.194255	-0.294713	-0.391648	-0.171275	-0.080465	-0.143558	-0.420246	-0.441852	-0.0754352	-0.249378	0.751473	-0.0475345	-0.110157	-0.18796	0.677408	-0.606168	-0.284668	-0.364973	-0.14505	-0.190691	-0.241109	3593.67	4091.71
bin_116_170	-0.272783	-0.194255	-0.294713	-0.391648	-0.171275	-0.080465	-0.143558	-0.420246	-0.441852	-0.0754352	-0.249378	1.89049	-0.0475345	-0.110157	-0.18796	-0.0970503	1.88429	-0.284668	-0.364973	-0.14505	-0.190691	-0.241109	3598.53	4227.26
bin_116_171	-0.272783	-0.194255	0.84303	-0.0250882	-0.171275	-0.080465	-0.143558	-0.420246	-0.441852	-0.0754352	-0.249378	-0.387548	-0.0475345	-0.110157	-0.18796	-0.0970503	-0.606168	-0.284668	-0.364973	-0.14505	-0.190691	-0.241109	3603.43	4394.43
bin_116_172	-0.272783	-0.194255	-0.294713	-0.391648	-0.171275	-0.080465	-0.143558	-0.420246	-0.441852	-0.0754352	-0.249378	0.751473	-0.0475345	-0.110157	-0.18796	-0.0970503	0.0164472	-0.284668	-0.364973	0.874755	0.64676	-0.241109	3613.2	4570.21
bin_116_173	-0.272783	-0.194255	-0.294713	-0.391648	0.373535	-0.080465	-0.143558	-0.420246	1.22323	-0.0754352	-0.249378	-0.387548	-0.0475345	3.66943	-0.18796	-0.0970503	-0.606168	-0.284668	0.558651	-0.14505	-0.190691	-0.241109	3622.97	4755.75
bin_116_174	-0.272783	-0.194255	-0.294713	-0.391648	-0.171275	-0.080465	-0.143558	-0.420246	-0.441852	-0.0754352	-0.249378	0.751473	-0.0475345	7.44902	-0.18796	-0.0970503	-0.606168	0.281639	-0.364973	-0.14505	-0.190691	-0.241109	3632.73	4951.06
bin_116_175	-0.272783	-0.194255	-0.294713	-0.391648	-0.171275	-0.080465	-0.143558	-0.420246	-0.441852	-0.0754352	-0.249378	-0.387548	-0.0475345	-0.110157	-0.18796	-0.0970503	-0.606168	-0.284668	1.48227	-0.14505	-0.190691	-0.241109	3637.43	5103.69
bin_116_176	-0.272783	-0.194255	-0.294713	-0.391648	-0.171275	-0.080465	-0.143558	0.151801	-0.441852	-0.0754352	-0.249378	1.89049	-0.0475345	-0.110157	4.76715	-0.0970503	0.0164472	-0.284668	5.17677	-0.14505	-0.190691	-0.241109	3652.26	5244.02
bin_116_177	-0.272783	-0.194255	-0.294713	-0.0250882	-0.171275	-0.080465	-0.143558	-0.420246	-0.441852	-0.0754352	-0.249378	-0.387548	-0.0475345	-0.110157	-0.18796	-0.0970503	0.639062	-0.284668	-0.364973	-0.14505	-0.190691	-0.241109	3655.52	5351.44
bin_116_178	-0.272783	-0.194255	-0.294713	-0.391648	-0.171275	-0.080465	-0.143558	-0.420246	-0.441852	-0.0754352	-0.249378	-0.387548	-0.0475345	-0.110157	-0.18796	-0.0970503	0.639062	-0.284668	0.558651	-0.14505	-0.190691	-0.241109	3657.14	5463.74
bin_116_179	0.644605	-0.194255	-0.294713	-0.391648	-0.171275	-0.080465	-0.143558	-0.420246	-0.441852	-0.0754352	-0.249378	-0.387548	-0.0475345	-0.110157	-0.18796	-0.0970503	-0.606168	-0.284668	-0.364973	-0.14505	-0.190691	-0.241109	3657.14	5561.4
bin_116_180	-0.272783	-0.194255	-0.294713	-0.391648	-0.171275	-0.080465	-0.143558	-0.420246	-0.441852	-0.0754352	-0.249378	-0.387548	-0.0475345	-0.110157	-0.18796	-0.0970503	0.0164472	-0.284668	1.48227	-0.14505	-0.190691	-0.241109	3656.99	5649.74
bin_116_181	0.644605	-0.194255	-0.294713	-0.0250882	-0.171275	-0.080465	-0.143558	0.723847	-0.441852	-0.0754352	-0.249378	-0.387548	-0.0475345	-0.110157	4.76715	-0.0970503	-0.606168	0.847946	6.10039	-0.14505	-0.190691	-0.241109	3655.24	5741.8
bin_116_182	0.644605	-0.194255	-0.294713	-0.0250882	0.918346	-0.080465	-0.143558	-0.420246	-0.441852	-0.0754352	-0.249378	-0.387548	-0.0475345	-0.110157	-0.18796	-0.0970503	0.0164472	-0.284668	0.558651	-0.14505	-0.190691	-0.241109	3652.26	5820.18
bin_116_183	-0.272783	-0.194255	-0.294713	-0.391648	-0.171275	-0.080465	-0.143558	-0.420246	-0.441852	-0.0754352	-0.249378	-0.387548	-0.0475345	-0.110157	-0.18796	-0.0970503	0.0164472	-0.284668	-0.364973	-0.14505	-0.190691	-0.241109	3648.19	5902.93
bin_116_184	-0.272783	-0.194255	-0.294713	-0.391648	0.373535	-0.080465	-0.143558	-0.420246	-0.441852	-0.0754352	-0.249378	-0.387548	-0.0475345	-0.110157	-0.18796	-0.0970503	0.0164472	0.281639	-0.364973	-0.14505	-0.190691	-0.241109	3645.92	5973.16
bin_116_185	1.56199	-0.194255	0.84303	-0.391648	-0.171275	-0.080465	-0.143558	-0.420246	-0.441852	-0.0754352	-0.249378	-0.387548	-0.0475345	-0.110157	-0.18796	-0.0970503	0.0164472	1.98056	1.48227	-0.14505	-0.190691	-0.241109	3652.26	6054.55
bin_116_186	-0.272783	-0.194255	-0.294713	-0.0250882	-0.171275	-0.080465	-0.143558	-0.420246	-0.441852	-0.0754352	-0.249378	-0.387548	-0.0475345	-0.110157	-0.18796	-0.0970503	-0.606168	0.281639	-0.364973	-0.14505	-0.190691	-0.241109	3642.5	6132.67
bin_116_187	0.644605	-0.194255	-0.294713	-0.0250882	-0.171275	-0.080465	6.92706	-0.420246	-0.441852	-0.0754352	-0.249378	-0.387548	-0.0475345	-0.110157	2.2896	-0.0970503	0.0164472	0.847946	-0.364973	-0.14505	-0.190691	-0.241109	3635.22	6200.99
bin_116_188	-0.272783	-0.194255	-0.294713	-0.391648	-0.171275	-0.080465	-0.143558	-0.420246	-0.441852	-0.0754352	-0.249378	-0.387548	-0.0475345	-0.110157	-0.18796	-0.0970503	-0.606168	0.847946	-0.364973	-0.14505	-0.190691	-0.241109	3622.97	6279.16
bin_116_189	-0.272783	-0.194255	-0.294713	-0.0250882	-0.171275	-0.080465	-0.143558	-0.420246	-0.441852	-0.0754352	-0.249378	-0.387548	-0.0475345	-0.110157	-0.18796	-0.0970503	-0.606168	0.281639	-0.364973	-0.14505	-0.190691	-0.241109	3627.78	6342.89
bin_116_190	-0.272783	-0.194255	-0.294713	-0.391648	-0.171275	-0.080465	-0.143558	-0.420246	-0.441852	-0.0754352	-0.249378	-0.387548	-0.0475345	-0.110157	7.24471	-0.0970503	-0.606168	-0.284668	-0.364973	-0.14505	-0.190691	-0.241109	3622.97	6415.87
bin_116_191	-0.272783	-0.194255	-0.294713	-0.0250882	-0.171275	-0.080465	-0.143558	0.151801	-0.441852	-0.0754352	-0.249378	0.751473	-0.0475345	-0.110157	-0.18796	-0.0970503	-0.606168	0.281639	0.558651	-0.14505	-0.190691	-0.241109	3617.5	6481.65
bin_116_192	-0.272783	-0.194255	-0.294713	-0.391648	-0.171275	-0.080465	3.39175	-0.420246	-0.441852	-0.0754352	-0.249378	-0.387548	-0.0475345	-0.110157	-0.18796	-0.0970503	0.0164472	-0.284668	-0.364973	-0.14505	0.64676	-0.241109	3613.2	6562.35
bin_116_193	0.644605	-0.194255	0.84303	-0.0250882	0.373535	-0.080465	-0.143558	-0.420246	-0.441852	-0.0754352	-0.249378	-0.387548	-0.0475345	-0.110157	-0.18796	-0.0970503	3.75214	0.847946	-0.364973	-0.14505	-0.190691	-0.241109	3604.55	6631.25
bin_116_194	0.644605	-0.194255	-0.294713	-0.391648	-0.171275	-0.080465	-0.143558	-0.420246	0.390687	-0.0754352	-0.249378	-0.387548	-0.0475345	-0.110157	2.2896	-0.0970503	1.26168	-0.284668	-0.364973	-0.14505	-0.190691	-0.241109	3599.22	6713.24
bin_116_195	-0.272783	-0.194255	0.84303	-0.391648	-0.171275	-0.080465	3.39175	-0.420246	-0.441852	-0.0754352	-0.249378	-0.387548	-0.0475345	-0.110157	-0.18796	-0.0970503	1.26168	-0.284668	-0.364973	-0.14505	-0.190691	-0.241109	3593.67	6786.96
bin_116_196	0.644605	-0.194255	-0.294713	-0.0250882	2.00797	-0.080465	-0.143558	-0.420246	-0.441852	-0.0754352	-0.249378	-0.387548	-0.0475345	-0.110157	-0.18796	0.677408	-0.606168	-0.284668	-0.364973	-0.14505	-0.190691	-0.241109	3590.41	6861.83
bin_116_197	-0.272783	-0.194255	-0.294713	-0.391648	1.46316	-0.080465	-0.143558	-0.420246	-0.441852	-0.0754352	-0.249378	-0.387548	-0.0475345	-0.110157	2.2896	-0.0970503	10	-0.284668	-0.364973	-0.14505	-0.190691	-0.241109	3590.41	6939.95
bin_116_198	-0.272783	-0.194255	-0.294713	-0.0250882	-0.171275	-0.080465	-0.143558	-0.420246	-0.441852	-0.0754352	-0.249378	-0.387548	-0.0475345	-0.110157	-0.18796	-0.0970503	-0.606168	0.281639	-0.364973	-0.14505	-0.190691	-0.241109	3583.9	7011.56
bin_116_199	1.56199	-0.194255	-0.294713	-0.391648	0.373535	-0.080465	-0.143558	-0.420246	-0.441852	-0.0754352	-0.249378	-0.387548	-0.0475345	-0.110157	-0.18796	-0.0970503	0.639062	0.847946	-0.364973	-0.14505	-0.190691	1.31768	3574.14	7099.45
bin_116_200	-0.272783	-0.194255	-0.294713	-0.391648	0.918346	-0.080465	-0.143558	-0.420246	-0.441852	-0.0754352	-0.249378	-0.387548	-0.0475345	-0.110157	-0.18796	-0.0970503	-0.606168	-0.284668	-0.364973	0.874755	0.64676	-0.241109	3554.61	7167.81
bin_116_201	-0.272783	-0.194255	-0.294713	-0.391648	1.46316	-0.080465	-0.143558	-0.420246	-0.441852	-0.0754352	-0.249378	-0.387548	-0.0475345	-0.110157	-0.18796	-0.0970503	-0.606168	-0.284668	-0.364973	-0.14505	0.64676	-0.241109	3535.08	7265.46
bin_116_202	-0.272783	-0.194255	-0.294713	-0.391648	3.09759	-0.080465	-0.143558	-0.420246	-0.441852	-0.0754352	-0.249378	-0.387548	-0.0475345	-0.110157	-0.18796	-0.0970503	-0.606168	-0.284668	-0.364973	-0.14505	0.64676	-0.241109	3535.08	7353.35
bin_116_203	-0.272783	-0.194255	-0.294713	-0.0250882	2.55278	-0.080465	-0.143558	-0.420246	-0.441852	-0.0754352	-0.249378	-0.387548	-0.0475345	-0.110157	-0.18796	-0.0970503	-0.606168	-0.284668	-0.364973	-0.14505	3.15911	-0.241109	3518.67	7432.06
bin_116_204	-0.272783	-0.194255	-0.294713	-0.0250882	10	-0.080465	-0.143558	-0.420246	-0.441852	-0.0754352	-0.249378	-0.387548	-0.0475345	-0.110157	-0.18796	-0.0970503	1.26168	-0.284668	-0.364973	-0.14505	10	-0.241109	3505.78	7519.36
bin_116_205	-0.272783	-0.194255	-0.294713	-0.391648	9.09051	-0.080465	-0.143558	-0.420246	-0.441852	-0.0754352	-0.249378	-0.387548	-0.0475345	7.44902	-0.18796	-0.0970503	0.639062	-0.284668	-0.364973	-0.14505	5.67147	-0.241109	3489.74	7606.61
bin_116_206	-0.272783	-0.194255	-0.294713	-0.0250882	4.18721	-0.080465	-0.143558	-0.420246	-0.441852	-0.0754352	-0.249378	-0.387548	-0.0475345	-0.110157	-0.18796	-0.0970503	-0.606168	-0.284668	-0.364973	-0.14505	2.32166	-0.241109	3471.6	7704.91
bin_116_207	-0.272783	-0.194255	-0.294713	-0.391648	0.373535	-0.080465	-0.143558	-0.420246	-0.441852	-0.0754352	-0.249378	-0.387548	-0.0475345	-0.110157	-0.18796	-0.0970503	0.0164472	0.281639	-0.364973	-0.14505	2.32166	-0.241109	3453.7	7789.54
bin_116_208	-0.272783	-0.194255	-0.294713	-0.391648	-0.171275	4.76914	-0.143558	-0.420246	-0.441852	-0.0754352	-0.249378	-0.387548	-0.0475345	-0.110157	-0.18796	-0.0970503	-0.606168	0.281639	-0.364973	-0.14505	-0.190691	-0.241109	3427.66	7900.21
bin_116_209	-0.272783	-0.194255	1.98077	-0.391648	-0.171275	-0.080465	-0.143558	0.151801	-0.441852	-0.0754352	-0.249378	-0.387548	-0.0475345	-0.110157	-0.18796	-0.0970503	0.639062	-0.284668	-0.364973	-0.14505	-0.190691	-0.241109	3408.13	7997.87
bin_116_210	-0.272783	-0.194255	-0.294713	-0.391648	0.373535	-0.080465	-0.143558	-0.420246	-0.441852	-0.0754352	-0.249378	-0.387548	-0.0475345	-0.110157	-0.18796	-0.0970503	-0.606168	-0.284668	-0.364973	-0.14505	-0.190691	-0.241109	3383.71	8095.52
bin_116_211	-0.272783	-0.194255	-0.294713	-0.391648	0.373535	-0.080465	-0.143558	0.151801	-0.441852	-0.0754352	-0.249378	-0.387548	-0.0475345	-0.110157	-0.18796	-0.0970503	0.639062	0.281639	-0.364973	-0.14505	1.48421	-0.241109	3359.3	8202.94
bin_116_212	-0.272783	-0.194255	0.84303	1.44115	-0.171275	-0.080465	-0.143558	-0.420246	-0.441852	-0.0754352	-0.249378	-0.387548	-0.0475345	-0.110157	-0.18796	-0.0970503	-0.606168	0.281639	-0.364973	-0.14505	-0.190691	1.31768	3325.12	8329.89
bin_116_213	-0.272783	-0.194255	-0.294713	-0.391648	-0.171275	-0.080465	-0.143558	-0.420246	-0.441852	-0.0754352	-0.249378	-0.387548	-0.0475345	-0.110157	-0.18796	-0.0970503	0.0164472	3.11317	-0.364973	-0.14505	-0.190691	-0.241109	3300.71	8437.31
bin_116_214	-0.272783	-0.194255	-0.294713	-0.391648	0.373535	-0.080465	-0.143558	-0.420246	-0.441852	-0.0754352	-0.249378	-0.387548	-0.0475345	-0.110157	-0.18796	-0.0970503	0.0164472	-0.284668	-0.364973	-0.14505	-0.190691	-0.241109	3242.11	8642.38
bin_116_215	-0.272783	-0.194255	-0.294713	-0.391648	2.55278	-0.080465	-0.143558	-0.420246	-0.441852	-0.0754352	-0.249378	-0.387548	-0.0475345	-0.110157	-0.18796	-0.0970503	-0.606168	-0.284668	0.558651	-0.14505	0.64676	-0.241109	3095.63	9130.65
bin_116_216	-0.272783	1.04586	-0.294713	-0.391648	-0.171275	-0.080465	-0.143558	-0.420246	-0.441852	-0.0754352	-0.249378	-0.387548	-0.0475345	-0.110157	-0.18796	-0.0970503	2.50691	1.41425	0.558651	-0.14505	-0.190691	-0.241109	3017.51	9365.02
bin_116_217	-0.272783	-0.194255	-0.294713	-0.0250882	-0.171275	-0.080465	-0.143558	-0.420246	-0.441852	-0.0754352	-0.249378	-0.387548	-0.0475345	-0.110157	-0.18796	-0.0970503	-0.606168	-0.284668	-0.364973	-0.14505	-0.190691	-0.241109	2958.92	9491.97
bin_116_218	-0.272783	-0.194255	-0.294713	-0.0250882	-0.171275	-0.080465	-0.143558	-0.420246	-0.441852	-0.0754352	-0.249378	0.751473	-0.0475345	-0.110157	-0.18796	-0.0970503	-0.606168	-0.284668	-0.364973	-0.14505	-0.190691	-0.241109	2910.09	9579.86
bin_116_219	-0.272783	2.28598	-0.294713	-0.391648	-0.171275	-0.080465	-0.143558	-0.420246	-0.441852	-0.0754352	-0.249378	-0.387548	-0.0475345	-0.110157	-0.18796	-0.0970503	-0.606168	0.281639	-0.364973	-0.14505	-0.190691	2.87647	2864.49	9653.1
bin_116_220	-0.272783	-0.194255	-0.294713	-0.0250882	-0.171275	-0.080465	-0.143558	-0.420246	-0.441852	-0.0754352	1.15305	-0.387548	-0.0475345	-0.110157	-0.18796	-0.0970503	-0.606168	-0.284668	-0.364973	-0.14505	-0.190691	-0.241109	2792.91	9716.58
bin_116_221	-0.272783	-0.194255	-0.294713	2.17427	-0.171275	-0.080465	-0.143558	0.151801	-0.441852	-0.0754352	-0.249378	-0.387548	-0.0475345	-0.110157	-0.18796	-0.0970503	-0.606168	0.847946	-0.364973	-0.14505	-0.190691	-0.241109	2755.47	9768.66
bin_116_222	-0.272783	-0.194255	-0.294713	10	-0.171275	-0.080465	-0.143558	-0.420246	-0.441852	-0.0754352	-0.249378	0.751473	-0.0475345	-0.110157	-0.18796	-0.0970503	0.0164472	-0.284668	1.48227	-0.14505	-0.190691	5.99405	2700.13	9814.23
bin_116_223	-0.272783	-0.194255	-0.294713	1.80771	-0.171275	-0.080465	3.39175	-0.420246	-0.441852	-0.0754352	-0.249378	-0.387548	-0.0475345	-0.110157	-0.18796	-0.0970503	0.0164472	1.98056	-0.364973	-0.14505	-0.190691	2.87647	2675.72	9853.29
bin_116_224	-0.272783	-0.194255	-0.294713	1.80771	-0.171275	-0.080465	-0.143558	-0.420246	-0.441852	-0.0754352	-0.249378	-0.387548	-0.0475345	-0.110157	-0.18796	-0.0970503	3.12952	0.847946	-0.364973	-0.14505	-0.190691	-0.241109	2636.66	9902.12
bin_116_225	-0.272783	-0.194255	-0.294713	0.708031	-0.171275	-0.080465	-0.143558	0.151801	-0.441852	-0.0754352	-0.249378	-0.387548	-0.0475345	-0.110157	-0.18796	-0.0970503	0.0164472	4.24579	-0.364973	-0.14505	-0.190691	4.43526	2587.83	9941.18
bin_116_226	-0.272783	-0.194255	-0.294713	-0.391648	-0.171275	-0.080465	-0.143558	0.151801	-0.441852	-0.0754352	1.15305	-0.387548	-0.0475345	-0.110157	-0.18796	-0.0970503	-0.606168	7.07733	-0.364973	-0.14505	-0.190691	1.31768	2548.77	9973.73
bin_116_227	-0.272783	-0.194255	-0.294713	0.341471	-0.171275	-0.080465	-0.143558	-0.420246	-0.441852	-0.0754352	1.15305	-0.387548	-0.0475345	-0.110157	-0.18796	-0.0970503	-0.606168	1.98056	-0.364973	-0.14505	-0.190691	1.31768	2499.94	10009.5
bin_116_228	-0.272783	-0.194255	-0.294713	1.07459	-0.171275	-0.080465	-0.143558	-0.420246	-0.441852	-0.0754352	-0.249378	-0.387548	-0.0475345	-0.110157	-0.18796	-0.0970503	-0.606168	0.281639	-0.364973	-0.14505	-0.190691	4.43526	2460.88	10048.6
bin_116_229	-0.272783	-0.194255	-0.294713	1.07459	-0.171275	-0.080465	-0.143558	-0.420246	-0.441852	-0.0754352	-0.249378	-0.387548	-0.0475345	-0.110157	-0.18796	-0.0970503	1.88429	1.98056	-0.364973	-0.14505	-0.190691	1.31768	2418.57	10090.9
[truncated: 7,543 more rows]
