# Supplementary material for: Spatial-ID: a cell typing method for spatially resolved transcriptomics via transfer learning and spatial embedding
Source: Nat Commun. 2022 Dec 10;13:7640. doi: 10.1038/s41467-022-35288-0 (PMC9741613; doi:10.1038/s41467-022-35288-0)
Supplement: Supplementary file 4 — Source Data [file 41467_2022_35288_MOESM4_ESM.zip › NCOMMS-22-24196B Source Data/figures_source_data/bgi/fig6_data.xlsx]

## Sheet: fig6b_umap
cellID	celltype_pred	UMAP_1	UMAP_2
SS200000141TL_B5-1000.0	ACTE1	2.6453	-2.19967
SS200000141TL_B5-10000.0	TEGLU10	-1.22756	2.49155
SS200000141TL_B5-10001.0	TEGLU4	2.27238	6.011
SS200000141TL_B5-10010.0	ACNT2	3.77035	-9.49614
SS200000141TL_B5-10011.0	ACTE1	3.11441	-2.3801
SS200000141TL_B5-10018.0	TEINH19	0.903584	5.86556
SS200000141TL_B5-10023.0	MOL1	-2.82068	-5.91847
SS200000141TL_B5-10026.0	TEGLU3	0.275234	7.73947
SS200000141TL_B5-10028.0	TEGLU4	-0.37632	4.68101
SS200000141TL_B5-10031.0	MEINH2	-5.33799	2.01413
SS200000141TL_B5-10033.0	ACNT1	-3.46742	0.937421
SS200000141TL_B5-10034.0	ACNT2	-1.80257	-2.95771
SS200000141TL_B5-10039.0	TEGLU11	0.0727221	3.94337
SS200000141TL_B5-10044.0	TEGLU7	-2.30618	5.17721
SS200000141TL_B5-10048.0	ACNT1	2.86727	-5.81652
SS200000141TL_B5-10051.0	ACNT2	-3.4012	-0.43521
SS200000141TL_B5-10054.0	ACNT1	-0.425166	-7.42583
SS200000141TL_B5-10058.0	TEGLU7	-1.83173	5.33397
SS200000141TL_B5-10059.0	TEGLU11	1.73567	-0.65524
SS200000141TL_B5-10074.0	TEGLU4	4.78103	4.63385
SS200000141TL_B5-10077.0	TEGLU7	-1.31031	7.09209
SS200000141TL_B5-10081.0	TEINH1	-5.60531	0.0402854
SS200000141TL_B5-10084.0	TEGLU11	1.79409	3.18451
SS200000141TL_B5-10088.0	MOL1	1.92042	2.97045
SS200000141TL_B5-10090.0	TEGLU3	-0.0457915	3.39796
SS200000141TL_B5-10091.0	TEGLU7	-0.545267	9.36004
SS200000141TL_B5-1010.0	TEGLU7	-3.92146	2.8095
SS200000141TL_B5-10101.0	MOL1	-2.66184	-5.64546
SS200000141TL_B5-10109.0	ACNT2	-2.1142	-4.00936
SS200000141TL_B5-10112.0	TEGLU4	0.351654	5.95024
SS200000141TL_B5-10115.0	TEGLU10	-0.391583	4.47415
SS200000141TL_B5-10116.0	TEGLU4	-5.16537	1.75858
SS200000141TL_B5-10117.0	TEGLU11	1.79321	6.76965
SS200000141TL_B5-1012.0	TEGLU8	-2.26025	4.18156
SS200000141TL_B5-10126.0	ACNT2	-1.89276	-2.13225
SS200000141TL_B5-10132.0	TEGLU3	-1.79954	-4.8544
SS200000141TL_B5-10136.0	TEINH1	-5.01275	2.62659
SS200000141TL_B5-1014.0	TEGLU7	-3.00028	3.45278
SS200000141TL_B5-10149.0	TEGLU7	-1.40255	4.62332
SS200000141TL_B5-10155.0	ACNT1	1.34802	-4.91323
SS200000141TL_B5-10156.0	MEINH2	-3.9086	0.59241
SS200000141TL_B5-10159.0	ACTE1	2.16384	1.14268
SS200000141TL_B5-10160.0	TEGLU2	0.281313	3.25758
SS200000141TL_B5-10162.0	TEGLU3	-0.20218	2.76732
SS200000141TL_B5-10163.0	TEGLU11	1.90003	2.32458
SS200000141TL_B5-10164.0	TEINH19	0.77658	2.80106
SS200000141TL_B5-10178.0	TEINH19	-0.429179	1.71046
SS200000141TL_B5-10183.0	ACNT2	-5.02292	2.15526
SS200000141TL_B5-10189.0	MOL1	-1.89761	-6.30565
SS200000141TL_B5-10197.0	ACNT2	-0.509631	-1.42095
SS200000141TL_B5-10199.0	ACNT2	-3.62808	-3.4581
SS200000141TL_B5-10201.0	TEGLU4	-0.6826	9.20144
SS200000141TL_B5-10205.0	TEGLU2	1.30529	1.97697
SS200000141TL_B5-10218.0	TEGLU8	-1.93745	4.21723
SS200000141TL_B5-10226.0	TEGLU7	-1.81201	5.37281
SS200000141TL_B5-10234.0	ACNT2	-0.512095	-1.6687
SS200000141TL_B5-10236.0	MOL1	1.56825	2.45372
SS200000141TL_B5-10240.0	MEINH8	-3.05673	-0.726842
SS200000141TL_B5-10253.0	TEGLU11	1.38257	2.66152
SS200000141TL_B5-10255.0	ACTE2	2.33682	-4.55265
SS200000141TL_B5-1026.0	TEGLU7	-2.05696	6.62888
SS200000141TL_B5-10261.0	ACNT2	-0.165261	-3.05795
SS200000141TL_B5-10268.0	TEGLU3	-0.376643	2.90205
SS200000141TL_B5-10273.0	ACNT1	-2.16508	-0.970947
SS200000141TL_B5-10276.0	TEGLU11	-0.769849	3.66751
SS200000141TL_B5-10278.0	MOL1	-3.92293	-7.13419
SS200000141TL_B5-10291.0	ACNT2	-0.871292	-2.48096
SS200000141TL_B5-10292.0	TEINH19	-3.68552	-2.22534
SS200000141TL_B5-10294.0	ACTE1	2.03214	-2.48657
SS200000141TL_B5-10300.0	TEGLU8	-0.814686	4.42838
SS200000141TL_B5-10303.0	ACNT2	-2.38342	-1.37551
SS200000141TL_B5-10305.0	TEGLU6	-4.33098	-1.64904
SS200000141TL_B5-10306.0	TEGLU3	-1.13665	9.14817
SS200000141TL_B5-10308.0	MOL1	-4.35395	-7.03711
SS200000141TL_B5-10309.0	MOL1	-3.03705	-6.80116
SS200000141TL_B5-10314.0	ACNT2	-3.45844	-1.78979
SS200000141TL_B5-10317.0	ACNT2	-2.37051	-2.6404
SS200000141TL_B5-10318.0	MEINH2	-4.79495	0.0770783
SS200000141TL_B5-10320.0	ACNT2	1.013	-7.32525
SS200000141TL_B5-10322.0	TEGLU11	-0.464359	-6.87384
SS200000141TL_B5-10327.0	MOL1	-1.71178	-6.08893
SS200000141TL_B5-10329.0	TEGLU7	-1.80679	5.32156
SS200000141TL_B5-10330.0	TEGLU11	-0.0665039	2.40061
SS200000141TL_B5-10335.0	ACNT1	-4.40436	0.0136046
SS200000141TL_B5-10339.0	ACNT2	-4.69664	-1.68259
SS200000141TL_B5-10348.0	ACNT2	-2.57034	-1.58382
SS200000141TL_B5-10349.0	TEGLU11	0.709757	2.2111
SS200000141TL_B5-10351.0	TEGLU2	2.07556	4.7274
SS200000141TL_B5-1036.0	TEGLU7	2.26541	2.33928
SS200000141TL_B5-10375.0	TEGLU4	-0.795098	9.45466
SS200000141TL_B5-10379.0	TEGLU10	-0.850568	2.18848
SS200000141TL_B5-10380.0	TEGLU4	-2.53542	5.38652
SS200000141TL_B5-10383.0	MEINH8	-4.37747	-1.45589
SS200000141TL_B5-10400.0	ACTE1	-1.35031	2.50442
SS200000141TL_B5-10401.0	MOL1	-2.97709	-5.92049
SS200000141TL_B5-1041.0	TEGLU7	-2.71636	3.87866
SS200000141TL_B5-10412.0	TEGLU2	0.584835	2.98099
SS200000141TL_B5-1042.0	TEGLU7	-1.05104	5.33744
SS200000141TL_B5-10432.0	ACNT2	-1.74735	-3.33919
SS200000141TL_B5-10433.0	ACTE1	0.781663	-6.53253
SS200000141TL_B5-10434.0	TEGLU11	1.3098	2.38796
SS200000141TL_B5-10436.0	TEGLU10	-0.489627	2.45809
SS200000141TL_B5-10439.0	MOL1	-2.35958	-6.18036
SS200000141TL_B5-10444.0	TEINH1	-4.97636	0.395584
SS200000141TL_B5-10452.0	MOL1	-4.66006	-7.81565
SS200000141TL_B5-10454.0	TEGLU7	-0.176008	4.64443
SS200000141TL_B5-10455.0	ACTE2	2.27119	-4.62594
SS200000141TL_B5-10457.0	MEINH8	-5.01138	0.869664
SS200000141TL_B5-10461.0	ACNT1	2.24072	-5.65641
SS200000141TL_B5-10469.0	TEGLU10	-0.397631	3.43362
SS200000141TL_B5-10477.0	MOL1	-5.23179	-6.38849
SS200000141TL_B5-10484.0	ACTE1	5.90001	-6.45267
SS200000141TL_B5-10486.0	TEGLU11	0.73061	3.19917
SS200000141TL_B5-10489.0	TEGLU11	1.33809	2.86178
SS200000141TL_B5-10495.0	TEINH1	-5.35254	2.5984
SS200000141TL_B5-10502.0	TEGLU3	0.421349	7.04609
SS200000141TL_B5-10503.0	TEGLU2	0.157435	3.2257
SS200000141TL_B5-10509.0	ACNT2	-2.23004	-2.05639
SS200000141TL_B5-10510.0	MEINH2	-4.85444	-0.57069
SS200000141TL_B5-10514.0	ACNT2	-0.505276	2.57324
SS200000141TL_B5-10521.0	TEGLU7	-1.9006	5.26496
SS200000141TL_B5-10542.0	ACNT1	3.11277	-6.05277
SS200000141TL_B5-10545.0	MEINH2	-4.01371	-2.73353
SS200000141TL_B5-10546.0	MEINH2	-4.76452	-0.543376
SS200000141TL_B5-10548.0	ACTE1	1.87146	-1.45761
SS200000141TL_B5-10549.0	MOL1	-5.97189	-7.46921
SS200000141TL_B5-10551.0	TEGLU11	1.82251	2.16169
SS200000141TL_B5-10552.0	TEGLU10	-0.579211	3.56027
SS200000141TL_B5-1056.0	TEGLU7	1.19501	3.17998
SS200000141TL_B5-10560.0	TEINH1	-5.2474	2.10517
SS200000141TL_B5-10561.0	MEGLU1	-4.61461	3.52378
SS200000141TL_B5-10566.0	TEGLU4	-0.255343	9.57332
SS200000141TL_B5-10569.0	MOL1	-2.58721	-6.63574
SS200000141TL_B5-10571.0	TEGLU3	0.636991	5.24615
SS200000141TL_B5-10575.0	ACNT2	-0.4227	-1.48595
SS200000141TL_B5-10578.0	MOL1	-5.00205	-4.32515
SS200000141TL_B5-1058.0	TEGLU7	-1.6387	5.3138
SS200000141TL_B5-10587.0	ACNT2	-0.765253	-1.50052
SS200000141TL_B5-10590.0	TEINH1	-4.6854	-0.743138
SS200000141TL_B5-10591.0	MEINH2	-2.87515	-0.705221
SS200000141TL_B5-10599.0	MOL1	-2.83395	-7.13445
SS200000141TL_B5-10602.0	ACNT2	0.237026	-4.74537
SS200000141TL_B5-10605.0	TEGLU3	0.660982	3.29603
SS200000141TL_B5-10606.0	TEGLU11	-0.478125	4.51172
SS200000141TL_B5-10607.0	TEGLU11	1.44358	3.42143
SS200000141TL_B5-10612.0	ACNT2	-2.58534	-1.99714
SS200000141TL_B5-10613.0	ACNT2	0.8693	-1.40508
SS200000141TL_B5-10620.0	MOL1	-3.90153	-6.35731
SS200000141TL_B5-10622.0	MOL1	-2.56534	-7.02467
SS200000141TL_B5-10631.0	ACNT2	-3.83687	-1.79413
SS200000141TL_B5-10639.0	TEGLU10	2.63548	2.88574
SS200000141TL_B5-10641.0	ACNT2	-2.78749	-1.14928
SS200000141TL_B5-10644.0	ACNT2	-1.4449	-1.21078
SS200000141TL_B5-10646.0	MOL1	-1.15487	-5.6265
SS200000141TL_B5-10649.0	MOL1	-2.39512	-6.07553
SS200000141TL_B5-1065.0	TEGLU7	-1.79598	4.56303
SS200000141TL_B5-10653.0	TEGLU8	-0.854697	4.17722
SS200000141TL_B5-10654.0	TEGLU7	1.18953	3.45214
SS200000141TL_B5-10660.0	MOL1	-2.80113	-5.74578
SS200000141TL_B5-10662.0	ACNT1	-2.08127	2.53254
SS200000141TL_B5-10664.0	TEGLU4	-2.43599	2.64641
SS200000141TL_B5-10670.0	TEINH1	-5.07294	1.74547
SS200000141TL_B5-10676.0	TEGLU4	-0.119606	9.4058
SS200000141TL_B5-10677.0	TEGLU2	0.27007	3.84769
SS200000141TL_B5-10680.0	TEGLU10	-1.44747	2.34753
SS200000141TL_B5-10689.0	VLMC2	0.79719	-8.33899
SS200000141TL_B5-10690.0	TEGLU11	-0.280262	4.07912
SS200000141TL_B5-10691.0	TEGLU8	-0.780897	9.31412
SS200000141TL_B5-10697.0	TEINH19	-4.32862	3.07985
SS200000141TL_B5-10698.0	TEGLU11	-2.64005	3.21393
SS200000141TL_B5-10706.0	ACNT2	-1.17824	-1.58782
SS200000141TL_B5-10707.0	ACNT2	-3.97152	-2.63308
SS200000141TL_B5-1071.0	TEGLU7	1.08167	-1.07031
SS200000141TL_B5-10710.0	TEINH19	1.90228	2.33526
SS200000141TL_B5-10711.0	ACTE1	5.80408	-6.47944
SS200000141TL_B5-10712.0	ACNT2	2.7614	-3.0412
SS200000141TL_B5-10713.0	TEGLU3	-2.34572	2.69417
SS200000141TL_B5-10715.0	TEGLU3	-0.0530047	4.52419
SS200000141TL_B5-10718.0	ACNT2	-2.80585	-1.49561
SS200000141TL_B5-10719.0	TEGLU8	-2.44647	4.58471
SS200000141TL_B5-10721.0	TEGLU11	2.53501	3.0137
SS200000141TL_B5-10729.0	TEGLU11	1.81028	3.06769
SS200000141TL_B5-1073.0	TEGLU7	-2.57778	5.59008
SS200000141TL_B5-10731.0	MOL1	-1.8121	-6.11375
SS200000141TL_B5-10732.0	MOL1	-3.29158	-7.25727
SS200000141TL_B5-10734.0	TEGLU3	-1.16103	9.14046
SS200000141TL_B5-1074.0	TEGLU7	-0.70441	4.57502
SS200000141TL_B5-10740.0	ACNT2	-1.54708	-1.42547
SS200000141TL_B5-10745.0	TEINH19	-4.48497	-1.12054
SS200000141TL_B5-10753.0	TEGLU7	-2.73977	4.25918
SS200000141TL_B5-10756.0	ACNT2	-5.49136	-1.09493
SS200000141TL_B5-1076.0	TEGLU7	-0.961584	4.52357
SS200000141TL_B5-10768.0	MEINH8	-4.17608	-0.432329
SS200000141TL_B5-10772.0	MOL1	-2.10473	-5.76463
SS200000141TL_B5-10775.0	TEGLU2	0.418787	4.92766
SS200000141TL_B5-10778.0	TEGLU7	1.75922	-3.49865
SS200000141TL_B5-10781.0	ACNT2	-5.06266	2.41904
SS200000141TL_B5-10786.0	TEGLU3	-2.72751	2.87782
SS200000141TL_B5-10787.0	MOL1	-2.4512	-6.18655
SS200000141TL_B5-10790.0	TEINH19	-0.483322	3.30023
SS200000141TL_B5-10796.0	TEGLU11	-1.92239	-0.798823
SS200000141TL_B5-10797.0	MOL1	-2.05209	-5.73938
SS200000141TL_B5-1080.0	TEGLU7	-1.47833	3.78507
SS200000141TL_B5-10805.0	MEINH2	-5.08938	0.45041
SS200000141TL_B5-10807.0	ACNT2	-1.68202	-1.90857
SS200000141TL_B5-10811.0	ACNT2	-1.51331	-1.30619
SS200000141TL_B5-10812.0	TEGLU6	1.56825	-2.05726
SS200000141TL_B5-10813.0	MOL1	-3.12614	-7.01784
SS200000141TL_B5-10818.0	TEGLU11	1.71246	2.18546
SS200000141TL_B5-10821.0	ACNT1	3.84546	-9.52778
SS200000141TL_B5-10823.0	ACNT2	-1.69108	-1.21448
SS200000141TL_B5-10826.0	TEGLU3	-1.03971	2.49988
SS200000141TL_B5-10831.0	ACNT2	-5.21807	-2.24334
SS200000141TL_B5-10838.0	TEGLU3	0.364615	5.42773
SS200000141TL_B5-10839.0	TEGLU3	0.634056	5.31912
SS200000141TL_B5-10843.0	TEGLU8	-2.91524	3.42496
SS200000141TL_B5-10845.0	MOL1	-4.4162	-4.50603
SS200000141TL_B5-10852.0	ACNT2	-1.01333	-1.87025
SS200000141TL_B5-10853.0	TEGLU10	-0.466669	3.56774
SS200000141TL_B5-10867.0	TEGLU4	0.453913	4.33077
SS200000141TL_B5-1087.0	TEGLU7	-1.77384	5.13538
SS200000141TL_B5-10871.0	TEGLU10	0.711893	3.45795
SS200000141TL_B5-10873.0	TEGLU7	-1.6959	5.07744
SS200000141TL_B5-10879.0	TEGLU2	0.170065	3.40339
SS200000141TL_B5-10885.0	TEGLU8	-2.41924	2.82165
SS200000141TL_B5-10888.0	ACNT2	-1.86544	-1.21991
SS200000141TL_B5-10889.0	ACNT2	-4.55652	-1.34688
SS200000141TL_B5-10890.0	ACNT1	1.26772	-4.9587
SS200000141TL_B5-10892.0	VLMC2	1.69163	-6.8958
SS200000141TL_B5-10895.0	TEINH19	0.294902	2.2561
SS200000141TL_B5-10898.0	ACNT2	0.478997	-4.42783
SS200000141TL_B5-10899.0	MOL1	-4.25576	-7.64536
SS200000141TL_B5-10900.0	TEGLU3	2.87246	4.3479
SS200000141TL_B5-10902.0	TEGLU2	2.47233	3.13689
SS200000141TL_B5-10907.0	TEGLU7	-0.887959	8.83254
SS200000141TL_B5-10913.0	MOL1	-2.36921	-3.96453
SS200000141TL_B5-10918.0	ACNT2	0.406652	-5.54779
SS200000141TL_B5-10920.0	ACNT2	-5.11354	-1.53178
SS200000141TL_B5-10923.0	ACNT2	-1.58754	-2.0536
SS200000141TL_B5-10927.0	ACNT2	2.39518	-3.39178
SS200000141TL_B5-1093.0	TEGLU7	-1.35206	7.9465
SS200000141TL_B5-10930.0	TEGLU7	-0.323168	2.89088
SS200000141TL_B5-10934.0	MEINH8	-3.64038	-0.526762
SS200000141TL_B5-10935.0	ACNT2	-1.85099	-2.16876
SS200000141TL_B5-10937.0	MOL1	-4.00021	-6.95676
SS200000141TL_B5-10939.0	TEGLU10	0.0147528	3.85583
SS200000141TL_B5-10946.0	ACNT1	2.12598	-5.36441
SS200000141TL_B5-10950.0	TEGLU10	-0.779004	5.64265
SS200000141TL_B5-10963.0	TEGLU10	1.35353	3.55299
SS200000141TL_B5-10967.0	ACNT1	2.17376	-5.499
SS200000141TL_B5-10969.0	ACNT2	-1.5695	-2.09765
SS200000141TL_B5-1097.0	TEGLU7	-2.43285	5.44288
SS200000141TL_B5-10973.0	TEGLU11	-1.04937	2.93639
SS200000141TL_B5-10977.0	MOL1	-3.10131	-6.09518
SS200000141TL_B5-10982.0	TEGLU11	-0.540507	4.3004
SS200000141TL_B5-10988.0	MEINH2	-2.68879	-0.399905
SS200000141TL_B5-10989.0	VLMC2	1.33161	-8.10213
SS200000141TL_B5-10997.0	TEINH1	-4.98579	0.225375
SS200000141TL_B5-11000.0	TEGLU11	-1.02392	3.66497
SS200000141TL_B5-11003.0	TEGLU10	-0.0147242	4.80799
SS200000141TL_B5-11006.0	TEGLU7	-1.5449	3.97889
SS200000141TL_B5-11007.0	TEINH1	-4.97134	3.08928
SS200000141TL_B5-11008.0	ACNT2	-1.65539	-2.70913
SS200000141TL_B5-11009.0	TEINH1	-5.438	2.11942
SS200000141TL_B5-11011.0	TEGLU4	-0.304353	9.52445
SS200000141TL_B5-11022.0	MEINH2	-2.98623	0.301299
SS200000141TL_B5-11031.0	TEINH1	-5.05343	2.84023
SS200000141TL_B5-11033.0	ACNT1	1.31513	-4.80815
SS200000141TL_B5-11035.0	VLMC2	-0.315705	-8.48212
SS200000141TL_B5-11036.0	MOL1	-4.94805	-7.40866
SS200000141TL_B5-11045.0	ACTE1	-1.4843	-6.15968
SS200000141TL_B5-11047.0	TEGLU11	2.82912	1.85446
SS200000141TL_B5-11058.0	TEINH1	-4.97892	0.681815
SS200000141TL_B5-11059.0	ACNT2	-0.828672	-1.24328
SS200000141TL_B5-11067.0	ACNT1	1.9037	-4.0455
SS200000141TL_B5-1108.0	TEGLU7	-2.0765	4.75541
SS200000141TL_B5-11087.0	ACNT2	-0.149311	-1.4411
SS200000141TL_B5-11093.0	ACNT2	-3.16458	-0.27226
SS200000141TL_B5-11094.0	ACNT2	-1.12073	-1.642
SS200000141TL_B5-11095.0	ACNT2	0.989627	-1.75608
SS200000141TL_B5-11099.0	TEGLU2	1.24585	6.2647
SS200000141TL_B5-1110.0	TEGLU7	-0.831156	5.69496
SS200000141TL_B5-11100.0	MOL1	-1.96359	-5.18086
SS200000141TL_B5-11101.0	MOL1	-5.45353	-7.5333
SS200000141TL_B5-11108.0	ACNT1	-0.78197	-1.69947
SS200000141TL_B5-11110.0	MEINH2	-5.34516	0.091265
SS200000141TL_B5-11114.0	TEGLU2	-1.93545	-5.09624
SS200000141TL_B5-11119.0	TEGLU10	-1.07768	2.87786
SS200000141TL_B5-11120.0	VLMC2	0.973714	-9.38375
SS200000141TL_B5-11122.0	MOL1	-5.65137	-6.8574
SS200000141TL_B5-11127.0	MEINH2	-4.6526	-1.38207
SS200000141TL_B5-11129.0	ACNT1	0.755298	-4.13865
SS200000141TL_B5-11131.0	MOL1	-1.78917	-6.41995
SS200000141TL_B5-11138.0	TEGLU10	-0.268793	5.10509
SS200000141TL_B5-1114.0	TEGLU7	-1.03109	4.53854
SS200000141TL_B5-11143.0	ACNT2	2.69674	-1.98517
SS200000141TL_B5-11145.0	ACNT2	-1.48131	-2.95016
SS200000141TL_B5-11147.0	ACNT2	-4.27716	-0.238909
SS200000141TL_B5-1115.0	TEGLU7	-2.74056	4.50745
SS200000141TL_B5-11151.0	MOL1	-3.81996	-7.80069
SS200000141TL_B5-11152.0	MOL1	-2.08627	-5.64135
SS200000141TL_B5-11153.0	TEGLU3	0.605411	5.8308
SS200000141TL_B5-11158.0	TEINH19	-0.684422	-1.12341
SS200000141TL_B5-11159.0	ACNT1	-4.69664	1.08489
SS200000141TL_B5-11166.0	ACNT1	-2.95488	0.411755
SS200000141TL_B5-11169.0	MEINH2	-5.73806	-0.601132
SS200000141TL_B5-11170.0	MOL1	-3.28241	-4.53304
SS200000141TL_B5-11172.0	ACNT2	-3.20359	-4.32557
SS200000141TL_B5-11179.0	MOL1	-1.84672	-6.45865
SS200000141TL_B5-1118.0	TEGLU7	-2.82209	4.123
SS200000141TL_B5-11189.0	ACNT2	-1.1848	-2.06989
SS200000141TL_B5-11193.0	ACNT2	0.31682	-7.66084
SS200000141TL_B5-11195.0	TEGLU6	-0.890077	5.41796
SS200000141TL_B5-11198.0	MOL1	-2.58859	-6.08153
SS200000141TL_B5-11207.0	MOL1	-2.74909	-6.56439
SS200000141TL_B5-11215.0	ACNT2	-4.02955	-1.98567
SS200000141TL_B5-11218.0	TEINH19	-0.208777	2.63498
SS200000141TL_B5-11221.0	MOL1	-2.46171	-6.42007
SS200000141TL_B5-11222.0	MOL1	3.80656	-9.43481
SS200000141TL_B5-11225.0	ACNT2	-5.70358	-3.13614
SS200000141TL_B5-11226.0	ACNT2	-3.60642	-1.95089
SS200000141TL_B5-11229.0	VLMC2	0.455217	-7.7751
SS200000141TL_B5-11230.0	TEGLU4	-2.11887	7.31793
SS200000141TL_B5-11233.0	TEGLU3	1.17414	3.4559
SS200000141TL_B5-11239.0	MOL1	-3.35372	-4.63499
SS200000141TL_B5-11241.0	TEGLU3	1.04075	5.847
SS200000141TL_B5-11245.0	TEINH1	-5.47813	0.348118
SS200000141TL_B5-11250.0	MOL1	-1.60285	-5.72403
SS200000141TL_B5-11253.0	TEGLU11	-0.401555	3.83937
SS200000141TL_B5-11259.0	ACNT2	-3.37575	-0.792327
SS200000141TL_B5-11263.0	ACNT2	-3.13122	-2.43522
SS200000141TL_B5-11265.0	MEINH8	-3.237	-1.34961
SS200000141TL_B5-11279.0	ACNT2	-1.44404	-1.42114
SS200000141TL_B5-11281.0	TEGLU4	-0.792915	8.68679
SS200000141TL_B5-11285.0	TEGLU11	2.80551	2.83064
SS200000141TL_B5-1129.0	TEGLU11	2.06027	2.31788
SS200000141TL_B5-11292.0	ACNT2	-1.16662	-1.78293
SS200000141TL_B5-11295.0	TEGLU10	0.486207	2.92159
SS200000141TL_B5-113.0	ABC	0.510577	-11.122
SS200000141TL_B5-11302.0	TEGLU3	0.473726	4.78018
SS200000141TL_B5-11303.0	TEGLU4	0.722414	8.97616
SS200000141TL_B5-11309.0	TEGLU10	0.895334	3.63621
SS200000141TL_B5-11311.0	ACNT1	1.84812	-3.33399
SS200000141TL_B5-1132.0	TEGLU7	-2.45946	5.39966
SS200000141TL_B5-11322.0	TEGLU4	-0.663779	2.57061
SS200000141TL_B5-11323.0	ACNT2	-0.589391	-1.07236
SS200000141TL_B5-11337.0	TEGLU6	-2.57345	5.78505
SS200000141TL_B5-11340.0	MOL1	-5.25774	-7.30344
SS200000141TL_B5-11343.0	TEGLU3	-0.114932	4.60673
SS200000141TL_B5-11347.0	TEINH1	-4.92862	1.33206
SS200000141TL_B5-1135.0	TEGLU7	-1.61173	3.46089
SS200000141TL_B5-11355.0	VLMC2	0.78907	-9.83592
SS200000141TL_B5-11362.0	TEGLU10	-0.0903411	3.56615
SS200000141TL_B5-11369.0	ACNT2	-1.46136	-1.99881
SS200000141TL_B5-11373.0	TEGLU8	-1.64863	7.23734
SS200000141TL_B5-11375.0	MOL1	-3.46022	-6.99822
SS200000141TL_B5-11376.0	MOL1	-3.21509	-6.69494
SS200000141TL_B5-1138.0	TEGLU7	-1.99142	6.5886
SS200000141TL_B5-11381.0	TEGLU4	2.05076	4.87284
SS200000141TL_B5-11387.0	ACNT1	0.321597	-3.01558
SS200000141TL_B5-11395.0	MOL1	-2.84698	-6.73111
SS200000141TL_B5-11396.0	MOL1	-1.67738	-5.37638
SS200000141TL_B5-11403.0	ACNT2	-2.08937	-3.25321
SS200000141TL_B5-11408.0	ACNT2	-2.40306	-1.09001
SS200000141TL_B5-1141.0	TEGLU7	-1.50649	3.07617
SS200000141TL_B5-11410.0	TEGLU6	-1.60815	7.42817
SS200000141TL_B5-11412.0	MOL1	-2.92987	-6.27218
SS200000141TL_B5-11413.0	MOL1	-2.85344	-6.02167
SS200000141TL_B5-11414.0	MOL1	-2.50912	-6.30619
SS200000141TL_B5-11416.0	TEGLU3	0.238247	5.51083
SS200000141TL_B5-11423.0	MEINH2	-4.90056	-1.30502
SS200000141TL_B5-11431.0	MOL1	-2.46255	-6.58999
SS200000141TL_B5-11434.0	TEGLU3	-0.779722	3.0605
SS200000141TL_B5-11435.0	TEGLU7	-0.712421	5.3423
SS200000141TL_B5-1144.0	TEGLU7	-2.44396	5.18898
SS200000141TL_B5-11443.0	VLMC2	1.18509	-8.19062
SS200000141TL_B5-11445.0	MOL1	-2.12109	-6.45584
SS200000141TL_B5-11448.0	MEINH2	-0.41906	9.69318
SS200000141TL_B5-11451.0	VLMC2	0.0994999	-7.79094
SS200000141TL_B5-11456.0	MOL1	-5.76278	-6.84478
SS200000141TL_B5-11459.0	ACNT1	-3.49291	-0.9933
SS200000141TL_B5-11463.0	TEGLU11	-0.677782	3.52348
SS200000141TL_B5-11465.0	ACNT2	5.81215	-6.48448
SS200000141TL_B5-11475.0	TEGLU11	-0.0219442	2.62445
SS200000141TL_B5-11480.0	MOL1	-4.14462	-7.30571
SS200000141TL_B5-11483.0	MOL1	-4.78039	-7.24847
SS200000141TL_B5-11487.0	VLMC2	0.662192	-10.5151
SS200000141TL_B5-1149.0	TEGLU7	-0.410766	5.06066
SS200000141TL_B5-11494.0	MOL1	-3.31429	-6.78629
SS200000141TL_B5-11496.0	TEGLU3	0.372223	6.45542
SS200000141TL_B5-1150.0	TEGLU7	-2.41755	4.22561
SS200000141TL_B5-11510.0	TEGLU2	1.72271	2.53534
SS200000141TL_B5-11520.0	ACNT2	-3.89437	-1.45039
SS200000141TL_B5-11521.0	ACNT2	-4.24164	-1.29188
SS200000141TL_B5-11526.0	MOL1	-2.77471	-7.4881
SS200000141TL_B5-11528.0	MOL1	-3.38189	-7.27824
SS200000141TL_B5-1153.0	TEGLU8	-1.64598	7.83818
SS200000141TL_B5-11531.0	MEINH8	-2.93724	-0.77376
SS200000141TL_B5-11532.0	ACNT2	-0.0764729	-1.56472
SS200000141TL_B5-11535.0	MOL1	-3.71298	-4.00115
SS200000141TL_B5-11537.0	MOL1	-3.18882	-7.13688
SS200000141TL_B5-1154.0	TEGLU8	-1.84623	3.29095
SS200000141TL_B5-11548.0	TEINH1	-4.56702	-2.13719
SS200000141TL_B5-11565.0	TEGLU4	-1.03376	9.23121
SS200000141TL_B5-11568.0	MOL1	-5.84551	-7.47915
SS200000141TL_B5-11570.0	MOL1	-2.85869	-6.32713
SS200000141TL_B5-11572.0	TEGLU10	-2.05591	3.57262
SS200000141TL_B5-11580.0	TEGLU4	-1.20449	8.98767
SS200000141TL_B5-11582.0	TEGLU10	-0.576292	3.05467
SS200000141TL_B5-11586.0	ACNT2	-1.16617	-2.05638
SS200000141TL_B5-11589.0	ACNT2	-2.36717	-1.86212
SS200000141TL_B5-1159.0	TEGLU11	-0.702797	3.36597
SS200000141TL_B5-11596.0	TEGLU7	-2.01597	6.26751
SS200000141TL_B5-11597.0	TEGLU7	-0.89324	5.50204
SS200000141TL_B5-11606.0	MOL1	-5.02057	-7.19581
SS200000141TL_B5-11619.0	ACNT2	-0.220585	-2.37769
SS200000141TL_B5-11623.0	MOL1	-1.78615	-6.09413
SS200000141TL_B5-11628.0	TEGLU7	0.826579	-0.912796
SS200000141TL_B5-11630.0	MOL1	-1.79826	-3.3506
SS200000141TL_B5-11631.0	ACNT2	-3.72369	-3.01329
SS200000141TL_B5-11635.0	TEGLU4	-0.78715	9.35652
SS200000141TL_B5-11655.0	TEGLU11	1.63256	3.17145
SS200000141TL_B5-11657.0	ACNT2	-1.66846	-1.87124
SS200000141TL_B5-11658.0	ACNT1	1.30953	-4.94424
SS200000141TL_B5-11663.0	TEGLU3	3.17551	0.226279
SS200000141TL_B5-11664.0	TEGLU10	2.44933	2.06326
SS200000141TL_B5-11670.0	ACNT2	-1.72523	-1.61648
SS200000141TL_B5-1168.0	TEGLU8	-0.638346	4.90453
SS200000141TL_B5-11684.0	MOL1	-3.27815	-5.21251
SS200000141TL_B5-11696.0	ACNT2	-2.58249	-1.5283
SS200000141TL_B5-1170.0	TEGLU7	-1.0404	6.55527
SS200000141TL_B5-11709.0	TEGLU8	-0.933356	9.05489
SS200000141TL_B5-11714.0	MOL1	1.02596	1.72771
SS200000141TL_B5-1172.0	TEGLU8	-0.625673	6.26743
SS200000141TL_B5-11720.0	TEGLU3	0.184432	4.96694
SS200000141TL_B5-11725.0	ACNT2	-3.05662	-2.44013
SS200000141TL_B5-11726.0	TEINH1	-5.09706	1.84844
SS200000141TL_B5-11728.0	MOL1	-2.53343	-6.30321
SS200000141TL_B5-1173.0	TEGLU7	-1.68982	7.63424
SS200000141TL_B5-11733.0	TEGLU11	2.53493	1.49943
SS200000141TL_B5-11734.0	TEGLU10	-1.72556	2.87262
SS200000141TL_B5-11744.0	MOL1	-3.9064	-7.0967
SS200000141TL_B5-11746.0	MOL1	-2.25451	-7.16399
SS200000141TL_B5-11748.0	TEGLU7	-1.32002	6.573
SS200000141TL_B5-1175.0	TEGLU7	-0.322375	-7.16415
SS200000141TL_B5-11754.0	ACNT2	-2.10346	-1.11312
SS200000141TL_B5-11755.0	ACNT2	1.07852	-1.67896
SS200000141TL_B5-11758.0	TEGLU4	-0.216851	9.75585
SS200000141TL_B5-11763.0	ACNT2	-2.11993	-2.02885
SS200000141TL_B5-11764.0	MOL1	-2.83851	-3.79853
SS200000141TL_B5-11769.0	VLMC2	1.81085	-8.66743
SS200000141TL_B5-11771.0	TEGLU2	-0.341778	2.69572
SS200000141TL_B5-11779.0	MOL1	-5.98778	-6.8506
SS200000141TL_B5-11783.0	ACNT2	0.157606	-1.14347
SS200000141TL_B5-11790.0	TEGLU4	1.3901	4.17783
SS200000141TL_B5-11795.0	ACNT2	-0.28104	-1.41391
SS200000141TL_B5-11796.0	ACNT2	-4.13379	-1.34556
SS200000141TL_B5-11798.0	TEINH19	2.84492	0.865369
SS200000141TL_B5-11800.0	MOL1	-3.72378	-7.02995
SS200000141TL_B5-11801.0	ACNT2	2.49971	-2.84877
SS200000141TL_B5-11803.0	TEGLU8	0.146829	9.4292
SS200000141TL_B5-11807.0	ACNT2	-3.50337	-2.48679
SS200000141TL_B5-11809.0	ACNT1	-5.87233	-6.80804
SS200000141TL_B5-11810.0	ACNT2	-3.04091	-2.29683
SS200000141TL_B5-11811.0	VLMC2	0.655873	-8.38575
SS200000141TL_B5-11813.0	TEGLU11	0.595904	2.81191
SS200000141TL_B5-11815.0	ACNT2	-1.51861	2.21386
SS200000141TL_B5-11825.0	ACNT2	-3.17177	-3.41398
SS200000141TL_B5-11827.0	MEINH2	-3.61634	-1.12122
SS200000141TL_B5-11829.0	MEINH2	-3.95189	-0.744457
SS200000141TL_B5-11837.0	TEGLU7	3.21155	2.23137
SS200000141TL_B5-1184.0	TEGLU11	-1.27339	3.26334
SS200000141TL_B5-11841.0	MOL1	-2.17701	-8.35597
SS200000141TL_B5-11844.0	TEGLU3	-0.0656911	8.56882
SS200000141TL_B5-11846.0	MOL1	-2.44425	-5.63504
SS200000141TL_B5-1185.0	TEGLU7	-0.39865	2.75579
SS200000141TL_B5-1186.0	TEGLU7	-1.62571	3.82191
SS200000141TL_B5-11861.0	ACNT2	-5.32339	1.87424
SS200000141TL_B5-11873.0	MOL1	-3.96203	-3.97958
SS200000141TL_B5-11874.0	ACNT2	-3.10067	-1.52514
SS200000141TL_B5-11879.0	MOL1	-2.25291	-7.63446
SS200000141TL_B5-11885.0	TEINH1	-5.62818	-0.966723
SS200000141TL_B5-11895.0	TEGLU3	0.335967	6.91282
SS200000141TL_B5-11896.0	TEGLU11	-2.52364	3.40712
SS200000141TL_B5-11899.0	ACNT1	2.38051	-5.69446
SS200000141TL_B5-119.0	VLMC2	1.69531	-11.0326
SS200000141TL_B5-1190.0	TEGLU7	-0.600141	9.13112
SS200000141TL_B5-11904.0	ACNT2	0.0695906	-3.14451
SS200000141TL_B5-11905.0	ACNT2	1.03394	-0.74912
SS200000141TL_B5-11906.0	ACNT2	-4.85803	-2.72766
SS200000141TL_B5-11907.0	TEGLU11	-0.667217	3.10248
SS200000141TL_B5-1191.0	ACTE1	1.33487	-8.07965
SS200000141TL_B5-11912.0	MOL1	-2.77154	-4.89745
SS200000141TL_B5-11914.0	ACNT2	-2.26913	-2.55781
SS200000141TL_B5-11915.0	TEINH1	-5.09008	3.05725
SS200000141TL_B5-11918.0	ACNT2	-1.0268	-1.47524
SS200000141TL_B5-1192.0	TEGLU7	0.522921	4.24476
SS200000141TL_B5-11924.0	MOL1	-2.86988	-5.76592
SS200000141TL_B5-11933.0	TEINH1	-4.99899	3.06953
SS200000141TL_B5-11934.0	ACNT2	-2.91748	-1.44726
SS200000141TL_B5-11935.0	ACNT2	-4.59908	-1.97128
SS200000141TL_B5-11939.0	MOL1	-3.26889	-5.81346
SS200000141TL_B5-1194.0	TEGLU7	-1.68049	3.51745
SS200000141TL_B5-11950.0	ACNT1	-3.30293	-0.448477
SS200000141TL_B5-11951.0	TEINH1	-4.98438	3.07221
SS200000141TL_B5-11952.0	ACNT2	0.668022	-6.21001
SS200000141TL_B5-1196.0	TEGLU7	-2.88275	3.98632
SS200000141TL_B5-11962.0	TEGLU8	-2.46799	5.26518
SS200000141TL_B5-11981.0	ACNT2	-2.69088	-2.79609
SS200000141TL_B5-11984.0	MOL1	-3.70725	-6.90451
SS200000141TL_B5-11986.0	TEGLU8	-0.497635	8.96577
SS200000141TL_B5-1199.0	TEGLU7	-1.59905	5.16091
SS200000141TL_B5-11990.0	ACNT2	-4.44127	-1.40151
SS200000141TL_B5-11991.0	HBGLU7	3.28747	3.12956
SS200000141TL_B5-12002.0	TEINH1	-5.0452	2.43534
SS200000141TL_B5-1202.0	TEGLU7	-1.31052	5.06831
SS200000141TL_B5-12061.0	TEINH1	-5.43037	-1.44963
SS200000141TL_B5-1207.0	TEGLU7	-2.03451	6.01606
SS200000141TL_B5-12071.0	MEINH8	-4.50444	-1.68975
SS200000141TL_B5-12073.0	MOL1	-3.65387	-6.9912
SS200000141TL_B5-12081.0	MEINH2	-5.53822	2.10516
SS200000141TL_B5-12087.0	ACNT2	0.556403	2.94211
SS200000141TL_B5-12091.0	MOL1	-2.83351	-5.69304
SS200000141TL_B5-12093.0	MOL1	-2.01794	-5.99251
SS200000141TL_B5-12095.0	MOL1	-5.22803	-7.16236
SS200000141TL_B5-12097.0	TEGLU4	-0.422565	9.34445
SS200000141TL_B5-12100.0	ACNT2	-2.21682	-2.28565
SS200000141TL_B5-12101.0	TEINH19	-4.33298	3.03341
SS200000141TL_B5-12110.0	MEINH2	-5.23992	-1.32665
SS200000141TL_B5-12114.0	ACNT1	1.43941	-4.49715
SS200000141TL_B5-12115.0	ACNT1	1.61525	-4.79749
SS200000141TL_B5-1212.0	TEGLU7	-1.5189	5.438
SS200000141TL_B5-12131.0	ACNT2	-5.39387	0.232073
SS200000141TL_B5-1214.0	TEGLU8	0.477108	4.74409
SS200000141TL_B5-12141.0	TEGLU7	-1.74123	5.88455
SS200000141TL_B5-12146.0	TEINH1	-4.26521	-0.473854
SS200000141TL_B5-12149.0	MOL1	-2.64585	-4.73038
SS200000141TL_B5-12161.0	ACNT2	-1.74178	-1.33808
SS200000141TL_B5-12173.0	ACNT2	3.81085	-9.56903
SS200000141TL_B5-12174.0	ACNT2	1.39909	-4.66022
SS200000141TL_B5-12176.0	VLMC2	1.12755	-8.67104
SS200000141TL_B5-12177.0	ACTE1	-0.786456	1.96394
SS200000141TL_B5-12182.0	TEGLU10	-0.936367	2.96443
SS200000141TL_B5-12183.0	TEGLU11	-0.441607	4.46392
SS200000141TL_B5-12184.0	TEGLU7	-1.86329	6.58651
SS200000141TL_B5-12186.0	ACNT2	-1.70953	-2.13664
SS200000141TL_B5-12189.0	ACNT2	-1.02341	-1.31223
SS200000141TL_B5-1219.0	VLMC2	-0.17539	-7.59099
SS200000141TL_B5-12190.0	ACNT2	-1.8581	-2.62398
SS200000141TL_B5-12191.0	ACNT2	-2.30997	-1.43753
SS200000141TL_B5-12196.0	ACTE1	2.99811	-2.02086
SS200000141TL_B5-12198.0	MOL1	-2.33753	-7.96772
SS200000141TL_B5-12202.0	MOL1	-1.82903	-6.15258
SS200000141TL_B5-12212.0	ACNT1	0.708806	-4.49691
SS200000141TL_B5-12225.0	TEINH1	-5.04756	2.92424
SS200000141TL_B5-12229.0	TEGLU10	-1.84384	2.92816
SS200000141TL_B5-1223.0	TEGLU7	1.23702	3.33901
SS200000141TL_B5-12234.0	TEGLU4	-2.51078	0.330565
SS200000141TL_B5-12235.0	TEGLU7	-1.31524	7.91153
SS200000141TL_B5-12246.0	MOL1	1.57445	2.62319
SS200000141TL_B5-12253.0	TEGLU7	-0.969479	5.44172
SS200000141TL_B5-12254.0	TEGLU7	0.0417102	3.66794
SS200000141TL_B5-12256.0	ACNT2	-2.73375	-1.85488
SS200000141TL_B5-12257.0	ACNT2	-3.60382	-1.10493
SS200000141TL_B5-12258.0	ACNT2	-3.44098	-1.38836
SS200000141TL_B5-12260.0	ACNT2	0.584873	-3.9186
SS200000141TL_B5-12261.0	MOL1	-1.12131	-5.4954
SS200000141TL_B5-12265.0	TEGLU11	1.7994	2.75148
SS200000141TL_B5-12273.0	ACNT1	1.19051	-5.0407
SS200000141TL_B5-12274.0	ACNT1	2.22339	-3.75302
SS200000141TL_B5-12275.0	ACNT2	1.93865	-1.25262
SS200000141TL_B5-12276.0	TEGLU3	1.90025	6.37185
SS200000141TL_B5-12277.0	MOL1	-6.00462	-7.11788
SS200000141TL_B5-12290.0	MOL1	-1.1218	-7.90452
SS200000141TL_B5-12294.0	ACNT2	-1.73728	-0.958516
SS200000141TL_B5-12299.0	MOL1	-0.918395	-8.10725
SS200000141TL_B5-1230.0	TEGLU8	-1.42163	6.78097
SS200000141TL_B5-12308.0	TEGLU8	-2.32916	6.81717
SS200000141TL_B5-1231.0	TEGLU8	-2.70047	4.91894
SS200000141TL_B5-12317.0	ACNT2	-0.888787	-1.83076
SS200000141TL_B5-12319.0	ACNT2	-4.97392	1.2236
SS200000141TL_B5-12321.0	ACNT2	-3.94306	-2.27018
SS200000141TL_B5-12325.0	MOL1	-2.94474	-5.72047
SS200000141TL_B5-12329.0	ABC	2.42022	-7.11902
SS200000141TL_B5-12330.0	ACNT2	-1.70273	-1.69217
SS200000141TL_B5-12331.0	ACNT1	1.62267	-5.16313
SS200000141TL_B5-12337.0	MOL1	-3.77294	-7.23941
SS200000141TL_B5-1234.0	TEGLU7	1.52632	3.12282
SS200000141TL_B5-12340.0	ACNT2	-3.33889	-1.33441
SS200000141TL_B5-12346.0	TEINH19	-4.47685	-0.673071
SS200000141TL_B5-1235.0	TEGLU7	-1.1543	5.56972
SS200000141TL_B5-12355.0	ACNT2	-2.30072	-1.6275
SS200000141TL_B5-12361.0	TEGLU10	3.1235	-3.19233
SS200000141TL_B5-12369.0	MOL1	-2.20774	-6.62683
SS200000141TL_B5-12371.0	TEGLU11	2.1773	3.08188
SS200000141TL_B5-12374.0	MEINH2	-5.93878	-0.65269
SS200000141TL_B5-12375.0	TEINH1	-3.22705	-0.378544
SS200000141TL_B5-12387.0	MEINH2	-5.14794	-0.907782
SS200000141TL_B5-12388.0	TEGLU6	-0.666998	9.25375
SS200000141TL_B5-12390.0	ACNT2	1.62241	2.38374
SS200000141TL_B5-12391.0	MOL1	-3.79465	-6.38764
SS200000141TL_B5-12392.0	TEGLU10	0.329815	5.29632
SS200000141TL_B5-1240.0	TEGLU7	-0.513331	5.49177
SS200000141TL_B5-12401.0	ACNT1	3.85344	-9.52369
SS200000141TL_B5-12405.0	TEINH19	-4.74105	-1.44261
SS200000141TL_B5-12407.0	VLMC2	1.77712	-2.49412
SS200000141TL_B5-12408.0	TEGLU11	-0.356372	-7.33871
SS200000141TL_B5-12409.0	TEINH19	-0.906522	0.552197
SS200000141TL_B5-12412.0	HBGLU7	-0.936734	8.10167
SS200000141TL_B5-12414.0	MOL1	-2.79521	-7.12017
SS200000141TL_B5-12424.0	MEGLU3	-3.95671	-0.683813
SS200000141TL_B5-12427.0	ACNT2	0.319777	-1.50281
SS200000141TL_B5-12428.0	ACNT2	-4.5892	0.975076
SS200000141TL_B5-12429.0	HBGLU7	-1.54775	2.42291
SS200000141TL_B5-12433.0	TEGLU7	-1.61756	5.09242
SS200000141TL_B5-1244.0	TEGLU11	-0.0182376	2.43965
SS200000141TL_B5-12440.0	TEINH19	-3.28561	-1.60322
SS200000141TL_B5-12452.0	ACNT2	-3.32635	-3.22705
SS200000141TL_B5-12453.0	TEGLU6	-1.89994	3.48354
SS200000141TL_B5-12460.0	TEGLU7	-1.28563	8.41486
SS200000141TL_B5-12465.0	ACNT2	-1.14756	-1.16002
SS200000141TL_B5-12468.0	TEINH19	-0.942372	3.47324
SS200000141TL_B5-12473.0	TEGLU4	-0.912215	9.26231
SS200000141TL_B5-12482.0	TEINH1	-4.96677	3.14383
SS200000141TL_B5-12487.0	TEGLU3	-0.0802519	8.75169
SS200000141TL_B5-12489.0	TEGLU8	-0.726116	9.32075
SS200000141TL_B5-12500.0	TEGLU6	-0.894958	9.41867
SS200000141TL_B5-12501.0	TEGLU11	-1.89817	2.57923
SS200000141TL_B5-12503.0	ACNT1	2.99965	-5.86973
SS200000141TL_B5-12513.0	MOL1	-3.00042	-4.59021
SS200000141TL_B5-12514.0	HBGLU7	-3.95785	-5.3689
SS200000141TL_B5-12515.0	MOL1	-2.78779	-6.73841
SS200000141TL_B5-12517.0	TEGLU2	0.311333	4.21559
SS200000141TL_B5-1252.0	TEGLU7	-1.31911	4.92451
SS200000141TL_B5-12522.0	ACNT2	-1.63291	-1.77249
SS200000141TL_B5-12525.0	TEINH1	-5.05223	2.3751
SS200000141TL_B5-12528.0	MOL1	-3.25486	-6.72464
SS200000141TL_B5-12539.0	MEINH8	-5.34904	-1.21788
SS200000141TL_B5-12552.0	ACNT2	-2.02263	-1.34607
SS200000141TL_B5-12555.0	TEGLU3	0.297422	5.12908
SS200000141TL_B5-12558.0	TEINH1	-5.34241	1.82245
SS200000141TL_B5-12560.0	ACNT2	-1.43066	-1.98505
SS200000141TL_B5-12562.0	ACNT2	-1.12726	-5.72285
SS200000141TL_B5-12576.0	ACNT2	-1.79569	-1.69402
SS200000141TL_B5-1258.0	ACTE1	2.88994	-1.92608
SS200000141TL_B5-12588.0	TEINH19	-4.71513	0.38902
SS200000141TL_B5-12589.0	MEINH2	-3.84584	-0.0701137
SS200000141TL_B5-12593.0	ACNT2	-1.66119	-1.72409
SS200000141TL_B5-12595.0	ACNT2	-0.381811	-1.46671
SS200000141TL_B5-12596.0	ACNT1	-0.052545	-1.62283
SS200000141TL_B5-12599.0	MOL1	-3.26026	-7.21079
SS200000141TL_B5-12600.0	ACNT2	1.53399	-0.073054
SS200000141TL_B5-12604.0	ACTE2	1.95615	-4.52854
SS200000141TL_B5-12608.0	ACNT2	2.05977	-1.17187
SS200000141TL_B5-12614.0	TEGLU10	-0.194593	3.42092
SS200000141TL_B5-12619.0	MOL1	-5.21343	-5.10771
SS200000141TL_B5-12626.0	TEINH1	-4.75817	3.2494
SS200000141TL_B5-12634.0	TEINH1	-5.23256	1.70405
SS200000141TL_B5-1264.0	TEGLU8	-2.97647	3.25454
SS200000141TL_B5-12642.0	MOL1	-2.88798	-6.30347
SS200000141TL_B5-12644.0	TEGLU3	0.380516	4.76217
SS200000141TL_B5-12645.0	TEGLU4	-0.26825	-7.08025
SS200000141TL_B5-12657.0	MOL1	-0.172334	2.86548
SS200000141TL_B5-12658.0	MOL1	-2.08018	-5.45815
SS200000141TL_B5-1266.0	TEGLU7	-0.235811	-7.49645
SS200000141TL_B5-12668.0	ACNT2	-0.219746	-1.85408
SS200000141TL_B5-1267.0	TEGLU7	-0.742309	4.05819
SS200000141TL_B5-12677.0	TEGLU11	1.13648	3.02767
SS200000141TL_B5-12678.0	ACNT2	-1.7249	-2.99721
SS200000141TL_B5-12682.0	MOL1	-2.97672	-6.94981
SS200000141TL_B5-12683.0	MOL1	-4.15704	-7.50426
SS200000141TL_B5-12685.0	TEGLU3	-0.438634	3.28342
SS200000141TL_B5-12689.0	ACNT2	-0.715687	-1.38117
SS200000141TL_B5-1269.0	TEGLU7	-1.68205	3.69095
SS200000141TL_B5-12696.0	TEGLU6	-0.930855	4.7065
SS200000141TL_B5-12698.0	MOL1	-3.02873	-6.50713
SS200000141TL_B5-12700.0	ACNT2	-3.27243	-2.4182
SS200000141TL_B5-12702.0	ACNT2	-5.36101	-1.43733
SS200000141TL_B5-12705.0	ACNT2	-0.924538	-1.23185
SS200000141TL_B5-12710.0	TEGLU11	0.355798	3.64778
SS200000141TL_B5-12714.0	TEGLU7	-2.5588	4.95416
SS200000141TL_B5-1272.0	TEGLU7	-1.08906	5.64091
SS200000141TL_B5-12721.0	TEGLU10	2.68329	-3.48286
SS200000141TL_B5-12726.0	TEGLU10	-0.103083	6.62602
SS200000141TL_B5-12729.0	MEINH2	-3.55961	-1.8625
SS200000141TL_B5-1273.0	TEGLU7	-2.28122	6.56123
SS200000141TL_B5-12731.0	MEGLU1	-4.66595	3.51846
SS200000141TL_B5-12732.0	ACNT2	-2.0912	-1.07518
SS200000141TL_B5-12734.0	ACNT2	-1.57361	-1.79229
SS200000141TL_B5-12739.0	TEGLU2	-0.228131	3.99773
SS200000141TL_B5-12740.0	MOL1	-4.42235	-7.0298
SS200000141TL_B5-12748.0	ACNT2	0.65339	-6.43881
SS200000141TL_B5-12750.0	HBGLU7	-0.975558	-2.17214
SS200000141TL_B5-12751.0	MOL1	-1.36764	-7.75663
SS200000141TL_B5-12753.0	MOL1	-4.71811	-6.58175
SS200000141TL_B5-12756.0	ACTE2	3.29136	-2.99556
SS200000141TL_B5-12760.0	ACNT1	2.04438	-5.20328
SS200000141TL_B5-12761.0	ACNT2	-3.3309	-2.42053
SS200000141TL_B5-12767.0	MOL1	-3.86444	-6.21262
SS200000141TL_B5-12769.0	TEGLU10	0.924117	3.16554
SS200000141TL_B5-1277.0	TEGLU11	-1.50118	3.052
SS200000141TL_B5-12771.0	TEGLU4	-0.264504	9.71679
SS200000141TL_B5-12775.0	MEINH2	-4.40111	-1.65736
SS200000141TL_B5-12779.0	ACNT2	-1.06948	3.01672
SS200000141TL_B5-12781.0	TEGLU11	-0.223819	2.83364
SS200000141TL_B5-12784.0	TEGLU7	-0.497297	6.96579
SS200000141TL_B5-12794.0	TEGLU8	-0.220931	9.34071
SS200000141TL_B5-12795.0	TEGLU7	1.85606	4.72558
SS200000141TL_B5-12804.0	MOL1	-5.76148	-7.05315
SS200000141TL_B5-1283.0	TEGLU11	0.40273	3.75345
SS200000141TL_B5-12836.0	ACNT2	-0.109162	2.19054
SS200000141TL_B5-12838.0	TEGLU4	5.88332	-6.29043
SS200000141TL_B5-12839.0	TEGLU24	5.91293	-6.44878
SS200000141TL_B5-1285.0	TEGLU7	-1.91602	4.08589
SS200000141TL_B5-12852.0	MOL1	-2.14702	-6.41857
SS200000141TL_B5-12854.0	MOL1	-2.05421	-5.66225
SS200000141TL_B5-12855.0	MOL1	-2.46727	-6.47268
SS200000141TL_B5-12858.0	TEGLU2	0.382127	3.99442
SS200000141TL_B5-12863.0	TEGLU8	-0.475853	7.5499
SS200000141TL_B5-12870.0	MOL1	-3.79224	-5.82312
SS200000141TL_B5-12886.0	ACNT2	-1.7571	-1.34902
SS200000141TL_B5-12896.0	ACNT2	-1.36869	-1.26434
SS200000141TL_B5-12898.0	MGL2	0.986575	-1.79524
SS200000141TL_B5-12903.0	ACNT1	2.45559	-1.64924
SS200000141TL_B5-12904.0	ACNT1	2.06169	-4.31243
SS200000141TL_B5-12910.0	TEGLU11	-0.483629	3.78937
SS200000141TL_B5-12911.0	TEGLU4	-0.776628	7.60865
SS200000141TL_B5-12914.0	TEGLU11	-0.902785	2.54047
SS200000141TL_B5-12917.0	MOL1	-3.42843	-6.82441
SS200000141TL_B5-12918.0	ACNT2	-2.80401	-0.642557
SS200000141TL_B5-12922.0	TEINH19	-5.43363	-5.04325
SS200000141TL_B5-12932.0	MOL1	-3.20913	-5.43153
SS200000141TL_B5-12933.0	TEGLU11	1.7913	2.49026
SS200000141TL_B5-12938.0	ACTE1	1.30926	2.53623
SS200000141TL_B5-12945.0	MEINH2	-3.52156	-0.600669
SS200000141TL_B5-12950.0	ACTE1	1.68551	2.31433
SS200000141TL_B5-12954.0	MOL1	-4.9057	-6.87425
SS200000141TL_B5-12959.0	TEGLU11	-0.415168	-7.60205
SS200000141TL_B5-1296.0	ACTE1	2.58241	-1.26894
SS200000141TL_B5-12962.0	ACNT1	-0.15889	-1.83659
SS200000141TL_B5-12967.0	TEGLU6	-0.198182	3.37128
SS200000141TL_B5-1297.0	TEGLU8	-2.50759	5.17114
SS200000141TL_B5-12974.0	TEINH1	-5.06495	1.64621
SS200000141TL_B5-12979.0	TEGLU6	-2.1652	7.27067
SS200000141TL_B5-12983.0	TEGLU10	0.395646	4.97788
SS200000141TL_B5-12984.0	TEGLU7	-2.83039	4.19148
SS200000141TL_B5-12991.0	ACNT1	2.23065	0.950432
SS200000141TL_B5-12992.0	ACNT1	2.37679	-3.14208
SS200000141TL_B5-12993.0	TEINH19	-2.40652	1.68633
SS200000141TL_B5-12998.0	TEGLU11	0.234356	4.07507
SS200000141TL_B5-13003.0	ACNT2	-4.66217	-2.27703
SS200000141TL_B5-13009.0	ACNT1	2.82235	-5.60274
SS200000141TL_B5-13016.0	TEGLU7	-1.3647	5.90669
SS200000141TL_B5-13017.0	ACNT1	1.11354	-4.72712
SS200000141TL_B5-13021.0	ACNT2	-1.32058	-3.76572
SS200000141TL_B5-13022.0	ACNT2	-1.39502	-2.7604
SS200000141TL_B5-13025.0	TEGLU2	0.101378	8.21292
SS200000141TL_B5-13027.0	MOL1	5.62345	-6.53131
SS200000141TL_B5-13034.0	TEINH1	-5.02601	-0.623731
SS200000141TL_B5-13036.0	ACNT2	-3.02357	-4.73384
SS200000141TL_B5-13040.0	ACNT1	-0.449951	-2.38676
SS200000141TL_B5-13043.0	ACNT1	2.63218	-4.83295
SS200000141TL_B5-13045.0	TEGLU11	-1.14726	3.03147
SS200000141TL_B5-13048.0	TEINH19	-4.08395	0.47619
SS200000141TL_B5-13055.0	ACNT2	-3.29799	-2.03323
SS200000141TL_B5-13057.0	MEINH2	-5.03752	-0.241692
SS200000141TL_B5-13059.0	MOL1	-1.10017	2.10782
SS200000141TL_B5-13067.0	TEGLU6	1.74423	2.99186
SS200000141TL_B5-13068.0	TEGLU11	-1.46535	3.1544
SS200000141TL_B5-13069.0	TEINH19	1.04469	1.69419
SS200000141TL_B5-13073.0	MOL1	-3.05398	-7.46204
SS200000141TL_B5-13078.0	TEGLU7	-0.37912	7.4219
SS200000141TL_B5-13080.0	MOL1	-3.6714	-5.51934
SS200000141TL_B5-13082.0	ACNT2	-4.56921	0.845625
SS200000141TL_B5-1309.0	TEGLU7	1.98987	7.08829
SS200000141TL_B5-13090.0	TEINH1	-5.29855	2.6863
SS200000141TL_B5-13093.0	ACNT1	3.04098	-5.8172
SS200000141TL_B5-13094.0	TEINH1	-5.1601	1.37426
SS200000141TL_B5-131.0	ACTE1	2.13031	-2.7312
SS200000141TL_B5-13107.0	ACNT2	-5.44687	-1.37806
SS200000141TL_B5-1311.0	TEGLU11	-0.321224	3.29657
SS200000141TL_B5-13113.0	TEGLU6	-1.18411	9.07555
SS200000141TL_B5-13115.0	TEGLU10	-1.03191	3.53396
SS200000141TL_B5-13118.0	MOL1	2.09287	1.4228
SS200000141TL_B5-13119.0	TEGLU4	-0.797556	9.55363
SS200000141TL_B5-1312.0	TEGLU7	-1.85642	5.31821
SS200000141TL_B5-13120.0	MOL1	-1.83751	-5.20901
SS200000141TL_B5-13125.0	MEINH2	-3.98638	-0.518981
SS200000141TL_B5-1313.0	TEGLU11	-1.48017	3.21338
SS200000141TL_B5-13130.0	TEGLU4	-5.02639	2.67564
SS200000141TL_B5-13135.0	MEINH2	-5.80361	-0.614176
SS200000141TL_B5-13136.0	TEINH1	-3.13752	-0.104857
SS200000141TL_B5-13139.0	MOL1	-4.40185	-6.32818
SS200000141TL_B5-13153.0	ACNT2	-3.17526	-2.41699
SS200000141TL_B5-13156.0	ACNT2	-2.40566	-2.6315
SS200000141TL_B5-13158.0	ACNT2	-2.56553	-5.0552
SS200000141TL_B5-13159.0	ACNT2	-2.91385	-2.89576
SS200000141TL_B5-13163.0	MOL1	1.74999	2.96552
SS200000141TL_B5-13170.0	VLMC2	2.34076	-8.30103
SS200000141TL_B5-13171.0	ACNT1	0.989471	-6.03389
SS200000141TL_B5-13172.0	TEGLU6	-2.19047	-1.42078
SS200000141TL_B5-13175.0	TEGLU4	-0.649902	9.70489
SS200000141TL_B5-13178.0	TEGLU10	0.764053	5.70152
SS200000141TL_B5-13184.0	ACNT2	-1.23131	-1.68523
SS200000141TL_B5-13186.0	TEINH1	-4.79848	2.50332
SS200000141TL_B5-13188.0	ACNT2	-0.738061	-1.92364
SS200000141TL_B5-13189.0	ACTE1	-0.532323	2.34873
SS200000141TL_B5-1319.0	TEGLU11	-1.08711	4.61216
SS200000141TL_B5-13191.0	ACNT1	2.01014	-4.83345
SS200000141TL_B5-13192.0	MOL1	-2.92384	-5.92927
SS200000141TL_B5-13194.0	TEINH19	-1.83095	0.196042
SS200000141TL_B5-1320.0	ACTE1	2.06848	-1.39785
SS200000141TL_B5-13202.0	TEGLU6	-0.358345	9.16545
SS200000141TL_B5-13204.0	TEGLU4	-0.579857	9.43098
SS200000141TL_B5-1321.0	TEGLU7	-0.303438	2.43155
SS200000141TL_B5-13214.0	TEINH1	-5.14887	1.66141
SS200000141TL_B5-13215.0	ACNT2	-0.361744	-7.83636
SS200000141TL_B5-13230.0	TEINH1	-4.88253	1.62712
SS200000141TL_B5-13232.0	MOL1	-3.10564	-3.78937
SS200000141TL_B5-13236.0	HBGLU7	-2.41302	3.17986
SS200000141TL_B5-13237.0	MOL1	-6.32584	-7.26236
SS200000141TL_B5-13241.0	TEGLU24	5.92273	-6.44405
SS200000141TL_B5-13249.0	TEINH1	-5.2537	2.08263
SS200000141TL_B5-13250.0	ACNT2	1.12016	-1.95651
SS200000141TL_B5-13264.0	MEINH2	-4.99684	-1.40767
SS200000141TL_B5-13266.0	TEINH1	-5.22587	-0.647246
SS200000141TL_B5-1327.0	ACTE1	2.03897	-1.86226
SS200000141TL_B5-13273.0	ACTE1	3.02472	-2.0589
SS200000141TL_B5-13276.0	MEINH2	-5.07385	2.99322
SS200000141TL_B5-13278.0	TEINH1	-5.18608	2.55608
SS200000141TL_B5-13280.0	MOL1	-5.05277	-6.15868
SS200000141TL_B5-13281.0	TEGLU8	-1.79566	4.09612
SS200000141TL_B5-13292.0	ACNT2	-1.83147	-1.36282
SS200000141TL_B5-13294.0	MOL1	-2.95328	-4.20061
SS200000141TL_B5-13300.0	TEGLU4	0.998908	2.57978
SS200000141TL_B5-13308.0	TEGLU6	-2.54279	2.86627
SS200000141TL_B5-13309.0	TEGLU6	-1.7	3.84268
SS200000141TL_B5-13310.0	TEGLU10	-0.976144	4.20666
SS200000141TL_B5-13311.0	TEGLU10	-1.85145	2.56438
SS200000141TL_B5-13315.0	TEGLU10	-0.378671	3.47159
SS200000141TL_B5-13320.0	ACNT2	-5.116	-1.23293
SS200000141TL_B5-13325.0	MOL1	-1.84766	-6.27097
SS200000141TL_B5-13327.0	MOL1	-2.94348	-6.8399
SS200000141TL_B5-1333.0	TEGLU7	-2.19264	4.68904
SS200000141TL_B5-13333.0	ACNT2	-1.20702	-2.14747
SS200000141TL_B5-13334.0	TEGLU11	-2.04021	4.43859
SS200000141TL_B5-13345.0	ACNT2	1.49842	1.96284
SS200000141TL_B5-13346.0	ACNT2	-1.00438	-1.36851
SS200000141TL_B5-13348.0	MOL1	-1.939	-5.05505
SS200000141TL_B5-13349.0	ACNT2	2.07089	2.72677
SS200000141TL_B5-1335.0	TEGLU7	-2.82162	4.27069
SS200000141TL_B5-13352.0	TEGLU3	0.396197	5.72007
SS200000141TL_B5-13354.0	TEGLU10	-0.0177921	3.24152
SS200000141TL_B5-13359.0	MOL1	-2.4331	-4.03895
SS200000141TL_B5-13370.0	TEINH19	-2.94064	0.361501
SS200000141TL_B5-13374.0	TEGLU6	-0.871766	3.83029
SS200000141TL_B5-13375.0	TEINH19	2.35758	2.1187
SS200000141TL_B5-13376.0	TEGLU2	2.15564	5.1488
SS200000141TL_B5-13378.0	TEGLU3	0.988373	6.30737
SS200000141TL_B5-13392.0	ACNT2	0.331612	2.9893
SS200000141TL_B5-13398.0	MEINH2	-3.58081	-0.272459
SS200000141TL_B5-13402.0	TEGLU2	1.53652	3.70749
SS200000141TL_B5-13418.0	TEGLU8	-0.375967	2.94818
SS200000141TL_B5-13421.0	ACNT2	-3.8278	-3.60835
SS200000141TL_B5-13438.0	TEGLU8	-1.8265	7.22331
SS200000141TL_B5-13440.0	TEGLU4	-5.20646	2.81628
SS200000141TL_B5-13451.0	TEINH1	-4.79676	0.0815919
SS200000141TL_B5-13452.0	ACNT2	-3.09451	-1.33902
SS200000141TL_B5-13453.0	ACNT2	-0.289489	-7.68697
SS200000141TL_B5-13454.0	MOL1	-5.27901	-4.6839
SS200000141TL_B5-13456.0	ACNT2	-2.7354	-2.42377
SS200000141TL_B5-13458.0	VLMC2	0.813246	-6.5791
SS200000141TL_B5-13459.0	TEGLU8	-1.07979	8.94688
SS200000141TL_B5-13461.0	TEGLU6	-5.17349	1.59849
SS200000141TL_B5-13468.0	TEGLU4	-0.77153	9.48783
SS200000141TL_B5-13475.0	TEGLU7	1.26361	6.0188
SS200000141TL_B5-13479.0	TEINH1	-5.17796	2.47305
SS200000141TL_B5-1348.0	TEGLU8	-2.38566	5.69072
SS200000141TL_B5-13482.0	ACNT1	3.30541	-3.09898
SS200000141TL_B5-13483.0	TEINH19	-1.20033	0.453776
SS200000141TL_B5-13485.0	MOL1	-4.02575	-7.17484
SS200000141TL_B5-13488.0	TEGLU10	-1.25047	4.49194
SS200000141TL_B5-13491.0	TEINH1	-5.25239	1.49772
SS200000141TL_B5-13492.0	ACNT2	-3.55481	-0.809227
SS200000141TL_B5-13495.0	ACNT2	1.96085	-0.279014
SS200000141TL_B5-13501.0	ACNT2	-0.0270077	-1.40097
SS200000141TL_B5-1351.0	ACTE2	2.34034	-3.66712
SS200000141TL_B5-13525.0	ACNT2	-3.7898	-3.24974
SS200000141TL_B5-13528.0	MOL1	-3.02712	-6.71011
SS200000141TL_B5-13532.0	ACNT2	2.82035	2.0876
SS200000141TL_B5-13535.0	ACTE1	-1.67512	-5.73932
SS200000141TL_B5-13536.0	TEGLU10	-0.41935	3.9785
SS200000141TL_B5-13546.0	MEINH2	-5.47402	-0.00681408
SS200000141TL_B5-1355.0	TEGLU7	-1.21768	7.21893
SS200000141TL_B5-13552.0	ACNT2	2.22748	-2.57747
SS200000141TL_B5-13556.0	ACNT1	2.23418	-5.37757
SS200000141TL_B5-13559.0	TEGLU3	-0.0821725	8.691
SS200000141TL_B5-13564.0	ACNT2	-1.42998	-1.35079
SS200000141TL_B5-13567.0	TEGLU3	-0.0946537	5.65552
SS200000141TL_B5-13571.0	MOL1	-2.50608	-6.52442
SS200000141TL_B5-13578.0	TEINH1	-5.22197	2.06385
SS200000141TL_B5-13583.0	ACNT2	-1.08708	-1.25923
SS200000141TL_B5-13585.0	TEINH19	-5.12646	-0.273045
SS200000141TL_B5-13591.0	MOL1	1.74718	0.101344
SS200000141TL_B5-13592.0	MOL1	-2.88349	-6.29832
SS200000141TL_B5-13597.0	ACNT1	1.63035	-3.79255
SS200000141TL_B5-13599.0	ACNT2	-0.696383	-7.87637
SS200000141TL_B5-13601.0	ACNT2	0.400322	2.75029
SS200000141TL_B5-13606.0	TEGLU4	1.13665	6.95219
SS200000141TL_B5-13607.0	TEGLU11	-0.722702	4.64442
SS200000141TL_B5-1361.0	TEGLU7	-1.25247	4.13446
SS200000141TL_B5-13612.0	ACNT2	-4.87243	-1.9814
SS200000141TL_B5-13613.0	ACNT1	1.39998	-5.27802
SS200000141TL_B5-13619.0	MOL1	-5.85586	-7.22109
SS200000141TL_B5-13622.0	TEGLU7	-0.696718	4.58105
SS200000141TL_B5-13625.0	TEINH1	-4.18359	-0.595453
SS200000141TL_B5-13628.0	ACNT2	-1.69886	-3.03624
SS200000141TL_B5-13633.0	ACNT2	-0.351564	-1.6962
SS200000141TL_B5-13642.0	TEINH1	-5.28716	2.22713
SS200000141TL_B5-13644.0	ACNT2	-1.53022	-2.07895
SS200000141TL_B5-13647.0	TEGLU4	-0.849066	8.5272
SS200000141TL_B5-13658.0	MOL1	-4.72033	-6.1929
SS200000141TL_B5-13659.0	TEINH1	-4.35109	-1.60682
SS200000141TL_B5-13663.0	ACNT1	0.00306334	-3.91753
SS200000141TL_B5-13674.0	ACNT2	-3.08129	-2.15893
SS200000141TL_B5-13676.0	VLMC2	0.979306	-7.28774
SS200000141TL_B5-1368.0	TEGLU7	-2.6499	4.03665
SS200000141TL_B5-13680.0	TEGLU11	0.54978	2.76113
SS200000141TL_B5-13684.0	ACNT2	-3.98561	-1.74431
SS200000141TL_B5-13686.0	TEGLU11	-0.990179	2.6517
SS200000141TL_B5-13687.0	TEGLU2	0.702233	4.6426
SS200000141TL_B5-13689.0	TEGLU8	-0.645358	8.78322
SS200000141TL_B5-13697.0	TEINH19	-4.65407	3.40732
SS200000141TL_B5-13702.0	TEGLU8	-0.998687	8.94617
SS200000141TL_B5-13704.0	TEGLU7	-0.15284	8.63825
SS200000141TL_B5-13707.0	TEINH1	-5.19632	2.82069
SS200000141TL_B5-13713.0	TEINH1	-5.39745	1.00311
SS200000141TL_B5-13717.0	TEGLU4	-0.433778	1.84864
SS200000141TL_B5-13724.0	TEGLU8	-0.327742	9.15858
SS200000141TL_B5-13726.0	ACNT2	-0.886391	-2.24587
SS200000141TL_B5-13728.0	TEINH1	-5.16552	-0.785208
SS200000141TL_B5-1373.0	TEGLU7	-1.15505	4.45967
SS200000141TL_B5-13730.0	HBGLU7	-0.179942	3.21725
SS200000141TL_B5-13734.0	ACNT1	2.09153	-3.4621
SS200000141TL_B5-13735.0	TEGLU4	-0.626879	3.53464
SS200000141TL_B5-13738.0	TEGLU10	-0.410075	3.75293
SS200000141TL_B5-13741.0	TEGLU11	-0.482605	4.70611
SS200000141TL_B5-13746.0	ACNT2	0.0249891	-1.39296
SS200000141TL_B5-13753.0	TEGLU4	0.718551	9.45551
SS200000141TL_B5-13754.0	TEGLU24	-0.237715	-7.40773
SS200000141TL_B5-13766.0	MOL1	-1.9481	-4.94446
SS200000141TL_B5-13768.0	TEGLU4	-0.544656	3.6529
SS200000141TL_B5-13772.0	TEINH19	1.89918	3.69793
SS200000141TL_B5-1378.0	TEGLU7	-0.974137	5.09419
SS200000141TL_B5-13784.0	ACNT1	3.13431	-6.0227
SS200000141TL_B5-13786.0	ACNT2	-2.99879	-3.35227
SS200000141TL_B5-13789.0	TEGLU4	0.872591	8.27567
SS200000141TL_B5-13806.0	ACNT2	-2.23659	-1.69102
SS200000141TL_B5-1381.0	TEGLU11	0.39245	5.26452
SS200000141TL_B5-13810.0	TEINH19	-0.833092	2.41222
SS200000141TL_B5-13812.0	TEGLU2	0.278769	4.34492
SS200000141TL_B5-13819.0	TEGLU11	-0.980841	4.37476
SS200000141TL_B5-1382.0	TEGLU11	-0.531325	4.05004
SS200000141TL_B5-13826.0	TEGLU3	0.457864	4.60364
SS200000141TL_B5-13832.0	ACNT2	-2.12346	-1.10919
SS200000141TL_B5-13833.0	ACNT2	-1.85637	-1.07924
SS200000141TL_B5-13844.0	ACNT1	1.14786	-4.75965
SS200000141TL_B5-13846.0	TEINH1	-4.56225	-2.39062
SS200000141TL_B5-13848.0	TEGLU4	-0.572312	9.24603
SS200000141TL_B5-13849.0	TEGLU6	-0.52199	9.73087
SS200000141TL_B5-13852.0	TEGLU2	2.55927	1.96346
SS200000141TL_B5-13861.0	ACNT2	-4.51984	0.411809
SS200000141TL_B5-13863.0	MOL1	-3.00436	-6.16961
SS200000141TL_B5-13866.0	MOL1	-2.30891	-6.91576
SS200000141TL_B5-13873.0	MOL1	-4.7821	-4.65333
SS200000141TL_B5-13876.0	TEGLU8	-2.56784	4.62629
SS200000141TL_B5-13880.0	TEGLU4	4.71866	6.02598
SS200000141TL_B5-13881.0	TEGLU2	4.3765	5.02917
SS200000141TL_B5-13885.0	TEGLU10	1.11489	3.0696
SS200000141TL_B5-13894.0	TEGLU4	3.06256	5.20046
SS200000141TL_B5-13897.0	TEGLU7	1.62931	7.11189
SS200000141TL_B5-13902.0	ACNT2	-1.95554	-1.59112
SS200000141TL_B5-13908.0	TEGLU24	3.36999	2.66267
SS200000141TL_B5-1391.0	TEGLU7	0.0269923	4.78126
SS200000141TL_B5-13914.0	MOL1	-3.29273	-4.09163
SS200000141TL_B5-1392.0	ACTE1	2.77789	-2.11264
SS200000141TL_B5-13924.0	ACTE1	-0.837964	-5.60566
SS200000141TL_B5-13927.0	VLMC2	0.786975	-7.0827
SS200000141TL_B5-13932.0	TEGLU4	3.53945	3.51499
SS200000141TL_B5-13934.0	TEGLU2	0.611839	6.2705
SS200000141TL_B5-1394.0	MOL1	-4.87211	-6.89124
SS200000141TL_B5-13944.0	MEINH2	-4.50826	-2.49092
SS200000141TL_B5-13949.0	ACNT2	-0.582079	-8.28126
SS200000141TL_B5-13954.0	MOL1	-3.65502	-5.77843
SS200000141TL_B5-13957.0	ACNT2	-3.87462	-2.75099
SS200000141TL_B5-13958.0	ACNT1	0.758125	-4.79864
SS200000141TL_B5-13959.0	ACNT2	-4.61836	-0.0412357
SS200000141TL_B5-1396.0	TEGLU11	2.23668	0.903026
SS200000141TL_B5-13960.0	ACTE1	2.19764	-1.0969
SS200000141TL_B5-13962.0	TEGLU4	-0.898231	8.66266
SS200000141TL_B5-13963.0	TEINH19	-0.741776	0.929747
SS200000141TL_B5-13968.0	TEGLU7	-2.0904	5.88661
SS200000141TL_B5-1397.0	TEGLU7	-2.72003	5.25761
SS200000141TL_B5-13977.0	ACNT2	2.71681	-2.04709
SS200000141TL_B5-13978.0	ACNT1	1.46954	-4.91734
SS200000141TL_B5-13980.0	ACNT2	-3.57221	-3.27472
SS200000141TL_B5-13984.0	TEGLU3	0.863459	6.14102
SS200000141TL_B5-13985.0	TEGLU3	0.833471	5.26569
SS200000141TL_B5-14003.0	TEGLU4	-0.509133	1.36413
SS200000141TL_B5-14008.0	TEINH1	-5.38475	1.59501
SS200000141TL_B5-14011.0	ACNT2	-3.22384	-3.31852
SS200000141TL_B5-14015.0	ACNT2	-0.67255	-8.48646
SS200000141TL_B5-14032.0	TEGLU7	-1.61249	7.90839
SS200000141TL_B5-14038.0	ACNT2	-0.710421	2.51788
SS200000141TL_B5-14039.0	ACNT1	1.39729	-4.9689
SS200000141TL_B5-1404.0	TEGLU7	-1.41435	7.66122
SS200000141TL_B5-14041.0	ABC	2.48404	-7.81549
SS200000141TL_B5-14045.0	ACNT2	5.98484	-9.82846
SS200000141TL_B5-14047.0	ACNT2	2.0263	1.52552
SS200000141TL_B5-14048.0	MOL1	-2.79532	-7.02352
SS200000141TL_B5-14052.0	TEGLU11	0.51698	3.37385
SS200000141TL_B5-14060.0	ACNT2	-2.2479	-2.68967
SS200000141TL_B5-14061.0	TEGLU6	-0.136344	1.35802
SS200000141TL_B5-14064.0	HBGLU7	-1.1762	3.66908
SS200000141TL_B5-14076.0	TEGLU6	-0.960858	8.53752
SS200000141TL_B5-14088.0	ACNT2	-0.61636	-7.24856
SS200000141TL_B5-1409.0	TEGLU11	-1.26178	3.04704
SS200000141TL_B5-14094.0	TEINH19	1.77648	2.33926
SS200000141TL_B5-14095.0	TEINH19	4.44079	3.19007
SS200000141TL_B5-14096.0	TEGLU10	0.294189	3.38877
SS200000141TL_B5-14101.0	ACNT2	-4.13077	-0.454402
SS200000141TL_B5-14102.0	ACNT2	-1.2458	-1.4911
SS200000141TL_B5-14103.0	VLMC2	1.26774	-8.4877
SS200000141TL_B5-14112.0	TEINH1	-4.96654	1.50739
SS200000141TL_B5-14113.0	ACNT2	0.0722233	-1.47522
SS200000141TL_B5-14115.0	TEGLU11	-0.728529	2.86968
SS200000141TL_B5-14121.0	MOL1	0.242652	2.45118
SS200000141TL_B5-14122.0	TEGLU11	1.61684	2.54553
SS200000141TL_B5-14126.0	ABC	2.55677	-7.31506
SS200000141TL_B5-14136.0	TEGLU6	-2.8289	2.68775
SS200000141TL_B5-14138.0	TEGLU2	2.73838	1.1375
SS200000141TL_B5-14142.0	TEGLU2	1.76144	3.28356
SS200000141TL_B5-14149.0	ACNT2	-2.15429	-2.7776
SS200000141TL_B5-1415.0	TEGLU11	-1.43759	3.69057
SS200000141TL_B5-14159.0	TEGLU7	-1.02068	5.78951
SS200000141TL_B5-14161.0	MEGLU1	-5.02089	3.14299
SS200000141TL_B5-14165.0	TEINH19	-1.3452	0.817892
SS200000141TL_B5-14166.0	TEGLU3	-0.916488	9.47159
SS200000141TL_B5-14171.0	TEGLU3	-0.406401	3.67305
SS200000141TL_B5-14179.0	ACNT2	-3.68322	-1.41321
SS200000141TL_B5-14181.0	TEINH1	-5.30722	1.33721
SS200000141TL_B5-14183.0	TEGLU4	4.12524	6.33896
SS200000141TL_B5-14191.0	ACNT2	-0.163489	-1.93134
SS200000141TL_B5-14193.0	ACNT2	-2.3977	-1.75145
SS200000141TL_B5-14196.0	ACNT2	-2.90747	-5.22525
SS200000141TL_B5-14197.0	ACNT2	-1.6813	-2.86267
SS200000141TL_B5-14201.0	TEGLU10	-0.431939	3.30942
SS200000141TL_B5-14204.0	ACNT1	1.65782	-4.29598
SS200000141TL_B5-14206.0	TEINH19	1.90441	0.495274
SS200000141TL_B5-14208.0	MOL1	-4.88276	-7.24981
SS200000141TL_B5-14213.0	TEGLU7	-0.425814	4.51376
SS200000141TL_B5-14214.0	TEGLU7	-1.88532	5.97205
SS200000141TL_B5-14216.0	ACNT2	-2.18858	-5.59128
SS200000141TL_B5-14219.0	ACNT2	-4.34505	-1.97814
SS200000141TL_B5-1422.0	TEGLU8	-0.64655	4.57879
SS200000141TL_B5-14226.0	ACNT2	-1.33786	-1.21024
SS200000141TL_B5-14227.0	MOL1	0.503628	3.50386
SS200000141TL_B5-14231.0	TEGLU3	0.550709	5.89808
SS200000141TL_B5-14234.0	TEGLU10	-0.28005	8.21114
SS200000141TL_B5-1424.0	TEGLU7	-1.88748	3.53107
SS200000141TL_B5-14244.0	ACNT1	1.43025	-4.16315
SS200000141TL_B5-14245.0	ACNT2	-0.984082	2.53957
SS200000141TL_B5-14252.0	ACNT2	-1.87474	-1.67004
SS200000141TL_B5-14253.0	ACNT2	-1.94334	-1.19052
SS200000141TL_B5-14254.0	ACNT2	-1.00233	-2.98379
SS200000141TL_B5-14258.0	TEGLU24	4.94275	3.67592
SS200000141TL_B5-14260.0	MOL1	-2.56312	-6.86377
SS200000141TL_B5-14262.0	TEGLU3	0.405721	6.96245
SS200000141TL_B5-14263.0	TEGLU11	3.03298	2.11789
SS200000141TL_B5-14266.0	ACNT2	-2.30717	-1.33787
SS200000141TL_B5-1427.0	TEGLU7	-2.07644	6.73975
SS200000141TL_B5-14271.0	TEGLU4	3.81106	3.04705
SS200000141TL_B5-14276.0	TEGLU11	-0.736237	4.22995
SS200000141TL_B5-14280.0	ACNT2	-2.31844	-2.32376
SS200000141TL_B5-14282.0	MOL1	-4.17463	-5.34239
SS200000141TL_B5-14288.0	ACNT1	-0.838671	-3.29201
SS200000141TL_B5-14291.0	TEGLU4	0.149995	7.21268
SS200000141TL_B5-1430.0	TEGLU7	-2.03044	3.44932
SS200000141TL_B5-14301.0	TEINH1	-4.9864	2.63839
SS200000141TL_B5-14302.0	TEINH1	-5.34413	2.25711
SS200000141TL_B5-14303.0	TEGLU8	-1.88357	7.79571
SS200000141TL_B5-14310.0	ACNT1	1.51566	-5.01943
SS200000141TL_B5-14311.0	ACNT2	-1.96307	-1.05959
SS200000141TL_B5-14312.0	MEINH2	-3.71258	-2.47816
SS200000141TL_B5-14313.0	MEINH8	-5.09364	-1.58445
SS200000141TL_B5-14316.0	ACNT2	-3.22794	-2.72446
SS200000141TL_B5-14323.0	TEGLU3	0.148539	8.03109
SS200000141TL_B5-14324.0	TEGLU10	-1.36513	2.90933
SS200000141TL_B5-14326.0	TEGLU7	-1.53329	5.28988
SS200000141TL_B5-1433.0	TEGLU8	-1.79405	4.07383
SS200000141TL_B5-14337.0	ACNT2	2.14659	-2.50993
SS200000141TL_B5-14338.0	TEINH1	-4.86459	0.151122
SS200000141TL_B5-14345.0	ACTE1	-0.495322	-6.11121
SS200000141TL_B5-14351.0	TEGLU4	-0.421999	8.99552
SS200000141TL_B5-14354.0	TEGLU11	-1.77959	4.48211
SS200000141TL_B5-1436.0	TEGLU8	-0.950464	5.11524
SS200000141TL_B5-14369.0	TEGLU11	-0.766471	3.55409
SS200000141TL_B5-14375.0	ACNT1	1.41497	-5.07734
SS200000141TL_B5-14378.0	TEINH19	1.91111	2.04259
SS200000141TL_B5-14380.0	TEGLU3	-0.776566	8.55104
SS200000141TL_B5-14381.0	TEGLU4	1.57694	2.306
SS200000141TL_B5-14386.0	MOL1	-4.88572	-7.24386
SS200000141TL_B5-1439.0	TEGLU7	1.71698	4.29829
SS200000141TL_B5-14391.0	ACNT2	-2.00755	-3.96501
SS200000141TL_B5-14404.0	MEINH2	-3.17547	-2.02625
SS200000141TL_B5-14405.0	MEINH2	-3.93961	-0.702084
SS200000141TL_B5-14410.0	TEGLU24	-2.71777	0.207059
SS200000141TL_B5-14412.0	TEGLU4	3.41294	8.10723
SS200000141TL_B5-14413.0	ACNT2	3.73311	-9.44375
SS200000141TL_B5-14420.0	TEGLU6	-2.72645	3.7601
SS200000141TL_B5-14422.0	ACNT1	1.35606	-2.06681
SS200000141TL_B5-14430.0	TEGLU6	-0.24255	5.63765
SS200000141TL_B5-14431.0	TEGLU6	-3.07466	2.91924
SS200000141TL_B5-14443.0	MEINH2	-5.39106	1.09203
SS200000141TL_B5-14445.0	ACNT2	-1.49509	-3.75968
SS200000141TL_B5-14449.0	MOL1	-2.07844	-5.19499
SS200000141TL_B5-14464.0	MOL1	-2.4859	-7.68955
SS200000141TL_B5-14470.0	TEGLU11	1.34457	2.72059
SS200000141TL_B5-14471.0	MOL1	0.972625	-1.36869
SS200000141TL_B5-14474.0	TEGLU4	3.58902	3.00667
SS200000141TL_B5-14480.0	ACTE1	3.79862	-9.50512
SS200000141TL_B5-14482.0	TEGLU7	-1.75385	5.83818
SS200000141TL_B5-14484.0	MEINH8	-3.83107	-1.95077
SS200000141TL_B5-14485.0	TEINH1	-4.17499	-2.50345
SS200000141TL_B5-14490.0	TEGLU6	-1.68445	7.1675
SS200000141TL_B5-14494.0	TEGLU3	0.432209	6.28597
SS200000141TL_B5-14500.0	ACNT2	-4.24747	-1.39992
SS200000141TL_B5-14505.0	HBGLU7	-4.78126	2.93963
SS200000141TL_B5-14512.0	MEGLU1	-4.60992	3.53675
SS200000141TL_B5-14513.0	TEINH1	-5.39997	2.26682
SS200000141TL_B5-14514.0	ACNT1	-2.33748	-1.05377
SS200000141TL_B5-1452.0	TEGLU7	-0.101711	4.07426
SS200000141TL_B5-14526.0	TEGLU6	-2.37127	-5.84641
SS200000141TL_B5-14527.0	TEGLU4	-2.74864	-6.14195
SS200000141TL_B5-14534.0	TEGLU4	2.07982	6.19935
SS200000141TL_B5-14536.0	TEGLU10	2.23454	2.8711
SS200000141TL_B5-14539.0	MEINH2	-5.83965	-0.433256
SS200000141TL_B5-14546.0	VLMC2	1.09966	-1.2093
SS200000141TL_B5-14548.0	TEGLU4	-4.92426	3.1249
SS200000141TL_B5-14555.0	ACTE1	2.56409	-3.28191
SS200000141TL_B5-14557.0	ACNT1	0.856676	-4.46632
SS200000141TL_B5-14558.0	ACNT1	-0.731156	-3.53157
SS200000141TL_B5-14562.0	TEINH19	0.0447434	1.39029
SS200000141TL_B5-14564.0	TEGLU11	2.34627	7.29357
SS200000141TL_B5-1457.0	TEGLU8	-2.1436	3.3904
SS200000141TL_B5-14579.0	TEGLU24	4.91441	3.4467
SS200000141TL_B5-1458.0	ACTE1	2.97607	-2.70716
SS200000141TL_B5-14580.0	TEINH19	-2.2566	-5.50568
SS200000141TL_B5-14585.0	TEINH1	-3.37995	-0.443544
SS200000141TL_B5-14586.0	MEINH2	-4.68847	0.894956
SS200000141TL_B5-1459.0	TEGLU7	-0.517778	6.37498
SS200000141TL_B5-14591.0	ACTE1	0.882283	-4.10175
SS200000141TL_B5-14596.0	TEGLU2	0.000663604	2.77994
SS200000141TL_B5-14597.0	TEGLU3	0.169703	7.94776
SS200000141TL_B5-14599.0	TEGLU7	-2.4495	4.62713
SS200000141TL_B5-14606.0	ACNT2	-1.8452	-1.53267
SS200000141TL_B5-14610.0	TEGLU4	0.82084	3.91093
SS200000141TL_B5-14611.0	ACTE1	2.84539	-3.28634
SS200000141TL_B5-14612.0	TEGLU10	-0.117396	4.83714
SS200000141TL_B5-14614.0	TEGLU8	1.07643	6.56164
SS200000141TL_B5-14615.0	MEINH2	-4.83008	0.696268
SS200000141TL_B5-14617.0	ACNT1	-4.30539	-0.908361
SS200000141TL_B5-14618.0	ACNT1	-4.50969	-0.299799
SS200000141TL_B5-1462.0	TEGLU8	-0.677156	9.35789
SS200000141TL_B5-14621.0	ACNT2	-3.316	-4.10445
SS200000141TL_B5-14625.0	TEGLU4	-0.929727	8.97712
SS200000141TL_B5-14628.0	TEGLU2	1.13457	6.94994
SS200000141TL_B5-1463.0	TEGLU7	-0.906071	8.86479
SS200000141TL_B5-14631.0	ACTE1	2.91672	-3.27865
SS200000141TL_B5-14634.0	ACNT2	-1.49037	-1.52444
SS200000141TL_B5-14637.0	TEGLU4	2.11938	2.04025
SS200000141TL_B5-14638.0	MOL1	-0.0932105	6.57819
SS200000141TL_B5-14648.0	ACNT2	-0.979717	-1.57533
SS200000141TL_B5-14649.0	TEINH1	-4.57881	-2.91391
SS200000141TL_B5-14650.0	ACNT1	-0.814737	2.54055
SS200000141TL_B5-14651.0	ACNT1	1.31196	-4.85394
SS200000141TL_B5-14654.0	TEGLU4	-0.781407	8.08742
SS200000141TL_B5-14661.0	ACNT2	-0.756593	-1.42062
SS200000141TL_B5-14663.0	ACNT2	-2.62677	-0.978128
SS200000141TL_B5-14664.0	HBGLU7	-1.57421	1.19844
SS200000141TL_B5-14666.0	MOL1	0.394775	3.01605
SS200000141TL_B5-14683.0	TEGLU3	-5.18322	0.934433
SS200000141TL_B5-14684.0	TEGLU24	4.19274	2.78008
SS200000141TL_B5-14690.0	TEGLU4	-0.469588	9.24562
SS200000141TL_B5-14693.0	ACNT2	-1.40912	-4.12992
SS200000141TL_B5-14696.0	TEGLU4	-0.192353	5.67476
SS200000141TL_B5-14700.0	ACNT1	2.0053	-1.33074
SS200000141TL_B5-14702.0	TEGLU3	-0.730607	9.28073
SS200000141TL_B5-14707.0	TEGLU24	4.02641	3.00965
SS200000141TL_B5-14708.0	ACNT2	2.44236	-3.22885
SS200000141TL_B5-14713.0	MEINH2	-4.86852	-0.991178
SS200000141TL_B5-14716.0	TEINH1	-5.37586	-1.2141
SS200000141TL_B5-14722.0	TEGLU11	0.928496	3.44679
SS200000141TL_B5-1473.0	TEGLU7	0.197568	4.91794
SS200000141TL_B5-14731.0	ACNT1	1.28211	-3.3258
SS200000141TL_B5-14738.0	TEGLU2	-0.696916	2.39517
SS200000141TL_B5-14739.0	MOL1	-3.0932	-5.97701
SS200000141TL_B5-14742.0	TEGLU11	1.60109	2.93439
SS200000141TL_B5-14752.0	ACNT2	2.81857	2.67213
SS200000141TL_B5-14754.0	TEGLU4	2.07383	2.13092
SS200000141TL_B5-14756.0	TEGLU4	-4.14815	-0.0778192
SS200000141TL_B5-14761.0	TEGLU8	-1.25103	4.97762
SS200000141TL_B5-14770.0	TEGLU6	-2.4298	0.11479
SS200000141TL_B5-14778.0	ACNT2	-1.32428	-1.65876
SS200000141TL_B5-14780.0	MEINH2	-5.29189	-1.18798
SS200000141TL_B5-14787.0	TEGLU7	-0.418282	9.21767
SS200000141TL_B5-1479.0	TEGLU7	2.77878	1.7179
SS200000141TL_B5-14790.0	MEINH2	-4.56236	0.955659
SS200000141TL_B5-14791.0	ACNT2	-3.89788	-1.7576
SS200000141TL_B5-14804.0	TEGLU11	-0.529247	3.58676
SS200000141TL_B5-14815.0	TEINH19	-5.67383	-0.300213
SS200000141TL_B5-14817.0	TEGLU10	-0.531725	2.93017
SS200000141TL_B5-14827.0	TEGLU4	1.34824	2.56716
SS200000141TL_B5-14828.0	TEGLU11	-1.08469	2.92807
SS200000141TL_B5-14835.0	ACNT2	-1.34027	-1.49072
SS200000141TL_B5-14838.0	ACTE1	1.9976	-1.58384
SS200000141TL_B5-14840.0	TEGLU11	2.00227	3.98854
SS200000141TL_B5-14842.0	ACNT2	-1.79204	-1.22224
SS200000141TL_B5-14845.0	HBGLU7	-1.42608	2.71907
SS200000141TL_B5-1485.0	TEGLU8	-2.05648	3.16868
SS200000141TL_B5-14850.0	TEGLU4	4.01909	3.14803
SS200000141TL_B5-14853.0	TEGLU3	0.425251	7.60474
SS200000141TL_B5-14854.0	TEGLU10	1.53612	2.81267
SS200000141TL_B5-14858.0	MEGLU1	-5.09469	2.85642
SS200000141TL_B5-1486.0	TEGLU8	-1.67423	6.51385
SS200000141TL_B5-14863.0	TEGLU2	1.03049	6.25463
SS200000141TL_B5-1487.0	TEGLU11	-1.10069	2.81548
SS200000141TL_B5-14872.0	MOL1	-4.97246	-4.73689
SS200000141TL_B5-1488.0	TEGLU7	-2.20646	4.37333
SS200000141TL_B5-14880.0	MOL1	-2.31156	-4.96717
SS200000141TL_B5-14888.0	TEINH1	-4.89373	3.24331
SS200000141TL_B5-14890.0	TEINH1	-0.898404	9.4383
SS200000141TL_B5-14893.0	TEGLU4	-1.81795	8.1009
SS200000141TL_B5-14894.0	TEGLU10	-0.0491888	3.4885
SS200000141TL_B5-14895.0	TEGLU11	-0.340772	2.42286
SS200000141TL_B5-14901.0	TEGLU4	-0.602045	9.76782
SS200000141TL_B5-14915.0	MEINH2	-5.57114	-0.868431
SS200000141TL_B5-14917.0	TEINH1	-5.3137	2.69775
SS200000141TL_B5-1492.0	TEGLU11	-1.14837	3.05467
SS200000141TL_B5-14927.0	TEGLU10	0.0710289	4.31875
SS200000141TL_B5-14935.0	TEGLU6	-4.91112	-1.75717
SS200000141TL_B5-14941.0	TEGLU10	-0.115426	6.87934
SS200000141TL_B5-14947.0	TEGLU7	-1.39934	6.07429
SS200000141TL_B5-14950.0	ACNT1	1.81432	-5.30934
SS200000141TL_B5-14956.0	TEGLU4	5.00622	4.75887
SS200000141TL_B5-14958.0	MOL1	-5.31414	-6.81908
SS200000141TL_B5-14959.0	TEINH19	-1.88706	3.66394
SS200000141TL_B5-1496.0	TEGLU8	-0.76076	5.01877
SS200000141TL_B5-14968.0	ACNT2	-4.14951	-0.97704
SS200000141TL_B5-14969.0	MEINH2	-5.44779	0.48194
SS200000141TL_B5-14976.0	HBGLU7	-1.88462	2.40445
SS200000141TL_B5-14979.0	TEGLU2	2.68446	2.86281
SS200000141TL_B5-14985.0	TEGLU7	-0.633641	6.60387
SS200000141TL_B5-14986.0	MOL1	-5.2985	-7.11684
SS200000141TL_B5-14992.0	VLMC2	-0.345807	-8.47794
SS200000141TL_B5-1500.0	ACTE2	3.05764	-3.07268
SS200000141TL_B5-15006.0	MOL1	-2.39175	-6.61794
SS200000141TL_B5-15016.0	ACNT2	3.18201	1.58091
SS200000141TL_B5-15019.0	TEGLU7	1.8623	7.06824
SS200000141TL_B5-1502.0	TEGLU8	-1.84548	4.58017
SS200000141TL_B5-15033.0	TEGLU2	1.31166	3.43805
SS200000141TL_B5-15035.0	TEGLU10	0.0704837	4.86654
SS200000141TL_B5-15038.0	TEGLU7	-0.477867	5.10838
SS200000141TL_B5-15045.0	ACNT2	-3.26651	-1.78006
SS200000141TL_B5-15048.0	TEGLU4	0.423099	0.783237
SS200000141TL_B5-15050.0	MOL1	-2.0715	-5.69954
SS200000141TL_B5-15051.0	TEGLU11	-0.832366	3.25204
SS200000141TL_B5-15061.0	TEGLU6	-0.0471263	3.89855
SS200000141TL_B5-15063.0	MOL1	-1.85278	-4.98541
SS200000141TL_B5-15069.0	TEGLU7	2.42055	2.86277
SS200000141TL_B5-15073.0	TEINH1	-4.92551	3.07161
SS200000141TL_B5-15080.0	TEGLU4	-0.601002	9.22178
SS200000141TL_B5-15081.0	TEGLU4	-0.937875	1.9645
SS200000141TL_B5-15084.0	TEGLU10	-1.96049	3.26986
SS200000141TL_B5-15087.0	ACNT2	0.565509	-1.41107
SS200000141TL_B5-15089.0	ACNT2	-2.80813	-2.15506
SS200000141TL_B5-15090.0	MOL1	-3.81222	-6.15256
SS200000141TL_B5-15095.0	TEGLU4	0.37089	2.69333
SS200000141TL_B5-15096.0	TEINH19	1.08222	2.90477
SS200000141TL_B5-15098.0	TEGLU4	0.43385	3.80624
SS200000141TL_B5-1510.0	TEGLU8	-0.360277	9.34165
SS200000141TL_B5-15102.0	ACTE1	2.9453	-2.61392
SS200000141TL_B5-15104.0	ACNT1	2.89388	-5.71238
SS200000141TL_B5-15107.0	ACNT2	-1.49837	-1.96957
SS200000141TL_B5-15109.0	TEGLU11	1.36696	3.05682
SS200000141TL_B5-15110.0	TEINH19	-0.126668	2.57666
SS200000141TL_B5-15114.0	TEGLU10	-0.252575	4.33361
SS200000141TL_B5-15120.0	ACNT2	-1.11939	-2.27219
SS200000141TL_B5-15123.0	ACNT2	-4.84986	-1.02096
SS200000141TL_B5-15125.0	ACNT1	2.81525	-3.26761
SS200000141TL_B5-15128.0	TEINH19	-2.91375	-4.41521
SS200000141TL_B5-15131.0	TEGLU24	4.39056	3.10495
SS200000141TL_B5-15132.0	ACNT1	3.16064	-3.20125
SS200000141TL_B5-15134.0	TEGLU7	-1.76215	6.65885
SS200000141TL_B5-15141.0	ACNT2	-3.87727	-0.758046
SS200000141TL_B5-15148.0	TEGLU24	1.69013	2.55693
SS200000141TL_B5-15151.0	MOL1	-4.55197	-6.69626
SS200000141TL_B5-15152.0	TEGLU2	0.989156	3.39349
SS200000141TL_B5-15154.0	TEGLU11	-1.27044	5.68059
SS200000141TL_B5-15155.0	TEGLU7	-1.87062	3.93184
SS200000141TL_B5-15160.0	ACNT2	-3.0073	-2.0083
SS200000141TL_B5-15161.0	MEINH8	-2.07807	-0.629937
SS200000141TL_B5-15165.0	TEGLU2	-0.284788	1.5924
SS200000141TL_B5-15167.0	TEINH19	1.93267	5.50551
SS200000141TL_B5-15176.0	MOL1	-2.77236	-2.47189
SS200000141TL_B5-15180.0	TEGLU3	0.752412	5.50973
SS200000141TL_B5-15181.0	TEGLU4	1.71589	2.02077
SS200000141TL_B5-15185.0	ACNT2	5.89765	-6.39535
SS200000141TL_B5-15187.0	ACNT2	1.81472	-1.52243
SS200000141TL_B5-15188.0	TEGLU6	-0.00975198	3.57922
SS200000141TL_B5-15190.0	TEGLU4	-1.42091	7.3325
SS200000141TL_B5-15196.0	ACNT2	-2.49791	-1.29843
SS200000141TL_B5-15197.0	VLMC2	2.10444	-8.43573
SS200000141TL_B5-15201.0	TEGLU11	0.389401	3.51086
SS200000141TL_B5-15209.0	TEGLU6	-3.67766	2.80951
SS200000141TL_B5-15212.0	TEGLU11	2.22447	2.37945
SS200000141TL_B5-15213.0	TEGLU10	0.371247	4.18671
SS200000141TL_B5-15219.0	TEGLU4	-0.841198	9.3347
SS200000141TL_B5-15223.0	TEGLU4	-0.989999	9.50283
SS200000141TL_B5-15227.0	ACNT1	1.06596	-2.06399
SS200000141TL_B5-1523.0	TEGLU11	-1.59368	2.75244
SS200000141TL_B5-15231.0	ACNT2	-3.13691	-2.42853
SS200000141TL_B5-15234.0	ACNT2	-3.33536	-2.38786
SS200000141TL_B5-15237.0	TEGLU4	-4.82484	3.22099
SS200000141TL_B5-1524.0	TEGLU11	-1.3031	2.96788
SS200000141TL_B5-15242.0	TEGLU4	-3.28981	2.61433
SS200000141TL_B5-1525.0	TEGLU11	1.97792	1.58202
SS200000141TL_B5-15250.0	ACNT2	-4.2314	-1.80734
SS200000141TL_B5-15253.0	TEGLU11	-2.59826	3.64954
SS200000141TL_B5-15255.0	TEGLU4	1.59694	3.31734
SS200000141TL_B5-15258.0	TEGLU7	1.06257	-1.15497
SS200000141TL_B5-15264.0	TEGLU4	-2.19177	1.2468
SS200000141TL_B5-15267.0	ACNT1	1.98327	-3.47925
SS200000141TL_B5-15268.0	MOL1	-3.04633	-5.86103
SS200000141TL_B5-15280.0	ACNT2	-0.0929224	2.98685
SS200000141TL_B5-15281.0	TEINH19	-0.916223	1.13294
SS200000141TL_B5-15282.0	TEGLU4	-4.58897	-1.11879
SS200000141TL_B5-15295.0	TEGLU4	-3.87793	-1.86665
SS200000141TL_B5-1530.0	TEGLU7	-0.24101	9.56925
SS200000141TL_B5-15307.0	TEGLU7	-0.033014	8.79506
SS200000141TL_B5-15312.0	ACNT1	-3.25624	-5.39911
SS200000141TL_B5-15316.0	TEGLU4	-0.569326	9.66799
SS200000141TL_B5-1532.0	TEGLU11	-0.6801	4.52482
SS200000141TL_B5-15320.0	ACNT2	2.8844	1.60135
SS200000141TL_B5-15321.0	MOL1	-1.61397	-5.96842
SS200000141TL_B5-15322.0	TEINH19	0.0606125	3.03744
SS200000141TL_B5-15325.0	MOL1	-4.48299	-5.31851
SS200000141TL_B5-15336.0	TEGLU4	-0.581905	9.31768
SS200000141TL_B5-15337.0	TEGLU10	0.262077	3.62855
SS200000141TL_B5-15341.0	MOL1	-2.25159	-7.73601
SS200000141TL_B5-15345.0	TEGLU11	1.5687	2.44781
SS200000141TL_B5-15347.0	ACNT2	2.47988	-0.951553
SS200000141TL_B5-15352.0	MEINH2	-5.23675	1.66189
SS200000141TL_B5-15355.0	VLMC2	-0.29824	-8.42206
SS200000141TL_B5-15356.0	TEGLU6	-1.13718	8.83646
SS200000141TL_B5-15362.0	TEGLU7	-0.0256797	4.66931
SS200000141TL_B5-15365.0	ACNT2	-1.9187	-1.81908
SS200000141TL_B5-15368.0	ACNT2	-3.74348	-4.30911
SS200000141TL_B5-15374.0	TEGLU4	-0.793227	4.04331
SS200000141TL_B5-15377.0	TEGLU7	-2.2774	5.28633
SS200000141TL_B5-15380.0	ACNT2	-0.625494	-8.30836
SS200000141TL_B5-15381.0	TEGLU6	-4.90619	-2.00379
SS200000141TL_B5-15383.0	TEGLU3	0.521236	4.77696
SS200000141TL_B5-15388.0	ACTE2	2.18518	-3.96232
SS200000141TL_B5-1539.0	TEGLU7	-2.03231	3.95767
SS200000141TL_B5-15394.0	ACNT2	-4.07617	-3.49946
SS200000141TL_B5-15395.0	ACNT2	-0.327376	-2.51322
SS200000141TL_B5-1540.0	TEGLU7	-0.73148	8.26353
SS200000141TL_B5-15407.0	ACNT2	-1.37261	-1.62734
SS200000141TL_B5-15410.0	TEGLU11	-1.31437	2.28738
SS200000141TL_B5-15411.0	TEGLU4	0.451291	3.11953
SS200000141TL_B5-15412.0	TEGLU4	2.05931	2.74026
SS200000141TL_B5-15417.0	TEGLU4	2.09706	3.54219
SS200000141TL_B5-15418.0	TEGLU2	1.62995	2.71909
SS200000141TL_B5-1542.0	TEGLU7	1.87061	5.15681
SS200000141TL_B5-15420.0	TEINH1	-5.11871	1.79145
SS200000141TL_B5-15423.0	ACNT2	1.04863	-0.805332
SS200000141TL_B5-15428.0	TEGLU7	-1.0774	5.48698
SS200000141TL_B5-15434.0	TEINH19	-0.268357	1.22646
SS200000141TL_B5-15437.0	ACNT2	-0.66725	-7.68964
SS200000141TL_B5-15439.0	VLMC2	0.356941	-8.26775
SS200000141TL_B5-1544.0	TEGLU8	-2.52992	5.23845
SS200000141TL_B5-15440.0	TEGLU6	-2.8376	3.28138
SS200000141TL_B5-15448.0	TEGLU7	-1.92922	5.35812
SS200000141TL_B5-15456.0	ACNT2	-2.0413	-1.06917
SS200000141TL_B5-15457.0	TEGLU4	-0.74682	8.24072
SS200000141TL_B5-15465.0	TEINH1	-5.39874	-0.716411
SS200000141TL_B5-15467.0	TEGLU6	2.42319	7.23516
SS200000141TL_B5-15468.0	TEGLU6	-0.782405	9.33421
SS200000141TL_B5-15473.0	TEGLU10	0.538741	3.75576
SS200000141TL_B5-15484.0	TEGLU4	-0.878127	2.63761
SS200000141TL_B5-15485.0	TEGLU4	-4.51708	3.11457
SS200000141TL_B5-15487.0	TEGLU3	-0.0817048	8.13688
SS200000141TL_B5-15495.0	MOL1	-4.76363	-5.07928
SS200000141TL_B5-15496.0	ACNT2	-0.086954	-1.28256
SS200000141TL_B5-15503.0	TEGLU4	-0.325024	-7.42277
SS200000141TL_B5-15504.0	TEINH19	2.09896	1.94152
SS200000141TL_B5-15506.0	TEGLU11	0.643175	-1.65992
SS200000141TL_B5-15516.0	ACNT2	-3.44707	-2.88339
SS200000141TL_B5-15517.0	ACNT2	-2.49372	-0.980502
SS200000141TL_B5-15520.0	TEINH19	-0.805842	2.50934
SS200000141TL_B5-15523.0	TEGLU4	0.0163681	4.62872
SS200000141TL_B5-15527.0	MOL1	-4.99591	-4.75075
SS200000141TL_B5-15530.0	ACNT1	1.21137	-2.46003
SS200000141TL_B5-15531.0	TEGLU6	-1.09966	-0.690405
SS200000141TL_B5-15535.0	TEGLU2	0.571749	4.6086
SS200000141TL_B5-15536.0	TEGLU3	-0.612484	8.98125
SS200000141TL_B5-15548.0	MOL1	-5.60515	-6.76406
SS200000141TL_B5-15550.0	TEGLU4	1.45693	2.75909
SS200000141TL_B5-15554.0	TEGLU6	-0.732361	9.01633
SS200000141TL_B5-15564.0	ACNT2	-3.46905	-0.853836
SS200000141TL_B5-15566.0	ACNT1	-5.25948	1.44681
SS200000141TL_B5-15570.0	TEGLU4	1.82988	2.40966
SS200000141TL_B5-15571.0	TEGLU24	4.60311	4.75828
SS200000141TL_B5-15572.0	TEINH19	2.02865	2.15682
SS200000141TL_B5-15573.0	ACNT2	2.08666	0.888733
SS200000141TL_B5-15582.0	ACNT2	-2.18282	-1.02999
SS200000141TL_B5-15584.0	TEGLU6	1.53475	3.64173
SS200000141TL_B5-15588.0	TEGLU24	3.96214	6.21294
SS200000141TL_B5-1559.0	TEGLU8	-3.02983	3.18569
SS200000141TL_B5-15596.0	TEGLU10	-0.959249	2.95507
SS200000141TL_B5-15597.0	TEGLU4	-1.59513	2.0541
SS200000141TL_B5-15599.0	HBGLU7	-3.86129	-2.48301
SS200000141TL_B5-15600.0	TEGLU4	3.16142	8.1784
SS200000141TL_B5-15602.0	TEGLU2	1.03594	3.96487
SS200000141TL_B5-15604.0	TEGLU7	-2.01596	3.84183
SS200000141TL_B5-15613.0	TEGLU6	-1.73135	7.73458
SS200000141TL_B5-15619.0	TEGLU7	-1.57444	5.16894
SS200000141TL_B5-1562.0	TEGLU7	-2.72721	3.55502
SS200000141TL_B5-15621.0	ACNT2	-3.26838	-2.50796
SS200000141TL_B5-15634.0	TEINH1	-5.26977	2.34257
SS200000141TL_B5-15635.0	ACNT2	-3.84682	-2.86591
SS200000141TL_B5-15636.0	MEINH2	-5.12182	0.388531
SS200000141TL_B5-15640.0	ACNT2	1.00649	-1.15565
SS200000141TL_B5-15641.0	TEGLU11	-0.342226	3.01863
SS200000141TL_B5-15643.0	VLMC2	1.02141	-9.88159
SS200000141TL_B5-15648.0	MEINH2	-5.33075	2.05932
SS200000141TL_B5-15649.0	MOL1	-3.40471	-7.2072
SS200000141TL_B5-15652.0	TEGLU6	-0.934096	2.97485
SS200000141TL_B5-15654.0	TEGLU24	0.780535	2.93593
SS200000141TL_B5-15659.0	TEGLU10	0.11349	4.48726
SS200000141TL_B5-15667.0	VLMC2	0.908564	-8.02785
SS200000141TL_B5-15669.0	TEGLU4	-4.76437	3.32314
SS200000141TL_B5-1567.0	TEINH19	-1.45232	0.664806
SS200000141TL_B5-15672.0	ACNT2	2.80058	-1.63699
SS200000141TL_B5-15675.0	TEINH19	-2.81667	0.991631
SS200000141TL_B5-15686.0	TEGLU24	-0.854726	2.44594
SS200000141TL_B5-15695.0	ACNT2	-2.48103	-3.51955
SS200000141TL_B5-15696.0	TEGLU6	-1.5369	2.86902
SS200000141TL_B5-15697.0	TEGLU4	-2.69426	0.73278
SS200000141TL_B5-15701.0	MOL1	-2.02139	-6.19345
SS200000141TL_B5-15702.0	TEGLU10	1.04158	5.84818
SS200000141TL_B5-15703.0	TEGLU11	-0.798594	3.56158
SS200000141TL_B5-15706.0	ACNT2	-1.07087	-1.71844
SS200000141TL_B5-15707.0	ACNT2	-0.516567	-7.56162
SS200000141TL_B5-15712.0	TEINH19	0.662668	1.15261
SS200000141TL_B5-15713.0	TEGLU24	3.59945	5.06996
SS200000141TL_B5-15714.0	TEGLU10	-0.383221	-7.34362
SS200000141TL_B5-15719.0	ACNT1	-3.9488	-1.27112
SS200000141TL_B5-1572.0	TEGLU7	-1.4822	8.01446
SS200000141TL_B5-15722.0	ACNT1	0.363974	-4.39606
SS200000141TL_B5-15723.0	ACNT2	-2.62327	-0.644111
SS200000141TL_B5-15726.0	TEGLU6	-2.99782	2.25531
SS200000141TL_B5-15733.0	ACNT2	-1.18926	-2.60003
SS200000141TL_B5-15738.0	TEGLU11	-2.10295	2.60213
SS200000141TL_B5-15741.0	TEINH19	2.71153	1.59811
SS200000141TL_B5-15742.0	ACTE1	1.40322	-3.82055
SS200000141TL_B5-15743.0	TEGLU3	0.307904	8.33767
SS200000141TL_B5-15754.0	TEINH1	-3.89015	-0.820745
SS200000141TL_B5-15755.0	ACNT1	-2.90885	-0.865512
SS200000141TL_B5-15757.0	MOL1	-1.86485	-3.29104
SS200000141TL_B5-15760.0	TEGLU6	-1.05699	8.97868
SS200000141TL_B5-15761.0	MOL1	1.5203	2.45127
SS200000141TL_B5-15774.0	MEINH2	-4.95009	-1.08183
SS200000141TL_B5-15779.0	TEGLU4	0.61174	4.96765
SS200000141TL_B5-15780.0	TEGLU24	1.03285	3.09275
SS200000141TL_B5-15783.0	TEGLU11	1.54645	3.01951
SS200000141TL_B5-15791.0	TEGLU6	0.454289	4.01699
SS200000141TL_B5-15792.0	TEGLU4	-0.34368	-0.482427
SS200000141TL_B5-15793.0	ACNT2	2.91751	1.77609
SS200000141TL_B5-15795.0	TEINH19	3.77037	5.2554
SS200000141TL_B5-15797.0	TEGLU4	3.84912	3.08792
SS200000141TL_B5-15803.0	TEINH1	-5.42296	1.96706
SS200000141TL_B5-15804.0	MEINH2	-4.86444	-4.94405
SS200000141TL_B5-15806.0	VLMC2	0.531168	-8.17207
SS200000141TL_B5-15808.0	TEGLU4	-0.799361	8.83142
SS200000141TL_B5-15812.0	ACNT1	1.78316	-5.3565
SS200000141TL_B5-15815.0	TEGLU10	2.45726	3.96017
SS200000141TL_B5-15817.0	TEGLU24	4.16062	3.29426
SS200000141TL_B5-15819.0	TEGLU24	4.27082	4.9451
SS200000141TL_B5-15831.0	TEGLU24	4.00066	3.13538
SS200000141TL_B5-15835.0	ACNT2	1.96536	-6.94345
SS200000141TL_B5-15836.0	ABC	2.50893	-7.09554
SS200000141TL_B5-15838.0	VLMC2	1.69889	-8.77713
SS200000141TL_B5-1584.0	TEGLU8	-1.93739	4.47729
SS200000141TL_B5-15845.0	MOL1	-4.10512	-6.18183
SS200000141TL_B5-1585.0	TEGLU7	0.478781	1.4914
SS200000141TL_B5-1586.0	TEGLU8	-1.26311	4.71405
SS200000141TL_B5-15860.0	TEGLU6	-4.73027	-1.96054
SS200000141TL_B5-15862.0	TEGLU4	-1.21706	2.18309
SS200000141TL_B5-15867.0	TEGLU3	0.835842	5.91955
SS200000141TL_B5-15869.0	ACNT2	-3.48692	-2.54237
SS200000141TL_B5-15871.0	ACNT2	-4.55802	-0.634651
SS200000141TL_B5-15872.0	TEGLU10	1.07118	3.31692
SS200000141TL_B5-15876.0	TEGLU11	-0.294054	-7.6822
SS200000141TL_B5-15883.0	ACNT2	-3.43366	-2.06224
SS200000141TL_B5-15891.0	TEGLU10	0.207863	4.16705
SS200000141TL_B5-15892.0	TEGLU11	-0.607823	5.03134
SS200000141TL_B5-1590.0	TEGLU8	-1.55728	4.38158
SS200000141TL_B5-15900.0	TEGLU24	4.79684	5.78455
SS200000141TL_B5-15905.0	ACNT2	-2.93519	-1.29024
SS200000141TL_B5-15909.0	TEINH19	-1.18051	-1.78125
SS200000141TL_B5-15911.0	TEGLU4	-0.90819	3.10961
SS200000141TL_B5-15914.0	TEGLU24	1.4895	-0.37511
SS200000141TL_B5-15920.0	ACNT2	-5.0093	-1.80519
SS200000141TL_B5-15923.0	ACNT2	-1.65991	-3.35956
SS200000141TL_B5-15927.0	TEGLU24	5.74233	4.01035
SS200000141TL_B5-15929.0	TEINH19	2.3471	5.31454
SS200000141TL_B5-15933.0	TEINH1	-5.03426	1.93599
SS200000141TL_B5-15935.0	ACNT2	-2.49385	-1.50834
SS200000141TL_B5-15936.0	MOL1	-2.55986	-4.35252
SS200000141TL_B5-15942.0	TEGLU7	0.425077	4.39619
SS200000141TL_B5-15945.0	TEINH1	-4.88556	1.70918
SS200000141TL_B5-15947.0	ACNT1	-0.258368	-2.48053
SS200000141TL_B5-15948.0	TEINH1	-5.10328	1.48842
SS200000141TL_B5-15951.0	TEGLU4	1.30529	3.06848
SS200000141TL_B5-15957.0	ACNT1	3.32459	-6.19554
SS200000141TL_B5-1596.0	TEGLU7	-1.29586	8.03177
SS200000141TL_B5-15960.0	ACNT2	-0.867241	-1.43147
SS200000141TL_B5-15961.0	TEINH1	-5.18451	2.81616
SS200000141TL_B5-15968.0	TEGLU24	3.27711	2.24327
SS200000141TL_B5-15975.0	MEINH2	-5.22849	-1.94538
SS200000141TL_B5-15976.0	MEINH2	-5.42746	1.21705
SS200000141TL_B5-15978.0	TEINH19	2.47729	2.63962
SS200000141TL_B5-1598.0	TEGLU11	-0.329565	4.41072
SS200000141TL_B5-15980.0	ACNT1	-0.212038	-5.24044
SS200000141TL_B5-15993.0	MOL1	-4.44898	-5.90555
SS200000141TL_B5-15994.0	MOL1	-5.46703	-6.31776
SS200000141TL_B5-15998.0	MOL1	-1.92474	-5.19571
SS200000141TL_B5-160.0	VLMC2	1.25265	-1.71707
SS200000141TL_B5-16003.0	TEGLU4	-1.28748	8.61785
SS200000141TL_B5-16004.0	TEGLU7	-1.37365	8.79052
SS200000141TL_B5-16010.0	TEINH1	-4.97692	0.870888
SS200000141TL_B5-16011.0	ABC	2.06786	-7.12093
SS200000141TL_B5-16019.0	TEGLU24	2.64776	3.48689
SS200000141TL_B5-16026.0	TEINH1	-3.93635	-0.226003
SS200000141TL_B5-1603.0	TEGLU7	-1.44834	7.82515
SS200000141TL_B5-16030.0	TEINH19	0.810079	1.27571
SS200000141TL_B5-16032.0	MOL1	-3.38136	-5.86703
SS200000141TL_B5-16044.0	TEGLU4	0.157629	8.958
SS200000141TL_B5-16045.0	TEGLU7	-2.81438	4.14447
SS200000141TL_B5-16048.0	MOL1	-2.52836	-4.39602
SS200000141TL_B5-16051.0	ACNT1	3.34206	-6.09847
SS200000141TL_B5-16058.0	TEGLU10	-1.6272	2.73459
SS200000141TL_B5-16064.0	TEGLU11	1.49064	3.60826
SS200000141TL_B5-1607.0	ACTE1	2.6713	-2.47379
SS200000141TL_B5-16073.0	TEINH19	1.26325	2.51733
SS200000141TL_B5-16077.0	TEGLU10	2.08694	1.25823
SS200000141TL_B5-16083.0	ACNT1	-5.12124	1.50065
SS200000141TL_B5-16087.0	ACNT2	-5.07366	-0.912068
SS200000141TL_B5-16089.0	TEGLU24	3.34616	2.6909
SS200000141TL_B5-16103.0	MOL1	-4.90053	-5.89599
SS200000141TL_B5-16105.0	ACNT2	-1.90838	-2.73848
SS200000141TL_B5-16114.0	MOL1	-0.659011	-8.48317
SS200000141TL_B5-1612.0	TEGLU8	-1.04735	8.65924
SS200000141TL_B5-16127.0	TEGLU24	3.83809	2.8532
SS200000141TL_B5-16128.0	TEGLU2	5.30142	3.72565
SS200000141TL_B5-1613.0	TEGLU8	-0.306463	4.708
SS200000141TL_B5-16132.0	TEGLU7	-0.278119	6.8085
SS200000141TL_B5-16134.0	MOL1	-4.76946	-7.41787
SS200000141TL_B5-1614.0	TEGLU8	-0.669068	9.25442
SS200000141TL_B5-16142.0	TEGLU7	-0.590617	9.00407
SS200000141TL_B5-16147.0	ACNT2	-0.742858	-8.33131
SS200000141TL_B5-16152.0	ACNT1	-0.582657	-8.12732
SS200000141TL_B5-16156.0	TEGLU24	2.64024	0.627459
SS200000141TL_B5-16157.0	TEGLU24	4.53712	3.10452
SS200000141TL_B5-16159.0	TEGLU4	-1.00711	9.33627
SS200000141TL_B5-1616.0	TEGLU8	-2.51713	3.8556
SS200000141TL_B5-16166.0	TEGLU4	-0.113482	4.10312
SS200000141TL_B5-16168.0	ACNT2	2.90965	1.96334
SS200000141TL_B5-1617.0	TEGLU7	-0.375966	9.22092
SS200000141TL_B5-16172.0	TEINH1	-4.31713	0.0666978
SS200000141TL_B5-16173.0	TEINH1	-4.89531	-0.60947
SS200000141TL_B5-16178.0	MEINH2	-5.33129	-2.30561
SS200000141TL_B5-1618.0	TEGLU8	-1.01912	4.89464
SS200000141TL_B5-16187.0	TEGLU24	4.09094	6.15838
SS200000141TL_B5-16188.0	VLMC2	-0.699873	-8.5879
SS200000141TL_B5-16190.0	TEGLU7	0.284064	6.87275
SS200000141TL_B5-16198.0	TEGLU11	2.08509	1.94461
SS200000141TL_B5-1620.0	TEGLU7	-1.55496	5.87768
SS200000141TL_B5-16204.0	TEGLU2	0.823775	4.73924
SS200000141TL_B5-16205.0	TEGLU4	2.29989	2.56706
SS200000141TL_B5-16207.0	TEGLU10	1.54899	2.23378
SS200000141TL_B5-16215.0	ACNT2	-0.616259	-2.68948
SS200000141TL_B5-16216.0	MOL1	-1.97797	-5.09503
SS200000141TL_B5-16217.0	TEINH19	-4.9041	3.21181
SS200000141TL_B5-16223.0	MOL1	-3.10454	-7.33212
SS200000141TL_B5-16225.0	TEGLU3	0.285128	4.27263
SS200000141TL_B5-16227.0	TEGLU7	-0.543427	9.26166
SS200000141TL_B5-16233.0	ACNT2	-1.87298	-4.16185
SS200000141TL_B5-16234.0	ACNT2	-3.51299	-2.95582
SS200000141TL_B5-16235.0	TEGLU6	-0.507534	9.25716
SS200000141TL_B5-16240.0	TEGLU3	0.35706	6.84961
SS200000141TL_B5-16250.0	TEGLU4	-0.782263	9.50246
SS200000141TL_B5-16251.0	TEGLU4	-0.298975	5.72764
SS200000141TL_B5-16257.0	TEGLU7	1.34414	3.14594
SS200000141TL_B5-16261.0	ACNT2	-1.85255	-1.55267
SS200000141TL_B5-16263.0	TEGLU4	-4.72439	-0.736006
SS200000141TL_B5-16270.0	ACNT2	-2.91881	-0.928877
SS200000141TL_B5-16272.0	ACNT2	-3.5687	-2.82301
SS200000141TL_B5-1628.0	TEGLU8	-2.25681	3.93178
SS200000141TL_B5-16282.0	TEINH19	0.00449503	0.987737
SS200000141TL_B5-16283.0	MOL1	-5.47625	-7.60372
SS200000141TL_B5-16285.0	TEGLU7	-1.36945	8.09752
SS200000141TL_B5-16295.0	ABC	2.56371	-7.79793
SS200000141TL_B5-1630.0	TEGLU8	-2.0448	7.5241
SS200000141TL_B5-16304.0	TEGLU4	4.26263	3.14068
SS200000141TL_B5-16305.0	ACTE2	2.18919	-4.03005
SS200000141TL_B5-16306.0	TEGLU7	-0.868253	6.46243
SS200000141TL_B5-16307.0	MEINH2	-5.73679	-0.025733
SS200000141TL_B5-16313.0	ACNT2	2.51337	-2.0372
SS200000141TL_B5-16319.0	TEGLU7	-1.51729	7.22255
SS200000141TL_B5-16323.0	MOL1	-5.10524	-6.44654
SS200000141TL_B5-16328.0	ACNT2	-5.23442	1.11618
SS200000141TL_B5-16329.0	ACNT1	-5.09719	0.160451
SS200000141TL_B5-1633.0	TEGLU11	-0.0700672	6.11957
SS200000141TL_B5-16349.0	TEGLU7	2.34671	5.45233
SS200000141TL_B5-16350.0	VLMC2	0.853472	-9.99247
SS200000141TL_B5-16353.0	ACNT2	-1.84353	-1.45088
SS200000141TL_B5-16354.0	ACNT1	1.05445	-4.53903
SS200000141TL_B5-16359.0	TEGLU4	2.92629	2.94015
SS200000141TL_B5-16361.0	TEGLU24	2.38411	1.18522
SS200000141TL_B5-16369.0	TEGLU7	-0.00574626	7.06406
SS200000141TL_B5-1637.0	TEGLU8	-1.93416	6.74116
SS200000141TL_B5-16373.0	ACNT2	-1.98855	-3.45887
SS200000141TL_B5-16374.0	MOL1	-4.82552	-6.39216
SS200000141TL_B5-1638.0	TEGLU8	-2.89956	3.05737
SS200000141TL_B5-16385.0	TEGLU11	2.17072	1.03067
SS200000141TL_B5-16399.0	TEINH19	0.472812	1.83461
SS200000141TL_B5-16401.0	ACNT2	-0.940741	-2.32252
SS200000141TL_B5-16402.0	TEINH1	-5.50661	0.206048
SS200000141TL_B5-16404.0	TEGLU4	0.196639	3.70514
SS200000141TL_B5-16405.0	TEGLU4	3.11755	3.54411
SS200000141TL_B5-1641.0	TEGLU7	-1.9905	5.76312
SS200000141TL_B5-16410.0	MEINH2	-3.08991	-0.29121
SS200000141TL_B5-16414.0	ACNT1	-4.96724	1.06368
SS200000141TL_B5-16421.0	ACNT2	-0.977627	-1.99106
SS200000141TL_B5-16425.0	ACNT2	-0.749442	-1.50405
SS200000141TL_B5-16427.0	ACNT1	2.03506	-1.85942
SS200000141TL_B5-1643.0	TEGLU7	-1.23053	5.36025
SS200000141TL_B5-16437.0	MOL1	-4.22492	-6.14405
SS200000141TL_B5-16439.0	ACNT1	2.14808	-3.18354
SS200000141TL_B5-16441.0	TEGLU6	-1.91602	3.10067
SS200000141TL_B5-16446.0	TEGLU3	0.442397	4.95958
SS200000141TL_B5-1645.0	TEGLU8	-2.78364	4.335
SS200000141TL_B5-1646.0	TEGLU8	-2.08605	3.73741
SS200000141TL_B5-16463.0	ACTE2	2.10725	-3.02608
SS200000141TL_B5-16468.0	MEINH2	-6.54053	-0.738487
SS200000141TL_B5-16473.0	TEGLU4	-0.0328538	4.52568
SS200000141TL_B5-16476.0	TEGLU24	1.99226	0.438429
SS200000141TL_B5-16479.0	TEGLU7	2.49546	4.99086
SS200000141TL_B5-16495.0	ACNT2	-0.761866	-3.90235
SS200000141TL_B5-1650.0	TEGLU7	-2.187	3.37031
SS200000141TL_B5-16503.0	ACNT1	1.82761	-4.88805
SS200000141TL_B5-16504.0	TEGLU7	0.0852197	8.78019
SS200000141TL_B5-16505.0	TEGLU7	1.90216	6.73196
SS200000141TL_B5-16516.0	MOL1	-1.22262	2.40963
SS200000141TL_B5-1653.0	TEGLU8	-0.800942	3.85465
SS200000141TL_B5-16530.0	TEGLU4	3.64588	5.06679
SS200000141TL_B5-16531.0	MOL1	-1.78634	-6.36401
SS200000141TL_B5-16533.0	TEINH1	-5.44799	0.468572
SS200000141TL_B5-16537.0	ACNT2	-2.6792	-1.02493
SS200000141TL_B5-16541.0	MOL1	-4.86592	-6.94642
SS200000141TL_B5-16542.0	TEINH19	-1.17116	2.09381
SS200000141TL_B5-16543.0	TEGLU4	0.736862	7.14554
SS200000141TL_B5-16545.0	TEINH19	2.52648	1.65575
SS200000141TL_B5-16552.0	ACNT2	-0.765864	-1.7229
SS200000141TL_B5-16554.0	ACNT2	-1.50329	-3.42945
SS200000141TL_B5-16555.0	TEGLU11	1.43393	2.56155
SS200000141TL_B5-16557.0	TEGLU24	4.74144	3.39206
SS200000141TL_B5-16559.0	MEINH2	-5.25776	1.52573
SS200000141TL_B5-16560.0	ACNT2	-0.739183	-1.76608
SS200000141TL_B5-16561.0	ACNT2	-2.08485	-1.47317
SS200000141TL_B5-16562.0	ACNT2	-1.91346	-2.00523
SS200000141TL_B5-16565.0	ACNT2	-3.80724	-3.09942
SS200000141TL_B5-16567.0	TEGLU4	-1.79909	1.94252
SS200000141TL_B5-16571.0	TEGLU10	-0.551447	7.92364
SS200000141TL_B5-16576.0	ACNT2	-1.07573	-1.64963
SS200000141TL_B5-16581.0	TEINH19	3.29844	2.53205
SS200000141TL_B5-16589.0	MEINH2	-4.91401	-1.02777
SS200000141TL_B5-16590.0	ACNT2	-5.11045	-1.17948
SS200000141TL_B5-16594.0	TEGLU24	-0.94666	-0.771483
SS200000141TL_B5-16595.0	TEGLU24	5.02045	4.68969
SS200000141TL_B5-16596.0	TEGLU24	4.79128	3.17139
SS200000141TL_B5-16598.0	ACNT1	1.65026	-4.75095
SS200000141TL_B5-166.0	VLMC2	1.26444	-9.28874
SS200000141TL_B5-16602.0	MEINH2	-5.46353	1.69137
SS200000141TL_B5-16604.0	ACNT1	4.16302	-6.56675
SS200000141TL_B5-16609.0	ACNT2	-2.54042	-1.86109
SS200000141TL_B5-16620.0	TEGLU4	4.43417	3.17087
SS200000141TL_B5-16623.0	TEGLU24	4.3433	4.43596
SS200000141TL_B5-16626.0	MOL1	-4.48614	-7.82396
SS200000141TL_B5-1663.0	TEGLU11	0.129583	3.21795
SS200000141TL_B5-16632.0	TEGLU24	3.64165	3.32038
SS200000141TL_B5-16633.0	TEGLU24	4.36298	3.27481
SS200000141TL_B5-16635.0	MOL1	-3.19949	-6.86493
SS200000141TL_B5-16639.0	TEGLU7	-0.798233	3.13628
SS200000141TL_B5-16645.0	MOL1	-4.9813	-5.37284
SS200000141TL_B5-16649.0	TEGLU11	0.889824	3.46153
SS200000141TL_B5-16653.0	TEGLU7	-0.865623	7.67116
SS200000141TL_B5-16658.0	ACNT2	-0.318009	-7.90251
SS200000141TL_B5-16662.0	ACTE1	2.97411	-3.37492
SS200000141TL_B5-16672.0	TEINH19	-2.18943	2.70671
SS200000141TL_B5-16673.0	TEGLU24	2.19233	6.50816
SS200000141TL_B5-16677.0	TEGLU24	4.56556	3.5512
SS200000141TL_B5-1668.0	TEGLU7	-2.40902	4.49862
SS200000141TL_B5-16680.0	TEINH19	-5.51857	-0.160315
SS200000141TL_B5-16684.0	ACNT2	-0.894317	-1.89266
SS200000141TL_B5-16686.0	ACNT2	0.601946	1.34927
SS200000141TL_B5-16694.0	TEINH19	2.45059	2.05328
SS200000141TL_B5-16708.0	ACNT2	1.71388	2.63546
SS200000141TL_B5-16716.0	ACNT1	1.63965	-1.63252
SS200000141TL_B5-16718.0	TEINH19	1.23735	1.73568
SS200000141TL_B5-16719.0	TEGLU24	3.12175	1.43458
SS200000141TL_B5-16720.0	TEINH19	2.89268	2.27327
SS200000141TL_B5-16721.0	ACTE1	-1.57644	-6.2766
SS200000141TL_B5-16726.0	TEINH1	-5.12622	2.86935
SS200000141TL_B5-16728.0	TEINH1	-4.80383	0.0353098
SS200000141TL_B5-16738.0	ACNT2	3.12685	-0.904458
SS200000141TL_B5-16740.0	TEINH19	-0.619572	0.466483
SS200000141TL_B5-16744.0	ACNT1	-0.746038	-3.4402
SS200000141TL_B5-16749.0	ACNT1	-2.50969	-2.02542
SS200000141TL_B5-16754.0	TEGLU6	-1.58293	3.80135
SS200000141TL_B5-16763.0	ACNT2	-3.74777	-2.67455
SS200000141TL_B5-16772.0	MOL1	-3.53582	-4.44243
SS200000141TL_B5-16773.0	ACNT2	-5.49448	-3.15718
SS200000141TL_B5-16775.0	MEINH2	-1.62769	-1.59108
SS200000141TL_B5-1678.0	TEGLU8	-1.52752	8.21852
SS200000141TL_B5-16781.0	TEGLU24	4.34501	3.12999
SS200000141TL_B5-16787.0	TEGLU7	-1.62409	3.589
SS200000141TL_B5-16789.0	TEINH1	-4.25955	-2.55319
SS200000141TL_B5-16790.0	ACNT2	-0.960508	-2.03449
SS200000141TL_B5-16792.0	TEINH1	-5.19334	2.8008
SS200000141TL_B5-16795.0	MOL1	-2.87447	-3.08345
SS200000141TL_B5-16796.0	MOL1	-3.81261	-5.41036
SS200000141TL_B5-16797.0	TEGLU10	-0.622055	3.13381
SS200000141TL_B5-16805.0	ACNT2	-2.29689	-1.56873
SS200000141TL_B5-16806.0	ACNT2	-0.541649	-2.23762
SS200000141TL_B5-16815.0	MOL1	-5.0242	-4.57224
SS200000141TL_B5-16818.0	TEINH1	-5.25127	1.51252
SS200000141TL_B5-16821.0	TEGLU4	0.0921633	3.12769
SS200000141TL_B5-16824.0	ACTE1	-1.50137	-6.04174
SS200000141TL_B5-16827.0	TEGLU4	-3.01093	2.81137
SS200000141TL_B5-16832.0	ACNT2	-3.48826	-1.84995
SS200000141TL_B5-16834.0	ACNT2	-2.97343	-1.41698
SS200000141TL_B5-16838.0	TEGLU24	3.45844	2.32743
SS200000141TL_B5-16841.0	TEINH1	-4.79259	-2.8761
SS200000141TL_B5-16842.0	MEINH2	-5.30753	-1.40109
SS200000141TL_B5-1685.0	TEGLU8	-0.763399	9.12527
SS200000141TL_B5-16850.0	TEGLU4	-4.95739	3.28153
SS200000141TL_B5-16853.0	TEGLU7	0.192109	3.8576
SS200000141TL_B5-16854.0	MEINH2	-5.32852	2.40379
SS200000141TL_B5-16858.0	ACNT2	-4.13587	-1.57453
SS200000141TL_B5-16867.0	ACNT2	-0.780648	-4.25286
SS200000141TL_B5-16869.0	MOL1	-6.33548	-7.15984
SS200000141TL_B5-16874.0	MOL1	-2.4205	-6.48844
SS200000141TL_B5-16878.0	ACNT2	-4.96835	-2.83122
SS200000141TL_B5-16885.0	TEGLU8	-1.52397	2.73673
SS200000141TL_B5-16890.0	MEINH2	-5.22599	1.12225
SS200000141TL_B5-16891.0	ACNT2	-2.98038	-0.28058
SS200000141TL_B5-16894.0	MOL1	-1.93477	-5.32969
SS200000141TL_B5-1690.0	TEGLU8	-1.55052	7.6052
SS200000141TL_B5-16910.0	TEINH1	-5.21128	2.48588
SS200000141TL_B5-16912.0	ACNT2	-4.38285	-0.67448
SS200000141TL_B5-16914.0	TEGLU10	-1.59177	4.165
SS200000141TL_B5-16915.0	TEGLU4	3.61886	2.8701
SS200000141TL_B5-16919.0	TEGLU3	0.60736	5.72397
SS200000141TL_B5-16923.0	ACNT2	-2.12087	-1.52633
SS200000141TL_B5-16927.0	ACNT1	2.62472	-5.9288
SS200000141TL_B5-16930.0	TEGLU24	3.27637	4.08418
SS200000141TL_B5-16933.0	TEGLU4	-0.347847	8.82155
SS200000141TL_B5-1694.0	TEGLU8	-0.94375	3.55316
SS200000141TL_B5-16940.0	TEGLU11	-0.945505	3.45923
SS200000141TL_B5-16944.0	TEGLU7	-0.882083	6.20004
SS200000141TL_B5-16949.0	ACNT2	-1.70383	-2.41985
SS200000141TL_B5-16950.0	MOL1	-4.39252	-5.76271
SS200000141TL_B5-16957.0	TEGLU7	2.0443	7.24004
SS200000141TL_B5-16961.0	ACNT2	-2.14411	2.43172
SS200000141TL_B5-16962.0	TEGLU11	1.61307	2.49357
SS200000141TL_B5-16963.0	ACTE1	2.49734	0.8066
SS200000141TL_B5-16966.0	TEGLU7	1.74526	7.21807
SS200000141TL_B5-16967.0	TEGLU7	0.664562	6.98988
SS200000141TL_B5-16971.0	ACNT2	-1.27653	-1.74415
SS200000141TL_B5-16972.0	ACNT2	-4.52399	-0.335092
SS200000141TL_B5-16979.0	TEGLU4	-0.21175	8.73158
SS200000141TL_B5-16980.0	TEGLU7	-0.858931	8.13738
SS200000141TL_B5-16988.0	TEGLU6	-1.68251	2.67619
SS200000141TL_B5-16992.0	TEGLU11	2.13694	7.11661
SS200000141TL_B5-16994.0	ACNT2	-2.34297	-2.39711
SS200000141TL_B5-1700.0	TEGLU7	1.47021	3.15398
SS200000141TL_B5-17000.0	ACNT2	-2.18685	-2.94156
SS200000141TL_B5-17001.0	TEGLU4	3.91018	3.49964
SS200000141TL_B5-17002.0	TEGLU3	0.850922	5.85512
SS200000141TL_B5-17009.0	TEGLU6	-1.25506	2.81412
SS200000141TL_B5-17017.0	TEGLU2	0.874801	4.60005
SS200000141TL_B5-17019.0	TEGLU4	1.22379	3.35796
SS200000141TL_B5-17020.0	TEGLU11	1.0128	-1.43632
SS200000141TL_B5-17021.0	ACTE2	2.84036	-3.24126
SS200000141TL_B5-17022.0	TEINH19	-1.78304	0.622725
SS200000141TL_B5-17024.0	TEGLU7	2.92262	-1.52926
SS200000141TL_B5-17026.0	ACTE1	1.8629	-1.9394
SS200000141TL_B5-17036.0	TEGLU11	1.2575	2.82283
SS200000141TL_B5-17042.0	ACNT1	2.9776	-5.93043
SS200000141TL_B5-17043.0	ACNT2	-1.71466	-2.4259
SS200000141TL_B5-1705.0	TEGLU11	1.28669	2.69604
SS200000141TL_B5-17050.0	TEGLU24	1.90395	2.35456
SS200000141TL_B5-17054.0	TEGLU7	-0.974621	8.1082
SS200000141TL_B5-17055.0	ACNT1	1.17329	-5.32722
SS200000141TL_B5-17057.0	ACNT2	-2.89642	-1.76255
SS200000141TL_B5-17064.0	TEINH19	2.53649	1.85047
SS200000141TL_B5-17068.0	ACTE1	2.96611	-2.86545
SS200000141TL_B5-1707.0	TEGLU11	1.13868	3.22961
SS200000141TL_B5-17074.0	ACNT2	-3.10002	-2.02629
SS200000141TL_B5-17075.0	MOL1	-3.24286	-7.05042
SS200000141TL_B5-1708.0	TEGLU8	-0.945503	9.15886
SS200000141TL_B5-17080.0	MOL1	-2.7959	-5.80607
SS200000141TL_B5-17085.0	MEINH2	-4.68857	-0.613936
SS200000141TL_B5-17090.0	ACNT2	2.60163	-1.27732
SS200000141TL_B5-17093.0	TEGLU24	1.71972	2.22685
SS200000141TL_B5-17097.0	TEGLU11	1.03793	3.2356
SS200000141TL_B5-17098.0	TEGLU7	-1.09329	5.47674
SS200000141TL_B5-1710.0	TEGLU8	-1.85543	5.66701
SS200000141TL_B5-17105.0	TEGLU24	2.56639	8.68239
SS200000141TL_B5-17109.0	TEGLU7	-0.867326	5.47765
SS200000141TL_B5-1711.0	TEGLU7	-2.09649	6.25031
SS200000141TL_B5-17113.0	ACNT2	-2.03292	-1.22259
SS200000141TL_B5-1712.0	TEGLU7	-2.60246	3.23728
SS200000141TL_B5-17130.0	ACTE1	-0.60121	2.53618
SS200000141TL_B5-17131.0	TEGLU24	4.08935	5.97879
SS200000141TL_B5-17133.0	TEGLU24	3.89104	3.75851
SS200000141TL_B5-17139.0	MOL1	-4.23179	-3.60064
SS200000141TL_B5-1714.0	TEGLU7	-0.562177	3.60851
SS200000141TL_B5-17144.0	ACNT2	-3.01244	-1.88019
SS200000141TL_B5-1715.0	TEGLU8	-2.38011	4.70043
SS200000141TL_B5-17158.0	ACNT2	3.79753	-9.56691
SS200000141TL_B5-17159.0	ACTE1	1.96934	1.60336
SS200000141TL_B5-17160.0	TEINH19	2.44429	1.91106
SS200000141TL_B5-17165.0	ACNT1	0.721665	-5.13867
SS200000141TL_B5-17169.0	TEGLU10	-1.12852	4.00429
SS200000141TL_B5-17175.0	TEGLU24	4.48894	4.96782
SS200000141TL_B5-17191.0	VLMC2	-3.22124	-5.08057
SS200000141TL_B5-17194.0	TEGLU10	-1.49591	3.30206
SS200000141TL_B5-1720.0	TEGLU7	-1.35176	6.64365
SS200000141TL_B5-17201.0	TEGLU10	1.24078	2.97178
SS200000141TL_B5-17202.0	VLMC2	1.06849	-9.7009
SS200000141TL_B5-17205.0	ACNT2	-3.25837	-0.903236
SS200000141TL_B5-17208.0	TEGLU6	-4.60808	-0.345409
SS200000141TL_B5-17210.0	TEGLU24	4.84919	6.13351
SS200000141TL_B5-17214.0	TEGLU2	0.0601677	3.87699
SS200000141TL_B5-17218.0	ACNT2	-1.98093	-1.84835
SS200000141TL_B5-17221.0	ACNT1	2.55354	-5.80358
SS200000141TL_B5-17222.0	ACNT1	1.47309	-4.26779
SS200000141TL_B5-17224.0	TEGLU6	-0.667739	3.48456
SS200000141TL_B5-17227.0	TEGLU24	3.25701	2.36225
SS200000141TL_B5-1723.0	TEGLU11	1.75426	3.14819
SS200000141TL_B5-17232.0	ACNT2	-1.04559	-1.8589
SS200000141TL_B5-17235.0	ACNT2	-3.52235	-2.76488
SS200000141TL_B5-17236.0	TEINH1	-5.18442	2.7745
SS200000141TL_B5-17238.0	TEGLU4	2.3759	2.58164
SS200000141TL_B5-1724.0	TEGLU8	-1.35658	8.48094
SS200000141TL_B5-17241.0	ACNT2	-0.939414	-1.70782
SS200000141TL_B5-17254.0	ACNT1	-4.9706	-0.91292
SS200000141TL_B5-17260.0	TEGLU2	0.30322	4.64165
SS200000141TL_B5-17268.0	MOL1	-2.23372	-3.25735
SS200000141TL_B5-17279.0	TEGLU7	1.67893	2.77378
SS200000141TL_B5-17283.0	MEINH2	-2.25163	-1.05927
SS200000141TL_B5-17286.0	TEGLU24	3.92522	5.34607
SS200000141TL_B5-17287.0	TEGLU11	-0.15958	-7.26095
SS200000141TL_B5-17289.0	TEGLU11	1.13713	2.26474
SS200000141TL_B5-17295.0	ACNT2	-3.04677	-1.49321
SS200000141TL_B5-17297.0	MOL1	-2.31248	-3.71163
SS200000141TL_B5-17299.0	MEINH2	-4.47987	-2.49914
SS200000141TL_B5-17314.0	ACNT1	-4.74145	0.215511
SS200000141TL_B5-17315.0	ACNT2	-0.232574	-7.43455
SS200000141TL_B5-17320.0	TEGLU6	0.531051	-1.9135
SS200000141TL_B5-17329.0	TEGLU6	0.143652	3.42619
SS200000141TL_B5-17335.0	ACNT1	2.91069	-5.80223
SS200000141TL_B5-17337.0	TEGLU3	-4.43488	-1.5156
SS200000141TL_B5-1734.0	TEGLU7	-2.22193	6.15948
SS200000141TL_B5-17341.0	TEGLU10	1.45363	0.333613
SS200000141TL_B5-17345.0	ACNT2	-2.00395	-1.54441
SS200000141TL_B5-17346.0	TEINH1	-5.29808	2.31077
SS200000141TL_B5-17356.0	ACNT1	-3.41995	-3.99844
SS200000141TL_B5-17357.0	ACNT2	-1.7734	-2.9691
SS200000141TL_B5-17359.0	TEGLU6	-2.59765	3.77721
SS200000141TL_B5-1736.0	ACTE2	2.9231	-2.14893
SS200000141TL_B5-17360.0	TEGLU6	-0.792613	3.46682
SS200000141TL_B5-17363.0	TEGLU24	5.1887	3.65766
SS200000141TL_B5-17364.0	TEGLU3	0.682879	4.8047
SS200000141TL_B5-17365.0	ACNT2	-2.12076	-2.96923
SS200000141TL_B5-1737.0	TEGLU7	1.39061	7.99349
SS200000141TL_B5-17370.0	ACNT2	2.2858	1.28916
SS200000141TL_B5-17374.0	TEGLU11	1.81359	3.15352
SS200000141TL_B5-17376.0	ACNT1	2.9787	-6.03303
SS200000141TL_B5-17386.0	MEINH2	-3.11544	-0.651624
SS200000141TL_B5-17389.0	ACNT2	-2.13205	-3.42379
SS200000141TL_B5-1739.0	TEGLU7	-1.88438	6.38579
SS200000141TL_B5-17394.0	ACNT1	0.68365	-5.05774
SS200000141TL_B5-17402.0	MOL1	-5.96605	-7.03755
SS200000141TL_B5-17404.0	ACNT2	-0.961518	-2.17705
SS200000141TL_B5-17406.0	VLMC2	0.552417	-7.84253
SS200000141TL_B5-17412.0	TEGLU11	0.927305	2.37898
SS200000141TL_B5-17420.0	ACNT2	-0.311709	-1.93297
SS200000141TL_B5-17422.0	TEGLU24	4.2664	4.03267
SS200000141TL_B5-17424.0	MOL1	-3.25698	-7.23808
SS200000141TL_B5-17427.0	TEGLU11	0.0522197	3.55923
SS200000141TL_B5-17428.0	TEGLU11	-1.48581	3.63129
SS200000141TL_B5-17429.0	TEGLU7	-1.92046	6.26897
SS200000141TL_B5-17430.0	VLMC2	0.959546	-9.91678
SS200000141TL_B5-17434.0	TEINH19	-1.97463	3.77468
SS200000141TL_B5-17435.0	TEGLU6	-0.311581	3.76087
SS200000141TL_B5-17438.0	TEGLU24	0.922797	4.20553
SS200000141TL_B5-1744.0	TEGLU8	2.48643	-2.175
SS200000141TL_B5-17440.0	TEGLU11	-0.894981	3.51075
SS200000141TL_B5-17446.0	MOL1	-3.00108	-3.81632
SS200000141TL_B5-17447.0	ACNT2	-4.61761	-1.72248
SS200000141TL_B5-17451.0	TEGLU11	0.455705	2.63613
SS200000141TL_B5-17452.0	TEGLU6	-1.19725	2.12728
SS200000141TL_B5-17453.0	MOL1	1.97106	2.89136
SS200000141TL_B5-17456.0	TEGLU24	3.5833	2.56561
SS200000141TL_B5-17461.0	ACNT2	0.723811	-1.27691
SS200000141TL_B5-17466.0	TEGLU6	-2.32187	3.82791
SS200000141TL_B5-17473.0	ACNT2	-1.68206	-1.84298
SS200000141TL_B5-17474.0	TEINH1	-5.15955	-1.39443
SS200000141TL_B5-17475.0	ACNT2	-5.05995	0.263801
SS200000141TL_B5-17483.0	TEGLU7	1.82029	2.40449
SS200000141TL_B5-17486.0	MGL2	0.955191	-2.11038
SS200000141TL_B5-17487.0	MEINH2	-5.13293	2.69721
SS200000141TL_B5-17502.0	TEGLU24	2.10696	8.99848
SS200000141TL_B5-17506.0	TEINH1	-1.50902	-0.996758
SS200000141TL_B5-17510.0	HBGLU7	0.413838	3.25825
SS200000141TL_B5-17523.0	ACNT2	-2.38599	-3.02084
SS200000141TL_B5-17524.0	ACNT1	-0.809114	-4.23611
SS200000141TL_B5-17531.0	TEGLU11	0.650338	3.29472
SS200000141TL_B5-17533.0	TEGLU7	-1.62062	7.65483
SS200000141TL_B5-17535.0	MOL1	-4.02529	-3.736
SS200000141TL_B5-17537.0	MEINH8	-3.08482	-0.664202
SS200000141TL_B5-17543.0	TEGLU24	4.43804	5.95878
SS200000141TL_B5-17545.0	TEGLU3	3.2222	0.00220187
SS200000141TL_B5-17551.0	MEINH2	-4.95125	-0.257123
SS200000141TL_B5-17552.0	MOL1	-5.31049	-5.71282
SS200000141TL_B5-17555.0	VLMC2	1.92025	-7.05626
SS200000141TL_B5-17557.0	ACNT2	-0.454181	2.72196
SS200000141TL_B5-17566.0	TEGLU7	-1.73483	4.8096
SS200000141TL_B5-17569.0	TEINH1	-5.23293	1.97574
SS200000141TL_B5-17571.0	MOL1	-3.69505	-5.51157
SS200000141TL_B5-17580.0	VLMC2	2.28281	-8.22166
SS200000141TL_B5-17583.0	TEGLU11	0.73597	3.18217
SS200000141TL_B5-17590.0	TEGLU7	-2.38327	3.92095
SS200000141TL_B5-17594.0	ACNT2	-2.69408	-2.6992
SS200000141TL_B5-17603.0	TEGLU11	1.62985	2.51259
SS200000141TL_B5-17604.0	TEGLU7	-0.704397	4.84346
SS200000141TL_B5-17605.0	TEGLU7	5.8571	-6.2696
SS200000141TL_B5-17606.0	ACNT2	-3.94533	-2.23732
SS200000141TL_B5-17629.0	TEGLU11	1.06383	3.13583
SS200000141TL_B5-17631.0	TEGLU8	-0.849854	9.14916
SS200000141TL_B5-17635.0	MEINH2	-4.60187	1.24415
SS200000141TL_B5-17638.0	ACNT2	-2.88104	-0.714965
SS200000141TL_B5-17640.0	TEGLU4	-0.666197	3.27805
SS200000141TL_B5-17647.0	MEINH2	-5.19835	2.33424
SS200000141TL_B5-17648.0	ACNT2	-0.780524	-1.95552
SS200000141TL_B5-1765.0	TEGLU8	-2.52409	5.63857
SS200000141TL_B5-17650.0	TEINH1	-4.85688	-1.42597
SS200000141TL_B5-17651.0	TEGLU4	0.694656	3.14941
SS200000141TL_B5-17654.0	TEGLU3	0.597201	6.21605
SS200000141TL_B5-17659.0	MOL1	-5.06439	-3.83005
SS200000141TL_B5-17660.0	MOL1	-4.73835	-6.43018
SS200000141TL_B5-17662.0	TEINH1	-5.27897	1.49946
SS200000141TL_B5-17663.0	MEINH2	-4.91368	-0.319445
SS200000141TL_B5-17666.0	TEGLU4	-1.49207	7.25901
SS200000141TL_B5-17679.0	TEGLU6	-2.80576	-1.89854
SS200000141TL_B5-17682.0	TEGLU24	4.67447	2.89948
SS200000141TL_B5-17683.0	TEINH19	-0.277647	0.37742
SS200000141TL_B5-17684.0	TEGLU2	5.95252	-9.81007
SS200000141TL_B5-17688.0	TEGLU6	-0.935576	8.72767
SS200000141TL_B5-17690.0	TEGLU4	1.97303	7.41804
SS200000141TL_B5-17691.0	TEGLU4	-0.19543	3.04071
SS200000141TL_B5-17692.0	TEINH19	2.53115	1.33741
SS200000141TL_B5-17698.0	ACNT2	-4.00044	-1.24288
[truncated: 43,202 more rows]

## Sheet: fig6c
celltype_pred	number	broad_class
ACNT2	15363	Non_neuron
MOL1	13440	Non_neuron
MEINH2	9847	Inhibitory_neuron
TEGLU24	7951	Excitatory_neuron
TEINH19	7890	Inhibitory_neuron
DGGRC2	7738	Excitatory_neuron
TEGLU7	7627	Excitatory_neuron
TEGLU4	7482	Excitatory_neuron
TEGLU8	4803	Excitatory_neuron
VLMC2	4656	Non_neuron
ACNT1	4165	Non_neuron
TEGLU17	4037	Excitatory_neuron
ACTE1	3799	Non_neuron
TEGLU10	3652	Excitatory_neuron
TEGLU23	3618	Excitatory_neuron
TEGLU2	3061	Excitatory_neuron
HBGLU7	2707	Excitatory_neuron
TEGLU3	2445	Excitatory_neuron
TEINH1	2096	Inhibitory_neuron
MEGLU3	2029	Excitatory_neuron
MBDOP2	1765	Excitatory_neuron
TEGLU11	1750	Excitatory_neuron
MEGLU14	1581	Excitatory_neuron
TEGLU21	1273	Excitatory_neuron
TEGLU6	1043	Excitatory_neuron
ACTE2	593	Non_neuron
MEINH8	434	Inhibitory_neuron
HBGLU9	417	Excitatory_neuron
ABC	371	Non_neuron
MGL2	239	Non_neuron
MEGLU1	195	Excitatory_neuron
ACMB	137	Non_neuron
EPEN	77	Non_neuron

## Sheet: fig6d
cellID	celltype_pred	broad_region	number
1000	ACTE1	Isocortex	1
10000	TEGLU10	Isocortex	1
10001	TEGLU4	Isocortex	1
10010	ACNT2	Isocortex	1
10011	ACTE1	Isocortex	1
10018	TEINH19	Isocortex	1
10023	MOL1	Fiber tracts	1
10026	TEGLU3	Isocortex	1
10028	TEGLU4	Isocortex	1
10031	MEINH2	MB	1
10033	ACNT1	MB	1
10034	ACNT2	MB	1
10039	TEGLU11	Isocortex	1
10044	TEGLU7	Isocortex	1
10048	ACNT1	MB	1
10051	ACNT2	MB	1
10054	ACNT1	Isocortex	1
10058	TEGLU7	Isocortex	1
10059	TEGLU11	Isocortex	1
10074	TEGLU4	Isocortex	1
10077	TEGLU7	Isocortex	1
10081	TEINH1	MB	1
10084	TEGLU11	Isocortex	1
10088	MOL1	Isocortex	1
10090	TEGLU3	Isocortex	1
10091	TEGLU7	Isocortex	1
1010	TEGLU7	Isocortex	1
10101	MOL1	Isocortex	1
10109	ACNT2	MB	1
10112	TEGLU4	Isocortex	1
10115	TEGLU10	Isocortex	1
10116	TEGLU4	Isocortex	1
10117	TEGLU11	Isocortex	1
1012	TEGLU8	Isocortex	1
10126	ACNT2	MB	1
10132	TEGLU3	Isocortex	1
10136	TEINH1	MB	1
1014	TEGLU7	Isocortex	1
10149	TEGLU7	Isocortex	1
10155	ACNT1	MB	1
10156	MEINH2	MB	1
10159	ACTE1	Isocortex	1
10160	TEGLU2	Isocortex	1
10162	TEGLU3	Isocortex	1
10163	TEGLU11	Isocortex	1
10164	TEINH19	Isocortex	1
10178	TEINH19	Isocortex	1
10183	ACNT2	MB	1
10189	MOL1	Isocortex	1
10197	ACNT2	MB	1
10199	ACNT2	MB	1
10201	TEGLU4	Isocortex	1
10205	TEGLU2	Isocortex	1
10218	TEGLU8	Isocortex	1
10226	TEGLU7	Isocortex	1
10234	ACNT2	MB	1
10236	MOL1	Isocortex	1
10240	MEINH8	MB	1
10253	TEGLU11	Isocortex	1
10255	ACTE2	Isocortex	1
1026	TEGLU7	Isocortex	1
10261	ACNT2	MB	1
10268	TEGLU3	Isocortex	1
10273	ACNT1	MB	1
10276	TEGLU11	Isocortex	1
10278	MOL1	Fiber tracts	1
10291	ACNT2	MB	1
10292	TEINH19	MB	1
10294	ACTE1	Isocortex	1
10300	TEGLU8	Isocortex	1
10303	ACNT2	MB	1
10305	TEGLU6	Isocortex	1
10306	TEGLU3	Isocortex	1
10308	MOL1	Fiber tracts	1
10309	MOL1	Fiber tracts	1
10314	ACNT2	MB	1
10317	ACNT2	MB	1
10318	MEINH2	MB	1
10320	ACNT2	MB	1
10322	TEGLU11	Isocortex	1
10327	MOL1	Fiber tracts	1
10329	TEGLU7	Isocortex	1
10330	TEGLU11	Isocortex	1
10335	ACNT1	MB	1
10339	ACNT2	MB	1
10348	ACNT2	MB	1
10349	TEGLU11	Isocortex	1
10351	TEGLU2	Isocortex	1
1036	TEGLU7	Isocortex	1
10375	TEGLU4	Isocortex	1
10379	TEGLU10	Isocortex	1
10380	TEGLU4	Isocortex	1
10383	MEINH8	MB	1
10400	ACTE1	Isocortex	1
10401	MOL1	Fiber tracts	1
1041	TEGLU7	Isocortex	1
10412	TEGLU2	Isocortex	1
1042	TEGLU7	Isocortex	1
10432	ACNT2	MB	1
10433	ACTE1	Isocortex	1
10434	TEGLU11	Isocortex	1
10436	TEGLU10	Isocortex	1
10439	MOL1	Isocortex	1
10444	TEINH1	MB	1
10452	MOL1	Fiber tracts	1
10454	TEGLU7	Isocortex	1
10455	ACTE2	Isocortex	1
10457	MEINH8	MB	1
10461	ACNT1	MB	1
10469	TEGLU10	Isocortex	1
10477	MOL1	MB	1
10484	ACTE1	Fiber tracts	1
10486	TEGLU11	Isocortex	1
10489	TEGLU11	Isocortex	1
10495	TEINH1	MB	1
10502	TEGLU3	Isocortex	1
10503	TEGLU2	Isocortex	1
10509	ACNT2	MB	1
10510	MEINH2	MB	1
10514	ACNT2	Isocortex	1
10521	TEGLU7	Isocortex	1
10542	ACNT1	MB	1
10545	MEINH2	MB	1
10546	MEINH2	MB	1
10548	ACTE1	Isocortex	1
10549	MOL1	Fiber tracts	1
10551	TEGLU11	Isocortex	1
10552	TEGLU10	Isocortex	1
1056	TEGLU7	Isocortex	1
10560	TEINH1	MB	1
10561	MEGLU1	MB	1
10566	TEGLU4	Isocortex	1
10569	MOL1	Fiber tracts	1
10571	TEGLU3	Isocortex	1
10575	ACNT2	MB	1
10578	MOL1	MB	1
1058	TEGLU7	Isocortex	1
10587	ACNT2	MB	1
10590	TEINH1	MB	1
10591	MEINH2	MB	1
10599	MOL1	Fiber tracts	1
10602	ACNT2	Fiber tracts	1
10605	TEGLU3	Isocortex	1
10606	TEGLU11	Isocortex	1
10607	TEGLU11	Isocortex	1
10612	ACNT2	MB	1
10613	ACNT2	MB	1
10620	MOL1	Fiber tracts	1
10622	MOL1	Fiber tracts	1
10631	ACNT2	MB	1
10639	TEGLU10	Isocortex	1
10641	ACNT2	MB	1
10644	ACNT2	MB	1
10646	MOL1	Fiber tracts	1
10649	MOL1	Isocortex	1
1065	TEGLU7	Isocortex	1
10653	TEGLU8	Isocortex	1
10654	TEGLU7	Isocortex	1
10660	MOL1	Isocortex	1
10662	ACNT1	Isocortex	1
10664	TEGLU4	Isocortex	1
10670	TEINH1	MB	1
10676	TEGLU4	Isocortex	1
10677	TEGLU2	Isocortex	1
10680	TEGLU10	Isocortex	1
10689	VLMC2	MB	1
10690	TEGLU11	Isocortex	1
10691	TEGLU8	Isocortex	1
10697	TEINH19	Isocortex	1
10698	TEGLU11	Isocortex	1
10706	ACNT2	MB	1
10707	ACNT2	MB	1
1071	TEGLU7	Isocortex	1
10710	TEINH19	Isocortex	1
10711	ACTE1	Fiber tracts	1
10712	ACNT2	Fiber tracts	1
10713	TEGLU3	Isocortex	1
10715	TEGLU3	Isocortex	1
10718	ACNT2	MB	1
10719	TEGLU8	Isocortex	1
10721	TEGLU11	Isocortex	1
10729	TEGLU11	Isocortex	1
1073	TEGLU7	Isocortex	1
10731	MOL1	Fiber tracts	1
10732	MOL1	Isocortex	1
10734	TEGLU3	Isocortex	1
1074	TEGLU7	Isocortex	1
10740	ACNT2	MB	1
10745	TEINH19	Isocortex	1
10753	TEGLU7	Isocortex	1
10756	ACNT2	MB	1
1076	TEGLU7	Isocortex	1
10768	MEINH8	MB	1
10772	MOL1	Fiber tracts	1
10775	TEGLU2	Isocortex	1
10778	TEGLU7	Isocortex	1
10781	ACNT2	MB	1
10786	TEGLU3	Isocortex	1
10787	MOL1	Fiber tracts	1
10790	TEINH19	Isocortex	1
10796	TEGLU11	Isocortex	1
10797	MOL1	Isocortex	1
1080	TEGLU7	Isocortex	1
10805	MEINH2	MB	1
10807	ACNT2	MB	1
10811	ACNT2	MB	1
10812	TEGLU6	Isocortex	1
10813	MOL1	Fiber tracts	1
10818	TEGLU11	Isocortex	1
10821	ACNT1	MB	1
10823	ACNT2	MB	1
10826	TEGLU3	Isocortex	1
10831	ACNT2	MB	1
10838	TEGLU3	Isocortex	1
10839	TEGLU3	Isocortex	1
10843	TEGLU8	Isocortex	1
10845	MOL1	MB	1
10852	ACNT2	MB	1
10853	TEGLU10	Isocortex	1
10867	TEGLU4	Isocortex	1
1087	TEGLU7	Isocortex	1
10871	TEGLU10	Isocortex	1
10873	TEGLU7	Isocortex	1
10879	TEGLU2	Isocortex	1
10885	TEGLU8	Isocortex	1
10888	ACNT2	MB	1
10889	ACNT2	MB	1
10890	ACNT1	MB	1
10892	VLMC2	MB	1
10895	TEINH19	Isocortex	1
10898	ACNT2	Fiber tracts	1
10899	MOL1	Fiber tracts	1
10900	TEGLU3	Isocortex	1
10902	TEGLU2	Isocortex	1
10907	TEGLU7	Isocortex	1
10913	MOL1	MB	1
10918	ACNT2	Fiber tracts	1
10920	ACNT2	MB	1
10923	ACNT2	MB	1
10927	ACNT2	Fiber tracts	1
1093	TEGLU7	Isocortex	1
10930	TEGLU7	Isocortex	1
10934	MEINH8	MB	1
10935	ACNT2	MB	1
10937	MOL1	Fiber tracts	1
10939	TEGLU10	Isocortex	1
10946	ACNT1	MB	1
10950	TEGLU10	Isocortex	1
10963	TEGLU10	Isocortex	1
10967	ACNT1	MB	1
10969	ACNT2	MB	1
1097	TEGLU7	Isocortex	1
10973	TEGLU11	Isocortex	1
10977	MOL1	Fiber tracts	1
10982	TEGLU11	Isocortex	1
10988	MEINH2	MB	1
10989	VLMC2	Isocortex	1
10997	TEINH1	MB	1
11000	TEGLU11	Isocortex	1
11003	TEGLU10	Isocortex	1
11006	TEGLU7	Isocortex	1
11007	TEINH1	MB	1
11008	ACNT2	MB	1
11009	TEINH1	MB	1
11011	TEGLU4	Isocortex	1
11022	MEINH2	MB	1
11031	TEINH1	MB	1
11033	ACNT1	MB	1
11035	VLMC2	Isocortex	1
11036	MOL1	Fiber tracts	1
11045	ACTE1	Fiber tracts	1
11047	TEGLU11	Isocortex	1
11058	TEINH1	MB	1
11059	ACNT2	MB	1
11067	ACNT1	Fiber tracts	1
1108	TEGLU7	Isocortex	1
11087	ACNT2	MB	1
11093	ACNT2	MB	1
11094	ACNT2	MB	1
11095	ACNT2	MB	1
11099	TEGLU2	Isocortex	1
1110	TEGLU7	Isocortex	1
11100	MOL1	Isocortex	1
11101	MOL1	Fiber tracts	1
11108	ACNT1	MB	1
11110	MEINH2	MB	1
11114	TEGLU2	Isocortex	1
11119	TEGLU10	Isocortex	1
11120	VLMC2	Isocortex	1
11122	MOL1	MB	1
11127	MEINH2	MB	1
11129	ACNT1	Isocortex	1
11131	MOL1	Fiber tracts	1
11138	TEGLU10	Isocortex	1
1114	TEGLU7	Isocortex	1
11143	ACNT2	MB	1
11145	ACNT2	MB	1
11147	ACNT2	MB	1
1115	TEGLU7	Isocortex	1
11151	MOL1	Fiber tracts	1
11152	MOL1	Isocortex	1
11153	TEGLU3	Isocortex	1
11158	TEINH19	MB	1
11159	ACNT1	MB	1
11166	ACNT1	MB	1
11169	MEINH2	MB	1
11170	MOL1	MB	1
11172	ACNT2	MB	1
11179	MOL1	Isocortex	1
1118	TEGLU7	Isocortex	1
11189	ACNT2	MB	1
11193	ACNT2	MB	1
11195	TEGLU6	Isocortex	1
11198	MOL1	Isocortex	1
11207	MOL1	Fiber tracts	1
11215	ACNT2	MB	1
11218	TEINH19	Isocortex	1
11221	MOL1	Fiber tracts	1
11222	MOL1	Fiber tracts	1
11225	ACNT2	MB	1
11226	ACNT2	MB	1
11229	VLMC2	Isocortex	1
11230	TEGLU4	Isocortex	1
11233	TEGLU3	Isocortex	1
11239	MOL1	MB	1
11241	TEGLU3	Isocortex	1
11245	TEINH1	MB	1
11250	MOL1	Fiber tracts	1
11253	TEGLU11	Isocortex	1
11259	ACNT2	MB	1
11263	ACNT2	MB	1
11265	MEINH8	MB	1
11279	ACNT2	MB	1
11281	TEGLU4	Isocortex	1
11285	TEGLU11	Isocortex	1
1129	TEGLU11	Isocortex	1
11292	ACNT2	MB	1
11295	TEGLU10	Isocortex	1
113	ABC	Isocortex	1
11302	TEGLU3	Isocortex	1
11303	TEGLU4	Isocortex	1
11309	TEGLU10	Isocortex	1
11311	ACNT1	Isocortex	1
1132	TEGLU7	Isocortex	1
11322	TEGLU4	Isocortex	1
11323	ACNT2	Isocortex	1
11337	TEGLU6	Isocortex	1
11340	MOL1	Fiber tracts	1
11343	TEGLU3	Isocortex	1
11347	TEINH1	MB	1
1135	TEGLU7	Isocortex	1
11362	TEGLU10	Isocortex	1
11369	ACNT2	MB	1
11373	TEGLU8	Isocortex	1
11375	MOL1	Fiber tracts	1
11376	MOL1	Fiber tracts	1
1138	TEGLU7	Isocortex	1
11381	TEGLU4	Isocortex	1
11395	MOL1	Fiber tracts	1
11396	MOL1	Isocortex	1
11403	ACNT2	MB	1
11408	ACNT2	MB	1
1141	TEGLU7	Isocortex	1
11410	TEGLU6	Isocortex	1
11412	MOL1	Fiber tracts	1
11413	MOL1	Fiber tracts	1
11414	MOL1	Fiber tracts	1
11416	TEGLU3	Isocortex	1
11423	MEINH2	MB	1
11431	MOL1	Fiber tracts	1
11434	TEGLU3	Isocortex	1
11435	TEGLU7	Isocortex	1
1144	TEGLU7	Isocortex	1
11443	VLMC2	Isocortex	1
11445	MOL1	Fiber tracts	1
11448	MEINH2	MB	1
11451	VLMC2	MB	1
11456	MOL1	Fiber tracts	1
11459	ACNT1	MB	1
11463	TEGLU11	Isocortex	1
11465	ACNT2	Fiber tracts	1
11475	TEGLU11	Isocortex	1
11480	MOL1	Fiber tracts	1
11483	MOL1	Isocortex	1
1149	TEGLU7	Isocortex	1
11494	MOL1	Fiber tracts	1
11496	TEGLU3	Isocortex	1
1150	TEGLU7	Isocortex	1
11510	TEGLU2	Isocortex	1
11520	ACNT2	MB	1
11521	ACNT2	MB	1
11526	MOL1	Fiber tracts	1
11528	MOL1	Fiber tracts	1
1153	TEGLU8	Isocortex	1
11531	MEINH8	MB	1
11532	ACNT2	MB	1
11535	MOL1	Isocortex	1
11537	MOL1	Fiber tracts	1
1154	TEGLU8	Isocortex	1
11548	TEINH1	MB	1
11565	TEGLU4	Isocortex	1
11568	MOL1	Fiber tracts	1
11570	MOL1	Fiber tracts	1
11572	TEGLU10	Isocortex	1
11580	TEGLU4	Isocortex	1
11582	TEGLU10	Isocortex	1
11586	ACNT2	MB	1
11589	ACNT2	MB	1
1159	TEGLU11	Isocortex	1
11596	TEGLU7	Isocortex	1
11597	TEGLU7	Isocortex	1
11606	MOL1	Fiber tracts	1
11619	ACNT2	Isocortex	1
11623	MOL1	Fiber tracts	1
11628	TEGLU7	Isocortex	1
11630	MOL1	MB	1
11631	ACNT2	MB	1
11635	TEGLU4	Isocortex	1
11655	TEGLU11	Isocortex	1
11657	ACNT2	MB	1
11658	ACNT1	MB	1
11663	TEGLU3	Isocortex	1
11664	TEGLU10	Isocortex	1
11670	ACNT2	MB	1
1168	TEGLU8	Isocortex	1
11684	MOL1	Fiber tracts	1
11696	ACNT2	MB	1
1170	TEGLU7	Isocortex	1
11709	TEGLU8	Isocortex	1
11714	MOL1	Isocortex	1
1172	TEGLU8	Isocortex	1
11720	TEGLU3	Isocortex	1
11725	ACNT2	MB	1
11726	TEINH1	MB	1
11728	MOL1	MB	1
1173	TEGLU7	Isocortex	1
11733	TEGLU11	Isocortex	1
11734	TEGLU10	Isocortex	1
11744	MOL1	Fiber tracts	1
11746	MOL1	Fiber tracts	1
11748	TEGLU7	Isocortex	1
1175	TEGLU7	Isocortex	1
11754	ACNT2	MB	1
11755	ACNT2	MB	1
11758	TEGLU4	Isocortex	1
11763	ACNT2	MB	1
11764	MOL1	MB	1
11769	VLMC2	Isocortex	1
11771	TEGLU2	Isocortex	1
11779	MOL1	MB	1
11783	ACNT2	Isocortex	1
11790	TEGLU4	Isocortex	1
11795	ACNT2	MB	1
11796	ACNT2	MB	1
11798	TEINH19	Isocortex	1
11800	MOL1	Fiber tracts	1
11801	ACNT2	Fiber tracts	1
11803	TEGLU8	Isocortex	1
11807	ACNT2	MB	1
11809	ACNT1	MB	1
11810	ACNT2	MB	1
11811	VLMC2	MB	1
11813	TEGLU11	Isocortex	1
11815	ACNT2	Isocortex	1
11825	ACNT2	MB	1
11827	MEINH2	MB	1
11829	MEINH2	MB	1
11837	TEGLU7	Isocortex	1
1184	TEGLU11	Isocortex	1
11841	MOL1	MB	1
11844	TEGLU3	Isocortex	1
11846	MOL1	Fiber tracts	1
1185	TEGLU7	Isocortex	1
1186	TEGLU7	Isocortex	1
11861	ACNT2	MB	1
11873	MOL1	MB	1
11874	ACNT2	MB	1
11879	MOL1	Fiber tracts	1
11885	TEINH1	MB	1
11895	TEGLU3	Isocortex	1
11896	TEGLU11	Isocortex	1
11899	ACNT1	MB	1
119	VLMC2	Isocortex	1
1190	TEGLU7	Isocortex	1
11904	ACNT2	MB	1
11905	ACNT2	MB	1
11906	ACNT2	MB	1
11907	TEGLU11	Isocortex	1
1191	ACTE1	Isocortex	1
11912	MOL1	Fiber tracts	1
11914	ACNT2	MB	1
11915	TEINH1	MB	1
11918	ACNT2	MB	1
1192	TEGLU7	Isocortex	1
11924	MOL1	Isocortex	1
11933	TEINH1	MB	1
11934	ACNT2	MB	1
11935	ACNT2	MB	1
11939	MOL1	Isocortex	1
1194	TEGLU7	Isocortex	1
11950	ACNT1	MB	1
11951	TEINH1	MB	1
11952	ACNT2	MB	1
1196	TEGLU7	Isocortex	1
11962	TEGLU8	Isocortex	1
11981	ACNT2	MB	1
11984	MOL1	Fiber tracts	1
11986	TEGLU8	Isocortex	1
1199	TEGLU7	Isocortex	1
11990	ACNT2	MB	1
11991	HBGLU7	Isocortex	1
12002	TEINH1	MB	1
1202	TEGLU7	Isocortex	1
12061	TEINH1	MB	1
1207	TEGLU7	Isocortex	1
12071	MEINH8	MB	1
12073	MOL1	Isocortex	1
12081	MEINH2	MB	1
12087	ACNT2	Isocortex	1
12091	MOL1	Fiber tracts	1
12093	MOL1	Fiber tracts	1
12095	MOL1	Isocortex	1
12097	TEGLU4	Isocortex	1
12100	ACNT2	MB	1
12101	TEINH19	Isocortex	1
12110	MEINH2	MB	1
12114	ACNT1	MB	1
12115	ACNT1	MB	1
1212	TEGLU7	Isocortex	1
12131	ACNT2	MB	1
1214	TEGLU8	Isocortex	1
12141	TEGLU7	Isocortex	1
12146	TEINH1	MB	1
12149	MOL1	MB	1
12161	ACNT2	MB	1
12173	ACNT2	MB	1
12174	ACNT2	MB	1
12176	VLMC2	MB	1
12177	ACTE1	Isocortex	1
12182	TEGLU10	Isocortex	1
12183	TEGLU11	Isocortex	1
12184	TEGLU7	Isocortex	1
12186	ACNT2	MB	1
12189	ACNT2	MB	1
1219	VLMC2	Isocortex	1
12190	ACNT2	MB	1
12191	ACNT2	MB	1
12196	ACTE1	Isocortex	1
12198	MOL1	Fiber tracts	1
12202	MOL1	Fiber tracts	1
12212	ACNT1	MB	1
12225	TEINH1	MB	1
12229	TEGLU10	Isocortex	1
1223	TEGLU7	Isocortex	1
12234	TEGLU4	Isocortex	1
12235	TEGLU7	Isocortex	1
12246	MOL1	Isocortex	1
12253	TEGLU7	Isocortex	1
12254	TEGLU7	Isocortex	1
12256	ACNT2	MB	1
12257	ACNT2	MB	1
12258	ACNT2	MB	1
12260	ACNT2	MB	1
12261	MOL1	Fiber tracts	1
12265	TEGLU11	Isocortex	1
12273	ACNT1	MB	1
12274	ACNT1	Isocortex	1
12275	ACNT2	Isocortex	1
12276	TEGLU3	Isocortex	1
12277	MOL1	Fiber tracts	1
12290	MOL1	Fiber tracts	1
12294	ACNT2	MB	1
12299	MOL1	Fiber tracts	1
1230	TEGLU8	Isocortex	1
12308	TEGLU8	Isocortex	1
1231	TEGLU8	Isocortex	1
12317	ACNT2	MB	1
12319	ACNT2	MB	1
12321	ACNT2	MB	1
12325	MOL1	Fiber tracts	1
12329	ABC	MB	1
12330	ACNT2	MB	1
12331	ACNT1	MB	1
12337	MOL1	Fiber tracts	1
1234	TEGLU7	Isocortex	1
12340	ACNT2	MB	1
12346	TEINH19	Isocortex	1
1235	TEGLU7	Isocortex	1
12355	ACNT2	MB	1
12361	TEGLU10	Isocortex	1
12369	MOL1	Fiber tracts	1
12371	TEGLU11	Isocortex	1
12374	MEINH2	MB	1
12375	TEINH1	MB	1
12387	MEINH2	MB	1
12388	TEGLU6	Isocortex	1
12390	ACNT2	Isocortex	1
12391	MOL1	Fiber tracts	1
12392	TEGLU10	Isocortex	1
1240	TEGLU7	Isocortex	1
12401	ACNT1	MB	1
12405	TEINH19	MB	1
12407	VLMC2	Isocortex	1
12408	TEGLU11	Isocortex	1
12409	TEINH19	Isocortex	1
12412	HBGLU7	Isocortex	1
12414	MOL1	Fiber tracts	1
12424	MEGLU3	MB	1
12427	ACNT2	MB	1
12428	ACNT2	MB	1
12429	HBGLU7	Isocortex	1
12433	TEGLU7	Isocortex	1
1244	TEGLU11	Isocortex	1
12440	TEINH19	MB	1
12452	ACNT2	MB	1
12453	TEGLU6	Isocortex	1
12460	TEGLU7	Isocortex	1
12465	ACNT2	MB	1
12468	TEINH19	Isocortex	1
12473	TEGLU4	Isocortex	1
12482	TEINH1	HPF	1
12487	TEGLU3	Isocortex	1
12489	TEGLU8	Isocortex	1
12500	TEGLU6	Isocortex	1
12501	TEGLU11	Isocortex	1
12503	ACNT1	HPF	1
12513	MOL1	MB	1
12514	HBGLU7	Isocortex	1
12515	MOL1	Fiber tracts	1
12517	TEGLU2	Isocortex	1
1252	TEGLU7	Isocortex	1
12522	ACNT2	MB	1
12525	TEINH1	MB	1
12528	MOL1	Fiber tracts	1
12539	MEINH8	MB	1
12552	ACNT2	MB	1
12555	TEGLU3	Isocortex	1
12558	TEINH1	MB	1
12560	ACNT2	MB	1
12562	ACNT2	MB	1
12576	ACNT2	MB	1
1258	ACTE1	Isocortex	1
12588	TEINH19	MB	1
12589	MEINH2	MB	1
12593	ACNT2	MB	1
12595	ACNT2	MB	1
12596	ACNT1	Isocortex	1
12599	MOL1	Fiber tracts	1
12600	ACNT2	Isocortex	1
12604	ACTE2	Isocortex	1
12608	ACNT2	MB	1
12614	TEGLU10	Isocortex	1
12619	MOL1	MB	1
12626	TEINH1	HPF	1
12634	TEINH1	MB	1
1264	TEGLU8	Isocortex	1
12642	MOL1	Fiber tracts	1
12644	TEGLU3	Isocortex	1
12645	TEGLU4	Isocortex	1
12657	MOL1	Isocortex	1
12658	MOL1	Fiber tracts	1
1266	TEGLU7	Isocortex	1
12668	ACNT2	MB	1
1267	TEGLU7	Isocortex	1
12677	TEGLU11	Isocortex	1
12678	ACNT2	MB	1
12682	MOL1	Fiber tracts	1
12683	MOL1	Fiber tracts	1
12685	TEGLU3	Isocortex	1
12689	ACNT2	MB	1
1269	TEGLU7	Isocortex	1
12696	TEGLU6	Isocortex	1
12698	MOL1	Fiber tracts	1
12700	ACNT2	MB	1
12702	ACNT2	MB	1
12705	ACNT2	MB	1
12710	TEGLU11	Isocortex	1
12714	TEGLU7	Isocortex	1
1272	TEGLU7	Isocortex	1
12721	TEGLU10	Isocortex	1
12726	TEGLU10	Isocortex	1
12729	MEINH2	MB	1
1273	TEGLU7	Isocortex	1
12731	MEGLU1	MB	1
12732	ACNT2	MB	1
12734	ACNT2	MB	1
12739	TEGLU2	HPF	1
12740	MOL1	Fiber tracts	1
12748	ACNT2	MB	1
12750	HBGLU7	Isocortex	1
12751	MOL1	Fiber tracts	1
12753	MOL1	HPF	1
12756	ACTE2	Isocortex	1
12760	ACNT1	MB	1
12761	ACNT2	MB	1
12767	MOL1	Fiber tracts	1
12769	TEGLU10	Isocortex	1
1277	TEGLU11	Isocortex	1
12771	TEGLU4	Isocortex	1
12775	MEINH2	MB	1
12779	ACNT2	Fiber tracts	1
12781	TEGLU11	Isocortex	1
12784	TEGLU7	Isocortex	1
12794	TEGLU8	Isocortex	1
12795	TEGLU7	Isocortex	1
1283	TEGLU11	Isocortex	1
12836	ACNT2	Isocortex	1
12838	TEGLU4	HPF	1
12839	TEGLU24	Fiber tracts	1
1285	TEGLU7	Isocortex	1
12852	MOL1	Fiber tracts	1
12854	MOL1	Fiber tracts	1
12855	MOL1	Fiber tracts	1
12858	TEGLU2	Isocortex	1
12863	TEGLU8	Isocortex	1
12870	MOL1	MB	1
12886	ACNT2	MB	1
12896	ACNT2	MB	1
12898	MGL2	MB	1
12903	ACNT1	HPF	1
12904	ACNT1	HPF	1
12910	TEGLU11	Isocortex	1
12911	TEGLU4	Isocortex	1
12914	TEGLU11	Isocortex	1
12917	MOL1	MB	1
12918	ACNT2	MB	1
12922	TEINH19	Fiber tracts	1
12932	MOL1	Fiber tracts	1
12933	TEGLU11	Isocortex	1
12938	ACTE1	Isocortex	1
12945	MEINH2	MB	1
12950	ACTE1	Isocortex	1
12954	MOL1	Fiber tracts	1
12959	TEGLU11	Isocortex	1
1296	ACTE1	Isocortex	1
12962	ACNT1	MB	1
12967	TEGLU6	Isocortex	1
1297	TEGLU8	Isocortex	1
12974	TEINH1	MB	1
12979	TEGLU6	Isocortex	1
12983	TEGLU10	Isocortex	1
12984	TEGLU7	Isocortex	1
12991	ACNT1	Isocortex	1
12992	ACNT1	Isocortex	1
12993	TEINH19	Isocortex	1
12998	TEGLU11	Isocortex	1
13003	ACNT2	MB	1
13009	ACNT1	HPF	1
13016	TEGLU7	Isocortex	1
13017	ACNT1	MB	1
13021	ACNT2	MB	1
13022	ACNT2	MB	1
13025	TEGLU2	HPF	1
13027	MOL1	Fiber tracts	1
13034	TEINH1	MB	1
13036	ACNT2	MB	1
13040	ACNT1	HPF	1
13043	ACNT1	Fiber tracts	1
13045	TEGLU11	Isocortex	1
13048	TEINH19	Isocortex	1
13055	ACNT2	MB	1
13057	MEINH2	MB	1
13059	MOL1	HPF	1
13067	TEGLU6	Isocortex	1
13068	TEGLU11	Isocortex	1
13069	TEINH19	Isocortex	1
13073	MOL1	Fiber tracts	1
13078	TEGLU7	Isocortex	1
13080	MOL1	MB	1
13082	ACNT2	MB	1
1309	TEGLU7	Isocortex	1
13090	TEINH1	MB	1
13093	ACNT1	MB	1
13094	TEINH1	MB	1
131	ACTE1	Isocortex	1
13107	ACNT2	MB	1
1311	TEGLU11	Isocortex	1
13113	TEGLU6	Isocortex	1
13115	TEGLU10	Isocortex	1
13118	MOL1	HPF	1
13119	TEGLU4	HPF	1
1312	TEGLU7	Isocortex	1
13120	MOL1	Fiber tracts	1
13125	MEINH2	MB	1
1313	TEGLU11	Isocortex	1
13130	TEGLU4	Isocortex	1
13135	MEINH2	MB	1
13136	TEINH1	MB	1
13139	MOL1	Fiber tracts	1
13153	ACNT2	MB	1
13156	ACNT2	MB	1
13158	ACNT2	MB	1
13159	ACNT2	MB	1
13163	MOL1	HPF	1
13170	VLMC2	MB	1
13171	ACNT1	MB	1
13172	TEGLU6	Isocortex	1
13175	TEGLU4	HPF	1
13178	TEGLU10	Isocortex	1
13184	ACNT2	MB	1
13186	TEINH1	MB	1
13188	ACNT2	MB	1
13189	ACTE1	Isocortex	1
1319	TEGLU11	Isocortex	1
13191	ACNT1	HPF	1
13192	MOL1	Fiber tracts	1
13194	TEINH19	Isocortex	1
1320	ACTE1	Isocortex	1
13202	TEGLU6	Isocortex	1
13204	TEGLU4	HPF	1
1321	TEGLU7	Isocortex	1
13214	TEINH1	MB	1
13215	ACNT2	MB	1
13230	TEINH1	MB	1
13232	MOL1	MB	1
13236	HBGLU7	HPF	1
13237	MOL1	HPF	1
13241	TEGLU24	Fiber tracts	1
13249	TEINH1	MB	1
13250	ACNT2	Isocortex	1
13264	MEINH2	MB	1
13266	TEINH1	MB	1
1327	ACTE1	Isocortex	1
13273	ACTE1	Fiber tracts	1
13276	MEINH2	MB	1
13278	TEINH1	MB	1
13280	MOL1	MB	1
13281	TEGLU8	Isocortex	1
13292	ACNT2	MB	1
13294	MOL1	MB	1
13300	TEGLU4	Isocortex	1
13308	TEGLU6	Isocortex	1
13309	TEGLU6	Isocortex	1
13310	TEGLU10	Isocortex	1
13311	TEGLU10	Isocortex	1
13315	TEGLU10	Isocortex	1
13320	ACNT2	MB	1
13325	MOL1	HPF	1
13327	MOL1	Fiber tracts	1
1333	TEGLU7	Isocortex	1
13333	ACNT2	MB	1
13334	TEGLU11	Isocortex	1
13345	ACNT2	MB	1
13346	ACNT2	MB	1
13348	MOL1	Isocortex	1
13349	ACNT2	HPF	1
1335	TEGLU7	Isocortex	1
13352	TEGLU3	Isocortex	1
13354	TEGLU10	Isocortex	1
13359	MOL1	MB	1
13370	TEINH19	MB	1
13374	TEGLU6	Isocortex	1
13375	TEINH19	HPF	1
13376	TEGLU2	HPF	1
13378	TEGLU3	Isocortex	1
13392	ACNT2	HPF	1
13398	MEINH2	MB	1
13402	TEGLU2	Isocortex	1
13418	TEGLU8	Isocortex	1
13421	ACNT2	MB	1
13438	TEGLU8	Isocortex	1
13440	TEGLU4	Isocortex	1
13451	TEINH1	MB	1
13452	ACNT2	MB	1
13453	ACNT2	MB	1
13454	MOL1	MB	1
13456	ACNT2	MB	1
13458	VLMC2	MB	1
13459	TEGLU8	Isocortex	1
13461	TEGLU6	Isocortex	1
13468	TEGLU4	HPF	1
13475	TEGLU7	Isocortex	1
13479	TEINH1	MB	1
1348	TEGLU8	Isocortex	1
13482	ACNT1	HPF	1
13483	TEINH19	HPF	1
13485	MOL1	Fiber tracts	1
13488	TEGLU10	Isocortex	1
13491	TEINH1	MB	1
13492	ACNT2	MB	1
13495	ACNT2	MB	1
13501	ACNT2	HPF	1
1351	ACTE2	Isocortex	1
13525	ACNT2	MB	1
13528	MOL1	MB	1
13532	ACNT2	HPF	1
13535	ACTE1	Fiber tracts	1
13536	TEGLU10	Isocortex	1
13546	MEINH2	MB	1
1355	TEGLU7	Isocortex	1
13552	ACNT2	MB	1
13556	ACNT1	MB	1
13559	TEGLU3	Isocortex	1
13564	ACNT2	MB	1
13567	TEGLU3	HPF	1
13571	MOL1	Fiber tracts	1
13578	TEINH1	MB	1
13583	ACNT2	MB	1
13585	TEINH19	MB	1
13591	MOL1	HPF	1
13592	MOL1	HPF	1
13597	ACNT1	MB	1
13599	ACNT2	MB	1
13601	ACNT2	Isocortex	1
13606	TEGLU4	Isocortex	1
13607	TEGLU11	Isocortex	1
1361	TEGLU7	Isocortex	1
13612	ACNT2	MB	1
13613	ACNT1	MB	1
13619	MOL1	Fiber tracts	1
13622	TEGLU7	Isocortex	1
13625	TEINH1	MB	1
13628	ACNT2	MB	1
13633	ACNT2	MB	1
13642	TEINH1	MB	1
13644	ACNT2	MB	1
13647	TEGLU4	Isocortex	1
13658	MOL1	MB	1
13659	TEINH1	MB	1
13663	ACNT1	HPF	1
13674	ACNT2	MB	1
13676	VLMC2	MB	1
1368	TEGLU7	Isocortex	1
13680	TEGLU11	Isocortex	1
13684	ACNT2	MB	1
13686	TEGLU11	Isocortex	1
13687	TEGLU2	Isocortex	1
13689	TEGLU8	Isocortex	1
13697	TEINH19	HPF	1
13702	TEGLU8	Isocortex	1
13704	TEGLU7	Isocortex	1
13707	TEINH1	MB	1
13713	TEINH1	MB	1
13717	TEGLU4	Isocortex	1
13724	TEGLU8	Isocortex	1
13726	ACNT2	MB	1
13728	TEINH1	MB	1
1373	TEGLU7	Isocortex	1
13730	HBGLU7	Isocortex	1
13734	ACNT1	HPF	1
13735	TEGLU4	HPF	1
13738	TEGLU10	Isocortex	1
13741	TEGLU11	Isocortex	1
13746	ACNT2	MB	1
13753	TEGLU4	HPF	1
13754	TEGLU24	HPF	1
13766	MOL1	HPF	1
13768	TEGLU4	HPF	1
13772	TEINH19	HPF	1
1378	TEGLU7	Isocortex	1
13784	ACNT1	MB	1
13786	ACNT2	MB	1
13789	TEGLU4	Isocortex	1
13806	ACNT2	MB	1
1381	TEGLU11	Isocortex	1
13810	TEINH19	HPF	1
13812	TEGLU2	Isocortex	1
13819	TEGLU11	Isocortex	1
1382	TEGLU11	Isocortex	1
13826	TEGLU3	Isocortex	1
13832	ACNT2	MB	1
13833	ACNT2	MB	1
13844	ACNT1	MB	1
13846	TEINH1	MB	1
13848	TEGLU4	Isocortex	1
13849	TEGLU6	Isocortex	1
13852	TEGLU2	HPF	1
13861	ACNT2	MB	1
13863	MOL1	HPF	1
13866	MOL1	Fiber tracts	1
13873	MOL1	MB	1
13876	TEGLU8	Isocortex	1
13880	TEGLU4	HPF	1
13881	TEGLU2	HPF	1
13885	TEGLU10	Isocortex	1
13894	TEGLU4	HPF	1
13897	TEGLU7	Isocortex	1
13902	ACNT2	MB	1
13908	TEGLU24	HPF	1
1391	TEGLU7	Isocortex	1
13914	MOL1	MB	1
1392	ACTE1	Isocortex	1
13924	ACTE1	Fiber tracts	1
13927	VLMC2	MB	1
13932	TEGLU4	HPF	1
13934	TEGLU2	Isocortex	1
1394	MOL1	Isocortex	1
13944	MEINH2	MB	1
13949	ACNT2	HPF	1
13954	MOL1	MB	1
13957	ACNT2	MB	1
13958	ACNT1	MB	1
13959	ACNT2	MB	1
1396	TEGLU11	Isocortex	1
13960	ACTE1	Isocortex	1
13962	TEGLU4	Isocortex	1
13963	TEINH19	HPF	1
13968	TEGLU7	Isocortex	1
1397	TEGLU7	Isocortex	1
13977	ACNT2	MB	1
13978	ACNT1	MB	1
13980	ACNT2	MB	1
13984	TEGLU3	Isocortex	1
13985	TEGLU3	Isocortex	1
14003	TEGLU4	HPF	1
14008	TEINH1	MB	1
14011	ACNT2	MB	1
14015	ACNT2	HPF	1
14032	TEGLU7	Isocortex	1
14038	ACNT2	MB	1
14039	ACNT1	MB	1
1404	TEGLU7	Isocortex	1
14041	ABC	MB	1
14045	ACNT2	HPF	1
14047	ACNT2	HPF	1
14048	MOL1	Fiber tracts	1
14052	TEGLU11	Isocortex	1
14060	ACNT2	MB	1
14061	TEGLU6	Isocortex	1
14064	HBGLU7	Isocortex	1
14076	TEGLU6	Isocortex	1
14088	ACNT2	MB	1
1409	TEGLU11	Isocortex	1
14094	TEINH19	HPF	1
14095	TEINH19	HPF	1
14096	TEGLU10	Isocortex	1
14101	ACNT2	MB	1
14102	ACNT2	MB	1
14103	VLMC2	MB	1
14112	TEINH1	MB	1
14113	ACNT2	MB	1
14115	TEGLU11	Isocortex	1
14121	MOL1	Fiber tracts	1
14122	TEGLU11	Isocortex	1
14126	ABC	MB	1
14136	TEGLU6	HPF	1
14138	TEGLU2	HPF	1
14142	TEGLU2	Isocortex	1
14149	ACNT2	MB	1
1415	TEGLU11	Isocortex	1
14159	TEGLU7	Isocortex	1
14161	MEGLU1	MB	1
14165	TEINH19	HPF	1
14166	TEGLU3	HPF	1
14171	TEGLU3	Isocortex	1
14179	ACNT2	MB	1
14181	TEINH1	MB	1
14183	TEGLU4	Isocortex	1
14191	ACNT2	MB	1
14193	ACNT2	MB	1
14196	ACNT2	MB	1
14197	ACNT2	MB	1
14201	TEGLU10	Isocortex	1
14204	ACNT1	HPF	1
14206	TEINH19	HPF	1
14208	MOL1	Fiber tracts	1
14213	TEGLU7	Isocortex	1
14214	TEGLU7	Isocortex	1
14216	ACNT2	MB	1
14219	ACNT2	Isocortex	1
1422	TEGLU8	Isocortex	1
14226	ACNT2	MB	1
14227	MOL1	HPF	1
14231	TEGLU3	Isocortex	1
14234	TEGLU10	Isocortex	1
1424	TEGLU7	Isocortex	1
14244	ACNT1	MB	1
14245	ACNT2	HPF	1
14252	ACNT2	MB	1
14253	ACNT2	MB	1
14254	ACNT2	MB	1
14258	TEGLU24	HPF	1
14260	MOL1	Fiber tracts	1
14262	TEGLU3	Isocortex	1
14263	TEGLU11	Isocortex	1
14266	ACNT2	MB	1
1427	TEGLU7	Isocortex	1
14271	TEGLU4	HPF	1
14276	TEGLU11	Isocortex	1
14280	ACNT2	MB	1
14282	MOL1	MB	1
14288	ACNT1	Isocortex	1
14291	TEGLU4	HPF	1
1430	TEGLU7	Isocortex	1
14301	TEINH1	MB	1
14302	TEINH1	MB	1
14303	TEGLU8	Isocortex	1
14310	ACNT1	MB	1
14311	ACNT2	MB	1
14312	MEINH2	MB	1
14313	MEINH8	MB	1
14316	ACNT2	HPF	1
14323	TEGLU3	Isocortex	1
14324	TEGLU10	Isocortex	1
14326	TEGLU7	Isocortex	1
1433	TEGLU8	Isocortex	1
14337	ACNT2	MB	1
14338	TEINH1	MB	1
14345	ACTE1	Fiber tracts	1
14351	TEGLU4	HPF	1
14354	TEGLU11	Isocortex	1
1436	TEGLU8	Isocortex	1
14369	TEGLU11	Isocortex	1
14375	ACNT1	MB	1
14378	TEINH19	Isocortex	1
14380	TEGLU3	HPF	1
14381	TEGLU4	HPF	1
14386	MOL1	MB	1
1439	TEGLU7	Isocortex	1
14391	ACNT2	MB	1
14404	MEINH2	MB	1
14405	MEINH2	MB	1
14410	TEGLU24	HPF	1
14412	TEGLU4	HPF	1
14413	ACNT2	Fiber tracts	1
14420	TEGLU6	Isocortex	1
14422	ACNT1	HPF	1
14430	TEGLU6	Isocortex	1
14431	TEGLU6	Isocortex	1
14443	MEINH2	MB	1
14445	ACNT2	MB	1
14449	MOL1	HPF	1
14464	MOL1	Isocortex	1
14470	TEGLU11	Isocortex	1
14471	MOL1	HPF	1
14474	TEGLU4	HPF	1
14480	ACTE1	Isocortex	1
14482	TEGLU7	Isocortex	1
14484	MEINH8	MB	1
14485	TEINH1	MB	1
14494	TEGLU3	HPF	1
14500	ACNT2	MB	1
14505	HBGLU7	HPF	1
14512	MEGLU1	MB	1
14513	TEINH1	MB	1
14514	ACNT1	MB	1
1452	TEGLU7	Isocortex	1
14526	TEGLU6	Isocortex	1
14527	TEGLU4	HPF	1
14534	TEGLU4	HPF	1
14536	TEGLU10	Isocortex	1
14539	MEINH2	MB	1
14546	VLMC2	MB	1
14548	TEGLU4	HPF	1
14555	ACTE1	Isocortex	1
14557	ACNT1	MB	1
14558	ACNT1	MB	1
14562	TEINH19	HPF	1
14564	TEGLU11	Isocortex	1
1457	TEGLU8	Isocortex	1
14579	TEGLU24	HPF	1
1458	ACTE1	Isocortex	1
14580	TEINH19	HPF	1
14585	TEINH1	MB	1
14586	MEINH2	MB	1
1459	TEGLU7	Isocortex	1
14591	ACTE1	HPF	1
14596	TEGLU2	Isocortex	1
14597	TEGLU3	Isocortex	1
14599	TEGLU7	Isocortex	1
14606	ACNT2	MB	1
14610	TEGLU4	Isocortex	1
14611	ACTE1	Isocortex	1
14612	TEGLU10	Isocortex	1
14614	TEGLU8	Isocortex	1
14615	MEINH2	MB	1
14617	ACNT1	MB	1
14618	ACNT1	MB	1
1462	TEGLU8	Isocortex	1
14621	ACNT2	MB	1
14625	TEGLU4	HPF	1
14628	TEGLU2	Isocortex	1
1463	TEGLU7	Isocortex	1
14631	ACTE1	Isocortex	1
14634	ACNT2	MB	1
14637	TEGLU4	HPF	1
14638	MOL1	HPF	1
14648	ACNT2	MB	1
14649	TEINH1	MB	1
14650	ACNT1	Isocortex	1
14651	ACNT1	HPF	1
14654	TEGLU4	HPF	1
14661	ACNT2	MB	1
14663	ACNT2	MB	1
14664	HBGLU7	HPF	1
14666	MOL1	HPF	1
14683	TEGLU3	HPF	1
14684	TEGLU24	HPF	1
14690	TEGLU4	Isocortex	1
14693	ACNT2	HPF	1
14696	TEGLU4	Isocortex	1
14700	ACNT1	MB	1
14702	TEGLU3	HPF	1
14707	TEGLU24	HPF	1
14708	ACNT2	Fiber tracts	1
14713	MEINH2	MB	1
14716	TEINH1	MB	1
14722	TEGLU11	Isocortex	1
1473	TEGLU7	Isocortex	1
14731	ACNT1	MB	1
14738	TEGLU2	HPF	1
14739	MOL1	Fiber tracts	1
14742	TEGLU11	Isocortex	1
14752	ACNT2	HPF	1
14754	TEGLU4	HPF	1
14756	TEGLU4	HPF	1
14761	TEGLU8	Isocortex	1
14770	TEGLU6	HPF	1
14778	ACNT2	MB	1
14780	MEINH2	MB	1
14787	TEGLU7	Isocortex	1
1479	TEGLU7	Isocortex	1
14790	MEINH2	MB	1
14791	ACNT2	MB	1
14804	TEGLU11	Isocortex	1
14815	TEINH19	HPF	1
14817	TEGLU10	Isocortex	1
14827	TEGLU4	HPF	1
14828	TEGLU11	HPF	1
14835	ACNT2	MB	1
14838	ACTE1	Isocortex	1
14840	TEGLU11	Isocortex	1
14842	ACNT2	MB	1
14845	HBGLU7	Isocortex	1
1485	TEGLU8	Isocortex	1
14850	TEGLU4	HPF	1
14853	TEGLU3	Isocortex	1
14854	TEGLU10	Isocortex	1
14858	MEGLU1	MB	1
1486	TEGLU8	Isocortex	1
14863	TEGLU2	HPF	1
1487	TEGLU11	Isocortex	1
14872	MOL1	MB	1
1488	TEGLU7	Isocortex	1
14880	MOL1	HPF	1
14888	TEINH1	MB	1
14890	TEINH1	MB	1
14893	TEGLU4	Isocortex	1
14894	TEGLU10	Isocortex	1
14895	TEGLU11	Isocortex	1
14901	TEGLU4	Isocortex	1
14915	MEINH2	MB	1
14917	TEINH1	MB	1
1492	TEGLU11	Isocortex	1
14927	TEGLU10	Isocortex	1
14935	TEGLU6	Isocortex	1
14941	TEGLU10	Isocortex	1
14947	TEGLU7	Isocortex	1
14950	ACNT1	MB	1
14956	TEGLU4	HPF	1
14958	MOL1	Isocortex	1
14959	TEINH19	Isocortex	1
1496	TEGLU8	Isocortex	1
14968	ACNT2	MB	1
14969	MEINH2	MB	1
14976	HBGLU7	HPF	1
14979	TEGLU2	HPF	1
14985	TEGLU7	Isocortex	1
14986	MOL1	MB	1
14992	VLMC2	MB	1
1500	ACTE2	Isocortex	1
15006	MOL1	Fiber tracts	1
15016	ACNT2	HPF	1
15019	TEGLU7	Isocortex	1
1502	TEGLU8	Isocortex	1
15033	TEGLU2	Isocortex	1
15035	TEGLU10	Isocortex	1
15038	TEGLU7	Isocortex	1
15045	ACNT2	MB	1
15048	TEGLU4	HPF	1
15050	MOL1	Isocortex	1
15051	TEGLU11	Isocortex	1
15061	TEGLU6	HPF	1
15063	MOL1	HPF	1
15069	TEGLU7	Isocortex	1
15073	TEINH1	MB	1
15080	TEGLU4	HPF	1
15081	TEGLU4	HPF	1
15084	TEGLU10	Isocortex	1
15087	ACNT2	MB	1
15089	ACNT2	MB	1
15090	MOL1	MB	1
15095	TEGLU4	HPF	1
15096	TEINH19	HPF	1
15098	TEGLU4	HPF	1
1510	TEGLU8	Isocortex	1
15102	ACTE1	Isocortex	1
15104	ACNT1	MB	1
15107	ACNT2	MB	1
15109	TEGLU11	HPF	1
15110	TEINH19	HPF	1
15114	TEGLU10	Isocortex	1
15120	ACNT2	MB	1
15123	ACNT2	MB	1
15125	ACNT1	MB	1
15128	TEINH19	HPF	1
15131	TEGLU24	HPF	1
15132	ACNT1	HPF	1
15134	TEGLU7	Isocortex	1
15141	ACNT2	MB	1
15148	TEGLU24	HPF	1
15151	MOL1	Isocortex	1
15152	TEGLU2	Isocortex	1
15154	TEGLU11	Isocortex	1
15155	TEGLU7	Isocortex	1
15160	ACNT2	MB	1
15161	MEINH8	MB	1
15165	TEGLU2	HPF	1
15167	TEINH19	Isocortex	1
15176	MOL1	MB	1
15180	TEGLU3	Isocortex	1
15181	TEGLU4	Isocortex	1
15185	ACNT2	MB	1
15187	ACNT2	MB	1
15188	TEGLU6	HPF	1
15190	TEGLU4	Isocortex	1
15196	ACNT2	MB	1
15197	VLMC2	MB	1
15201	TEGLU11	Isocortex	1
15209	TEGLU6	HPF	1
15212	TEGLU11	Isocortex	1
15213	TEGLU10	Isocortex	1
15219	TEGLU4	HPF	1
15223	TEGLU4	Isocortex	1
15227	ACNT1	MB	1
1523	TEGLU11	Isocortex	1
15231	ACNT2	MB	1
15234	ACNT2	MB	1
15237	TEGLU4	HPF	1
1524	TEGLU11	Isocortex	1
15242	TEGLU4	HPF	1
1525	TEGLU11	Isocortex	1
15250	ACNT2	MB	1
15253	TEGLU11	HPF	1
15255	TEGLU4	HPF	1
15258	TEGLU7	Isocortex	1
15264	TEGLU4	HPF	1
15267	ACNT1	HPF	1
15268	MOL1	Fiber tracts	1
15280	ACNT2	HPF	1
15281	TEINH19	HPF	1
15282	TEGLU4	HPF	1
15295	TEGLU4	HPF	1
1530	TEGLU7	Isocortex	1
15307	TEGLU7	Isocortex	1
15312	ACNT1	MB	1
15316	TEGLU4	HPF	1
1532	TEGLU11	Isocortex	1
15320	ACNT2	Fiber tracts	1
15321	MOL1	Fiber tracts	1
15322	TEINH19	Isocortex	1
15325	MOL1	MB	1
15336	TEGLU4	Isocortex	1
15337	TEGLU10	Isocortex	1
15341	MOL1	MB	1
15345	TEGLU11	HPF	1
15347	ACNT2	Isocortex	1
15352	MEINH2	MB	1
15355	VLMC2	MB	1
15356	TEGLU6	HPF	1
15362	TEGLU7	Isocortex	1
15365	ACNT2	MB	1
15368	ACNT2	MB	1
15374	TEGLU4	Isocortex	1
15377	TEGLU7	Isocortex	1
15380	ACNT2	MB	1
15381	TEGLU6	HPF	1
15383	TEGLU3	Isocortex	1
15388	ACTE2	Isocortex	1
1539	TEGLU7	Isocortex	1
15394	ACNT2	MB	1
15395	ACNT2	MB	1
1540	TEGLU7	Isocortex	1
15407	ACNT2	MB	1
15410	TEGLU11	HPF	1
15411	TEGLU4	HPF	1
15412	TEGLU4	HPF	1
15417	TEGLU4	HPF	1
15418	TEGLU2	Isocortex	1
1542	TEGLU7	Isocortex	1
15420	TEINH1	MB	1
15423	ACNT2	MB	1
15428	TEGLU7	Isocortex	1
15434	TEINH19	HPF	1
15437	ACNT2	MB	1
15439	VLMC2	MB	1
1544	TEGLU8	Isocortex	1
15440	TEGLU6	HPF	1
15448	TEGLU7	Isocortex	1
15456	ACNT2	MB	1
15457	TEGLU4	HPF	1
15465	TEINH1	MB	1
15467	TEGLU6	HPF	1
15468	TEGLU6	HPF	1
15473	TEGLU10	Isocortex	1
15484	TEGLU4	HPF	1
15485	TEGLU4	HPF	1
15487	TEGLU3	Isocortex	1
15495	MOL1	MB	1
15496	ACNT2	MB	1
15503	TEGLU4	HPF	1
15504	TEINH19	HPF	1
15506	TEGLU11	Isocortex	1
15516	ACNT2	MB	1
15517	ACNT2	MB	1
15520	TEINH19	HPF	1
15523	TEGLU4	HPF	1
15527	MOL1	MB	1
15530	ACNT1	MB	1
15531	TEGLU6	HPF	1
15535	TEGLU2	Isocortex	1
15536	TEGLU3	Isocortex	1
15548	MOL1	HPF	1
15550	TEGLU4	HPF	1
15554	TEGLU6	HPF	1
15564	ACNT2	MB	1
15566	ACNT1	MB	1
15570	TEGLU4	HPF	1
15571	TEGLU24	HPF	1
15572	TEINH19	HPF	1
15573	ACNT2	HPF	1
15582	ACNT2	MB	1
15584	TEGLU6	HPF	1
15588	TEGLU24	HPF	1
1559	TEGLU8	Isocortex	1
15596	TEGLU10	HPF	1
15597	TEGLU4	HPF	1
15599	HBGLU7	HPF	1
15600	TEGLU4	HPF	1
15602	TEGLU2	Isocortex	1
15604	TEGLU7	Isocortex	1
15613	TEGLU6	HPF	1
15619	TEGLU7	Isocortex	1
1562	TEGLU7	Isocortex	1
15621	ACNT2	MB	1
15634	TEINH1	MB	1
15635	ACNT2	MB	1
15636	MEINH2	MB	1
15640	ACNT2	HPF	1
15641	TEGLU11	Isocortex	1
15648	MEINH2	MB	1
15649	MOL1	HPF	1
15652	TEGLU6	HPF	1
15654	TEGLU24	HPF	1
15659	TEGLU10	Isocortex	1
15667	VLMC2	MB	1
15669	TEGLU4	HPF	1
1567	TEINH19	Isocortex	1
15672	ACNT2	HPF	1
15675	TEINH19	Isocortex	1
15686	TEGLU24	HPF	1
15695	ACNT2	MB	1
15696	TEGLU6	HPF	1
15697	TEGLU4	HPF	1
15701	MOL1	Fiber tracts	1
15702	TEGLU10	Isocortex	1
15703	TEGLU11	Isocortex	1
15706	ACNT2	MB	1
15707	ACNT2	MB	1
15712	TEINH19	HPF	1
15713	TEGLU24	HPF	1
15714	TEGLU10	Isocortex	1
15719	ACNT1	MB	1
1572	TEGLU7	Isocortex	1
15722	ACNT1	MB	1
15723	ACNT2	MB	1
15726	TEGLU6	HPF	1
15733	ACNT2	MB	1
15738	TEGLU11	HPF	1
15741	TEINH19	HPF	1
15742	ACTE1	Fiber tracts	1
15743	TEGLU3	Isocortex	1
15754	TEINH1	MB	1
15755	ACNT1	MB	1
15757	MOL1	MB	1
15760	TEGLU6	HPF	1
15761	MOL1	HPF	1
15774	MEINH2	MB	1
15779	TEGLU4	HPF	1
15780	TEGLU24	HPF	1
15783	TEGLU11	Isocortex	1
15791	TEGLU6	HPF	1
15792	TEGLU4	HPF	1
15793	ACNT2	HPF	1
15795	TEINH19	HPF	1
15797	TEGLU4	HPF	1
15803	TEINH1	MB	1
15804	MEINH2	MB	1
15806	VLMC2	MB	1
15808	TEGLU4	HPF	1
15812	ACNT1	MB	1
15815	TEGLU10	HPF	1
15817	TEGLU24	HPF	1
15819	TEGLU24	HPF	1
15831	TEGLU24	HPF	1
15835	ACNT2	MB	1
15836	ABC	MB	1
15838	VLMC2	MB	1
1584	TEGLU8	Isocortex	1
15845	MOL1	MB	1
1585	TEGLU7	Isocortex	1
1586	TEGLU8	Isocortex	1
15860	TEGLU6	HPF	1
15862	TEGLU4	HPF	1
15867	TEGLU3	Isocortex	1
15869	ACNT2	MB	1
15871	ACNT2	MB	1
15872	TEGLU10	HPF	1
15876	TEGLU11	Isocortex	1
15883	ACNT2	MB	1
15891	TEGLU10	Isocortex	1
15892	TEGLU11	Isocortex	1
1590	TEGLU8	Isocortex	1
15900	TEGLU24	HPF	1
15905	ACNT2	MB	1
15909	TEINH19	HPF	1
15911	TEGLU4	HPF	1
15914	TEGLU24	HPF	1
15920	ACNT2	MB	1
15923	ACNT2	MB	1
15927	TEGLU24	HPF	1
15929	TEINH19	Isocortex	1
15933	TEINH1	MB	1
15935	ACNT2	MB	1
15936	MOL1	MB	1
15942	TEGLU7	Isocortex	1
15945	TEINH1	MB	1
15947	ACNT1	MB	1
15948	TEINH1	MB	1
15951	TEGLU4	HPF	1
15957	ACNT1	MB	1
1596	TEGLU7	Isocortex	1
15960	ACNT2	MB	1
15961	TEINH1	MB	1
15968	TEGLU24	HPF	1
15975	MEINH2	MB	1
15976	MEINH2	MB	1
15978	TEINH19	Isocortex	1
1598	TEGLU11	Isocortex	1
15980	ACNT1	MB	1
15993	MOL1	MB	1
15994	MOL1	MB	1
15998	MOL1	HPF	1
160	VLMC2	Isocortex	1
16003	TEGLU4	Isocortex	1
16004	TEGLU7	Isocortex	1
16010	TEINH1	MB	1
16011	ABC	MB	1
16019	TEGLU24	HPF	1
16026	TEINH1	MB	1
1603	TEGLU7	Isocortex	1
16030	TEINH19	HPF	1
16032	MOL1	Fiber tracts	1
16044	TEGLU4	Isocortex	1
16045	TEGLU7	Isocortex	1
16048	MOL1	MB	1
16051	ACNT1	MB	1
16058	TEGLU10	HPF	1
16064	TEGLU11	Isocortex	1
1607	ACTE1	Isocortex	1
16073	TEINH19	HPF	1
16077	TEGLU10	Isocortex	1
16083	ACNT1	MB	1
16087	ACNT2	MB	1
16089	TEGLU24	HPF	1
16103	MOL1	MB	1
16105	ACNT2	MB	1
16114	MOL1	Isocortex	1
1612	TEGLU8	Isocortex	1
16127	TEGLU24	HPF	1
16128	TEGLU2	HPF	1
1613	TEGLU8	Isocortex	1
16132	TEGLU7	Isocortex	1
16134	MOL1	MB	1
1614	TEGLU8	Isocortex	1
16142	TEGLU7	Isocortex	1
16147	ACNT2	MB	1
16152	ACNT1	MB	1
16156	TEGLU24	HPF	1
16157	TEGLU24	HPF	1
16159	TEGLU4	Isocortex	1
1616	TEGLU8	Isocortex	1
16166	TEGLU4	HPF	1
16168	ACNT2	HPF	1
1617	TEGLU7	Isocortex	1
16172	TEINH1	MB	1
16173	TEINH1	MB	1
16178	MEINH2	MB	1
1618	TEGLU8	Isocortex	1
16187	TEGLU24	Isocortex	1
16188	VLMC2	Isocortex	1
16190	TEGLU7	Isocortex	1
16198	TEGLU11	HPF	1
1620	TEGLU7	Isocortex	1
16204	TEGLU2	Isocortex	1
16205	TEGLU4	Isocortex	1
16207	TEGLU10	Isocortex	1
16215	ACNT2	MB	1
16216	MOL1	HPF	1
16217	TEINH19	HPF	1
16223	MOL1	Fiber tracts	1
16225	TEGLU3	Isocortex	1
16227	TEGLU7	Isocortex	1
16233	ACNT2	MB	1
16234	ACNT2	MB	1
16235	TEGLU6	HPF	1
16240	TEGLU3	Isocortex	1
16250	TEGLU4	HPF	1
16251	TEGLU4	HPF	1
16257	TEGLU7	Isocortex	1
16261	ACNT2	MB	1
16263	TEGLU4	HPF	1
16270	ACNT2	MB	1
16272	ACNT2	MB	1
1628	TEGLU8	Isocortex	1
16282	TEINH19	HPF	1
16283	MOL1	Fiber tracts	1
16285	TEGLU7	Isocortex	1
16295	ABC	MB	1
1630	TEGLU8	Isocortex	1
16304	TEGLU4	Isocortex	1
16305	ACTE2	Isocortex	1
16306	TEGLU7	Isocortex	1
16307	MEINH2	MB	1
16313	ACNT2	HPF	1
16319	TEGLU7	Isocortex	1
16323	MOL1	MB	1
16328	ACNT2	MB	1
16329	ACNT1	MB	1
1633	TEGLU11	Isocortex	1
16349	TEGLU7	Isocortex	1
16350	VLMC2	Isocortex	1
16353	ACNT2	MB	1
16354	ACNT1	MB	1
16359	TEGLU4	HPF	1
16361	TEGLU24	HPF	1
16369	TEGLU7	Isocortex	1
1637	TEGLU8	Isocortex	1
16373	ACNT2	MB	1
16374	MOL1	MB	1
1638	TEGLU8	Isocortex	1
16385	TEGLU11	Isocortex	1
16399	TEINH19	Isocortex	1
16401	ACNT2	MB	1
16402	TEINH1	MB	1
16404	TEGLU4	HPF	1
16405	TEGLU4	HPF	1
1641	TEGLU7	Isocortex	1
16410	MEINH2	MB	1
16414	ACNT1	MB	1
16421	ACNT2	MB	1
16425	ACNT2	MB	1
16427	ACNT1	HPF	1
1643	TEGLU7	Isocortex	1
16437	MOL1	MB	1
16439	ACNT1	HPF	1
16441	TEGLU6	HPF	1
16446	TEGLU3	Isocortex	1
1645	TEGLU8	Isocortex	1
1646	TEGLU8	Isocortex	1
16463	ACTE2	Isocortex	1
16468	MEINH2	MB	1
16473	TEGLU4	HPF	1
16476	TEGLU24	HPF	1
16479	TEGLU7	Isocortex	1
16495	ACNT2	MB	1
1650	TEGLU7	Isocortex	1
16503	ACNT1	Isocortex	1
16504	TEGLU7	Isocortex	1
16505	TEGLU7	Isocortex	1
16516	MOL1	HPF	1
1653	TEGLU8	Isocortex	1
16530	TEGLU4	HPF	1
16531	MOL1	Fiber tracts	1
16533	TEINH1	MB	1
16537	ACNT2	MB	1
16541	MOL1	HPF	1
16542	TEINH19	HPF	1
16543	TEGLU4	HPF	1
16545	TEINH19	Isocortex	1
16552	ACNT2	MB	1
16554	ACNT2	HPF	1
16555	TEGLU11	HPF	1
16557	TEGLU24	HPF	1
16559	MEINH2	MB	1
16560	ACNT2	MB	1
16561	ACNT2	MB	1
16562	ACNT2	MB	1
16565	ACNT2	MB	1
16567	TEGLU4	HPF	1
16571	TEGLU10	Isocortex	1
16576	ACNT2	MB	1
16581	TEINH19	HPF	1
16589	MEINH2	MB	1
16590	ACNT2	MB	1
16594	TEGLU24	HPF	1
16595	TEGLU24	HPF	1
16596	TEGLU24	HPF	1
16598	ACNT1	Fiber tracts	1
166	VLMC2	Isocortex	1
16602	MEINH2	MB	1
16604	ACNT1	MB	1
16609	ACNT2	MB	1
16620	TEGLU4	HPF	1
16623	TEGLU24	HPF	1
16626	MOL1	Isocortex	1
1663	TEGLU11	Isocortex	1
16632	TEGLU24	HPF	1
16633	TEGLU24	HPF	1
16635	MOL1	Fiber tracts	1
16639	TEGLU7	Isocortex	1
16645	MOL1	MB	1
16649	TEGLU11	HPF	1
16653	TEGLU7	Isocortex	1
16658	ACNT2	HPF	1
16662	ACTE1	HPF	1
16672	TEINH19	HPF	1
16673	TEGLU24	HPF	1
16677	TEGLU24	HPF	1
1668	TEGLU7	Isocortex	1
16680	TEINH19	Isocortex	1
16684	ACNT2	MB	1
16686	ACNT2	HPF	1
16694	TEINH19	HPF	1
16708	ACNT2	HPF	1
16716	ACNT1	HPF	1
16718	TEINH19	HPF	1
16719	TEGLU24	HPF	1
16720	TEINH19	HPF	1
16721	ACTE1	Fiber tracts	1
16726	TEINH1	MB	1
16728	TEINH1	MB	1
16738	ACNT2	HPF	1
16740	TEINH19	Isocortex	1
16744	ACNT1	MB	1
16749	ACNT1	MB	1
16754	TEGLU6	HPF	1
16763	ACNT2	MB	1
16772	MOL1	MB	1
16773	ACNT2	MB	1
16775	MEINH2	MB	1
1678	TEGLU8	Isocortex	1
16781	TEGLU24	HPF	1
16787	TEGLU7	Isocortex	1
16789	TEINH1	MB	1
16790	ACNT2	MB	1
16792	TEINH1	MB	1
16795	MOL1	MB	1
16796	MOL1	MB	1
16797	TEGLU10	HPF	1
16805	ACNT2	MB	1
16806	ACNT2	MB	1
16815	MOL1	MB	1
16818	TEINH1	MB	1
16821	TEGLU4	HPF	1
16824	ACTE1	Fiber tracts	1
16827	TEGLU4	Isocortex	1
16832	ACNT2	MB	1
16834	ACNT2	MB	1
16838	TEGLU24	HPF	1
16841	TEINH1	MB	1
16842	MEINH2	MB	1
1685	TEGLU8	Isocortex	1
16850	TEGLU4	Isocortex	1
16853	TEGLU7	Isocortex	1
16854	MEINH2	MB	1
16858	ACNT2	MB	1
16867	ACNT2	MB	1
16869	MOL1	MB	1
16874	MOL1	Fiber tracts	1
16878	ACNT2	MB	1
16885	TEGLU8	Isocortex	1
16890	MEINH2	MB	1
16891	ACNT2	MB	1
16894	MOL1	HPF	1
1690	TEGLU8	Isocortex	1
16910	TEINH1	MB	1
16912	ACNT2	MB	1
16914	TEGLU10	HPF	1
16915	TEGLU4	HPF	1
16919	TEGLU3	Isocortex	1
16923	ACNT2	MB	1
16927	ACNT1	MB	1
16930	TEGLU24	HPF	1
16933	TEGLU4	Isocortex	1
1694	TEGLU8	Isocortex	1
16940	TEGLU11	HPF	1
16944	TEGLU7	Isocortex	1
16949	ACNT2	MB	1
16950	MOL1	MB	1
16957	TEGLU7	Isocortex	1
16961	ACNT2	HPF	1
16962	TEGLU11	HPF	1
16963	ACTE1	HPF	1
16966	TEGLU7	Isocortex	1
16967	TEGLU7	Isocortex	1
16971	ACNT2	MB	1
16972	ACNT2	MB	1
16979	TEGLU4	Isocortex	1
16980	TEGLU7	Isocortex	1
16988	TEGLU6	HPF	1
16992	TEGLU11	Isocortex	1
16994	ACNT2	MB	1
1700	TEGLU7	Isocortex	1
17000	ACNT2	HPF	1
17001	TEGLU4	HPF	1
17002	TEGLU3	Isocortex	1
17009	TEGLU6	HPF	1
17017	TEGLU2	Isocortex	1
17019	TEGLU4	Isocortex	1
17020	TEGLU11	Isocortex	1
17021	ACTE2	Isocortex	1
17022	TEINH19	Isocortex	1
17024	TEGLU7	Isocortex	1
17026	ACTE1	Isocortex	1
17036	TEGLU11	HPF	1
17042	ACNT1	MB	1
17043	ACNT2	MB	1
1705	TEGLU11	Isocortex	1
17050	TEGLU24	HPF	1
17054	TEGLU7	Isocortex	1
17055	ACNT1	MB	1
17057	ACNT2	MB	1
17064	TEINH19	HPF	1
17068	ACTE1	Isocortex	1
1707	TEGLU11	Isocortex	1
17074	ACNT2	MB	1
17075	MOL1	MB	1
1708	TEGLU8	Isocortex	1
17080	MOL1	Fiber tracts	1
17085	MEINH2	MB	1
17090	ACNT2	HPF	1
17093	TEGLU24	HPF	1
17097	TEGLU11	Isocortex	1
17098	TEGLU7	Isocortex	1
1710	TEGLU8	Isocortex	1
17105	TEGLU24	HPF	1
17109	TEGLU7	Isocortex	1
1711	TEGLU7	Isocortex	1
17113	ACNT2	MB	1
1712	TEGLU7	Isocortex	1
17130	ACTE1	HPF	1
17131	TEGLU24	HPF	1
17133	TEGLU24	HPF	1
17139	MOL1	MB	1
1714	TEGLU7	Isocortex	1
17144	ACNT2	MB	1
1715	TEGLU8	Isocortex	1
17158	ACNT2	MB	1
17159	ACTE1	HPF	1
17160	TEINH19	HPF	1
17165	ACNT1	MB	1
17169	TEGLU10	HPF	1
17175	TEGLU24	HPF	1
17191	VLMC2	MB	1
17194	TEGLU10	HPF	1
1720	TEGLU7	Isocortex	1
17201	TEGLU10	Isocortex	1
17202	VLMC2	Isocortex	1
17205	ACNT2	MB	1
17208	TEGLU6	HPF	1
17210	TEGLU24	HPF	1
17214	TEGLU2	Isocortex	1
17218	ACNT2	MB	1
17221	ACNT1	MB	1
17222	ACNT1	HPF	1
17224	TEGLU6	HPF	1
17227	TEGLU24	HPF	1
1723	TEGLU11	Isocortex	1
17232	ACNT2	MB	1
17235	ACNT2	MB	1
17236	TEINH1	MB	1
17238	TEGLU4	HPF	1
1724	TEGLU8	Isocortex	1
17241	ACNT2	MB	1
17254	ACNT1	MB	1
17260	TEGLU2	Isocortex	1
17268	MOL1	MB	1
17279	TEGLU7	Isocortex	1
17283	MEINH2	MB	1
17286	TEGLU24	HPF	1
17287	TEGLU11	Isocortex	1
17289	TEGLU11	Isocortex	1
17295	ACNT2	MB	1
17297	MOL1	MB	1
17299	MEINH2	MB	1
17314	ACNT1	MB	1
17315	ACNT2	MB	1
17320	TEGLU6	HPF	1
17329	TEGLU6	HPF	1
17335	ACNT1	MB	1
17337	TEGLU3	HPF	1
1734	TEGLU7	Isocortex	1
17341	TEGLU10	Isocortex	1
17345	ACNT2	MB	1
17346	TEINH1	MB	1
17356	ACNT1	MB	1
17357	ACNT2	MB	1
17359	TEGLU6	HPF	1
1736	ACTE2	Isocortex	1
17360	TEGLU6	HPF	1
17363	TEGLU24	HPF	1
17364	TEGLU3	Isocortex	1
17365	ACNT2	MB	1
1737	TEGLU7	Isocortex	1
17370	ACNT2	HPF	1
17374	TEGLU11	Isocortex	1
17376	ACNT1	MB	1
17386	MEINH2	MB	1
17389	ACNT2	MB	1
1739	TEGLU7	Isocortex	1
17394	ACNT1	MB	1
17402	MOL1	MB	1
17404	ACNT2	MB	1
17406	VLMC2	MB	1
17412	TEGLU11	Isocortex	1
17420	ACNT2	MB	1
17422	TEGLU24	HPF	1
17424	MOL1	Fiber tracts	1
17427	TEGLU11	Isocortex	1
17428	TEGLU11	Isocortex	1
17429	TEGLU7	Isocortex	1
17430	VLMC2	Isocortex	1
17434	TEINH19	HPF	1
17435	TEGLU6	HPF	1
17438	TEGLU24	HPF	1
1744	TEGLU8	Isocortex	1
17440	TEGLU11	Isocortex	1
17446	MOL1	MB	1
17447	ACNT2	MB	1
17451	TEGLU11	HPF	1
17452	TEGLU6	HPF	1
17453	MOL1	HPF	1
17456	TEGLU24	HPF	1
17461	ACNT2	MB	1
17466	TEGLU6	HPF	1
17473	ACNT2	MB	1
17474	TEINH1	MB	1
17475	ACNT2	MB	1
17483	TEGLU7	Isocortex	1
17486	MGL2	MB	1
17487	MEINH2	MB	1
17502	TEGLU24	HPF	1
17506	TEINH1	MB	1
17510	HBGLU7	HPF	1
17523	ACNT2	MB	1
17524	ACNT1	MB	1
17531	TEGLU11	Isocortex	1
17533	TEGLU7	Isocortex	1
17535	MOL1	MB	1
17537	MEINH8	MB	1
17543	TEGLU24	HPF	1
17545	TEGLU3	Isocortex	1
17551	MEINH2	MB	1
17552	MOL1	MB	1
17555	VLMC2	MB	1
17557	ACNT2	HPF	1
17566	TEGLU7	Isocortex	1
17569	TEINH1	MB	1
17571	MOL1	MB	1
17580	VLMC2	MB	1
17583	TEGLU11	HPF	1
17590	TEGLU7	Isocortex	1
17594	ACNT2	MB	1
17603	TEGLU11	Isocortex	1
17604	TEGLU7	Isocortex	1
17605	TEGLU7	Isocortex	1
17606	ACNT2	MB	1
17629	TEGLU11	HPF	1
17631	TEGLU8	Isocortex	1
17635	MEINH2	MB	1
17638	ACNT2	MB	1
17640	TEGLU4	HPF	1
17647	MEINH2	MB	1
17648	ACNT2	MB	1
1765	TEGLU8	Isocortex	1
17650	TEINH1	MB	1
17651	TEGLU4	HPF	1
17654	TEGLU3	Fiber tracts	1
17659	MOL1	MB	1
17660	MOL1	MB	1
17662	TEINH1	MB	1
17663	MEINH2	MB	1
17666	TEGLU4	HPF	1
17679	TEGLU6	HPF	1
17682	TEGLU24	HPF	1
17683	TEINH19	HPF	1
17684	TEGLU2	Isocortex	1
17688	TEGLU6	HPF	1
17690	TEGLU4	HPF	1
17691	TEGLU4	HPF	1
17692	TEINH19	HPF	1
17698	ACNT2	MB	1
17703	MOL1	HPF	1
17704	TEGLU6	HPF	1
17708	TEGLU24	HPF	1
17717	TEINH1	MB	1
17719	TEGLU11	HPF	1
17723	TEGLU24	HPF	1
[truncated: 42,979 more rows]

## Sheet: fig6e_left
CellID	celltype_pred	region	x	y
10000	TEGLU10	RSPv2	3732.56	2588.38
10001	TEGLU4	RSPv2	3784.48	2578.5
10026	TEGLU3	VISp5	6318.22	2548.77
10028	TEGLU4	VISp5	6975.75	2545.52
10039	TEGLU11	VISp6a	5917.84	2548.77
10044	TEGLU7	VISal4	7431.47	2539.01
10058	TEGLU7	VISal4	7572.89	2544.07
10059	TEGLU11	VISal2/3	7958.81	2568.3
10074	TEGLU4	VISp5	6874.85	2558.54
10077	TEGLU7	VISal2/3	7704.91	2548.77
10084	TEGLU11	RSPv2	3710.85	2607.36
10090	TEGLU3	VISp6a	6201.03	2558.54
10091	TEGLU7	VISal4	7613.31	2547.51
1010	TEGLU7	RSPv5	2602.48	1396.45
10112	TEGLU4	RSPv5	4111.24	2529.24
10115	TEGLU10	VISp6a	6220.56	2578.07
10116	TEGLU4	VISp5	6747.9	2558.54
10117	TEGLU11	VISp5	6952.97	2558.54
1012	TEGLU8	RSPd5	3743.41	1070.94
10132	TEGLU3	VISp5	6376.81	2578.07
1014	TEGLU7	VISam2/3	5204.96	966.775
10149	TEGLU7	VISal4	7324.05	2558.54
10160	TEGLU2	RSPv6a	4296.78	2558.54
10162	TEGLU3	VISp6a	6044.79	2568.3
10163	TEGLU11	VISp5	6626.64	2576.44
10201	TEGLU4	RSPv2	3744	2609.63
10205	TEGLU2	VISp6a	5703	2578.07
10218	TEGLU8	RSPv2/3	3828.04	2587.83
10226	TEGLU7	VISal4	7529.13	2568.3
10253	TEGLU11	VISal4	7363.12	2587.83
1026	TEGLU7	RSPv5	2631.23	1395.37
10268	TEGLU3	VISp6a	5849.48	2587.83
10276	TEGLU11	RSPv2/3	3867.1	2587.83
10300	TEGLU8	VISal4	7353.35	2587.83
10305	TEGLU6	RSPv1	3740.15	2626.89
10306	TEGLU3	RSPv6a	4322.28	2567.22
10322	TEGLU11	RSPv2	3808.51	2601.26
10329	TEGLU7	VISal2/3	7831.86	2607.36
10330	TEGLU11	VISal2/3	7864.41	2604.11
10349	TEGLU11	RSPv2	3759.68	2617.13
10351	TEGLU2	RSPv6a	4316.31	2578.07
1036	TEGLU7	VISam2/3	4853.41	976.541
10375	TEGLU4	RSPv2/3	3935.46	2587.83
10379	TEGLU10	VISp6a	6201.03	2607.36
10380	TEGLU4	VISp5	6474.46	2607.36
1041	TEGLU7	VISam2/3	4638.57	986.306
10412	TEGLU2	RSPv6a	4296.78	2582.95
1042	TEGLU7	VISam2/3	5019.42	976.541
10434	TEGLU11	RSPv2/3	3945.22	2597.6
10436	TEGLU10	RSPv5	4185.86	2581.53
10454	TEGLU7	VISal4	7499.83	2607.36
10469	TEGLU10	VISp6a	6201.03	2626.89
10486	TEGLU11	VISp5	6572.12	2626.89
10489	TEGLU11	VISp5	7206.87	2617.13
10502	TEGLU3	VISp5	6493.99	2626.89
10503	TEGLU2	VISp5	6669.77	2626.89
10521	TEGLU7	VISal2/3	7949.04	2636.66
10551	TEGLU11	VISp6a	6327.98	2646.43
10552	TEGLU10	VISp6a	6409.36	2639.91
1056	TEGLU7	RSPv5	2929.62	1318.33
10566	TEGLU4	RSPv5	4121	2587.83
10571	TEGLU3	VISp6a	6381.15	2641
1058	TEGLU7	VISam2/3	4472.56	996.071
10605	TEGLU3	VISp6a	6249.86	2656.19
10606	TEGLU11	VISp6a	6435.4	2656.19
10607	TEGLU11	VISp5	6567.05	2650.4
10639	TEGLU10	VISp5	7167.81	2646.43
1065	TEGLU7	RSPagl2/3	4140.53	1025.37
10653	TEGLU8	VISal4	7421.71	2636.66
10654	TEGLU7	VISal2/3	7978.34	2665.96
10664	TEGLU4	RSPv5	4225.17	2600.85
10676	TEGLU4	RSPv5	4169.83	2607.36
10677	TEGLU2	RSPv6a	4296.78	2617.13
10680	TEGLU10	VISp5	6673.03	2649.68
10690	TEGLU11	RSPv1	3792.59	2643.59
10691	TEGLU8	RSPv2/3	3931.12	2622.01
10698	TEGLU11	VISp5	6728.36	2656.19
1071	TEGLU7	RSPv2/3	2519.47	1445.28
10713	TEGLU3	VISp6a	6054.55	2665.96
10715	TEGLU3	VISp6a	6240.09	2665.96
10719	TEGLU8	RSPv2/3	3880.71	2629.15
10721	TEGLU11	VISp5	6996.85	2651.37
10729	TEGLU11	RSPv5	4195.06	2606.55
1073	TEGLU7	RSPv2/3	2539.01	1435.51
10734	TEGLU3	VISp6a	6410.81	2660.89
1074	TEGLU7	RSPv5	2685.49	1396.45
10753	TEGLU7	VISal4	7695.14	2665.96
1076	TEGLU7	RSPd5	3559.49	1132.79
10775	TEGLU2	VISp6a	6074.08	2675.72
10778	TEGLU7	VISal2/3	8183.41	2705.02
10786	TEGLU3	RSPv6a	4321.46	2633.95
1080	TEGLU7	RSPv5	2600.85	1412.73
10812	TEGLU6	RSPv1	3730.39	2675.72
10818	TEGLU11	VISp5	6933.44	2685.49
10826	TEGLU3	RSPv6a	4345.61	2646.43
10838	TEGLU3	VISp6a	6010.43	2680.78
10839	TEGLU3	VISp6a	6044.79	2685.49
10843	TEGLU8	VISp5	7118.98	2675.72
10853	TEGLU10	RSPv2/3	3902	2640.82
10867	TEGLU4	RSPv2	3874.28	2649.01
1087	TEGLU7	RSPv2/3	2553.65	1440.4
10871	TEGLU10	VISp6a	6493.99	2685.49
10873	TEGLU7	VISal2/3	7968.57	2695.25
10879	TEGLU2	RSPv5	4296.78	2646.43
10885	TEGLU8	VISal5	7242.22	2684.22
10900	TEGLU3	VISp6a	6074.08	2695.25
10902	TEGLU2	VISp6a	6201.03	2695.25
10907	TEGLU7	VISal2/3	7866.03	2693.61
1093	TEGLU7	RSPagl2/3	4169.83	1025.37
10930	TEGLU7	VISal4	7529.13	2685.49
10939	TEGLU10	VISp6a	6376.81	2714.78
10950	TEGLU10	RSPv2	3837.8	2665.96
10963	TEGLU10	VISp6a	6581.88	2705.02
1097	TEGLU7	RSPv5	2963.8	1328.1
10973	TEGLU11	RSPv5	4316.31	2656.19
10982	TEGLU11	VISal4	7704.91	2705.02
11000	TEGLU11	RSPv2/3	3906.16	2656.19
11003	TEGLU10	VISp5	7125.04	2712.79
11006	TEGLU7	VISal2/3	7973.45	2709.89
11011	TEGLU4	RSPv5	4199.12	2646.43
11047	TEGLU11	VISp5	7031.09	2714.78
1108	TEGLU7	VISam2/3	4921.76	996.071
1110	TEGLU7	VISam2/3	5297.73	996.071
11114	TEGLU2	RSPv5	4287.01	2665.96
11119	TEGLU10	VISp5	7148.28	2734.31
11138	TEGLU10	VISp5	7109.22	2734.31
1114	TEGLU7	RSPv5	2597.6	1425.75
1115	TEGLU7	RSPv5	3193.29	1249.97
11153	TEGLU3	VISp5	6679.54	2744.08
1118	TEGLU7	RSPd5	3769.45	1093.73
11195	TEGLU6	RSPv2	3915.93	2675.72
11230	TEGLU4	RSPv5	4194.24	2675.72
11233	TEGLU3	VISp6a	6552.59	2753.84
11241	TEGLU3	VISp6a	6142.44	2753.84
11253	TEGLU11	VISp6a	6430.34	2749.14
11281	TEGLU4	RSPv2	3886.63	2687.11
11285	TEGLU11	VISp5	7001.8	2753.84
1129	TEGLU11	RSPv5	2822.2	1367.16
11295	TEGLU10	RSPv5	4317.76	2698.87
11302	TEGLU3	VISp6a	6347.51	2763.61
11303	TEGLU4	VISp5	6757.66	2763.61
11309	TEGLU10	RSPv1	3878.09	2696.42
1132	TEGLU7	VISam2/3	4433.49	1015.6
11322	TEGLU4	RSPv5	4234.12	2684.67
11337	TEGLU6	RSPv2	3932.8	2688.27
11343	TEGLU3	VISp6a	6177.82	2762.37
1135	TEGLU7	RSPv5	3159.11	1279.27
11362	TEGLU10	VISp6a	6430.5	2768.51
11373	TEGLU8	RSPv2	3955.98	2686.67
1138	TEGLU7	RSPagl2/3	4316.31	1025.37
11381	TEGLU4	VISp5	7070.15	2763.61
1141	TEGLU7	RSPv5	2591.09	1442.02
11410	TEGLU6	RSPv2	3925.69	2698.1
11416	TEGLU3	VISp6a	6347.51	2792.91
11434	TEGLU3	VISp6a	6718.6	2783.14
11435	TEGLU7	VISal4	7929.51	2792.91
1144	TEGLU7	RSPagl5	3850.83	1090.47
11463	TEGLU11	RSPv2	3945.22	2705.02
11475	TEGLU11	RSPv1	3876.87	2714.78
1149	TEGLU7	VISam2/3	4804.58	1005.84
11496	TEGLU3	VISp6a	6327.98	2802.67
1150	TEGLU7	RSPv5	2698.51	1412.73
11510	TEGLU2	RSPv5	4326.07	2724.55
1153	TEGLU8	RSPd5	3662.03	1132.79
1154	TEGLU8	VISam2/3	4788.3	1012.35
11565	TEGLU4	RSPv2/3	4104.73	2701.76
11572	TEGLU10	VISal4	7651.01	2797.61
11580	TEGLU4	RSPv2/3	4046.13	2701.76
11582	TEGLU10	VISp5	6962.73	2812.44
1159	TEGLU11	RSPv5	2753.84	1415.98
11596	TEGLU7	VISal4	7890.45	2812.44
11597	TEGLU7	VISal2/3	8134.58	2831.97
11628	TEGLU7	VISal2/3	8154.11	2841.73
11635	TEGLU4	RSPv2/3	4140.53	2714.78
11655	TEGLU11	VISal5	7533.99	2807.21
11663	TEGLU3	VISp6a	6435.4	2822.2
11664	TEGLU10	VISp5	6845.55	2812.44
1168	TEGLU8	RSPv2/3	2522.73	1464
1170	TEGLU7	RSPv5	2763.61	1406.22
11709	TEGLU8	VISal2/3	8007.63	2841.73
1172	TEGLU8	RSPv5	2900.33	1376.92
11720	TEGLU3	VISp5	6826.02	2841.73
1173	TEGLU7	RSPd5	3369.07	1210.91
11733	TEGLU11	VISp5	6933.44	2841.73
11734	TEGLU10	VISal5	7206.87	2831.97
11748	TEGLU7	VISal2/3	8149.77	2856.92
1175	TEGLU7	RSPd5	3772.7	1113.26
11771	TEGLU2	VISp6a	6244.97	2836.84
11790	TEGLU4	VISp5	6845.55	2841.73
11803	TEGLU8	VISal4	8007.63	2871.03
11813	TEGLU11	RSPv2	3949.44	2735.01
11837	TEGLU7	VISal4	7714.67	2851.5
1184	TEGLU11	RSPv5	2934.5	1357.39
1185	TEGLU7	RSPv5	3027.28	1328.1
1186	TEGLU7	RSPd5	3603.43	1152.32
11895	TEGLU3	VISp6a	6699.07	2861.26
11896	TEGLU11	VISal5	7158.04	2861.26
1190	TEGLU7	VISam2/3	5019.42	1015.6
11907	TEGLU11	RSPv1	3939.04	2741.22
1192	TEGLU7	RSPv5	2968.68	1347.63
1194	TEGLU7	RSPd5	3388.6	1220.68
1196	TEGLU7	RSPagl5	3896.4	1093.73
11962	TEGLU8	VISal5	7558.42	2871.03
11986	TEGLU8	VISal5	7392.41	2871.03
1199	TEGLU7	VISam2/3	5429.57	1015.6
1202	TEGLU7	RSPv5	3017.51	1337.86
1207	TEGLU7	RSPagl2/3	4296.78	1035.13
12097	TEGLU4	VISp5	7021.33	2890.56
1212	TEGLU7	RSPv5	2690.37	1445.28
1214	TEGLU8	RSPv5	2954.04	1367.16
12141	TEGLU7	VISal4	7861.15	2900.33
12182	TEGLU10	VISal5	7241.04	2895.33
12183	TEGLU11	VISal4	7743.97	2910.09
12184	TEGLU7	VISal4	7890.45	2910.09
12229	TEGLU10	RSPv2	4023.35	2773.38
1223	TEGLU7	RSPd5	3798.74	1123.02
12234	TEGLU4	VISp5	7001.8	2910.09
12235	TEGLU7	VISal2/3	8339.66	2949.15
12253	TEGLU7	VISal4	7851.39	2919.86
12254	TEGLU7	VISal4	7870.92	2929.62
12265	TEGLU11	VISal5	7284.99	2910.09
1230	TEGLU8	RSPd5	3369.07	1230.44
12308	TEGLU8	RSPv1	3974.52	2783.14
1231	TEGLU8	RSPd5	3456.95	1210.91
1234	TEGLU7	VISam2/3	4472.56	1035.13
1235	TEGLU7	VISam2/3	4999.89	1025.37
12361	TEGLU10	VISp6a	6601.41	2939.39
12371	TEGLU11	VISal5	7123.86	2931.25
12388	TEGLU6	RSPv1	3985.24	2784.29
12392	TEGLU10	VISp6a	6874.85	2939.39
1240	TEGLU7	VISam2/3	4765.52	1025.37
12408	TEGLU11	RSPv1	4003.82	2792.91
12433	TEGLU7	VISal4	7997.87	2968.68
1244	TEGLU11	RSPv5	2651.58	1449.89
12453	TEGLU6	RSPv2	4072.17	2792.91
12460	TEGLU7	VISal2/3	8251.77	2978.45
12473	TEGLU4	VISp6a	6630.71	2949.15
12487	TEGLU3	VISp6a	6777.19	2949.15
12489	TEGLU8	VISal5	7343.59	2958.92
12500	TEGLU6	RSPv1	3945.22	2802.67
12501	TEGLU11	RSPv1	3958.24	2799.42
12517	TEGLU2	VISp6a	6742.99	2954.06
1252	TEGLU7	RSPv5	2827.09	1415.98
12555	TEGLU3	VISp6a	6771.77	2970.85
12614	TEGLU10	VISp5	7021.33	2978.45
1264	TEGLU8	RSPv1	2404.1	1498.27
12644	TEGLU3	VISp6a	6786.96	2988.21
12645	TEGLU4	VISal5	7333.82	2978.45
1266	TEGLU7	RSPv5	2600.85	1471.32
1267	TEGLU7	RSPv5	3037.04	1357.39
12677	TEGLU11	VISp6a	6982.27	2978.45
12685	TEGLU3	VISp6a	6850.43	2992.01
1269	TEGLU7	RSPd5	3369.07	1249.97
12696	TEGLU6	RSPv1	3979.91	2816.31
12710	TEGLU11	VISp6a	6796.72	2997.98
12714	TEGLU7	VISal4	8105.29	3017.51
1272	TEGLU7	VISam2/3	4706.93	1035.13
12721	TEGLU10	RSPv1	4033.11	2822.2
12726	TEGLU10	VISal5	7079.92	2997.98
1273	TEGLU7	VISam2/3	5136.6	1025.37
12769	TEGLU10	VISp6a	7011.56	3007.75
1277	TEGLU11	RSPv5	2768.49	1435.51
12771	TEGLU4	VISal5	7220.98	2993.64
12781	TEGLU11	VISal5	7265.46	2997.98
12784	TEGLU7	VISal2/3	8242	3027.28
12794	TEGLU8	VISal5	7099.45	3017.51
12795	TEGLU7	VISal2/3	8414.52	3033.79
1283	TEGLU11	RSPv5	3159.11	1328.1
1285	TEGLU7	RSPagl2/3	4355.37	1064.43
12858	TEGLU2	VISp6a	6601.41	3017.51
12863	TEGLU8	RSPv1	4046.13	2828.71
12910	TEGLU11	VISal5	7128.75	3027.28
12911	TEGLU4	VISal5	7338.7	3012.63
12914	TEGLU11	VISal5	7822.09	3037.04
12933	TEGLU11	VISp6a	6777.19	3027.28
12959	TEGLU11	VISal5	7191.68	3019.68
12967	TEGLU6	RSPv1	4072.17	2841.73
1297	TEGLU8	RSPd5	3388.6	1249.97
12979	TEGLU6	RSPv1	3974.52	2841.73
12983	TEGLU10	VISal6a	7045.74	3031.8
12984	TEGLU7	VISal2/3	8456.84	3066.34
12998	TEGLU11	VISal5	7792.79	3037.04
13016	TEGLU7	VISal2/3	8359.19	3076.1
13045	TEGLU11	VISp6a	6952.97	3046.81
13067	TEGLU6	RSPv1	4058.76	2843.56
13068	TEGLU11	RSPv2/3	4213	2861.45
13078	TEGLU7	VISal2/3	8339.66	3085.87
1309	TEGLU7	VISp1	5717.65	1025.37
1311	TEGLU11	RSPv2/3	2512.96	1490.85
13113	TEGLU6	RSPv1	3984.29	2851.5
13115	TEGLU10	RSPv1	4085.19	2854.75
1312	TEGLU7	RSPv5	2685.49	1464.81
1313	TEGLU11	RSPv5	2714.78	1455.05
13130	TEGLU4	RSPv2/3	4347.84	2897.27
13172	TEGLU6	RSPv2/3	4330.28	2900.46
13178	TEGLU10	VISal6a	7089.68	3066.34
1319	TEGLU11	RSPv2	2431.59	1513.64
13202	TEGLU6	RSPv1	4062.41	2861.26
1321	TEGLU7	RSPv5	2968.68	1386.69
13281	TEGLU8	RSPv2	4111.24	2871.03
13300	TEGLU4	VISp6a	6718.6	3085.87
13308	TEGLU6	RSPv1	4005.92	2868.35
13309	TEGLU6	RSPv1	4072.17	2871.03
13310	TEGLU10	RSPv1	4091.71	2871.03
13311	TEGLU10	RSPv2/3	4340.72	2910.09
13315	TEGLU10	VISal6a	6972.5	3095.63
1333	TEGLU7	VISam2/3	4941.3	1044.9
13334	TEGLU11	RSPv1	4062.41	2871.03
1335	TEGLU7	VISam2/3	5058.48	1035.13
13352	TEGLU3	VISp6a	6806.49	3095.63
13354	TEGLU10	VISal6a	7031.09	3095.63
13374	TEGLU6	RSPv2	4203.24	2890.73
13378	TEGLU3	VISp6a	6933.44	3105.4
13402	TEGLU2	VISp6a	6793.47	3102.14
13418	TEGLU8	VISal5	7753.73	3105.4
13438	TEGLU8	RSPv2	4134.02	2887.31
13459	TEGLU8	RSPv1	4056.17	2882.29
13461	TEGLU6	RSPv2/3	4261.33	2901.77
13475	TEGLU7	VISal2/3	8363.26	3143.65
1348	TEGLU8	RSPd5	3544.84	1220.68
13488	TEGLU10	VISal6a	7138.51	3115.16
13536	TEGLU10	VISal6a	7040.86	3124.93
1355	TEGLU7	RSPv2/3	2563.42	1496.55
13559	TEGLU3	VISal5	7255.7	3124.93
13606	TEGLU4	VISal5	7504.71	3129.45
13607	TEGLU11	VISal5	7773.26	3124.93
1361	TEGLU7	RSPd5	3652.26	1191.38
13622	TEGLU7	VISal4	8042.35	3146.63
13647	TEGLU4	RSPv2/3	4261.83	2920.03
1368	TEGLU7	RSPagl5	3935.46	1123.02
13680	TEGLU11	VISal5	7841.62	3154.23
13686	TEGLU11	RSPv1	4150.3	2910.09
13687	TEGLU2	VISp6b	6713.72	3148.62
13689	TEGLU8	VISal5	7900.21	3154.23
13702	TEGLU8	VISal5	8007.63	3154.23
13704	TEGLU7	VISal2/3	8466.61	3173.76
13717	TEGLU4	RSPv2	4160.06	2910.09
13724	TEGLU8	VISal5	7734.2	3163.99
1373	TEGLU7	VISam2/3	5263.55	1044.9
13738	TEGLU10	VISal6a	6928.56	3149.34
13741	TEGLU11	VISal5	7304.52	3144.46
1378	TEGLU7	VISam2/3	4599.51	1064.43
13789	TEGLU4	VISal5	7504.71	3159.1
1381	TEGLU11	RSPv5	2739.2	1474.58
13812	TEGLU2	VISp6b	6777.19	3173.76
13819	TEGLU11	RSPv2	4176.34	2923.11
1382	TEGLU11	RSPv5	2910.09	1425.75
13826	TEGLU3	VISal6a	7011.56	3163.99
13848	TEGLU4	RSPv1	4130.77	2919.86
13849	TEGLU6	RSPv1	4164.14	2920.16
13876	TEGLU8	RSPv1	4137.28	2921.48
13885	TEGLU10	VISal5	7714.67	3183.52
13897	TEGLU7	VISal2/3	8466.61	3212.82
1391	TEGLU7	VISp1	5615.11	1054.66
13934	TEGLU2	VISp6b	6826.02	3193.29
1396	TEGLU11	VISp1	5683.47	1044.9
13968	TEGLU7	VISal4	8212.71	3212.82
1397	TEGLU7	RSPv2/3	2582.95	1503.87
13984	TEGLU3	VISp6b	6806.49	3193.29
13985	TEGLU3	VISp6b	6884.61	3193.29
14032	TEGLU7	VISal4	8196.97	3221.5
1404	TEGLU7	VISam2/3	5351.44	1054.66
14052	TEGLU11	VISal5	7607.25	3203.05
14061	TEGLU6	RSPv1	4143.04	2933.24
1409	TEGLU11	RSPv5	2871.03	1445.28
14096	TEGLU10	VISal6a	6962.73	3212.82
14115	TEGLU11	RSPv1	4111.24	2939.39
14122	TEGLU11	VISal6a	7265.46	3212.82
14142	TEGLU2	VISal6b	6870.02	3217.76
1415	TEGLU11	RSPd6a	3378.83	1289.03
14159	TEGLU7	PTLp2/3	8622.85	3251.88
14171	TEGLU3	VISal6a	7021.33	3222.58
14183	TEGLU4	RSPv1	4121.95	2943.58
14201	TEGLU10	RSPv1	4186.25	2949.89
14213	TEGLU7	VISal4	8251.77	3242.11
14214	TEGLU7	VISal2/3	8385.23	3248.63
1422	TEGLU8	RSPv5	3115.16	1376.92
14231	TEGLU3	VISal6a	7001.8	3232.35
14234	TEGLU10	VISal5	7822.09	3232.35
1424	TEGLU7	RSPd5	3599.37	1222.3
14262	TEGLU3	VISal6a	6956.63	3243.33
14263	TEGLU11	VISal6a	7187.34	3232.35
1427	TEGLU7	VISam2/3	4745.99	1064.43
14276	TEGLU11	VISal5	7880.68	3242.11
1430	TEGLU7	RSPv2/3	2578.07	1513.64
14303	TEGLU8	RSPv1	4169.83	2958.92
14323	TEGLU3	VISal6b	6904.14	3242.11
14324	TEGLU10	VISal5	7617.02	3242.11
14326	TEGLU7	PTLp2/3	8574.03	3271.41
1433	TEGLU8	RSPd6a	3486.25	1259.74
14354	TEGLU11	VISal5	7534.01	3246.98
1436	TEGLU8	RSPd5	3828.04	1171.85
14369	TEGLU11	VISal5	7568.19	3242.11
1439	TEGLU7	RSPv5	2670.84	1495.33
14420	TEGLU6	RSPv1	4189.36	2968.68
14430	TEGLU6	RSPv1	4179.59	2968.68
14431	TEGLU6	RSPv1	4229.27	2973.08
14470	TEGLU11	RSPv1	4150.3	2968.68
14482	TEGLU7	PTLp2/3	8505.67	3290.94
1452	TEGLU7	RSPagl5	3896.4	1162.08
14526	TEGLU6	RSPv1	4189.36	2978.45
14536	TEGLU10	VISal5	7597.49	3271.41
14564	TEGLU11	VISal6a	7065.27	3273.04
1457	TEGLU8	RSPv2/3	2490.18	1533.17
1459	TEGLU7	RSPv5	2968.68	1435.51
14596	TEGLU2	VISal6b	6919.33	3286.6
14597	TEGLU3	VISal6a	7245.93	3281.18
14599	TEGLU7	PTLp2/3	8554.5	3320.24
14610	TEGLU4	VISal6a	7333.82	3281.18
14612	TEGLU10	VISal5	7499.83	3281.18
14614	TEGLU8	VISal4	8193.18	3300.71
1462	TEGLU8	RSPv5	3290.94	1328.1
14628	TEGLU2	VISal6b	6943.2	3300.71
1463	TEGLU7	RSPd6a	3373.95	1301.24
14690	TEGLU4	RSPv1	4222.18	2999.46
14696	TEGLU4	VISal5	7538.89	3290.94
14722	TEGLU11	VISal6b	6952.97	3310.47
1473	TEGLU7	RSPv2/3	2568.3	1523.4
14742	TEGLU11	VISal5	7773.26	3310.47
14761	TEGLU8	VISal5	8160.62	3316.98
14787	TEGLU7	PTLp2/3	8593.56	3339.77
1479	TEGLU7	VISam2/3	5414.92	1074.19
14804	TEGLU11	VISal5	7783.03	3320.24
14817	TEGLU10	VISal6b	7057.13	3316.98
14840	TEGLU11	VISal5	7538.89	3320.24
1485	TEGLU8	RSPv5	2988.21	1425.75
14853	TEGLU3	VISal6a	7138.51	3330
14854	TEGLU10	VISal6a	7358.29	3324.46
1486	TEGLU8	RSPd5	3850.83	1178.36
1487	TEGLU11	RSPagl5	4130.77	1132.79
1488	TEGLU7	RSPagl2/3	4160.06	1132.79
14893	TEGLU4	VISal6a	7232.91	3326.75
14894	TEGLU10	VISal5	7509.6	3339.77
14895	TEGLU11	VISal5	7763.5	3330
14901	TEGLU4	RSPv1	4238.19	3017.51
1492	TEGLU11	VISp1	6093.61	1038.8
14927	TEGLU10	VISal5	7587.72	3339.77
14941	TEGLU10	VISal6a	7226.4	3339.77
14947	TEGLU7	PTLp1	8779.1	3378.83
1496	TEGLU8	RSPv5	3100.52	1406.22
14985	TEGLU7	PTLp2/3	8647.27	3378.83
15019	TEGLU7	PTLp2/3	8544.73	3378.83
1502	TEGLU8	VISam2/3	5488.16	1083.96
15033	TEGLU2	VISal6b	7011.56	3349.53
15035	TEGLU10	VISal6a	7387.71	3344.47
15038	TEGLU7	VISal4	8310.36	3369.07
15051	TEGLU11	VISal6a	7275.23	3349.53
15069	TEGLU7	VISal5	8144.35	3369.07
15084	TEGLU10	VISal6a	7333.82	3359.3
1510	TEGLU8	VISam2/3	4765.52	1083.96
15114	TEGLU10	VISal6a	7358.24	3354.39
15134	TEGLU7	VISal4	8300.6	3388.6
15152	TEGLU2	VISal6b	7138.51	3369.07
15154	TEGLU11	VISal6a	7480.3	3369.07
15155	TEGLU7	VISal5	8202.94	3388.6
15180	TEGLU3	VISal6b	7118.98	3369.07
15181	TEGLU4	VISal6a	7392.41	3369.07
15190	TEGLU4	VISal5	7568.19	3369.07
15201	TEGLU11	VISal5	7704.91	3369.07
15212	TEGLU11	VISal6a	7177.57	3369.07
15213	TEGLU10	VISal6a	7519.36	3378.83
15223	TEGLU4	VISal5	7597.49	3378.83
1523	TEGLU11	RSPv5	2675.72	1533.17
1524	TEGLU11	RSPv5	2844.99	1494.11
1525	TEGLU11	RSPv5	3237.23	1357.39
15258	TEGLU7	PTLp2/3	8779.1	3427.66
1530	TEGLU7	VISam2/3	5361.21	1083.96
15307	TEGLU7	PTLp2/3	8759.57	3437.42
1532	TEGLU11	RSPv5	2753.84	1513.64
15336	TEGLU4	VISal5	7597.49	3388.6
15337	TEGLU10	VISal5	7660.98	3383.73
15362	TEGLU7	PTLp2/3	8534.96	3437.42
15374	TEGLU4	VISal6a	7514.54	3393.54
15377	TEGLU7	PTLp2/3	8515.43	3417.89
15383	TEGLU3	VISal6a	7343.59	3398.36
1539	TEGLU7	VISam2/3	5146.37	1093.73
1540	TEGLU7	VISam2/3	5244.02	1093.73
15418	TEGLU2	VISal6b	7099.45	3417.89
1542	TEGLU7	RSPv5	2656.19	1533.17
15428	TEGLU7	PTLp2/3	8774.22	3447.19
1544	TEGLU8	RSPd6a	3442.31	1306.12
15448	TEGLU7	PTLp2/3	8661.92	3456.95
15473	TEGLU10	VISal5	7773.26	3427.66
15487	TEGLU3	VISal6a	7353.35	3408.13
15506	TEGLU11	VISal6a	7490.07	3417.89
15535	TEGLU2	VISal6b	7216.63	3427.66
15536	TEGLU3	VISal6a	7314.29	3427.66
1559	TEGLU8	RSPagl2/3	4194.24	1132.79
15602	TEGLU2	VISal6a	7251.36	3432
15604	TEGLU7	PTLp4	8368.95	3456.95
15619	TEGLU7	PTLp1	8876.75	3505.78
1562	TEGLU7	RSPv5	2622.01	1535.61
15641	TEGLU11	VISal5	8022.46	3452.25
15659	TEGLU10	VISal5	7646.31	3456.95
15702	TEGLU10	VISal5	7626.78	3456.95
15703	TEGLU11	VISal5	7783.03	3456.95
15714	TEGLU10	VISal6a	7265.46	3456.95
1572	TEGLU7	RSPv2	2480.41	1562.46
15743	TEGLU3	VISal5	7704.91	3456.95
15783	TEGLU11	VISal6a	7470.54	3466.72
1584	TEGLU8	RSPd5	3740.15	1230.44
1585	TEGLU7	RSPagl5	4072.17	1162.08
1586	TEGLU8	RSPagl2/3	4351.3	1122.21
15867	TEGLU3	VISal6b	7148.28	3476.48
15876	TEGLU11	VISal6b	7226.4	3486.25
15891	TEGLU10	VISal5	7783.03	3486.25
15892	TEGLU11	VISal5	8075.99	3496.02
1590	TEGLU8	RSPv5	3251.88	1386.69
15942	TEGLU7	PTLp2/3	8730.27	3535.08
1596	TEGLU7	VISam2/3	4964.83	1103.96
1598	TEGLU11	RSPv2	2441.35	1572.23
16003	TEGLU4	VISal5	7685.37	3496.02
16004	TEGLU7	PTLp5	8375.46	3531.82
1603	TEGLU7	VISam2/3	4638.57	1103.49
16044	TEGLU4	VISal5	7773.26	3505.78
16045	TEGLU7	PTLp5	8173.64	3525.31
16064	TEGLU11	VISal5	7671.27	3511.21
16077	TEGLU10	VISal6a	7372.88	3515.55
1612	TEGLU8	RSPv6a	3290.94	1367.16
1613	TEGLU8	RSPv6a	3330	1347.63
16132	TEGLU7	PTLp2/3	8896.28	3593.67
1614	TEGLU8	RSPd6a	3417.89	1328.1
16142	TEGLU7	PTLp5	8290.83	3544.84
16159	TEGLU4	VISal5	7753.73	3515.55
1616	TEGLU8	RSPagl5	3994.05	1171.85
1617	TEGLU7	VISam4	4394.43	1123.02
1618	TEGLU8	VISam4	4446.51	1119.77
16190	TEGLU7	PTLp2/3	8857.22	3583.9
1620	TEGLU7	VISam2/3	4951.06	1103.49
16204	TEGLU2	VISal6b	7206.87	3544.84
16205	TEGLU4	VISal5	7704.91	3535.08
16207	TEGLU10	VISal5	7783.03	3544.84
16225	TEGLU3	VISal6a	7382.65	3535.08
16227	TEGLU7	PTLp4	8491.02	3571.7
16240	TEGLU3	VISal6b	7265.46	3535.08
16257	TEGLU7	PTLp2/3	8779.1	3593.67
1628	TEGLU8	RSPd6a	3349.53	1357.39
16285	TEGLU7	PTLp4	8515.43	3583.9
1630	TEGLU8	RSPagl5	4169.83	1142.55
16304	TEGLU4	VISal6a	7665.84	3544.84
16306	TEGLU7	PTLp2/3	8661.92	3603.43
16319	TEGLU7	PTLp4	8564.26	3593.67
1633	TEGLU11	RSPv5	2929.62	1494.11
16349	TEGLU7	PTLp2/3	8866.99	3622.97
16369	TEGLU7	PTLp4	8486.14	3593.67
1637	TEGLU8	RSPd5	3769.45	1230.44
1638	TEGLU8	RSPagl5	4189.36	1152.32
16385	TEGLU11	PTLp5	8134.58	3574.14
1641	TEGLU7	VISam4	4623.92	1113.26
1643	TEGLU7	VISp2/3	5689.98	1100.24
16446	TEGLU3	VISal6a	7411.94	3574.14
1645	TEGLU8	RSPd6a	3408.13	1337.86
1646	TEGLU8	VISam4	4589.74	1113.26
16479	TEGLU7	PTLp2/3	8788.87	3632.73
1650	TEGLU7	RSPv5	2773.38	1533.17
16504	TEGLU7	PTLp2/3	8759.57	3632.73
16505	TEGLU7	PTLp2/3	8857.22	3642.5
1653	TEGLU8	RSPd6a	3378.83	1357.39
16571	TEGLU10	VISal6a	7675.61	3593.67
1663	TEGLU11	RSPd5	3759.68	1230.44
16639	TEGLU7	PTLp4	8587.86	3641.68
16653	TEGLU7	PTLp2/3	8823.04	3662.03
1668	TEGLU7	VISp2/3	5683.47	1103.49
1678	TEGLU8	RSPd5	3723.87	1249.97
16787	TEGLU7	PTLp4	8574.03	3662.03
16827	TEGLU4	VISal5	7929.51	3632.73
1685	TEGLU8	RSPd6a	3427.66	1347.63
16850	TEGLU4	PTLp5	8193.18	3642.5
16853	TEGLU7	PTLp4	8661.92	3681.56
16885	TEGLU8	PTLp5	8378.72	3671.79
1690	TEGLU8	RSPv6a	3349.53	1367.16
16919	TEGLU3	VISal6b	7372.88	3642.5
16933	TEGLU4	VISal6a	7734.2	3652.26
1694	TEGLU8	VISam2/3	4990.12	1113.26
16944	TEGLU7	PTLp4	8632.62	3701.09
16957	TEGLU7	PTLp5	8307.11	3668.54
16966	TEGLU7	PTLp5	8398.25	3681.56
16967	TEGLU7	AUDd2/3	8866.99	3720.62
16979	TEGLU4	VISal5	7939.28	3662.03
16980	TEGLU7	PTLp4	8619.6	3688.07
16992	TEGLU11	PTLp5	8056.46	3671.79
1700	TEGLU7	RSPv5	2690.37	1562.46
17002	TEGLU3	VISal6b	7392.41	3662.03
17017	TEGLU2	VISal6b	7480.3	3662.03
17019	TEGLU4	VISal6a	7783.03	3662.03
17020	TEGLU11	PTLp5	8007.63	3671.79
17024	TEGLU7	PTLp4	8661.92	3710.85
1705	TEGLU11	RSPv5	3124.93	1440.4
17054	TEGLU7	AUDd2/3	8954.88	3749.92
1707	TEGLU11	RSPd6a	3599.37	1288.22
1708	TEGLU8	RSPagl5	3994.05	1201.14
17097	TEGLU11	VISal5	7954.47	3677.22
17098	TEGLU7	AUDd2/3	8818.16	3740.15
1710	TEGLU8	RSPagl5	4179.59	1171.85
17109	TEGLU7	AUDd2/3	8915.82	3759.68
1711	TEGLU7	VISam2/3	5068.25	1123.02
1712	TEGLU7	VISp2/3	5615.11	1113.26
1714	TEGLU7	RSPv2/3	2512.96	1590.95
1715	TEGLU8	RSPd5	3755.61	1258.92
1720	TEGLU7	RSPv1	2404.34	1594.14
17201	TEGLU10	VISal6a	7792.79	3691.32
17214	TEGLU2	VISal6b	7431.47	3691.32
1723	TEGLU11	RSPv5	2866.96	1525.84
1724	TEGLU8	VISam2/3	4804.58	1123.02
17260	TEGLU2	VISal6a	7714.67	3701.09
17279	TEGLU7	AUDd2/3	8876.75	3779.21
17287	TEGLU11	VISal5	7949.04	3710.85
17289	TEGLU11	PTLp2/3	8749.8	3759.68
1734	TEGLU7	VISam2/3	4892.47	1123.02
17341	TEGLU10	VISal6b	7524.31	3706.03
17364	TEGLU3	VISal6a	7675.61	3720.62
1737	TEGLU7	VISp1	6054.55	1093.73
17374	TEGLU11	PTLp5	8398.25	3749.92
1739	TEGLU7	RSPd5	3867.1	1240.21
17412	TEGLU11	VISal5	7890.45	3730.39
17427	TEGLU11	VISal6a	7656.08	3730.39
17428	TEGLU11	VISal6a	7724.44	3720.62
17429	TEGLU7	PTLp4	8661.92	3779.21
1744	TEGLU8	VISam2/3	5224.49	1123.02
17440	TEGLU11	PTLp5	8368.95	3759.68
17483	TEGLU7	AUDd2/3	8852.34	3803.63
17531	TEGLU11	VISal6a	7597.49	3740.15
17533	TEGLU7	PTLp4	8642.38	3788.98
17545	TEGLU3	VISal6b	7441.24	3749.92
17566	TEGLU7	AUDd2/3	8832.81	3820.72
17590	TEGLU7	AUDd2/3	8769.33	3818.27
17603	TEGLU11	VISal6a	7783.03	3759.68
17604	TEGLU7	PTLp4	8671.68	3808.51
17605	TEGLU7	AUDd2/3	8818.16	3828.04
17631	TEGLU8	AUDd4	8759.57	3818.27
1765	TEGLU8	RSPv5	3124.93	1464.81
17684	TEGLU2	VISal6b	7519.36	3769.45
17728	TEGLU4	PTLp5	8163.88	3788.98
1775	TEGLU8	RSPv5	3173.76	1445.28
1776	TEGLU8	RSPd6a	3378.83	1376.92
17761	TEGLU4	PTLp5	8248.51	3795.49
17769	TEGLU3	VISal6b	7480.3	3788.98
17771	TEGLU10	VISal6a	7734.2	3788.98
17774	TEGLU7	AUDd2/3	8925.58	3867.1
1778	TEGLU7	VISp1	6054.55	1103.49
17827	TEGLU7	PTLp4	8603.32	3837.8
17828	TEGLU7	PTLp4	8622.85	3837.8
1783	TEGLU7	VISam2/3	4951.06	1142.55
1784	TEGLU8	RSPv5	2734.31	1582
17843	TEGLU8	PTLp6a	7919.74	3798.74
17859	TEGLU3	VISal6b	7496.58	3795.49
17860	TEGLU3	VISal6a	7641.97	3794.4
17861	TEGLU4	VISal6a	7835.65	3797.66
17862	TEGLU11	PTLp6a	7870.92	3798.74
1787	TEGLU7	RSPagl2/3	4287.01	1181.61
17894	TEGLU3	VISal6b	7577.95	3798.74
1790	TEGLU7	VISp1	5937.37	1113.26
17953	TEGLU7	AUDd2/3	9042.77	3906.16
1802	TEGLU11	RSPv5	3100.52	1484.34
18040	TEGLU7	AUDd4	8740.04	3886.63
18048	TEGLU11	VISal6a	7709.97	3823.34
1806	TEGLU7	VISp2/3	5663.94	1132.79
18062	TEGLU7	AUDd4	8818.16	3896.4
1808	TEGLU7	RSPv2/3	2522.73	1608.04
18082	TEGLU7	AUDd2/3	9096.48	3928.13
1809	TEGLU10	RSPv5	3061.45	1496.55
1810	TEGLU8	RSPv5	3188.41	1467.25
18101	TEGLU2	VISal6b	7577.95	3837.8
18192	TEGLU7	AUDd4	8769.33	3915.93
1821	TEGLU8	RSPv5	2675.72	1591.76
18213	TEGLU7	AUDd2/3	8886.52	3925.69
18227	TEGLU7	AUDd4	8808.4	3925.69
18238	TEGLU10	VISal6b	7587.72	3857.34
1825	TEGLU7	VISam2/3	5380.74	1152.32
18348	TEGLU7	AUDd2/3	8984.17	3964.75
1836	TEGLU7	VISam2/3	5136.6	1152.32
18378	TEGLU7	AUDd2/3	8915.82	3954.99
1838	TEGLU11	VISp2/3	5581.47	1137.67
18396	TEGLU7	AUDd2/3	9072.06	3974.52
1840	TEGLU11	RSPv5	2744.08	1582
1842	TEGLU11	VISam2/3	5224.49	1152.32
18449	TEGLU11	PTLp5	8158.18	3895.58
18465	TEGLU7	AUDd5	8632.62	3935.46
18474	TEGLU7	AUDd2/3	9072.06	3994.05
1848	TEGLU7	RSPd6a	3759.68	1289.03
18494	TEGLU4	PTLp5	8232.24	3915.93
18520	TEGLU10	PTLp6a	7846.68	3891.7
18534	TEGLU7	AUDd2/3	8974.41	3994.05
18573	TEGLU11	PTLp5	8202.94	3915.93
18584	TEGLU7	AUDd2/3	9140.42	4013.58
18593	TEGLU11	PTLp6a	7997.87	3915.93
18621	TEGLU7	AUDd2/3	8910.93	3994.05
18658	TEGLU4	PTLp5	8237.66	3940.88
1868	TEGLU7	VISam2/3	4912	1152.32
18689	TEGLU7	AUDd2/3	9081.83	4042.88
18728	TEGLU10	PTLp5	8212.71	3954.99
18745	TEGLU7	AUDd2/3	9159.95	4052.64
18753	TEGLU2	PTLp6a	7949.04	3935.46
1877	TEGLU11	RSPagl5	4029.31	1223.39
18782	TEGLU2	VISal6b	7685.37	3945.22
18799	TEGLU3	VISal6b	7665.84	3945.22
18800	TEGLU7	AUDd5	8642.38	3994.05
1884	TEGLU8	RSPd5	3896.4	1249.97
18854	TEGLU7	AUDd2/3	9150.19	4062.41
18890	TEGLU7	AUDd2/3	9062.3	4052.64
18899	TEGLU3	VISal6b	7685.37	3964.75
1890	TEGLU7	RSPv2/3	2561.79	1620.24
18900	TEGLU7	AUDd5	8666.8	4013.58
18902	TEGLU7	AUDd2/3	9169.72	4081.94
18911	TEGLU7	AUDd4	8808.4	4033.11
1895	TEGLU11	RSPv2/3	2573.18	1621.06
18957	TEGLU4	AUDd5	8424.29	4000.56
18993	TEGLU11	PTLp6a	8030.96	3983.2
18994	TEGLU4	PTLp5	8121.56	3981.03
1901	TEGLU7	VISam2/3	5112.24	1166.86
1904	TEGLU7	VISp2/3	5615.11	1152.32
19040	TEGLU7	AUDd4	8935.35	4072.17
19062	TEGLU3	PTLp6a	7822.09	3984.29
19064	TEGLU11	PTLp5	8212.71	4013.58
19089	TEGLU11	PTLp5	8193.18	4003.82
19109	TEGLU7	AUDd2/3	8998.01	4094.96
19128	TEGLU3	PTLp6b	7763.5	4003.82
1914	TEGLU11	RSPv5	3027.28	1542.93
19141	TEGLU7	AUDd4	8841.76	4075.43
19142	TEGLU7	AUDd2/3	8964.64	4091.71
19159	TEGLU7	AUDd2/3	9150.19	4111.24
19169	TEGLU7	AUDd4	8935.35	4091.71
1917	TEGLU8	RSPd6a	3675.05	1324.84
1919	TEGLU7	VISam2/3	5204.96	1162.08
19195	TEGLU11	AUDd5	8681.45	4072.17
1920	TEGLU7	VISam2/3	5219.63	1166.93
19201	TEGLU2	PTLp6a	7831.86	4013.58
19203	TEGLU7	AUDd2/3	9130.65	4121
1921	TEGLU7	VISp2/3	5693.23	1162.08
19231	TEGLU7	AUDd4	8886.52	4091.71
1925	TEGLU8	RSPv5	2973.57	1552.7
1926	TEGLU8	RSPv6a	3310.47	1445.28
19266	TEGLU3	PTLp6b	7802.56	4023.35
19267	TEGLU11	PTLp5	8310.36	4042.88
1927	TEGLU11	RSPd6a	3696.21	1328.1
1929	TEGLU7	VISam4	4872.94	1171.85
19293	TEGLU11	AUDd4	8740.04	4091.71
19388	TEGLU11	PTLp6a	7877.43	4039.62
19406	TEGLU11	PTLp6a	8134.58	4052.64
19408	TEGLU8	AUDd5	8554.5	4081.94
1946	TEGLU8	RSPd6a	3515.55	1376.92
19493	TEGLU2	PTLp6b	7773.26	4052.64
19495	TEGLU7	AUDd5	8727.02	4117.75
19511	TEGLU3	PTLp6b	7743.97	4062.41
19539	TEGLU7	AUDd2/3	9150.19	4179.59
1955	TEGLU7	RSPv2	2466.14	1642.31
1957	TEGLU11	RSPv5	2871.03	1591.76
19597	TEGLU2	PTLp6b	7763.5	4081.94
19609	TEGLU7	AUDpo2/3	9194.67	4193.7
19671	TEGLU3	fiber tracts	7740.71	4088.45
19696	TEGLU7	AUDd4	8886.52	4169.83
19740	TEGLU2	PTLp6b	7857.9	4098.22
19741	TEGLU11	AUDd5	8417.78	4121
19791	TEGLU11	PTLp6a	8070.29	4120.19
198	TEGLU7	RSPd2/3	3500.9	751.936
19812	TEGLU7	AUDd5	8696.09	4169.83
19813	TEGLU7	AUDd4	8945.11	4199.12
1987	TEGLU7	RSPv2/3	2529.24	1640.59
19871	TEGLU7	AUDd2/3	9023.24	4218.66
19921	TEGLU11	AUDd5	8642.38	4179.59
19934	TEGLU8	AUDd5	8574.03	4169.83
19997	TEGLU7	AUDd2/3	9091.59	4238.19
2003	TEGLU11	RSPd6a	3525.31	1396.45
20036	TEGLU7	AUDd2/3	9042.77	4238.19
20046	TEGLU11	AUDd4	8886.52	4228.42
2005	TEGLU8	RSPagl5	4140.53	1240.21
20054	TEGLU3	PTLp6b	7870.92	4150.3
20096	TEGLU11	AUDd5	8437.31	4189.36
20112	TEGLU7	AUDd2/3	9052.53	4257.72
2012	TEGLU4	RSPv5	3071.22	1552.7
2013	TEGLU11	RSPv6a	3203.05	1494.11
20151	TEGLU4	PTLp6b	7939.28	4169.83
20196	TEGLU7	AUDpo2/3	9306.43	4287.01
2021	TEGLU8	RSPd6a	3505.78	1406.22
20215	TEGLU7	AUDpo2/3	9159.95	4287.01
20229	TEGLU7	AUDd4	8896.28	4257.72
2023	TEGLU8	RSPagl5	3945.22	1279.27
20253	TEGLU7	AUDd4	8993.94	4277.25
20269	TEGLU4	AUDd5	8281.06	4208.89
20288	TEGLU7	AUDpo4	9033	4277.25
20290	TEGLU7	AUDpo2/3	9335.73	4306.54
20308	TEGLU4	AUDd5	8564.26	4228.42
20310	TEGLU7	AUDpo2/3	9355.26	4316.31
2034	TEGLU8	VISam4	4472.56	1201.14
2036	TEGLU8	VISam4	4726.46	1191.38
20375	TEGLU4	AUDd5	8515.43	4247.95
20399	TEGLU3	PTLp6b	7864.95	4207.8
204	TEGLU7	RSPagl2/3	3749.92	732.405
20415	TEGLU11	AUDd6a	8242	4228.42
20416	TEGLU11	AUDd5	8456.84	4238.19
20418	TEGLU7	AUDpo2/3	9179.48	4316.31
2043	TEGLU8	RSPagl5	4335.84	1220.68
20446	TEGLU7	AUDpo2/3	9159.95	4316.31
20477	TEGLU2	PTLp6b	7909.98	4218.66
20518	TEGLU7	AUDpo2/3	9267.37	4326.07
20556	TEGLU7	AUDpo2/3	9179.48	4335.84
2062	TEGLU8	RSPd6a	3596.92	1383.43
20638	TEGLU4	AUDd6a	8085.76	4247.95
2065	TEGLU8	VISam2/3	5175.67	1191.38
20676	TEGLU7	AUDd5	8788.87	4306.54
20688	TEGLU11	AUDd6a	8242	4267.48
2073	TEGLU8	RSPd6a	3798.74	1328.1
20741	TEGLU7	AUDd4	8886.52	4335.84
2076	TEGLU7	VISam2/3	5380.74	1191.38
20768	TEGLU7	AUDpo2/3	9140.42	4355.37
2077	TEGLU11	VISp2/3	5800.65	1181.61
2084	TEGLU7	VISp2/3	5712.76	1181.61
20874	TEGLU4	AUDd6a	8286.49	4292.44
2089	TEGLU11	RSPv6a	3330	1484.34
20890	TEGLU7	AUDpo2/3	9150.19	4374.9
20895	TEGLU11	AUDd5	8408.01	4316.31
20904	TEGLU7	AUDpo2/3	9218.54	4394.43
20931	TEGLU11	AUDd6a	8212.71	4296.78
20933	TEGLU7	AUDpo2/3	9296.67	4394.43
20947	TEGLU2	PTLp6b	7923.54	4285.93
2095	TEGLU7	RSPv5	2797.79	1633.26
20978	TEGLU2	PTLp6b	7968.57	4296.78
2098	TEGLU8	VISam4	4765.52	1201.14
2102	TEGLU8	RSPd6a	3544.84	1415.98
21043	TEGLU2	AUDd6b	8001.94	4305.73
2105	TEGLU8	RSPagl5	4267.48	1240.21
21069	TEGLU11	AUDd5	8590.3	4332.59
21070	TEGLU8	AUDpo4	8896.28	4374.9
2108	TEGLU11	RSPv5	2900.33	1611.29
21154	TEGLU7	AUDpo2/3	9384.56	4423.73
21170	TEGLU7	AUDpo2/3	9179.48	4413.96
21183	TEGLU7	AUDpo2/3	9286.9	4423.73
21184	TEGLU7	AUDpo2/3	9365.02	4433.49
21202	TEGLU7	AUDpo4	8906.05	4384.67
21217	TEGLU11	AUDd6a	8219.22	4332.59
21220	TEGLU11	AUDpo5	8837.69	4394.43
2123	TEGLU8	RSPv6a	3355.23	1479.46
2124	TEGLU11	RSPd6a	3613.2	1396.45
21266	TEGLU7	AUDpo2/3	9247.84	4433.49
21285	TEGLU2	AUDd6b	7997.87	4335.84
21332	TEGLU2	AUDd5	8564.26	4384.67
21333	TEGLU11	AUDpo5	8886.52	4413.96
2134	TEGLU7	VISam4	4960.83	1210.91
2135	TEGLU7	VISam4	5019.42	1210.91
2140	TEGLU11	RSPv5	2866.15	1630.82
21432	TEGLU7	AUDpo2/3	9306.43	4462.79
2147	TEGLU7	RSPv2/3	2607.36	1669.88
21470	TEGLU7	AUDpo2/3	9179.48	4462.79
21471	TEGLU7	AUDpo2/3	9297.09	4468.07
21524	TEGLU11	AUDd5	8476.37	4404.2
21525	TEGLU11	AUDd5	8715.62	4423.73
21568	TEGLU7	AUDpo2/3	9365.02	4482.32
2157	TEGLU11	VISam4	4443.26	1230.44
2158	TEGLU7	VISp2/3	5810.42	1201.14
21605	TEGLU3	AUDd6b	8017.4	4384.67
21606	TEGLU11	AUDd5	8652.15	4433.49
21628	TEGLU11	AUDd5	8691.21	4443.26
2164	TEGLU7	VISam4	4872.94	1210.91
21683	TEGLU2	AUDd6a	8146.84	4407.91
21694	TEGLU8	AUDpo4	9033	4472.56
21706	TEGLU2	AUDd6b	8085.76	4404.2
21717	TEGLU7	AUDpo2/3	9423.62	4511.62
2172	TEGLU11	RSPv5	3108.65	1568.98
21748	TEGLU3	AUDd6a	8134.58	4413.96
2182	TEGLU8	RSPagl5	4169.83	1279.27
21825	TEGLU11	AUDd5	8661.92	4462.79
21949	TEGLU2	AUDd6b	8085.76	4443.26
21964	TEGLU11	AUDd5	8574.03	4482.32
21973	TEGLU11	AUDd5	8593.56	4482.32
2198	TEGLU11	RSPv6a	3300.71	1523.4
21993	TEGLU4	AUDd5	8427.55	4462.79
21995	TEGLU7	AUDpo5	8915.82	4511.62
22015	TEGLU2	AUDd6a	8193.18	4462.79
2202	TEGLU8	VISam4	4472.56	1240.21
22029	TEGLU11	AUDd6a	8408.01	4472.56
22044	TEGLU7	AUDpo2/3	9316.2	4560.44
2208	TEGLU11	RSPv5	3144.46	1572.23
22092	TEGLU10	AUDd5	8554.5	4501.85
22094	TEGLU7	AUDpo4	9042.77	4540.91
2212	TEGLU8	VISam4	5048.71	1220.68
22128	TEGLU7	AUDpo5	8954.88	4540.91
2213	TEGLU7	VISp2/3	5966.66	1201.14
22139	TEGLU8	AUDpo4	8974.41	4540.91
2214	TEGLU7	VISp1	6044.79	1191.38
2215	TEGLU7	RSPv2/3	2519.47	1684.53
22162	TEGLU7	AUDpo2/3	9296.67	4579.98
22169	TEGLU11	AUDd6a	8310.36	4492.09
22193	TEGLU3	AUDd6a	8199.69	4485.58
22196	TEGLU8	AUDpo5	8954.88	4550.68
2220	TEGLU11	RSPagl5	4068.38	1291.75
2222	TEGLU7	VISam4	4531.15	1240.21
22222	TEGLU4	AUDd6a	8398.25	4501.85
22236	TEGLU11	AUDpo5	8740.04	4531.15
22250	TEGLU7	AUDpo4	8998.82	4560.44
22262	TEGLU11	AUDpo5	8759.57	4540.91
22283	TEGLU2	AUDd6b	8134.58	4501.85
2230	TEGLU8	VISam2/3	5390.5	1230.44
22322	TEGLU4	AUDd6a	8408.01	4521.38
22350	TEGLU11	AUDpo5	8652.15	4550.68
22351	TEGLU4	AUDpo5	8945.11	4579.98
22368	TEGLU2	AUDd6b	8154.11	4511.62
22398	TEGLU11	AUDd6a	8290.83	4531.15
22399	TEGLU7	AUDpo2/3	9365.02	4619.04
22457	TEGLU4	AUDd6a	8388.82	4546.04
22458	TEGLU4	AUDpo5	8678.19	4566.95
2247	TEGLU11	RSPv6a	3443.12	1483.53
22507	TEGLU7	AUDpo2/3	9404.09	4638.57
22532	TEGLU7	AUDpo4	9052.53	4619.04
22563	TEGLU7	AUDpo4	9120.89	4619.04
22564	TEGLU7	AUDpo2/3	9238.07	4638.57
2260	TEGLU11	RSPv6a	3452.88	1477.02
22601	TEGLU3	AUDd6b	8134.58	4550.68
2263	TEGLU8	RSPd6a	3889.89	1350.88
22636	TEGLU2	AUDd6b	8173.64	4550.68
2264	TEGLU8	VISam4	4887.59	1230.44
2266	TEGLU8	VISam4	5043.84	1235.31
22665	TEGLU7	AUDpo4	9052.53	4633.69
22666	TEGLU7	AUDpo2/3	9345.49	4658.1
22677	TEGLU7	AUDpo4	9189.25	4648.33
2269	TEGLU7	VISp2/3	5878.77	1220.68
22728	TEGLU7	AUDpo4	9120.89	4648.33
22729	TEGLU7	AUDpo2/3	9472.44	4667.86
22737	TEGLU3	AUDd6b	8179.07	4565.87
22739	TEGLU7	AUDpo4	9145.3	4648.33
2279	TEGLU7	RSPagl5	4394.43	1259.74
22801	TEGLU2	AUDd6b	8170.39	4586.49
2283	TEGLU8	VISp2/3	6005.72	1210.91
22839	TEGLU4	AUDpo5	8515.43	4609.27
22882	TEGLU7	AUDpo2/3	9404.09	4697.16
2290	TEGLU11	RSPv5	3163.99	1591.76
22942	TEGLU7	AUDpo2/3	9242.96	4697.16
2295	TEGLU8	RSPagl5	4277.25	1279.27
22957	TEGLU4	AUDpo6a	8476.37	4628.8
22989	TEGLU7	AUDpo2/3	9345.49	4697.16
23006	TEGLU11	AUDpo5	8827.93	4667.86
23038	TEGLU2	AUDd6b	8163.88	4619.04
23072	TEGLU4	AUDpo5	8681.45	4658.1
23109	TEGLU11	AUDpo5	8613.09	4658.1
2313	TEGLU4	RSPv6a	3384.53	1522.59
2314	TEGLU11	RSPagl5	4019.28	1318.33
2318	TEGLU7	RSPv2/3	2582.95	1699.18
2323	TEGLU8	VISam4	4785.05	1249.97
2331	TEGLU11	RSPv6a	3411.38	1510.38
2333	TEGLU11	RSPd6a	3570.07	1457.49
23351	TEGLU2	AUDd6b	8212.71	4667.86
23387	TEGLU4	AUDpo6a	8437.31	4687.39
2339	TEGLU7	VISp2/3	5893.42	1230.44
2342	TEGLU8	RSPv2	2485.3	1718.71
23436	TEGLU7	AUDpo4	9137.16	4752.5
23437	TEGLU7	AUDpo2/3	9316.2	4765.52
2345	TEGLU8	RSPv6a	3398.36	1523.4
2348	TEGLU8	VISam4	4765.52	1249.97
23497	TEGLU10	AUDpo6a	8349.42	4687.39
23500	TEGLU8	AUDpo4	9140.42	4765.52
2351	TEGLU8	RSPv2	2490.18	1708.95
2357	TEGLU10	RSPv6a	3374.76	1538.05
2358	TEGLU4	RSPd6a	3525.31	1484.34
2359	TEGLU11	RSPd6a	3681.56	1435.51
2360	TEGLU8	RSPd6a	3906.16	1367.16
23621	TEGLU8	AUDpo4	9140.42	4780.17
2364	TEGLU8	VISam4	4619.04	1259.74
23646	TEGLU2	AUDd6b	8251.77	4706.93
23669	TEGLU4	AUDpo5	8564.26	4736.22
23673	TEGLU7	AUDpo2/3	9374.79	4804.58
23799	TEGLU7	AUDpo4	9238.07	4814.35
2384	TEGLU7	VISp1	6288.92	1210.91
23887	TEGLU7	AUDpo2/3	9267.37	4824.11
23888	TEGLU7	AUDpo2/3	9296.67	4833.88
2389	TEGLU8	VISam4	4586.49	1266.25
2391	TEGLU7	VISam2/3	5263.55	1259.74
2394	TEGLU7	RSPv5	2763.61	1699.18
23951	TEGLU4	AUDpo5	8642.38	4775.28
23965	TEGLU7	AUDpo2/3	9443.15	4863.17
2399	TEGLU7	VISam2/3	5234.26	1259.74
2408	TEGLU8	RSPagl5	4345.61	1298.8
24117	TEGLU4	AUDpo6a	8564.26	4804.58
24118	TEGLU7	AUDpo2/3	9394.32	4872.94
24151	TEGLU11	AUDpo5	8788.87	4824.11
2419	TEGLU7	RSPv2/3	2561.79	1725.22
24240	TEGLU3	AUDpo6b	8329.89	4804.58
24255	TEGLU4	AUDpo5	8603.32	4824.11
24257	TEGLU7	AUDpo2/3	9296.67	4882.7
2429	TEGLU11	RSPv5	2981.7	1666.63
24302	TEGLU2	AUDpo6a	8486.14	4824.11
24351	TEGLU4	AUDpo5	8837.69	4853.41
24366	TEGLU7	AUDpo2/3	9420.36	4915.25
24393	TEGLU4	AUDpo6a	8505.67	4833.88
24418	TEGLU11	AUDpo5	8974.41	4872.94
2445	TEGLU8	VISam4	5078.01	1269.5
2446	TEGLU7	VISam4	5253.79	1269.5
24502	TEGLU4	AUDpo5	8779.1	4863.17
24503	TEGLU4	AUDpo5	8834.44	4869.68
2451	TEGLU11	RSPd6a	3570.07	1492.48
24520	TEGLU4	AUDpo5	8720.51	4863.17
24521	TEGLU7	AUDpo2/3	9452.91	4931.53
24532	TEGLU2	AUDpo6b	8310.36	4824.11
24534	TEGLU4	AUDpo5	8798.63	4863.17
2454	TEGLU8	RSPagl5	4335.84	1308.56
24549	TEGLU11	AUDpo5	8974.41	4892.47
24604	TEGLU11	AUDpo4	9267.37	4931.53
24605	TEGLU7	AUDpo2/3	9423.62	4941.3
2463	TEGLU11	RSPv5	2827.9	1708.13
24638	TEGLU2	AUDpo6b	8300.6	4843.64
24652	TEGLU11	AUDpo6a	8574.03	4863.17
24653	TEGLU4	AUDpo5	8720.51	4882.7
24667	TEGLU11	AUDpo5	8974.41	4912
2468	TEGLU7	VISam4	4609.27	1279.27
24708	TEGLU4	AUDpo5	8798.63	4902.23
2475	TEGLU11	RSPd6a	3876.87	1396.45
2476	TEGLU11	RSPagl5	4228.42	1318.33
24761	TEGLU7	AUDpo2/3	9413.85	4960.83
24774	TEGLU4	AUDpo4	9223.43	4951.06
2478	TEGLU8	VISam4	4892.47	1269.5
24788	TEGLU7	AUDpo2/3	9296.67	4951.06
24804	TEGLU11	AUDpo4	9130.65	4951.06
24820	TEGLU7	AUDpo4	9267.37	4951.06
24830	TEGLU7	AUDpo4	9267.37	4960.83
2485	TEGLU8	VISp2/3	5882.03	1256.48
2494	TEGLU10	RSPd6a	3958.24	1378.55
2496	TEGLU8	VISam2/3	5302.62	1279.27
25001	TEGLU11	AUDpo5	8793.75	4931.53
25003	TEGLU8	AUDpo5	9023.24	4951.06
25014	TEGLU3	AUDpo6b	8378.72	4892.47
25016	TEGLU7	AUDpo2/3	9413.85	4999.89
25077	TEGLU7	AUDpo4	9189.25	4980.36
25146	TEGLU11	AUDpo6a	8619.6	4928.27
25150	TEGLU11	AUDpo5	9081.83	4980.36
25152	TEGLU7	AUDpo2/3	9384.56	5019.42
25163	TEGLU7	AUDpo2/3	9501.74	5019.42
25200	TEGLU2	AUDpo6a	8466.61	4931.53
2522	TEGLU4	RSPv5	3007.75	1699.18
25244	TEGLU4	AUDpo6a	8495.9	4941.3
25247	TEGLU11	AUDpo5	8866.99	4975.47
25248	TEGLU7	AUDpo4	9257.6	5019.42
2525	TEGLU10	RSPd6a	3701.09	1464.81
25260	TEGLU11	AUDpo4	9179.48	5009.65
25275	TEGLU11	AUDpo5	8808.4	4970.59
2528	TEGLU8	VISam4	4521.38	1298.8
25306	TEGLU2	AUDpo6a	8412.9	4927.19
25356	TEGLU2	AUDpo6a	8565.71	4961.91
2536	TEGLU4	RSPv5	3179.45	1649.54
25397	TEGLU11	AUDpo5	8998.82	5009.65
25438	TEGLU7	AUDpo2/3	9462.68	5068.25
2544	TEGLU7	RSPv2/3	2560.7	1745.19
25449	TEGLU4	AUDpo6a	8486.14	4970.59
2546	TEGLU10	RSPv5	3157.48	1650.35
2547	TEGLU7	VISam2/3	5488.16	1289.03
25508	TEGLU2	AUDpo6a	8598.98	4985.78
2551	TEGLU11	RSPv5	3085.87	1674.77
25536	TEGLU17	AUDpo5	8993.94	5029.18
2557	TEGLU11	VISam4	5107.31	1289.03
25577	TEGLU2	AUDpo6a	8486.14	4990.12
2558	TEGLU8	VISam4	5185.43	1289.03
25593	TEGLU7	AUDpo2/3	9330.85	5078.01
25646	TEGLU17	AUDpo5	9101.36	5058.48
2565	TEGLU11	RSPv6a	3398.36	1572.23
25724	TEGLU11	AUDpo6a	8613.09	5009.65
2573	TEGLU11	RSPv6a	3437.42	1572.23
2582	TEGLU4	RSPv6a	3290.94	1621.06
25837	TEGLU7	AUDpo4	9267.37	5097.54
2584	TEGLU11	RSPv6a	3378.83	1591.76
25866	TEGLU2	AUDpo5	8880.82	5057.67
25868	TEGLU4	AUDpo5	9120.89	5078.01
2587	TEGLU7	VISam4	4658.1	1298.8
25939	TEGLU3	AUDpo6b	8408.01	5029.18
2594	TEGLU11	RSPd6a	3759.68	1455.05
2600	TEGLU11	RSPv5	3017.51	1708.95
26019	TEGLU7	TEa4	9316.2	5126.84
2602	TEGLU11	RSPv6a	3466.72	1562.46
2603	TEGLU11	RSPv6a	3476.48	1552.7
26030	TEGLU4	AUDpo5	8818.16	5068.25
2606	TEGLU8	VISam4	4495.34	1315.07
26078	TEGLU7	TEa2/3	9325.96	5146.37
2610	TEGLU7	RSPv2/3	2558.54	1757.77
26109	TEGLU8	TEa4	9286.9	5136.6
26130	TEGLU8	AUDpo4	9164.83	5126.84
26145	TEGLU11	AUDpo5	8896.28	5097.54
2615	TEGLU10	RSPd6a	3837.8	1445.28
2618	TEGLU8	VISam4	4521.38	1308.56
26184	TEGLU11	AUDpo5	8744.92	5074.76
2620	TEGLU7	RSPv2	2542.26	1764.28
26217	TEGLU4	AUDpo5	8989.06	5117.07
2623	TEGLU4	RSPv5	3173.76	1660.12
2626	TEGLU11	RSPv5	3105.4	1689.42
2628	TEGLU8	VISam4	5097.54	1298.8
26281	TEGLU7	TEa2/3	9443.15	5175.67
26303	TEGLU2	AUDpo6a	8525.2	5078.01
26321	TEGLU2	AUDpo6a	8476.37	5078.01
26322	TEGLU2	AUDpo6a	8664.63	5085.06
2633	TEGLU10	RSPv6a	3345.47	1623.5
26330	TEGLU2	AUDpo6a	8603.32	5087.78
2634	TEGLU4	RSPv6a	3365.27	1606.68
26376	TEGLU11	AUDpo5	9008.59	5136.6
2639	TEGLU11	VISp2/3	5595.58	1298.8
2640	TEGLU7	VISp2/3	6132.67	1279.27
26479	TEGLU4	AUDpo6a	8544.73	5097.54
2650	TEGLU8	RSPagl5	4228.42	1357.39
26503	TEGLU11	TEa4	9228.31	5185.43
26520	TEGLU2	AUDpo6a	8525.2	5107.31
26531	TEGLU7	TEa2/3	9531.04	5234.26
26541	TEGLU7	TEa2/3	9443.15	5214.73
2657	TEGLU8	RSPagl5	4296.78	1347.63
2659	TEGLU8	VISam4	4882.7	1308.56
26596	TEGLU7	TEa2/3	9433.38	5224.49
2660	TEGLU8	VISam4	5185.43	1298.8
26606	TEGLU7	TEa2/3	9482.21	5234.26
26639	TEGLU11	TEa5	9081.83	5175.67
2665	TEGLU4	RSPv5	3188.41	1668.66
2667	TEGLU4	RSPv6a	3300.71	1640.59
2672	TEGLU8	VISam5	4453.03	1337.86
2673	TEGLU8	VISam4	4658.1	1318.33
26731	TEGLU2	AUDpo6a	8603.32	5136.6
26732	TEGLU4	AUDpo5	8783.17	5155.32
26733	TEGLU7	TEa5	8993.94	5185.43
2674	TEGLU11	VISam4	4804.58	1318.33
2678	TEGLU11	RSPv5	2886.49	1747.19
26785	TEGLU11	AUDpo5	8873.5	5172.41
2679	TEGLU8	RSPd6a	3759.68	1474.58
26800	TEGLU2	AUDpo5	8847.46	5175.67
26801	TEGLU7	TEa2/3	9467.56	5263.55
2682	TEGLU11	VISam5	4487.75	1333.52
26823	TEGLU8	TEa4	9325.96	5253.79
26824	TEGLU7	TEa2/3	9505.81	5266.81
2683	TEGLU8	VISam4	4960.83	1308.56
26848	TEGLU3	AUDpo6a	8492.65	5139.86
26849	TEGLU4	TEa5	8990.68	5201.71
26867	TEGLU4	TEa5	9062.3	5214.73
26868	TEGLU11	TEa5	9150.19	5224.49
26882	TEGLU7	TEa2/3	9540.8	5283.08
26905	TEGLU4	TEa5	9013.47	5204.96
2693	TEGLU11	VISam4	4907.12	1313.44
26946	TEGLU4	TEa4	9159.95	5234.26
26947	TEGLU11	TEa4	9213.66	5234.26
26974	TEGLU2	AUDpo6b	8498.89	5155.32
26975	TEGLU8	TEa4	9199.01	5244.02
26976	TEGLU7	TEa4	9291.78	5253.79
26986	TEGLU2	AUDpo6a	8583.79	5165.9
2705	TEGLU7	VISp2/3	5624.87	1308.56
2708	TEGLU10	RSPagl5	4199.12	1376.92
27106	TEGLU4	TEa5	9068.81	5237.51
27109	TEGLU7	TEa2/3	9540.8	5312.38
2715	TEGLU11	VISam4	5175.67	1318.33
27174	TEGLU2	AUDpo6a	8613.09	5195.2
2719	TEGLU11	RSPv6a	3496.02	1582
272	TEGLU11	RSPd2/3	3105.4	878.887
27246	TEGLU2	AUDpo6a	8550.16	5199.54
27247	TEGLU17	TEa5	8886.52	5234.26
2725	TEGLU7	VISp2/3	6083.85	1298.8
27260	TEGLU4	AUDpo6a	8574.03	5204.96
27261	TEGLU7	TEa2/3	9472.44	5322.15
27286	TEGLU4	TEa5	9078.57	5266.81
27287	TEGLU7	TEa4	9247.84	5292.85
2732	TEGLU11	RSPagl5	4417.22	1344.37
27333	TEGLU11	TEa4	9272.8	5297.19
2742	TEGLU7	VISp2/3	5576.05	1318.33
27439	TEGLU11	TEa6a	8710.74	5244.02
2745	TEGLU11	RSPv5	3124.93	1708.95
27456	TEGLU7	TEa2/3	9570.1	5380.74
27471	TEGLU7	TEa2/3	9584.75	5380.74
2748	TEGLU11	RSPv6a	3412.47	1606.95
2749	TEGLU11	RSPv6a	3423.86	1609.12
27541	TEGLU11	TEa5	8925.58	5273.32
2756	TEGLU11	RSPv5	3062.27	1729.7
27622	TEGLU11	TEa5	8886.52	5292.85
27639	TEGLU10	TEa6a	8570.77	5250.53
2765	TEGLU4	RSPd6a	3759.68	1494.11
27652	TEGLU7	TEa2/3	9511.51	5400.27
27681	TEGLU4	TEa4	9247.84	5351.44
27682	TEGLU7	TEa4	9325.96	5361.21
27701	TEGLU2	TEa6b	8534.96	5263.55
2771	TEGLU7	VISp2/3	6318.22	1298.8
27721	TEGLU8	TEa5	9120.89	5331.91
2776	TEGLU8	RSPv6a	3284.43	1666.63
2779	TEGLU7	VISam4	4970.59	1328.1
27819	TEGLU2	TEa5	8818.49	5307.74
2782	TEGLU7	RSPv2/3	2561.97	1789.87
27862	TEGLU2	TEa6a	8603.32	5283.08
27863	TEGLU7	TEa2/3	9540.8	5419.8
2787	TEGLU8	VISam5	4550.68	1347.63
2788	TEGLU10	VISam4	4662.98	1337.86
27903	TEGLU17	TEa5	9062.3	5341.68
27916	TEGLU2	TEa6b	8495.9	5283.08
27917	TEGLU11	TEa5	8915.82	5331.91
27918	TEGLU17	TEa5	9091.59	5351.44
27928	TEGLU2	TEa6a	8574.03	5302.62
27978	TEGLU4	TEa5	9081.83	5361.21
2799	TEGLU8	RSPagl5	4394.43	1367.16
28008	TEGLU11	TEa4	9208.78	5380.74
28014	TEGLU7	TEa4	9287.44	5395.66
2802	TEGLU10	VISam4	4726.46	1337.86
28025	TEGLU7	TEa2/3	9462.68	5439.33
28037	TEGLU7	TEa2/3	9365.02	5419.8
2804	TEGLU8	VISam4	5136.6	1328.1
2805	TEGLU7	VISam2/3	5497.92	1337.86
2808	TEGLU11	RSPv5	2773.38	1787.07
28107	TEGLU2	TEa5	8844.2	5344.93
2814	TEGLU11	RSPagl5	4195.06	1395.64
28176	TEGLU7	TEa2/3	9374.79	5439.33
28210	TEGLU7	TEa2/3	9521.27	5478.39
2823	TEGLU11	RSPagl5	4130.77	1406.22
2824	TEGLU11	RSPagl5	4287.01	1386.69
2825	TEGLU7	VISam4	4677.63	1347.63
2826	TEGLU7	VISam2/3	5419.8	1337.86
28270	TEGLU2	TEa6a	8608.75	5347.1
28283	TEGLU7	TEa2/3	9413.85	5468.63
28312	TEGLU7	TEa4	9330.85	5458.86
2832	TEGLU8	VISam4	5195.2	1337.86
28320	TEGLU4	TEa5	9120.89	5419.8
28321	TEGLU7	TEa4	9286.9	5449.1
28336	TEGLU7	TEa2/3	9384.56	5468.63
28364	TEGLU2	TEa6a	8622.85	5361.21
28365	TEGLU7	TEa2/3	9477.33	5488.16
28383	TEGLU7	TEa4	9303.18	5452.35
2840	TEGLU11	RSPv5	2807.55	1785.85
28420	TEGLU17	TEa4	9257.6	5458.86
28444	TEGLU7	TEa2/3	9560.33	5527.22
2845	TEGLU11	VISam5	4571.3	1349.07
28456	TEGLU2	TEa6a	8629.36	5377.48
28470	TEGLU4	TEa5	9006.96	5418.99
28472	TEGLU4	TEa4	9247.84	5458.86
28489	TEGLU2	TEa6b	8574.03	5370.97
2849	TEGLU11	RSPv5	2734.31	1791.95
28515	TEGLU2	TEa6a	8593.56	5370.97
28516	TEGLU7	TEa2/3	9462.68	5507.69
28517	TEGLU7	TEa2/3	9618.92	5546.75
28534	TEGLU7	TEa2/3	9603.46	5530.47
2854	TEGLU8	VISam5	4433.49	1367.16
28549	TEGLU7	TEa4	9325.96	5488.16
2855	TEGLU7	VISam4	5375.86	1337.86
28559	TEGLU4	TEa6a	8779.1	5400.27
2857	TEGLU7	VISp2/3	6376.81	1318.33
28574	TEGLU7	TEa2/3	9379.67	5497.92
28575	TEGLU7	TEa2/3	9399.2	5507.69
28576	TEGLU7	TEa2/3	9496.86	5517.45
2858	TEGLU7	RSPv2/3	2578.07	1806.6
28620	TEGLU11	TEa5	8844.2	5416.55
28635	TEGLU4	TEa5	8857.22	5419.8
2867	TEGLU11	RSPv5	2758.73	1796.83
28676	TEGLU8	TEa4	9296.67	5488.16
28685	TEGLU2	TEa6b	8515.43	5400.27
28687	TEGLU7	TEa2/3	9570.1	5556.52
28688	TEGLU7	TEa2/3	9618.92	5566.28
28705	TEGLU7	TEa4	9367.87	5511.76
2872	TEGLU4	RSPd6a	3783.55	1504.96
28747	TEGLU7	TEa4	9277.14	5507.69
28749	TEGLU7	TEa2/3	9482.21	5546.75
2875	TEGLU8	VISam5	4540.91	1367.16
2877	TEGLU11	VISam4	4794.81	1347.63
2878	TEGLU8	VISam4	4902.23	1347.63
2879	TEGLU8	VISam4	5136.6	1347.63
28796	TEGLU2	TEa6b	8574.03	5419.8
28809	TEGLU7	TEa2/3	9560.33	5566.28
28817	TEGLU7	TEa2/3	9501.74	5556.52
2885	TEGLU8	VISam4	4736.22	1347.63
2889	TEGLU8	RSPv2/3	2600.85	1813.11
28907	TEGLU11	TEa4	9335.73	5536.99
28918	TEGLU4	TEa6a	8720.51	5449.1
28919	TEGLU4	TEa5	9095.25	5497.11
28935	TEGLU7	TEa2/3	9438.26	5556.52
28947	TEGLU11	TEa4	9296.67	5536.99
28975	TEGLU7	TEa2/3	9511.51	5576.05
2898	TEGLU10	RSPd6a	3589.87	1587.15
2899	TEGLU8	VISam4	4814.35	1357.39
28993	TEGLU2	TEa6b	8554.5	5439.33
28995	TEGLU17	TEa5	8818.16	5468.63
2901	TEGLU7	VISam4	4999.89	1357.39
2902	TEGLU8	VISam4	5400.27	1347.63
29067	TEGLU7	TEa4	9345.49	5556.52
29068	TEGLU7	TEa2/3	9482.21	5595.58
29080	TEGLU7	TEa2/3	9625.44	5608.6
29111	TEGLU4	TEa5	8849.03	5478.75
29112	TEGLU4	TEa5	9199.01	5536.99
29124	TEGLU4	TEa5	8886.52	5497.92
29125	TEGLU7	TEa2/3	9423.62	5585.81
2913	TEGLU8	VISam5	4525.72	1372.58
2914	TEGLU8	VISam5	4560.44	1367.16
29150	TEGLU11	TEa5	9184.91	5541.33
29170	TEGLU4	TEa6a	8749.8	5478.39
29171	TEGLU4	TEa5	9000.45	5510.94
29172	TEGLU7	TEa2/3	9394.32	5585.81
29217	TEGLU7	TEa2/3	9609.16	5624.87
29238	TEGLU2	TEa6a	8608.39	5473.69
2924	TEGLU4	RSPd6a	3764.02	1519.06
29256	TEGLU2	TEa6a	8714.6	5490.93
29279	TEGLU4	TEa6a	8790.43	5498.29
29294	TEGLU7	TEa4	9290.97	5579.3
2930	TEGLU11	VISp2/3	6425.64	1318.33
29313	TEGLU17	TEa4	9257.6	5576.05
29314	TEGLU7	TEa2/3	9423.62	5605.34
2935	TEGLU4	RSPd6a	3779.21	1523.4
29370	TEGLU2	TEa6b	8574.03	5488.16
29371	TEGLU2	TEa6b	8603.32	5488.16
2940	TEGLU7	RSPv2/3	2591.09	1813.11
29419	TEGLU4	TEa5	8837.69	5527.22
2942	TEGLU4	RSPv6a	3388.6	1660.12
29465	TEGLU2	TEa6a	8681.45	5507.69
29497	TEGLU4	TEa6a	8661.92	5517.45
29498	TEGLU7	TEa4	9345.49	5615.11
2951	TEGLU11	RSPv5	3072.03	1768.76
29535	TEGLU2	TEa6a	8746.55	5530.47
29580	TEGLU2	TEa6a	8647.27	5517.45
29588	TEGLU17	TEa5	9023.24	5566.28
296	TEGLU7	RSPd2/3	3417.89	849.59
29600	TEGLU7	TEa2/3	9496.86	5663.94
29622	TEGLU4	TEa5	8964.64	5566.28
29635	TEGLU2	TEa6b	8583.79	5527.22
29638	TEGLU7	TEa4	9322.71	5631.38
2964	TEGLU8	VISam5	4501.85	1386.69
2967	TEGLU8	VISp2/3	5995.96	1347.63
29679	TEGLU7	TEa2/3	9540.8	5683.47
29680	TEGLU17	TEa2/3	9552.74	5684.55
29692	TEGLU2	TEa6a	8749.8	5546.75
29693	TEGLU4	TEa6a	8808.4	5556.52
2970	TEGLU11	RSPv5	2942.64	1803.34
2975	TEGLU8	VISam5	4579.98	1376.92
29766	TEGLU4	TEa6a	8798.63	5566.28
2977	TEGLU8	VISam4	4824.11	1367.16
2980	TEGLU7	VISp2/3	5898.31	1357.39
2981	TEGLU11	VISp2/3	6318.22	1337.86
29824	TEGLU2	TEa6a	8764.45	5563.03
2985	TEGLU8	VISam5	4609.27	1386.69
2987	TEGLU11	RSPv5	2812.44	1826.13
29886	TEGLU2	TEa6a	8622.85	5556.52
29887	TEGLU2	TEa6a	8652.15	5566.28
29889	TEGLU7	TEa4	9273.88	5657.43
2990	TEGLU11	RSPv6a	3417.89	1669.88
29909	TEGLU4	TEa5	8984.17	5605.34
29911	TEGLU17	TEa2/3	9443.15	5693.23
2994	TEGLU11	VISam4	4809.46	1376.92
29952	TEGLU2	TEa6a	8716.17	5571.71
29954	TEGLU7	TEa2/3	9491.97	5712.76
29981	TEGLU2	TEa6b	8618.03	5571.22
29983	TEGLU2	TEa6a	8694.15	5575.19
2999	TEGLU2	RSPv5	3212.82	1743.12
30019	TEGLU4	TEa5	8925.58	5615.11
30029	TEGLU7	TEa2/3	9443.15	5712.76
30044	TEGLU7	TEa2/3	9355.26	5703
3006	TEGLU4	RSPv5	2932.88	1803.34
30098	TEGLU4	TEa5	9039.51	5641.15
3010	TEGLU8	VISam5	4745.99	1376.92
3012	TEGLU8	VISam4	5357.95	1368.78
30134	TEGLU2	TEa6a	8658.66	5602.09
30135	TEGLU7	ECT2/3	9491.97	5732.29
30158	TEGLU2	TEa6b	8593.56	5595.58
30174	TEGLU7	ECT2/3	9574.17	5760.78
30188	TEGLU4	TEa5	8951.62	5641.15
3019	TEGLU7	RSPv2	2587.83	1835.9
30237	TEGLU4	TEa5	9194.13	5683.47
30247	TEGLU17	TEa5	8911.11	5639.7
30248	TEGLU7	ECT2/3	9458.04	5743.52
3025	TEGLU8	VISam4	4866.43	1373.67
30269	TEGLU2	TEa6a	8727.02	5621.62
30270	TEGLU7	ECT2/3	9518.02	5758.33
30284	TEGLU17	ECT2/3	9586.37	5768.1
3029	TEGLU8	RSPv5	2796.16	1822.88
30297	TEGLU4	TEa6a	8661.92	5624.87
30299	TEGLU7	ECT2/3	9357.84	5726.33
30325	TEGLU4	TEa5	8921.24	5658.51
30340	TEGLU4	TEa6a	8730.27	5634.64
3035	TEGLU11	RSPv6a	3261.65	1738.24
30351	TEGLU7	ECT2/3	9472.44	5761.59
30363	TEGLU17	TEa5	9127.4	5689.98
30372	TEGLU2	TEa6b	8608.27	5620.05
30374	TEGLU4	TEa5	8945.11	5663.94
30389	TEGLU11	TEa6a	8779.1	5644.4
30401	TEGLU4	TEa5	8974.41	5673.7
30402	TEGLU7	ECT2/3	9312.94	5735.55
30403	TEGLU7	ECT2/3	9448.03	5761.59
30423	TEGLU17	ECT2/3	9487.09	5771.35
30452	TEGLU17	ECT2/3	9550.57	5790.89
30468	TEGLU7	ECT2/3	9426.19	5765.39
3047	TEGLU7	VISp2/3	6025.26	1367.16
30487	TEGLU17	ECT2/3	9300.74	5741.24
30528	TEGLU7	ECT2/3	9359.33	5760.78
3054	TEGLU10	RSPv6a	3569.08	1621.42
30543	TEGLU17	TEa5	8993.94	5693.23
30544	TEGLU17	ECT2/3	9345.49	5761.59
30559	TEGLU2	TEa6a	8632.62	5654.17
30560	TEGLU2	TEa6a	8655.73	5652.99
30561	TEGLU17	ECT2/3	9331.58	5756.22
30575	TEGLU7	ECT2/3	9316.2	5751.82
3059	TEGLU10	RSPagl5	4182.85	1442.02
3061	TEGLU8	VISam4	4921.76	1376.92
30621	TEGLU4	TEa5	9037.07	5711.95
3063	TEGLU7	VISp2/3	6362.98	1347.63
3065	TEGLU11	RSPv5	2958.92	1816.37
30661	TEGLU2	TEa6b	8604	5668.14
30664	TEGLU7	ECT2/3	9296.67	5771.35
3068	TEGLU11	RSPd6a	3773.79	1548.36
30682	TEGLU2	TEa6a	8642.38	5673.7
30699	TEGLU17	ECT2/3	9508.25	5807.16
307	TEGLU7	RSPd2/3	3496.02	839.825
30715	TEGLU7	ECT2/3	9316.2	5781.12
3072	TEGLU8	VISam5	4627.99	1390.76
3074	TEGLU7	VISam4	4902.23	1376.92
30760	TEGLU4	ECT5	9042.77	5732.29
30777	TEGLU17	ECT2/3	9452.91	5810.42
30790	TEGLU2	TEa6a	8642.38	5693.23
30792	TEGLU7	ECT2/3	9245.07	5774.97
30793	TEGLU17	ECT2/3	9398.12	5804.18
30809	TEGLU17	ECT2/3	9496.86	5820.18
3087	TEGLU8	RSPv5	2800.14	1836.94
30885	TEGLU17	ECT5	9101.36	5761.59
30886	TEGLU7	ECT2/3	9306.43	5800.65
309	TEGLU8	RSPd2/3	3447.19	859.356
30907	TEGLU17	ECT5	8925.58	5732.29
30908	TEGLU17	ECT5	9062.3	5751.82
30909	TEGLU7	ECT2/3	9273.88	5787.63
3091	TEGLU11	RSPv6a	3447.19	1669.88
30932	TEGLU4	ECT5	8915.82	5742.06
30944	TEGLU2	TEa6a	8652.63	5707
30946	TEGLU7	ECT2/3	9521.27	5849.48
30956	TEGLU4	ECT5	8964.64	5751.82
30959	TEGLU17	ECT2/3	9531.04	5849.48
30985	TEGLU2	TEa6b	8603.32	5712.76
30986	TEGLU2	TEa6a	8681.45	5722.53
3099	TEGLU10	RSPv5	3137.95	1783.81
3100	TEGLU10	RSPv6a	3290.94	1738.24
31005	TEGLU17	ECT5	9203.9	5790.89
3102	TEGLU11	RSPd6a	3945.22	1513.64
3106	TEGLU7	VISp2/3	5595.58	1386.69
31070	TEGLU2	TEa6b	8618.03	5717.71
3113	TEGLU4	RSPv5	3080.44	1802.26
31140	TEGLU2	ECT6a	8691.42	5736.98
31156	TEGLU2	ECT6b	8632.62	5732.29
312	TEGLU7	RSPd2/3	3232.35	898.417
31222	TEGLU2	ECT5	8847.46	5771.35
3123	TEGLU8	VISp2/3	6093.61	1376.92
31230	TEGLU7	ECT2/3	9218.54	5829.95
31240	TEGLU7	ECT2/3	9507.17	5884.2
3131	TEGLU8	VISam4	4931.53	1396.45
31354	TEGLU4	ECT5	9179.48	5839.71
3138	TEGLU7	VISp2/3	6445.17	1367.16
3142	TEGLU11	RSPv5	2942.64	1832.64
31424	TEGLU4	ECT5	9120.89	5839.71
3143	TEGLU10	RSPv6a	3486.25	1679.65
31444	TEGLU2	ECT6b	8615.96	5770.52
31464	TEGLU7	ECT5	9195.76	5852.73
3148	TEGLU8	VISam5	4658.1	1406.22
3150	TEGLU8	VISam4	4955.94	1396.45
3154	TEGLU7	VISp2/3	6321.47	1373.67
31568	TEGLU4	ECT6b	8622.85	5781.12
31569	TEGLU4	ECT5	8876.75	5820.18
31570	TEGLU17	ECT2/3	9249.55	5879.26
31585	TEGLU2	ECT6a	8818.16	5810.42
3159	TEGLU11	VISam5	4804.58	1396.45
316	TEGLU8	RSPv2/3	2868.59	991.189
3167	TEGLU11	VISam4	4882.7	1396.45
3168	TEGLU8	VISam4	5458.86	1396.45
3170	TEGLU7	VISp2/3	6259.63	1386.69
31724	TEGLU17	ECT2/3	9466.75	5946.32
3173	TEGLU11	RSPv2/3	2636.66	1860.31
3176	TEGLU11	RSPv5	2773.38	1855.43
3179	TEGLU8	VISam5	4628.8	1415.98
319	TEGLU7	RSPd2/3	2939.39	966.775
3193	TEGLU10	RSPagl6a	4023.35	1503.87
31954	TEGLU7	ECT2/3	9218.54	5927.6
31955	TEGLU17	ECT2/3	9521.72	5981.67
31971	TEGLU10	ECT5	8862.11	5864.67
31982	TEGLU17	ECT2/3	9550.57	5986.19
3202	TEGLU3	RSPv6a	3567.63	1656.86
32021	TEGLU2	ECT6a	8686.51	5854.54
32023	TEGLU7	ECT2/3	9228.31	5937.37
32024	TEGLU7	ECT2/3	9454.36	5967.75
32038	TEGLU17	ECT2/3	9501.74	5986.19
3204	TEGLU11	RSPagl5	4423.73	1435.51
32058	TEGLU4	ECT5	8906.05	5888.54
32075	TEGLU4	ECT6b	8647.29	5854.38
32102	TEGLU2	ECT6b	8624.75	5855.72
32106	TEGLU17	ECT2/3	9465.82	5985.53
3211	TEGLU10	VISam5	4677.63	1415.98
32121	TEGLU4	ECT5	8891.4	5888.54
32125	TEGLU17	ECT2/3	9345.49	5966.66
32139	TEGLU17	ECT2/3	9394.32	5976.43
32140	TEGLU17	ECT2/3	9478.95	5989.45
32170	TEGLU17	ECT2/3	9233.73	5952.56
3220	TEGLU8	VISp2/3	5995.96	1396.45
32225	TEGLU17	ECT2/3	9296.67	5966.66
32238	TEGLU17	ECT2/3	9169.72	5956.9
3224	TEGLU8	VISp2/3	5783.89	1410.02
3228	TEGLU4	RSPv5	2904.58	1845.92
32289	TEGLU17	ECT2/3	9475.7	6004.91
32303	TEGLU4	ECT5	8857.22	5908.07
32304	TEGLU7	ECT2/3	9215.73	5970.24
3231	TEGLU10	RSPd6a	3824.24	1571.15
32326	TEGLU2	ECT6b	8652.15	5888.54
3234	TEGLU11	VISam5	4804.58	1415.98
32348	TEGLU17	ECT2/3	9381.3	5999.21
3238	TEGLU11	RSPv5	2932.88	1852.17
3240	TEGLU2	RSPv5	3193.29	1796.83
3241	TEGLU11	RSPv6a	3500.36	1690.5
3243	TEGLU10	RSPd6a	3779.21	1591.76
32433	TEGLU4	ECT5	8935.35	5937.37
3246	TEGLU8	VISam4	5253.79	1415.98
32465	TEGLU4	ECT2/3	9335.73	6005.72
3251	TEGLU7	VISp2/3	6435.4	1396.45
3253	TEGLU11	RSPv2/3	2744.08	1874.96
32540	TEGLU4	ECT6a	8710.74	5927.6
32554	TEGLU11	ECT2/3	9182.06	5989.99
3256	TEGLU10	RSPagl6a	4101.47	1503.87
32571	TEGLU2	ECT6b	8617.99	5922.74
32572	TEGLU4	ECT6a	8695.19	5923.26
32576	TEGLU7	ECT2/3	9394.32	6035.02
3259	TEGLU7	VISp2/3	6415.87	1386.69
32603	TEGLU4	ECT5	8847.46	5956.9
3263	TEGLU4	RSPv5	3124.93	1816.37
3264	TEGLU11	RSPv5	3216.07	1803.34
3265	TEGLU10	RSPd6a	3691.32	1630.82
32661	TEGLU7	ECT2/3	9335.73	6044.79
3267	TEGLU10	RSPagl5	4150.3	1484.34
32670	TEGLU4	ECT6a	8681.45	5937.37
3268	TEGLU10	RSPagl5	4179.59	1484.34
3271	TEGLU8	VISp4	5551.63	1415.98
32718	TEGLU4	ECT5	8866.99	5966.66
3273	TEGLU7	VISp2/3	6083.85	1401.34
3277	TEGLU11	RSPv6a	3462.92	1717.63
32770	TEGLU4	ECT5	8841.4	5975.25
32800	TEGLU7	ECT2/3	9325.96	6054.55
32801	TEGLU17	ECT2/3	9404.09	6064.32
3283	TEGLU7	VISp2/3	6341	1399.71
32854	TEGLU4	ECT5	8853.97	5982.94
32870	TEGLU4	ECT6a	8742.86	5963.75
32871	TEGLU4	ECT6a	8818.16	5986.19
3290	TEGLU11	RSPv6a	3490.59	1704.61
32940	TEGLU11	ECT5	8989.24	6020.55
3295	TEGLU10	RSPv6a	3393.3	1741.86
3298	TEGLU4	RSPd6a	3837.8	1582
32985	TEGLU17	ECT5	9106.06	6045.87
3299	TEGLU10	VISam5	4482.32	1445.28
33019	TEGLU2	ECT6b	8636.25	5984.99
33043	TEGLU11	ECT5	9000.45	6031.77
3307	TEGLU11	RSPv6a	3330	1767.54
33075	TEGLU2	ECT6b	8652.15	5986.19
3317	TEGLU8	VISam5	4921.76	1425.75
33215	TEGLU4	ECT6a	8788.87	6025.26
33243	TEGLU4	ECT6a	8736.78	6022
3325	TEGLU4	RSPv5	3011	1861.94
33271	TEGLU17	ECT2/3	9298.23	6113.51
3331	TEGLU8	VISam4	5279.56	1427.65
33332	TEGLU2	ECT6b	8661.92	6025.26
33388	TEGLU4	ECT5	8989.6	6069.74
334	TEGLU11	RSPv2/3	2685.49	1074.19
3342	TEGLU11	VISam5	4765.52	1435.51
3347	TEGLU7	RSPv2/3	2640.46	1885.21
33478	TEGLU4	ECT5	9016.05	6089.37
3353	TEGLU11	VISp4	5530.47	1432.26
336	TEGLU7	RSPd2/3	3212.82	917.948
3360	TEGLU11	RSPv6a	3447.19	1738.24
3361	TEGLU8	VISam4	5239.29	1430.3
3362	TEGLU7	VISp2/3	6074.08	1415.98
33633	TEGLU17	ECT2/3	9150.19	6132.67
3364	TEGLU11	VISp4	5512.62	1440.29
33673	TEGLU4	ECT5	9003.7	6122.91
3368	TEGLU7	VISp2/3	6718.6	1415.98
33710	TEGLU11	ECT5	8979.11	6114.23
33724	TEGLU4	ECT5	8916.46	6116.97
3376	TEGLU11	VISam4	5041.66	1429.54
33808	TEGLU2	ECT6a	8740.04	6103.38
3385	TEGLU4	RSPd6a	3705.43	1641.67
33864	TEGLU2	ECT6b	8637.68	6098.68
33865	TEGLU17	ECT2/3	9264.12	6178.25
3387	TEGLU11	RSPagl5	4404.2	1464.81
33922	TEGLU4	ECT5	8891.58	6127.97
3395	TEGLU11	RSPv6a	3427.66	1757.77
3396	TEGLU11	RSPv6a	3460.21	1734.99
33964	TEGLU11	ECT2/3	9101.36	6171.74
33990	TEGLU2	ECT5	8847.46	6132.67
33993	TEGLU17	ECT2/3	9311.86	6206.46
340	TEGLU7	RSPagl2/3	3891.51	810.529
3400	TEGLU8	VISam4	5383.46	1439.3
3403	TEGLU11	RSPv5	3251.88	1816.37
3406	TEGLU8	VISam4	5338.42	1437.14
3411	TEGLU4	RSPd6a	3928.95	1578.74
3412	TEGLU8	VISam5	4853.41	1445.28
3415	TEGLU8	VISam4	5361.21	1445.28
3416	TEGLU7	VISp2/3	5878.77	1445.28
3419	TEGLU10	RSPv6a	3433.63	1759.94
34199	TEGLU2	ECT6a	8732.35	6148.79
34247	TEGLU7	ECT5	9000.45	6197.78
34248	TEGLU11	ECT5	9013.47	6201.03
3427	TEGLU11	VISam4	4999.89	1435.51
3428	TEGLU8	VISam4	5458.86	1445.28
3429	TEGLU7	VISp2/3	5859.24	1435.51
34300	TEGLU4	ECT5	8984.17	6210.8
34301	TEGLU17	ECT5	9042.77	6220.56
34322	TEGLU4	ECT6b	8647.27	6157.63
34356	TEGLU2	ECT6b	8665.73	6164.7
34358	TEGLU17	ECT2/3	9330.85	6266.14
34374	TEGLU2	ECT6a	8696.27	6176.8
3446	TEGLU8	RSPv6a	3637.43	1674.95
34475	TEGLU7	ECT2/3	9247.84	6269.39
34488	TEGLU4	ECT5	8971.15	6233.58
345	TEGLU7	RSPd2/3	3271.41	898.417
34518	TEGLU2	ECT6b	8627.92	6186.57
34519	TEGLU2	ECT6a	8691.21	6201.03
34521	TEGLU11	ECT2/3	9238.07	6279.16
34563	TEGLU2	ECT6a	8725.57	6206.1
34577	TEGLU11	ECT6a	8756.31	6207.54
3460	TEGLU8	VISp4	5546.75	1445.28
3461	TEGLU8	VISp4	5624.87	1445.28
34610	TEGLU11	ECT2/3	9185.99	6275.9
34611	TEGLU4	ECT2/3	9199.01	6288.92
3462	TEGLU7	VISp2/3	6419.13	1422.49
34667	TEGLU2	ECT6b	8671.68	6210.8
34668	TEGLU4	ECT6a	8736.78	6217.31
34679	TEGLU4	ECT2/3	9330.03	6317.4
3470	TEGLU8	RSPv2/3	2695.25	1914.02
34760	TEGLU11	ECT2/3	9159.95	6298.69
3477	TEGLU10	RSPagl5	4296.78	1503.87
3485	TEGLU8	RSPv2/3	2724.55	1914.02
3486	TEGLU8	RSPv2/3	2730.24	1911.99
3493	TEGLU11	RSPv2/3	2656.19	1914.02
3495	TEGLU11	RSPv6a	3613.2	1699.18
3498	TEGLU8	VISam4	5380.74	1455.05
3500	TEGLU8	VISp2/3	5849.48	1455.05
35008	TEGLU7	ECT2/3	9311.6	6348.8
3501	TEGLU8	VISp2/3	5942.25	1455.05
35020	TEGLU8	ECT5	8998.73	6309.36
3503	TEGLU8	VISp2/3	6181.5	1445.28
3507	TEGLU11	VISam5	4546.61	1473.76
35070	TEGLU4	ECT2/3	9296.67	6357.28
35092	TEGLU4	ECT6a	8725.12	6272.12
3512	TEGLU11	RSPv5	2961.72	1899.64
3514	TEGLU11	RSPv6a	3398.36	1787.07
3517	TEGLU8	VISam5	4736.22	1474.58
35173	TEGLU7	PERI2/3	9296.67	6376.81
3518	TEGLU10	VISam5	4872.94	1464.81
3524	TEGLU11	RSPv2/3	2656.19	1923.78
35251	TEGLU11	PERI2/3	9247.84	6376.81
3526	TEGLU10	RSPv6a	3369.07	1806.6
35270	TEGLU17	PERI1	9330.03	6395.53
3529	TEGLU8	VISam5	4638.57	1474.58
3530	TEGLU7	VISp2/3	6074.08	1455.05
35308	TEGLU17	PERI1	9408.15	6415.06
35309	TEGLU17	PERI1	9413.85	6415.87
3535	TEGLU10	RSPv6a	3323.49	1819.62
3538	TEGLU4	RSPv6a	3569.08	1723.77
3540	TEGLU10	VISam5	4970.59	1464.81
3541	TEGLU8	VISam5	5038.95	1464.81
3545	TEGLU8	RSPv2	2631.78	1922.56
3548	TEGLU3	RSPv6a	3558.95	1729.56
3549	TEGLU4	RSPv6a	3580.23	1721.18
3551	TEGLU4	RSPagl6a	4160.06	1536.83
3552	TEGLU8	VISam4	5068.25	1464.81
35534	TEGLU7	PERI2/3	9267.37	6425.64
35582	TEGLU11	ECT6a	8744.68	6348.48
35622	TEGLU4	ECT6a	8700.98	6357.28
35634	TEGLU4	PERI1	9384.56	6454.93
3567	TEGLU8	VISp4	5488.16	1464.81
35670	TEGLU2	ECT6b	8642.38	6347.51
35686	TEGLU11	PERI2/3	9296.67	6445.17
3570	TEGLU7	VISp2/3	6699.07	1445.28
35726	TEGLU17	PERI1	9335.73	6464.7
3573	TEGLU4	RSPv5	3124.93	1874.96
3575	TEGLU10	RSPd6a	4029.86	1578.74
35779	TEGLU2	PERI6a	8746.55	6380.07
3579	TEGLU8	VISam4	5136.6	1464.81
35810	TEGLU7	PERI2/3	9218.54	6454.93
3584	TEGLU11	RSPv5	3222.58	1865.19
35847	TEGLU11	PERI6a	8691.21	6386.58
3587	TEGLU8	VISam4	5253.79	1474.58
35879	TEGLU4	PERI5	9013.47	6435.4
3588	TEGLU8	VISam4	5336.79	1474.58
35880	TEGLU17	PERI2/3	9183.55	6454.12
35895	TEGLU11	PERI2/3	9272.55	6466.02
35931	TEGLU4	PERI1	9417.92	6502.95
35956	TEGLU4	PERI5	8862.65	6411.53
35957	TEGLU17	PERI1	9478.95	6520.04
3598	TEGLU4	RSPv6a	3530.01	1748.37
3599	TEGLU10	RSPd6a	3931.53	1604.24
36022	TEGLU4	PERI2/3	9208.78	6484.23
3605	TEGLU11	RSPv2/3	2665.96	1928.67
36057	TEGLU4	PERI5	8808.4	6425.64
36085	TEGLU2	PERI6b	8632.62	6406.11
36087	TEGLU10	PERI1	9359.33	6512.71
3609	TEGLU11	VISam5	4902.23	1484.34
3610	TEGLU10	VISam5	4916.88	1474.58
3614	TEGLU8	VISp2/3	6601.41	1455.05
3617	TEGLU10	RSPd6a	4003.82	1582
36175	TEGLU11	PERI2/3	9303.18	6510.27
3624	TEGLU11	RSPv2	2620.96	1934.21
3626	TEGLU4	RSPv5	3183.52	1874.96
3629	TEGLU10	RSPagl5	4332.09	1522.37
3635	TEGLU10	RSPv6a	3574.14	1738.24
3637	TEGLU3	RSPagl6a	4111.24	1562.46
3641	TEGLU8	VISp2/3	6425.64	1464.81
3642	TEGLU7	VISp2/3	6523.29	1455.05
36455	TEGLU4	PERI2/3	9283.65	6549.33
36479	TEGLU2	PERI6b	8642.38	6474.46
3652	TEGLU8	VISam5	5058.48	1484.34
36557	TEGLU17	PERI2/3	9193.04	6551.5
36566	TEGLU4	PERI6a	8710.74	6484.23
3657	TEGLU8	RSPv2/3	2672.92	1933.88
3658	TEGLU10	RSPv5	2910.09	1933.55
36590	TEGLU11	PERI1	9371.53	6578.63
366	TEGLU7	RSPd2/3	3330	917.948
3660	TEGLU11	RSPv5	3300.71	1845.66
367	TEGLU7	RSPd2/3	3662.03	859.356
3673	TEGLU7	VISp2/3	6352.4	1474.58
3674	TEGLU7	RSPv2	2643.18	1934.83
369	TEGLU7	RSPv2/3	2626.89	1123.02
3693	TEGLU8	VISam4	5130.09	1490.85
3702	TEGLU10	RSPagl6a	4101.47	1582
3706	TEGLU8	RSPv2	2631.03	1943.4
3708	TEGLU8	RSPv2/3	2714.78	1943.32
371	TEGLU11	RSPagl1	4247.95	800.763
3726	TEGLU6	RSPv2/3	2822.2	1938.43
3730	TEGLU8	VISp2/3	6093.61	1494.11
37337	TEGLU4	PERI6a	8700.98	6611.18
37351	TEGLU2	PERI6b	8613.09	6601.41
374	TEGLU7	RSPd5	3281.18	927.714
3740	TEGLU11	RSPv6a	3691.32	1718.71
3742	TEGLU8	RSPd6a	4046.13	1598.27
37460	TEGLU2	PERI6a	8603.32	6620.95
3761	TEGLU4	RSPv5	3251.88	1884.72
3768	TEGLU4	RSPv5	3261.65	1884.72
3769	TEGLU11	RSPv6a	3564.37	1767.54
3774	TEGLU8	VISam4	5246.74	1497.9
3777	TEGLU7	VISp2/3	6513.53	1494.11
3781	TEGLU7	RSPv2/3	2724.55	1957.96
3785	TEGLU11	VISam5	4951.06	1503.87
3792	TEGLU11	VISam5	4902.23	1513.64
3797	TEGLU10	RSPv6a	3622.97	1757.77
3808	TEGLU10	RSPd6a	3774.15	1694.48
3813	TEGLU7	VISp2/3	5917.84	1503.87
3822	TEGLU10	RSPagl5	4277.25	1562.46
3824	TEGLU8	VISam5	5048.71	1503.87
3826	TEGLU8	VISam4	5356.34	1508.72
383	TEGLU8	RSPagl2/3	3871.98	830.06
3837	TEGLU8	VISp4	5624.87	1523.4
3840	TEGLU11	RSPv5	2981.7	1957.96
3841	TEGLU4	RSPv5	3183.52	1923.78
3869	TEGLU4	VISam5	4887.61	1518.54
3870	TEGLU10	VISam5	4912	1523.4
3879	TEGLU8	RSPv2	2705.02	1982.38
3881	TEGLU11	RSPv6a	3369.07	1874.96
3882	TEGLU11	RSPv6a	3480.82	1831.56
3885	TEGLU11	VISam4	5229.37	1523.4
3889	TEGLU11	RSPv5	2978.45	1962.85
3890	TEGLU4	RSPv5	2991.47	1967.73
3894	TEGLU11	RSPv6a	3463.04	1828.6
3897	TEGLU11	RSPd6a	3994.05	1640.59
390	TEGLU7	RSPd5	3261.65	937.479
3911	TEGLU8	RSPv2/3	2753.84	1982.38
3916	TEGLU3	RSPv6a	3642.5	1767.54
3919	TEGLU8	VISam4	5244.02	1533.17
392	TEGLU7	RSPd2/3	3642.5	869.121
3921	TEGLU8	VISp2/3	6464.7	1513.64
3932	TEGLU8	VISp4	5488.16	1533.17
3933	TEGLU8	VISp2/3	6127.79	1523.4
3939	TEGLU8	VISp2/3	5995.96	1523.4
3947	TEGLU8	VISam4	5419.8	1533.17
3949	TEGLU7	VISp2/3	6318.22	1523.4
3955	TEGLU7	VISp2/3	6337.75	1523.4
3960	TEGLU8	RSPv5	2893.36	1978.85
3962	TEGLU7	VISp2/3	6831.72	1522.59
3968	TEGLU8	VISam4	5331.91	1533.17
3972	TEGLU4	RSPv5	3091.93	1960.41
3973	TEGLU11	RSPv6a	3509.04	1829.39
3976	TEGLU8	RSPv2/3	2780.34	1992.6
3980	TEGLU10	RSPv6a	3710.85	1757.77
3983	TEGLU8	VISam5	4579.98	1552.7
3989	TEGLU11	VISam5	4858.29	1542.93
3991	TEGLU11	VISam5	5087.78	1542.93
3992	TEGLU8	VISp4	5751.82	1542.93
4000	TEGLU3	RSPv6a	3642.5	1787.07
4012	TEGLU4	RSPagl6a	4169.83	1611.29
4013	TEGLU4	RSPagl5	4423.73	1572.23
4017	TEGLU8	VISp4	5683.47	1542.93
4019	TEGLU7	VISp2/3	6874.85	1533.17
402	TEGLU8	RSPagl2/3	4184.48	810.529
4021	TEGLU11	RSPv2/3	2809.44	1993.1
4023	TEGLU4	RSPv5	3297.03	1922.56
4026	TEGLU10	VISam5	4472.56	1567.35
403	TEGLU7	RSPd5	2983.33	1015.6
4046	TEGLU8	RSPv2/3	2893.82	1997.03
4049	TEGLU11	RSPd6a	3765.74	1746.83
4051	TEGLU11	RSPagl6a	4121.54	1633.94
4053	TEGLU11	RSPv2/3	2748.57	2000.5
4067	TEGLU8	RSPv2/3	2830.57	1997.2
4068	TEGLU4	RSPv5	3115.16	1982.38
4074	TEGLU8	VISam5	5234.26	1552.7
4075	TEGLU7	VISp4	5703	1562.46
4077	TEGLU8	VISp4	5810.42	1562.46
4086	TEGLU10	RSPv6a	3515.55	1855.43
4089	TEGLU11	VISam5	4814.35	1552.7
4095	TEGLU3	RSPv6a	3696.15	1772.48
4097	TEGLU10	RSPd6a	3847.57	1728.48
4099	TEGLU10	VISam5	4521.38	1582
4101	TEGLU8	VISp4	5517.45	1562.46
4107	TEGLU7	VISp4	5683.47	1562.46
411	TEGLU7	RSPd5	3037.04	1005.84
4115	TEGLU8	VISp2/3	6894.38	1552.7
4123	TEGLU10	VISam5	4755.75	1562.46
4127	TEGLU8	VISp4	5908.07	1562.46
4135	TEGLU10	RSPv5	2997.98	1997.03
4140	TEGLU11	VISam5	4745.99	1572.23
4147	TEGLU11	RSPd6a	4091.71	1660.12
4152	TEGLU4	RSPv5	3139.4	1987.26
4154	TEGLU3	RSPv6a	3740.15	1777.3
4155	TEGLU10	RSPd6a	3938.71	1702.44
4158	TEGLU8	VISp4	5966.66	1572.23
4159	TEGLU8	VISp2/3	6161.97	1572.23
4167	TEGLU11	RSPv6a	3472.82	1883.51
417	TEGLU7	RSPd5	3056.57	1005.84
4172	TEGLU11	VISp4	5864.13	1572.23
4173	TEGLU11	RSPv5	3046.81	2011.67
4179	TEGLU4	RSPv5	3383.69	1918.76
4180	TEGLU3	RSPv6a	3539.9	1865.31
4186	TEGLU8	VISp4	5478.39	1572.23
4190	TEGLU8	RSPv2/3	2802.67	2026.32
4191	TEGLU8	RSPv2/3	2851.5	2031.2
4192	TEGLU11	RSPv2/3	2914.43	2026.32
4196	TEGLU8	VISp2/3	6425.64	1562.46
4203	TEGLU11	RSPv6a	3710.85	1796.83
4204	TEGLU11	RSPd6a	3769.45	1777.3
421	TEGLU7	RSPv5	2880.79	1064.43
4212	TEGLU8	RSPv2	2734.31	2026.32
4213	TEGLU11	RSPv2/3	2933.96	2024.69
4215	TEGLU4	RSPv6a	3417.89	1914.02
4217	TEGLU11	VISp4	5834.83	1582
4232	TEGLU11	VISam5	4745.99	1591.76
4234	TEGLU8	VISp4	5927.6	1582
4236	TEGLU8	RSPv5	3315.34	1957.98
4238	TEGLU3	RSPv6a	3608.3	1845.7
424	TEGLU7	RSPagl2/3	3793.86	869.121
4245	TEGLU8	RSPv2/3	2798.6	2038.53
4263	TEGLU11	RSPv5	3325.1	1957.98
4272	TEGLU8	RSPv2/3	2779.07	2038.53
4278	TEGLU11	VISp4	5439.33	1591.76
428	TEGLU7	RSPd5	3027.28	1015.6
4281	TEGLU7	VISp2/3	6503.76	1582
4286	TEGLU11	RSPagl6a	4262.06	1646.01
4294	TEGLU8	VISp4	5761.59	1591.76
4296	TEGLU8	VISp2/3	6269.39	1601.53
4307	TEGLU11	VISam5	5038.95	1591.76
4309	TEGLU8	VISp4	5742.06	1601.53
4314	TEGLU10	RSPv2/3	2861.26	2050.74
4324	TEGLU8	VISam4	5387.25	1595.02
4327	TEGLU7	VISp2/3	6952.97	1591.76
4329	TEGLU11	RSPv5	2997.98	2033.65
4332	TEGLU10	RSPd6a	4023.35	1708.95
4333	TEGLU7	VISp4	5922.72	1601.53
4339	TEGLU10	RSPv5	3012.57	2044.22
4341	TEGLU3	RSPv6a	3749.92	1816.37
4342	TEGLU10	RSPd6a	3896.4	1757.77
4358	TEGLU11	RSPv2/3	2871.03	2055.62
4362	TEGLU10	VISam5	4648.33	1621.06
4374	TEGLU3	RSPv6a	3642.5	1855.43
4375	TEGLU10	RSPd6a	3974.52	1728.48
4379	TEGLU11	RSPv6a	3541.18	1896.93
4396	TEGLU11	VISam5	5107.31	1611.29
4402	TEGLU8	VISp4	6064.32	1611.29
4408	TEGLU10	RSPv5	3300.71	1992.14
4410	TEGLU4	RSPv6a	3509.04	1920.53
4417	TEGLU8	VISp2/3	6367.04	1611.29
4421	TEGLU7	RSPv2/3	2805.4	2056.85
4423	TEGLU4	RSPv5	3134.7	2040.97
4427	TEGLU10	RSPv6a	3710.85	1835.9
4432	TEGLU8	VISp2/3	6230.33	1621.06
4434	TEGLU8	VISp2/3	6259.63	1621.06
4451	TEGLU4	RSPagl6a	4267.48	1669.88
4460	TEGLU8	RSPv2	2744.08	2070.27
4461	TEGLU11	RSPv2/3	2785.87	2056.85
4466	TEGLU8	VISp4	5598.83	1624.31
4468	TEGLU11	VISp2/3	6441.1	1620.24
4471	TEGLU7	RSPv2	2763.61	2070.27
4473	TEGLU10	RSPv2/3	2997.98	2065.38
4475	TEGLU11	RSPv6a	3564.37	1904.25
4478	TEGLU3	RSPd6a	3847.57	1796.83
4480	TEGLU8	VISam5	5253.79	1621.06
4484	TEGLU8	VISp2/3	6425.64	1621.06
4486	TEGLU7	RSPv2	2749.64	2067.86
4489	TEGLU3	RSPv5	3403.18	1967.79
4495	TEGLU8	RSPv2	2783.14	2070.27
4497	TEGLU11	RSPv2/3	2910.09	2070.27
4498	TEGLU11	RSPv2/3	3002.68	2063.67
4501	TEGLU10	VISam5	4799.94	1621.39
4506	TEGLU8	VISp2/3	6264.91	1634.08
4507	TEGLU7	VISp2/3	6689.3	1621.06
4509	TEGLU10	RSPv2/3	2929.62	2080.03
4511	TEGLU11	RSPv5	3383.53	1977.68
4512	TEGLU3	RSPd6a	4013.58	1738.24
4515	TEGLU11	VISam5	5019.42	1621.06
4523	TEGLU8	RSPv1	2714.78	2075.15
4539	TEGLU7	VISp4	5488.16	1630.82
4544	TEGLU11	RSPv2/3	2880.79	2075.15
4552	TEGLU3	RSPv6a	3798.74	1826.13
4553	TEGLU3	RSPd6a	3949.93	1762.84
4556	TEGLU6	RSPv2	2724.55	2080.03
4561	TEGLU10	VISam5	5146.37	1640.59
457	TEGLU7	RSPd5	3100.52	1005.84
4570	TEGLU8	VISp4	5663.94	1640.59
4571	TEGLU8	VISp4	5952.83	1639.77
4573	TEGLU11	VISp2/3	6406.11	1630.82
4577	TEGLU3	RSPv5	3466.72	1972.61
458	TEGLU7	RSPd5	3163.99	1005.84
4585	TEGLU8	RSPv2	2744.08	2084.91
4586	TEGLU4	RSPv5	3290.94	2031.2
4590	TEGLU8	VISp4	5735.19	1644.21
4597	TEGLU11	RSPv5	3163.99	2060.5
4601	TEGLU3	RSPv6a	3549.66	1928.73
4603	TEGLU3	RSPv6a	3769.45	1845.66
4606	TEGLU10	RSPagl6a	4345.61	1679.65
461	TEGLU7	RSPd5	3203.05	996.071
4613	TEGLU10	VISp5	5400.27	1640.59
4617	TEGLU8	VISp2/3	6425.64	1650.35
462	TEGLU7	RSPd5	3261.65	966.775
4621	TEGLU3	RSPv6a	3701.09	1884.72
4622	TEGLU4	RSPv6a	3749.92	1855.43
4625	TEGLU7	VISp2/3	6741.39	1647.1
4627	TEGLU8	RSPv2/3	2871.03	2099.56
4629	TEGLU11	RSPv2/3	2923.11	2093.87
4635	TEGLU8	VISp2/3	6489.93	1649.54
4637	TEGLU8	RSPv2/3	2890.56	2094.68
4638	TEGLU4	RSPv5	3266.52	2045.86
4640	TEGLU11	VISam5	4951.06	1650.35
4641	TEGLU8	VISp4	5995.96	1660.12
4653	TEGLU11	VISam5	5117.07	1650.35
4656	TEGLU8	RSPv2/3	2846.07	2094.68
4658	TEGLU10	RSPv5	3110.24	2083.38
4660	TEGLU4	RSPv5	3456.95	1982.38
4661	TEGLU3	RSPv6a	3515.55	1953.08
4663	TEGLU10	RSPv6a	3715.56	1870.26
4664	TEGLU3	RSPd6a	3876.87	1816.37
4668	TEGLU8	VISam5	5395.39	1650.35
4669	TEGLU8	VISp4	5663.94	1650.35
4670	TEGLU11	VISp4	5976.43	1660.12
4673	TEGLU8	RSPv2/3	2822.2	2102
4674	TEGLU8	RSPv2/3	2841.73	2109.33
4679	TEGLU3	RSPv6a	3590.01	1935.99
4681	TEGLU3	RSPv6a	3818.27	1835.9
4684	TEGLU11	VISp4	5732.29	1660.12
4693	TEGLU11	VISp2/3	6909.02	1660.12
4698	TEGLU8	VISp4	5556.52	1660.12
4702	TEGLU11	RSPv2/3	2935.67	2105.85
4704	TEGLU11	RSPv6a	3652.26	1914.02
4707	TEGLU11	VISp4	5761.59	1660.12
4711	TEGLU8	VISp2/3	7031.09	1650.35
4714	TEGLU10	RSPd6a	3863.43	1824.92
4717	TEGLU8	VISp4	5610.23	1669.88
4718	TEGLU8	VISp4	5683.47	1669.88
4721	TEGLU6	RSPv2/3	2874.28	2103.63
4722	TEGLU8	RSPv2/3	2880.79	2104.44
4725	TEGLU4	VISam5	4482.32	1689.42
4728	TEGLU10	VISam5	4936.89	1664.04
4739	TEGLU4	VISam5	4794.81	1669.88
4742	TEGLU8	VISp4	5995.96	1679.65
4747	TEGLU8	RSPv2/3	2855.84	2112.31
4748	TEGLU3	RSPv5	3452.06	1997.03
4767	TEGLU10	VISam5	4648.33	1679.65
4772	TEGLU11	RSPv2/3	2910.35	2117.21
4781	TEGLU7	VISp2/3	7053.88	1656.86
4785	TEGLU10	RSPv2/3	3002.59	2114.51
479	TEGLU11	RSPv5	2792.91	1113.26
4790	TEGLU10	VISam5	4999.89	1660.12
4791	TEGLU8	VISp4	5546.75	1669.88
4795	TEGLU11	VISp4	6230.33	1679.65
4797	TEGLU7	VISp2/3	6633.97	1676.39
480	TEGLU7	RSPv5	2885.68	1083.96
4808	TEGLU10	RSPv6a	3539.95	1972.63
4811	TEGLU8	VISp4	5781.12	1679.65
4813	TEGLU8	VISp4	5859.24	1679.65
4817	TEGLU8	RSPv2	2787.3	2112.98
4818	TEGLU4	RSPv5	3090.02	2105.63
4822	TEGLU7	VISp2/3	6415.87	1679.65
4823	TEGLU7	VISp2/3	6620.95	1679.65
4827	TEGLU4	RSPv5	3349.53	2060.5
4831	TEGLU8	VISp4	5961.78	1689.42
4832	TEGLU8	VISp2/3	6607.11	1688.6
4837	TEGLU4	VISam5	4540.91	1699.18
4843	TEGLU3	RSPv6a	3668.13	1932.33
4859	TEGLU11	VISp4	5624.87	1689.42
4865	TEGLU4	RSPv5	3359.3	2060.5
4868	TEGLU3	RSPv6a	3793.68	1875.32
4874	TEGLU7	VISp2/3	6318.22	1689.42
4875	TEGLU8	VISp2/3	6367.04	1689.42
4881	TEGLU6	RSPv2/3	2951.95	2124.51
4883	TEGLU3	RSPd6a	3870.84	1854.46
4888	TEGLU8	VISp2/3	6489.93	1698.37
4898	TEGLU11	RSPv2/3	2919.46	2131.02
4904	TEGLU11	VISp5	5502.81	1699.18
4907	TEGLU8	RSPv2	2851.5	2138.62
4908	TEGLU7	RSPv2	2865.45	2133.98
4912	TEGLU3	RSPv6a	3779.21	1894.49
4914	TEGLU8	VISp4	5898.31	1699.18
4915	TEGLU8	VISp2/3	6347.51	1708.95
4925	TEGLU8	VISp4	5693.23	1699.18
4926	TEGLU7	VISp2/3	6650.24	1699.18
4933	TEGLU3	RSPd6a	4009.63	1816.11
4936	TEGLU4	RSPagl5	4474.73	1719.25
4944	TEGLU11	RSPv5	3383.44	2060.77
4957	TEGLU8	VISp2/3	6562.35	1708.95
4966	TEGLU8	VISp4	6044.79	1708.95
4975	TEGLU6	RSPv2/3	3037.04	2139.23
4977	TEGLU3	RSPv5	3463.05	2033.65
4982	TEGLU8	VISp4	5878.77	1718.71
4985	TEGLU8	VISp2/3	6415.87	1708.95
4989	TEGLU3	RSPv6a	3574.14	1992.14
4991	TEGLU11	RSPv6a	3832.86	1879.9
4993	TEGLU11	VISam5	4527.08	1717.9
5000	TEGLU11	RSPv2	2861.26	2158.15
5026	TEGLU11	RSPv6a	3852.43	1879.86
5033	TEGLU11	RSPagl6a	4316.31	1752.89
[truncated: 7,557 more rows]

## Sheet: fig6e_middle
cellID	celltype_pred	region	x	y
10026	TEGLU3	VISp5	0.205215	6746.12
10028	TEGLU4	VISp5	0.40778	7313.94
10039	TEGLU11	VISp6a	0.0829187	6399.38
10074	TEGLU4	VISp5	0.370069	7233.06
10090	TEGLU3	VISp6a	0.164254	6649.52
10115	TEGLU10	VISp6a	0.159887	6676.2
10116	TEGLU4	VISp5	0.331293	7123.12
10117	TEGLU11	VISp5	0.393932	7300.72
10132	TEGLU3	VISp5	0.207612	6811.51
10162	TEGLU3	VISp6a	0.111363	6519.09
10163	TEGLU11	VISp5	0.284784	7027.06
10205	TEGLU2	VISp6a	0.00179727	6227.97
10268	TEGLU3	VISp6a	0.0413733	6359.71
10379	TEGLU10	VISp6a	0.138422	6673.93
10380	TEGLU4	VISp5	0.221941	6910.73
10469	TEGLU10	VISp6a	0.128089	6683.7
10486	TEGLU11	VISp5	0.241437	7005.07
10489	TEGLU11	VISp5	0.440487	7549.9
10502	TEGLU3	VISp5	0.217574	6937.41
10503	TEGLU2	VISp5	0.271265	7089.64
10551	TEGLU11	VISp6a	0.156533	6803.41
10552	TEGLU10	VISp6a	0.184834	6870.63
10571	TEGLU3	VISp6a	0.175643	6846.74
10605	TEGLU3	VISp6a	0.127504	6740.63
10606	TEGLU11	VISp6a	0.184178	6901.32
10607	TEGLU11	VISp5	0.227453	7012.44
10639	TEGLU10	VISp5	0.413056	7530.72
10680	TEGLU10	VISp5	0.260204	7103.85
10698	TEGLU11	VISp5	0.273663	7155.03
10713	TEGLU3	VISp6a	0.0626814	6576.37
10715	TEGLU3	VISp6a	0.119355	6737.06
10721	TEGLU11	VISp5	0.358223	7385.14
10734	TEGLU3	VISp6a	0.174178	6882.37
10775	TEGLU2	VISp6a	0.0634806	6598.17
10818	TEGLU11	VISp5	0.320803	7347.28
10838	TEGLU3	VISp6a	0.0413581	6545.57
10839	TEGLU3	VISp6a	0.0493657	6577.68
10843	TEGLU8	VISp5	0.382643	7503.08
10871	TEGLU10	VISp6a	0.186576	6966.71
10900	TEGLU3	VISp6a	0.0531478	6607.94
10902	TEGLU2	VISp6a	0.0919245	6717.88
10939	TEGLU10	VISp6a	0.135283	6879.87
10963	TEGLU10	VISp6a	0.203088	7052.59
11003	TEGLU10	VISp5	0.36488	7526.86
11047	TEGLU11	VISp5	0.335132	7446.5
11119	TEGLU10	VISp5	0.360593	7557.75
11138	TEGLU10	VISp5	0.348662	7523.92
11153	TEGLU3	VISp5	0.212251	7156.69
11233	TEGLU3	VISp6a	0.168308	7051.63
11241	TEGLU3	VISp6a	0.0430291	6696.43
11253	TEGLU11	VISp6a	0.133455	6943.41
11285	TEGLU11	VISp5	0.305518	7440.66
11302	TEGLU3	VISp6a	0.100502	6878.91
11303	TEGLU4	VISp5	0.225781	7234.11
11343	TEGLU3	VISp6a	0.0493246	6731.34
11362	TEGLU10	VISp6a	0.123256	6953.23
11381	TEGLU4	VISp5	0.321231	7504.74
11416	TEGLU3	VISp6a	0.0850029	6893.56
11434	TEGLU3	VISp6a	0.203517	7210.05
11496	TEGLU3	VISp6a	0.0738708	6881.53
11582	TEGLU10	VISp5	0.262588	7436.12
11663	TEGLU3	VISp6a	0.0963491	6984.32
11664	TEGLU10	VISp5	0.226794	7334.64
11720	TEGLU3	VISp5	0.205329	7332.37
11733	TEGLU11	VISp5	0.23814	7425.4
11771	TEGLU2	VISp6a	0.0304359	6826.72
11790	TEGLU4	VISp5	0.211295	7349.29
11895	TEGLU3	VISp6a	0.15622	7232.2
12097	TEGLU4	VISp5	0.239154	7525.93
12234	TEGLU4	VISp5	0.222855	7518.78
12361	TEGLU10	VISp6a	0.0850603	7186.69
12392	TEGLU10	VISp6a	0.168579	7423.48
12473	TEGLU4	VISp6a	0.0888423	7216.94
12487	TEGLU3	VISp6a	0.133585	7343.8
12517	TEGLU2	VISp6a	0.120545	7316.63
12555	TEGLU3	VISp6a	0.120447	7349.95
12614	TEGLU10	VISp5	0.192656	7569.87
12644	TEGLU3	VISp6a	0.115902	7371.78
12677	TEGLU11	VISp6a	0.180725	7536.04
12685	TEGLU3	VISp6a	0.133279	7428.65
12710	TEGLU11	VISp6a	0.113718	7385.12
12769	TEGLU10	VISp6a	0.174174	7576.06
12858	TEGLU2	VISp6a	0.043729	7225.75
12933	TEGLU11	VISp6a	0.0922535	7382.86
13045	TEGLU11	VISp6a	0.135612	7544.85
1309	TEGLU7	VISp1	0.82773	5464.31
13300	TEGLU4	VISp6a	0.0433581	7361.41
13352	TEGLU3	VISp6a	0.0650371	7442.41
13378	TEGLU3	VISp6a	0.0986474	7557.23
13402	TEGLU2	VISp6a	0.0576157	7434.39
13687	TEGLU2	VISp6b	0.00866779	7388.56
13812	TEGLU2	VISp6b	0.0147574	7456.1
1391	TEGLU7	VISp1	0.780911	5390.16
13934	TEGLU2	VISp6b	0.0193387	7508.15
1396	TEGLU11	VISp1	0.806958	5444.48
13984	TEGLU3	VISp6b	0.013373	7491.24
13985	TEGLU3	VISp6b	0.0372356	7558.89
1492	TEGLU11	VISp1	0.935465	5796.62
1643	TEGLU7	VISp2/3	0.77967	5477.78
1668	TEGLU7	VISp2/3	0.775959	5473.77
1712	TEGLU7	VISp2/3	0.749913	5419.45
1737	TEGLU7	VISp1	0.894473	5790.26
1778	TEGLU7	VISp1	0.889306	5795.14
1790	TEGLU7	VISp1	0.848346	5698.54
1806	TEGLU7	VISp2/3	0.754494	5471.51
1838	TEGLU11	VISp2/3	0.726723	5402.53
1904	TEGLU7	VISp2/3	0.729247	5438.99
1921	TEGLU7	VISp2/3	0.747943	5511.52
2077	TEGLU11	VISp2/3	0.770422	5614.32
2084	TEGLU7	VISp2/3	0.743576	5538.2
2158	TEGLU7	VISp2/3	0.763072	5632.54
2213	TEGLU7	VISp2/3	0.810797	5767.85
2214	TEGLU7	VISp1	0.839826	5830.63
2269	TEGLU7	VISp2/3	0.773619	5701.51
2283	TEGLU8	VISp2/3	0.817562	5806.57
2339	TEGLU7	VISp2/3	0.772927	5719.07
2384	TEGLU7	VISp1	0.904064	6051.82
2485	TEGLU8	VISp2/3	0.75567	5722.23
2639	TEGLU11	VISp2/3	0.645786	5495.31
2640	TEGLU7	VISp2/3	0.820174	5950.69
2705	TEGLU7	VISp2/3	0.649568	5525.57
2725	TEGLU7	VISp2/3	0.794927	5918.17
2742	TEGLU7	VISp2/3	0.629487	5488.16
2771	TEGLU7	VISp2/3	0.866515	6121.14
2857	TEGLU7	VISp2/3	0.874079	6181.64
2930	TEGLU11	VISp2/3	0.888993	6223.93
2967	TEGLU8	VISp2/3	0.742249	5866.47
2980	TEGLU7	VISp2/3	0.707255	5786.78
2981	TEGLU11	VISp2/3	0.845849	6140.67
3047	TEGLU7	VISp2/3	0.740865	5901.6
3063	TEGLU7	VISp2/3	0.854354	6184.31
3106	TEGLU7	VISp2/3	0.599288	5539.26
3123	TEGLU8	VISp2/3	0.756578	5965.69
3138	TEGLU7	VISp2/3	0.869127	6265.26
3154	TEGLU7	VISp2/3	0.8279	6161.39
3170	TEGLU7	VISp2/3	0.80212	6114.34
3220	TEGLU8	VISp2/3	0.716417	5890.88
3224	TEGLU8	VISp2/3	0.644467	5714.01
3251	TEGLU7	VISp2/3	0.850645	6271.45
3259	TEGLU7	VISp2/3	0.849845	6249.65
3271	TEGLU8	VISp4	0.570366	5515.85
3273	TEGLU7	VISp2/3	0.74068	5969.43
3283	TEGLU7	VISp2/3	0.820088	6191.32
3353	TEGLU11	VISp4	0.555292	5505.66
3362	TEGLU7	VISp2/3	0.729947	5968.3
3364	TEGLU11	VISp4	0.545593	5494.21
3368	TEGLU7	VISp2/3	0.926814	6526.47
3416	TEGLU7	VISp2/3	0.654791	5813.81
3429	TEGLU7	VISp2/3	0.653992	5792.01
3460	TEGLU8	VISp4	0.553375	5526.27
3461	TEGLU8	VISp4	0.577238	5593.92
3462	TEGLU7	VISp2/3	0.831896	6270.37
3500	TEGLU8	VISp2/3	0.640676	5793.32
3501	TEGLU8	VISp2/3	0.669013	5873.66
3503	TEGLU8	VISp2/3	0.747259	6075.98
3530	TEGLU7	VISp2/3	0.709281	5987.83
3567	TEGLU8	VISp4	0.525145	5485.29
3570	TEGLU7	VISp2/3	0.905349	6524.2
3614	TEGLU8	VISp2/3	0.870354	6444.52
3641	TEGLU8	VISp2/3	0.811497	6297.17
3642	TEGLU7	VISp2/3	0.846492	6376.86
3673	TEGLU7	VISp2/3	0.783959	6238.62
3730	TEGLU8	VISp2/3	0.694582	6024.28
3777	TEGLU7	VISp2/3	0.822843	6387.93
3813	TEGLU7	VISp2/3	0.635724	5876.93
3837	TEGLU8	VISp4	0.535907	5632.99
3921	TEGLU8	VISp2/3	0.797596	6355.41
3932	TEGLU8	VISp4	0.488981	5519.47
3933	TEGLU8	VISp2/3	0.689522	6068.53
3939	TEGLU8	VISp2/3	0.649254	5954.35
3949	TEGLU7	VISp2/3	0.747687	6233.44
3955	TEGLU7	VISp2/3	0.753653	6250.35
3962	TEGLU7	VISp2/3	0.904965	6677.73
3992	TEGLU8	VISp4	0.564351	5752.69
4017	TEGLU8	VISp4	0.543471	5693.49
4019	TEGLU7	VISp2/3	0.912542	6720.38
4075	TEGLU7	VISp4	0.539104	5720.17
4077	TEGLU8	VISp4	0.571915	5813.2
4101	TEGLU8	VISp4	0.48243	5559.49
4107	TEGLU7	VISp4	0.533138	5703.26
4115	TEGLU8	VISp2/3	0.908175	6747.06
4127	TEGLU8	VISp4	0.601743	5897.77
4158	TEGLU8	VISp4	0.614474	5953.4
4159	TEGLU8	VISp2/3	0.67413	6122.54
4172	TEGLU11	VISp4	0.583154	5864.6
4186	TEGLU8	VISp4	0.465332	5530.54
4196	TEGLU8	VISp2/3	0.759833	6346
4217	TEGLU11	VISp4	0.569039	5844.11
4234	TEGLU8	VISp4	0.597376	5924.45
4278	TEGLU11	VISp4	0.443068	5506.48
4281	TEGLU7	VISp2/3	0.773363	6423.42
4294	TEGLU8	VISp4	0.541501	5785.56
4296	TEGLU8	VISp2/3	0.691442	6230.21
4309	TEGLU8	VISp4	0.530369	5773.53
4327	TEGLU7	VISp2/3	0.905406	6817.33
4333	TEGLU7	VISp4	0.585552	5929.99
4402	TEGLU8	VISp4	0.623636	6057.5
4417	TEGLU8	VISp2/3	0.716104	6319.67
4432	TEGLU8	VISp2/3	0.669178	6206.15
4434	TEGLU8	VISp2/3	0.678126	6231.52
4466	TEGLU8	VISp4	0.474566	5660.89
4468	TEGLU11	VISp2/3	0.733988	6388.28
4484	TEGLU8	VISp2/3	0.728834	6375.29
4506	TEGLU8	VISp2/3	0.672853	6242.61
4507	TEGLU7	VISp2/3	0.809371	6603.64
4539	TEGLU7	VISp4	0.437317	5568.3
4570	TEGLU8	VISp4	0.485841	5725.41
4571	TEGLU8	VISp4	0.574514	5975.19
4573	TEGLU11	VISp2/3	0.717702	6363.26
4590	TEGLU8	VISp4	0.505691	5788.92
4613	TEGLU10	VISp5	0.405305	5497.06
4617	TEGLU8	VISp2/3	0.713335	6389.94
4625	TEGLU7	VISp2/3	0.811502	6661.76
4635	TEGLU8	VISp2/3	0.733403	6445.21
4641	TEGLU8	VISp4	0.576924	6022.71
4669	TEGLU8	VISp4	0.480675	5730.29
4670	TEGLU11	VISp4	0.570959	6005.8
4684	TEGLU11	VISp4	0.496388	5794.37
4693	TEGLU11	VISp2/3	0.855819	6813.45
4698	TEGLU8	VISp4	0.442697	5642.14
4707	TEGLU11	VISp4	0.505336	5819.74
4711	TEGLU8	VISp2/3	0.89827	6914.28
4717	TEGLU8	VISp4	0.453936	5693.54
4718	TEGLU8	VISp4	0.476307	5756.97
4742	TEGLU8	VISp4	0.566592	6032.48
4781	TEGLU7	VISp2/3	0.901786	6937.27
4791	TEGLU8	VISp4	0.434548	5638.57
4795	TEGLU11	VISp4	0.638179	6235.45
4797	TEGLU7	VISp2/3	0.763192	6583.38
4811	TEGLU8	VISp4	0.500969	5846.42
4813	TEGLU8	VISp4	0.524832	5914.08
4822	TEGLU7	VISp2/3	0.694853	6396.13
4823	TEGLU7	VISp2/3	0.757492	6573.73
4831	TEGLU8	VISp4	0.550985	6007.76
4832	TEGLU8	VISp2/3	0.748531	6566.23
4859	TEGLU11	VISp4	0.448078	5715.99
4874	TEGLU7	VISp2/3	0.659858	6316.44
4875	TEGLU8	VISp2/3	0.674773	6358.73
4888	TEGLU8	VISp2/3	0.707571	6469.62
4904	TEGLU11	VISp5	0.405626	5615.16
4914	TEGLU8	VISp4	0.52643	5957.67
4915	TEGLU8	VISp2/3	0.658474	6351.58
4925	TEGLU8	VISp4	0.463791	5780.07
4926	TEGLU7	VISp2/3	0.756108	6608.87
4957	TEGLU8	VISp2/3	0.724096	6537.64
4966	TEGLU8	VISp4	0.566006	6089.41
4982	TEGLU8	VISp4	0.510132	5950.52
4985	TEGLU8	VISp2/3	0.679354	6410.78
5061	TEGLU7	VISp2/3	0.833076	6885.69
5082	TEGLU11	VISp4	0.452766	5807.41
5083	TEGLU7	VISp2/3	0.842025	6911.06
5146	TEGLU7	VISp2/3	0.700248	6543.26
5157	TEGLU11	VISp4	0.464005	5858.8
5182	TEGLU4	VISp5	0.404349	5689.66
5183	TEGLU7	VISp4	0.545341	6108.94
5192	TEGLU8	VISp4	0.506564	5999
5193	TEGLU8	VISp4	0.518495	6032.83
5240	TEGLU8	VISp4	0.56919	6194.47
5245	TEGLU11	VISp4	0.510346	6029.25
5249	TEGLU7	VISp2/3	0.844423	6976.45
5255	TEGLU7	VISp2/3	0.779333	6804.92
5265	TEGLU8	VISp4	0.543157	6122.28
5312	TEGLU8	VISp4	0.63504	6441.39
5321	TEGLU4	VISp5	0.373935	5662.02
5333	TEGLU8	VISp4	0.520893	6098.22
5350	TEGLU7	VISp2/3	0.652937	6492.13
5362	TEGLU7	VISp2/3	0.862307	7045.06
5371	TEGLU10	VISp5	0.403764	5746.6
5372	TEGLU10	VISp4	0.428425	5836.05
5373	TEGLU8	VISp4	0.491065	6013.65
5432	TEGLU10	VISp4	0.481424	6005.85
5462	TEGLU11	VISp4	0.541188	6214.35
5470	TEGLU11	VISp5	0.333774	5587.22
5483	TEGLU4	VISp5	0.345706	5621.05
5501	TEGLU8	VISp2/3	0.749986	6806.35
5514	TEGLU11	VISp4	0.424591	5877.26
5515	TEGLU11	VISp4	0.631472	6489.86
5540	TEGLU10	VISp5	0.371859	5714.73
5542	TEGLU8	VISp4	0.502411	6104.41
5545	TEGLU8	VISp4	0.607343	6414.94
5556	TEGLU8	VISp2/3	0.679996	6646.97
5570	TEGLU4	VISp5	0.384589	5770.36
5572	TEGLU11	VISp4	0.437588	5940.15
5584	TEGLU11	VISp5	0.335373	5630.81
5599	TEGLU8	VISp4	0.618156	6491.17
5657	TEGLU7	VISp1	0.931938	7322.23
5666	TEGLU10	VISp5	0.383897	5787.92
5669	TEGLU8	VISp4	0.567448	6347.4
5712	TEGLU10	VISp4	0.436204	5975.29
5721	TEGLU11	VISp4	0.445152	6000.66
5725	TEGLU7	VISp2/3	0.83212	7078.28
5763	TEGLU11	VISp5	0.38997	5844.2
5764	TEGLU8	VISp4	0.474967	6103.1
5777	TEGLU8	VISp4	0.592909	6458.65
5799	TEGLU4	VISp5	0.398226	5887.14
5802	TEGLU7	VISp2/3	0.801707	7050.65
5817	TEGLU7	VISp2/3	0.727936	6861.02
5836	TEGLU8	VISp4	0.614588	6539.65
5848	TEGLU10	VISp5	0.298994	5586.26
5849	TEGLU11	VISp4	0.442277	6031.57
5862	TEGLU8	VISp4	0.608356	6515.47
5890	TEGLU8	VISp4	0.499057	6231.62
5891	TEGLU8	VISp4	0.584747	6472.94
5930	TEGLU8	VISp4	0.627852	6609.8
5931	TEGLU7	VISp2/3	0.791374	7060.41
5942	TEGLU8	VISp4	0.463263	6130.13
5972	TEGLU11	VISp2/3	0.891991	7326.16
5989	TEGLU8	VISp4	0.451332	6096.3
6010	TEGLU11	VISp5	0.342459	5787.62
6012	TEGLU8	VISp2/3	0.664711	6740.35
6013	TEGLU11	VISp2/3	0.67366	6765.72
6014	TEGLU11	VISp2/3	0.706471	6858.75
6051	TEGLU8	VISp4	0.517061	6321.72
6052	TEGLU8	VISp4	0.567077	6483.06
6054	TEGLU8	VISp4	0.619969	6613.49
6079	TEGLU8	VISp4	0.608837	6601.46
6088	TEGLU7	VISp2/3	0.783212	7074.7
6105	TEGLU10	VISp5	0.317904	5737.53
6108	TEGLU8	VISp4	0.636481	6699.37
6117	TEGLU10	VISp5	0.367121	5877.07
6119	TEGLU8	VISp2/3	0.707803	6895.08
6132	TEGLU10	VISp5	0.30299	5695.25
6148	TEGLU7	VISp2/3	0.672275	6800.86
6158	TEGLU4	VISp5	0.421718	6090.46
6160	TEGLU8	VISp4	0.561911	6487.95
6161	TEGLU8	VISp2/3	0.696937	6890.31
6163	TEGLU7	VISp2/3	0.828767	7205.49
6170	TEGLU10	VISp5	0.280619	5631.82
6193	TEGLU10	VISp5	0.253081	5573.27
6219	TEGLU11	VISp5	0.439615	6141.21
6252	TEGLU10	VISp4	0.468059	6260.91
6263	TEGLU3	VISp5	0.301606	5730.38
6273	TEGLU10	VISp5	0.260645	5633.78
6283	TEGLU10	VISp5	0.43843	6181.79
6293	TEGLU8	VISp2/3	0.659759	6823.96
6305	TEGLU4	VISp5	0.33005	5850.09
6306	TEGLU7	VISp2/3	0.810285	7211.68
6341	TEGLU7	VISp2/3	0.808101	7225.02
6380	TEGLU11	VISp4	0.559142	6558.22
6393	TEGLU11	VISp5	0.327866	5863.43
6394	TEGLU8	VISp4	0.626935	6748.8
6453	TEGLU11	VISp5	0.232416	5592.8
6456	TEGLU4	VISp5	0.439137	6237.5
6458	TEGLU11	VISp4	0.48617	6390.39
6460	TEGLU8	VISp4	0.611449	6745.58
6461	TEGLU8	VISp2/3	0.729962	7062.07
6462	TEGLU7	VISp2/3	0.764957	7141.76
6463	TEGLU7	VISp2/3	0.857997	7364.86
6482	TEGLU8	VISp4	0.513015	6466.5
6485	TEGLU7	VISp2/3	0.851459	7387.01
6543	TEGLU8	VISp4	0.600317	6733.55
6603	TEGLU8	VISp4	0.583219	6704.61
6621	TEGLU11	VISp5	0.337828	5989.33
6624	TEGLU8	VISp2/3	0.71963	7071.84
6670	TEGLU11	VISp5	0.290103	5854.02
6683	TEGLU10	VISp5	0.353541	6053.41
6685	TEGLU8	VISp2/3	0.661572	6946.29
6709	TEGLU3	VISp5	0.233429	5693.33
6736	TEGLU8	VISp5	0.459539	6393
6739	TEGLU7	VISp2/3	0.806931	7338.89
6749	TEGLU4	VISp5	0.387951	6190.03
6753	TEGLU7	VISp2/3	0.804747	7352.23
6763	TEGLU7	VISp2/3	0.85664	7455.41
6770	TEGLU11	VISp5	0.384169	6159.78
6793	TEGLU11	VISp4	0.555775	6703.29
6794	TEGLU8	VISp4	0.601064	6826.81
6795	TEGLU8	VISp4	0.621411	6871.48
6796	TEGLU7	VISp2/3	0.857639	7482.66
6806	TEGLU11	VISp4	0.480126	6480.67
6912	TEGLU8	VISp2/3	0.670734	7050.39
6920	TEGLU7	VISp2/3	0.873352	7546.74
6953	TEGLU8	VISp4	0.561968	6781.07
6955	TEGLU7	VISp2/3	0.836174	7480.39
7007	TEGLU7	VISp2/3	0.692946	7145.92
7033	TEGLU8	VISp4	0.58663	6870.52
7078	TEGLU8	VISp2/3	0.679098	7132.69
7079	TEGLU7	VISp2/3	0.68208	7141.15
7080	TEGLU7	VISp2/3	0.863819	7578.3
7111	TEGLU11	VISp5	0.477065	6579.41
7137	TEGLU11	VISp4	0.542674	6783.33
7138	TEGLU7	VISp2/3	0.782111	7403.06
7143	TEGLU11	VISp5	0.415025	6418.16
7169	TEGLU7	VISp2/3	0.685863	7171.41
7170	TEGLU8	VISp2/3	0.69561	7218.57
7171	TEGLU7	VISp2/3	0.738754	7301.84
7182	TEGLU11	VISp4	0.523139	6742.59
7184	TEGLU7	VISp2/3	0.747703	7327.21
7185	TEGLU7	VISp2/3	0.767783	7364.61
7193	TEGLU11	VISp4	0.51744	6732.95
7206	TEGLU8	VISp4	0.641653	7059.08
7208	TEGLU7	VISp2/3	0.833405	7550.67
7217	TEGLU11	VISp4	0.532088	6767.97
7219	TEGLU7	VISp2/3	0.692361	7202.85
7220	TEGLU7	VISp2/3	0.721656	7272.89
7281	TEGLU11	VISp5	0.346607	6246.96
7317	TEGLU10	VISp5	0.31839	6188.12
7336	TEGLU8	VISp4	0.5749	6933.29
7337	TEGLU8	VISp4	0.5853	6955.73
7338	TEGLU8	VISp4	0.593343	6980.7
7340	TEGLU8	VISp2/3	0.679845	7225.96
7352	TEGLU7	VISp2/3	0.7509	7414.4
7372	TEGLU11	VISp5	0.243819	5976.69
7384	TEGLU3	VISp5	0.203444	5823.15
7389	TEGLU7	VISp2/3	0.811528	7555.37
7398	TEGLU11	VISp5	0.210209	5861.87
7400	TEGLU10	VISp5	0.333837	6244.93
7410	TEGLU11	VISp5	0.299109	6172.51
7438	TEGLU8	VISp4	0.577044	6973.55
7446	TEGLU11	VISp5	0.415972	6516.87
7461	TEGLU7	VISp2/3	0.663013	7204.28
7483	TEGLU11	VISp2/3	0.828453	7634.28
7502	TEGLU3	VISp5	0.125198	5620.84
7507	TEGLU7	VISp2/3	0.799424	7571.51
7574	TEGLU11	VISp5	0.402922	6525.44
7614	TEGLU10	VISp5	0.189543	5881.4
7621	TEGLU3	VISp5	0.220171	5987.76
7625	TEGLU7	VISp2/3	0.827069	7669.42
7635	TEGLU10	VISp5	0.443098	6673.53
7668	TEGLU8	VISp4	0.57076	7020.84
7703	TEGLU7	VISp2/3	0.807588	7648.36
7719	TEGLU10	VISp5	0.246431	6120.81
7732	TEGLU4	VISp5	0.393389	6557.01
7785	TEGLU7	VISp2/3	0.784724	7607.95
7825	TEGLU8	VISp4	0.588072	7128.51
7826	TEGLU7	VISp4	0.617101	7191.29
7837	TEGLU10	VISp5	0.131485	5755.85
7838	TEGLU8	VISp4	0.529214	6981.17
7860	TEGLU11	VISp6a	0.087542	5650.79
7873	TEGLU8	VISp4	0.522437	6960.32
7875	TEGLU8	VISp4	0.63633	7278.36
7940	TEGLU7	VISp2/3	0.71335	7483.71
7950	TEGLU3	VISp5	0.154763	5880.44
7986	TEGLU8	VISp4	0.536992	7059.64
8003	TEGLU8	VISp4	0.564423	7139.59
8010	TEGLU4	VISp5	0.400368	6674.45
8011	TEGLU8	VISp4	0.555475	7114.22
8023	TEGLU10	VISp5	0.379488	6615.25
8050	TEGLU3	VISp5	0.167493	5936.06
8054	TEGLU11	VISp4	0.552492	7105.76
8067	TEGLU7	VISp2/3	0.732846	7578.05
8083	TEGLU3	VISp5	0.163126	5962.74
8086	TEGLU8	VISp4	0.565223	7161.38
8112	TEGLU3	VISp5	0.181023	6013.49
8114	TEGLU11	VISp5	0.260708	6291.49
8165	TEGLU8	VISp4	0.639593	7367.36
8166	TEGLU7	VISp2/3	0.692685	7503.24
8198	TEGLU11	VISp5	0.301349	6452.3
8215	TEGLU11	VISp5	0.325212	6519.95
8216	TEGLU11	VISp5	0.468121	6918.63
8217	TEGLU11	VISp4	0.622696	7343.87
8225	TEGLU3	VISp6a	0.0885554	5751.32
8228	TEGLU11	VISp5	0.414697	6773.67
8236	TEGLU11	VISp5	0.41768	6782.12
8260	TEGLU3	VISp6a	0.0527615	5649.83
8267	TEGLU3	VISp5	0.172289	6066.84
8268	TEGLU10	VISp5	0.425723	6837.48
8277	TEGLU3	VISp5	0.275303	6397.98
8280	TEGLU7	VISp2/3	0.700249	7563.75
8308	TEGLU3	VISp6a	0.0871711	5786.45
8337	TEGLU3	VISp6a	0.076039	5774.42
8338	TEGLU4	VISp5	0.291017	6462.06
8382	TEGLU4	VISp5	0.394031	6793.2
8396	TEGLU3	VISp5	0.204515	6216.81
8416	TEGLU10	VISp5	0.259005	6390.83
8427	TEGLU3	VISp6a	0.134045	5971.43
8428	TEGLU11	VISp6a	0.143859	6020.42
8429	TEGLU3	VISp5	0.21048	6233.72
8465	TEGLU11	VISp5	0.421676	6891.11
8467	TEGLU8	VISp4	0.60203	7363.4
8477	TEGLU3	VISp6a	0.0410443	5694.73
8479	TEGLU10	VISp6a	0.129145	5983.58
8502	TEGLU3	VISp6a	0.0941501	5903.89
8503	TEGLU3	VISp6a	0.112739	5937.07
8506	TEGLU4	VISp5	0.373951	6755.79
8507	TEGLU10	VISp5	0.382633	6773.9
8559	TEGLU10	VISp6a	0.0739625	5827.13
8562	TEGLU10	VISp5	0.195673	6230.8
8598	TEGLU7	VISp4	0.61556	7440.82
8610	TEGLU3	VISp6a	0.0740696	5866.49
8640	TEGLU3	VISp6a	0.0681039	5849.58
8642	TEGLU11	VISp5	0.435206	6968.53
8643	TEGLU8	VISp4	0.550737	7276.56
8658	TEGLU3	VISp6a	0.108479	6003.11
8673	TEGLU11	VISp5	0.274932	6533.64
8707	TEGLU3	VISp6a	0.114445	6020.03
8708	TEGLU11	VISp5	0.38828	6855.01
8744	TEGLU10	VISp5	0.18843	6288.39
8764	TEGLU4	VISp5	0.218259	6372.96
8768	TEGLU11	VISp5	0.460667	7079.78
8776	TEGLU10	VISp5	0.406976	6927.55
8792	TEGLU10	VISp6a	0.13394	6114.36
8830	TEGLU3	VISp5	0.177298	6276.36
8921	TEGLU3	VISp6a	0.102728	6064.93
8937	TEGLU3	VISp6a	0.096762	6048.02
8986	TEGLU3	VISp6a	0.161	6269.21
8987	TEGLU11	VISp4	0.571831	7414.49
8997	TEGLU11	VISp4	0.575613	7444.74
9005	TEGLU10	VISp5	0.185662	6358.66
9018	TEGLU3	VISp6a	0.0945784	6061.35
9019	TEGLU3	VISp5	0.186461	6380.46
9021	TEGLU11	VISp5	0.31174	6735.66
9045	TEGLU7	VISp4	0.558515	7415.8
9057	TEGLU3	VISp6a	0.0802637	6035.42
9058	TEGLU7	VISp4	0.612206	7568.03
9118	TEGLU11	VISp6a	0.15365	6287.43
9120	TEGLU3	VISp5	0.261103	6618.13
9122	TEGLU8	VISp4	0.523938	7353.57
9123	TEGLU8	VISp4	0.566385	7460.35
9159	TEGLU11	VISp6a	0.102942	6143.66
9214	TEGLU11	VISp6a	0.118655	6207.74
9225	TEGLU10	VISp5	0.222469	6560.67
9275	TEGLU11	VISp6a	0.15903	6361.28
9285	TEGLU3	VISp6a	0.119454	6229.54
9294	TEGLU11	VISp5	0.354513	6954.58
9327	TEGLU8	VISp4	0.542431	7487.38
9439	TEGLU7	VISp4	0.528316	7466.89
9467	TEGLU8	VISp4	0.58499	7627.58
9496	TEGLU11	VISp5	0.224867	6626.06
9515	TEGLU3	VISp6a	0.0995881	6270.87
9516	TEGLU10	VISp5	0.272007	6818.31
9560	TEGLU3	VISp5	0.194533	6582.38
9575	TEGLU8	VISp4	0.556493	7579.33
9589	TEGLU3	VISp6a	0.0437136	6131.98
9637	TEGLU10	VISp6a	0.167608	6522.31
9659	TEGLU8	VISp4	0.560542	7616.85
9669	TEGLU3	VISp6a	0.099003	6327.8
9687	TEGLU3	VISp6a	0.0608257	6234.21
9772	TEGLU4	VISp6a	0.181138	6599.74
9788	TEGLU11	VISp6a	0.131229	6477.76
9801	TEGLU3	VISp6a	0.170006	6587.7
9814	TEGLU8	VISp5	0.491352	7479.27
9885	TEGLU11	VISp5	0.337843	7083.1
9940	TEGLU10	VISp5	0.198183	6700.15
9955	TEGLU11	VISp5	0.244297	6840.11
10040	TEGLU3	VISp5	0.236641	6874.29
10055	TEGLU4	VISp5	0.24559	6899.66
10148	TEGLU11	VISp5	0.409645	7364.8
10206	TEGLU3	VISp6a	0.145772	6655.71
10209	TEGLU11	VISp5	0.312655	7125.07
10222	TEGLU4	VISp5	0.285965	7053.19
10224	TEGLU11	VISp5	0.420192	7433.76
10280	TEGLU10	VISp6a	0.110511	6568.76
10296	TEGLU3	VISp6a	0.155254	6695.61
10297	TEGLU3	VISp6a	0.164468	6728.25
10369	TEGLU10	VISp5	0.353186	7282.84
10425	TEGLU4	VISp5	0.336088	7253.9
10453	TEGLU11	VISp5	0.449435	7575.27
10485	TEGLU11	VISp6a	0.115892	6642.61
10487	TEGLU10	VISp5	0.331721	7280.58
10572	TEGLU3	VISp5	0.292678	7163.37
10604	TEGLU3	VISp6a	0.0223061	6422.84
10623	TEGLU3	VISp6a	0.199092	6943.6
10714	TEGLU3	VISp6a	0.113389	6720.14
10720	TEGLU3	VISp5	0.226737	7041.51
10750	TEGLU3	VISp6a	0.090326	6674.28
10762	TEGLU3	VISp6a	0.120154	6758.86
10763	TEGLU10	VISp6a	0.153604	6845.01
10776	TEGLU3	VISp6a	0.0962917	6691.2
10840	TEGLU10	VISp6a	0.153765	6873.68
10842	TEGLU10	VISp5	0.279043	7228.88
10855	TEGLU2	VISp6a	0.00243975	6464.17
10856	TEGLU10	VISp5	0.222103	7060.93
10870	TEGLU3	VISp6a	0.177627	6941.34
10903	TEGLU3	VISp6a	0.136667	6844.73
10981	TEGLU11	VISp5	0.38584	7590.27
10992	TEGLU10	VISp6a	0.176243	6976.47
10993	TEGLU3	VISp5	0.212978	7071.22
11015	TEGLU11	VISp5	0.347063	7480.32
11030	TEGLU10	VISp5	0.356012	7505.7
11039	TEGLU10	VISp5	0.311269	7378.84
11081	TEGLU3	VISp6a	0.134537	6908.14
11090	TEGLU3	VISp6a	0.0772246	6754.32
11118	TEGLU11	VISp6a	0.163727	6999.58
11137	TEGLU3	VISp6a	0.14258	6933.11
11234	TEGLU4	VISp5	0.331564	7494.97
11242	TEGLU3	VISp6a	0.0489948	6713.35
11254	TEGLU10	VISp5	0.222408	7221.78
11352	TEGLU2	VISp6a	0.154992	7052.94
11364	TEGLU10	VISp5	0.310905	7487.7
11380	TEGLU3	VISp6a	0.14714	7020.87
11433	TEGLU3	VISp6a	0.0253463	6724.42
11514	TEGLU3	VISp6a	0.125378	7047.1
11627	TEGLU4	VISp5	0.286451	7503.78
11640	TEGLU3	VISp6a	0.0516067	6857.47
11675	TEGLU10	VISp6a	0.162771	7192.18
11705	TEGLU3	VISp6a	0.0732857	6938.46
11718	TEGLU2	VISp6a	0.171719	7217.55
11731	TEGLU3	VISp6a	0.0203941	6808.03
11772	TEGLU11	VISp5	0.279101	7522
11773	TEGLU11	VISp5	0.301056	7574.52
11850	TEGLU10	VISp5	0.209911	7384.42
11863	TEGLU10	VISp5	0.248687	7494.37
11925	TEGLU2	VISp6a	0.132357	7164.54
11968	TEGLU3	VISp6a	0.171933	7296.28
12021	TEGLU3	VISp6a	0.081064	7077.7
12023	TEGLU10	VISp5	0.256252	7554.87
12043	TEGLU3	VISp6a	0.172732	7318.07
12054	TEGLU3	VISp6a	0.0937946	7133.33
12096	TEGLU11	VISp5	0.230205	7500.56
12104	TEGLU4	VISp6a	0.191429	7390.61
12156	TEGLU3	VISp5	0.23697	7539.27
12168	TEGLU11	VISp6a	0.169164	7366.55
12251	TEGLU2	VISp6a	0.116273	7236.12
12360	TEGLU3	VISp6a	0.0381343	7073.17
12486	TEGLU3	VISp6a	0.0931038	7252.17
12571	TEGLU4	VISp6a	0.103003	7299.4
12662	TEGLU11	VISp6a	0.0562454	7202.64
12709	TEGLU2	VISp6b	0.0212507	7122.95
1293	TEGLU11	VISp1	0.885096	5607.43
13075	TEGLU3	VISp6a	0.124479	7532.82
1308	TEGLU7	VISp1	0.791244	5380.39
13469	TEGLU2	VISp6b	0.0218932	7359.15
13487	TEGLU3	VISp6a	0.0707315	7487.77
13638	TEGLU3	VISp6a	0.0563028	7495.77
13855	TEGLU2	VISp6b	0.0334536	7528.64
14030	TEGLU2	VISp6b	0.0242267	7531.72
14154	TEGLU3	VISp6b	0.0157708	7556.63
1428	TEGLU7	VISp1	0.816705	5491.64
1480	TEGLU7	VISp2/3	0.778728	5403.5
1481	TEGLU7	VISp1	0.849516	5584.67
1503	TEGLU7	VISp1	0.82347	5530.35
1735	TEGLU7	VISp2/3	0.757935	5451.97
1839	TEGLU7	VISp2/3	0.746345	5467.93
1871	TEGLU7	VISp2/3	0.765041	5540.47
1881	TEGLU7	VISp1	0.837747	5701.04
1903	TEGLU11	VISp2/3	0.716624	5422.73
1922	TEGLU7	VISp1	0.841795	5738.56
1930	TEGLU7	VISp1	0.826881	5696.27
2008	TEGLU7	VISp1	0.854526	5794.18
2019	TEGLU7	VISp1	0.837428	5765.24
2025	TEGLU7	VISp2/3	0.754708	5550.24
2037	TEGLU7	VISp2/3	0.765148	5579.84
2038	TEGLU7	VISp2/3	0.817348	5727.83
2085	TEGLU8	VISp2/3	0.773937	5637.31
2092	TEGLU7	VISp2/3	0.794284	5681.98
2137	TEGLU7	VISp2/3	0.780169	5661.49
2165	TEGLU8	VISp2/3	0.698249	5468.28
2192	TEGLU7	VISp2/3	0.821929	5779.89
2231	TEGLU7	VISp2/3	0.760888	5645.88
2284	TEGLU7	VISp2/3	0.829493	5840.39
2285	TEGLU7	VISp2/3	0.841424	5874.22
2298	TEGLU7	VISp1	0.862304	5933.42
2392	TEGLU8	VISp2/3	0.848989	5934.73
2410	TEGLU7	VISp2/3	0.837057	5900.9
2418	TEGLU7	VISp2/3	0.690314	5543.44
2426	TEGLU7	VISp2/3	0.713377	5589.3
2459	TEGLU7	VISp1	0.876633	6032.64
2460	TEGLU7	VISp1	0.896447	6062.78
2470	TEGLU7	VISp2/3	0.717958	5641.35
2484	TEGLU8	VISp2/3	0.641204	5443.26
2498	TEGLU7	VISp2/3	0.788747	5822.52
2499	TEGLU7	VISp2/3	0.809627	5881.72
2519	TEGLU7	VISp1	0.883398	6071.35
2532	TEGLU7	VISp2/3	0.77382	5798.1
2540	TEGLU8	VISp1	0.902094	6143.89
2561	TEGLU7	VISp2/3	0.816392	5920.43
2589	TEGLU7	VISp2/3	0.68078	5575
2653	TEGLU7	VISp1	0.885796	6136.74
2711	TEGLU7	VISp2/3	0.662298	5581.19
2716	TEGLU7	VISp2/3	0.780013	5875.88
2760	TEGLU7	VISp2/3	0.692926	5687.56
2865	TEGLU7	VISp1	0.909073	6261.33
2906	TEGLU7	VISp2/3	0.786193	5971.53
2907	TEGLU7	VISp1	0.915838	6300.04
2916	TEGLU8	VISp2/3	0.584959	5440.04
2929	TEGLU7	VISp2/3	0.831627	6080.81
2955	TEGLU7	VISp2/3	0.901723	6279.56
3037	TEGLU7	VISp2/3	0.820602	6108.15
3115	TEGLU8	VISp2/3	0.588156	5527.22
3137	TEGLU7	VISp2/3	0.629915	5645.62
3225	TEGLU7	VISp2/3	0.7194	5899.34
3236	TEGLU7	VISp2/3	0.770108	6043.11
3237	TEGLU7	VISp2/3	0.909502	6418.79
3248	TEGLU7	VISp2/3	0.636086	5692.41
3249	TEGLU8	VISp2/3	0.663526	5760.45
3284	TEGLU7	VISp2/3	0.838713	6237.62
3320	TEGLU8	VISp4	0.540645	5470.64
3321	TEGLU7	VISp2/3	0.812667	6183.3
3332	TEGLU8	VISp2/3	0.653193	5770.21
3344	TEGLU8	VISp2/3	0.635296	5719.47
3363	TEGLU7	VISp2/3	0.745661	6032.38
3365	TEGLU7	VISp2/3	0.668906	5834.3
3366	TEGLU8	VISp2/3	0.680838	5868.12
3379	TEGLU8	VISp2/3	0.613032	5695.41
3469	TEGLU7	VISp2/3	0.877438	6419.03
3481	TEGLU7	VISp2/3	0.753225	6092.89
3509	TEGLU7	VISp2/3	0.751041	6106.23
3531	TEGLU7	VISp2/3	0.863589	6405.8
3544	TEGLU8	VISp4	0.578836	5637.52
3613	TEGLU7	VISp2/3	0.867371	6436.06
3621	TEGLU8	VISp4	0.555081	5609.23
3680	TEGLU7	VISp2/3	0.657988	5901
3685	TEGLU11	VISp1	0.946523	6699.54
3695	TEGLU11	VISp4	0.523761	5520.43
3731	TEGLU8	VISp2/3	0.783267	6256.19
3753	TEGLU8	VISp4	0.510446	5521.73
3793	TEGLU8	VISp4	0.536599	5615.42
3836	TEGLU8	VISp4	0.519126	5575.57
3872	TEGLU8	VISp4	0.556786	5692.18
3876	TEGLU11	VISp1	0.969801	6824.13
3904	TEGLU8	VISp4	0.543791	5665.02
3956	TEGLU8	VISp2/3	0.786464	6343.38
3957	TEGLU8	VISp2/3	0.798395	6377.21
3974	TEGLU7	VISp4	0.563551	5730.9
4006	TEGLU8	VISp4	0.621024	5913.38
4032	TEGLU7	VISp2/3	0.683664	6090.98
4042	TEGLU8	VISp2/3	0.63972	5985.92
4065	TEGLU7	VISp2/3	0.878347	6662.48
4076	TEGLU7	VISp4	0.564337	5770.56
4079	TEGLU8	VISp2/3	0.820607	6472.74
4126	TEGLU8	VISp4	0.471298	5547.46
4142	TEGLU8	VISp4	0.548039	5763.41
4143	TEGLU8	VISp4	0.604034	5923.8
4160	TEGLU8	VISp2/3	0.730005	6261.43
4189	TEGLU7	VISp1	0.944768	6870.34
4209	TEGLU7	VISp2/3	0.657832	6115.39
4219	TEGLU7	VISp2/3	0.639135	6042.85
4240	TEGLU8	VISp4	0.547467	5802.48
4259	TEGLU7	VISp2/3	0.785294	6457.25
4310	TEGLU7	VISp2/3	0.729419	6318.36
4346	TEGLU8	VISp2/3	0.652652	6138.14
4363	TEGLU8	VISp4	0.431936	5494.45
4364	TEGLU8	VISp2/3	0.643025	6112.47
4365	TEGLU8	VISp2/3	0.668379	6184.35
4366	TEGLU7	VISp2/3	0.78391	6492.38
4378	TEGLU8	VISp4	0.571437	5909.5
4383	TEGLU8	VISp4	0.56153	5894.43
4399	TEGLU8	VISp4	0.549865	5867.87
4401	TEGLU8	VISp4	0.603289	6012.83
4416	TEGLU8	VISp4	0.612504	6045.47
4442	TEGLU8	VISp4	0.435718	5524.7
4482	TEGLU8	VISp4	0.616286	6075.72
4483	TEGLU8	VISp2/3	0.656554	6189.89
4493	TEGLU7	VISp2/3	0.874993	6789.69
4504	TEGLU8	VISp4	0.596206	6038.32
4520	TEGLU8	VISp4	0.545498	5894.55
4554	TEGLU11	VISp2/3	0.703587	6342.77
4562	TEGLU10	VISp4	0.417236	5530.89
4572	TEGLU11	VISp4	0.626833	6144.69
4588	TEGLU8	VISp4	0.447064	5615.46
4589	TEGLU11	VISp4	0.458996	5649.29
4593	TEGLU7	VISp2/3	0.814751	6677.48
4614	TEGLU8	VISp4	0.429967	5586.52
4615	TEGLU8	VISp4	0.553062	5955.06
4632	TEGLU8	VISp4	0.489623	5755.66
4633	TEGLU8	VISp2/3	0.647021	6221.45
4655	TEGLU8	VISp4	0.529276	5877.1
4671	TEGLU8	VISp2/3	0.656648	6247.12
4700	TEGLU7	VISp2/3	0.750728	6535.02
4708	TEGLU8	VISp4	0.514285	5845.11
4730	TEGLU8	VISp2/3	0.673174	6315.14
4745	TEGLU8	VISp2/3	0.68131	6336.58
4782	TEGLU11	VISp1	0.93485	7055.43
4814	TEGLU8	VISp4	0.542729	5964.82
4858	TEGLU10	VISp5	0.378321	5506.28
4872	TEGLU10	VISp4	0.425014	5670.13
4873	TEGLU8	VISp4	0.618898	6219.84
4905	TEGLU7	VISp2/3	0.750142	6591.95
4917	TEGLU7	VISp2/3	0.723297	6515.84
4937	TEGLU8	VISp4	0.520465	5940.76
4938	TEGLU8	VISp4	0.538362	5991.5
4939	TEGLU7	VISp2/3	0.880588	6942.27
4954	TEGLU8	VISp4	0.506083	5913
4955	TEGLU8	VISp4	0.58959	6167.67
4967	TEGLU8	VISp4	0.610057	6233.84
4968	TEGLU8	VISp4	0.617514	6254.98
4981	TEGLU8	VISp4	0.494419	5886.44
4995	TEGLU8	VISp4	0.584893	6143.86
5008	TEGLU8	VISp4	0.441527	5756.01
5009	TEGLU7	VISp2/3	0.826045	6839.71
5053	TEGLU10	VISp5	0.372922	5561.5
5058	TEGLU8	VISp4	0.586301	6205.54
5072	TEGLU8	VISp4	0.624811	6308.22
5096	TEGLU8	VISp4	0.529627	6044.86
5114	TEGLU10	VISp5	0.358807	5541.01
5147	TEGLU7	VISp2/3	0.778001	6768.6
5158	TEGLU7	VISp2/3	0.713178	6604.34
5168	TEGLU4	VISp4	0.446908	5829.86
5195	TEGLU7	VISp2/3	0.873452	7039.22
5205	TEGLU8	VISp4	0.593852	6283.92
5247	TEGLU7	VISp2/3	0.763886	6748.11
5253	TEGLU8	VISp4	0.520786	6058.85
5275	TEGLU10	VISp5	0.373136	5640.23
5298	TEGLU8	VISp4	0.625292	6394.22
5313	TEGLU7	VISp4	0.649155	6461.87
5323	TEGLU7	VISp2/3	0.676799	6559.78
5360	TEGLU11	VISp4	0.511945	6072.85
5361	TEGLU8	VISp4	0.602229	6348.36
5376	TEGLU7	VISp2/3	0.771983	6823.15
5390	TEGLU11	VISp4	0.524675	6128.47
5403	TEGLU7	VISp2/3	0.82674	7004.44
5412	TEGLU10	VISp5	0.357637	5654.88
5424	TEGLU8	VISp4	0.538897	6188.33
5442	TEGLU10	VISp5	0.378517	5714.08
5500	TEGLU8	VISp2/3	0.735072	6764.06
5543	TEGLU10	VISp4	0.506885	6117.1
5546	TEGLU7	VISp2/3	0.84762	7063.64
5565	TEGLU7	VISp2/3	0.756751	6845.06
5575	TEGLU7	VISp2/3	0.883414	7165.12
5600	TEGLU8	VISp4	0.629288	6503.2
5602	TEGLU7	VISp2/3	0.857354	7128.67
5633	TEGLU8	VISp4	0.598768	6436.2
5643	TEGLU4	VISp5	0.370475	5749.87
5644	TEGLU10	VISp5	0.425764	5945.69
5646	TEGLU7	VISp2/3	0.861149	7141.06
5667	TEGLU10	VISp4	0.468203	6064.39
5668	TEGLU8	VISp4	0.562974	6334.71
5678	TEGLU10	VISp4	0.492877	6135.97
5681	TEGLU7	VISp2/3	0.752383	6871.74
5694	TEGLU7	VISp2/3	0.794942	7011.94
5695	TEGLU7	VISp2/3	0.861949	7162.85
5724	TEGLU7	VISp2/3	0.737469	6829.45
5736	TEGLU8	VISp4	0.579912	6395.76
5756	TEGLU8	VISp4	0.520522	6233.88
5774	TEGLU10	VISp5	0.353484	5760.29
5775	TEGLU10	VISp5	0.362432	5785.66
5776	TEGLU8	VISp4	0.563081	6374.08
5790	TEGLU8	VISp4	0.55344	6366.28
5835	TEGLU8	VISp4	0.485261	6146.93
5852	TEGLU8	VISp4	0.56388	6395.88
5874	TEGLU10	VISp4	0.493092	6214.7
5875	TEGLU8	VISp2/3	0.733901	6877.93
5892	TEGLU8	VISp2/3	0.657147	6679.84
5915	TEGLU8	VISp4	0.441584	6049.14
5928	TEGLU4	VISp5	0.27673	5562.2
5970	TEGLU8	VISp4	0.551364	6418.98
5971	TEGLU8	VISp4	0.563029	6445.54
5998	TEGLU8	VISp4	0.554347	6427.44
6011	TEGLU8	VISp4	0.443183	6092.73
6041	TEGLU8	VISp4	0.534266	6390.04
6043	TEGLU7	VISp4	0.647614	6711.41
6055	TEGLU8	VISp2/3	0.716219	6905.92
6062	TEGLU10	VISp5	0.296225	5656.53
6078	TEGLU8	VISp4	0.593923	6559.18
6087	TEGLU8	VISp2/3	0.683407	6812.89
6118	TEGLU11	VISp4	0.623738	6661.61
6162	TEGLU7	VISp2/3	0.772892	7066.6
6173	TEGLU7	VISp2/3	0.743064	6982.03
6182	TEGLU10	VISp5	0.41494	6069.62
6183	TEGLU8	VISp5	0.43285	6102.49
6186	TEGLU8	VISp4	0.602978	6623.91
6197	TEGLU7	VISp2/3	0.806503	7181.43
6220	TEGLU7	VISp2/3	0.823587	7228.24
6238	TEGLU11	VISp4	0.593071	6608.85
6253	TEGLU8	VISp4	0.572458	6556.91
6266	TEGLU8	VISp4	0.565001	6535.77
6284	TEGLU8	VISp4	0.531497	6460.31
6350	TEGLU4	VISp5	0.424116	6155.85
6352	TEGLU8	VISp2/3	0.662729	6850.29
6364	TEGLU8	VISp2/3	0.678442	6914.37
6392	TEGLU10	VISp5	0.298038	5778.86
6402	TEGLU11	VISp5	0.22645	5575.89
6405	TEGLU8	VISp2/3	0.68522	6935.21
6455	TEGLU3	VISp5	0.353327	5974.68
6473	TEGLU7	VISp2/3	0.841711	7339.85
6495	TEGLU4	VISp5	0.242163	5639.97
6512	TEGLU7	VISp2/3	0.8097	7268.62
6542	TEGLU11	VISp4	0.495918	6437.55
6544	TEGLU8	VISp4	0.630145	6818.12
6556	TEGLU10	VISp5	0.370639	6082.36
6614	TEGLU8	VISp2/3	0.660506	6917.23
6622	TEGLU10	VISp5	0.451975	6332.49
6625	TEGLU7	VISp2/3	0.828396	7341.15
6636	TEGLU11	VISp5	0.419696	6254
6658	TEGLU8	VISp4	0.590783	6765.11
6659	TEGLU7	VISp2/3	0.741309	7152.83
6669	TEGLU10	VISp5	0.220698	5637.71
6697	TEGLU10	VISp4	0.506664	6511.97
6712	TEGLU11	VISp4	0.573685	6736.17
6714	TEGLU7	VISp2/3	0.850874	7443.95
6752	TEGLU8	VISp2/3	0.723945	7116.62
6837	TEGLU11	VISp4	0.509662	6593.71
6838	TEGLU7	VISp2/3	0.729592	7197.73
6839	TEGLU7	VISp2/3	0.761603	7268.97
6848	TEGLU7	VISp2/3	0.846507	7470.63
6874	TEGLU10	VISp4	0.495547	6573.22
6888	TEGLU4	VISp5	0.314979	6022.2
6896	TEGLU4	VISp5	0.320944	6039.11
6918	TEGLU3	VISp5	0.419485	6357.56
6927	TEGLU7	VISp2/3	0.745305	7261.82
6928	TEGLU7	VISp2/3	0.783016	7342.7
6952	TEGLU10	VISp5	0.351572	6145.48
6978	TEGLU4	VISp5	0.412028	6336.42
7006	TEGLU10	VISp5	0.182243	5645.86
7074	TEGLU4	VISp4	0.503098	6651.59
7075	TEGLU11	VISp4	0.520995	6702.34
7086	TEGLU11	VISp5	0.323342	6104.5
7092	TEGLU3	VISp5	0.212178	5769.79
7121	TEGLU10	VISp5	0.282382	6007.9
7155	TEGLU7	VISp2/3	0.686662	7193.2
7218	TEGLU8	VISp4	0.601598	6962.88
7230	TEGLU11	VISp4	0.61289	7003.57
7282	TEGLU10	VISp5	0.384012	6374.17
7284	TEGLU8	VISp4	0.533686	6811.56
7292	TEGLU10	VISp5	0.151937	5657.59
7295	TEGLU11	VISp5	0.313916	6175.43
7350	TEGLU8	VISp4	0.637552	7093.03
7386	TEGLU10	VISp5	0.394559	6443.14
7411	TEGLU10	VISp5	0.40729	6498.76
7422	TEGLU11	VISp5	0.284194	6130.23
7460	TEGLU10	VISp5	0.262515	6049.23
7462	TEGLU7	VISp2/3	0.839585	7646.31
7474	TEGLU10	VISp5	0.190928	5846.26
7476	TEGLU3	VISp5	0.240943	6007.6
7481	TEGLU7	VISp2/3	0.68171	7276.82
7482	TEGLU7	VISp2/3	0.716704	7356.5
7519	TEGLU11	VISp5	0.293942	6177.39
7520	TEGLU10	VISp5	0.441699	6635.39
7533	TEGLU8	VISp4	0.533367	6875.76
7535	TEGLU7	VISp2/3	0.840384	7668.11
7562	TEGLU8	VISp2/3	0.646715	7197.13
7575	TEGLU10	VISp5	0.472327	6741.75
7589	TEGLU3	VISp5	0.212607	5927.26
7591	TEGLU8	VISp4	0.603571	7113.86
7620	TEGLU10	VISp5	0.197	5902.54
7634	TEGLU3	VISp5	0.235085	6030.05
7637	TEGLU10	VISp4	0.562344	7010
7667	TEGLU10	VISp4	0.539547	6971.4
7698	TEGLU11	VISp5	0.278443	6192.04
7699	TEGLU11	VISp5	0.353813	6425.27
7701	TEGLU7	VISp4	0.592439	7101.83
7802	TEGLU10	VISp5	0.352428	6460.4
7848	TEGLU10	VISp5	0.392804	6613.94
7849	TEGLU10	VISp5	0.475524	6828.94
7899	TEGLU3	VISp6a	0.105439	5701.53
7927	TEGLU11	VISp5	0.425615	6706.97
7949	TEGLU10	VISp6a	0.11817	5757.16
7971	TEGLU4	VISp5	0.273491	6275.66
7982	TEGLU3	VISp6a	0.106238	5723.33
7999	TEGLU10	VISp5	0.158545	5910.69
8057	TEGLU7	VISp2/3	0.756709	7645.7
8085	TEGLU10	VISp5	0.347476	6544.02
8096	TEGLU10	VISp5	0.38082	6651.58
8137	TEGLU7	VISp2/3	0.671805	7444.04
8143	TEGLU3	VISp5	0.181822	6035.28
8148	TEGLU10	VISp5	0.41688	6760.33
8176	TEGLU3	VISp5	0.149011	5942.25
8199	TEGLU8	VISp4	0.59585	7267.75
8223	TEGLU3	VISp6a	0.0676756	5692.12
8224	TEGLU3	VISp6a	0.0736413	5709.03
8278	TEGLU10	VISp5	0.358822	6634.78
8292	TEGLU10	VISp5	0.253358	6309.72
8330	TEGLU7	VISp4	0.626691	7392.08
8353	TEGLU10	VISp5	0.152208	6029.44
8364	TEGLU3	VISp6a	0.0917524	5838.5
8366	TEGLU10	VISp5	0.201532	6208.35
8378	TEGLU3	VISp6a	0.111833	5875.91
8379	TEGLU10	VISp5	0.170105	6080.18
8424	TEGLU3	VISp6a	0.0716719	5801.1
8425	TEGLU3	VISp6a	0.0798211	5804.67
8426	TEGLU10	VISp6a	0.128346	5961.79
8444	TEGLU7	VISp2/3	0.665149	7535.84
8478	TEGLU3	VISp6a	0.0478092	5733.44
8482	TEGLU8	VISp4	0.634841	7456.42
8484	TEGLU7	VISp2/3	0.643789	7481.8
8509	TEGLU8	VISp4	0.527446	7169.84
8536	TEGLU7	VISp2/3	0.662486	7554.33
8544	TEGLU3	VISp5	0.173302	6167.37
8560	TEGLU3	VISp6a	0.0881845	5886.98
8564	TEGLU10	VISp5	0.353604	6711.13
8574	TEGLU3	VISp5	0.206313	6265.85
8585	TEGLU3	VISp5	0.228591	6363.19
8596	TEGLU11	VISp5	0.249471	6422.39
8613	TEGLU4	VISp5	0.413514	6905.4
8659	TEGLU11	VISp5	0.263001	6499.82
8689	TEGLU10	VISp5	0.25087	6460.54
8693	TEGLU8	VISp2/3	0.67005	7614.84
8728	TEGLU10	VISp5	0.450919	7032.61
8743	TEGLU10	VISp5	0.173516	6246.1
8777	TEGLU8	VISp4	0.555318	7328.61
8832	TEGLU11	VISp5	0.437603	7033.92
8833	TEGLU7	VISp5	0.49726	7203.06
8847	TEGLU4	VISp5	0.31829	6695.64
8849	TEGLU10	VISp5	0.428655	7008.55
8878	TEGLU8	VISp4	0.630768	7545.78
8922	TEGLU10	VISp6a	0.135539	6157.96
8924	TEGLU10	VISp5	0.325055	6734.35
8938	TEGLU11	VISp5	0.477179	7165.66
8973	TEGLU10	VISp6a	0.0758822	5988.82
8995	TEGLU10	VISp5	0.245318	6527.8
9007	TEGLU11	VISp5	0.466047	7153.63
9107	TEGLU10	VISp6a	0.157432	6317.68
9117	TEGLU2	VISp6a	0.0476525	5947.84
9121	TEGLU4	VISp5	0.381943	6973.76
9142	TEGLU3	VISp6a	0.0550168	6002.9
9160	TEGLU11	VISp5	0.337201	6846.91
9172	TEGLU10	VISp5	0.223853	6525.54
9321	TEGLU3	VISp6a	0.130001	6298.5
9323	TEGLU10	VISp5	0.2352	6616.3
9328	TEGLU8	VISp4	0.568477	7541.7
9360	TEGLU10	VISp5	0.479791	7309.78
9373	TEGLU3	VISp6a	0.0307689	5997.62
9374	TEGLU10	VISp5	0.212136	6570.44
9388	TEGLU3	VISp6a	0.0419724	6035.9
9412	TEGLU10	VISp6a	0.085259	6171.65
9437	TEGLU3	VISp6a	0.103955	6244.19
9495	TEGLU3	VISp6a	0.0472815	6083.5
9497	TEGLU4	VISp5	0.410601	7172.2
9546	TEGLU10	VISp5	0.292887	6877.51
9558	TEGLU3	VISp6a	0.111519	6304.69
9639	TEGLU10	VISp5	0.389136	7169.93
9640	TEGLU8	VISp4	0.504667	7477.96
9668	TEGLU3	VISp6a	0.0325816	6119.95
9670	TEGLU3	VISp5	0.200419	6615.34
9718	TEGLU11	VISp5	0.446751	7323.88
9719	TEGLU8	VISp5	0.460724	7372.9
9731	TEGLU10	VISp5	0.213949	6692.76
9743	TEGLU10	VISp5	0.309133	6956.12
9771	TEGLU3	VISp6a	0.0823227	6316.31
9789	TEGLU10	VISp5	0.193868	6655.36
9830	TEGLU3	VISp6a	0.0685896	6300.16
9833	TEGLU8	VISp5	0.48022	7467.24
9904	TEGLU3	VISp6a	0.0821194	6377.58
9917	TEGLU3	VISp6a	0.0693889	6321.96
9919	TEGLU10	VISp6a	0.153707	6580.56
9920	TEGLU7	VISp5	0.239943	6818.55
9921	TEGLU8	VISp5	0.481019	7489.04
9942	TEGLU10	VISp5	0.262688	6928.6
9994	TEGLU8	VISp5	0.48544	7512.42
10056	TEGLU11	VISp5	0.366576	7220.8
10104	TEGLU8	VISp4	0.492365	7579.8
10114	TEGLU3	VISp6a	0.0934656	6468.35
10144	TEGLU10	VISp5	0.204248	6798.72
10220	TEGLU3	VISp6a	0.0704023	6422.49
10252	TEGLU8	VISp5	0.444055	7501.42
10281	TEGLU10	VISp5	0.253953	6981.96
10310	TEGLU8	VISp5	0.414227	7416.85
10357	TEGLU4	VISp5	0.30546	7147.53
10414	TEGLU11	VISp5	0.330122	7236.98
10440	TEGLU3	VISp6a	0.147167	6740.32
10582	TEGLU3	VISp6a	0.00659275	6358.76
10651	TEGLU3	VISp6a	0.0917104	6639.15
10761	TEGLU3	VISp6a	0.0306695	6505.14
10829	TEGLU10	VISp5	0.252198	7152.76
10904	TEGLU10	VISp5	0.306422	7319.52
10905	TEGLU4	VISp5	0.380459	7516.42
10995	TEGLU10	VISp5	0.236699	7167.41
11092	TEGLU3	VISp6a	0.126082	6882.72
11135	TEGLU3	VISp6a	0.0273158	6632.35
11154	TEGLU10	VISp5	0.251028	7266.63
11199	TEGLU2	VISp6a	0.153727	6980.63
11210	TEGLU3	VISp5	0.221999	7203.86
11301	TEGLU3	VISp6a	0.0289143	6675.94
11315	TEGLU3	VISp6a	0.198935	7158
11324	TEGLU3	VISp6a	0.0904115	6860.19
11350	TEGLU3	VISp6a	0.104284	6909.17
11351	TEGLU10	VISp6a	0.137095	7002.2
11719	TEGLU3	VISp6a	0.179425	7249.52
11732	TEGLU3	VISp6a	0.0353082	6850.32
11865	TEGLU10	VISp5	0.269301	7546.3
11926	TEGLU10	VISp5	0.273349	7583.82
11960	TEGLU3	VISp6a	0.198779	7372.39
11995	TEGLU11	VISp5	0.241337	7512.59
12075	TEGLU10	VISp5	0.22424	7483.64
12136	TEGLU2	VISp6a	0.0945938	7155.12
12282	TEGLU3	VISp5	0.194626	7477.8
12326	TEGLU2	VISp6a	0.0792362	7141.24
12643	TEGLU3	VISp6a	0.0873569	7280.36
12676	TEGLU11	VISp6a	0.062211	7219.56
1274	TEGLU7	VISp1	0.808342	5409.34
12768	TEGLU3	VISp6b	0.0309984	7170.12
12809	TEGLU3	VISp6a	0.112334	7420.26
12882	TEGLU3	VISp6a	0.0844038	7350.81
12909	TEGLU3	VISp6a	0.100936	7400.96
13044	TEGLU2	VISp6b	0.0111321	7211.45
13074	TEGLU2	VISp6a	0.0819207	7392.62
13144	TEGLU2	VISp6b	0.017897	7250.16
13328	TEGLU3	VISp6a	0.0572442	7410.31
13620	TEGLU3	VISp6a	0.0652513	7521.14
13655	TEGLU2	VISp6b	0.0302566	7441.45
13801	TEGLU2	VISp6a	0.0550786	7559.57
1588	TEGLU7	VISp1	0.81612	5548.58
1670	TEGLU7	VISp1	0.858679	5688.77
1761	TEGLU11	VISp1	0.938416	5895.32
1827	TEGLU7	VISp2/3	0.793271	5581.45
1852	TEGLU11	VISp1	0.940015	5938.91
1888	TEGLU7	VISp2/3	0.733722	5451.67
1986	TEGLU7	VISp1	0.878389	5861.84
2255	TEGLU7	VISp2/3	0.705813	5528.79
2367	TEGLU7	VISp2/3	0.720834	5610.44
2401	TEGLU7	VISp2/3	0.829472	5880.3
2486	TEGLU7	VISp2/3	0.758919	5737.95
2531	TEGLU7	VISp2/3	0.679981	5553.2
2533	TEGLU7	VISp2/3	0.833489	5949.38
2560	TEGLU8	VISp2/3	0.789546	5844.32
2641	TEGLU7	VISp2/3	0.876847	6111.37
2675	TEGLU8	VISp2/3	0.657025	5546.71
2806	TEGLU7	VISp2/3	0.836673	6054.43
2816	TEGLU7	VISp2/3	0.622137	5506.39
2886	TEGLU7	VISp2/3	0.797325	5983.56
2887	TEGLU7	VISp1	0.951366	6394.26
2893	TEGLU7	VISp2/3	0.646799	5595.84
2917	TEGLU8	VISp2/3	0.611538	5508.89
3027	TEGLU8	VISp4	0.579792	5444.92
3039	TEGLU7	VISp1	0.924202	6382.35
3048	TEGLU7	VISp2/3	0.889207	6302.66
3084	TEGLU7	VISp2/3	0.827367	6146.86
3122	TEGLU7	VISp2/3	0.649304	5700.6
3133	TEGLU7	VISp2/3	0.878075	6290.63
3151	TEGLU11	VISp2/3	0.601579	5565.28
3184	TEGLU7	VISp2/3	0.704486	5857.05
3196	TEGLU7	VISp2/3	0.695538	5831.68
3205	TEGLU7	VISp2/3	0.680623	5789.39
3223	TEGLU8	VISp2/3	0.628531	5680.76
3257	TEGLU8	VISp2/3	0.613617	5638.48
3281	TEGLU11	VISp4	0.569674	5533.42
3301	TEGLU7	VISp2/3	0.697123	5893.14
3310	TEGLU7	VISp2/3	0.832748	6220.71
3430	TEGLU8	VISp2/3	0.713649	5961.15
3499	TEGLU8	VISp2/3	0.62278	5742.58
3510	TEGLU7	VISp2/3	0.856824	6367.09
3520	TEGLU8	VISp2/3	0.641476	5815.12
3521	TEGLU7	VISp2/3	0.730161	6047.03
3555	TEGLU7	VISp2/3	0.777194	6199.91
3569	TEGLU8	VISp2/3	0.668321	5891.23
3571	TEGLU7	VISp1	0.947908	6664.4
3590	TEGLU7	VISp4	0.603498	5726.97
3620	TEGLU8	VISp4	0.544641	5579.63
3632	TEGLU7	VISp2/3	0.687017	5963.77
3633	TEGLU7	VISp2/3	0.853256	6415.57
3653	TEGLU7	VISp2/3	0.922661	6631.88
3671	TEGLU8	VISp2/3	0.666138	5904.57
3683	TEGLU7	VISp2/3	0.862192	6458.81
3729	TEGLU8	VISp4	0.516411	5538.65
3743	TEGLU8	VISp2/3	0.679667	5981.99
3756	TEGLU7	VISp2/3	0.728884	6121.53
3801	TEGLU8	VISp2/3	0.855654	6480.96
3827	TEGLU8	VISp2/3	0.715448	6101.34
3838	TEGLU8	VISp2/3	0.728991	6160.9
3873	TEGLU7	VISp4	0.564488	5702.45
3886	TEGLU8	VISp4	0.601529	5819.04
3903	TEGLU8	VISp4	0.503096	5539.96
3905	TEGLU8	VISp4	0.580649	5759.84
3906	TEGLU7	VISp2/3	0.696287	6107.24
3920	TEGLU8	VISp4	0.610477	5844.41
3958	TEGLU7	VISp2/3	0.807344	6402.58
3969	TEGLU8	VISp2/3	0.64787	5989.49
3994	TEGLU8	VISp2/3	0.820074	6458.21
3995	TEGLU7	VISp2/3	0.852885	6551.23
4004	TEGLU8	VISp4	0.537505	5676.58
4007	TEGLU8	VISp2/3	0.668749	6048.69
4030	TEGLU8	VISp4	0.599452	5871.75
4031	TEGLU8	VISp2/3	0.624806	5943.63
4052	TEGLU7	VISp2/3	0.896244	6713.23
4109	TEGLU7	VISp2/3	0.890278	6696.31
4177	TEGLU8	VISp2/3	0.805374	6494.65
4178	TEGLU7	VISp2/3	0.862048	6655.34
4208	TEGLU8	VISp4	0.507891	5670.74
4218	TEGLU8	VISp4	0.598175	5946.25
4257	TEGLU8	VISp4	0.608615	5975.85
4297	TEGLU8	VISp2/3	0.699076	6235.95
4356	TEGLU8	VISp4	0.474495	5634.64
4384	TEGLU8	VISp2/3	0.745932	6404.24
4385	TEGLU8	VISp2/3	0.751898	6421.15
4430	TEGLU8	VISp4	0.512579	5762.15
4431	TEGLU8	VISp4	0.537933	5834.04
4433	TEGLU8	VISp2/3	0.666994	6219.49
4435	TEGLU8	VISp2/3	0.730751	6354.69
4455	TEGLU8	VISp4	0.466346	5631.07
4491	TEGLU8	VISp2/3	0.690058	6265.35
4492	TEGLU7	VISp2/3	0.863062	6755.86
4503	TEGLU8	VISp4	0.485042	5703.61
4634	TEGLU8	VISp2/3	0.704387	6364.57
4699	TEGLU8	VISp4	0.520251	5862.03
4710	TEGLU7	VISp2/3	0.821503	6734.06
4731	TEGLU7	VISp2/3	0.782726	6624.12
4732	TEGLU7	VISp2/3	0.81635	6721.08
4741	TEGLU8	VISp4	0.497187	5816.17
4757	TEGLU8	VISp2/3	0.703002	6399.71
4769	TEGLU8	VISp5	0.390605	5533.51
4792	TEGLU8	VISp4	0.548695	5981.74
4839	TEGLU7	VISp4	0.583104	6118.36
4860	TEGLU8	VISp4	0.4615	5754.05
4876	TEGLU7	VISp2/3	0.774005	6659.61
4916	TEGLU8	VISp2/3	0.696452	6439.73
4956	TEGLU8	VISp2/3	0.65629	6364.92
4980	TEGLU10	VISp5	0.373614	5543.93
4986	TEGLU7	VISp2/3	0.832277	6863.89
5043	TEGLU7	VISp2/3	0.699649	6526.91
5103	TEGLU8	VISp2/3	0.661671	6438.77
5144	TEGLU10	VISp5	0.3954	5664.29
5145	TEGLU8	VISp4	0.554289	6134.31
5148	TEGLU7	VISp2/3	0.816778	6878.54
5170	TEGLU10	VISp4	0.493141	5960.94
5194	TEGLU8	VISp4	0.575968	6215.31
5241	TEGLU7	VISp2/3	0.731954	6660.83
5246	TEGLU8	VISp2/3	0.693098	6566.93
5248	TEGLU7	VISp2/3	0.830041	6948.69
5297	TEGLU10	VISp5	0.358222	5597.94
5311	TEGLU8	VISp4	0.547472	6167.07
5322	TEGLU10	VISp5	0.388849	5704.31
5347	TEGLU10	VISp4	0.431408	5844.51
5359	TEGLU8	VISp4	0.500813	6060.82
5374	TEGLU8	VISp4	0.620113	6416.97
5413	TEGLU4	VISp5	0.403071	5764.16
5444	TEGLU4	VISp5	0.413618	5833.13
5454	TEGLU10	VISp4	0.603827	6391.95
5455	TEGLU8	VISp4	0.621724	6442.69
5456	TEGLU8	VISp2/3	0.653044	6531.49
5472	TEGLU8	VISp4	0.583747	6354.55
5482	TEGLU10	VISp5	0.322642	5575.19
5597	TEGLU10	VISp4	0.458468	5999.35
5645	TEGLU8	VISp4	0.549551	6296.66
5693	TEGLU7	VISp2/3	0.77108	6944.28
5713	TEGLU7	VISp2/3	0.806074	7023.97
5738	TEGLU8	VISp2/3	0.658531	6644.71
5746	TEGLU11	VISp4	0.457616	6049.02
5816	TEGLU10	VISp4	0.548966	6353.59
5834	TEGLU10	VISp5	0.320892	5657.03
5850	TEGLU11	VISp4	0.455699	6069.62
5905	TEGLU8	VISp4	0.532668	6346.44
5986	TEGLU4	VISp5	0.329036	5749.56
5987	TEGLU4	VISp5	0.357373	5829.91
5990	TEGLU10	VISp4	0.508113	6296.35
6023	TEGLU7	VISp2/3	0.842882	7225.98
6063	TEGLU4	VISp5	0.31343	5724.85
6064	TEGLU11	VISp4	0.489524	6263.18
6107	TEGLU8	VISp4	0.597705	6589.43
6172	TEGLU11	VISp4	0.573842	6521.77
6221	TEGLU7	VISp2/3	0.871326	7345.69
6254	TEGLU7	VISp2/3	0.673874	6844.45
6274	TEGLU10	VISp4	0.447978	6223.51
6285	TEGLU8	VISp4	0.537197	6469.96
6286	TEGLU8	VISp4	0.604577	6667.51
6332	TEGLU8	VISp4	0.621781	6735.82
6459	TEGLU8	VISp4	0.596268	6696.03
6481	TEGLU10	VISp5	0.36904	6038.76
6496	TEGLU4	VISp5	0.322807	5907.68
6498	TEGLU7	VISp2/3	0.753825	7129.73
6510	TEGLU10	VISp5	0.295961	5831.56
6531	TEGLU10	VISp5	0.284722	5780.17
6545	TEGLU7	VISp2/3	0.845493	7370.1
6567	TEGLU10	VISp5	0.433278	6259.96
6613	TEGLU10	VISp5	0.332554	5954.85
6638	TEGLU7	VISp2/3	0.749991	7170.94
6727	TEGLU7	VISp2/3	0.768953	7250.74
6845	TEGLU10	VISp5	0.195451	5605.19
6847	TEGLU8	VISp2/3	0.649854	6991.19
6877	TEGLU8	VISp4	0.640094	6961.89
6913	TEGLU7	VISp2/3	0.685648	7092.68
6941	TEGLU8	VISp4	0.487131	6562.38
6963	TEGLU8	VISp4	0.585831	6848.73
6990	TEGLU10	VISp5	0.176969	5611.38
7018	TEGLU11	VISp5	0.369576	6235.59
7030	TEGLU10	VISp5	0.253938	5888.19
7057	TEGLU7	VISp4	0.617058	6971.44
7167	TEGLU10	VISp5	0.304061	6088.9
7179	TEGLU10	VISp5	0.469715	6597.63
7186	TEGLU7	VISp2/3	0.795428	7462.52
7203	TEGLU11	VISp5	0.252553	5923.33
7205	TEGLU8	VISp4	0.586045	6927.46
7221	TEGLU7	VISp2/3	0.839371	7567.58
7248	TEGLU11	VISp5	0.460766	6572.26
7267	TEGLU8	VISp2/3	0.660616	7138.89
7316	TEGLU4	VISp5	0.248186	5950.01
7322	TEGLU7	VISp2/3	0.743868	7368.42
7335	TEGLU10	VISp5	0.306192	6147.02
7339	TEGLU8	VISp2/3	0.649484	7126.85
7399	TEGLU8	VISp5	0.228106	5912.61
7413	TEGLU4	VISp5	0.493791	6744.02
7437	TEGLU10	VISp5	0.228905	5934.4
7445	TEGLU10	VISp5	0.2484	6028.74
7447	TEGLU10	VISp5	0.446066	6608.71
7448	TEGLU7	VISp2/3	0.693441	7305.19
7477	TEGLU10	VISp5	0.392375	6456.48
7503	TEGLU10	VISp5	0.129673	5633.52
7506	TEGLU7	VISp2/3	0.779344	7534.1
7549	TEGLU7	VISp4	0.593024	7044.9
7636	TEGLU8	VISp4	0.5298	6924.23
7649	TEGLU4	VISp5	0.382842	6488.04
7675	TEGLU2	VISp5	0.146292	5758.77
7700	TEGLU10	VISp5	0.365744	6459.09
7722	TEGLU7	VISp2/3	0.681124	7333.75
7767	TEGLU10	VISp5	0.227735	6048.27
7818	TEGLU3	VISp6a	0.0986741	5662.82
7819	TEGLU10	VISp5	0.185975	5929.87
7823	TEGLU11	VISp5	0.469558	6812.03
7827	TEGLU7	VISp2/3	0.66456	7319.33
7924	TEGLU3	VISp5	0.130101	5790.98
7925	TEGLU2	VISp5	0.133883	5821.24
7928	TEGLU11	VISp5	0.495019	6923.28
7983	TEGLU3	VISp5	0.143631	5868.41
7987	TEGLU8	VISp4	0.626263	7295.39
8000	TEGLU10	VISp5	0.19892	6064.23
8004	TEGLU8	VISp4	0.602401	7227.73
8022	TEGLU3	VISp5	0.225765	6140.34
8053	TEGLU10	VISp5	0.413098	6730.07
8065	TEGLU11	VISp5	0.317648	6459.45
8084	TEGLU3	VISp5	0.199719	6086.02
8115	TEGLU10	VISp5	0.305517	6420.17
8116	TEGLU7	VISp2/3	0.701633	7528.61
8124	TEGLU3	VISp6a	0.118384	5835.89
8125	TEGLU10	VISp5	0.318447	6481.24
8144	TEGLU10	VISp5	0.187788	6052.2
8145	TEGLU10	VISp5	0.204301	6138.08
8146	TEGLU10	VISp5	0.278871	6349.5
8147	TEGLU11	VISp5	0.336344	6531.98
8181	TEGLU7	VISp2/3	0.711115	7568.52
8182	TEGLU7	VISp2/3	0.739611	7616.76
8196	TEGLU3	VISp5	0.134097	5899.97
8226	TEGLU10	VISp5	0.152793	5972.51
8309	TEGLU4	VISp5	0.258206	6369.03
8329	TEGLU7	VISp4	0.60938	7345.17
8340	TEGLU10	VISp5	0.359622	6656.57
8341	TEGLU8	VISp2/3	0.639208	7429.74
8355	TEGLU8	VISp4	0.600431	7319.8
8380	TEGLU10	VISp5	0.241108	6340.09
8430	TEGLU4	VISp5	0.262787	6421.08
8520	TEGLU3	VISp6a	0.0567577	5758.82
8521	TEGLU3	VISp5	0.151623	6086.38
8522	TEGLU10	VISp5	0.20313	6251.94
8546	TEGLU10	VISp5	0.26332	6435.62
8688	TEGLU3	VISp6a	0.139107	6109.48
8690	TEGLU10	VISp5	0.257035	6482.9
8732	TEGLU7	VISp4	0.60006	7455.47
8775	TEGLU3	VISp5	0.169734	6215.85
8795	TEGLU3	VISp5	0.302577	6631.55
8816	TEGLU10	VISp5	0.198178	6335.56
8831	TEGLU4	VISp5	0.255651	6518.04
8911	TEGLU3	VISp5	0.259433	6548.29
8912	TEGLU3	VISp5	0.29821	6658.23
8923	TEGLU10	VISp5	0.316107	6708.98
8939	TEGLU11	VISp4	0.509991	7258.69
8952	TEGLU3	VISp6a	0.115192	6113.29
8972	TEGLU2	VISp6a	0.046054	5904.24
8974	TEGLU10	VISp5	0.38631	6947.08
8996	TEGLU8	VISp5	0.496675	7260
9124	TEGLU8	VISp4	0.574228	7479.88
9125	TEGLU8	VISp4	0.610822	7603.16
9216	TEGLU10	VISp5	0.251498	6623.45
9242	TEGLU3	VISp6a	0.120254	6251.34
9322	TEGLU3	VISp6a	0.135967	6315.42
9326	TEGLU8	VISp4	0.524534	7436.64
9342	TEGLU11	VISp5	0.265827	6722.67
9375	TEGLU8	VISp4	0.551379	7512.75
9438	TEGLU3	VISp6a	0.1316	6342.1
9477	TEGLU4	VISp6a	0.180124	6499.21
9508	TEGLU11	VISp5	0.452361	7290.6
9536	TEGLU7	VISp4	0.547811	7561.23
9556	TEGLU10	VISp6a	0.0258963	6065.19
9621	TEGLU10	VISp6a	0.180339	6577.94
9636	TEGLU10	VISp6a	0.113917	6370.09
9658	TEGLU8	VISp4	0.495719	7452.59
9720	TEGLU7	VISp4	0.543444	7587.91
9732	TEGLU10	VISp5	0.252459	6795.44
9733	TEGLU10	VISp5	0.345193	7064.88
9802	TEGLU10	VISp5	0.253525	6824.5
9896	TEGLU4	VISp5	0.2939	6978.04
9941	TEGLU10	VISp5	0.207132	6725.52
9971	TEGLU3	VISp6a	0.112481	6476.69
10012	TEGLU3	VISp6a	0.130644	6534.7
10072	TEGLU3	VISp6a	0.0717866	6387.35
10165	TEGLU10	VISp5	0.39553	7344.31
10190	TEGLU4	VISp5	0.359736	7242.82
10207	TEGLU2	VISp5	0.23824	6917.88
10223	TEGLU10	VISp5	0.319575	7168.02
10249	TEGLU2	VISp6a	0.029442	6325.88
10298	TEGLU10	VISp5	0.325541	7184.93
10367	TEGLU3	VISp6a	0.0772386	6487.44
10368	TEGLU3	VISp6a	0.108594	6589.36
10468	TEGLU3	VISp6a	0.122124	6666.78
10488	TEGLU4	VISp5	0.354784	7326.44
10573	TEGLU4	VISp5	0.37428	7420.77
10638	TEGLU2	VISp6a	0.0559165	6537.66
10696	TEGLU10	VISp6a	0.184977	6923.11
10798	TEGLU3	VISp6a	0.124575	6782.24
10799	TEGLU10	VISp5	0.349566	7402.79
10817	TEGLU3	VISp6a	0.0135718	6476.2
11029	TEGLU10	VISp6a	0.0764253	6732.53
11038	TEGLU3	VISp6a	0.183807	7036.98
11046	TEGLU3	VISp6a	0.171876	7003.15
11252	TEGLU2	VISp6a	0.085588	6836.63
11255	TEGLU10	VISp5	0.252626	7310.22
11269	TEGLU10	VISp6a	0.0796223	6819.71
11314	TEGLU3	VISp6a	0.178056	7098.8
11538	TEGLU3	VISp6a	0.0448418	6818.76
11539	TEGLU3	VISp5	0.225995	7312.84
11607	TEGLU2	VISp6a	0.0724865	6916.67
11688	TEGLU10	VISp6a	0.159521	7176.45
11691	TEGLU3	VISp5	0.2093	7311.08
11706	TEGLU2	VISp6a	0.124793	7104.03
11716	TEGLU2	VISp6a	0.0572295	6902.83
11717	TEGLU3	VISp6a	0.0949648	7019.46
11791	TEGLU3	VISp5	0.22232	7389.6
11834	TEGLU3	VISp6a	0.0808499	6998.97
11947	TEGLU3	VISp6a	0.0713163	7030.53
11959	TEGLU2	VISp6a	0.0981617	7106.65
12009	TEGLU3	VISp6b	0.0154418	6891.65
12010	TEGLU3	VISp6a	0.0363216	6950.85
12012	TEGLU10	VISp5	0.211509	7428.02
12123	TEGLU10	VISp6a	0.200377	7415.99
12264	TEGLU10	VISp6a	0.190844	7447.55
12362	TEGLU10	VISp6a	0.120854	7288.17
12446	TEGLU2	VISp6a	0.0503472	7134.92
12458	TEGLU3	VISp6a	0.186188	7502.67
12488	TEGLU10	VISp5	0.20853	7573.19
12530	TEGLU3	VISp6a	0.177255	7477.3
12741	TEGLU2	VISp6b	0.0190671	7136.29
12754	TEGLU3	VISp6a	0.103725	7366.36
12957	TEGLU2	VISp6a	0.0520924	7308.05
13177	TEGLU2	VISp6b	0.0306275	7305.79
13193	TEGLU3	VISp6a	0.0753699	7432.64
13351	TEGLU3	VISp6b	0.0202947	7315.55
13353	TEGLU3	VISp6a	0.0888997	7510.07
13377	TEGLU2	VISp6a	0.0658363	7464.21
1345	TEGLU11	VISp1	0.902301	5675.74
13840	TEGLU2	VISp6b	0.0220057	7466.17
1446	TEGLU7	VISp1	0.804082	5475.38
1571	TEGLU7	VISp1	0.831034	5590.86
1819	TEGLU7	VISp1	0.858094	5745.71
1954	TEGLU8	VISp2/3	0.804617	5672.21
2039	TEGLU7	VISp1	0.846377	5790.61
2052	TEGLU11	VISp2/3	0.71753	5483.89
2355	TEGLU11	VISp1	0.921961	6102.56
2439	TEGLU7	VISp2/3	0.805845	5851.47
2695	TEGLU7	VISp2/3	0.78747	5897.02
2724	TEGLU7	VISp2/3	0.635453	5505.08
2726	TEGLU7	VISp2/3	0.807657	5973.79
2736	TEGLU8	VISp2/3	0.636252	5526.87
2737	TEGLU7	VISp1	0.910458	6226.2
2790	TEGLU7	VISp1	0.923188	6281.82
2827	TEGLU7	VISp2/3	0.828537	6032.99
3001	TEGLU7	VISp2/3	0.666294	5690.18
3016	TEGLU7	VISp1	0.914454	6335.18
3085	TEGLU7	VISp2/3	0.901138	6336.49
3124	TEGLU7	VISp2/3	0.834132	6185.57
3441	TEGLU8	VISp4	0.557157	5556.52
3568	TEGLU10	VISp4	0.588584	5684.69
3580	TEGLU7	VISp2/3	0.825612	6317.66
3591	TEGLU7	VISp2/3	0.801749	6250
3612	TEGLU8	VISp2/3	0.625177	5807.97
3670	TEGLU11	VISp4	0.530526	5559.14
3672	TEGLU7	VISp2/3	0.741507	6137.79
3682	TEGLU7	VISp2/3	0.809313	6310.51
3684	TEGLU7	VISp2/3	0.9129	6602.58
3721	TEGLU8	VISp4	0.501497	5496.36
3765	TEGLU8	VISp2/3	0.769152	6235.7
3794	TEGLU7	VISp2/3	0.680467	6003.79
3828	TEGLU7	VISp2/3	0.835574	6443.56
3874	TEGLU8	VISp4	0.586615	5776.76
3922	TEGLU8	VISp2/3	0.867693	6554.15
3940	TEGLU7	VISp2/3	0.899811	6664.75
4078	TEGLU7	VISp2/3	0.791845	6417.23
4080	TEGLU7	VISp2/3	0.83957	6552.54
4093	TEGLU8	VISp4	0.524189	5677.89
4207	TEGLU8	VISp4	0.484028	5603.08
4318	TEGLU8	VISp2/3	0.714505	6276.07
4400	TEGLU7	VISp4	0.590133	5982.04
4429	TEGLU8	VISp4	0.459847	5599.62
4505	TEGLU7	VISp2/3	0.637965	6156.72
4521	TEGLU8	VISp4	0.557429	5928.38
4555	TEGLU7	VISp2/3	0.828067	6676.17
4569	TEGLU11	VISp4	0.472418	5687.35
4583	TEGLU7	VISp2/3	0.793072	6596.49
4591	TEGLU11	VISp2/3	0.730166	6411.62
4616	TEGLU7	VISp4	0.591838	6065
4643	TEGLU7	VISp2/3	0.847562	6770.51
4685	TEGLU8	VISp4	0.577724	6044.51
4686	TEGLU7	VISp2/3	0.904236	6931.2
4754	TEGLU8	VISp4	0.419634	5596.28
4796	TEGLU8	VISp2/3	0.662042	6303.1
4812	TEGLU8	VISp4	0.509918	5871.79
4847	TEGLU10	VISp4	0.518853	5915.03
4848	TEGLU7	VISp2/3	0.76724	6620.9
4983	TEGLU8	VISp4	0.628633	6284.88
5055	TEGLU10	VISp4	0.484086	5896.21
5115	TEGLU11	VISp4	0.443125	5799.6
5131	TEGLU10	VISp5	0.411232	5718.1
5140	TEGLU8	VISp4	0.628048	6341.81
5204	TEGLU11	VISp4	0.453672	5868.57
5218	TEGLU8	VISp5	0.411179	5738.69
5231	TEGLU7	VISp2/3	0.923361	7161.2
5276	TEGLU8	VISp4	0.613361	6360.39
5335	TEGLU8	VISp2/3	0.688464	6586.35
5349	TEGLU8	VISp4	0.494048	6022.11
5401	TEGLU11	VISp4	0.473967	5984.7
5471	TEGLU8	VISp4	0.556901	6278.43
5484	TEGLU7	VISp2/3	0.773036	6870.07
5499	TEGLU4	VISp5	0.398704	5790.84
5529	TEGLU10	VISp4	0.475566	6028.3
5563	TEGLU10	VISp4	0.539803	6249.49
5573	TEGLU10	VISp4	0.489095	6105.72
5615	TEGLU10	VISp5	0.374949	5762.55
5632	TEGLU8	VISp4	0.520415	6194.52
5680	TEGLU8	VISp2/3	0.65692	6618.98
5722	TEGLU10	VISp4	0.454101	6026.03
5737	TEGLU8	VISp4	0.615973	6504.51
5755	TEGLU10	VISp5	0.407175	5912.51
5800	TEGLU8	VISp4	0.519138	6269.02
5801	TEGLU8	VISp4	0.575812	6429.7
5815	TEGLU11	VISp4	0.476579	6128.82
5876	TEGLU7	VISp2/3	0.86653	7214.91
5916	TEGLU8	VISp2/3	0.681809	6769.3
5949	TEGLU4	VISp5	0.316306	5693.94
5951	TEGLU8	VISp4	0.586359	6498.67
5991	TEGLU7	VISp2/3	0.768311	7014.55
5997	TEGLU10	VISp5	0.283495	5600.91
6042	TEGLU8	VISp4	0.635682	6677.58
6044	TEGLU8	VISp2/3	0.692356	6838.26
6194	TEGLU10	VISp5	0.313537	5764.21
6237	TEGLU11	VISp5	0.353113	5895.95
6240	TEGLU7	VISp2/3	0.709401	6938.67
6264	TEGLU10	VISp5	0.344164	5870.58
6275	TEGLU11	VISp4	0.57624	6587.17
6277	TEGLU7	VISp2/3	0.851245	7308.28
6363	TEGLU8	VISp4	0.586787	6656.13
6382	TEGLU7	VISp2/3	0.8089	7246.82
6404	TEGLU4	VISp5	0.386138	6067.71
6408	TEGLU7	VISp2/3	0.834947	7301.14
6422	TEGLU8	VISp2/3	0.694169	6960.59
6541	TEGLU10	VISp4	0.46284	6337.26
6554	TEGLU10	VISp5	0.281846	5811.08
6684	TEGLU8	VISp4	0.614845	6838.22
6698	TEGLU8	VISp4	0.52576	6595.41
6713	TEGLU8	VISp4	0.591582	6786.91
6771	TEGLU8	VISp4	0.547639	6681.85
6834	TEGLU4	VISp5	0.301449	5944.78
6865	TEGLU4	VISp5	0.394823	6268.11
6909	TEGLU11	VISp4	0.534057	6675.89
6911	TEGLU7	VISp2/3	0.659602	7038.36
6942	TEGLU7	VISp2/3	0.804162	7409.16
6965	TEGLU7	VISp2/3	0.663384	7068.61
6992	TEGLU8	VISp4	0.633556	6984.04
7056	TEGLU10	VISp5	0.467317	6532.24
7077	TEGLU7	VISp2/3	0.673132	7115.78
7087	TEGLU10	VISp5	0.338256	6146.79
7094	TEGLU10	VISp5	0.398712	6337.73
7109	TEGLU4	VISp5	0.38758	6325.7
7112	TEGLU10	VISp5	0.480847	6609.66
7135	TEGLU10	VISp5	0.201738	5740.2
7180	TEGLU10	VISp4	0.505509	6699.12
7265	TEGLU11	VISp4	0.616672	7033.83
7283	TEGLU10	VISp5	0.425772	6492.57
7320	TEGLU7	VISp2/3	0.700192	7270.62
7347	TEGLU10	VISp5	0.379645	6400.85
7362	TEGLU8	VISp4	0.549666	6882.91
7478	TEGLU10	VISp5	0.503539	6791.19
7622	TEGLU8	VISp4	0.540932	6936.27
7650	TEGLU10	VISp5	0.48804	6805.84
7666	TEGLU10	VISp5	0.37171	6476.01
7702	TEGLU8	VISp4	0.607353	7144.12
7714	TEGLU10	VISp5	0.12472	5717.14
7723	TEGLU7	VISp2/3	0.716119	7413.44
7784	TEGLU7	VISp2/3	0.739236	7509.36
7824	TEGLU11	VISp5	0.508068	6914.7
7847	TEGLU11	VISp5	0.346463	6443.49
7852	TEGLU10	VISp5	0.216603	6036.24
7876	TEGLU8	VISp2/3	0.692471	7424.51
7952	TEGLU7	VISp2/3	0.758892	7632.36
7962	TEGLU10	VISp5	0.324199	6419.43
7963	TEGLU10	VISp5	0.351843	6517.34
7984	TEGLU10	VISp5	0.406334	6691.36
8012	TEGLU7	VISp2/3	0.743978	7590.08
8037	TEGLU4	VISp5	0.37054	6589.88
8082	TEGLU3	VISp6a	0.0869569	5707.72
8097	TEGLU10	VISp5	0.488468	6963.3
8099	TEGLU8	VISp4	0.58232	7190.33
8291	TEGLU10	VISp5	0.16334	6041.47
8365	TEGLU3	VISp5	0.193968	6147.84
8397	TEGLU10	VISp5	0.47755	7030
8452	TEGLU3	VISp5	0.172503	6145.58
8454	TEGLU11	VISp4	0.507379	7114.57
8455	TEGLU8	VISp4	0.619927	7414.14
8505	TEGLU10	VISp5	0.288248	6532.34
8524	TEGLU7	VISp2/3	0.671434	7579.71
8535	TEGLU8	VISp4	0.588714	7364.7
8547	TEGLU8	VISp4	0.576783	7330.88
8625	TEGLU7	VISp2/3	0.669251	7593.05
8641	TEGLU3	VISp5	0.205528	6317.33
8709	TEGLU10	VISp5	0.392062	6885.27
8774	TEGLU3	VISp6a	0.114978	6034.56
8834	TEGLU7	VISp4	0.556117	7350.41
8896	TEGLU10	VISp6a	0.111676	6090.3
8913	TEGLU11	VISp5	0.33182	6773.06
8976	TEGLU10	VISp5	0.424288	7035.23
8977	TEGLU10	VISp5	0.486341	7209
9006	TEGLU11	VISp5	0.275147	6612.37
9022	TEGLU10	VISp5	0.336402	6825.11
9085	TEGLU10	VISp5	0.247716	6593.19
9187	TEGLU11	VISp5	0.489325	7278.22
9188	TEGLU11	VISp4	0.504239	7320.5
9200	TEGLU2	VISp6a	0.0611823	6025.26
9224	TEGLU3	VISp6a	0.0649643	6055.51
9243	TEGLU3	VISp5	0.191842	6454.31
9260	TEGLU3	VISp6a	0.0985747	6170.34
9295	TEGLU11	VISp5	0.464877	7267.49
9304	TEGLU10	VISp6a	0.15983	6383.07
9343	TEGLU7	VISp4	0.518568	7419.72
9357	TEGLU3	VISp5	0.24793	6671.92
9359	TEGLU4	VISp5	0.403037	7111.69
9534	TEGLU3	VISp6a	0.0616106	6182.72
9572	TEGLU3	VISp6a	0.0976043	6289.66
9758	TEGLU8	VISp4	0.524163	7572.3
9790	TEGLU10	VISp5	0.265456	6858.33
9870	TEGLU8	VISp5	0.474893	7443.46
10041	TEGLU10	VISp5	0.325327	7106.2
10057	TEGLU10	VISp5	0.429726	7402.2
10102	TEGLU11	VISp5	0.213578	6828.43
10118	TEGLU8	VISp5	0.433508	7432.46
10145	TEGLU10	VISp5	0.260921	6959.4
10221	TEGLU3	VISp6a	0.176814	6732.87
10251	TEGLU10	VISp5	0.239039	6939.68
10267	TEGLU3	VISp6a	0.0204935	6300.51
10394	TEGLU3	VISp6a	0.0735993	6509.67
10395	TEGLU10	VISp5	0.321174	7211.61
10470	TEGLU10	VISp5	0.399527	7453.29
10584	TEGLU10	VISp6a	0.139436	6774.46
10828	TEGLU3	VISp6a	0.0314688	6526.94
10901	TEGLU2	VISp6a	0.0710448	6658.68
10919	TEGLU3	VISp6a	0.166495	6929.31
10952	TEGLU3	VISp6a	0.0778097	6697.39
11091	TEGLU3	VISp6a	0.0951215	6805.07
11182	TEGLU10	VISp6a	0.191371	7097.49
11243	TEGLU10	VISp5	0.285437	7403.25
11270	TEGLU4	VISp5	0.234729	7259.48
11379	TEGLU3	VISp6a	0.0402605	6766.7
11504	TEGLU10	VISp6a	0.149241	7114.75
11608	TEGLU3	VISp6a	0.0903834	6967.41
11747	TEGLU2	VISp6a	0.14269	7154.77
11946	TEGLU3	VISp6a	0.0534193	6979.79
11985	TEGLU10	VISp6a	0.146686	7263.76
12011	TEGLU4	VISp6a	0.125806	7204.56
12055	TEGLU3	VISp6a	0.134755	7229.93
12122	TEGLU10	VISp6a	0.142319	7290.44
12137	TEGLU10	VISp5	0.248902	7573.1
12280	TEGLU2	VISp6a	0.0715305	7109.26
12291	TEGLU2	VISp6a	0.0425014	7046.49
12601	TEGLU2	VISp6a	0.130647	7397.31
12808	TEGLU2	VISp6a	0.061626	7276.49
13470	TEGLU2	VISp6a	0.0368073	7401.43
13700	TEGLU3	VISp6b	0.0365038	7486.29
1570	TEGLU7	VISp1	0.825069	5573.95
1671	TEGLU7	VISp1	0.87876	5726.18
1797	TEGLU7	VISp1	0.8223	5644.22
1880	TEGLU7	VISp2/3	0.788904	5608.13
1911	TEGLU7	VISp2/3	0.756626	5529.63
1966	TEGLU7	VISp1	0.830663	5726.53
1968	TEGLU7	VISp1	0.924515	5953.56
2026	TEGLU7	VISp1	0.899268	5921.04
2223	TEGLU7	VISp2/3	0.66922	5405.51
2256	TEGLU8	VISp2/3	0.795226	5756.26
2366	TEGLU8	VISp2/3	0.680566	5496.27
2425	TEGLU7	VISp2/3	0.679182	5531.41
2471	TEGLU11	VISp1	0.950138	6215.01
2566	TEGLU7	VISp2/3	0.819375	5928.89
2685	TEGLU7	VISp2/3	0.762116	5825.14
2847	TEGLU7	VISp2/3	0.655785	5608.63
2894	TEGLU7	VISp1	0.930753	6342.33
2927	TEGLU7	VISp2/3	0.635667	5583.81
3003	TEGLU7	VISp2/3	0.887609	6259.07
3125	TEGLU7	VISp1	0.951833	6498.13
3153	TEGLU7	VISp2/3	0.769309	6021.31
3272	TEGLU7	VISp2/3	0.649411	5739.96
3302	TEGLU7	VISp2/3	0.87749	6347.56
3417	TEGLU7	VISp2/3	0.859008	6353.75
3442	TEGLU8	VISp2/3	0.680824	5885.99
3468	TEGLU7	VISp2/3	0.808833	6224.51
3480	TEGLU7	VISp2/3	0.717431	5991.41
3491	TEGLU7	VISp2/3	0.842709	6346.6
3523	TEGLU7	VISp2/3	0.881486	6456.55
3589	TEGLU8	VISp4	0.570687	5633.94
3722	TEGLU8	VISp4	0.564136	5673.96
3724	TEGLU7	VISp2/3	0.66177	5931.25
3732	TEGLU7	VISp2/3	0.806438	6341.42
3759	TEGLU7	VISp1	0.978522	6788.63
3800	TEGLU8	VISp2/3	0.648455	5932.56
3843	TEGLU7	VISp2/3	0.682757	6029.81
3871	TEGLU8	VISp4	0.482216	5480.76
3948	TEGLU7	VISp2/3	0.70971	6145.29
4016	TEGLU8	VISp4	0.518117	5621.61
4255	TEGLU8	VISp4	0.449833	5545.19
4271	TEGLU7	VISp2/3	0.803724	6522.52
4299	TEGLU7	VISp2/3	0.887509	6766.59
4443	TEGLU8	VISp4	0.541716	5864.29
4709	TEGLU8	VISp2/3	0.726865	6467.36
4756	TEGLU8	VISp4	0.611334	6159.33
4758	TEGLU7	VISp2/3	0.864874	6878.19
4760	TEGLU7	VISp2/3	0.899869	6957.88
4871	TEGLU10	VISp5	0.398169	5594.02
5023	TEGLU8	VISp4	0.536977	6026.64
5024	TEGLU8	VISp2/3	0.67797	6445.92
5034	TEGLU8	VISp2/3	0.880002	6999.2
5057	TEGLU8	VISp4	0.566913	6150.57
5071	TEGLU11	VISp4	0.592267	6222.46
5100	TEGLU8	VISp4	0.600523	6265.4
5101	TEGLU8	VISp4	0.610963	6295
5102	TEGLU7	VISp4	0.640791	6379.57
5206	TEGLU8	VISp4	0.636424	6406.25
5324	TEGLU7	VISp2/3	0.851188	7015.16
5336	TEGLU7	VISp2/3	0.753554	6757.87
5348	TEGLU11	VISp4	0.458254	5920.62
5425	TEGLU7	VISp2/3	0.72314	6730.23
5473	TEGLU8	VISp4	0.64042	6515.23
5544	TEGLU10	VISp4	0.515142	6160.04
5564	TEGLU8	VISp2/3	0.700064	6702.24
5598	TEGLU8	VISp4	0.480147	6080.35
5616	TEGLU7	VISp2/3	0.714406	6783.59
5671	TEGLU8	VISp4	0.639835	6572.17
5679	TEGLU8	VISp4	0.498843	6152.89
5894	TEGLU7	VISp2/3	0.865146	7250.04
5988	TEGLU10	VISp5	0.379744	5893.33
6077	TEGLU4	VISp5	0.329835	5771.36
6086	TEGLU10	VISp5	0.339583	5818.53
6195	TEGLU7	VISp2/3	0.756594	7059.45
6251	TEGLU10	VISp5	0.326268	5819.84
6265	TEGLU10	VISp4	0.529886	6434.58
6282	TEGLU10	VISp5	0.248714	5599.95
6313	TEGLU10	VISp4	0.504652	6384.2
6325	TEGLU4	VISp5	0.403236	6096.65
6532	TEGLU4	VISp5	0.358601	6009.16
6540	TEGLU3	VISp5	0.253402	5691.37
6558	TEGLU8	VISp2/3	0.672704	6958.32
6648	TEGLU11	VISp4	0.628494	6845.99
6737	TEGLU7	VISp2/3	0.695981	7082.91
6738	TEGLU7	VISp2/3	0.780618	7277.31
6751	TEGLU8	VISp4	0.628868	6892.63
6835	TEGLU10	VISp5	0.373836	6169.54
6864	TEGLU10	VISp5	0.270928	5877.77
6907	TEGLU10	VISp5	0.203016	5665.69
6919	TEGLU7	VISp2/3	0.730391	7219.53
6964	TEGLU8	VISp2/3	0.64847	7026.33
7031	TEGLU10	VISp5	0.43898	6451.9
7048	TEGLU7	VISp2/3	0.831807	7507.07
7095	TEGLU8	VISp4	0.567349	6854.92
7108	TEGLU10	VISp5	0.169619	5629.6
7144	TEGLU10	VISp5	0.451019	6525.09
7207	TEGLU7	VISp2/3	0.709725	7239.06
7229	TEGLU7	VISp4	0.574913	6915.43
7266	TEGLU8	VISp4	0.648418	7097.79
7296	TEGLU10	VISp5	0.357167	6298.06
7298	TEGLU7	VISp2/3	0.794044	7497.66
7321	TEGLU7	VISp2/3	0.720006	7300.76
7489	TEGLU10	VISp5	0.47431	6722.96
7548	TEGLU10	VISp5	0.328352	6314.02
7550	TEGLU7	VISp2/3	0.723469	7395.21
7590	TEGLU10	VISp5	0.355197	6390.13
7601	TEGLU8	VISp2/3	0.652667	7231.91
7602	TEGLU7	VISp2/3	0.786108	7572.81
7651	TEGLU8	VISp4	0.58919	7086.11
7674	TEGLU3	VISp6a	0.100058	5627.68
7769	TEGLU10	VISp5	0.312852	6328.66
7822	TEGLU10	VISp5	0.316368	6351.65
7862	TEGLU10	VISp5	0.268909	6223.6
7874	TEGLU8	VISp4	0.621682	7243.34
7939	TEGLU8	VISp4	0.54871	7075.5
7988	TEGLU8	VISp2/3	0.65231	7349.71
8001	TEGLU10	VISp5	0.294357	6352.72
8002	TEGLU10	VISp5	0.397119	6658.72
8055	TEGLU8	VISp4	0.615131	7283.36
8095	TEGLU3	VISp6a	0.106452	5802.06
8135	TEGLU10	VISp5	0.143046	5925.34
8150	TEGLU7	VISp2/3	0.672018	7462.01
8175	TEGLU3	VISp6a	0.0587271	5666.74
8227	TEGLU10	VISp5	0.378903	6672.18
8279	TEGLU7	VISp2/3	0.67122	7500.98
8328	TEGLU8	VISp4	0.583334	7290.86
8368	TEGLU10	VISp5	0.459653	6979.25
8481	TEGLU10	VISp5	0.455286	7005.93
8523	TEGLU4	VISp5	0.223318	6328.71
8545	TEGLU3	VISp5	0.182251	6192.74
8563	TEGLU10	VISp5	0.336772	6689.45
8575	TEGLU8	VISp4	0.602829	7385.19
8672	TEGLU3	VISp6a	0.0838173	5913.66
8675	TEGLU8	VISp4	0.588129	7421.64
8692	TEGLU8	VISp2/3	0.640222	7530.27
8727	TEGLU3	VISp6a	0.10033	5999.54
8858	TEGLU8	VISp4	0.571031	7392.69
8909	TEGLU10	VISp6a	0.157218	6238.95
8910	TEGLU10	VISp5	0.178098	6298.15
8953	TEGLU4	VISp5	0.454116	7119.8
9086	TEGLU8	VISp4	0.612739	7582.56
9098	TEGLU10	VISp5	0.425158	7083.27
9261	TEGLU3	VISp5	0.20079	6479.68
9325	TEGLU4	VISp5	0.441814	7221.63
9426	TEGLU3	VISp6a	0.0733277	6137.82
9427	TEGLU10	VISp5	0.189073	6524.58
9465	TEGLU4	VISp5	0.376991	7057.38
9507	TEGLU3	VISp5	0.241379	6711.94
9591	TEGLU4	VISp5	0.340612	7012.82
9709	TEGLU3	VISp6a	0.117699	6400.34
9757	TEGLU3	VISp6a	0.0311972	6155.08
9883	TEGLU3	VISp6a	0.0970336	6419.87
10027	TEGLU4	VISp5	0.352811	7175.45
10073	TEGLU3	VISp6a	0.174002	6696.69
10517	TEGLU3	VISp6a	0.140021	6717.53
10539	TEGLU2	VISp6a	0.0185241	6392.58
10884	TEGLU10	VISp5	0.285808	7267.59
11080	TEGLU3	VISp6a	0.0444135	6661.29
11363	TEGLU10	VISp6a	0.203823	7181.5
11397	TEGLU2	VISp6a	0.0655788	6825.47
11457	TEGLU3	VISp6a	0.0410597	6788.5
11468	TEGLU10	VISp5	0.311698	7536.3
11880	TEGLU2	VISp6a	0.0257747	6881.88
12103	TEGLU3	VISp6a	0.0617827	7062.1
12398	TEGLU10	VISp6a	0.16043	7419.91
12518	TEGLU10	VISp6a	0.159046	7455.05
12629	TEGLU3	VISp6a	0.0502797	7185.73
12883	TEGLU3	VISp6a	0.117229	7443.82
12958	TEGLU10	VISp6a	0.149726	7565.34
13012	TEGLU3	VISp6a	0.11583	7478.97
13028	TEGLU2	VISp6a	0.0968348	7434.91
13206	TEGLU3	VISp6a	0.0930982	7466.63
1328	TEGLU7	VISp1	0.862832	5583.36
1511	TEGLU7	VISp1	0.88531	5686.16
1546	TEGLU7	VISp2/3	0.759446	5387.89
1798	TEGLU7	VISp1	0.825816	5667.21
2058	TEGLU7	VISp2/3	0.826296	5753.21
2511	TEGLU7	VISp2/3	0.724723	5680.06
2638	TEGLU7	VISp2/3	0.628688	5466.37
2717	TEGLU7	VISp1	0.957384	6339.71
2834	TEGLU11	VISp2/3	0.678967	5649.07
2835	TEGLU7	VISp2/3	0.814422	6012.5
2908	TEGLU7	VISp1	0.949449	6414.87
3002	TEGLU7	VISp2/3	0.786992	5993.32
3028	TEGLU7	VISp2/3	0.634283	5618.94
3096	TEGLU7	VISp2/3	0.853413	6201.18
3333	TEGLU7	VISp2/3	0.677055	5837.87
3502	TEGLU7	VISp2/3	0.741293	6059.06
3504	TEGLU7	VISp2/3	0.792201	6208.28
3532	TEGLU11	VISp1	1	6773.03
3631	TEGLU8	VISp2/3	0.618945	5783.79
3640	TEGLU7	VISp2/3	0.728777	6082.17
3697	TEGLU7	VISp2/3	0.898798	6564.22
3723	TEGLU7	VISp2/3	0.634769	5859.54
3757	TEGLU8	VISp2/3	0.743106	6181.39
3786	TEGLU7	VISp2/3	0.783374	6295.56
3811	TEGLU8	VISp4	0.529142	5594.27
3812	TEGLU8	VISp4	0.597747	5788.79
3907	TEGLU7	VISp2/3	0.759619	6267.27
3908	TEGLU7	VISp2/3	0.859969	6525.75
3959	TEGLU7	VISp1	0.945353	6813.4
3993	TEGLU7	VISp4	0.576282	5786.52
4149	TEGLU7	VISp2/3	0.933285	6842.66
4197	TEGLU7	VISp2/3	0.799409	6477.74
4222	TEGLU7	VISp2/3	0.709868	6242.07
4256	TEGLU8	VISp4	0.556415	5827.85
4345	TEGLU11	VISp4	0.486426	5668.47
4386	TEGLU7	VISp2/3	0.862262	6734.07
4398	TEGLU8	VISp4	0.526002	5800.21
4403	TEGLU7	VISp2/3	0.880146	6802.67
4582	TEGLU8	VISp4	0.54928	5924.8
4636	TEGLU7	VISp2/3	0.778957	6576
4743	TEGLU7	VISp4	0.638166	6253.31
4793	TEGLU8	VISp4	0.576339	6079.65
4794	TEGLU8	VISp4	0.582305	6096.56
4821	TEGLU10	VISp4	0.477906	5800.56
4894	TEGLU8	VISp4	0.603971	6195.42
4953	TEGLU8	VISp4	0.480304	5865.95
4996	TEGLU7	VISp2/3	0.751741	6635.55
5030	TEGLU7	VISp2/3	0.853956	6944.89
5044	TEGLU7	VISp2/3	0.737626	6615.06
5045	TEGLU7	VISp2/3	0.811397	6804.69
5095	TEGLU8	VISp4	0.516205	6006.8
5117	TEGLU7	VISp2/3	0.899498	7093.54
5266	TEGLU8	VISp4	0.598447	6318.1
5530	TEGLU8	VISp2/3	0.655321	6575.38
5739	TEGLU7	VISp2/3	0.774862	6974.53
5757	TEGLU7	VISp2/3	0.700291	6763.11
5833	TEGLU10	VISp5	0.293028	5569.35
5914	TEGLU10	VISp5	0.369997	5846.17
5917	TEGLU8	VISp2/3	0.690757	6794.67
6134	TEGLU10	VISp5	0.41197	6043.3
6135	TEGLU4	VISp4	0.458204	6174.38
6164	TEGLU7	VISp2/3	0.890607	7361.29
6185	TEGLU10	VISp4	0.488139	6298.32
6351	TEGLU10	VISp4	0.45176	6253.76
6353	TEGLU8	VISp2/3	0.67249	6879.59
6362	TEGLU8	VISp4	0.541245	6507.48
6497	TEGLU7	VISp2/3	0.733745	7092.32
6568	TEGLU7	VISp2/3	0.852258	7408.81
6711	TEGLU10	VISp5	0.396899	6215.4
6781	TEGLU7	VISp4	0.64229	6930.68
6966	TEGLU7	VISp2/3	0.851887	7544.48
7046	TEGLU7	VISp2/3	0.755852	7330.78
7073	TEGLU4	VISp5	0.359669	6220.52
7076	TEGLU8	VISp4	0.560584	6816.21
7122	TEGLU10	VISp5	0.3667	6266.5
7263	TEGLU10	VISp5	0.21676	5821.85
7387	TEGLU10	VISp5	0.433336	6553.08
7455	TEGLU10	VISp5	0.264806	6075.25
7479	TEGLU7	VISp4	0.628552	7139.12
7721	TEGLU8	VISp4	0.574529	7068.96
7804	TEGLU10	VISp5	0.447866	6748.9
7805	TEGLU10	VISp5	0.490438	6871.23
7929	TEGLU8	VISp4	0.592653	7180.56
7951	TEGLU10	VISp5	0.46599	6860.5
8136	TEGLU8	VISp4	0.545941	7145.78
8269	TEGLU11	VISp5	0.501998	7040.72
8270	TEGLU7	VISp2/3	0.734152	7650.11
8443	TEGLU8	VISp4	0.558087	7258.34
8453	TEGLU10	VISp5	0.282854	6476.35
8504	TEGLU10	VISp6a	0.124778	6010.26
8624	TEGLU10	VISp5	0.355469	6761.98
8710	TEGLU8	VISp4	0.617158	7484.41
8730	TEGLU10	VISp5	0.493478	7172.81
8794	TEGLU3	VISp5	0.207127	6360.93
8796	TEGLU4	VISp5	0.40101	6910.64
8879	TEGLU8	VISp2/3	0.650982	7617.2
8998	TEGLU8	VISp4	0.597292	7525.74
9020	TEGLU10	VISp5	0.198392	6414.29
9201	TEGLU3	VISp6a	0.07093	6072.43
9306	TEGLU10	VISp5	0.297839	6793.9
9402	TEGLU7	VISp4	0.572259	7571.95
9638	TEGLU3	VISp5	0.19227	6611.77
9654	TEGLU2	VISp6a	0.0236331	6094.58
9656	TEGLU11	VISp5	0.204201	6645.6
9773	TEGLU10	VISp5	0.289319	6925.99
9815	TEGLU8	VISp4	0.530928	7611.01
9956	TEGLU2	VISp5	0.349029	7145.19
10210	TEGLU4	VISp5	0.342639	7213.88
10424	TEGLU10	VISp5	0.253368	7038.9
10519	TEGLU10	VISp5	0.409274	7500.46
10954	TEGLU10	VISp6a	0.197123	7035.67
10962	TEGLU3	VISp6a	0.122683	6852.1
11505	TEGLU3	VISp6a	0.174488	7147.27
11690	TEGLU10	VISp6a	0.187432	7281.63
12385	TEGLU2	VISp6a	0.107833	7261.01
12742	TEGLU2	VISp6a	0.0846893	7322.35
13143	TEGLU2	VISp6b	0	7199.42
14080	TEGLU2	VISp6b	5.73833e-05	7492.54
1608	TEGLU11	VISp1	0.956898	5889.13
1622	TEGLU7	VISp2/3	0.764028	5439.94
1644	TEGLU7	VISp1	0.848119	5637.67
1680	TEGLU7	VISp2/3	0.78789	5507.6
1771	TEGLU7	VISp2/3	0.78134	5547.62
1772	TEGLU11	VISp1	0.918336	5857.92
1851	TEGLU11	VISp1	0.934049	5922
2040	TEGLU7	VISp1	0.888136	5909.01
2350	TEGLU7	VISp2/3	0.798281	5790.96
2458	TEGLU7	VISp2/3	0.735855	5692.09
2590	TEGLU7	VISp2/3	0.688237	5596.14
2661	TEGLU7	VISp2/3	0.844036	6018.34
2684	TEGLU7	VISp2/3	0.689871	5652.86
2769	TEGLU7	VISp2/3	0.757749	5851.82
2833	TEGLU7	VISp2/3	0.640034	5557.13
3014	TEGLU7	VISp2/3	0.646214	5652.77
3062	TEGLU7	VISp2/3	0.803504	6079.2
3077	TEGLU8	VISp2/3	0.683777	5770.13
3078	TEGLU7	VISp2/3	0.699905	5805
3108	TEGLU7	VISp2/3	0.740972	5940.97
3185	TEGLU8	VISp2/3	0.88484	6329.34
3250	TEGLU7	VISp2/3	0.745553	5993.02
3322	TEGLU7	VISp2/3	0.855918	6305.93
3354	TEGLU7	VISp2/3	0.703901	5913.98
3431	TEGLU7	VISp2/3	0.76734	6113.38
3996	TEGLU7	VISp2/3	0.865616	6606.86
4033	TEGLU7	VISp2/3	0.719444	6210.33
4114	TEGLU7	VISp2/3	0.662199	6088.71
4128	TEGLU8	VISp2/3	0.638336	6021.05
4258	TEGLU8	VISp2/3	0.72862	6296.56
4574	TEGLU7	VISp2/3	0.879574	6841.74
4683	TEGLU8	VISp5	0.400938	5523.74
4949	TEGLU7	VISp2/3	0.732232	6559.08
5029	TEGLU11	VISp4	0.447493	5772.92
5485	TEGLU7	VISp2/3	0.840842	7042.79
5585	TEGLU7	VISp2/3	0.766498	6892.23
5861	TEGLU4	VISp5	0.402808	5939.19
5999	TEGLU7	VISp2/3	0.830151	7170.35
6147	TEGLU8	VISp4	0.553495	6477.11
6294	TEGLU11	VISp2/3	0.795371	7169.4
6457	TEGLU10	VISp4	0.477221	6365.01
6511	TEGLU8	VISp4	0.521951	6509.74
6585	TEGLU10	VISp5	0.267624	5751.22
6588	TEGLU8	VISp2/3	0.651824	6899.12
6726	TEGLU7	VISp2/3	0.689216	7044.2
6734	TEGLU4	VISp5	0.332769	6033.58
6792	TEGLU10	VISp4	0.487783	6507.26
6916	TEGLU10	VISp5	0.333675	6094.74
6926	TEGLU11	VISp5	0.28515	5937.63
7032	TEGLU8	VISp4	0.517759	6668.75
7145	TEGLU7	VISp2/3	0.865417	7621.9
7178	TEGLU10	VISp5	0.34337	6213.37
7183	TEGLU7	VISp2/3	0.674731	7159.37
7280	TEGLU10	VISp5	0.2639	6014.09
7294	TEGLU3	VISp5	0.284779	6073.29
7360	TEGLU10	VISp5	0.355782	6333.2
7373	TEGLU7	VISp4	0.596805	7014.39
7572	TEGLU10	VISp5	0.336488	6335.46
7603	TEGLU7	VISp2/3	0.795057	7598.19
7715	TEGLU10	VISp5	0.203073	5958.82
8066	TEGLU7	VISp2/3	0.656971	7385.71
8177	TEGLU10	VISp5	0.234116	6240.51
8237	TEGLU7	VISp2/3	0.694283	7546.84
8441	TEGLU10	VISp5	0.394831	6814.99
8485	TEGLU7	VISp2/3	0.69748	7634.02
8671	TEGLU3	VISp6a	0.0472242	5790.38
8729	TEGLU8	VISp5	0.478564	7130.52
8731	TEGLU11	VISp4	0.54637	7303.24
9143	TEGLU3	VISp6a	0.0850449	6092.92
9244	TEGLU10	VISp5	0.314937	6822.84
9274	TEGLU3	VISp6a	0.129202	6276.71
9535	TEGLU10	VISp6a	0.133998	6407.49
9573	TEGLU10	VISp5	0.307419	6915.46
9860	TEGLU4	VISp5	0.367672	7167.67
9903	TEGLU2	VISp6a	0.0514919	6271.22
10147	TEGLU4	VISp5	0.30008	7073.68
10402	TEGLU10	VISp6a	0.183964	6822.59
10650	TEGLU2	VISp6a	0.017939	6449.52
10841	TEGLU10	VISp5	0.267112	7195.05
[truncated: 1,068 more rows]

## Sheet: fig6e_right
index	TEGLU8_x	TEGLU8_y	TEGLU7_x	TEGLU7_y	TEGLU4_x	TEGLU4_y	TEGLU3_x	TEGLU3_y	TEGLU2_x	TEGLU2_y	TEGLU11_x	TEGLU11_y	TEGLU10_x	TEGLU10_y	region
0	7.49992e-05	0.1466	7.61347e-05	0.159652	6.01552e-05	-0.0591552	0.000287525	-0.0607538	0.000399229	-0.0820369	8.27018e-05	-0.165123	5.91684e-05	-0.0798509	VISp
1	0	0.1466	0	0.159652	0	-0.0591552	0	-0.0607538	0	-0.0820369	0	-0.165123	0	-0.0798509	VISp
2	0	0.150849	0	0.164171	0	-0.0558147	0	-0.0580021	0	-0.0794584	0	-0.158156	0	-0.0758839	VISp
3	0	0.155099	0	0.168689	0	-0.0524741	0	-0.0552504	0	-0.07688	0	-0.151188	0	-0.0719169	VISp
4	0	0.159349	0	0.173208	0	-0.0491336	0	-0.0524987	0	-0.0743016	0	-0.144221	0	-0.06795	VISp
5	0	0.163598	0	0.177726	0	-0.045793	0	-0.049747	0	-0.0717232	0	-0.137254	0	-0.063983	VISp
6	0	0.167848	0	0.182244	0	-0.0424525	0	-0.0469953	0	-0.0691448	0	-0.130287	0	-0.0600161	VISp
7	0	0.172098	0	0.186763	0	-0.039112	0	-0.0442437	0	-0.0665664	0	-0.123319	0	-0.0560491	VISp
8	0	0.176348	0	0.191281	0	-0.0357714	0	-0.041492	0	-0.063988	0	-0.116352	0	-0.0520821	VISp
9	0	0.180597	0	0.195799	0	-0.0324309	0	-0.0387403	0	-0.0614096	0	-0.109385	0	-0.0481152	VISp
10	0	0.184847	0	0.200318	0	-0.0290904	0	-0.0359886	0	-0.0588312	0	-0.102417	0	-0.0441482	VISp
11	0	0.189097	0	0.204836	0	-0.0257498	0	-0.0332369	0	-0.0562528	0	-0.0954501	0	-0.0401813	VISp
12	0	0.193346	0	0.209355	0	-0.0224093	0	-0.0304852	0	-0.0536744	0	-0.0884828	0	-0.0362143	VISp
13	0	0.197596	0	0.213873	0	-0.0190688	0	-0.0277336	0	-0.051096	0	-0.0815155	0	-0.0322473	VISp
14	0	0.201846	0	0.218391	0	-0.0157282	0	-0.0249819	0	-0.0485176	0	-0.0745482	0	-0.0282804	VISp
15	0	0.206096	0	0.22291	0	-0.0123877	0	-0.0222302	0	-0.0459392	0	-0.0675809	0	-0.0243134	VISp
16	0	0.210345	0	0.227428	0	-0.00904717	0	-0.0194785	0	-0.0433607	0	-0.0606136	0	-0.0203464	VISp
17	0	0.214595	0	0.231947	0	-0.00570664	0	-0.0167268	0	-0.0407823	0	-0.0536463	0	-0.0163795	VISp
18	0	0.218845	0	0.236465	0	-0.00236611	0	-0.0139751	0	-0.0382039	0	-0.046679	0	-0.0124125	VISp
19	0	0.223094	0	0.240983	0	0.000974428	0	-0.0112235	0	-0.0356255	0	-0.0397117	0	-0.00844557	VISp
20	0	0.227344	0	0.245502	0	0.00431496	0	-0.00847177	0	-0.0330471	0	-0.0327445	0	-0.00447861	VISp
21	0	0.231594	0	0.25002	0	0.0076555	0	-0.00572009	0	-0.0304687	0	-0.0257772	0	-0.000511645	VISp
22	0	0.235844	0	0.254539	0	0.010996	0	-0.00296841	0	-0.0278903	0	-0.0188099	0	0.00345532	VISp
23	0	0.240093	0	0.259057	0	0.0143366	0	-0.000216722	0	-0.0253119	0	-0.0118426	0	0.00742228	VISp
24	0	0.244343	0	0.263575	0	0.0176771	0	0.00253496	0	-0.0227335	0	-0.00487528	0	0.0113892	VISp
25	0	0.248593	0	0.268094	0	0.0210176	0	0.00528664	0	-0.0201551	0	0.00209202	0	0.0153562	VISp
26	0	0.252842	0	0.272612	0	0.0243582	0	0.00803833	0	-0.0175767	0	0.00905931	0	0.0193232	VISp
27	0	0.257092	0	0.277131	0	0.0276987	0	0.01079	0	-0.0149983	0	0.0160266	0	0.0232901	VISp
28	0	0.261342	0	0.281649	0	0.0310392	0	0.0135417	0	-0.0124199	0	0.0229939	0	0.0272571	VISp
29	0	0.265592	0	0.286167	0	0.0343798	0	0.0162934	0	-0.00984146	0	0.0299612	0	0.031224	VISp
30	0	0.269841	0	0.290686	0	0.0377203	0	0.0190451	0	-0.00726305	0	0.0369285	0	0.035191	VISp
31	0	0.274091	0	0.295204	0	0.0410608	0	0.0217967	0	-0.00468464	0	0.0438958	0	0.039158	VISp
32	0	0.278341	0	0.299723	0	0.0444014	0	0.0245484	0	-0.00210624	0	0.0508631	0	0.0431249	VISp
33	0	0.28259	0	0.304241	0	0.0477419	0	0.0273001	0	0.000472172	0	0.0578304	0	0.0470919	VISp
34	0	0.28684	0	0.308759	0	0.0510824	0	0.0300518	0	0.00305058	0	0.0647977	0	0.0510588	VISp
35	0	0.29109	0	0.313278	0	0.054423	0	0.0328035	0	0.00562899	0	0.071765	0	0.0550258	VISp
36	0	0.29534	0	0.317796	0	0.0577635	0	0.0355552	0	0.00820739	0	0.0787322	0	0.0589928	VISp
37	0	0.299589	0	0.322314	0	0.061104	0	0.0383068	0	0.0107858	0	0.0856995	0	0.0629597	VISp
38	0	0.303839	0	0.326833	0	0.0644446	0	0.0410585	0	0.0133642	0	0.0926668	0	0.0669267	VISp
39	0	0.308089	0	0.331351	0	0.0677851	0	0.0438102	0	0.0159426	0	0.0996341	0	0.0708937	VISp
40	0	0.312339	0	0.33587	0	0.0711256	0	0.0465619	0	0.018521	0	0.106601	0	0.0748606	VISp
41	0	0.316588	0	0.340388	0	0.0744662	0	0.0493136	0	0.0210994	0	0.113569	0	0.0788276	VISp
42	0	0.320838	0	0.344906	0	0.0778067	0	0.0520653	0	0.0236778	0	0.120536	0	0.0827945	VISp
43	0	0.325088	0	0.349425	0	0.0811472	0	0.0548169	0	0.0262562	0	0.127503	0	0.0867615	VISp
44	0	0.329337	0	0.353943	0	0.0844878	0	0.0575686	0	0.0288346	0	0.134471	0	0.0907285	VISp
45	0	0.333587	0	0.358462	0	0.0878283	0	0.0603203	0	0.0314131	0	0.141438	0	0.0946954	VISp
46	0	0.337837	0	0.36298	0	0.0911688	0	0.063072	0	0.0339915	0	0.148405	0	0.0986624	VISp
47	0	0.342087	0	0.367498	0	0.0945094	0	0.0658237	0	0.0365699	0	0.155372	0	0.102629	VISp
48	0	0.346336	0	0.372017	0	0.0978499	0	0.0685754	0	0.0391483	0	0.16234	0	0.106596	VISp
49	0	0.350586	0	0.376535	0	0.10119	0	0.071327	0	0.0417267	0	0.169307	0	0.110563	VISp
50	0	0.354836	0	0.381054	0	0.104531	0	0.0740787	0	0.0443051	0	0.176274	0	0.11453	VISp
51	0	0.359085	0	0.385572	0	0.107872	0	0.0768304	0	0.0468835	0	0.183242	0	0.118497	VISp
52	0	0.363335	0	0.39009	0	0.111212	0	0.0795821	0	0.0494619	0	0.190209	0	0.122464	VISp
53	0	0.367585	0	0.394609	0	0.114553	0	0.0823338	0	0.0520403	0	0.197176	0	0.126431	VISp
54	0	0.371835	0	0.399127	0	0.117893	0	0.0850855	0	0.0546187	0	0.204144	0	0.130398	VISp
55	0	0.376084	0	0.403646	0	0.121234	0	0.0878371	0	0.0571971	0	0.211111	0	0.134365	VISp
56	0	0.380334	0	0.408164	0	0.124574	0	0.0905888	0	0.0597755	0	0.218078	0	0.138332	VISp
57	0	0.384584	0	0.412682	0	0.127915	0	0.0933405	0	0.0623539	0	0.225045	0	0.142299	VISp
58	0	0.388833	0	0.417201	0	0.131255	0	0.0960922	0	0.0649323	0	0.232013	0	0.146266	VISp
59	0	0.393083	0	0.421719	0	0.134596	0	0.0988439	0	0.0675108	0	0.23898	0	0.150233	VISp
60	0	0.397333	0	0.426238	0	0.137936	0	0.101596	0	0.0700892	0	0.245947	0	0.1542	VISp
61	0	0.401583	0	0.430756	0	0.141277	0	0.104347	0	0.0726676	0	0.252915	0	0.158167	VISp
62	0	0.405832	0	0.435274	0	0.144617	0	0.107099	0	0.075246	0	0.259882	0	0.162134	VISp
63	0	0.410082	0	0.439793	0	0.147958	0	0.109851	0	0.0778244	0	0.266849	0	0.166101	VISp
64	0	0.414332	0	0.444311	0	0.151298	0	0.112602	0	0.0804028	0	0.273816	0	0.170068	VISp
65	0	0.418581	0	0.448829	0	0.154639	0	0.115354	0	0.0829812	0	0.280784	0	0.174035	VISp
66	0	0.422831	0	0.453348	0	0.15798	0	0.118106	0	0.0855596	0	0.287751	0	0.178002	VISp
67	0	0.427081	0	0.457866	0	0.16132	0	0.120857	0	0.088138	0	0.294718	0	0.181969	VISp
68	0	0.431331	0	0.462385	0	0.164661	0	0.123609	0	0.0907164	0	0.301686	0	0.185936	VISp
69	0	0.43558	0	0.466903	0	0.168001	0	0.126361	0	0.0932948	0	0.308653	0	0.189902	VISp
70	0	0.43983	0	0.471421	0	0.171342	0	0.129112	0	0.0958732	0	0.31562	0	0.193869	VISp
71	0	0.44408	0	0.47594	0	0.174682	0	0.131864	0	0.0984516	0	0.322588	0	0.197836	VISp
72	0	0.448329	0	0.480458	0	0.178023	0	0.134616	0	0.10103	0	0.329555	0	0.201803	VISp
73	0	0.452579	0	0.484977	0	0.181363	0	0.137367	0	0.103608	0	0.336522	0	0.20577	VISp
74	0	0.456829	0	0.489495	0	0.184704	0	0.140119	0	0.106187	0	0.343489	0	0.209737	VISp
75	0	0.461079	0	0.494013	0	0.188044	0	0.142871	0	0.108765	0	0.350457	0	0.213704	VISp
76	0	0.465328	0	0.498532	0	0.191385	0	0.145622	0	0.111344	0	0.357424	0	0.217671	VISp
77	0	0.469578	0	0.50305	0	0.194725	0	0.148374	0	0.113922	0	0.364391	0	0.221638	VISp
78	0	0.473828	0	0.507569	0	0.198066	0	0.151126	0	0.1165	0	0.371359	0	0.225605	VISp
79	0	0.478077	0	0.512087	0	0.201406	0	0.153878	0	0.119079	0	0.378326	0	0.229572	VISp
80	0	0.482327	0	0.516605	0	0.204747	0	0.156629	0	0.121657	0	0.385293	0	0.233539	VISp
81	0	0.486577	0	0.521124	0	0.208088	0	0.159381	0	0.124236	0	0.39226	0	0.237506	VISp
82	0	0.490827	0	0.525642	0	0.211428	0	0.162133	0	0.126814	0	0.399228	0	0.241473	VISp
83	0	0.495076	0	0.530161	0	0.214769	0	0.164884	0	0.129393	0	0.406195	0	0.24544	VISp
84	0	0.499326	0	0.534679	0	0.218109	0	0.167636	0	0.131971	0	0.413162	0	0.249407	VISp
85	0	0.503576	0	0.539197	0	0.22145	0	0.170388	0	0.134549	0	0.42013	0	0.253374	VISp
86	0	0.507825	0	0.543716	0	0.22479	0	0.173139	0	0.137128	0	0.427097	0	0.257341	VISp
87	0	0.512075	0	0.548234	0	0.228131	0	0.175891	0	0.139706	0	0.434064	0	0.261308	VISp
88	0	0.516325	0	0.552753	0	0.231471	0	0.178643	0	0.142285	0	0.441032	0	0.265275	VISp
89	0	0.520575	0	0.557271	0	0.234812	0	0.181394	0	0.144863	0	0.447999	0	0.269242	VISp
90	0	0.524824	0	0.561789	0	0.238152	0	0.184146	0	0.147441	0	0.454966	0	0.273209	VISp
91	0	0.529074	0	0.566308	0	0.241493	0	0.186898	0	0.15002	0	0.461933	0	0.277176	VISp
92	0	0.533324	0	0.570826	0	0.244833	0	0.189649	0	0.152598	0	0.468901	0	0.281143	VISp
93	0	0.537573	0	0.575344	0	0.248174	0	0.192401	0	0.155177	0	0.475868	0	0.28511	VISp
94	0	0.541823	0	0.579863	0	0.251514	0	0.195153	0	0.157755	0	0.482835	0	0.289076	VISp
95	0	0.546073	0	0.584381	0	0.254855	0	0.197904	0	0.160333	0	0.489803	0	0.293043	VISp
96	0	0.550323	0	0.5889	0	0.258196	0	0.200656	0	0.162912	0	0.49677	0	0.29701	VISp
97	0	0.554572	0	0.593418	0	0.261536	0	0.203408	0	0.16549	0	0.503737	0	0.300977	VISp
98	0	0.558822	0	0.597936	0	0.264877	0	0.20616	0	0.168069	0	0.510704	0	0.304944	VISp
99	0	0.563072	0	0.602455	0	0.268217	0	0.208911	0	0.170647	0	0.517672	0	0.308911	VISp
100	0	0.567321	0	0.606973	0	0.271558	0	0.211663	0	0.173225	0	0.524639	0	0.312878	VISp
101	0	0.571571	0	0.611492	0	0.274898	0	0.214415	0	0.175804	0	0.531606	0	0.316845	VISp
102	0	0.575821	0	0.61601	0	0.278239	0	0.217166	0	0.178382	0	0.538574	0	0.320812	VISp
103	0	0.580071	0	0.620528	0	0.281579	0	0.219918	0	0.180961	0	0.545541	0	0.324779	VISp
104	0	0.58432	0	0.625047	0	0.28492	0	0.22267	0	0.183539	0	0.552508	0	0.328746	VISp
105	0	0.58857	0	0.629565	0	0.28826	0	0.225421	0	0.186117	0	0.559476	0	0.332713	VISp
106	0	0.59282	0	0.634084	0	0.291601	0	0.228173	0	0.188696	0	0.566443	0	0.33668	VISp
107	0	0.597069	0	0.638602	0	0.294941	0	0.230925	0	0.191274	0	0.57341	0	0.340647	VISp
108	0	0.601319	0	0.64312	0	0.298282	0	0.233676	0	0.193853	0	0.580377	0	0.344614	VISp
109	0	0.605569	0	0.647639	0	0.301622	0	0.236428	0	0.196431	0	0.587345	0	0.348581	VISp
110	0	0.609819	0	0.652157	0	0.304963	0	0.23918	0	0.19901	0	0.594312	0	0.352548	VISp
111	0	0.614068	0	0.656676	0	0.308304	0	0.241931	0	0.201588	0	0.601279	0	0.356515	VISp
112	0	0.618318	0	0.661194	0	0.311644	0	0.244683	0	0.204166	0	0.608247	0	0.360482	VISp
113	0	0.622568	0	0.665712	0	0.314985	0	0.247435	0	0.206745	0	0.615214	0	0.364449	VISp
114	0	0.626817	0	0.670231	0	0.318325	0	0.250186	0	0.209323	0	0.622181	0	0.368416	VISp
115	0	0.631067	0	0.674749	0	0.321666	0	0.252938	0	0.211902	0	0.629148	0	0.372383	VISp
116	0	0.635317	0	0.679268	0	0.325006	0	0.25569	0	0.21448	0	0.636116	0	0.37635	VISp
117	0	0.639567	0	0.683786	0	0.328347	0	0.258441	0	0.217058	0	0.643083	0	0.380317	VISp
118	0	0.643816	0	0.688304	0	0.331687	0	0.261193	0	0.219637	0	0.65005	0	0.384284	VISp
119	0	0.648066	0	0.692823	0	0.335028	0	0.263945	0	0.222215	0	0.657018	0	0.388251	VISp
120	0	0.652316	0	0.697341	0	0.338368	0	0.266697	0	0.224794	0	0.663985	0	0.392217	VISp
121	0	0.656565	0	0.701859	0	0.341709	0	0.269448	0	0.227372	0	0.670952	0	0.396184	VISp
122	0	0.660815	0	0.706378	0	0.345049	0	0.2722	0	0.22995	0	0.67792	0	0.400151	VISp
123	0	0.665065	0	0.710896	0	0.34839	0	0.274952	0	0.232529	0	0.684887	0	0.404118	VISp
124	0	0.669315	0	0.715415	0	0.351731	0	0.277703	0	0.235107	0	0.691854	0	0.408085	VISp
125	0	0.673564	0	0.719933	0	0.355071	0	0.280455	0	0.237686	0	0.698821	0	0.412052	VISp
126	0	0.677814	0	0.724451	0	0.358412	0	0.283207	0	0.240264	0	0.705789	0	0.416019	VISp
127	0	0.682064	0	0.72897	0	0.361752	0	0.285958	0	0.242842	0	0.712756	0	0.419986	VISp
128	0	0.686313	0	0.733488	0	0.365093	0	0.28871	0	0.245421	0	0.719723	0	0.423953	VISp
129	0	0.690563	0	0.738007	0	0.368433	0	0.291462	0	0.247999	0	0.726691	0	0.42792	VISp
130	0	0.694813	0	0.742525	0	0.371774	0	0.294213	0	0.250578	0	0.733658	0	0.431887	VISp
131	0	0.699063	0	0.747043	0	0.375114	0	0.296965	0	0.253156	0	0.740625	0	0.435854	VISp
132	0	0.703312	0	0.751562	0	0.378455	0	0.299717	0	0.255734	0	0.747592	0	0.439821	VISp
133	0	0.707562	0	0.75608	0	0.381795	0	0.302468	0	0.258313	0	0.75456	0	0.443788	VISp
134	0	0.711812	0	0.760599	0	0.385136	0	0.30522	0	0.260891	0	0.761527	0	0.447755	VISp
135	0	0.716061	0	0.765117	0	0.388476	0	0.307972	0	0.26347	0	0.768494	0	0.451722	VISp
136	0	0.720311	0	0.769635	0	0.391817	0	0.310723	0	0.266048	0	0.775462	0	0.455689	VISp
137	0	0.724561	0	0.774154	0	0.395157	0	0.313475	0	0.268627	0	0.782429	0	0.459656	VISp
138	0	0.728811	0	0.778672	0	0.398498	0	0.316227	0	0.271205	0	0.789396	0	0.463623	VISp
139	0	0.73306	0	0.783191	0	0.401839	0	0.318979	0	0.273783	0	0.796364	0	0.46759	VISp
140	0	0.73731	0	0.787709	0	0.405179	0	0.32173	0	0.276362	0	0.803331	0	0.471557	VISp
141	0	0.74156	0	0.792227	0	0.40852	0	0.324482	0	0.27894	0	0.810298	0	0.475524	VISp
142	0	0.745809	0	0.796746	0	0.41186	0	0.327234	0	0.281519	0	0.817265	0	0.479491	VISp
143	0	0.750059	0	0.801264	0	0.415201	0	0.329985	0	0.284097	0	0.824233	0	0.483458	VISp
144	0	0.754309	0	0.805783	0	0.418541	0	0.332737	0	0.286675	0	0.8312	0	0.487425	VISp
145	0	0.758559	0	0.810301	0	0.421882	0	0.335489	0	0.289254	0	0.838167	0	0.491391	VISp
146	0	0.762808	0	0.814819	0	0.425222	0	0.33824	0	0.291832	0	0.845135	0	0.495358	VISp
147	0	0.767058	0	0.819338	0	0.428563	0	0.340992	0	0.294411	0	0.852102	0	0.499325	VISp
148	0	0.771308	0	0.823856	0	0.431903	0	0.343744	0	0.296989	0	0.859069	0	0.503292	VISp
149	0	0.775557	0	0.828375	0	0.435244	0	0.346495	0	0.299567	0	0.866036	0	0.507259	VISp
150	0	0.779807	0	0.832893	0	0.438584	0	0.349247	0	0.302146	0	0.873004	0	0.511226	VISp
151	0	0.784057	0	0.837411	0	0.441925	0	0.351999	0	0.304724	0	0.879971	0	0.515193	VISp
152	0	0.788307	0	0.84193	0	0.445265	0	0.35475	0	0.307303	0	0.886938	0	0.51916	VISp
153	0	0.792556	0	0.846448	0	0.448606	0	0.357502	0	0.309881	0	0.893906	0	0.523127	VISp
154	0	0.796806	0	0.850966	0	0.451947	0	0.360254	0	0.312459	0	0.900873	0	0.527094	VISp
155	0	0.801056	0	0.855485	0	0.455287	0	0.363005	0	0.315038	0	0.90784	0	0.531061	VISp
156	0	0.805305	0	0.860003	0	0.458628	0	0.365757	0	0.317616	0	0.914807	0	0.535028	VISp
157	0	0.809555	0	0.864522	0	0.461968	0	0.368509	0	0.320195	0	0.921775	0	0.538995	VISp
158	0	0.813805	0	0.86904	0	0.465309	0	0.37126	0	0.322773	0	0.928742	0	0.542962	VISp
159	0	0.818055	0	0.873558	0	0.468649	0	0.374012	0	0.325351	0	0.935709	0	0.546929	VISp
160	0	0.822304	0	0.878077	0	0.47199	0	0.376764	0	0.32793	0	0.942677	0	0.550896	VISp
161	0	0.826554	0	0.882595	0	0.47533	0	0.379516	0	0.330508	0	0.949644	0	0.554863	VISp
162	0	0.830804	0	0.887114	0	0.478671	0	0.382267	0	0.333087	0	0.956611	0	0.55883	VISp
163	0	0.835053	0	0.891632	0	0.482011	0	0.385019	0	0.335665	0	0.963579	0	0.562797	VISp
164	0	0.839303	0	0.89615	0	0.485352	0	0.387771	0	0.338243	0	0.970546	0	0.566764	VISp
165	0	0.843553	0	0.900669	0	0.488692	0	0.390522	0	0.340822	0	0.977513	0	0.570731	VISp
166	0	0.847803	0	0.905187	0	0.492033	0	0.393274	0	0.3434	0	0.98448	0	0.574698	VISp
167	0	0.852052	0	0.909706	0	0.495373	0	0.396026	0	0.345979	0	0.991448	0	0.578665	VISp
168	0	0.856302	0	0.914224	0	0.498714	0	0.398777	0	0.348557	0	0.998415	0	0.582632	VISp
169	0	0.860552	0	0.918742	0	0.502055	0	0.401529	0	0.351136	0	1.00538	0	0.586599	VISp
170	0	0.864801	0	0.923261	0	0.505395	0	0.404281	0	0.353714	0	1.01235	0	0.590566	VISp
171	0	0.869051	0	0.927779	0	0.508736	0	0.407032	0	0.356292	0	1.01932	0	0.594532	VISp
172	0	0.873301	0	0.932298	0	0.512076	0	0.409784	0	0.358871	0	1.02628	0	0.598499	VISp
173	0	0.877551	0	0.936816	0	0.515417	0	0.412536	0	0.361449	0	1.03325	0	0.602466	VISp
174	0	0.8818	0	0.941334	0	0.518757	0	0.415287	0	0.364028	0	1.04022	0	0.606433	VISp
175	0	0.88605	0	0.945853	0	0.522098	0	0.418039	0	0.366606	0	1.04719	0	0.6104	VISp
176	0	0.8903	0	0.950371	0	0.525438	0	0.420791	0	0.369184	0	1.05415	0	0.614367	VISp
177	0	0.894549	0	0.95489	0	0.528779	0	0.423542	0	0.371763	0	1.06112	0	0.618334	VISp
178	0	0.898799	0	0.959408	0	0.532119	0	0.426294	0	0.374341	0	1.06809	0	0.622301	VISp
179	0	0.903049	0	0.963926	0	0.53546	0	0.429046	0	0.37692	0	1.07506	0	0.626268	VISp
180	0	0.907299	0	0.968445	0	0.5388	0	0.431798	0	0.379498	0	1.08202	0	0.630235	VISp
181	0	0.911548	0	0.972963	0	0.542141	0	0.434549	0	0.382076	0	1.08899	0	0.634202	VISp
182	0	0.915798	0	0.977481	0	0.545481	0	0.437301	0	0.384655	0	1.09596	0	0.638169	VISp
183	0	0.920048	0	0.982	0	0.548822	0	0.440053	0	0.387233	0	1.10292	0	0.642136	VISp
184	0	0.924297	0	0.986518	0	0.552163	0	0.442804	0	0.389812	0	1.10989	0	0.646103	VISp
185	0	0.928547	0	0.991037	0	0.555503	0	0.445556	0	0.39239	0	1.11686	0	0.65007	VISp
186	0	0.932797	0	0.995555	0	0.558844	0	0.448308	0	0.394968	0	1.12383	0	0.654037	VISp
187	0	0.937047	0	1.00007	0	0.562184	0	0.451059	0	0.397547	0	1.13079	0	0.658004	VISp
188	0	0.941296	0	1.00459	0	0.565525	0	0.453811	0	0.400125	0	1.13776	0	0.661971	VISp
189	0	0.945546	0	1.00911	0	0.568865	0	0.456563	0	0.402704	0	1.14473	0	0.665938	VISp
190	0	0.949796	0	1.01363	0	0.572206	0	0.459314	0	0.405282	0	1.1517	0	0.669905	VISp
191	0	0.954045	0	1.01815	0	0.575546	0	0.462066	0	0.40786	0	1.15866	0	0.673872	VISp
192	0	0.958295	0	1.02267	0	0.578887	0	0.464818	0	0.410439	0	1.16563	0	0.677839	VISp
193	0	0.962545	0	1.02718	0	0.582227	0	0.467569	0	0.413017	0	1.1726	0	0.681806	VISp
194	0	0.966795	0	1.0317	0	0.585568	0	0.470321	0	0.415596	0	1.17956	0	0.685773	VISp
195	0	0.971044	0	1.03622	0	0.588908	0	0.473073	0	0.418174	0	1.18653	0	0.68974	VISp
196	0	0.975294	0	1.04074	0	0.592249	0	0.475824	0	0.420753	0	1.1935	0	0.693707	VISp
197	0	0.979544	0	1.04526	0	0.595589	0	0.478576	0	0.423331	0	1.20047	0	0.697673	VISp
198	0	0.983793	0	1.04978	0	0.59893	0	0.481328	0	0.425909	0	1.20743	0	0.70164	VISp
199	0	0.988043	0	1.05429	0	0.602271	0	0.48408	0	0.428488	0	1.2144	0	0.705607	VISp
200	0	0.992293	0	1.05881	0	0.605611	0	0.486831	0	0.431066	0	1.22137	0	0.709574	VISp
201	0.000182297	0.992293	0.000122502	1.05881	8.61418e-05	0.605611	9.0768e-05	0.486831	7.45143e-05	0.431066	6.66294e-05	1.22137	7.35159e-05	0.709574	VISp
202	0.000182297	0.992293	0.000122502	1.05881	8.61418e-05	0.605611	9.0768e-05	0.486831	7.45143e-05	0.431066	6.66294e-05	1.22137	7.35159e-05	0.709574	VISp
203	0.000295442	0.988043	0.000207626	1.05429	0.000116099	0.602271	0.000130128	0.48408	9.84368e-05	0.428488	9.08205e-05	1.2144	0.000103691	0.705607	VISp
204	0.000467926	0.983793	0.000343317	1.04978	0.000155053	0.59893	0.000183775	0.481328	0.000128889	0.425909	0.000122828	1.20743	0.000144528	0.70164	VISp
205	0.000724359	0.979544	0.00055411	1.04526	0.000205206	0.595589	0.000255668	0.478576	0.000167267	0.423331	0.000164824	1.20047	0.000199087	0.697673	VISp
206	0.00109615	0.975294	0.000873419	1.04074	0.000269141	0.592249	0.000350382	0.475824	0.000215153	0.420753	0.000219462	1.1935	0.000271053	0.693707	VISp
207	0.0016218	0.971044	0.00134536	1.03622	0.000349842	0.588908	0.000473022	0.473073	0.000274297	0.418174	0.000289955	1.18653	0.000364777	0.68974	VISp
208	0.00234652	0.966795	0.00202645	1.0317	0.000450709	0.585568	0.000629067	0.470321	0.000346606	0.415596	0.000380138	1.17956	0.000485299	0.685773	VISp
209	0.00332079	0.962545	0.00298692	1.02718	0.000575553	0.582227	0.000824116	0.467569	0.000434099	0.413017	0.000494544	1.1726	0.000638344	0.681806	VISp
210	0.00459783	0.958295	0.00431165	1.02267	0.00072858	0.578887	0.00106354	0.464818	0.000538868	0.410439	0.000638456	1.16563	0.00083028	0.677839	VISp
211	0.00622982	0.954045	0.00610034	1.01815	0.000914352	0.575546	0.00135207	0.462066	0.000663002	0.40786	0.000817956	1.15866	0.00106804	0.673872	VISp
212	0.00826298	0.949796	0.00846709	1.01363	0.00113774	0.572206	0.00169325	0.459314	0.000808515	0.405282	0.00103995	1.1517	0.00135902	0.669905	VISp
213	0.0107319	0.945546	0.0115393	1.00911	0.00140385	0.568865	0.00208892	0.456563	0.00097724	0.402704	0.00131216	1.14473	0.0017109	0.665938	VISp
214	0.0136539	0.941296	0.0154557	1.00459	0.00171794	0.565525	0.00253865	0.453811	0.00117073	0.400125	0.00164309	1.13776	0.00213152	0.661971	VISp
215	0.0170234	0.937047	0.0203644	1.00007	0.00208536	0.562184	0.00303926	0.451059	0.00139012	0.397547	0.00204197	1.13079	0.00262865	0.658004	VISp
216	0.020808	0.932797	0.0264202	0.995555	0.0025114	0.558844	0.00358441	0.448308	0.00163603	0.394968	0.00251859	1.12383	0.00320985	0.654037	VISp
217	0.0249471	0.928547	0.0337817	0.991037	0.00300128	0.555503	0.00416448	0.445556	0.00190841	0.39239	0.00308315	1.11686	0.0038823	0.65007	VISp
218	0.0293519	0.924297	0.0426086	0.986518	0.00356002	0.552163	0.00476653	0.442804	0.00220648	0.389812	0.00374601	1.10989	0.00465272	0.646103	VISp
219	0.0339097	0.920048	0.0530589	0.982	0.00419249	0.548822	0.00537469	0.440053	0.00252856	0.387233	0.00451743	1.10292	0.00552736	0.642136	VISp
220	0.0384899	0.915798	0.0652859	0.977481	0.00490331	0.545481	0.00597076	0.437301	0.00287208	0.384655	0.00540716	1.09596	0.00651208	0.638169	VISp
221	0.0429528	0.911548	0.079435	0.972963	0.00569702	0.542141	0.00653509	0.434549	0.0032335	0.382076	0.00642407	1.08899	0.0076125	0.634202	VISp
222	0.04716	0.907299	0.0956404	0.968445	0.00657809	0.5388	0.00704777	0.431798	0.00360832	0.379498	0.00757574	1.08202	0.00883434	0.630235	VISp
223	0.0509844	0.903049	0.114021	0.963926	0.00755115	0.53546	0.00748986	0.429046	0.00399117	0.37692	0.00886793	1.07506	0.0101838	0.626268	VISp
224	0.0543207	0.898799	0.134676	0.959408	0.00862122	0.532119	0.00784479	0.426294	0.00437586	0.374341	0.0103041	1.06809	0.0116681	0.622301	VISp
225	0.0570936	0.894549	0.157678	0.95489	0.00979395	0.528779	0.00809963	0.423542	0.00475562	0.371763	0.0118851	1.06112	0.0132958	0.618334	VISp
226	0.0592646	0.8903	0.183066	0.950371	0.0110759	0.525438	0.00824621	0.420791	0.00512319	0.369184	0.0136083	1.05415	0.0150778	0.614367	VISp
227	0.0608355	0.88605	0.210842	0.945853	0.012475	0.522098	0.00828196	0.418039	0.00547119	0.366606	0.0154679	1.04719	0.0170276	0.6104	VISp
228	0.0618495	0.8818	0.24096	0.941334	0.0140007	0.518757	0.0082103	0.415287	0.00579231	0.364028	0.0174541	1.04022	0.0191618	0.606433	VISp
229	0.0623888	0.877551	0.273327	0.936816	0.0156644	0.515417	0.00804073	0.412536	0.00607962	0.361449	0.0195529	1.03325	0.0215006	0.602466	VISp
230	0.0625704	0.873301	0.307798	0.932298	0.0174794	0.512076	0.00778836	0.409784	0.00632694	0.358871	0.0217467	1.02628	0.0240682	0.598499	VISp
231	0.0625378	0.869051	0.344186	0.927779	0.0194616	0.508736	0.0074731	0.407032	0.00652903	0.356292	0.0240138	1.01932	0.0268929	0.594532	VISp
232	0.0624521	0.864801	0.38227	0.923261	0.0216288	0.505395	0.00711842	0.404281	0.00668194	0.353714	0.0263288	1.01235	0.030007	0.590566	VISp
233	0.0624799	0.860552	0.421809	0.918742	0.0240011	0.502055	0.00674994	0.401529	0.00678321	0.351136	0.0286634	1.00538	0.0334469	0.586599	VISp
234	0.0627815	0.856302	0.462556	0.914224	0.0266006	0.498714	0.00639379	0.398777	0.00683203	0.348557	0.0309867	0.998415	0.0372525	0.582632	VISp
235	0.0634979	0.852052	0.50428	0.909706	0.0294509	0.495373	0.00607501	0.396026	0.00682932	0.345979	0.0332662	0.991448	0.0414667	0.578665	VISp
236	0.06474	0.847803	0.54677	0.905187	0.0325763	0.492033	0.00581597	0.393274	0.00677784	0.3434	0.0354686	0.98448	0.0461348	0.574698	VISp
237	0.0665796	0.843553	0.589845	0.900669	0.0360017	0.488692	0.00563506	0.390522	0.00668204	0.340822	0.0375608	0.977513	0.0513036	0.570731	VISp
238	0.0690444	0.839303	0.633347	0.89615	0.0397514	0.485352	0.00554562	0.387771	0.00654801	0.338243	0.0395112	0.970546	0.0570199	0.566764	VISp
239	0.0721177	0.835053	0.677122	0.891632	0.0438485	0.482011	0.00555524	0.385019	0.00638326	0.335665	0.0412902	0.963579	0.0633292	0.562797	VISp
240	0.0757432	0.830804	0.721003	0.887114	0.0483137	0.478671	0.00566554	0.382267	0.00619646	0.333087	0.042872	0.956611	0.0702739	0.55883	VISp
241	0.0798347	0.826554	0.764775	0.882595	0.0531645	0.47533	0.00587232	0.379516	0.00599713	0.330508	0.0442348	0.949644	0.0778912	0.554863	VISp
242	0.0842903	0.822304	0.808151	0.878077	0.0584143	0.47199	0.00616619	0.376764	0.00579531	0.32793	0.0453621	0.942677	0.086211	0.550896	VISp
243	0.0890089	0.818055	0.850743	0.873558	0.0640714	0.468649	0.00653367	0.374012	0.00560119	0.325351	0.046243	0.935709	0.0952529	0.546929	VISp
244	0.093908	0.813805	0.892057	0.86904	0.0701382	0.465309	0.00695855	0.37126	0.00542474	0.322773	0.0468729	0.928742	0.105024	0.542962	VISp
245	0.0989389	0.809555	0.931487	0.864522	0.0766104	0.461968	0.00742372	0.368509	0.00527535	0.320195	0.0472532	0.921775	0.115516	0.538995	VISp
246	0.104098	0.805305	0.968347	0.860003	0.0834765	0.458628	0.00791302	0.365757	0.0051615	0.317616	0.0473919	0.914807	0.126705	0.535028	VISp
247	0.109434	0.801056	1.00191	0.855485	0.0907168	0.455287	0.00841327	0.363005	0.0050905	0.315038	0.0473028	0.90784	0.138544	0.531061	VISp
248	0.115044	0.796806	1.03145	0.850966	0.098304	0.451947	0.00891612	0.360254	0.00506821	0.312459	0.0470053	0.900873	0.150969	0.527094	VISp
249	0.121067	0.792556	1.05635	0.846448	0.106202	0.448606	0.00941968	0.357502	0.00509889	0.309881	0.0465236	0.893906	0.163896	0.523127	VISp
250	0.127671	0.788307	1.07613	0.84193	0.114366	0.445265	0.00992969	0.35475	0.00518507	0.307303	0.0458858	0.886938	0.177219	0.51916	VISp
251	0.13503	0.784057	1.09053	0.837411	0.122745	0.441925	0.0104601	0.351999	0.00532748	0.304724	0.045123	0.879971	0.190818	0.515193	VISp
252	0.143307	0.779807	1.09956	0.832893	0.131278	0.438584	0.0110329	0.349247	0.00552512	0.302146	0.0442687	0.873004	0.204556	0.511226	VISp
253	0.152637	0.775557	1.10351	0.828375	0.139899	0.435244	0.0116773	0.346495	0.00577525	0.299567	0.0433569	0.866036	0.218289	0.507259	VISp
254	0.163107	0.771308	1.10294	0.823856	0.148535	0.431903	0.0124281	0.343744	0.0060736	0.296989	0.0424221	0.859069	0.231869	0.503292	VISp
255	0.174754	0.767058	1.09863	0.819338	0.157111	0.428563	0.0133232	0.340992	0.00641449	0.294411	0.0414975	0.852102	0.245151	0.499325	VISp
256	0.18756	0.762808	1.09152	0.814819	0.165546	0.425222	0.0144007	0.33824	0.00679108	0.291832	0.0406146	0.845135	0.257997	0.495358	VISp
257	0.201464	0.758559	1.0826	0.810301	0.173761	0.421882	0.0156956	0.335489	0.00719558	0.289254	0.0398024	0.838167	0.270287	0.491391	VISp
258	0.21637	0.754309	1.07281	0.805783	0.181676	0.418541	0.0172369	0.332737	0.00761955	0.286675	0.039087	0.8312	0.28192	0.487425	VISp
259	0.232171	0.750059	1.06296	0.801264	0.189215	0.415201	0.0190437	0.329985	0.00805411	0.284097	0.0384907	0.824233	0.292822	0.483458	VISp
260	0.248767	0.745809	1.05363	0.796746	0.196306	0.41186	0.0211235	0.327234	0.00849025	0.281519	0.0380322	0.817265	0.302949	0.479491	VISp
261	0.266081	0.74156	1.04512	0.792227	0.202886	0.40852	0.0234702	0.324482	0.00891908	0.27894	0.0377266	0.810298	0.31229	0.475524	VISp
262	0.284074	0.73731	1.03746	0.787709	0.208899	0.405179	0.0260632	0.32173	0.009332	0.276362	0.037585	0.803331	0.320866	0.471557	VISp
263	0.302752	0.73306	1.03039	0.783191	0.2143	0.401839	0.0288686	0.318979	0.00972095	0.273783	0.0376152	0.796364	0.328731	0.46759	VISp
264	0.322165	0.728811	1.02344	0.778672	0.219055	0.398498	0.0318411	0.316227	0.0100786	0.271205	0.0378219	0.789396	0.335966	0.463623	VISp
265	0.342391	0.724561	1.01597	0.774154	0.223144	0.395157	0.0349265	0.313475	0.0103984	0.268627	0.0382071	0.782429	0.34268	0.459656	VISp
266	0.36353	0.720311	1.00733	0.769635	0.226556	0.391817	0.0380666	0.310723	0.0106748	0.266048	0.038771	0.775462	0.349002	0.455689	VISp
267	0.385673	0.716061	0.996855	0.765117	0.229295	0.388476	0.0412036	0.307972	0.0109032	0.26347	0.0395119	0.768494	0.355072	0.451722	VISp
268	0.408887	0.711812	0.98405	0.760599	0.231375	0.385136	0.0442853	0.30522	0.0110804	0.260891	0.0404277	0.761527	0.361039	0.447755	VISp
269	0.433196	0.707562	0.968589	0.75608	0.232818	0.381795	0.0472702	0.302468	0.0112039	0.258313	0.041516	0.75456	0.36705	0.443788	VISp
270	0.458565	0.703312	0.950381	0.751562	0.233656	0.378455	0.050132	0.299717	0.0112728	0.255734	0.0427747	0.747592	0.373243	0.439821	VISp
271	0.484897	0.699063	0.929575	0.747043	0.233928	0.375114	0.0528629	0.296965	0.0112873	0.253156	0.0442026	0.740625	0.379742	0.435854	VISp
272	0.512038	0.694813	0.906543	0.742525	0.233675	0.371774	0.0554758	0.294213	0.011249	0.250578	0.0457997	0.733658	0.386647	0.431887	VISp
273	0.53979	0.690563	0.881832	0.738007	0.23294	0.368433	0.0580055	0.291462	0.0111607	0.247999	0.0475678	0.726691	0.394029	0.42792	VISp
274	0.567926	0.686313	0.856108	0.733488	0.231767	0.365093	0.0605077	0.28871	0.0110267	0.245421	0.0495102	0.719723	0.40193	0.423953	VISp
275	0.596213	0.682064	0.830074	0.72897	0.230196	0.361752	0.063057	0.285958	0.0108527	0.242842	0.0516319	0.712756	0.410351	0.419986	VISp
276	0.624436	0.677814	0.804406	0.724451	0.228266	0.358412	0.0657435	0.283207	0.0106458	0.240264	0.0539398	0.705789	0.419261	0.416019	VISp
277	0.65241	0.673564	0.779681	0.719933	0.226009	0.355071	0.0686685	0.280455	0.0104147	0.237686	0.0564418	0.698821	0.428587	0.412052	VISp
278	0.679993	0.669315	0.756327	0.715415	0.223453	0.351731	0.0719402	0.277703	0.0101696	0.235107	0.0591468	0.691854	0.438225	0.408085	VISp
279	0.707094	0.665065	0.734592	0.710896	0.220621	0.34839	0.0756681	0.274952	0.00992197	0.232529	0.0620643	0.684887	0.448037	0.404118	VISp
280	0.73366	0.660815	0.71453	0.706378	0.217531	0.345049	0.0799583	0.2722	0.00968484	0.22995	0.0652037	0.67792	0.457863	0.400151	VISp
281	0.759675	0.656565	0.696016	0.701859	0.214195	0.341709	0.0849098	0.269448	0.00947247	0.227372	0.0685737	0.670952	0.467522	0.396184	VISp
282	0.785136	0.652316	0.678769	0.697341	0.210625	0.338368	0.0906099	0.266697	0.00930026	0.224794	0.0721816	0.663985	0.476824	0.392217	VISp
283	0.810042	0.648066	0.662393	0.692823	0.206832	0.335028	0.0971319	0.263945	0.00918459	0.222215	0.0760329	0.657018	0.48558	0.388251	VISp
284	0.834373	0.643816	0.646425	0.688304	0.202823	0.331687	0.104533	0.261193	0.00914252	0.219637	0.0801308	0.65005	0.493608	0.384284	VISp
285	0.858081	0.639567	0.630384	0.683786	0.19861	0.328347	0.112853	0.258441	0.00919157	0.217058	0.0844753	0.643083	0.500745	0.380317	VISp
286	0.881078	0.635317	0.613811	0.679268	0.194208	0.325006	0.122112	0.25569	0.00934942	0.21448	0.0890631	0.636116	0.506855	0.37635	VISp
287	0.903235	0.631067	0.596307	0.674749	0.189633	0.321666	0.132315	0.252938	0.00963351	0.211902	0.0938873	0.629148	0.511833	0.372383	VISp
288	0.924389	0.626817	0.577561	0.670231	0.184909	0.318325	0.143445	0.250186	0.0100607	0.209323	0.0989368	0.622181	0.515613	0.368416	VISp
289	0.944351	0.622568	0.557363	0.665712	0.180063	0.314985	0.155468	0.247435	0.0106471	0.206745	0.104196	0.615214	0.518172	0.364449	VISp
290	0.962924	0.618318	0.535614	0.661194	0.175126	0.311644	0.168334	0.244683	0.0114071	0.204166	0.109646	0.608247	0.519526	0.360482	VISp
291	0.979914	0.614068	0.512327	0.656676	0.170136	0.308304	0.181974	0.241931	0.0123539	0.201588	0.115263	0.601279	0.519735	0.356515	VISp
292	0.995151	0.609819	0.487628	0.652157	0.165131	0.304963	0.196303	0.23918	0.0134983	0.19901	0.121018	0.594312	0.518894	0.352548	VISp
293	1.0085	0.605569	0.461742	0.647639	0.160154	0.301622	0.211221	0.236428	0.0148489	0.196431	0.126879	0.587345	0.517131	0.348581	VISp
294	1.01986	0.601319	0.434984	0.64312	0.155245	0.298282	0.226613	0.233676	0.0164116	0.193853	0.132809	0.580377	0.514599	0.344614	VISp
295	1.02916	0.597069	0.407742	0.638602	0.150447	0.294941	0.242351	0.230925	0.0181894	0.191274	0.138769	0.57341	0.51147	0.340647	VISp
296	1.0364	0.59282	0.380454	0.634084	0.145795	0.291601	0.258296	0.228173	0.0201821	0.188696	0.144713	0.566443	0.507924	0.33668	VISp
297	1.04155	0.58857	0.353578	0.629565	0.141325	0.28826	0.274305	0.225421	0.0223864	0.186117	0.150597	0.559476	0.504144	0.332713	VISp
298	1.04461	0.58432	0.327565	0.625047	0.137062	0.28492	0.290226	0.22267	0.0247956	0.183539	0.156371	0.552508	0.500307	0.328746	VISp
299	1.04556	0.580071	0.302824	0.620528	0.133027	0.281579	0.305912	0.219918	0.0273995	0.180961	0.161984	0.545541	0.496575	0.324779	VISp
300	1.04437	0.575821	0.279693	0.61601	0.129231	0.278239	0.321217	0.217166	0.0301851	0.178382	0.167386	0.538574	0.493094	0.320812	VISp
301	1.04095	0.571571	0.258419	0.611492	0.125679	0.274898	0.336005	0.214415	0.033136	0.175804	0.172524	0.531606	0.489982	0.316845	VISp
302	1.0352	0.567321	0.239145	0.606973	0.122364	0.271558	0.35015	0.211663	0.0362333	0.173225	0.177349	0.524639	0.487332	0.312878	VISp
303	1.02699	0.563072	0.221909	0.602455	0.119275	0.268217	0.363541	0.208911	0.0394559	0.170647	0.181814	0.517672	0.485205	0.308911	VISp
304	1.01617	0.558822	0.206652	0.597936	0.11639	0.264877	0.376082	0.20616	0.0427806	0.168069	0.185875	0.510704	0.483633	0.304944	VISp
305	1.00262	0.554572	0.193236	0.593418	0.113683	0.261536	0.387696	0.203408	0.0461833	0.16549	0.189493	0.503737	0.482615	0.300977	VISp
306	0.986223	0.550323	0.181467	0.5889	0.11112	0.258196	0.398322	0.200656	0.0496394	0.162912	0.192636	0.49677	0.482123	0.29701	VISp
307	0.966938	0.546073	0.171113	0.584381	0.108668	0.254855	0.407916	0.197904	0.0531244	0.160333	0.19528	0.489803	0.482105	0.293043	VISp
308	0.944784	0.541823	0.161928	0.579863	0.106286	0.251514	0.416452	0.195153	0.0566151	0.157755	0.197408	0.482835	0.482488	0.289076	VISp
309	0.919865	0.537573	0.153665	0.575344	0.103939	0.248174	0.423923	0.192401	0.0600901	0.155177	0.199013	0.475868	0.483183	0.28511	VISp
310	0.892373	0.533324	0.146088	0.570826	0.101588	0.244833	0.430339	0.189649	0.0635309	0.152598	0.200098	0.468901	0.484095	0.281143	VISp
311	0.862578	0.529074	0.138977	0.566308	0.0991998	0.241493	0.435737	0.186898	0.0669223	0.15002	0.200675	0.461933	0.485129	0.277176	VISp
312	0.830824	0.524824	0.132135	0.561789	0.0967438	0.238152	0.440177	0.184146	0.0702536	0.147441	0.200767	0.454966	0.486193	0.273209	VISp
313	0.797499	0.520575	0.125388	0.557271	0.094195	0.234812	0.443752	0.181394	0.0735189	0.144863	0.200403	0.447999	0.487212	0.269242	VISp
314	0.763019	0.516325	0.118593	0.552753	0.0915342	0.231471	0.446586	0.178643	0.0767173	0.142285	0.199623	0.441032	0.488124	0.265275	VISp
315	0.727799	0.512075	0.111643	0.548234	0.0887484	0.228131	0.448841	0.175891	0.0798539	0.139706	0.19847	0.434064	0.488889	0.261308	VISp
316	0.692231	0.507825	0.104467	0.543716	0.0858312	0.22479	0.450717	0.173139	0.082939	0.137128	0.196993	0.427097	0.48949	0.257341	VISp
317	0.656666	0.503576	0.0970401	0.539197	0.0827826	0.22145	0.452446	0.170388	0.0859884	0.134549	0.195244	0.42013	0.489929	0.253374	VISp
318	0.621399	0.499326	0.0893793	0.534679	0.0796091	0.218109	0.454289	0.167636	0.089023	0.131971	0.193274	0.413162	0.490229	0.249407	VISp
319	0.586671	0.495076	0.081545	0.530161	0.0763222	0.214769	0.456527	0.164884	0.0920682	0.129393	0.191134	0.406195	0.490423	0.24544	VISp
320	0.552665	0.490827	0.0736331	0.525642	0.0729387	0.211428	0.459444	0.162133	0.0951527	0.126814	0.18887	0.399228	0.49055	0.241473	VISp
321	0.519518	0.486577	0.0657653	0.521124	0.0694795	0.208088	0.463319	0.159381	0.0983081	0.124236	0.186523	0.39226	0.49065	0.237506	VISp
322	0.487329	0.482327	0.0580774	0.516605	0.0659682	0.204747	0.468404	0.156629	0.101567	0.121657	0.184128	0.385293	0.49075	0.233539	VISp
323	0.456167	0.478077	0.0507058	0.512087	0.0624311	0.201406	0.474912	0.153878	0.104963	0.119079	0.181711	0.378326	0.490864	0.229572	VISp
324	0.426082	0.473828	0.0437765	0.507569	0.0588956	0.198066	0.483001	0.151126	0.108529	0.1165	0.179291	0.371359	0.490984	0.225605	VISp
325	0.397107	0.469578	0.0373952	0.50305	0.0553895	0.194725	0.492766	0.148374	0.112293	0.113922	0.176877	0.364391	0.491074	0.221638	VISp
326	0.369264	0.465328	0.0316418	0.498532	0.0519405	0.191385	0.504229	0.145622	0.116282	0.111344	0.174471	0.357424	0.491073	0.217671	VISp
327	0.342557	0.461079	0.026568	0.494013	0.0485752	0.188044	0.517341	0.142871	0.120518	0.108765	0.172068	0.350457	0.490895	0.213704	VISp
328	0.316981	0.456829	0.0221972	0.489495	0.0453187	0.184704	0.531979	0.140119	0.125017	0.106187	0.169656	0.343489	0.490431	0.209737	VISp
329	0.292516	0.452579	0.0185272	0.484977	0.0421942	0.181363	0.547961	0.137367	0.129788	0.103608	0.167217	0.336522	0.489554	0.20577	VISp
330	0.269134	0.448329	0.015533	0.480458	0.0392224	0.178023	0.565047	0.134616	0.134833	0.10103	0.164734	0.329555	0.488129	0.201803	VISp
331	0.246804	0.44408	0.0131703	0.47594	0.0364213	0.174682	0.582957	0.131864	0.140148	0.0984516	0.162183	0.322588	0.486017	0.197836	VISp
332	0.225499	0.43983	0.0113779	0.471421	0.0338062	0.171342	0.601382	0.129112	0.14572	0.0958732	0.159544	0.31562	0.483084	0.193869	VISp
333	0.205202	0.43558	0.0100811	0.466903	0.031389	0.168001	0.619999	0.126361	0.151529	0.0932948	0.156797	0.308653	0.479209	0.189902	VISp
334	0.18591	0.431331	0.00919408	0.462385	0.0291785	0.164661	0.638479	0.123609	0.157547	0.0907164	0.153925	0.301686	0.474287	0.185936	VISp
335	0.167633	0.427081	0.00862384	0.457866	0.0271803	0.16132	0.656501	0.120857	0.163742	0.088138	0.150916	0.294718	0.468238	0.181969	VISp
336	0.150396	0.422831	0.00827475	0.453348	0.0253962	0.15798	0.673757	0.118106	0.170074	0.0855596	0.147763	0.287751	0.461003	0.178002	VISp
337	0.13423	0.418581	0.00805403	0.448829	0.0238249	0.154639	0.689958	0.115354	0.176496	0.0829812	0.144463	0.280784	0.452554	0.174035	VISp
338	0.119167	0.414332	0.00787773	0.444311	0.0224617	0.151298	0.704843	0.112602	0.18296	0.0804028	0.141019	0.273816	0.442886	0.170068	VISp
339	0.105229	0.410082	0.00767638	0.439793	0.0212986	0.147958	0.718173	0.109851	0.189411	0.0778244	0.137441	0.266849	0.432022	0.166101	VISp
340	0.0924248	0.405832	0.00739942	0.435274	0.0203247	0.144617	0.729743	0.107099	0.195794	0.075246	0.133742	0.259882	0.420006	0.162134	VISp
341	0.0807423	0.401583	0.00701759	0.430756	0.019526	0.141277	0.739375	0.104347	0.202049	0.0726676	0.129939	0.252915	0.406905	0.158167	VISp
342	0.0701516	0.397333	0.00652296	0.426238	0.0188863	0.137936	0.746929	0.101596	0.208118	0.0700892	0.126053	0.245947	0.392801	0.1542	VISp
343	0.0606047	0.393083	0.00592644	0.421719	0.0183874	0.134596	0.752298	0.0988439	0.213938	0.0675108	0.122108	0.23898	0.377797	0.150233	VISp
344	0.0520407	0.388833	0.00525328	0.417201	0.0180096	0.131255	0.755415	0.0960922	0.219451	0.0649323	0.118128	0.232013	0.362003	0.146266	VISp
345	0.0443915	0.384584	0.00453742	0.412682	0.0177321	0.127915	0.756256	0.0933405	0.224595	0.0623539	0.114136	0.225045	0.345546	0.142299	VISp
346	0.0375875	0.380334	0.00381561	0.408164	0.017534	0.124574	0.754837	0.0905888	0.229312	0.0597755	0.110157	0.218078	0.328556	0.138332	VISp
347	0.0315615	0.376084	0.00312211	0.403646	0.0173943	0.121234	0.751221	0.0878371	0.233543	0.0571971	0.10621	0.211111	0.311174	0.134365	VISp
348	0.0262523	0.371835	0.00248483	0.399127	0.0172931	0.117893	0.745511	0.0850855	0.237232	0.0546187	0.102314	0.204144	0.293543	0.130398	VISp
349	0.0216049	0.367585	0.00192308	0.394609	0.0172118	0.114553	0.737847	0.0823338	0.240325	0.0520403	0.0984838	0.197176	0.275806	0.126431	VISp
350	0.01757	0.363335	0.00144703	0.39009	0.0171335	0.111212	0.728402	0.0795821	0.242769	0.0494619	0.0947299	0.190209	0.258106	0.122464	VISp
351	0.014102	0.359085	0.00105848	0.385572	0.0170437	0.107872	0.717372	0.0768304	0.244517	0.0468835	0.0910589	0.183242	0.240584	0.118497	VISp
352	0.0111573	0.354836	0.000752639	0.381054	0.0169303	0.104531	0.704964	0.0740787	0.245523	0.0443051	0.0874735	0.176274	0.223369	0.11453	VISp
353	0.00869195	0.350586	0.000520195	0.376535	0.0167838	0.10119	0.691382	0.071327	0.245746	0.0417267	0.0839726	0.169307	0.206583	0.110563	VISp
354	0.00666046	0.346336	0.00034948	0.372017	0.0165974	0.0978499	0.67682	0.0685754	0.245153	0.0391483	0.0805519	0.16234	0.190335	0.106596	VISp
355	0.00501568	0.342087	0.000228244	0.367498	0.016367	0.0945094	0.661447	0.0658237	0.243713	0.0365699	0.0772044	0.155372	0.174717	0.102629	VISp
356	0.00370918	0.337837	0.000144971	0.36298	0.0160908	0.0911688	0.645394	0.063072	0.241408	0.0339915	0.0739212	0.148405	0.159806	0.0986624	VISp
357	0.00269248	0.333587	8.96861e-05	0.358462	0.0157692	0.0878283	0.628755	0.0603203	0.238224	0.0314131	0.0706922	0.141438	0.145661	0.0946954	VISp
358	0.00191867	0.329337	5.43245e-05	0.353943	0.0154044	0.0844878	0.611575	0.0575686	0.23416	0.0288346	0.0675069	0.134471	0.132324	0.0907285	VISp
359	0.001344	0.325088	3.27853e-05	0.349425	0.0149997	0.0811472	0.593857	0.0548169	0.229224	0.0262562	0.0643555	0.127503	0.119821	0.0867615	VISp
360	0.000929321	0.320838	2.07958e-05	0.344906	0.0145598	0.0778067	0.575564	0.0520653	0.223439	0.0236778	0.0612294	0.120536	0.10816	0.0827945	VISp
361	0.000641197	0.316588	1.57089e-05	0.340388	0.0140895	0.0744662	0.556631	0.0493136	0.216836	0.0210994	0.0581218	0.113569	0.0973388	0.0788276	VISp
362	0.000452525	0.312339	1.63237e-05	0.33587	0.013594	0.0711256	0.536972	0.0465619	0.209463	0.018521	0.0550282	0.106601	0.0873416	0.0748606	VISp
363	0.000342752	0.308089	2.27881e-05	0.331351	0.0130784	0.0677851	0.516497	0.0438102	0.201378	0.0159426	0.051947	0.0996341	0.0781449	0.0708937	VISp
364	0.00029772	0.303839	3.66112e-05	0.326833	0.0125474	0.0644446	0.495128	0.0410585	0.192652	0.0133642	0.0488794	0.0926668	0.0697179	0.0669267	VISp
365	0.000309188	0.299589	6.07818e-05	0.322314	0.0120049	0.061104	0.472807	0.0383068	0.183366	0.0107858	0.0458294	0.0856995	0.0620254	0.0629597	VISp
366	0.000374094	0.29534	9.99589e-05	0.317796	0.0114545	0.0577635	0.449515	0.0355552	0.173613	0.00820739	0.0428039	0.0787322	0.0550288	0.0589928	VISp
367	0.000493594	0.29109	0.000160667	0.313278	0.010899	0.054423	0.425278	0.0328035	0.163491	0.00562899	0.0398123	0.071765	0.048688	0.0550258	VISp
368	0.00067186	0.28684	0.000251395	0.308759	0.0103405	0.0510824	0.400169	0.0300518	0.153104	0.00305058	0.0368657	0.0647977	0.0429619	0.0510588	VISp
369	0.00091466	0.28259	0.000382484	0.304241	0.00978096	0.0477419	0.374316	0.0273001	0.142562	0.000472172	0.0339771	0.0578304	0.0378094	0.0470919	VISp
370	0.00122771	0.278341	0.000565652	0.299723	0.00922169	0.0444014	0.347897	0.0245484	0.131971	-0.00210624	0.0311602	0.0508631	0.0331896	0.0431249	VISp
371	0.00161488	0.274091	0.000813062	0.295204	0.008664	0.0410608	0.32113	0.0217967	0.12144	-0.00468464	0.0284292	0.0438958	0.0290621	0.039158	VISp
372	0.00207636	0.269841	0.00113586	0.290686	0.00810913	0.0377203	0.294269	0.0190451	0.111069	-0.00726305	0.0257981	0.0369285	0.0253871	0.035191	VISp
373	0.00260699	0.265592	0.00154223	0.286167	0.00755847	0.0343798	0.26759	0.0162934	0.100954	-0.00984146	0.0232799	0.0299612	0.0221258	0.031224	VISp
374	0.00319501	0.261342	0.00203514	0.281649	0.00701363	0.0310392	0.241375	0.0135417	0.0911805	-0.0124199	0.0208864	0.0229939	0.0192404	0.0272571	VISp
375	0.00382146	0.257092	0.00261013	0.277131	0.0064765	0.0276987	0.215907	0.01079	0.0818251	-0.0149983	0.018628	0.0160266	0.0166947	0.0232901	VISp
376	0.00446046	0.252842	0.00325351	0.272612	0.00594927	0.0243582	0.191448	0.00803833	0.0729509	-0.0175767	0.0165126	0.00905931	0.0144538	0.0193232	VISp
377	0.00508057	0.248593	0.00394151	0.268094	0.00543438	0.0210176	0.168235	0.00528664	0.0646092	-0.0201551	0.0145462	0.00209202	0.0124851	0.0153562	VISp
378	0.00564706	0.244343	0.00464082	0.263575	0.00493449	0.0176771	0.146468	0.00253496	0.0568378	-0.0227335	0.0127323	-0.00487528	0.0107581	0.0113892	VISp
379	0.00612502	0.240093	0.00531067	0.259057	0.00445236	0.0143366	0.126303	-0.000216722	0.049662	-0.0253119	0.0110724	-0.0118426	0.00924493	0.00742228	VISp
380	0.00648288	0.235844	0.00590642	0.254539	0.00399071	0.010996	0.10785	-0.00296841	0.0430941	-0.0278903	0.00956519	-0.0188099	0.0079204	0.00345532	VISp
381	0.0066958	0.231594	0.00638442	0.25002	0.00355213	0.0076555	0.0911723	-0.00572009	0.0371353	-0.0304687	0.00820768	-0.0257772	0.00676207	-0.000511645	VISp
382	0.00674856	0.227344	0.00670718	0.245502	0.00313894	0.00431496	0.0762855	-0.00847177	0.031776	-0.0330471	0.00699483	-0.0327445	0.00575017	-0.00447861	VISp
383	0.00663734	0.223094	0.00684825	0.240983	0.00275308	0.000974428	0.0631631	-0.0112235	0.0269975	-0.0356255	0.00592002	-0.0397117	0.00486746	-0.00844557	VISp
384	0.00637017	0.218845	0.00679581	0.236465	0.00239605	-0.00236611	0.0517414	-0.0139751	0.0227736	-0.0382039	0.00497529	-0.046679	0.00409901	-0.0124125	VISp
385	0.00596598	0.214595	0.00655427	0.231947	0.0020688	-0.00570664	0.0419256	-0.0167268	0.019072	-0.0407823	0.00415171	-0.0536463	0.00343191	-0.0163795	VISp
386	0.00545239	0.210345	0.00614369	0.227428	0.00177176	-0.00904717	0.0335973	-0.0194785	0.0158559	-0.0433607	0.00343966	-0.0606136	0.0028549	-0.0203464	VISp
387	0.00486257	0.206096	0.005597	0.22291	0.00150481	-0.0123877	0.0266216	-0.0222302	0.0130854	-0.0459392	0.00282911	-0.0675809	0.00235816	-0.0243134	VISp
388	0.00423174	0.201846	0.00495568	0.218391	0.0012673	-0.0157282	0.0208541	-0.0249819	0.0107193	-0.0485176	0.00230993	-0.0745482	0.00193293	-0.0282804	VISp
389	0.00359374	0.197596	0.00426454	0.213873	0.00105814	-0.0190688	0.0161474	-0.0277336	0.00871566	-0.051096	0.00187213	-0.0815155	0.00157134	-0.0322473	VISp
390	0.00297816	0.193346	0.00356667	0.209355	0.000875825	-0.0224093	0.0123565	-0.0304852	0.00703343	-0.0536744	0.00150602	-0.0884828	0.00126621	-0.0362143	VISp
391	0.00240838	0.189097	0.00289918	0.204836	0.000718555	-0.0257498	0.00934345	-0.0332369	0.00563307	-0.0562528	0.00120242	-0.0954501	0.00101091	-0.0401813	VISp
392	0.00190053	0.184847	0.00229039	0.200318	0.000584291	-0.0290904	0.0069802	-0.0359886	0.00447727	-0.0588312	0.000952774	-0.102417	0.000799273	-0.0441482	VISp
393	0.00146352	0.180597	0.00175859	0.195799	0.000470858	-0.0324309	0.00515132	-0.0387403	0.00353142	-0.0614096	0.000749213	-0.109385	0.000625583	-0.0481152	VISp
394	0.00109975	0.176348	0.00131232	0.191281	0.00037602	-0.0357714	0.00375491	-0.041492	0.00276398	-0.063988	0.000584628	-0.116352	0.000484541	-0.0520821	VISp
395	0.000806432	0.172098	0.000951787	0.186763	0.000297554	-0.039112	0.00270306	-0.0442437	0.00214659	-0.0665664	0.00045268	-0.123319	0.000371276	-0.0560491	VISp
396	0.000577051	0.167848	0.000670903	0.182244	0.000233309	-0.0424525	0.00192146	-0.0469953	0.00165414	-0.0691448	0.000347791	-0.130287	0.000281364	-0.0600161	VISp
397	0.000402934	0.163598	0.000459623	0.177726	0.000181253	-0.045793	0.00134859	-0.049747	0.00126471	-0.0717232	0.00026512	-0.137254	0.000210835	-0.063983	VISp
398	0.000274555	0.159349	0.00030603	0.173208	0.000139512	-0.0491336	0.000934444	-0.0524987	0.000959356	-0.0743016	0.000200512	-0.144221	0.000156183	-0.06795	VISp
399	0.000182556	0.155099	0.000198038	0.168689	0.000106388	-0.0524741	0.000639153	-0.0552504	0.000721982	-0.07688	0.000150452	-0.151188	0.000114357	-0.0719169	VISp
400	0.000118451	0.150849	0.000124553	0.164171	8.03745e-05	-0.0558147	0.000431511	-0.0580021	0.000539029	-0.0794584	0.000111994	-0.158156	8.27498e-05	-0.0758839	VISp
401	7.49992e-05	0.1466	7.61347e-05	0.159652	6.01552e-05	-0.0591552	0.000287525	-0.0607538	0.000399229	-0.0820369	8.27018e-05	-0.165123	5.91684e-05	-0.0798509	VISp
402	7.49992e-05	0.1466	7.61347e-05	0.159652	6.01552e-05	-0.0591552	0.000287525	-0.0607538	0.000399229	-0.0820369	8.27018e-05	-0.165123	5.91684e-05	-0.0798509	VISp
0	0.000136532	0.328382	0.000142426	0.28149	0.00022634	-0.045614	0.000324015	-0.029366	0.000740258	-0.0844943	9.84811e-05	-0.159183	0.000111331	-0.116196	AUDd
1	0	0.328382	0	0.28149	0	-0.045614	0	-0.029366	0	-0.0844943	0	-0.159183	0	-0.116196	AUDd
2	0	0.331083	0	0.285556	0	-0.0416412	0	-0.0284063	0	-0.0816487	0	-0.152523	0	-0.112139	AUDd
3	0	0.333784	0	0.289622	0	-0.0376685	0	-0.0274466	0	-0.0788031	0	-0.145862	0	-0.108083	AUDd
4	0	0.336485	0	0.293688	0	-0.0336957	0	-0.0264868	0	-0.0759575	0	-0.139201	0	-0.104026	AUDd
5	0	0.339186	0	0.297754	0	-0.029723	0	-0.0255271	0	-0.0731119	0	-0.132541	0	-0.0999694	AUDd
6	0	0.341887	0	0.30182	0	-0.0257502	0	-0.0245674	0	-0.0702663	0	-0.12588	0	-0.0959128	AUDd
7	0	0.344588	0	0.305886	0	-0.0217774	0	-0.0236077	0	-0.0674207	0	-0.119219	0	-0.0918562	AUDd
8	0	0.347288	0	0.309952	0	-0.0178047	0	-0.022648	0	-0.0645751	0	-0.112559	0	-0.0877996	AUDd
9	0	0.349989	0	0.314018	0	-0.0138319	0	-0.0216883	0	-0.0617294	0	-0.105898	0	-0.0837429	AUDd
10	0	0.35269	0	0.318084	0	-0.00985916	0	-0.0207286	0	-0.0588838	0	-0.0992372	0	-0.0796863	AUDd
11	0	0.355391	0	0.32215	0	-0.0058864	0	-0.0197689	0	-0.0560382	0	-0.0925765	0	-0.0756297	AUDd
12	0	0.358092	0	0.326216	0	-0.00191364	0	-0.0188091	0	-0.0531926	0	-0.0859159	0	-0.071573	AUDd
13	0	0.360793	0	0.330283	0	0.00205912	0	-0.0178494	0	-0.050347	0	-0.0792552	0	-0.0675164	AUDd
14	0	0.363494	0	0.334349	0	0.00603188	0	-0.0168897	0	-0.0475014	0	-0.0725945	0	-0.0634598	AUDd
15	0	0.366195	0	0.338415	0	0.0100046	0	-0.01593	0	-0.0446558	0	-0.0659338	0	-0.0594032	AUDd
16	0	0.368896	0	0.342481	0	0.0139774	0	-0.0149703	0	-0.0418102	0	-0.0592731	0	-0.0553465	AUDd
17	0	0.371596	0	0.346547	0	0.0179502	0	-0.0140106	0	-0.0389646	0	-0.0526124	0	-0.0512899	AUDd
18	0	0.374297	0	0.350613	0	0.0219229	0	-0.0130509	0	-0.036119	0	-0.0459517	0	-0.0472333	AUDd
19	0	0.376998	0	0.354679	0	0.0258957	0	-0.0120912	0	-0.0332734	0	-0.039291	0	-0.0431766	AUDd
20	0	0.379699	0	0.358745	0	0.0298684	0	-0.0111314	0	-0.0304277	0	-0.0326303	0	-0.03912	AUDd
21	0	0.3824	0	0.362811	0	0.0338412	0	-0.0101717	0	-0.0275821	0	-0.0259696	0	-0.0350634	AUDd
22	0	0.385101	0	0.366877	0	0.037814	0	-0.00921202	0	-0.0247365	0	-0.0193089	0	-0.0310068	AUDd
23	0	0.387802	0	0.370943	0	0.0417867	0	-0.0082523	0	-0.0218909	0	-0.0126482	0	-0.0269501	AUDd
24	0	0.390503	0	0.375009	0	0.0457595	0	-0.00729259	0	-0.0190453	0	-0.00598754	0	-0.0228935	AUDd
25	0	0.393204	0	0.379075	0	0.0497322	0	-0.00633288	0	-0.0161997	0	0.000673156	0	-0.0188369	AUDd
26	0	0.395904	0	0.383141	0	0.053705	0	-0.00537316	0	-0.0133541	0	0.00733385	0	-0.0147802	AUDd
27	0	0.398605	0	0.387207	0	0.0576778	0	-0.00441345	0	-0.0105085	0	0.0139945	0	-0.0107236	AUDd
28	0	0.401306	0	0.391273	0	0.0616505	0	-0.00345374	0	-0.00766288	0	0.0206552	0	-0.00666699	AUDd
29	0	0.404007	0	0.395339	0	0.0656233	0	-0.00249403	0	-0.00481727	0	0.0273159	0	-0.00261036	AUDd
30	0	0.406708	0	0.399405	0	0.069596	0	-0.00153431	0	-0.00197166	0	0.0339766	0	0.00144627	AUDd
31	0	0.409409	0	0.403471	0	0.0735688	0	-0.0005746	0	0.000873951	0	0.0406373	0	0.0055029	AUDd
32	0	0.41211	0	0.407537	0	0.0775416	0	0.000385113	0	0.00371956	0	0.047298	0	0.00955953	AUDd
33	0	0.414811	0	0.411603	0	0.0815143	0	0.00134483	0	0.00656517	0	0.0539587	0	0.0136162	AUDd
34	0	0.417512	0	0.415669	0	0.0854871	0	0.00230454	0	0.00941078	0	0.0606194	0	0.0176728	AUDd
35	0	0.420212	0	0.419736	0	0.0894598	0	0.00326425	0	0.0122564	0	0.0672801	0	0.0217294	AUDd
36	0	0.422913	0	0.423802	0	0.0934326	0	0.00422396	0	0.015102	0	0.0739408	0	0.025786	AUDd
37	0	0.425614	0	0.427868	0	0.0974054	0	0.00518368	0	0.0179476	0	0.0806015	0	0.0298427	AUDd
38	0	0.428315	0	0.431934	0	0.101378	0	0.00614339	0	0.0207932	0	0.0872622	0	0.0338993	AUDd
39	0	0.431016	0	0.436	0	0.105351	0	0.0071031	0	0.0236388	0	0.0939229	0	0.0379559	AUDd
40	0	0.433717	0	0.440066	0	0.109324	0	0.00806282	0	0.0264844	0	0.100584	0	0.0420126	AUDd
41	0	0.436418	0	0.444132	0	0.113296	0	0.00902253	0	0.02933	0	0.107244	0	0.0460692	AUDd
42	0	0.439119	0	0.448198	0	0.117269	0	0.00998224	0	0.0321757	0	0.113905	0	0.0501258	AUDd
43	0	0.441819	0	0.452264	0	0.121242	0	0.010942	0	0.0350213	0	0.120566	0	0.0541824	AUDd
44	0	0.44452	0	0.45633	0	0.125215	0	0.0119017	0	0.0378669	0	0.127226	0	0.0582391	AUDd
45	0	0.447221	0	0.460396	0	0.129187	0	0.0128614	0	0.0407125	0	0.133887	0	0.0622957	AUDd
46	0	0.449922	0	0.464462	0	0.13316	0	0.0138211	0	0.0435581	0	0.140548	0	0.0663523	AUDd
47	0	0.452623	0	0.468528	0	0.137133	0	0.0147808	0	0.0464037	0	0.147208	0	0.070409	AUDd
48	0	0.455324	0	0.472594	0	0.141106	0	0.0157405	0	0.0492493	0	0.153869	0	0.0744656	AUDd
49	0	0.458025	0	0.47666	0	0.145078	0	0.0167002	0	0.0520949	0	0.16053	0	0.0785222	AUDd
50	0	0.460726	0	0.480726	0	0.149051	0	0.0176599	0	0.0549405	0	0.16719	0	0.0825788	AUDd
51	0	0.463427	0	0.484792	0	0.153024	0	0.0186197	0	0.0577861	0	0.173851	0	0.0866355	AUDd
52	0	0.466127	0	0.488858	0	0.156997	0	0.0195794	0	0.0606317	0	0.180512	0	0.0906921	AUDd
53	0	0.468828	0	0.492924	0	0.16097	0	0.0205391	0	0.0634773	0	0.187173	0	0.0947487	AUDd
54	0	0.471529	0	0.49699	0	0.164942	0	0.0214988	0	0.066323	0	0.193833	0	0.0988054	AUDd
55	0	0.47423	0	0.501056	0	0.168915	0	0.0224585	0	0.0691686	0	0.200494	0	0.102862	AUDd
56	0	0.476931	0	0.505122	0	0.172888	0	0.0234182	0	0.0720142	0	0.207155	0	0.106919	AUDd
57	0	0.479632	0	0.509188	0	0.176861	0	0.0243779	0	0.0748598	0	0.213815	0	0.110975	AUDd
58	0	0.482333	0	0.513255	0	0.180833	0	0.0253376	0	0.0777054	0	0.220476	0	0.115032	AUDd
59	0	0.485034	0	0.517321	0	0.184806	0	0.0262974	0	0.080551	0	0.227137	0	0.119089	AUDd
60	0	0.487735	0	0.521387	0	0.188779	0	0.0272571	0	0.0833966	0	0.233797	0	0.123145	AUDd
61	0	0.490435	0	0.525453	0	0.192752	0	0.0282168	0	0.0862422	0	0.240458	0	0.127202	AUDd
62	0	0.493136	0	0.529519	0	0.196724	0	0.0291765	0	0.0890878	0	0.247119	0	0.131258	AUDd
63	0	0.495837	0	0.533585	0	0.200697	0	0.0301362	0	0.0919334	0	0.253779	0	0.135315	AUDd
64	0	0.498538	0	0.537651	0	0.20467	0	0.0310959	0	0.094779	0	0.26044	0	0.139372	AUDd
65	0	0.501239	0	0.541717	0	0.208643	0	0.0320556	0	0.0976247	0	0.267101	0	0.143428	AUDd
66	0	0.50394	0	0.545783	0	0.212615	0	0.0330154	0	0.10047	0	0.273762	0	0.147485	AUDd
67	0	0.506641	0	0.549849	0	0.216588	0	0.0339751	0	0.103316	0	0.280422	0	0.151542	AUDd
68	0	0.509342	0	0.553915	0	0.220561	0	0.0349348	0	0.106161	0	0.287083	0	0.155598	AUDd
69	0	0.512043	0	0.557981	0	0.224534	0	0.0358945	0	0.109007	0	0.293744	0	0.159655	AUDd
70	0	0.514743	0	0.562047	0	0.228506	0	0.0368542	0	0.111853	0	0.300404	0	0.163711	AUDd
71	0	0.517444	0	0.566113	0	0.232479	0	0.0378139	0	0.114698	0	0.307065	0	0.167768	AUDd
72	0	0.520145	0	0.570179	0	0.236452	0	0.0387736	0	0.117544	0	0.313726	0	0.171825	AUDd
73	0	0.522846	0	0.574245	0	0.240425	0	0.0397333	0	0.12039	0	0.320386	0	0.175881	AUDd
74	0	0.525547	0	0.578311	0	0.244397	0	0.0406931	0	0.123235	0	0.327047	0	0.179938	AUDd
75	0	0.528248	0	0.582377	0	0.24837	0	0.0416528	0	0.126081	0	0.333708	0	0.183995	AUDd
76	0	0.530949	0	0.586443	0	0.252343	0	0.0426125	0	0.128926	0	0.340368	0	0.188051	AUDd
77	0	0.53365	0	0.590509	0	0.256316	0	0.0435722	0	0.131772	0	0.347029	0	0.192108	AUDd
78	0	0.53635	0	0.594575	0	0.260289	0	0.0445319	0	0.134618	0	0.35369	0	0.196164	AUDd
79	0	0.539051	0	0.598641	0	0.264261	0	0.0454916	0	0.137463	0	0.360351	0	0.200221	AUDd
80	0	0.541752	0	0.602708	0	0.268234	0	0.0464513	0	0.140309	0	0.367011	0	0.204278	AUDd
81	0	0.544453	0	0.606774	0	0.272207	0	0.047411	0	0.143154	0	0.373672	0	0.208334	AUDd
82	0	0.547154	0	0.61084	0	0.27618	0	0.0483708	0	0.146	0	0.380333	0	0.212391	AUDd
83	0	0.549855	0	0.614906	0	0.280152	0	0.0493305	0	0.148846	0	0.386993	0	0.216448	AUDd
84	0	0.552556	0	0.618972	0	0.284125	0	0.0502902	0	0.151691	0	0.393654	0	0.220504	AUDd
85	0	0.555257	0	0.623038	0	0.288098	0	0.0512499	0	0.154537	0	0.400315	0	0.224561	AUDd
86	0	0.557958	0	0.627104	0	0.292071	0	0.0522096	0	0.157382	0	0.406975	0	0.228617	AUDd
87	0	0.560658	0	0.63117	0	0.296043	0	0.0531693	0	0.160228	0	0.413636	0	0.232674	AUDd
88	0	0.563359	0	0.635236	0	0.300016	0	0.054129	0	0.163074	0	0.420297	0	0.236731	AUDd
89	0	0.56606	0	0.639302	0	0.303989	0	0.0550887	0	0.165919	0	0.426957	0	0.240787	AUDd
90	0	0.568761	0	0.643368	0	0.307962	0	0.0560485	0	0.168765	0	0.433618	0	0.244844	AUDd
91	0	0.571462	0	0.647434	0	0.311934	0	0.0570082	0	0.17161	0	0.440279	0	0.248901	AUDd
92	0	0.574163	0	0.6515	0	0.315907	0	0.0579679	0	0.174456	0	0.44694	0	0.252957	AUDd
93	0	0.576864	0	0.655566	0	0.31988	0	0.0589276	0	0.177302	0	0.4536	0	0.257014	AUDd
94	0	0.579565	0	0.659632	0	0.323853	0	0.0598873	0	0.180147	0	0.460261	0	0.261071	AUDd
95	0	0.582266	0	0.663698	0	0.327825	0	0.060847	0	0.182993	0	0.466922	0	0.265127	AUDd
96	0	0.584966	0	0.667764	0	0.331798	0	0.0618067	0	0.185839	0	0.473582	0	0.269184	AUDd
97	0	0.587667	0	0.67183	0	0.335771	0	0.0627664	0	0.188684	0	0.480243	0	0.27324	AUDd
98	0	0.590368	0	0.675896	0	0.339744	0	0.0637262	0	0.19153	0	0.486904	0	0.277297	AUDd
99	0	0.593069	0	0.679962	0	0.343717	0	0.0646859	0	0.194375	0	0.493564	0	0.281354	AUDd
100	0	0.59577	0	0.684028	0	0.347689	0	0.0656456	0	0.197221	0	0.500225	0	0.28541	AUDd
101	0	0.598471	0	0.688094	0	0.351662	0	0.0666053	0	0.200067	0	0.506886	0	0.289467	AUDd
102	0	0.601172	0	0.692161	0	0.355635	0	0.067565	0	0.202912	0	0.513547	0	0.293524	AUDd
103	0	0.603873	0	0.696227	0	0.359608	0	0.0685247	0	0.205758	0	0.520207	0	0.29758	AUDd
104	0	0.606573	0	0.700293	0	0.36358	0	0.0694844	0	0.208603	0	0.526868	0	0.301637	AUDd
105	0	0.609274	0	0.704359	0	0.367553	0	0.0704442	0	0.211449	0	0.533529	0	0.305693	AUDd
106	0	0.611975	0	0.708425	0	0.371526	0	0.0714039	0	0.214295	0	0.540189	0	0.30975	AUDd
107	0	0.614676	0	0.712491	0	0.375499	0	0.0723636	0	0.21714	0	0.54685	0	0.313807	AUDd
108	0	0.617377	0	0.716557	0	0.379471	0	0.0733233	0	0.219986	0	0.553511	0	0.317863	AUDd
109	0	0.620078	0	0.720623	0	0.383444	0	0.074283	0	0.222831	0	0.560171	0	0.32192	AUDd
110	0	0.622779	0	0.724689	0	0.387417	0	0.0752427	0	0.225677	0	0.566832	0	0.325977	AUDd
111	0	0.62548	0	0.728755	0	0.39139	0	0.0762024	0	0.228523	0	0.573493	0	0.330033	AUDd
112	0	0.628181	0	0.732821	0	0.395362	0	0.0771621	0	0.231368	0	0.580153	0	0.33409	AUDd
113	0	0.630881	0	0.736887	0	0.399335	0	0.0781219	0	0.234214	0	0.586814	0	0.338146	AUDd
114	0	0.633582	0	0.740953	0	0.403308	0	0.0790816	0	0.23706	0	0.593475	0	0.342203	AUDd
115	0	0.636283	0	0.745019	0	0.407281	0	0.0800413	0	0.239905	0	0.600136	0	0.34626	AUDd
116	0	0.638984	0	0.749085	0	0.411253	0	0.081001	0	0.242751	0	0.606796	0	0.350316	AUDd
117	0	0.641685	0	0.753151	0	0.415226	0	0.0819607	0	0.245596	0	0.613457	0	0.354373	AUDd
118	0	0.644386	0	0.757217	0	0.419199	0	0.0829204	0	0.248442	0	0.620118	0	0.35843	AUDd
119	0	0.647087	0	0.761283	0	0.423172	0	0.0838801	0	0.251288	0	0.626778	0	0.362486	AUDd
120	0	0.649788	0	0.765349	0	0.427144	0	0.0848398	0	0.254133	0	0.633439	0	0.366543	AUDd
121	0	0.652489	0	0.769415	0	0.431117	0	0.0857996	0	0.256979	0	0.6401	0	0.370599	AUDd
122	0	0.655189	0	0.773481	0	0.43509	0	0.0867593	0	0.259824	0	0.64676	0	0.374656	AUDd
123	0	0.65789	0	0.777547	0	0.439063	0	0.087719	0	0.26267	0	0.653421	0	0.378713	AUDd
124	0	0.660591	0	0.781613	0	0.443036	0	0.0886787	0	0.265516	0	0.660082	0	0.382769	AUDd
125	0	0.663292	0	0.78568	0	0.447008	0	0.0896384	0	0.268361	0	0.666742	0	0.386826	AUDd
126	0	0.665993	0	0.789746	0	0.450981	0	0.0905981	0	0.271207	0	0.673403	0	0.390883	AUDd
127	0	0.668694	0	0.793812	0	0.454954	0	0.0915578	0	0.274052	0	0.680064	0	0.394939	AUDd
128	0	0.671395	0	0.797878	0	0.458927	0	0.0925175	0	0.276898	0	0.686725	0	0.398996	AUDd
129	0	0.674096	0	0.801944	0	0.462899	0	0.0934773	0	0.279744	0	0.693385	0	0.403053	AUDd
130	0	0.676797	0	0.80601	0	0.466872	0	0.094437	0	0.282589	0	0.700046	0	0.407109	AUDd
131	0	0.679497	0	0.810076	0	0.470845	0	0.0953967	0	0.285435	0	0.706707	0	0.411166	AUDd
132	0	0.682198	0	0.814142	0	0.474818	0	0.0963564	0	0.28828	0	0.713367	0	0.415222	AUDd
133	0	0.684899	0	0.818208	0	0.47879	0	0.0973161	0	0.291126	0	0.720028	0	0.419279	AUDd
134	0	0.6876	0	0.822274	0	0.482763	0	0.0982758	0	0.293972	0	0.726689	0	0.423336	AUDd
135	0	0.690301	0	0.82634	0	0.486736	0	0.0992355	0	0.296817	0	0.733349	0	0.427392	AUDd
136	0	0.693002	0	0.830406	0	0.490709	0	0.100195	0	0.299663	0	0.74001	0	0.431449	AUDd
137	0	0.695703	0	0.834472	0	0.494681	0	0.101155	0	0.302509	0	0.746671	0	0.435506	AUDd
138	0	0.698404	0	0.838538	0	0.498654	0	0.102115	0	0.305354	0	0.753331	0	0.439562	AUDd
139	0	0.701104	0	0.842604	0	0.502627	0	0.103074	0	0.3082	0	0.759992	0	0.443619	AUDd
140	0	0.703805	0	0.84667	0	0.5066	0	0.104034	0	0.311045	0	0.766653	0	0.447675	AUDd
141	0	0.706506	0	0.850736	0	0.510572	0	0.104994	0	0.313891	0	0.773314	0	0.451732	AUDd
142	0	0.709207	0	0.854802	0	0.514545	0	0.105954	0	0.316737	0	0.779974	0	0.455789	AUDd
143	0	0.711908	0	0.858868	0	0.518518	0	0.106913	0	0.319582	0	0.786635	0	0.459845	AUDd
144	0	0.714609	0	0.862934	0	0.522491	0	0.107873	0	0.322428	0	0.793296	0	0.463902	AUDd
145	0	0.71731	0	0.867	0	0.526463	0	0.108833	0	0.325273	0	0.799956	0	0.467959	AUDd
146	0	0.720011	0	0.871066	0	0.530436	0	0.109792	0	0.328119	0	0.806617	0	0.472015	AUDd
147	0	0.722712	0	0.875133	0	0.534409	0	0.110752	0	0.330965	0	0.813278	0	0.476072	AUDd
148	0	0.725412	0	0.879199	0	0.538382	0	0.111712	0	0.33381	0	0.819938	0	0.480128	AUDd
149	0	0.728113	0	0.883265	0	0.542355	0	0.112672	0	0.336656	0	0.826599	0	0.484185	AUDd
150	0	0.730814	0	0.887331	0	0.546327	0	0.113631	0	0.339501	0	0.83326	0	0.488242	AUDd
151	0	0.733515	0	0.891397	0	0.5503	0	0.114591	0	0.342347	0	0.83992	0	0.492298	AUDd
152	0	0.736216	0	0.895463	0	0.554273	0	0.115551	0	0.345193	0	0.846581	0	0.496355	AUDd
153	0	0.738917	0	0.899529	0	0.558246	0	0.11651	0	0.348038	0	0.853242	0	0.500412	AUDd
154	0	0.741618	0	0.903595	0	0.562218	0	0.11747	0	0.350884	0	0.859903	0	0.504468	AUDd
155	0	0.744319	0	0.907661	0	0.566191	0	0.11843	0	0.353729	0	0.866563	0	0.508525	AUDd
156	0	0.74702	0	0.911727	0	0.570164	0	0.11939	0	0.356575	0	0.873224	0	0.512581	AUDd
157	0	0.74972	0	0.915793	0	0.574137	0	0.120349	0	0.359421	0	0.879885	0	0.516638	AUDd
158	0	0.752421	0	0.919859	0	0.578109	0	0.121309	0	0.362266	0	0.886545	0	0.520695	AUDd
159	0	0.755122	0	0.923925	0	0.582082	0	0.122269	0	0.365112	0	0.893206	0	0.524751	AUDd
160	0	0.757823	0	0.927991	0	0.586055	0	0.123228	0	0.367958	0	0.899867	0	0.528808	AUDd
161	0	0.760524	0	0.932057	0	0.590028	0	0.124188	0	0.370803	0	0.906527	0	0.532865	AUDd
162	0	0.763225	0	0.936123	0	0.594	0	0.125148	0	0.373649	0	0.913188	0	0.536921	AUDd
163	0	0.765926	0	0.940189	0	0.597973	0	0.126107	0	0.376494	0	0.919849	0	0.540978	AUDd
164	0	0.768627	0	0.944255	0	0.601946	0	0.127067	0	0.37934	0	0.926509	0	0.545035	AUDd
165	0	0.771328	0	0.948321	0	0.605919	0	0.128027	0	0.382186	0	0.93317	0	0.549091	AUDd
166	0	0.774028	0	0.952387	0	0.609891	0	0.128987	0	0.385031	0	0.939831	0	0.553148	AUDd
167	0	0.776729	0	0.956453	0	0.613864	0	0.129946	0	0.387877	0	0.946492	0	0.557204	AUDd
168	0	0.77943	0	0.960519	0	0.617837	0	0.130906	0	0.390722	0	0.953152	0	0.561261	AUDd
169	0	0.782131	0	0.964586	0	0.62181	0	0.131866	0	0.393568	0	0.959813	0	0.565318	AUDd
170	0	0.784832	0	0.968652	0	0.625782	0	0.132825	0	0.396414	0	0.966474	0	0.569374	AUDd
171	0	0.787533	0	0.972718	0	0.629755	0	0.133785	0	0.399259	0	0.973134	0	0.573431	AUDd
172	0	0.790234	0	0.976784	0	0.633728	0	0.134745	0	0.402105	0	0.979795	0	0.577488	AUDd
173	0	0.792935	0	0.98085	0	0.637701	0	0.135705	0	0.40495	0	0.986456	0	0.581544	AUDd
174	0	0.795635	0	0.984916	0	0.641674	0	0.136664	0	0.407796	0	0.993116	0	0.585601	AUDd
175	0	0.798336	0	0.988982	0	0.645646	0	0.137624	0	0.410642	0	0.999777	0	0.589657	AUDd
176	0	0.801037	0	0.993048	0	0.649619	0	0.138584	0	0.413487	0	1.00644	0	0.593714	AUDd
177	0	0.803738	0	0.997114	0	0.653592	0	0.139543	0	0.416333	0	1.0131	0	0.597771	AUDd
178	0	0.806439	0	1.00118	0	0.657565	0	0.140503	0	0.419178	0	1.01976	0	0.601827	AUDd
179	0	0.80914	0	1.00525	0	0.661537	0	0.141463	0	0.422024	0	1.02642	0	0.605884	AUDd
180	0	0.811841	0	1.00931	0	0.66551	0	0.142423	0	0.42487	0	1.03308	0	0.609941	AUDd
181	0	0.814542	0	1.01338	0	0.669483	0	0.143382	0	0.427715	0	1.03974	0	0.613997	AUDd
182	0	0.817243	0	1.01744	0	0.673456	0	0.144342	0	0.430561	0	1.0464	0	0.618054	AUDd
183	0	0.819943	0	1.02151	0	0.677428	0	0.145302	0	0.433407	0	1.05306	0	0.62211	AUDd
184	0	0.822644	0	1.02558	0	0.681401	0	0.146261	0	0.436252	0	1.05972	0	0.626167	AUDd
185	0	0.825345	0	1.02964	0	0.685374	0	0.147221	0	0.439098	0	1.06638	0	0.630224	AUDd
186	0	0.828046	0	1.03371	0	0.689347	0	0.148181	0	0.441943	0	1.07304	0	0.63428	AUDd
187	0	0.830747	0	1.03777	0	0.693319	0	0.149141	0	0.444789	0	1.07971	0	0.638337	AUDd
188	0	0.833448	0	1.04184	0	0.697292	0	0.1501	0	0.447635	0	1.08637	0	0.642394	AUDd
189	0	0.836149	0	1.04591	0	0.701265	0	0.15106	0	0.45048	0	1.09303	0	0.64645	AUDd
190	0	0.83885	0	1.04997	0	0.705238	0	0.15202	0	0.453326	0	1.09969	0	0.650507	AUDd
191	0	0.841551	0	1.05404	0	0.70921	0	0.152979	0	0.456171	0	1.10635	0	0.654564	AUDd
192	0	0.844251	0	1.0581	0	0.713183	0	0.153939	0	0.459017	0	1.11301	0	0.65862	AUDd
193	0	0.846952	0	1.06217	0	0.717156	0	0.154899	0	0.461863	0	1.11967	0	0.662677	AUDd
194	0	0.849653	0	1.06624	0	0.721129	0	0.155859	0	0.464708	0	1.12633	0	0.666733	AUDd
195	0	0.852354	0	1.0703	0	0.725101	0	0.156818	0	0.467554	0	1.13299	0	0.67079	AUDd
196	0	0.855055	0	1.07437	0	0.729074	0	0.157778	0	0.470399	0	1.13965	0	0.674847	AUDd
197	0	0.857756	0	1.07843	0	0.733047	0	0.158738	0	0.473245	0	1.14631	0	0.678903	AUDd
198	0	0.860457	0	1.0825	0	0.73702	0	0.159697	0	0.476091	0	1.15297	0	0.68296	AUDd
199	0	0.863158	0	1.08657	0	0.740993	0	0.160657	0	0.478936	0	1.15963	0	0.687017	AUDd
200	0	0.865858	0	1.09063	0	0.744965	0	0.161617	0	0.481782	0	1.16629	0	0.691073	AUDd
201	0.000136407	0.865858	0.000704333	1.09063	0.000126006	0.744965	0.000292434	0.161617	0.000194704	0.481782	8.96321e-05	1.16629	0.000112714	0.691073	AUDd
202	0.000136407	0.865858	0.000704333	1.09063	0.000126006	0.744965	0.000292434	0.161617	0.000194704	0.481782	8.96321e-05	1.16629	0.000112714	0.691073	AUDd
203	0.000169444	0.863158	0.00101774	1.08657	0.00016898	0.740993	0.00034427	0.160657	0.000264091	0.478936	0.00012761	1.15963	0.000141308	0.687017	AUDd
204	0.000209422	0.860457	0.0014528	1.0825	0.000224474	0.73702	0.000404149	0.159697	0.00035473	0.476091	0.000179074	1.15297	0.000176316	0.68296	AUDd
205	0.000257533	0.857756	0.00204898	1.07843	0.000295391	0.733047	0.000473104	0.158738	0.000471871	0.473245	0.000247692	1.14631	0.000218963	0.678903	AUDd
206	0.000315113	0.855055	0.0028555	1.07437	0.000385068	0.729074	0.000552264	0.157778	0.000621646	0.470399	0.000337692	1.13965	0.000270651	0.674847	AUDd
207	0.000383647	0.852354	0.00393279	1.0703	0.000497285	0.725101	0.000642857	0.156818	0.000811096	0.467554	0.000453794	1.13299	0.000332982	0.67079	AUDd
208	0.000464773	0.849653	0.00535376	1.06624	0.000636232	0.721129	0.000746213	0.155859	0.00104816	0.464708	0.000601071	1.12633	0.00040777	0.666733	AUDd
209	0.00056028	0.846952	0.00720486	1.06217	0.000806465	0.717156	0.000863763	0.154899	0.00134161	0.461863	0.000784734	1.11967	0.000497053	0.662677	AUDd
210	0.000672106	0.844251	0.00958682	1.0581	0.00101283	0.713183	0.00099704	0.153939	0.00170094	0.459017	0.00100983	1.11301	0.00060311	0.65862	AUDd
211	0.00080233	0.841551	0.012615	1.05404	0.00126033	0.70921	0.00114768	0.152979	0.00213616	0.456171	0.00128087	1.10635	0.000728466	0.654564	AUDd
212	0.000953159	0.83885	0.016419	1.04997	0.00155403	0.705238	0.00131741	0.15202	0.00265756	0.453326	0.00160136	1.09969	0.000875898	0.650507	AUDd
213	0.00112692	0.836149	0.0211421	1.04591	0.00189882	0.701265	0.00150805	0.15106	0.00327539	0.45048	0.00197334	1.09303	0.00104844	0.64645	AUDd
214	0.00132603	0.833448	0.0269392	1.04184	0.00229923	0.697292	0.00172151	0.1501	0.00399942	0.447635	0.00239688	1.08637	0.00124937	0.642394	AUDd
215	0.00155297	0.830747	0.033975	1.03777	0.00275924	0.693319	0.00195979	0.149141	0.00483854	0.444789	0.00286959	1.07971	0.00148223	0.638337	AUDd
216	0.0018103	0.828046	0.0424206	1.03371	0.00328197	0.689347	0.00222492	0.148181	0.00580024	0.441943	0.00338627	1.07304	0.00175076	0.63428	AUDd
217	0.00210056	0.825345	0.0524504	1.02964	0.00386948	0.685374	0.00251903	0.147221	0.00689009	0.439098	0.0039387	1.06638	0.00205895	0.630224	AUDd
218	0.00242629	0.822644	0.0642373	1.02558	0.00452253	0.681401	0.00284424	0.146261	0.00811126	0.436252	0.00451558	1.05972	0.00241095	0.626167	AUDd
219	0.00278999	0.819943	0.0779489	1.02151	0.00524036	0.677428	0.00320272	0.145302	0.00946405	0.433407	0.00510275	1.05306	0.00281105	0.62211	AUDd
220	0.00319405	0.817243	0.0937421	1.01744	0.00602053	0.673456	0.00359665	0.144342	0.0109455	0.430561	0.00568361	1.0464	0.00326369	0.618054	AUDd
221	0.00364079	0.814542	0.111758	1.01338	0.00685879	0.669483	0.00402817	0.143382	0.0125491	0.427715	0.00623984	1.03974	0.00377336	0.613997	AUDd
222	0.00413236	0.811841	0.132119	1.00931	0.00774903	0.66551	0.00449938	0.142423	0.0142647	0.42487	0.0067523	1.03308	0.00434454	0.609941	AUDd
223	0.00467075	0.80914	0.154919	1.00525	0.00868334	0.661537	0.00501234	0.141463	0.0160786	0.422024	0.00720211	1.02642	0.00498172	0.605884	AUDd
224	0.00525775	0.806439	0.180225	1.00118	0.00965205	0.657565	0.00556897	0.140503	0.0179736	0.419178	0.00757176	1.01976	0.00568926	0.601827	AUDd
225	0.00589497	0.803738	0.208069	0.997114	0.0106439	0.653592	0.00617111	0.139543	0.0199295	0.416333	0.00784628	1.0131	0.00647138	0.597771	AUDd
226	0.00658381	0.801037	0.238444	0.993048	0.0116465	0.649619	0.00682045	0.138584	0.0219238	0.413487	0.00801419	1.00644	0.00733204	0.593714	AUDd
227	0.00732546	0.798336	0.271303	0.988982	0.0126463	0.645646	0.00751848	0.137624	0.0239323	0.410642	0.00806836	0.999777	0.00827496	0.589657	AUDd
228	0.00812091	0.795635	0.306556	0.984916	0.0136291	0.641674	0.00826652	0.136664	0.02593	0.407796	0.00800646	0.993116	0.00930348	0.585601	AUDd
229	0.00897098	0.792935	0.344065	0.98085	0.0145809	0.637701	0.00906564	0.135705	0.0278922	0.40495	0.00783113	0.986456	0.0104205	0.581544	AUDd
230	0.00987633	0.790234	0.38365	0.976784	0.0154875	0.633728	0.00991667	0.134745	0.0297952	0.402105	0.00754985	0.979795	0.0116286	0.577488	AUDd
231	0.0108375	0.787533	0.425085	0.972718	0.0163358	0.629755	0.0108202	0.133785	0.0316177	0.399259	0.00717434	0.973134	0.0129297	0.573431	AUDd
232	0.011855	0.784832	0.4681	0.968652	0.0171136	0.625782	0.0117764	0.132825	0.0333409	0.396414	0.00671979	0.966474	0.0143253	0.569374	AUDd
233	0.0129292	0.782131	0.512393	0.964586	0.0178107	0.62181	0.0127852	0.131866	0.0349502	0.393568	0.00620382	0.959813	0.0158161	0.565318	AUDd
234	0.0140605	0.77943	0.557626	0.960519	0.0184186	0.617837	0.0138464	0.130906	0.0364349	0.390722	0.0056454	0.953152	0.0174024	0.561261	AUDd
235	0.0152493	0.776729	0.603442	0.956453	0.0189314	0.613864	0.0149591	0.129946	0.0377888	0.387877	0.00506366	0.946492	0.0190839	0.557204	AUDd
236	0.0164961	0.774028	0.649471	0.952387	0.0193459	0.609891	0.0161223	0.128987	0.0390103	0.385031	0.00447684	0.939831	0.0208596	0.553148	AUDd
237	0.0178014	0.771328	0.695339	0.948321	0.0196619	0.605919	0.0173346	0.128027	0.0401022	0.382186	0.00390145	0.93317	0.0227279	0.549091	AUDd
238	0.019166	0.768627	0.740684	0.944255	0.0198825	0.601946	0.0185943	0.127067	0.0410713	0.37934	0.00335154	0.926509	0.0246865	0.545035	AUDd
239	0.0205905	0.765926	0.785163	0.940189	0.0200142	0.597973	0.0198994	0.126107	0.041928	0.376494	0.00283833	0.919849	0.0267327	0.540978	AUDd
240	0.0220758	0.763225	0.828466	0.936123	0.0200669	0.594	0.0212473	0.125148	0.0426856	0.373649	0.00237002	0.913188	0.0288631	0.536921	AUDd
241	0.0236226	0.760524	0.870321	0.932057	0.020054	0.590028	0.0226357	0.124188	0.0433596	0.370803	0.00195188	0.906527	0.0310738	0.532865	AUDd
242	0.0252318	0.757823	0.910503	0.927991	0.0199928	0.586055	0.0240614	0.123228	0.043967	0.367958	0.00158654	0.899867	0.0333604	0.528808	AUDd
243	0.0269042	0.755122	0.948837	0.923925	0.0199034	0.582082	0.0255214	0.122269	0.0445259	0.365112	0.0012744	0.893206	0.0357181	0.524751	AUDd
244	0.0286403	0.752421	0.985198	0.919859	0.0198098	0.578109	0.0270125	0.121309	0.0450548	0.362266	0.00101422	0.886545	0.0381415	0.520695	AUDd
245	0.0304407	0.74972	1.01951	0.915793	0.0197384	0.574137	0.0285311	0.120349	0.0455721	0.359421	0.000803701	0.879885	0.0406248	0.516638	AUDd
246	0.0323055	0.74702	1.05173	0.911727	0.0197187	0.570164	0.0300738	0.11939	0.0460961	0.356575	0.000640125	0.873224	0.0431619	0.512581	AUDd
247	0.0342343	0.744319	1.08186	0.907661	0.0197825	0.566191	0.0316368	0.11843	0.0466448	0.353729	0.000520957	0.866563	0.0457463	0.508525	AUDd
248	0.0362264	0.741618	1.10993	0.903595	0.0199634	0.562218	0.0332168	0.11747	0.0472359	0.350884	0.000444446	0.859903	0.048371	0.504468	AUDd
249	0.0382806	0.738917	1.13598	0.899529	0.0202968	0.558246	0.0348101	0.11651	0.0478863	0.348038	0.000410161	0.853242	0.0510288	0.500412	AUDd
250	0.0403949	0.736216	1.16006	0.895463	0.020819	0.554273	0.0364133	0.115551	0.0486129	0.345193	0.000419485	0.846581	0.0537121	0.496355	AUDd
251	0.0425669	0.733515	1.18222	0.891397	0.0215672	0.5503	0.0380232	0.114591	0.0494319	0.342347	0.000476063	0.83992	0.0564131	0.492298	AUDd
252	0.0447931	0.730814	1.20253	0.887331	0.0225785	0.546327	0.0396367	0.113631	0.0503589	0.339501	0.000586193	0.83326	0.0591238	0.488242	AUDd
253	0.0470697	0.728113	1.22103	0.883265	0.0238903	0.542355	0.0412512	0.112672	0.0514082	0.336656	0.000759163	0.826599	0.0618356	0.484185	AUDd
254	0.0493922	0.725412	1.23777	0.879199	0.0255392	0.538382	0.042864	0.111712	0.052593	0.33381	0.00100753	0.819938	0.0645403	0.480128	AUDd
255	0.0517552	0.722712	1.25278	0.875133	0.0275613	0.534409	0.0444732	0.110752	0.0539239	0.330965	0.00134732	0.813278	0.0672292	0.476072	AUDd
256	0.0541531	0.720011	1.26614	0.871066	0.0299914	0.530436	0.0460769	0.109792	0.0554086	0.328119	0.00179815	0.806617	0.0698937	0.472015	AUDd
257	0.0565796	0.71731	1.27788	0.867	0.0328633	0.526463	0.0476738	0.108833	0.0570512	0.325273	0.0023832	0.799956	0.0725253	0.467959	AUDd
258	0.0590284	0.714609	1.28807	0.862934	0.0362092	0.522491	0.049263	0.107873	0.0588507	0.322428	0.00312915	0.793296	0.0751158	0.463902	AUDd
259	0.0614927	0.711908	1.29681	0.858868	0.0400598	0.518518	0.0508439	0.106913	0.0608007	0.319582	0.0040659	0.786635	0.0776573	0.459845	AUDd
260	0.063966	0.709207	1.30418	0.854802	0.0444435	0.514545	0.0524164	0.105954	0.0628886	0.316737	0.00522625	0.779974	0.0801423	0.455789	AUDd
261	0.0664418	0.706506	1.3103	0.850736	0.0493871	0.510572	0.0539808	0.104994	0.0650951	0.313891	0.00664537	0.773314	0.0825642	0.451732	AUDd
262	0.0689138	0.703805	1.3153	0.84667	0.0549144	0.5066	0.055538	0.104034	0.0673944	0.311045	0.00836032	0.766653	0.084917	0.447675	AUDd
263	0.0713766	0.701104	1.3193	0.842604	0.0610465	0.502627	0.0570888	0.103074	0.0697542	0.3082	0.0104094	0.759992	0.0871959	0.443619	AUDd
264	0.073825	0.698404	1.32245	0.838538	0.0678011	0.498654	0.0586347	0.102115	0.0721366	0.305354	0.0128316	0.753331	0.0893971	0.439562	AUDd
265	0.0762549	0.695703	1.32485	0.834472	0.0751917	0.494681	0.0601774	0.101155	0.0744991	0.302509	0.015666	0.746671	0.0915183	0.435506	AUDd
266	0.0786628	0.693002	1.32663	0.830406	0.0832271	0.490709	0.0617187	0.100195	0.0767964	0.299663	0.0189513	0.74001	0.0935585	0.431449	AUDd
267	0.0810464	0.690301	1.32786	0.82634	0.0919106	0.486736	0.0632608	0.0992355	0.0789818	0.296817	0.0227251	0.733349	0.0955181	0.427392	AUDd
268	0.0834042	0.6876	1.32863	0.822274	0.101239	0.482763	0.0648058	0.0982758	0.0810097	0.293972	0.0270242	0.726689	0.0973993	0.423336	AUDd
269	0.085736	0.684899	1.32895	0.818208	0.111202	0.47879	0.0663558	0.0973161	0.0828373	0.291126	0.0318832	0.720028	0.0992057	0.419279	AUDd
270	0.0880424	0.682198	1.32886	0.814142	0.121781	0.474818	0.0679131	0.0963564	0.0844274	0.28828	0.0373349	0.713367	0.100942	0.415222	AUDd
271	0.090325	0.679497	1.32833	0.810076	0.13295	0.470845	0.0694795	0.0953967	0.0857505	0.285435	0.0434091	0.706707	0.102616	0.411166	AUDd
272	0.0925865	0.676797	1.32736	0.80601	0.144671	0.466872	0.0710571	0.094437	0.0867862	0.282589	0.0501323	0.700046	0.104234	0.407109	AUDd
273	0.0948304	0.674096	1.32591	0.801944	0.156898	0.462899	0.0726474	0.0934773	0.0875257	0.279744	0.0575259	0.693385	0.105806	0.403053	AUDd
274	0.0970606	0.671395	1.32396	0.797878	0.169575	0.458927	0.0742516	0.0925175	0.0879726	0.276898	0.0656052	0.686725	0.107342	0.398996	AUDd
275	0.0992819	0.668694	1.32149	0.793812	0.182635	0.454954	0.0758706	0.0915578	0.0881439	0.274052	0.074378	0.680064	0.10885	0.394939	AUDd
276	0.101499	0.665993	1.3185	0.789746	0.196002	0.450981	0.0775048	0.0905981	0.0880707	0.271207	0.0838424	0.673403	0.110343	0.390883	AUDd
277	0.103718	0.663292	1.31502	0.78568	0.209593	0.447008	0.0791542	0.0896384	0.0877977	0.268361	0.0939854	0.666742	0.11183	0.386826	AUDd
278	0.105944	0.660591	1.31109	0.781613	0.223314	0.443036	0.0808182	0.0886787	0.0873831	0.265516	0.104782	0.660082	0.11332	0.382769	AUDd
279	0.108182	0.65789	1.30677	0.777547	0.237067	0.439063	0.0824956	0.087719	0.0868974	0.26267	0.116194	0.653421	0.114823	0.378713	AUDd
280	0.110438	0.655189	1.30218	0.773481	0.250751	0.43509	0.0841848	0.0867593	0.0864224	0.259824	0.12817	0.64676	0.116346	0.374656	AUDd
281	0.112715	0.652489	1.2974	0.769415	0.26426	0.431117	0.0858834	0.0857996	0.0860489	0.256979	0.140648	0.6401	0.117896	0.370599	AUDd
282	0.115018	0.649788	1.29254	0.765349	0.27749	0.427144	0.0875886	0.0848398	0.085875	0.254133	0.153557	0.633439	0.119477	0.366543	AUDd
283	0.11735	0.647087	1.28772	0.761283	0.290341	0.423172	0.0892972	0.0838801	0.0860039	0.251288	0.166819	0.626778	0.121091	0.362486	AUDd
284	0.119714	0.644386	1.28301	0.757217	0.302717	0.419199	0.0910051	0.0829204	0.0865413	0.248442	0.180355	0.620118	0.122739	0.35843	AUDd
285	0.12211	0.641685	1.27849	0.753151	0.314531	0.415226	0.0927082	0.0819607	0.087593	0.245596	0.19409	0.613457	0.124418	0.354373	AUDd
286	0.124539	0.638984	1.27418	0.749085	0.325708	0.411253	0.0944017	0.081001	0.0892621	0.242751	0.207954	0.606796	0.126124	0.350316	AUDd
287	0.126999	0.636283	1.27007	0.745019	0.336184	0.407281	0.0960805	0.0800413	0.0916467	0.239905	0.221888	0.600136	0.127849	0.34626	AUDd
288	0.129488	0.633582	1.2661	0.740953	0.345914	0.403308	0.0977394	0.0790816	0.0948371	0.23706	0.235845	0.593475	0.129586	0.342203	AUDd
289	0.132001	0.630881	1.26218	0.736887	0.354866	0.399335	0.0993729	0.0781219	0.0989139	0.234214	0.249789	0.586814	0.131322	0.338146	AUDd
290	0.134533	0.628181	1.25817	0.732821	0.36303	0.395362	0.100975	0.0771621	0.103945	0.231368	0.263699	0.580153	0.133044	0.33409	AUDd
291	0.137077	0.62548	1.25391	0.728755	0.370412	0.39139	0.102541	0.0762024	0.109985	0.228523	0.277556	0.573493	0.134737	0.330033	AUDd
292	0.139623	0.622779	1.2492	0.724689	0.377037	0.387417	0.104065	0.0752427	0.117073	0.225677	0.291344	0.566832	0.136385	0.325977	AUDd
293	0.142161	0.620078	1.24387	0.720623	0.382946	0.383444	0.105541	0.074283	0.125231	0.222831	0.305042	0.560171	0.13797	0.32192	AUDd
294	0.14468	0.617377	1.23772	0.716557	0.3882	0.379471	0.106965	0.0733233	0.134464	0.219986	0.318611	0.553511	0.139473	0.317863	AUDd
295	0.147165	0.614676	1.23061	0.712491	0.392867	0.375499	0.108331	0.0723636	0.14476	0.21714	0.331996	0.54685	0.140875	0.313807	AUDd
296	0.149602	0.611975	1.2224	0.708425	0.39703	0.371526	0.109635	0.0714039	0.156088	0.214295	0.34511	0.540189	0.142158	0.30975	AUDd
297	0.151974	0.609274	1.21301	0.704359	0.400777	0.367553	0.110873	0.0704442	0.168403	0.211449	0.357838	0.533529	0.143301	0.305693	AUDd
298	0.154266	0.606573	1.20243	0.700293	0.404197	0.36358	0.112042	0.0694844	0.181644	0.208603	0.370032	0.526868	0.144288	0.301637	AUDd
299	0.156458	0.603873	1.19068	0.696227	0.407379	0.359608	0.113138	0.0685247	0.195738	0.205758	0.381517	0.520207	0.1451	0.29758	AUDd
300	0.158534	0.601172	1.17783	0.692161	0.410405	0.355635	0.114158	0.067565	0.210601	0.202912	0.392093	0.513547	0.145722	0.293524	AUDd
301	0.160474	0.598471	1.16401	0.688094	0.413347	0.351662	0.115102	0.0666053	0.226144	0.200067	0.401548	0.506886	0.14614	0.289467	AUDd
302	0.162261	0.59577	1.14939	0.684028	0.416261	0.347689	0.115966	0.0656456	0.24227	0.197221	0.409671	0.500225	0.146342	0.28541	AUDd
303	0.163877	0.593069	1.13415	0.679962	0.41919	0.343717	0.11675	0.0646859	0.258887	0.194375	0.416261	0.493564	0.146316	0.281354	AUDd
304	0.165305	0.590368	1.11848	0.675896	0.422153	0.339744	0.117454	0.0637262	0.275902	0.19153	0.421148	0.486904	0.146058	0.277297	AUDd
305	0.166531	0.587667	1.10258	0.67183	0.42515	0.335771	0.118077	0.0627664	0.293231	0.188684	0.424201	0.480243	0.145561	0.27324	AUDd
306	0.167539	0.584966	1.08661	0.667764	0.428163	0.331798	0.118619	0.0618067	0.310799	0.185839	0.425341	0.473582	0.144825	0.269184	AUDd
307	0.168318	0.582266	1.0707	0.663698	0.431151	0.327825	0.119081	0.060847	0.328545	0.182993	0.424548	0.466922	0.143851	0.265127	AUDd
308	0.168859	0.579565	1.05496	0.659632	0.434056	0.323853	0.119464	0.0598873	0.346421	0.180147	0.421867	0.460261	0.142644	0.261071	AUDd
309	0.169152	0.576864	1.0394	0.655566	0.436806	0.31988	0.119767	0.0589276	0.364398	0.177302	0.417403	0.4536	0.141212	0.257014	AUDd
310	0.169193	0.574163	1.02403	0.6515	0.439319	0.315907	0.119993	0.0579679	0.382463	0.174456	0.411318	0.44694	0.139567	0.252957	AUDd
311	0.168979	0.571462	1.00878	0.647434	0.441505	0.311934	0.120143	0.0570082	0.400619	0.17161	0.403821	0.440279	0.137721	0.248901	AUDd
312	0.168511	0.568761	0.993522	0.643368	0.443273	0.307962	0.120216	0.0560485	0.418885	0.168765	0.395154	0.433618	0.135693	0.244844	AUDd
313	0.167791	0.56606	0.978105	0.639302	0.444535	0.303989	0.120214	0.0550887	0.437297	0.165919	0.385577	0.426957	0.133501	0.240787	AUDd
314	0.166823	0.563359	0.96234	0.635236	0.445208	0.300016	0.120137	0.054129	0.455897	0.163074	0.375351	0.420297	0.131168	0.236731	AUDd
315	0.165614	0.560658	0.946022	0.63117	0.44522	0.296043	0.119987	0.0531693	0.474738	0.160228	0.364723	0.413636	0.128716	0.232674	AUDd
316	0.164175	0.557958	0.92894	0.627104	0.444511	0.292071	0.119762	0.0522096	0.493875	0.157382	0.353916	0.406975	0.12617	0.228617	AUDd
317	0.162517	0.555257	0.910893	0.623038	0.443037	0.288098	0.119463	0.0512499	0.513362	0.154537	0.343113	0.400315	0.123555	0.224561	AUDd
318	0.160651	0.552556	0.891703	0.618972	0.440769	0.284125	0.119089	0.0502902	0.533248	0.151691	0.332454	0.393654	0.120898	0.220504	AUDd
319	0.158591	0.549855	0.871222	0.614906	0.437693	0.280152	0.118639	0.0493305	0.55357	0.148846	0.322034	0.386993	0.118223	0.216448	AUDd
320	0.156353	0.547154	0.849345	0.61084	0.433812	0.27618	0.118113	0.0483708	0.57435	0.146	0.311905	0.380333	0.115555	0.212391	AUDd
321	0.15395	0.544453	0.826011	0.606774	0.429142	0.272207	0.117508	0.047411	0.595595	0.143154	0.30208	0.373672	0.112916	0.208334	AUDd
322	0.151398	0.541752	0.801209	0.602708	0.423713	0.268234	0.116823	0.0464513	0.617287	0.140309	0.292546	0.367011	0.110327	0.204278	AUDd
323	0.148712	0.539051	0.774974	0.598641	0.417565	0.264261	0.116057	0.0454916	0.639387	0.137463	0.283271	0.360351	0.107808	0.200221	AUDd
324	0.145905	0.53635	0.747388	0.594575	0.410745	0.260289	0.115206	0.0445319	0.661831	0.134618	0.27422	0.35369	0.105372	0.196164	AUDd
325	0.142992	0.53365	0.718573	0.590509	0.403312	0.256316	0.11427	0.0435722	0.684532	0.131772	0.265359	0.347029	0.103033	0.192108	AUDd
326	0.139985	0.530949	0.688682	0.586443	0.395326	0.252343	0.113245	0.0426125	0.707381	0.128926	0.256672	0.340368	0.100799	0.188051	AUDd
327	0.136894	0.528248	0.657899	0.582377	0.386853	0.24837	0.112129	0.0416528	0.730249	0.126081	0.248162	0.333708	0.0986758	0.183995	AUDd
328	0.133732	0.525547	0.626427	0.578311	0.377962	0.244397	0.110921	0.0406931	0.752993	0.123235	0.239858	0.327047	0.0966647	0.179938	AUDd
329	0.130506	0.522846	0.59448	0.574245	0.368722	0.240425	0.109619	0.0397333	0.775459	0.12039	0.23181	0.320386	0.0947641	0.175881	AUDd
330	0.127225	0.520145	0.562282	0.570179	0.359206	0.236452	0.108221	0.0387736	0.797486	0.117544	0.224089	0.313726	0.0929686	0.171825	AUDd
331	0.123895	0.517444	0.530059	0.566113	0.349484	0.232479	0.106725	0.0378139	0.818914	0.114698	0.216776	0.307065	0.0912699	0.167768	AUDd
332	0.120524	0.514743	0.498034	0.562047	0.339627	0.228506	0.105132	0.0368542	0.839584	0.111853	0.209958	0.300404	0.0896571	0.163711	AUDd
333	0.117115	0.512043	0.466421	0.557981	0.329702	0.224534	0.103441	0.0358945	0.859346	0.109007	0.20371	0.293744	0.0881169	0.159655	AUDd
334	0.113674	0.509342	0.435427	0.553915	0.319777	0.220561	0.101652	0.0349348	0.878063	0.106161	0.198091	0.287083	0.0866343	0.155598	AUDd
335	0.110206	0.506641	0.405241	0.549849	0.309912	0.216588	0.0997667	0.0339751	0.895605	0.103316	0.19313	0.280422	0.0851928	0.151542	AUDd
336	0.106713	0.50394	0.376037	0.545783	0.300165	0.212615	0.0977858	0.0330154	0.911857	0.10047	0.188822	0.273762	0.0837754	0.147485	AUDd
337	0.103201	0.501239	0.347965	0.541717	0.290588	0.208643	0.0957121	0.0320556	0.926717	0.0976247	0.185121	0.267101	0.0823648	0.143428	AUDd
338	0.0996744	0.498538	0.321152	0.537651	0.281225	0.20467	0.0935485	0.0310959	0.940088	0.094779	0.181943	0.26044	0.0809442	0.139372	AUDd
339	0.0961371	0.495837	0.295695	0.533585	0.272113	0.200697	0.0912987	0.0301362	0.951881	0.0919334	0.179164	0.253779	0.0794975	0.135315	AUDd
340	0.0925945	0.493136	0.271663	0.529519	0.26328	0.196724	0.0889671	0.0291765	0.962008	0.0890878	0.176631	0.247119	0.0780099	0.131258	AUDd
341	0.0890524	0.490435	0.249095	0.525453	0.254745	0.192752	0.0865589	0.0282168	0.970379	0.0862422	0.174171	0.240458	0.0764682	0.127202	AUDd
342	0.0855169	0.487735	0.227997	0.521387	0.246519	0.188779	0.0840797	0.0272571	0.976899	0.0833966	0.171602	0.233797	0.0748613	0.123145	AUDd
343	0.0819947	0.485034	0.208351	0.517321	0.238601	0.184806	0.0815361	0.0262974	0.981465	0.080551	0.168742	0.227137	0.0731804	0.119089	AUDd
344	0.0784931	0.482333	0.190109	0.513255	0.230983	0.180833	0.0789348	0.0253376	0.983967	0.0777054	0.165431	0.220476	0.0714189	0.115032	AUDd
345	0.0750196	0.479632	0.173205	0.509188	0.22365	0.176861	0.0762835	0.0243779	0.984287	0.0748598	0.161532	0.213815	0.0695726	0.110975	AUDd
346	0.0715821	0.476931	0.157557	0.505122	0.216578	0.172888	0.0735899	0.0234182	0.982301	0.0720142	0.156945	0.207155	0.06764	0.106919	AUDd
347	0.0681888	0.47423	0.143075	0.501056	0.209739	0.168915	0.0708623	0.0224585	0.977888	0.0691686	0.151615	0.200494	0.0656218	0.102862	AUDd
348	0.0648476	0.471529	0.129664	0.49699	0.203099	0.164942	0.0681093	0.0214988	0.970932	0.066323	0.145531	0.193833	0.0635211	0.0988054	AUDd
349	0.0615664	0.468828	0.117234	0.492924	0.196625	0.16097	0.0653395	0.0205391	0.961329	0.0634773	0.138728	0.187173	0.0613429	0.0947487	AUDd
350	0.0583529	0.466127	0.1057	0.488858	0.190278	0.156997	0.062562	0.0195794	0.949001	0.0606317	0.131283	0.180512	0.0590942	0.0906921	AUDd
351	0.0552143	0.463427	0.0949922	0.484792	0.184025	0.153024	0.0597855	0.0186197	0.933894	0.0577861	0.123309	0.173851	0.0567835	0.0866355	AUDd
352	0.0521569	0.460726	0.0850511	0.480726	0.177832	0.149051	0.0570188	0.0176599	0.915997	0.0549405	0.114946	0.16719	0.0544207	0.0825788	AUDd
353	0.0491868	0.458025	0.0758332	0.47666	0.171668	0.145078	0.0542707	0.0167002	0.895337	0.0520949	0.106351	0.16053	0.0520168	0.0785222	AUDd
354	0.0463091	0.455324	0.0673085	0.472594	0.165509	0.141106	0.0515496	0.0157405	0.87199	0.0492493	0.09769	0.153869	0.0495831	0.0744656	AUDd
355	0.0435278	0.452623	0.059459	0.468528	0.159333	0.137133	0.0488637	0.0147808	0.84608	0.0464037	0.089127	0.147208	0.047132	0.070409	AUDd
356	0.0408464	0.449922	0.0522758	0.464462	0.153127	0.13316	0.0462208	0.0138211	0.817781	0.0435581	0.080815	0.140548	0.0446755	0.0663523	AUDd
357	0.0382673	0.447221	0.0457558	0.460396	0.146881	0.129187	0.0436282	0.0128614	0.78731	0.0407125	0.0728893	0.133887	0.0422258	0.0622957	AUDd
358	0.0357922	0.44452	0.0398982	0.45633	0.140593	0.125215	0.0410929	0.0119017	0.754925	0.0378669	0.0654623	0.127226	0.0397948	0.0582391	AUDd
359	0.0334218	0.441819	0.0347009	0.452264	0.134264	0.121242	0.0386211	0.010942	0.720915	0.0350213	0.0586199	0.120566	0.037394	0.0541824	AUDd
360	0.0311563	0.439119	0.0301574	0.448198	0.127903	0.117269	0.0362186	0.00998224	0.685593	0.0321757	0.05242	0.113905	0.0350339	0.0501258	AUDd
361	0.0289949	0.436418	0.0262545	0.444132	0.121521	0.113296	0.0338907	0.00902253	0.649289	0.02933	0.0468929	0.107244	0.0327247	0.0460692	AUDd
362	0.0269365	0.433717	0.0229705	0.440066	0.115134	0.109324	0.0316417	0.00806282	0.612335	0.0264844	0.042043	0.100584	0.0304754	0.0420126	AUDd
363	0.0249795	0.431016	0.0202743	0.436	0.10876	0.105351	0.0294756	0.0071031	0.57506	0.0236388	0.0378515	0.0939229	0.0282941	0.0379559	AUDd
364	0.0231219	0.428315	0.0181251	0.431934	0.10242	0.101378	0.0273955	0.00614339	0.537781	0.0207932	0.0342801	0.0872622	0.0261879	0.0338993	AUDd
365	0.0213612	0.425614	0.0164734	0.427868	0.0961353	0.0974054	0.025404	0.00518368	0.500793	0.0179476	0.0312754	0.0806015	0.024163	0.0298427	AUDd
366	0.0196951	0.422913	0.0152616	0.423802	0.0899283	0.0934326	0.0235031	0.00422396	0.46437	0.015102	0.0287726	0.0739408	0.0222244	0.025786	AUDd
367	0.0181208	0.420212	0.0144262	0.419736	0.0838221	0.0894598	0.021694	0.00326425	0.428755	0.0122564	0.0266998	0.0672801	0.0203761	0.0217294	AUDd
368	0.0166357	0.417512	0.0138996	0.415669	0.0778392	0.0854871	0.0199774	0.00230454	0.39416	0.00941078	0.0249823	0.0606194	0.0186211	0.0176728	AUDd
369	0.015237	0.414811	0.0136126	0.411603	0.0720013	0.0815143	0.0183533	0.00134483	0.360769	0.00656517	0.0235457	0.0539587	0.0169616	0.0136162	AUDd
370	0.013922	0.41211	0.0134967	0.407537	0.0663296	0.0775416	0.0168213	0.000385113	0.328731	0.00371956	0.0223189	0.047298	0.0153988	0.00955953	AUDd
371	0.012688	0.409409	0.0134865	0.403471	0.0608437	0.0735688	0.0153805	-0.0005746	0.298169	0.000873951	0.0212372	0.0406373	0.0139329	0.0055029	AUDd
372	0.0115324	0.406708	0.0135218	0.399405	0.0555621	0.069596	0.0140293	-0.00153431	0.269178	-0.00197166	0.0202437	0.0339766	0.0125635	0.00144627	AUDd
373	0.0104526	0.404007	0.0135498	0.395339	0.0505017	0.0656233	0.0127659	-0.00249403	0.241828	-0.00481727	0.0192909	0.0273159	0.0112895	-0.00261036	AUDd
374	0.00944607	0.401306	0.0135262	0.391273	0.0456776	0.0616505	0.0115882	-0.00345374	0.216169	-0.00766288	0.0183414	0.0206552	0.010109	-0.00666699	AUDd
375	0.00851023	0.398605	0.0134169	0.387207	0.0411031	0.0576778	0.0104933	-0.00441345	0.192228	-0.0105085	0.0173686	0.0139945	0.00901954	-0.0107236	AUDd
376	0.00764254	0.395904	0.013198	0.383141	0.0367891	0.053705	0.00947863	-0.00537316	0.170015	-0.0133541	0.0163558	0.00733385	0.00801834	-0.0147802	AUDd
377	0.00684047	0.393204	0.012856	0.379075	0.0327446	0.0497322	0.00854091	-0.00633288	0.149524	-0.0161997	0.0152961	0.000673156	0.00710204	-0.0188369	AUDd
378	0.00610141	0.390503	0.0123875	0.375009	0.0289758	0.0457595	0.00767685	-0.00729259	0.130735	-0.0190453	0.0141908	-0.00598754	0.00626692	-0.0228935	AUDd
379	0.00542273	0.387802	0.0117978	0.370943	0.0254862	0.0417867	0.006883	-0.0082523	0.113614	-0.0218909	0.0130479	-0.0126482	0.00550902	-0.0269501	AUDd
380	0.00480173	0.385101	0.0110999	0.366877	0.0222768	0.037814	0.00615576	-0.00921202	0.0981117	-0.0247365	0.011881	-0.0193089	0.00482412	-0.0310068	AUDd
381	0.00423567	0.3824	0.0103124	0.362811	0.0193455	0.0338412	0.00549149	-0.0101717	0.0841712	-0.0275821	0.010707	-0.0259696	0.00420787	-0.0350634	AUDd
382	0.00372173	0.379699	0.00945815	0.358745	0.0166877	0.0298684	0.00488651	-0.0111314	0.0717228	-0.0304277	0.00954462	-0.0326303	0.00365579	-0.03912	AUDd
383	0.00325701	0.376998	0.00856184	0.354679	0.0142958	0.0258957	0.00433711	-0.0120912	0.0606881	-0.0332734	0.00841271	-0.039291	0.00316338	-0.0431766	AUDd
384	0.00283862	0.374297	0.00764858	0.350613	0.0121601	0.0219229	0.00383965	-0.0130509	0.0509809	-0.036119	0.00732899	-0.0459517	0.00272615	-0.0472333	AUDd
385	0.00246358	0.371596	0.00674222	0.346547	0.0102681	0.0179502	0.00339053	-0.0140106	0.0425087	-0.0389646	0.00630889	-0.0526124	0.00233967	-0.0512899	AUDd
386	0.00212894	0.368896	0.00586412	0.342481	0.00860595	0.0139774	0.00298623	-0.0149703	0.0351744	-0.0418102	0.00536478	-0.0592731	0.00199959	-0.0553465	AUDd
387	0.00183173	0.366195	0.00503219	0.338415	0.00715789	0.0100046	0.00262333	-0.01593	0.0288784	-0.0446558	0.00450555	-0.0659338	0.00170172	-0.0594032	AUDd
388	0.00156903	0.363494	0.0042604	0.334349	0.0059072	0.00603188	0.00229855	-0.0168897	0.0235201	-0.0475014	0.00373644	-0.0725945	0.00144204	-0.0634598	AUDd
389	0.00133795	0.360793	0.00355854	0.330283	0.00483641	0.00205912	0.00200872	-0.0178494	0.0189999	-0.050347	0.00305925	-0.0792552	0.0012167	-0.0675164	AUDd
390	0.0011357	0.358092	0.00293233	0.326216	0.0039278	-0.00191364	0.00175084	-0.0188091	0.015221	-0.0531926	0.00247262	-0.0859159	0.0010221	-0.071573	AUDd
391	0.000959562	0.355391	0.00238379	0.32215	0.00316377	-0.0058864	0.00152206	-0.0197689	0.0120908	-0.0560382	0.00197256	-0.0925765	0.000854831	-0.0756297	AUDd
392	0.000806954	0.35269	0.00191176	0.318084	0.0025272	-0.00985916	0.00131969	-0.0207286	0.00952192	-0.0588838	0.00155305	-0.0992372	0.000711758	-0.0796863	AUDd
393	0.000675411	0.349989	0.00151254	0.314018	0.00200172	-0.0138319	0.00114119	-0.0216883	0.00743363	-0.0617294	0.00120665	-0.105898	0.00058997	-0.0837429	AUDd
394	0.000562615	0.347288	0.00118055	0.309952	0.001572	-0.0178047	0.000984215	-0.022648	0.00575222	-0.0645751	0.000925076	-0.112559	0.000486807	-0.0877996	AUDd
395	0.000466401	0.344588	0.000909004	0.305886	0.0012239	-0.0217774	0.000846571	-0.0236077	0.00441147	-0.0674207	0.000699744	-0.119219	0.000399849	-0.0918562	AUDd
396	0.000384767	0.341887	0.000690478	0.30182	0.0009446	-0.0257502	0.00072623	-0.0245674	0.00335276	-0.0702663	0.000522197	-0.12588	0.000326915	-0.0959128	AUDd
397	0.000315871	0.339186	0.000517411	0.297754	0.000722642	-0.029723	0.000621325	-0.0255271	0.00252497	-0.0731119	0.000384445	-0.132541	0.000266046	-0.0999694	AUDd
398	0.000258036	0.336485	0.000382492	0.293688	0.000547948	-0.0336957	0.000530144	-0.0264868	0.00188414	-0.0759575	0.000279196	-0.139201	0.0002155	-0.104026	AUDd
399	0.000209749	0.333784	0.00027894	0.289622	0.000411783	-0.0376685	0.000451123	-0.0274466	0.00139295	-0.0788031	0.000200003	-0.145862	0.000173739	-0.108083	AUDd
400	0.000169651	0.331083	0.000200678	0.285556	0.000306679	-0.0416412	0.000382843	-0.0284063	0.00102024	-0.0816487	0.000141316	-0.152523	0.000139409	-0.112139	AUDd
401	0.000136532	0.328382	0.000142426	0.28149	0.00022634	-0.045614	0.000324015	-0.029366	0.000740258	-0.0844943	9.84811e-05	-0.159183	0.000111331	-0.116196	AUDd
402	0.000136532	0.328382	0.000142426	0.28149	0.00022634	-0.045614	0.000324015	-0.029366	0.000740258	-0.0844943	9.84811e-05	-0.159183	0.000111331	-0.116196	AUDd

## Sheet: fig6f
	Fraction of cells in group
celltype_pred	Rprm	Cplx3	Lingo1	Myl4	Krt12	Lamp5	Tshz2	Slc30a3	Sv2b	Kcnf1	Spink8	Nr4a3	Nr3c2	Slc6a3	Cartpt	Ctxn2	Ebf3	Kcnab3	Nrsn2	Sst	Asic4	Irx2	Kcng4	Opalin	Tmem119	Ccdc153	Fam107a	Mfge8	Slc7a10	Slc6a11	Myoc	Mgp	Slc6a13
ABC	0.0269542	0.00808625	0.231806	0.137466	0.0215633	0.0781671	0.0943396	0.0781671	0.221024	0.150943	0	0.0188679	0.234501	0.032345	0.239892	0.0485175	0.126685	0.0242588	0.180593	0.126685	0.0215633	0.0862534	0.00539084	0.153639	0.115903	0	0.592992	0.614555	0.0377358	0.196765	0.148248	0.991914	0.239892
ACMB	0.0291971	0.0291971	0.189781	0.0729927	0.0291971	0.0291971	0.0948905	0.0145985	0.10219	0.0291971	0.00729927	0.109489	0.131387	0.10219	0.270073	0.189781	0.0364964	0.109489	0.248175	0.226277	0.0291971	0.182482	0.0218978	0.182482	0.0656934	0	0.40146	0.306569	0.0291971	0.474453	0.985401	0.562044	0.109489
ACNT1	0.0540216	0.0256903	0.266507	0.032413	0.0362545	0.0542617	0.172629	0.0744298	0.253301	0.0948379	0.0168067	0.00768307	0.362785	0.0941176	0.466267	0.239616	0.0446579	0.131333	0.318127	0.391116	0.0521008	0.0914766	0.0412965	0.296519	0.0328932	0.00264106	0.561345	0.47515	0.412245	0.771909	0.0343337	0.181513	0.0141657
ACNT2	0.0755061	0.0404218	0.38111	0.0343683	0.0404218	0.0943175	0.182842	0.0864415	0.293562	0.103235	0.0308533	0.0191369	0.0991994	0.0514873	0.501334	0.31999	0.0906073	0.1777	0.45206	0.50524	0.103105	0.0608605	0.0302675	0.368353	0.06763	0.00247348	0.441125	0.324286	0.1818	0.576124	0.0493393	0.232442	0.0154918
ACTE1	0.133456	0.0708081	0.507502	0.0523822	0.0539616	0.152672	0.105291	0.150303	0.337984	0.163464	0.0536983	0.0318505	0.130824	0.0123717	0.237168	0.151356	0.00842327	0.0563306	0.169255	0.59621	0.0318505	0.00526454	0.0086865	0.163464	0.0750197	0	0.803369	0.745196	0.247434	0.398789	0.0665965	0.275599	0.0410634
ACTE2	0.204047	0.0944351	0.6914	0.133221	0.155143	0.413153	0.134907	0.263069	0.674536	0.337268	0.06914	0.0607083	0.18887	0.0151771	0.311973	0.168634	0.010118	0.0860034	0.145025	0.639123	0.0556492	0.00337268	0.00674536	0.139966	0.114671	0	0.913997	0.91231	0.413153	0.558179	0.0657673	0.193929	0.010118
DGGRC2	0.390799	0.00504006	0.325924	0.0364435	0.0700439	0.107651	0.0788317	0.458775	0.0714655	0.223443	0.0177048	0.0578961	0.551305	0.0232618	0.265314	0.24916	0.0178341	0.0391574	0.104549	0.100284	0.166581	0.00374774	0.00219695	0.0586715	0.0241665	0.000387697	0.293487	0.179891	0.0416128	0.0821918	0.00723701	0.125355	0.00413544
EPEN	0.0779221	0	0.376623	0	0.012987	0.025974	0.0649351	0	0.103896	0.038961	0.0519481	0	0.0909091	0.012987	0.675325	0.103896	0.025974	0	0.103896	0.12987	0.0519481	0.181818	0.025974	0.220779	0	0.974026	0.857143	0.220779	0.0649351	0.727273	0.025974	0.12987	0.012987
HBGLU7	0.0583672	0.0243812	0.265238	0.0373107	0.0225342	0.196528	0.132989	0.0483931	0.628371	0.0446989	0.0177318	0.016993	0.213151	0.0443295	0.328408	0.192833	0.0132989	0.227189	0.33358	0.15737	0.0262283	0.587736	0.0609531	0.237902	0.0384189	0	0.253786	0.121167	0.105652	0.258958	0.0639084	0.248615	0.0214259
HBGLU9	0.0383693	0	0.177458	0.0263789	0.0167866	0.0479616	0.206235	0.0191847	0.532374	0.0143885	0.00239808	0	0.129496	0.0167866	0.546763	0.266187	0.0167866	0.278177	0.220624	0.0431655	0	0.0455635	0.53717	0.239808	0.0143885	0.00239808	0.105516	0.1247	0.218225	0.352518	0.00239808	0.0263789	0.0167866
MBDOP2	0.0623229	0.00679887	0.252691	0.015864	0.0243626	0.00793201	0.124079	0.13881	0.354674	0.0532578	0.0135977	0.0152975	0.119547	0.923513	0.529745	0.526346	0.126912	0.0974504	0.618697	0.213031	0.108782	0.0385269	0.027762	0.453258	0.0889518	0.00113314	0.206232	0.144476	0.112748	0.490085	0.0220963	0.155241	0.0130312
MEGLU1	0.117949	0.00512821	0.261538	0.0512821	0.0153846	0.266667	0.323077	0.0512821	0.25641	0.0666667	0.0102564	0.0205128	0.2	0.0461538	0.687179	0.538462	0.384615	0.389744	0.615385	0.210256	0.0923077	0.102564	0.14359	0.266667	0.0205128	0.00512821	0.189744	0.123077	0.164103	0.4	0	0.117949	0.00512821
MEGLU3	0.13307	0.0295712	0.298176	0.0561853	0.0226713	0.104485	0.254805	0.0921636	0.254312	0.123213	0.0073928	0.020207	0.115328	0.0354855	0.877279	0.716116	0.281912	0.187284	0.771316	0.494332	0.106949	0.103006	0.0374569	0.325283	0.0271069	0.00295712	0.241005	0.273041	0.0970922	0.510596	0.0128142	0.115328	0.00295712
MEGLU14	0.100569	0.0132827	0.276407	0.0189753	0.0215054	0.0657812	0.16382	0.0733713	0.296648	0.0468058	0.0113852	0.0101202	0.110057	0.055661	0.956357	0.506641	0.111954	0.149905	0.518027	0.30234	0.0550285	0.12081	0.222644	0.397849	0.055661	0.00189753	0.26945	0.177736	0.204301	0.504744	0.0189753	0.145478	0.00822264
MEINH2	0.0809384	0.0385904	0.314817	0.0259978	0.0189906	0.137808	0.292069	0.0981009	0.228496	0.0923124	0.0094445	0.0155377	0.146948	0.0635727	0.546766	0.449883	0.185742	0.36732	0.645476	0.354423	0.214278	0.104194	0.0733218	0.394232	0.0267086	0.000101554	0.290038	0.169189	0.127653	0.507972	0.0148269	0.137808	0.0107647
MEINH8	0.078341	0.0299539	0.423963	0.0414747	0.0299539	0.0391705	0.211982	0.0506912	0.200461	0.0875576	0.0345622	0.00691244	0.0967742	0.0115207	0.467742	0.373272	0.0691244	0.124424	0.603687	0.629032	0.223502	0.0576037	0.0299539	0.214286	0.0138249	0	0.276498	0.182028	0.0852535	0.375576	0.016129	0.115207	0.00921659
MGL2	0.104603	0.0543933	0.468619	0.138075	0.104603	0.0543933	0.0502092	0.0543933	0.246862	0.0627615	0.104603	0.0209205	0.205021	0.0753138	0.481172	0.205021	0.0041841	0.117155	0.196653	0.39749	0.0711297	0.0292887	0.0167364	0.171548	0.874477	0.0125523	0.460251	0.288703	0.0794979	0.288703	0.100418	0.242678	0.0209205
MOL1	0.0666667	0.0435268	0.251786	0.0411458	0.0287946	0.0518601	0.148512	0.0866071	0.24256	0.0832589	0.0248512	0.0221726	0.0844494	0.0697917	0.475372	0.253795	0.0528274	0.120536	0.312872	0.336682	0.0459821	0.0443452	0.0357143	0.798289	0.0550595	0.00014881	0.390997	0.221652	0.108705	0.382887	0.0509673	0.17753	0.0157738
TEGLU2	0.641947	0.389089	0.760209	0.360666	0.163345	0.243058	0.300882	0.207122	0.831754	0.490036	0.118262	0.148644	0.14015	0.0182947	0.348252	0.342698	0.0068605	0.108788	0.419797	0.795818	0.0271153	0.00555374	0.0140477	0.259719	0.096047	0.00130676	0.465534	0.414244	0.095067	0.211696	0.0228683	0.22313	0.0160078
TEGLU3	0.751329	0.321881	0.722699	0.436401	0.153374	0.243354	0.199182	0.159509	0.813497	0.426585	0.0850716	0.106339	0.0973415	0.00490798	0.250716	0.249489	0.00695297	0.119018	0.247035	0.543967	0.0261759	0.00449898	0.00286299	0.285072	0.0728016	0	0.405317	0.271166	0.0613497	0.180368	0.0163599	0.207362	0.00286299
TEGLU4	0.348303	0.0879444	0.795242	0.301524	0.19567	0.365277	0.333601	0.286955	0.779872	0.429431	0.146485	0.103983	0.203021	0.014301	0.282946	0.237771	0.00788559	0.179497	0.33467	0.733226	0.0384924	0.0137664	0.0213847	0.174018	0.0605453	0.00106923	0.450414	0.3332	0.0725742	0.162256	0.0205827	0.174953	0.0124298
TEGLU6	0.125599	0.029722	0.71908	0.0690316	0.197507	0.266539	0.456376	0.315436	0.525407	0.251198	0.0527325	0.0680729	0.0949185	0.00287632	0.227229	0.181208	0.0143816	0.0997124	0.186002	0.488974	0.029722	0.0201342	0.012464	0.116012	0.0268456	0.000958773	0.435283	0.230105	0.0709492	0.164909	0.0268456	0.167785	0.00767018
TEGLU7	0.306543	0.061361	0.912285	0.113413	0.407106	0.782614	0.18369	0.549364	0.766225	0.409466	0.0373672	0.0794546	0.14606	0.0118002	0.288449	0.162449	0.00472007	0.116953	0.176347	0.440147	0.0343516	0.0104891	0.00458896	0.0919103	0.0740789	0.000917792	0.510423	0.359774	0.0601809	0.154058	0.016258	0.179101	0.013898
TEGLU8	0.146575	0.0460129	0.852176	0.207162	0.394961	0.521341	0.277118	0.395378	0.739121	0.327504	0.0345617	0.0784926	0.0972309	0.0110348	0.259213	0.174891	0.00270664	0.210077	0.171768	0.522798	0.0337289	0.0062461	0.0135332	0.143452	0.052259	0.000416406	0.546742	0.360192	0.0766188	0.151988	0.0172809	0.187591	0.0129086
TEGLU10	0.442497	0.125685	0.822289	0.451533	0.280942	0.415936	0.325301	0.335706	0.786418	0.444688	0.0843373	0.0974808	0.113363	0.0101314	0.356791	0.257667	0.00657174	0.181271	0.303669	0.72563	0.0213582	0.00985761	0.0142388	0.236309	0.0870756	0.000821468	0.581599	0.428258	0.140197	0.230011	0.0268346	0.273001	0.0147864
TEGLU11	0.242286	0.0725714	0.788571	0.193714	0.284571	0.290857	0.221714	0.257714	0.625143	0.313143	0.0394286	0.0765714	0.0874286	0.0114286	0.262857	0.182857	0.00171429	0.0982857	0.213714	0.727429	0.0188571	0.00285714	0.00857143	0.133143	0.0817143	0	0.459429	0.333143	0.0902857	0.157143	0.0137143	0.201714	0.0325714
TEGLU17	0.398811	0.0537528	0.858063	0.0795145	0.3297	0.478821	0.100074	0.547932	0.77409	0.458261	0.0723309	0.0663859	0.172901	0.0121377	0.290067	0.2378	0.00767897	0.0393857	0.301214	0.551647	0.0319544	0.00743126	0.00346792	0.0658905	0.0666336	0.00396334	0.410453	0.348031	0.0549913	0.131533	0.0141194	0.212286	0.00990835
TEGLU21	0.363708	0.0981932	0.871956	0.120974	0.3315	0.366064	0.18696	0.381775	0.824038	0.479969	0.154753	0.123331	0.187745	0.0227808	0.382561	0.343284	0.0180676	0.0816968	0.406127	0.891595	0.0361351	0.0102121	0.00549882	0.136685	0.0919089	0.00392773	0.543598	0.503535	0.0871956	0.208955	0.017282	0.25923	0.00864101
TEGLU23	0.147319	0.0403538	0.631841	0.0688226	0.107794	0.171365	0.113046	0.228303	0.476783	0.279436	0.0740741	0.181316	0.258706	0.0215589	0.29298	0.225815	0.00856827	0.0657822	0.28911	0.84356	0.064953	0.0127142	0.00193477	0.132117	0.091487	0.000829187	0.538143	0.423715	0.104478	0.199834	0.0129906	0.217247	0.0121614
TEGLU24	0.350019	0.0467866	0.794617	0.0964659	0.101497	0.170042	0.116715	0.247893	0.811973	0.341844	0.605333	0.13797	0.392781	0.0143378	0.27028	0.315055	0.00389888	0.0960885	0.327254	0.75349	0.0358445	0.0100616	0.0116966	0.117344	0.0770972	0.00012577	0.423469	0.357188	0.0964659	0.161866	0.0121997	0.147403	0.0111936
TEINH1	0.0710878	0.0319656	0.305344	0.0205153	0.0157443	0.043416	0.252863	0.0510496	0.174618	0.072042	0.00858779	0.0214695	0.12834	0.0262405	0.524332	0.369275	0.100668	0.143607	0.568702	0.446088	0.146469	0.0572519	0.0181298	0.285782	0.023855	0	0.19895	0.126431	0.0772901	0.351622	0.00572519	0.0944656	0.00811069
TEINH19	0.180608	0.0896071	0.599873	0.130038	0.146388	0.258935	0.215589	0.247148	0.533207	0.286692	0.0858048	0.13308	0.205196	0.0178707	0.315716	0.297085	0.012294	0.190368	0.494297	0.935488	0.10583	0.0316857	0.0153359	0.158048	0.0633714	0.000380228	0.430925	0.386692	0.0825095	0.194043	0.0214195	0.170596	0.0179975
VLMC2	0.064433	0.0393041	0.306486	0.0369416	0.0216924	0.0532646	0.128436	0.0631443	0.205112	0.0478952	0.00966495	0.0184708	0.12006	0.0313574	0.349227	0.11061	0.0210481	0.060567	0.203393	0.266108	0.0493986	0.0485395	0.00622852	0.165378	0.129296	0.00064433	0.513101	0.353308	0.0515464	0.236899	0.45683	0.74055	0.449957
	column scaled expression
celltype_pred	Rprm	Cplx3	Lingo1	Myl4	Krt12	Lamp5	Tshz2	Slc30a3	Sv2b	Kcnf1	Spink8	Nr4a3	Nr3c2	Slc6a3	Cartpt	Ctxn2	Ebf3	Kcnab3	Nrsn2	Sst	Asic4	Irx2	Kcng4	Opalin	Tmem119	Ccdc153	Fam107a	Mfge8	Slc7a10	Slc6a11	Myoc	Mgp	Slc6a13
ABC	0	0.0266295	0.0434771	0.437129	0.0302238	0.0703356	0.116734	0.205687	0.164119	0.40079	0	0.134807	0.452805	0.014909	0.0283326	0	0.523033	0.0648683	0.129252	0.0603923	0.0986384	0.127394	0.00518625	0.105548	0.116575	0	0.464497	0.585525	0.0129507	0.130265	0.0883715	1	0.420136
ACMB	0.00159192	0.0809504	0	0.183268	0.0533729	0.0296302	0.0993648	0.0270246	0.0186546	0.0306596	0.00862997	0.444657	0.108136	0.0402388	0.0338905	0.18047	0.103068	0.296162	0.231952	0.159667	0.105359	0.250345	0.0355259	0.145748	0.0422024	0	0.236227	0.143692	0	0.427754	1	0.208927	0.150715
ACNT1	0.0293834	0.0718674	0.125422	0.0657464	0.0734672	0.0457464	0.22737	0.132453	0.206209	0.215697	0.0255413	0.0490809	0.772822	0.0476758	0.164095	0.247926	0.128728	0.414867	0.358459	0.29752	0.207766	0.114902	0.0733889	0.246773	0.0223221	0.00126689	0.424131	0.356064	1	1	0.0180631	0.0538048	0.0186119
ACNT2	0.0558472	0.118288	0.237083	0.078001	0.0790573	0.0919239	0.265097	0.150374	0.244446	0.222236	0.0449995	0.115848	0.0459828	0.0280079	0.183977	0.411415	0.306435	0.548926	0.589641	0.394369	0.398021	0.0827652	0.0585187	0.325868	0.0561471	0.00142786	0.302508	0.203082	0.388796	0.560813	0.0252071	0.0726227	0.0211521
ACTE1	0.128375	0.208344	0.395653	0.128722	0.121094	0.166416	0.11561	0.290677	0.347631	0.431914	0.0897331	0.208919	0.140752	0.00489126	0.0255554	0.158102	0.0232956	0.182251	0.155826	0.453072	0.151543	0.00378755	0.0159919	0.122191	0.0594819	0	0.808695	0.773173	0.642479	0.397004	0.0330275	0.103373	0.0742006
ACTE2	0.183648	0.225987	0.616408	0.243384	0.310338	0.392957	0.130122	0.383184	0.686836	0.711252	0.0887237	0.297549	0.233938	0.00418311	0.0269909	0.105818	0.0152478	0.207448	0.0540281	0.486169	0.177042	0.0026623	0.00623259	0.0621736	0.0995079	0	0.883484	1	0.891465	0.471676	0.0207089	0.047407	0.00912205
DGGRC2	0.387612	0.0122341	0.201063	0.0719303	0.114017	0.0804478	0.00374313	0.78073	0	0.417448	0.0186809	0.312363	1	0.00635809	0.00222805	0.209128	0.0318887	0.0997088	0	0.0682711	0.508263	0	0	0	0.0115878	0.00014062	0.123555	0.0403905	0.0123603	0	0.00277134	0.02221	0.00169645
EPEN	0.0504715	0	0.144523	0	0.0296444	0.0196769	0	0	0.0498793	0.0416086	0.0753677	0	0.00386172	0.00615846	0.355756	0.101772	0.0947661	0	0.0248359	0.0643654	0.20686	0.403037	0.0481366	0.165969	0	1	1	0.120548	0.0976526	0.816043	0.0197317	0.0522337	0.0153951
HBGLU7	0.0304041	0.0551314	0.142428	0.0746471	0.0330023	0.175426	0.139549	0.0723545	0.680099	0.0643879	0.0240792	0.0820144	0.225764	0.0179836	0.0517266	0.175014	0.025137	0.606302	0.300367	0.11962	0.0840153	1	0.0970329	0.155885	0.0255458	0	0.111985	0.00708453	0.165464	0.154871	0.0262227	0.0624476	0.0265984
HBGLU9	0.035453	0	0.0798529	0.0404684	0.00253604	0.0295365	0.180311	0.0176371	0.469616	0	0.00141604	0	0.020359	0.00554693	0.180072	0.176529	0.035355	0.620317	0.120793	0	0	0.0366754	1	0.106026	0.0106494	0.000490671	0	9.77477e-05	0.346954	0.172011	0.00135524	0	0.0199677
MBDOP2	0.0270816	0.0181302	0.115902	0.0299526	0.0295651	0	0.0801597	0.198248	0.29907	0.0888721	0.0119241	0.0701966	0.0612772	1	0.165161	0.685138	0.412009	0.24739	0.752053	0.169337	0.368031	0.0420246	0.0395765	0.379663	0.0483025	0.000927047	0.0721868	0.0252876	0.179177	0.395136	0.00741881	0.0359525	0.0102054
MEGLU1	0.0774419	0.0120596	0.161643	0.0812932	0	0.18122	0.458569	0.0625709	0.220657	0.0816724	0.0106642	0.070904	0.194066	0.0171569	0.271832	0.602324	1	0.988429	0.698953	0.182189	0.248904	0.0839529	0.223786	0.136562	0.00966264	0.00278581	0.0447047	0	0.176109	0.232349	0	0.0195048	0.00259453
MEGLU3	0.0809432	0.0672107	0.190698	0.088664	0.0167612	0.0712101	0.321011	0.122093	0.171471	0.195369	0.0112962	0.0873913	0.0254221	0.0148839	0.434666	1	0.826799	0.439341	1	0.377602	0.32676	0.110606	0.0485983	0.198896	0.0163952	0.00143317	0.0803639	0.0951776	0.0992192	0.340353	0.00425497	0.0205808	0.000389189
MEGLU14	0.0698983	0.0286671	0.124501	0.0381803	0.0188657	0.0496726	0.176882	0.109102	0.241874	0.0569712	0.00972002	0.0436086	0.0447393	0.0279742	1	0.667724	0.330771	0.393116	0.666105	0.23174	0.193889	0.137574	0.439669	0.33853	0.0360663	0.00177914	0.126953	0.0555943	0.422147	0.396909	0.00616065	0.036221	0.00737167
MEINH2	0.0454075	0.0923096	0.192269	0.0445053	0.0164043	0.107541	0.423263	0.130748	0.163594	0.14529	0.0100956	0.0709402	0.0948379	0.0265893	0.166994	0.536786	0.587902	1	0.77217	0.28069	0.730453	0.114112	0.10157	0.277955	0.0161523	3.3197e-05	0.124743	0.0332221	0.171746	0.358247	0.00508531	0.0286043	0.0101799
MEINH8	0.0607466	0.105216	0.271284	0.0950616	0.0598509	0.0302173	0.357229	0.0964002	0.13816	0.187705	0.0586107	0.054503	0.0673687	0.00432936	0.13787	0.465478	0.237332	0.403157	0.883498	0.530698	1	0.081306	0.0444138	0.151231	0.00922551	0	0.128297	0.0838573	0.160469	0.309469	0.00746067	0.0275641	0.00891735
MGL2	0.103896	0.143958	0.29016	0.395348	0.259604	0.0588158	0.0291185	0.0932298	0.18971	0.151582	0.137283	0.11252	0.381479	0.0395503	0.173876	0.305833	0.0114608	0.340395	0.205412	0.333529	0.322681	0.0358154	0.0253056	0.119185	1	0.00549056	0.367783	0.159099	0.173575	0.210365	0.0581231	0.0767097	0.0211253
MOL1	0.045097	0.129034	0.0962304	0.0932852	0.0431035	0.0426316	0.190391	0.144805	0.181352	0.159164	0.0308376	0.116543	0.00317798	0.0374155	0.16416	0.288212	0.170024	0.348594	0.323404	0.251887	0.17314	0.0518715	0.0626429	1	0.0403993	0.000102523	0.237347	0.0989484	0.178315	0.313738	0.0252904	0.0498287	0.0188788
TEGLU2	0.718554	1	0.679553	0.693871	0.310375	0.196624	0.34649	0.300004	0.991974	0.977471	0.126132	0.683967	0.0485994	0.00524393	0.0340598	0.299484	0.0171523	0.245877	0.358511	0.635317	0.0738149	0.00248899	0.0153099	0.154063	0.059667	0.000297274	0.26325	0.199201	0.105958	0.084778	0.0077495	0.0477155	0.0133466
TEGLU3	1	0.880172	0.647031	0.93432	0.313179	0.217003	0.227923	0.239344	0.95392	0.909596	0.0833956	0.592321	0	0.000134009	0	0.236863	0.02725	0.276796	0.182125	0.410259	0.087214	0.00147865	0.000977006	0.163631	0.0411658	0	0.20635	0.105993	0.0438545	0.0766333	0.0055775	0.0503493	0
TEGLU4	0.321796	0.194167	0.760149	0.607202	0.408068	0.340649	0.504702	0.477156	0.935756	0.884316	0.171713	0.545694	0.197912	0.00328471	0.0175584	0.204282	0.020964	0.461632	0.286387	0.573515	0.110667	0.0127758	0.0277246	0.0859875	0.0342822	0.000358043	0.261772	0.151442	0.0713082	0.0620255	0.0070565	0.0359418	0.010943
TEGLU6	0.105472	0.0819273	0.694686	0.169126	0.532722	0.301925	1	0.618284	0.557653	0.629296	0.068845	0.443379	0.0652821	0	0.00934908	0.202834	0.0532315	0.299629	0.163751	0.363484	0.110622	0.0225066	0.0184794	0.0741058	0.0184283	0.000410026	0.306911	0.111246	0.101765	0.0918856	0.0117349	0.0474744	0.00791172
TEGLU7	0.299961	0.132126	1	0.200393	0.929698	1	0.17175	0.942845	0.866537	0.826807	0.0351722	0.416505	0.060408	0.00236739	0.0201895	0.104466	0.0046498	0.28909	0.0793089	0.342671	0.10634	0.00603168	0.00407085	0.02696	0.0399505	0.000360634	0.302654	0.162832	0.0422089	0.045989	0.00490058	0.0359691	0.0124379
TEGLU8	0.111335	0.116483	0.896673	0.435465	1	0.561854	0.438242	0.670925	0.873923	0.708423	0.03948	0.44203	0.0111215	0.00231428	0.00939119	0.14387	0.000670466	0.562881	0.0971031	0.389782	0.112885	0.00324883	0.019947	0.0762089	0.0298848	0.000101377	0.349556	0.179757	0.0899794	0.0657377	0.00705501	0.0420321	0.0126677
TEGLU10	0.452974	0.272346	0.802868	1	0.634004	0.388691	0.456835	0.518392	0.90245	0.920443	0.0900486	0.517625	0.0140576	0.00252114	0.0354434	0.22386	0.0159547	0.44438	0.233192	0.548207	0.0589255	0.00805556	0.01713	0.13143	0.0568388	0.000195995	0.36536	0.225724	0.191555	0.116293	0.00962452	0.0658181	0.0135108
TEGLU11	0.25696	0.204443	0.83819	0.460424	0.75828	0.31652	0.4202	0.458818	0.743776	0.749532	0.0508865	0.46275	0.0196901	0.00335939	0.0227002	0.184761	0	0.278288	0.182325	0.57038	0.0698589	7.06119e-05	0.0132883	0.0836472	0.0634926	0	0.309171	0.204266	0.14325	0.0836741	0.00519027	0.0583919	0.0524099
TEGLU17	0.431077	0.119228	0.880205	0.144275	0.740709	0.452821	0.0349772	1	0.911986	1	0.078071	0.353709	0.13176	0.00328445	0.0279104	0.205465	0.0137181	0.0880603	0.235642	0.428365	0.0996347	0.00402996	0.00305811	0.00457932	0.0408329	0.00177446	0.233671	0.160488	0.0349377	0.0323366	0.00441892	0.0475403	0.00821598
[truncated: 6 more rows]

## Sheet: fig6g
cellID	Cartpt	Irx2	Lamp5	Lingo1	Mgp	Opalin	Slc6a11	Slc6a3	Spink8	Sst	Sv2b	x	y
[truncated: 46,545 more rows]

## Sheet: fig6l
index	modelname	pvalue(-log10)	Description
[truncated: 18 more rows]
