# Supplementary material for: Spatial-ID: a cell typing method for spatially resolved transcriptomics via transfer learning and spatial embedding
Source: Nat Commun. 2022 Dec 10;13:7640. doi: 10.1038/s41467-022-35288-0 (PMC9741613; doi:10.1038/s41467-022-35288-0)
Supplement: Supplementary file 4 — Source Data [file 41467_2022_35288_MOESM4_ESM.zip › NCOMMS-22-24196B Source Data/figures_source_data/bgi/fig6b_6h_6j_6i_6k_ext9a_CellTypeLocation.xlsx]

## Sheet: fig6b_6h_6j_6i_6k_ext9a_CellTyp
	slice	celltype_pred	x	y
SS200000128TR_E2-10006.0	section 1	MEINH2	3538.15	3401.33
SS200000128TR_E2-10007.0	section 1	ACNT2	3603.25	3378.55
SS200000128TR_E2-10008.0	section 1	TEGLU4	4140.29	2918.4
SS200000128TR_E2-10009.0	section 1	TEGLU3	5136.26	2323.99
SS200000128TR_E2-10010.0	section 1	TEGLU10	5155.79	2323.99
SS200000128TR_E2-10011.0	section 1	TEGLU10	5575.66	2392.34
SS200000128TR_E2-10014.0	section 1	MEINH2	2828.6	3508.74
SS200000128TR_E2-10016.0	section 1	ACNT2	3202.91	3495.72
SS200000128TR_E2-10017.0	section 1	ACNT2	3226.23	3485.68
SS200000128TR_E2-10019.0	section 1	TEINH1	3648.82	3355.76
SS200000128TR_E2-1002.0	section 1	TEGLU7	2641.89	1946.42
SS200000128TR_E2-10025.0	section 1	ACTE1	6415.4	2568.1
SS200000128TR_E2-10028.0	section 1	TEGLU7	7880.07	2743.86
SS200000128TR_E2-10029.0	section 1	ACNT2	2529.16	3495.72
SS200000128TR_E2-1003.0	section 1	TEGLU8	2687.36	1928.39
SS200000128TR_E2-10032.0	section 1	TEINH1	3564.19	3398.07
SS200000128TR_E2-10033.0	section 1	MEINH2	3788.77	3280.9
SS200000128TR_E2-10035.0	section 1	ACNT2	3942.56	3160.41
SS200000128TR_E2-10038.0	section 1	TEGLU4	5800.24	2450.93
SS200000128TR_E2-10039.0	section 1	TEGLU4	6766.92	2626.68
SS200000128TR_E2-10041.0	section 1	TEGLU7	7801.95	2743.86
SS200000128TR_E2-10044.0	section 1	ACNT2	3238.71	3482.7
SS200000128TR_E2-10047.0	section 1	TEGLU10	5770.95	2450.93
SS200000128TR_E2-10048.0	section 1	TEGLU10	6220.11	2529.04
SS200000128TR_E2-10050.0	section 1	TEGLU4	6981.74	2655.98
SS200000128TR_E2-10051.0	section 1	TEGLU8	7782.42	2753.62
SS200000128TR_E2-10056.0	section 1	TEGLU6	4125.46	2941.36
SS200000128TR_E2-10058.0	section 1	ACTE1	4276.99	2738.98
SS200000128TR_E2-10059.0	section 1	TEGLU4	4320.39	2682.56
SS200000128TR_E2-10060.0	section 1	TEGLU3	4765.22	2353.28
SS200000128TR_E2-10062.0	section 1	TEGLU10	5673.31	2421.63
SS200000128TR_E2-10063.0	section 1	TEGLU4	5995.53	2489.98
SS200000128TR_E2-10066.0	section 1	MEINH2	3368.9	3466.43
SS200000128TR_E2-10067.0	section 1	MEINH2	3388.43	3466.43
SS200000128TR_E2-10068.0	section 1	MEINH2	3525.13	3417.6
SS200000128TR_E2-10070.0	section 1	TEINH1	3649.54	3365.16
SS200000128TR_E2-10072.0	section 1	ACNT2	3707.4	3329.72
SS200000128TR_E2-10074.0	section 1	MOL1	4413.7	2568.1
SS200000128TR_E2-10076.0	section 1	MOL1	4472.28	2509.51
SS200000128TR_E2-10078.0	section 1	MOL1	4774.98	2353.28
SS200000128TR_E2-10080.0	section 1	TEGLU4	6444.7	2587.63
SS200000128TR_E2-10081.0	section 1	TEGLU8	7264.91	2704.8
SS200000128TR_E2-10085.0	section 1	TEGLU4	4105.94	2979.06
SS200000128TR_E2-10086.0	section 1	TEGLU6	4140.29	2939.15
SS200000128TR_E2-10088.0	section 1	ACTE1	4290.01	2725.96
SS200000128TR_E2-10089.0	section 1	TEINH19	5331.55	2363.05
SS200000128TR_E2-10097.0	section 1	TEGLU4	6884.1	2655.98
SS200000128TR_E2-10098.0	section 1	TEGLU8	7303.97	2714.56
SS200000128TR_E2-10099.0	section 1	TEGLU7	7450.43	2724.33
SS200000128TR_E2-10103.0	section 1	MEINH2	3573.96	3407.84
SS200000128TR_E2-10105.0	section 1	TEGLU6	4134.87	2956.51
SS200000128TR_E2-10106.0	section 1	MOL1	4159.82	2922.06
SS200000128TR_E2-10107.0	section 1	ACTE1	5048.38	2343.52
SS200000128TR_E2-10110.0	section 1	TEGLU4	6942.68	2665.74
SS200000128TR_E2-10111.0	section 1	TEGLU4	7030.56	2685.27
SS200000128TR_E2-10114.0	section 1	MEINH2	2587.75	3505.48
SS200000128TR_E2-10116.0	section 1	ACNT2	3248.48	3502.23
SS200000128TR_E2-10117.0	section 1	MEINH2	3343.68	3485.14
SS200000128TR_E2-10125.0	section 1	TEGLU8	7372.32	2724.33
SS200000128TR_E2-10127.0	section 1	ACNT2	2900.08	3530.53
SS200000128TR_E2-10128.0	section 1	MEINH2	2919.74	3534.78
SS200000128TR_E2-10129.0	section 1	MEINH2	2997.85	3525.01
SS200000128TR_E2-10135.0	section 1	TEGLU3	5146.03	2343.52
SS200000128TR_E2-10141.0	section 1	TEGLU7	7801.95	2763.39
SS200000128TR_E2-10143.0	section 1	TEINH19	8368.29	2821.97
SS200000128TR_E2-10146.0	section 1	MEINH2	3061.32	3525.01
SS200000128TR_E2-10149.0	section 1	TEGLU4	4130.53	2968.44
SS200000128TR_E2-10152.0	section 1	TEGLU4	6923.15	2665.74
SS200000128TR_E2-10154.0	section 1	VLMC2	8475.7	2851.27
SS200000128TR_E2-10157.0	section 1	ACNT2	3144.32	3525.01
SS200000128TR_E2-10159.0	section 1	ACNT2	3404.71	3472.93
SS200000128TR_E2-10160.0	section 1	MEINH2	3691.13	3359.02
SS200000128TR_E2-10162.0	section 1	TEGLU4	4349.69	2680.39
SS200000128TR_E2-10163.0	section 1	MOL1	4648.04	2402.1
SS200000128TR_E2-10169.0	section 1	TEGLU7	7953.3	2773.15
SS200000128TR_E2-10171.0	section 1	MOL1	3329.85	3495.72
SS200000128TR_E2-10172.0	section 1	ACNT2	3818.07	3280.9
SS200000128TR_E2-10174.0	section 1	ACTE1	4204.85	2881.24
SS200000128TR_E2-10176.0	section 1	TEGLU4	4296.52	2763.39
SS200000128TR_E2-10178.0	section 1	TEGLU3	5106.97	2353.28
SS200000128TR_E2-10185.0	section 1	MEINH2	2763.51	3534.78
SS200000128TR_E2-10186.0	section 1	MOL1	3125.33	3529.62
SS200000128TR_E2-10190.0	section 1	TEGLU3	6063.88	2538.81
SS200000128TR_E2-10193.0	section 1	TEGLU8	7333.26	2734.09
SS200000128TR_E2-10194.0	section 1	TEGLU7	7469.96	2743.86
SS200000128TR_E2-10195.0	section 1	TEGLU8	7567.61	2753.62
SS200000128TR_E2-10199.0	section 1	TEGLU4	4169.59	2939.15
SS200000128TR_E2-10202.0	section 1	TEGLU11	6376.35	2587.63
SS200000128TR_E2-10209.0	section 1	MEINH2	2968.56	3534.78
SS200000128TR_E2-10210.0	section 1	ACNT2	3007.62	3534.78
SS200000128TR_E2-10212.0	section 1	ACNT2	3349.37	3495.72
SS200000128TR_E2-10214.0	section 1	TEGLU8	4120.76	2987.97
SS200000128TR_E2-10227.0	section 1	ACNT1	2426.64	3495.72
SS200000128TR_E2-10228.0	section 1	MEINH2	2828.6	3531.52
SS200000128TR_E2-1023.0	section 1	TEGLU4	2923.4	1780.84
SS200000128TR_E2-10234.0	section 1	TEGLU3	4418.58	2592.51
SS200000128TR_E2-10235.0	section 1	MOL1	4496.69	2507.97
SS200000128TR_E2-10239.0	section 1	TEGLU8	7128.21	2714.56
SS200000128TR_E2-1024.0	section 1	TEINH19	3193.14	1474.48
SS200000128TR_E2-10241.0	section 1	TEGLU7	7352.79	2743.86
SS200000128TR_E2-10242.0	section 1	TEGLU7	7743.36	2782.92
SS200000128TR_E2-10247.0	section 1	MEINH2	2715.05	3539.93
SS200000128TR_E2-10248.0	section 1	MOL1	2783.04	3544.54
SS200000128TR_E2-10250.0	section 1	ACNT2	3507.77	3455.58
SS200000128TR_E2-10252.0	section 1	TEGLU3	5438.96	2411.87
SS200000128TR_E2-10254.0	section 1	TEGLU4	6171.29	2568.1
SS200000128TR_E2-10259.0	section 1	TEGLU7	8041.18	2792.68
SS200000128TR_E2-1026.0	section 1	TEINH19	4023.12	927.675
SS200000128TR_E2-10264.0	section 1	MEINH2	2729.33	3544.54
SS200000128TR_E2-10265.0	section 1	MEINH2	2988.09	3544.54
SS200000128TR_E2-10274.0	section 1	TEGLU10	6386.11	2607.16
SS200000128TR_E2-10276.0	section 1	TEGLU4	7079.38	2714.56
SS200000128TR_E2-10278.0	section 1	TEGLU7	7928.89	2792.68
SS200000128TR_E2-10279.0	section 1	MEINH2	2743.98	3544.54
SS200000128TR_E2-10280.0	section 1	MEINH2	3095.5	3544.54
SS200000128TR_E2-10282.0	section 1	TEINH1	3901.14	3226.61
SS200000128TR_E2-10284.0	section 1	ACTE2	4198.88	2900.09
SS200000128TR_E2-10285.0	section 1	TEGLU4	4300.86	2759.05
SS200000128TR_E2-10286.0	section 1	TEGLU4	4369.75	2667.39
SS200000128TR_E2-10288.0	section 1	MOL1	4506.48	2534.67
SS200000128TR_E2-10296.0	section 1	ACNT2	3798.54	3310.19
SS200000128TR_E2-1030.0	section 1	VLMC2	2451.14	2015.93
SS200000128TR_E2-10302.0	section 1	TEGLU7	8075.36	2812.21
SS200000128TR_E2-10303.0	section 1	TEGLU7	8173	2831.74
SS200000128TR_E2-10304.0	section 1	VLMC2	8456.17	2861.03
SS200000128TR_E2-10305.0	section 1	ACNT2	3808.3	3310.19
SS200000128TR_E2-10309.0	section 1	TEGLU3	4882.39	2372.81
SS200000128TR_E2-1031.0	section 1	TEGLU8	2837.19	1858.64
SS200000128TR_E2-10311.0	section 1	TEGLU10	6093.18	2548.57
SS200000128TR_E2-10312.0	section 1	MGL2	7841.01	2792.68
SS200000128TR_E2-10316.0	section 1	MEINH2	3681.36	3388.31
SS200000128TR_E2-10317.0	section 1	MEINH2	3759.48	3339.49
SS200000128TR_E2-10318.0	section 1	TEGLU10	5595.19	2450.93
SS200000128TR_E2-1032.0	section 1	TEGLU8	3158.97	1518.42
SS200000128TR_E2-10321.0	section 1	TEGLU4	6737.63	2675.51
SS200000128TR_E2-10324.0	section 1	MEINH2	3359.14	3505.48
SS200000128TR_E2-10329.0	section 1	TEGLU4	4335.58	2743.86
SS200000128TR_E2-10334.0	section 1	ACTE1	6415.4	2626.68
SS200000128TR_E2-10335.0	section 1	TEGLU3	6513.05	2636.45
SS200000128TR_E2-10336.0	section 1	TEGLU4	6884.1	2695.04
SS200000128TR_E2-10342.0	section 1	TEGLU3	5067.91	2372.81
SS200000128TR_E2-10343.0	section 1	MOL1	5448.73	2421.63
SS200000128TR_E2-10344.0	section 1	TEGLU10	6366.58	2616.92
SS200000128TR_E2-10346.0	section 1	TEINH1	2480.34	3525.01
SS200000128TR_E2-10347.0	section 1	MEINH2	3017.38	3554.31
SS200000128TR_E2-10349.0	section 1	TEGLU4	4140.29	2992.85
SS200000128TR_E2-1035.0	section 1	TEGLU7	3739.95	1025.32
SS200000128TR_E2-10350.0	section 1	MOL1	5224.14	2392.34
SS200000128TR_E2-10351.0	section 1	MOL1	5790.48	2499.75
SS200000128TR_E2-10352.0	section 1	TEGLU3	5810.01	2499.75
SS200000128TR_E2-10355.0	section 1	TEGLU4	4126.82	3009.8
SS200000128TR_E2-10356.0	section 1	TEGLU4	4276.99	2821.97
SS200000128TR_E2-10358.0	section 1	MOL1	4614.05	2472.99
SS200000128TR_E2-1036.0	section 1	ACTE2	4521.1	869.089
SS200000128TR_E2-10367.0	section 1	MEINH2	3046.68	3564.07
SS200000128TR_E2-10368.0	section 1	ACNT2	3300.55	3534.78
SS200000128TR_E2-10369.0	section 1	MEINH2	3378.67	3515.25
SS200000128TR_E2-10370.0	section 1	ACNT2	3890.1	3256.48
SS200000128TR_E2-10378.0	section 1	TEGLU10	5321.79	2402.1
SS200000128TR_E2-10382.0	section 1	TEGLU7	7733.6	2802.44
SS200000128TR_E2-10384.0	section 1	TEGLU7	8212.06	2841.5
SS200000128TR_E2-10386.0	section 1	ACNT2	3060.51	3563.26
SS200000128TR_E2-10387.0	section 1	MEINH2	3080.85	3564.07
SS200000128TR_E2-10388.0	section 1	TEINH1	3212.67	3544.54
SS200000128TR_E2-1039.0	section 1	TEGLU7	2646.8	1956.47
SS200000128TR_E2-10390.0	section 1	MEINH2	3427.49	3495.72
SS200000128TR_E2-10394.0	section 1	TEGLU3	5009.33	2392.34
SS200000128TR_E2-10396.0	section 1	TEGLU10	6200.59	2597.39
SS200000128TR_E2-10397.0	section 1	TEGLU7	7460.2	2773.15
SS200000128TR_E2-10398.0	section 1	TEGLU7	7704.31	2802.44
SS200000128TR_E2-10400.0	section 1	ACNT2	3558.09	3453
SS200000128TR_E2-10403.0	section 1	TEGLU3	4921.45	2392.34
SS200000128TR_E2-10404.0	section 1	TEGLU10	6405.64	2636.45
SS200000128TR_E2-10407.0	section 1	TEGLU4	7011.03	2724.33
SS200000128TR_E2-10410.0	section 1	TEGLU7	7792.19	2802.44
SS200000128TR_E2-10411.0	section 1	ACNT1	8280.41	2851.27
SS200000128TR_E2-10412.0	section 1	MOL1	2470.58	3534.78
SS200000128TR_E2-10413.0	section 1	TEINH1	2480.34	3534.78
SS200000128TR_E2-10417.0	section 1	ACTE1	5136.26	2392.34
SS200000128TR_E2-10425.0	section 1	ACNT2	3193.14	3554.31
SS200000128TR_E2-10426.0	section 1	MEINH2	3707.4	3388.31
SS200000128TR_E2-10427.0	section 1	MEINH2	3795.28	3336.23
SS200000128TR_E2-10430.0	section 1	TEGLU24	4569.93	2509.51
SS200000128TR_E2-10433.0	section 1	TEGLU3	6044.36	2568.1
SS200000128TR_E2-10436.0	section 1	TEGLU7	8163.24	2851.27
SS200000128TR_E2-10438.0	section 1	MEINH2	3759.48	3359.02
SS200000128TR_E2-10440.0	section 1	MOL1	4491.81	2587.63
SS200000128TR_E2-10441.0	section 1	TEGLU10	6112.71	2587.63
SS200000128TR_E2-10442.0	section 1	TEGLU10	6142	2597.39
SS200000128TR_E2-10444.0	section 1	TEGLU8	7235.61	2763.39
SS200000128TR_E2-10446.0	section 1	TEGLU7	8133.94	2851.27
SS200000128TR_E2-10447.0	section 1	TEGLU7	8221.82	2861.03
SS200000128TR_E2-10448.0	section 1	MEINH2	2348.52	3525.01
SS200000128TR_E2-10450.0	section 1	ACNT2	3095.5	3573.83
SS200000128TR_E2-10451.0	section 1	MEINH2	3141.07	3560.81
SS200000128TR_E2-10453.0	section 1	MEINH2	3486.08	3485.95
SS200000128TR_E2-10454.0	section 1	MEINH2	3539.78	3471.31
SS200000128TR_E2-10455.0	section 1	TEINH1	3573.96	3456.66
SS200000128TR_E2-10458.0	section 1	ACTE1	5058.15	2402.1
SS200000128TR_E2-1046.0	section 1	TEGLU8	3427.49	1230.37
SS200000128TR_E2-10460.0	section 1	TEGLU3	5302.26	2421.63
SS200000128TR_E2-10461.0	section 1	TEGLU10	5331.55	2421.63
SS200000128TR_E2-10462.0	section 1	TEGLU4	6620.46	2675.51
SS200000128TR_E2-10465.0	section 1	MEINH2	2822.1	3573.83
SS200000128TR_E2-10469.0	section 1	MEINH2	3622.78	3437.13
SS200000128TR_E2-10472.0	section 1	TEINH19	4243.9	2887.82
SS200000128TR_E2-10477.0	section 1	TEGLU7	7733.6	2812.21
SS200000128TR_E2-10478.0	section 1	TEGLU7	7928.89	2831.74
SS200000128TR_E2-10481.0	section 1	MEGLU1	2656.1	3573.83
SS200000128TR_E2-10482.0	section 1	MEINH2	2870.92	3573.83
SS200000128TR_E2-10483.0	section 1	TEGLU10	4140.29	3027.03
SS200000128TR_E2-10484.0	section 1	TEINH19	4300.86	2808.14
SS200000128TR_E2-10493.0	section 1	MOL1	2538.93	3554.31
SS200000128TR_E2-10494.0	section 1	MEINH2	3124.79	3573.83
SS200000128TR_E2-10496.0	section 1	MEINH2	3872.31	3290.67
SS200000128TR_E2-10499.0	section 1	TEGLU3	4989.8	2411.87
SS200000128TR_E2-10501.0	section 1	TEGLU3	5233.91	2411.87
SS200000128TR_E2-10503.0	section 1	TEGLU10	6298.23	2636.45
SS200000128TR_E2-10504.0	section 1	TEGLU3	6639.98	2685.27
SS200000128TR_E2-10508.0	section 1	TEGLU7	8065.59	2851.27
SS200000128TR_E2-10518.0	section 1	TEGLU3	5585.43	2489.98
SS200000128TR_E2-1052.0	section 1	TEGLU7	3454.34	1218.17
SS200000128TR_E2-10520.0	section 1	TEGLU3	6259.17	2626.68
SS200000128TR_E2-10529.0	section 1	TEINH1	2245.99	3515.25
SS200000128TR_E2-1053.0	section 1	TEGLU8	4384.4	878.853
SS200000128TR_E2-10531.0	section 1	MEINH2	2744.43	3579.08
SS200000128TR_E2-10532.0	section 1	MEINH2	3613.01	3446.9
SS200000128TR_E2-10534.0	section 1	TEINH19	4179.35	2978.2
SS200000128TR_E2-10537.0	section 1	TEGLU3	5077.68	2411.87
SS200000128TR_E2-10541.0	section 1	TEGLU10	7118.44	2763.39
SS200000128TR_E2-10542.0	section 1	TEGLU10	7225.85	2773.15
SS200000128TR_E2-10544.0	section 1	MEINH2	2724.45	3573.83
SS200000128TR_E2-10547.0	section 1	TEINH19	4296.52	2841.5
SS200000128TR_E2-10550.0	section 1	TEGLU3	5438.96	2450.93
SS200000128TR_E2-10556.0	section 1	TEGLU8	7411.37	2792.68
SS200000128TR_E2-10559.0	section 1	TEGLU7	8212.06	2870.8
SS200000128TR_E2-10561.0	section 1	MEINH2	2704.92	3573.83
SS200000128TR_E2-10563.0	section 1	MEINH2	3424.23	3525.01
SS200000128TR_E2-10566.0	section 1	MEINH2	3716.08	3393.73
SS200000128TR_E2-1057.0	section 1	TEGLU8	2706.55	1938.29
SS200000128TR_E2-10578.0	section 1	ACNT2	3290.79	3564.07
SS200000128TR_E2-10579.0	section 1	MEINH2	3343.27	3540.88
SS200000128TR_E2-10580.0	section 1	MEINH2	3573.96	3476.19
SS200000128TR_E2-10583.0	section 1	ACNT2	3959.73	3221.55
SS200000128TR_E2-10585.0	section 1	TEGLU10	5556.13	2489.98
SS200000128TR_E2-10589.0	section 1	MEINH2	2509.63	3564.07
SS200000128TR_E2-1059.0	section 1	TEGLU4	3017.38	1699.06
SS200000128TR_E2-10590.0	section 1	MEINH2	2880.68	3593.36
SS200000128TR_E2-10593.0	section 1	TEGLU7	8192.53	2880.56
SS200000128TR_E2-10597.0	section 1	MEINH2	3724.49	3402.96
SS200000128TR_E2-10598.0	section 1	MEINH2	3793.84	3354.32
SS200000128TR_E2-1060.0	section 1	TEINH19	3046.68	1669.77
SS200000128TR_E2-10600.0	section 1	MEINH2	3971.59	3221.2
SS200000128TR_E2-10602.0	section 1	TEGLU7	7635.96	2821.97
SS200000128TR_E2-10604.0	section 1	TEGLU7	7728.72	2831.74
SS200000128TR_E2-10606.0	section 1	MEINH2	2665.86	3583.6
SS200000128TR_E2-10615.0	section 1	MOL1	2743.98	3583.6
SS200000128TR_E2-10616.0	section 1	MEINH2	2812.33	3593.36
SS200000128TR_E2-10617.0	section 1	MOL1	4447.87	2661.22
SS200000128TR_E2-10618.0	section 1	TEGLU10	6366.58	2675.51
SS200000128TR_E2-10620.0	section 1	ACTE1	8397.58	2919.62
SS200000128TR_E2-10624.0	section 1	VLMC2	4018.24	3183.23
SS200000128TR_E2-10625.0	section 1	ACTE1	4224.37	2955.15
SS200000128TR_E2-10627.0	section 1	MOL1	4345.35	2782.92
SS200000128TR_E2-10628.0	section 1	ACTE1	4495.47	2632.85
SS200000128TR_E2-10629.0	section 1	MOL1	4618.75	2538.81
SS200000128TR_E2-10631.0	section 1	ACNT2	4784.74	2450.93
SS200000128TR_E2-10638.0	section 1	MEINH2	2656.1	3593.36
SS200000128TR_E2-10640.0	section 1	MEINH2	2939.27	3593.36
SS200000128TR_E2-10642.0	section 1	VLMC2	4024.34	3173.46
SS200000128TR_E2-1065.0	section 1	TEGLU8	3056.44	1660.01
SS200000128TR_E2-10654.0	section 1	ACNT2	2490.1	3573.83
SS200000128TR_E2-10655.0	section 1	ACNT2	2626.81	3583.6
SS200000128TR_E2-10659.0	section 1	MEINH2	3202.91	3583.6
SS200000128TR_E2-10660.0	section 1	MEINH2	3359.14	3554.31
SS200000128TR_E2-10661.0	section 1	ACNT2	3609.76	3466.43
SS200000128TR_E2-10662.0	section 1	ACNT1	3779.01	3378.55
SS200000128TR_E2-10663.0	section 1	MEINH2	3827.83	3349.25
SS200000128TR_E2-10664.0	section 1	ACTE1	4130.53	3061.2
SS200000128TR_E2-10665.0	section 1	HBGLU7	4169.59	3027.03
SS200000128TR_E2-10668.0	section 1	TEGLU3	6239.64	2646.21
SS200000128TR_E2-1067.0	section 1	TEGLU8	2639.59	1963.24
SS200000128TR_E2-10671.0	section 1	TEGLU4	6962.21	2763.39
SS200000128TR_E2-10673.0	section 1	TEGLU8	7523.67	2821.97
SS200000128TR_E2-10675.0	section 1	MOL1	3434	3531.52
SS200000128TR_E2-10676.0	section 1	ACNT2	3569.62	3481.61
SS200000128TR_E2-10684.0	section 1	TEGLU4	6923.15	2753.62
SS200000128TR_E2-10685.0	section 1	TEGLU10	7274.67	2802.44
SS200000128TR_E2-1069.0	section 1	ACTE1	4198.88	908.146
SS200000128TR_E2-10690.0	section 1	TEGLU3	4159.82	3036.79
SS200000128TR_E2-10691.0	section 1	HBGLU7	4281.33	2877.85
SS200000128TR_E2-10692.0	section 1	TEGLU4	4335.58	2831.74
SS200000128TR_E2-10694.0	section 1	TEGLU3	4419.8	2711.86
SS200000128TR_E2-10698.0	section 1	TEGLU4	6102.94	2626.68
SS200000128TR_E2-10700.0	section 1	TEGLU4	6893.86	2753.62
SS200000128TR_E2-10701.0	section 1	TEGLU8	7499.25	2821.97
SS200000128TR_E2-10706.0	section 1	TEINH1	2548.69	3573.83
SS200000128TR_E2-1071.0	section 1	TEGLU4	4965.93	863.664
SS200000128TR_E2-10710.0	section 1	ACNT1	3447.02	3534.78
SS200000128TR_E2-10711.0	section 1	MEINH2	3700.89	3437.13
SS200000128TR_E2-10712.0	section 1	TEINH1	3739.95	3407.84
SS200000128TR_E2-10717.0	section 1	TEGLU4	6063.88	2616.92
SS200000128TR_E2-10718.0	section 1	TEGLU3	6122.47	2636.45
SS200000128TR_E2-10724.0	section 1	MEINH2	2734.22	3603.13
SS200000128TR_E2-10726.0	section 1	ACNT2	2997.85	3612.89
SS200000128TR_E2-10727.0	section 1	MEINH2	3576.13	3494.63
SS200000128TR_E2-10734.0	section 1	TEGLU10	5790.48	2568.1
SS200000128TR_E2-10743.0	section 1	ACNT2	3925.48	3280.9
SS200000128TR_E2-10744.0	section 1	MOL1	4231.43	2955.42
SS200000128TR_E2-10753.0	section 1	TEGLU8	7772.66	2861.03
SS200000128TR_E2-10763.0	section 1	TEGLU4	4390.51	2762.57
SS200000128TR_E2-10764.0	section 1	TEGLU3	6015.06	2616.92
SS200000128TR_E2-10765.0	section 1	TEGLU4	6835.27	2753.62
SS200000128TR_E2-10766.0	section 1	TEGLU10	7382.08	2821.97
SS200000128TR_E2-10767.0	section 1	TEGLU8	7401.61	2821.97
SS200000128TR_E2-10768.0	section 1	TEGLU11	7548.08	2841.5
SS200000128TR_E2-10769.0	section 1	TEGLU7	7860.54	2861.03
SS200000128TR_E2-10770.0	section 1	TEGLU11	8348.76	2929.38
SS200000128TR_E2-10771.0	section 1	ACNT1	8407.35	2929.38
SS200000128TR_E2-10774.0	section 1	MEINH2	3710.66	3437.13
SS200000128TR_E2-10776.0	section 1	TEGLU4	4172.84	3026.42
SS200000128TR_E2-10777.0	section 1	TEGLU6	4276.99	2897.65
SS200000128TR_E2-10778.0	section 1	TEGLU4	4355.11	2802.44
SS200000128TR_E2-10780.0	section 1	TEGLU4	6288.47	2675.51
SS200000128TR_E2-10785.0	section 1	MEINH2	3593.48	3495.72
SS200000128TR_E2-10787.0	section 1	MEINH2	3803.96	3378.55
SS200000128TR_E2-10790.0	section 1	TEGLU3	4399.05	2765.75
SS200000128TR_E2-10793.0	section 1	TEGLU3	6073.65	2636.45
SS200000128TR_E2-10794.0	section 1	TEGLU3	6181.06	2665.74
SS200000128TR_E2-10797.0	section 1	TEGLU4	7098.91	2802.44
SS200000128TR_E2-10799.0	section 1	TEGLU7	8280.41	2919.62
SS200000128TR_E2-10808.0	section 1	TEGLU4	4154.92	3058.19
SS200000128TR_E2-10812.0	section 1	TEGLU7	7479.73	2841.5
SS200000128TR_E2-10813.0	section 1	TEGLU8	7499.25	2841.5
SS200000128TR_E2-10814.0	section 1	MEINH2	3036.91	3622.66
SS200000128TR_E2-10816.0	section 1	MEINH2	3197.21	3602.31
SS200000128TR_E2-10817.0	section 1	MEINH2	3735.61	3423.03
SS200000128TR_E2-10823.0	section 1	TEGLU10	7196.56	2812.21
SS200000128TR_E2-10825.0	section 1	TEGLU7	7748.25	2861.03
SS200000128TR_E2-10829.0	section 1	ACNT2	2861.15	3622.66
SS200000128TR_E2-1083.0	section 1	TEGLU7	4511.34	878.853
SS200000128TR_E2-10831.0	section 1	ACTE1	4316.05	2861.03
SS200000128TR_E2-10836.0	section 1	TEGLU3	5331.55	2480.22
SS200000128TR_E2-10841.0	section 1	MEINH2	2353.4	3583.6
SS200000128TR_E2-10842.0	section 1	TEINH1	2714.69	3612.89
SS200000128TR_E2-10843.0	section 1	ACNT2	3271.26	3603.13
SS200000128TR_E2-10847.0	section 1	TEGLU4	5770.95	2577.86
SS200000128TR_E2-10852.0	section 1	ACNT2	3372.16	3579.53
SS200000128TR_E2-10853.0	section 1	MEINH2	3681.36	3466.43
SS200000128TR_E2-10857.0	section 1	TEGLU3	6288.47	2695.04
SS200000128TR_E2-10858.0	section 1	TEGLU10	6415.4	2714.56
SS200000128TR_E2-10859.0	section 1	ACTE2	7801.95	2880.56
SS200000128TR_E2-1086.0	section 1	TEGLU10	2812.65	1890.02
SS200000128TR_E2-10860.0	section 1	TEINH1	2304.58	3573.83
SS200000128TR_E2-10862.0	section 1	ACNT2	2988.09	3632.42
SS200000128TR_E2-10863.0	section 1	MEINH2	3160.6	3619.4
SS200000128TR_E2-10865.0	section 1	TEGLU3	5526.84	2529.04
SS200000128TR_E2-10869.0	section 1	TEGLU7	7723.84	2870.8
SS200000128TR_E2-10877.0	section 1	MOL1	5370.61	2499.75
SS200000128TR_E2-10881.0	section 1	TEGLU7	8099.77	2909.85
SS200000128TR_E2-10884.0	section 1	MEGLU14	2880.68	3632.42
SS200000128TR_E2-10885.0	section 1	TEINH1	2919.74	3632.42
SS200000128TR_E2-10886.0	section 1	MEINH2	3534.9	3534.78
SS200000128TR_E2-10888.0	section 1	MEINH2	3681.36	3476.19
SS200000128TR_E2-10891.0	section 1	TEGLU3	5575.66	2538.81
SS200000128TR_E2-10893.0	section 1	TEGLU8	7450.43	2851.27
SS200000128TR_E2-10897.0	section 1	MOL1	3554.43	3534.78
SS200000128TR_E2-10901.0	section 1	TEGLU3	4380.73	2804.37
SS200000128TR_E2-10903.0	section 1	MOL1	4511.34	2665.74
SS200000128TR_E2-10905.0	section 1	TEINH19	5751.42	2587.63
SS200000128TR_E2-10906.0	section 1	ACTE1	6034.59	2655.98
SS200000128TR_E2-1091.0	section 1	VLMC2	2460.93	2025.72
SS200000128TR_E2-10914.0	section 1	ACNT2	3062.95	3619.4
SS200000128TR_E2-10915.0	section 1	MEINH2	3346.12	3590.11
SS200000128TR_E2-10916.0	section 1	ACNT2	3466.55	3564.07
SS200000128TR_E2-10919.0	section 1	MOL1	4696.86	2538.81
SS200000128TR_E2-1092.0	section 1	TEGLU8	2639.36	1975.08
SS200000128TR_E2-10928.0	section 1	TEINH1	2719.57	3632.42
SS200000128TR_E2-1093.0	section 1	TEGLU10	2870.92	1845.53
SS200000128TR_E2-10933.0	section 1	ACNT2	3219.18	3619.4
SS200000128TR_E2-10934.0	section 1	ACNT2	3365.65	3590.11
SS200000128TR_E2-10937.0	section 1	MEINH2	3814.81	3394.82
SS200000128TR_E2-10940.0	section 1	TEGLU4	4164.52	3073.5
SS200000128TR_E2-10941.0	section 1	TEGLU10	4247.7	2978.2
SS200000128TR_E2-10944.0	section 1	ACTE1	4774.98	2519.28
SS200000128TR_E2-10945.0	section 1	TEGLU3	6200.59	2695.04
SS200000128TR_E2-10949.0	section 1	TEGLU8	7484.61	2861.03
SS200000128TR_E2-10952.0	section 1	MEGLU1	3124.79	3632.42
SS200000128TR_E2-10954.0	section 1	TEINH19	4198.88	3031.91
SS200000128TR_E2-1096.0	section 1	TEGLU4	2958.8	1777.18
SS200000128TR_E2-10962.0	section 1	TEGLU4	6444.7	2734.09
SS200000128TR_E2-10965.0	section 1	TEGLU7	7645.72	2880.56
SS200000128TR_E2-10967.0	section 1	TEGLU7	8046.06	2909.85
SS200000128TR_E2-10971.0	section 1	MOL1	2607.28	3622.66
SS200000128TR_E2-10973.0	section 1	MEINH2	2988.09	3642.18
SS200000128TR_E2-10975.0	section 1	ACNT1	3329.85	3603.13
SS200000128TR_E2-10977.0	section 1	MEINH2	3935.24	3310.19
SS200000128TR_E2-10980.0	section 1	MOL1	4540.63	2655.98
SS200000128TR_E2-10982.0	section 1	ACTE1	4716.39	2538.81
SS200000128TR_E2-10983.0	section 1	MOL1	4814.04	2509.51
SS200000128TR_E2-10990.0	section 1	TEGLU7	8397.58	2958.68
SS200000128TR_E2-10994.0	section 1	ACNT1	3739.95	3446.9
SS200000128TR_E2-10995.0	section 1	MOL1	4687.1	2558.33
SS200000128TR_E2-1100.0	section 1	TEGLU8	3437.25	1249.9
SS200000128TR_E2-11002.0	section 1	MEINH2	2806.23	3642.18
SS200000128TR_E2-11003.0	section 1	MEINH2	3241.97	3622.66
SS200000128TR_E2-11006.0	section 1	ACTE1	4183.69	3065.68
SS200000128TR_E2-11007.0	section 1	ACTE1	5243.67	2499.75
SS200000128TR_E2-11014.0	section 1	MEGLU3	2880.68	3651.95
SS200000128TR_E2-11018.0	section 1	TEGLU10	6386.11	2734.09
SS200000128TR_E2-11021.0	section 1	TEGLU8	7733.6	2890.32
SS200000128TR_E2-11023.0	section 1	TEGLU6	4140.29	3110.02
SS200000128TR_E2-11025.0	section 1	TEGLU3	5556.13	2558.33
SS200000128TR_E2-11029.0	section 1	TEINH19	7284.44	2851.27
SS200000128TR_E2-11032.0	section 1	MEINH2	3261.49	3622.66
SS200000128TR_E2-11034.0	section 1	TEGLU6	4169.59	3075.24
SS200000128TR_E2-11037.0	section 1	ACTE1	5038.62	2489.98
SS200000128TR_E2-11039.0	section 1	ACNT2	5604.96	2587.63
SS200000128TR_E2-1104.0	section 1	TEGLU10	2862.12	1861.82
SS200000128TR_E2-11042.0	section 1	MEINH2	3056.44	3651.95
SS200000128TR_E2-11043.0	section 1	MEINH2	3437.25	3583.6
SS200000128TR_E2-11044.0	section 1	MEINH2	3453.53	3580.34
SS200000128TR_E2-11045.0	section 1	TEINH19	4154.76	3112.7
SS200000128TR_E2-11048.0	section 1	MOL1	4931.21	2509.51
SS200000128TR_E2-11049.0	section 1	TEGLU3	5751.42	2607.16
SS200000128TR_E2-11051.0	section 1	TEGLU10	6185.94	2714.56
SS200000128TR_E2-11052.0	section 1	TEGLU3	6259.17	2714.56
SS200000128TR_E2-11053.0	section 1	TEGLU4	6347.05	2724.33
SS200000128TR_E2-11054.0	section 1	TEGLU2	6425.17	2753.62
SS200000128TR_E2-11058.0	section 1	MEINH2	2945.78	3658.46
SS200000128TR_E2-11059.0	section 1	MEINH2	3551.17	3551.05
SS200000128TR_E2-11062.0	section 1	ACNT2	3896.18	3359.02
SS200000128TR_E2-11065.0	section 1	TEGLU4	4140.29	3134.43
SS200000128TR_E2-11066.0	section 1	TEGLU10	4189.11	3075.85
SS200000128TR_E2-11069.0	section 1	TEGLU4	6874.33	2812.21
SS200000128TR_E2-11071.0	section 1	TEGLU7	8007	2929.38
SS200000128TR_E2-11072.0	section 1	TEGLU7	8260.88	2958.68
SS200000128TR_E2-11073.0	section 1	TEINH1	2311.09	3599.87
SS200000128TR_E2-11074.0	section 1	TEINH1	2372.93	3612.89
SS200000128TR_E2-11079.0	section 1	MEINH2	3115.03	3651.95
SS200000128TR_E2-1108.0	section 1	TEGLU8	2685.39	1962.7
SS200000128TR_E2-11081.0	section 1	MEINH2	3813.37	3412.9
SS200000128TR_E2-11083.0	section 1	VLMC2	4018.36	3251.17
SS200000128TR_E2-11084.0	section 1	TEGLU4	4145.17	3117.34
SS200000128TR_E2-11085.0	section 1	TEGLU4	4403.93	2821.97
SS200000128TR_E2-11090.0	section 1	TEGLU3	6327.52	2734.09
SS200000128TR_E2-11094.0	section 1	TEGLU7	8094.88	2939.15
SS200000128TR_E2-11095.0	section 1	TEGLU7	8124.18	2948.91
SS200000128TR_E2-11096.0	section 1	MEINH2	2428.26	3616.15
SS200000128TR_E2-11097.0	section 1	ACNT1	2724.45	3651.95
SS200000128TR_E2-1110.0	section 1	TEGLU8	2739.51	1936.63
SS200000128TR_E2-11100.0	section 1	MEINH2	3619.52	3521.76
SS200000128TR_E2-11101.0	section 1	MEINH2	3733.89	3475.01
SS200000128TR_E2-11103.0	section 1	MOL1	4198.88	3066.08
SS200000128TR_E2-11105.0	section 1	TEGLU3	6200.59	2714.56
SS200000128TR_E2-11106.0	section 1	TEGLU7	7743.36	2909.85
SS200000128TR_E2-1111.0	section 1	TEGLU8	2831.86	1894.35
SS200000128TR_E2-11115.0	section 1	ACNT1	4784.74	2538.81
SS200000128TR_E2-11117.0	section 1	TEGLU3	5575.66	2587.63
SS200000128TR_E2-11125.0	section 1	MEINH2	2802.57	3661.71
SS200000128TR_E2-11127.0	section 1	MEINH2	3271.26	3632.42
SS200000128TR_E2-11130.0	section 1	MEINH2	3573.96	3554.31
SS200000128TR_E2-11131.0	section 1	MEINH2	3593.48	3544.54
SS200000128TR_E2-11138.0	section 1	TEGLU3	6522.81	2773.15
SS200000128TR_E2-11139.0	section 1	TEGLU7	7772.66	2919.62
SS200000128TR_E2-11145.0	section 1	MEINH2	3564.19	3554.31
SS200000128TR_E2-11146.0	section 1	ACNT2	3646.38	3520.13
SS200000128TR_E2-11147.0	section 1	MEINH2	3657.5	3510.91
SS200000128TR_E2-11149.0	section 1	MEINH2	3917.4	3354.07
SS200000128TR_E2-11151.0	section 1	MOL1	5233.91	2529.04
SS200000128TR_E2-11158.0	section 1	MEINH2	3427.49	3603.13
SS200000128TR_E2-11159.0	section 1	TEINH1	3815.37	3423.59
SS200000128TR_E2-11160.0	section 1	ACNT1	4338.84	2904.16
SS200000128TR_E2-11165.0	section 1	TEGLU3	5741.66	2626.68
SS200000128TR_E2-11167.0	section 1	TEINH19	6786.45	2812.21
SS200000128TR_E2-11172.0	section 1	TEINH19	4208.64	3066.08
SS200000128TR_E2-11174.0	section 1	TEGLU3	5458.49	2568.1
SS200000128TR_E2-11177.0	section 1	TEGLU8	7548.08	2900.09
SS200000128TR_E2-11181.0	section 1	MEINH2	3431.56	3602.31
SS200000128TR_E2-11183.0	section 1	ACNT2	3626.85	3539.66
SS200000128TR_E2-11190.0	section 1	TEGLU10	6864.57	2831.74
SS200000128TR_E2-11191.0	section 1	TEGLU7	7675.01	2909.85
SS200000128TR_E2-11196.0	section 1	ACNT2	3368.9	3622.66
SS200000128TR_E2-11198.0	section 1	TEGLU6	4143.55	3143.79
SS200000128TR_E2-11205.0	section 1	TEGLU7	8202.29	2958.68
SS200000128TR_E2-11208.0	section 1	MEINH2	3251.73	3651.95
SS200000128TR_E2-11209.0	section 1	MEINH2	3456.78	3603.13
SS200000128TR_E2-11213.0	section 1	TEGLU10	6347.05	2753.62
SS200000128TR_E2-11214.0	section 1	TEGLU3	6376.35	2773.15
SS200000128TR_E2-11215.0	section 1	TEGLU8	7714.07	2929.38
SS200000128TR_E2-11216.0	section 1	MEGLU3	2338.76	3622.66
SS200000128TR_E2-11218.0	section 1	MOL1	3344.49	3632.42
SS200000128TR_E2-11221.0	section 1	ACNT1	4550.4	2704.8
SS200000128TR_E2-11229.0	section 1	TEGLU8	7616.43	2919.62
SS200000128TR_E2-11230.0	section 1	ACTE2	7928.89	2948.91
SS200000128TR_E2-11233.0	section 1	TEGLU7	8094.88	2958.68
SS200000128TR_E2-11237.0	section 1	MEINH2	2426.64	3632.42
SS200000128TR_E2-1124.0	section 1	TEGLU8	3140.04	1575.74
SS200000128TR_E2-11242.0	section 1	ACNT2	3966.19	3335.62
SS200000128TR_E2-11243.0	section 1	MEINH2	3980.81	3319.96
SS200000128TR_E2-11245.0	section 1	TEGLU3	4413.7	2836.62
SS200000128TR_E2-11250.0	section 1	ACNT2	3139.44	3663.34
SS200000128TR_E2-11251.0	section 1	MEINH2	3307.06	3638.93
SS200000128TR_E2-11253.0	section 1	ACNT2	3495.84	3603.13
SS200000128TR_E2-11254.0	section 1	ACNT2	4111	3188.14
SS200000128TR_E2-11257.0	section 1	MOL1	4931.21	2529.04
SS200000128TR_E2-1126.0	section 1	TEGLU8	3261.49	1445.19
SS200000128TR_E2-11270.0	section 1	ACNT2	3655.87	3523.93
SS200000128TR_E2-11271.0	section 1	TEGLU4	4208.64	3081.95
SS200000128TR_E2-11272.0	section 1	TEGLU6	4242.28	3030.28
SS200000128TR_E2-11275.0	section 1	TEGLU3	5946.71	2685.27
SS200000128TR_E2-11279.0	section 1	TEGLU7	8338.99	3007.5
SS200000128TR_E2-11284.0	section 1	TEGLU4	4169.59	3134.43
SS200000128TR_E2-11291.0	section 1	TEGLU3	5883.24	2685.27
SS200000128TR_E2-11292.0	section 1	TEGLU3	6639.98	2821.97
SS200000128TR_E2-11298.0	section 1	TEGLU7	8378.05	3007.5
SS200000128TR_E2-11305.0	section 1	TEGLU4	4345.35	2929.38
SS200000128TR_E2-11313.0	section 1	TEINH1	2289.93	3622.66
SS200000128TR_E2-11314.0	section 1	MOL1	2822.1	3681.24
SS200000128TR_E2-11317.0	section 1	MOL1	4628.51	2655.98
SS200000128TR_E2-11319.0	section 1	TEGLU10	6493.52	2812.21
SS200000128TR_E2-11329.0	section 1	MOL1	3551.17	3580.34
SS200000128TR_E2-1133.0	section 1	TEGLU7	2656.67	1986.95
SS200000128TR_E2-11334.0	section 1	TEGLU4	4380.33	2903.55
SS200000128TR_E2-11338.0	section 1	TEGLU11	7098.91	2880.56
SS200000128TR_E2-11346.0	section 1	ACTE1	5429.2	2597.39
SS200000128TR_E2-11348.0	section 1	TEGLU3	5692.84	2655.98
SS200000128TR_E2-11350.0	section 1	TEGLU3	6366.58	2792.68
SS200000128TR_E2-11351.0	section 1	TEGLU10	6698.57	2841.5
SS200000128TR_E2-11352.0	section 1	TEGLU10	7011.03	2870.8
SS200000128TR_E2-11355.0	section 1	TEINH1	2343.64	3642.18
SS200000128TR_E2-1136.0	section 1	TEGLU7	3388.43	1318.25
SS200000128TR_E2-11360.0	section 1	MEINH2	3451.09	3621.84
SS200000128TR_E2-11362.0	section 1	MOL1	3564.19	3583.6
SS200000128TR_E2-11363.0	section 1	ACNT2	3949.95	3349.25
SS200000128TR_E2-11367.0	section 1	ACNT1	6444.7	2802.44
SS200000128TR_E2-11368.0	section 1	TEGLU4	7128.21	2890.32
SS200000128TR_E2-1137.0	section 1	TEGLU8	3490.96	1227.93
SS200000128TR_E2-11370.0	section 1	MEINH2	3646.38	3549.42
SS200000128TR_E2-11373.0	section 1	TEGLU2	4433.23	2851.27
SS200000128TR_E2-1138.0	section 1	VLMC2	2480.54	2034.54
SS200000128TR_E2-11383.0	section 1	TEGLU3	6659.51	2831.74
SS200000128TR_E2-11387.0	section 1	MEINH2	3333.91	3651.14
SS200000128TR_E2-11388.0	section 1	ACNT2	3394.94	3638.93
SS200000128TR_E2-1139.0	section 1	TEGLU4	3075.97	1679.54
SS200000128TR_E2-11390.0	section 1	TEINH19	4237.94	3056.32
SS200000128TR_E2-11392.0	section 1	TEINH19	7050.09	2880.56
SS200000128TR_E2-11393.0	section 1	TEGLU7	7733.6	2948.91
SS200000128TR_E2-11394.0	section 1	TEGLU7	7782.42	2948.91
SS200000128TR_E2-11395.0	section 1	TEGLU8	7792.19	2958.68
SS200000128TR_E2-11402.0	section 1	TEGLU4	4140.29	3183.26
SS200000128TR_E2-11408.0	section 1	TEGLU3	6473.99	2821.97
SS200000128TR_E2-11414.0	section 1	MEINH2	3075.97	3700.77
SS200000128TR_E2-11415.0	section 1	MEINH2	3764.54	3491.02
SS200000128TR_E2-1142.0	section 1	TEGLU7	4823.8	888.617
SS200000128TR_E2-11422.0	section 1	MOL1	4921.45	2568.1
SS200000128TR_E2-11423.0	section 1	ACTE1	5966.24	2734.09
SS200000128TR_E2-11429.0	section 1	ACNT2	4560.16	2734.09
SS200000128TR_E2-11430.0	section 1	MOL1	4667.57	2655.98
SS200000128TR_E2-11431.0	section 1	TEGLU3	5985.77	2734.09
SS200000128TR_E2-11434.0	section 1	TEGLU8	7762.89	2958.68
SS200000128TR_E2-11436.0	section 1	MOL1	3007.62	3700.77
SS200000128TR_E2-11438.0	section 1	MEINH2	3632.54	3564.07
SS200000128TR_E2-11439.0	section 1	ACNT2	4286.76	3017.26
SS200000128TR_E2-11442.0	section 1	TEGLU3	5936.95	2724.33
SS200000128TR_E2-11445.0	section 1	ACNT1	2358.29	3651.95
SS200000128TR_E2-11447.0	section 1	ACNT2	3349.37	3661.71
SS200000128TR_E2-11448.0	section 1	TEINH1	3753.51	3500.6
SS200000128TR_E2-11449.0	section 1	VLMC2	4048.62	3288.37
SS200000128TR_E2-11450.0	section 1	ACNT2	4057.66	3269.69
SS200000128TR_E2-11454.0	section 1	MOL1	4501.58	2792.68
SS200000128TR_E2-11455.0	section 1	MOL1	5233.91	2577.86
SS200000128TR_E2-11458.0	section 1	TEGLU7	7919.12	2978.2
SS200000128TR_E2-11459.0	section 1	TEGLU7	8055.83	2987.97
SS200000128TR_E2-11461.0	section 1	TEINH1	2343.64	3651.95
SS200000128TR_E2-11463.0	section 1	MEINH2	2900.21	3710.54
SS200000128TR_E2-11464.0	section 1	MEINH2	2988.09	3700.77
SS200000128TR_E2-11466.0	section 1	ACNT2	3919.39	3393.18
SS200000128TR_E2-11475.0	section 1	MEINH2	3622.78	3573.83
SS200000128TR_E2-11477.0	section 1	TEGLU4	4159.82	3183.26
SS200000128TR_E2-11479.0	section 1	TEGLU3	6444.7	2831.74
SS200000128TR_E2-11481.0	section 1	TEGLU8	7811.72	2978.2
SS200000128TR_E2-11482.0	section 1	MOL1	2587.75	3691.01
SS200000128TR_E2-11484.0	section 1	ACNT2	3051.56	3710.54
SS200000128TR_E2-11485.0	section 1	ACNT2	3495.84	3632.42
SS200000128TR_E2-11486.0	section 1	MOL1	3603.25	3583.6
SS200000128TR_E2-11487.0	section 1	MOL1	4247.7	3085.61
SS200000128TR_E2-11492.0	section 1	ACTE1	7274.67	2929.38
SS200000128TR_E2-11495.0	section 1	ACNT2	2333.87	3661.71
SS200000128TR_E2-11497.0	section 1	MEINH2	3421.79	3651.14
SS200000128TR_E2-11498.0	section 1	MEINH2	3652.07	3564.07
SS200000128TR_E2-11499.0	section 1	ACNT2	3837.6	3466.43
SS200000128TR_E2-11501.0	section 1	VLMC2	4037.77	3300.18
SS200000128TR_E2-11503.0	section 1	MOL1	4872.62	2587.63
SS200000128TR_E2-11511.0	section 1	ACNT2	2226.47	3651.95
SS200000128TR_E2-11513.0	section 1	MEINH2	2558.46	3691.01
SS200000128TR_E2-11516.0	section 1	ACNT2	3541.41	3609.64
SS200000128TR_E2-11517.0	section 1	MEINH2	3583.72	3593.36
SS200000128TR_E2-1152.0	section 1	TEGLU8	3227.32	1498.89
SS200000128TR_E2-11523.0	section 1	MOL1	5922.3	2734.09
SS200000128TR_E2-11528.0	section 1	MEINH2	3671.6	3554.31
SS200000128TR_E2-1153.0	section 1	TEGLU8	3281.02	1435.43
SS200000128TR_E2-11530.0	section 1	TEGLU4	4325.82	3007.5
SS200000128TR_E2-11536.0	section 1	MEINH2	3437.25	3651.95
SS200000128TR_E2-11537.0	section 1	MEINH2	3756.23	3518.5
SS200000128TR_E2-11538.0	section 1	MEINH2	3769.24	3515.25
SS200000128TR_E2-11539.0	section 1	TEGLU4	4184.05	3162.64
SS200000128TR_E2-1154.0	section 1	TEGLU7	3456.78	1259.67
SS200000128TR_E2-11544.0	section 1	TEGLU3	6190.82	2802.44
SS200000128TR_E2-11549.0	section 1	ACNT2	4000.34	3342.74
SS200000128TR_E2-11551.0	section 1	MOL1	4599.22	2734.09
SS200000128TR_E2-11556.0	section 1	MEINH2	3691.13	3554.31
SS200000128TR_E2-11563.0	section 1	MEINH2	2714.69	3720.3
SS200000128TR_E2-11566.0	section 1	MEINH2	3551.17	3612.89
SS200000128TR_E2-11568.0	section 1	MEINH2	3642.31	3583.6
SS200000128TR_E2-11570.0	section 1	MEINH2	3880.45	3451.78
SS200000128TR_E2-11574.0	section 1	ACNT1	4501.58	2821.97
SS200000128TR_E2-11576.0	section 1	TEGLU10	6493.52	2861.03
SS200000128TR_E2-11582.0	section 1	ACNT2	3353.44	3680.43
SS200000128TR_E2-11583.0	section 1	ACNT2	3896.18	3437.13
SS200000128TR_E2-11588.0	section 1	TEGLU10	7167.26	2929.38
SS200000128TR_E2-11590.0	section 1	MOL1	2577.98	3710.54
SS200000128TR_E2-11591.0	section 1	MOL1	2900.21	3730.06
SS200000128TR_E2-11595.0	section 1	MOL1	3326.59	3687.75
SS200000128TR_E2-11596.0	section 1	MEINH2	3424.23	3668.22
SS200000128TR_E2-11599.0	section 1	TEGLU4	4262.17	3082.31
SS200000128TR_E2-1160.0	section 1	TEGLU7	2695.16	1972.47
SS200000128TR_E2-11601.0	section 1	MOL1	4989.8	2597.39
SS200000128TR_E2-11603.0	section 1	MOL1	5487.78	2655.98
SS200000128TR_E2-11605.0	section 1	TEGLU10	7142.85	2939.15
SS200000128TR_E2-11606.0	section 1	TEGLU4	7177.03	2939.15
SS200000128TR_E2-11608.0	section 1	ACTE1	7811.72	2997.73
SS200000128TR_E2-11614.0	section 1	TEGLU6	4203.22	3152.88
SS200000128TR_E2-11616.0	section 1	MOL1	5936.95	2763.39
SS200000128TR_E2-11623.0	section 1	ACNT2	3202.91	3710.54
SS200000128TR_E2-11624.0	section 1	MEINH2	3251.73	3710.54
SS200000128TR_E2-11628.0	section 1	TEGLU4	4360.81	2975.97
SS200000128TR_E2-11632.0	section 1	MOL1	5009.33	2597.39
SS200000128TR_E2-11635.0	section 1	TEGLU4	6884.1	2909.85
SS200000128TR_E2-11644.0	section 1	ACNT2	3115.03	3730.06
SS200000128TR_E2-11649.0	section 1	MOL1	4150.06	3232.08
SS200000128TR_E2-1165.0	section 1	TEGLU7	3324.96	1381.72
SS200000128TR_E2-11650.0	section 1	TEGLU4	4345.35	3000.17
SS200000128TR_E2-11653.0	section 1	TEGLU3	6288.47	2841.5
SS200000128TR_E2-11655.0	section 1	TEGLU10	6805.98	2909.85
SS200000128TR_E2-11659.0	section 1	ACNT2	3597.55	3617.77
SS200000128TR_E2-11662.0	section 1	MEINH2	3941.75	3417.6
SS200000128TR_E2-11663.0	section 1	TEGLU4	4257.47	3105.14
SS200000128TR_E2-11666.0	section 1	MOL1	5575.66	2685.27
SS200000128TR_E2-11673.0	section 1	ACNT1	3072.72	3736.57
SS200000128TR_E2-11677.0	section 1	MEINH2	3697.64	3570.58
SS200000128TR_E2-11678.0	section 1	ACNT2	4069.23	3303.68
SS200000128TR_E2-11680.0	section 1	TEGLU4	4189.11	3183.26
SS200000128TR_E2-11682.0	section 1	MOL1	5673.31	2724.33
SS200000128TR_E2-11687.0	section 1	TEINH19	7440.67	2978.2
SS200000128TR_E2-11688.0	section 1	TEGLU8	7479.73	2978.2
SS200000128TR_E2-11689.0	section 1	TEGLU7	8143.71	3046.56
SS200000128TR_E2-1169.0	section 1	TEGLU7	3583.72	1162.02
SS200000128TR_E2-11693.0	section 1	MEGLU3	2509.63	3710.54
SS200000128TR_E2-11696.0	section 1	MEINH2	3349.37	3700.77
SS200000128TR_E2-11697.0	section 1	ACNT1	3569.62	3628.08
SS200000128TR_E2-11700.0	section 1	TEINH19	4374.64	2968.44
SS200000128TR_E2-11702.0	section 1	TEGLU3	4501.58	2841.5
SS200000128TR_E2-11703.0	section 1	MOL1	4608.98	2753.62
SS200000128TR_E2-11704.0	section 1	ACTE1	5038.62	2607.16
SS200000128TR_E2-11707.0	section 1	TEGLU4	6542.34	2880.56
SS200000128TR_E2-11712.0	section 1	MEINH2	3085.73	3749.59
SS200000128TR_E2-11713.0	section 1	ACNT2	3139.44	3730.06
SS200000128TR_E2-11714.0	section 1	ACTE1	4218.41	3153.96
SS200000128TR_E2-11722.0	section 1	MEINH2	2470.58	3710.54
SS200000128TR_E2-11723.0	section 1	MEINH2	2753.74	3739.83
SS200000128TR_E2-11728.0	section 1	TEGLU4	4355.11	3002.62
SS200000128TR_E2-1173.0	section 1	TEGLU8	2753.74	1952.94
SS200000128TR_E2-11735.0	section 1	TEGLU7	8251.11	3066.08
SS200000128TR_E2-11736.0	section 1	TEGLU7	8299.94	3075.85
SS200000128TR_E2-11739.0	section 1	MEINH2	2353.4	3700.77
SS200000128TR_E2-1174.0	section 1	TEGLU4	2831.86	1913.88
SS200000128TR_E2-11740.0	section 1	MEINH2	2812.33	3749.59
SS200000128TR_E2-11741.0	section 1	MEINH2	3124.79	3739.83
SS200000128TR_E2-11742.0	section 1	MEINH2	3515.37	3661.71
SS200000128TR_E2-11745.0	section 1	ACTE1	4282.96	3088.16
SS200000128TR_E2-11747.0	section 1	TEGLU4	7313.73	2978.2
SS200000128TR_E2-11751.0	section 1	TEINH1	2402.23	3700.77
SS200000128TR_E2-1176.0	section 1	TEGLU7	4462.52	908.146
SS200000128TR_E2-11760.0	section 1	MEINH2	3251.73	3730.06
SS200000128TR_E2-11762.0	section 1	MEINH2	3427.49	3691.01
SS200000128TR_E2-11765.0	section 1	TEGLU4	4174.47	3202.69
SS200000128TR_E2-11766.0	section 1	TEGLU3	4192.37	3199.48
SS200000128TR_E2-11767.0	section 1	TEINH19	4247.7	3134.43
SS200000128TR_E2-1177.0	section 1	TEGLU7	4706.63	898.382
SS200000128TR_E2-11771.0	section 1	TEGLU3	7167.26	2958.68
SS200000128TR_E2-11776.0	section 1	ACNT2	3222.44	3730.06
SS200000128TR_E2-11777.0	section 1	MEINH2	3329.85	3720.3
SS200000128TR_E2-11778.0	section 1	MEINH2	3378.67	3700.77
SS200000128TR_E2-11779.0	section 1	ACNT1	3534.9	3651.95
SS200000128TR_E2-1178.0	section 1	ACTE1	2627.63	1998.69
SS200000128TR_E2-11780.0	section 1	TEINH1	3700.89	3583.6
SS200000128TR_E2-11781.0	section 1	TEGLU6	4184.23	3196.24
SS200000128TR_E2-11783.0	section 1	MOL1	4911.68	2626.68
SS200000128TR_E2-11784.0	section 1	ACTE1	5009.33	2616.92
SS200000128TR_E2-11785.0	section 1	TEGLU3	6454.46	2880.56
SS200000128TR_E2-11786.0	section 1	TEGLU8	7675.01	3007.5
SS200000128TR_E2-11789.0	section 1	MEGLU3	2831.86	3759.36
SS200000128TR_E2-11797.0	section 1	TEGLU7	8065.59	3056.32
SS200000128TR_E2-11804.0	section 1	MEINH2	3388.43	3710.54
SS200000128TR_E2-11805.0	section 1	MOL1	3681.36	3603.13
SS200000128TR_E2-11806.0	section 1	ACNT2	3866.89	3495.72
SS200000128TR_E2-11807.0	section 1	ACNT2	4409.9	2958.74
SS200000128TR_E2-1181.0	section 1	TEGLU8	3271.26	1464.72
SS200000128TR_E2-11812.0	section 1	TEGLU3	6166.41	2841.5
SS200000128TR_E2-11816.0	section 1	ACNT2	3154.09	3749.59
SS200000128TR_E2-11818.0	section 1	ACNT2	4018.96	3368.42
SS200000128TR_E2-11819.0	section 1	HBGLU7	4203.74	3186.47
SS200000128TR_E2-1182.0	section 1	TEGLU8	3281.02	1454.95
SS200000128TR_E2-11821.0	section 1	ACTE1	5106.97	2626.68
SS200000128TR_E2-11822.0	section 1	ACTE1	5214.38	2636.45
SS200000128TR_E2-11824.0	section 1	TEGLU3	6210.35	2851.27
SS200000128TR_E2-11828.0	section 1	MEINH2	2421.75	3720.3
SS200000128TR_E2-11829.0	section 1	MEINH2	3115.03	3749.59
SS200000128TR_E2-11830.0	section 1	MOL1	3180.12	3746.34
SS200000128TR_E2-11834.0	section 1	TEGLU7	8046.06	3056.32
SS200000128TR_E2-1184.0	section 1	TEGLU7	4980.03	898.382
SS200000128TR_E2-11840.0	section 1	TEGLU4	4212.98	3190.85
SS200000128TR_E2-11841.0	section 1	TEGLU4	4423.46	2939.15
SS200000128TR_E2-11844.0	section 1	MOL1	6415.4	2890.32
SS200000128TR_E2-11846.0	section 1	MEINH2	3720.42	3593.36
SS200000128TR_E2-11851.0	section 1	ACTE1	5116.73	2646.21
SS200000128TR_E2-11855.0	section 1	TEGLU3	6962.21	2958.68
SS200000128TR_E2-11856.0	section 1	TEGLU4	7040.33	2968.44
SS200000128TR_E2-11857.0	section 1	TEGLU4	7303.97	2987.97
SS200000128TR_E2-11858.0	section 1	TEGLU4	7352.79	2997.73
SS200000128TR_E2-1186.0	section 1	TEGLU4	2940.24	1822.79
SS200000128TR_E2-11862.0	section 1	TEINH1	2817.21	3769.12
SS200000128TR_E2-11867.0	section 1	MEINH2	3632.54	3632.42
SS200000128TR_E2-1187.0	section 1	TEGLU7	3202.91	1542.83
SS200000128TR_E2-11870.0	section 1	TEGLU2	4231.43	3166.98
SS200000128TR_E2-11871.0	section 1	TEGLU4	4442.99	2939.15
SS200000128TR_E2-11874.0	section 1	MOL1	6093.18	2841.5
SS200000128TR_E2-1188.0	section 1	TEGLU8	3544.66	1201.08
SS200000128TR_E2-11880.0	section 1	MEGLU3	2343.64	3710.54
SS200000128TR_E2-11887.0	section 1	MOL1	4544.97	2839.33
SS200000128TR_E2-11888.0	section 1	ACTE1	5087.44	2636.45
SS200000128TR_E2-11891.0	section 1	TEGLU3	6278.7	2870.8
SS200000128TR_E2-11894.0	section 1	ACNT1	3671.6	3612.89
SS200000128TR_E2-11896.0	section 1	TEINH19	4419.66	2962.34
SS200000128TR_E2-11899.0	section 1	TEGLU8	7655.48	3027.03
SS200000128TR_E2-11902.0	section 1	MEINH2	3056.44	3769.12
SS200000128TR_E2-11903.0	section 1	MEINH2	3217.55	3749.59
SS200000128TR_E2-11904.0	section 1	ACNT2	3300.55	3739.83
SS200000128TR_E2-11908.0	section 1	TEGLU3	4184.23	3221.59
SS200000128TR_E2-11909.0	section 1	TEGLU4	4394.17	2997.73
SS200000128TR_E2-1191.0	section 1	ACTE1	4062.18	966.733
SS200000128TR_E2-11910.0	section 1	TEGLU7	7792.19	3036.79
SS200000128TR_E2-11913.0	section 1	ACNT2	3707.4	3603.13
SS200000128TR_E2-11922.0	section 1	TEGLU3	6142	2861.03
SS200000128TR_E2-11925.0	section 1	MEINH2	2597.51	3759.36
SS200000128TR_E2-11927.0	section 1	ACNT2	3447.02	3710.54
SS200000128TR_E2-11929.0	section 1	ACNT2	4013.35	3398.07
SS200000128TR_E2-11933.0	section 1	TEGLU7	8094.88	3075.85
SS200000128TR_E2-11935.0	section 1	TEINH1	2363.17	3730.06
SS200000128TR_E2-11936.0	section 1	MEINH2	2558.46	3749.59
SS200000128TR_E2-11938.0	section 1	MEINH2	3244.14	3758.27
SS200000128TR_E2-11939.0	section 1	ACNT2	3905.95	3485.95
SS200000128TR_E2-11941.0	section 1	TEGLU11	4193.82	3221.95
SS200000128TR_E2-11944.0	section 1	TEGLU4	4409.63	2985.73
SS200000128TR_E2-11949.0	section 1	TEGLU8	8055.83	3075.85
SS200000128TR_E2-11953.0	section 1	TEINH1	2812.33	3778.89
SS200000128TR_E2-11954.0	section 1	TEINH1	3115.03	3769.12
SS200000128TR_E2-1196.0	section 1	TEGLU7	3320.08	1406.13
SS200000128TR_E2-11961.0	section 1	TEINH19	6874.33	2968.44
SS200000128TR_E2-11969.0	section 1	MEINH2	3720.42	3603.13
SS200000128TR_E2-11970.0	section 1	MEINH2	3852.78	3529.35
SS200000128TR_E2-11971.0	section 1	HBGLU7	4174.47	3246.42
SS200000128TR_E2-11972.0	section 1	MOL1	4599.22	2812.21
SS200000128TR_E2-11975.0	section 1	TEGLU4	7303.97	3017.26
SS200000128TR_E2-11977.0	section 1	TEINH1	2333.87	3730.06
SS200000128TR_E2-11979.0	section 1	MEINH2	3382.46	3738.74
SS200000128TR_E2-11980.0	section 1	MEINH2	3424.23	3726.81
SS200000128TR_E2-11982.0	section 1	ACNT2	3681.36	3632.42
SS200000128TR_E2-11986.0	section 1	ACNT2	4446.24	2958.68
SS200000128TR_E2-1199.0	section 1	TEGLU7	4906.68	903.264
SS200000128TR_E2-11991.0	section 1	TEGLU4	7523.67	3036.79
SS200000128TR_E2-11993.0	section 1	TEGLU7	8251.11	3105.14
SS200000128TR_E2-11997.0	section 1	ACNT2	3730.19	3603.13
SS200000128TR_E2-11998.0	section 1	MEINH2	3759.48	3593.36
SS200000128TR_E2-11999.0	section 1	MOL1	3818.07	3554.31
SS200000128TR_E2-12001.0	section 1	ACTE1	5165.56	2665.74
SS200000128TR_E2-12002.0	section 1	ACNT2	5214.38	2675.51
SS200000128TR_E2-12003.0	section 1	ACTE1	6122.47	2870.8
SS200000128TR_E2-12006.0	section 1	TEGLU3	6639.98	2948.91
SS200000128TR_E2-12007.0	section 1	TEGLU7	8299.94	3114.91
SS200000128TR_E2-12014.0	section 1	MOL1	4652.92	2777.42
SS200000128TR_E2-12015.0	section 1	MOL1	5868.6	2821.97
SS200000128TR_E2-12019.0	section 1	TEGLU8	8094.88	3085.61
SS200000128TR_E2-1202.0	section 1	TEGLU7	2704.92	1972.47
SS200000128TR_E2-12023.0	section 1	TEGLU6	4364.87	3046.56
SS200000128TR_E2-12026.0	section 1	MOL1	5185.09	2675.51
SS200000128TR_E2-12031.0	section 1	MEINH2	2558.46	3759.36
SS200000128TR_E2-12035.0	section 1	MOL1	5604.96	2773.15
SS200000128TR_E2-12036.0	section 1	ACTE1	6093.18	2870.8
SS200000128TR_E2-12037.0	section 1	MOL1	6151.76	2890.32
SS200000128TR_E2-12038.0	section 1	MOL1	6171.29	2880.56
SS200000128TR_E2-12041.0	section 1	MEGLU3	2509.63	3769.12
SS200000128TR_E2-12042.0	section 1	TEINH1	3036.91	3798.42
SS200000128TR_E2-12044.0	section 1	ACNT2	3896.18	3515.25
SS200000128TR_E2-12046.0	section 1	MEINH2	4003.59	3437.13
SS200000128TR_E2-1205.0	section 1	TEGLU7	4550.4	908.146
SS200000128TR_E2-12050.0	section 1	MOL1	5487.78	2743.86
SS200000128TR_E2-12065.0	section 1	TEGLU4	7040.33	2997.73
SS200000128TR_E2-12066.0	section 1	MEINH2	2311.09	3736.57
SS200000128TR_E2-12067.0	section 1	MEINH2	2324.11	3749.59
SS200000128TR_E2-12068.0	section 1	MEINH2	3339.61	3759.36
SS200000128TR_E2-12071.0	section 1	VLMC2	4302.58	3127.25
SS200000128TR_E2-12076.0	section 1	MOL1	6044.36	2870.8
SS200000128TR_E2-12079.0	section 1	TEGLU3	6805.98	2978.2
SS200000128TR_E2-12082.0	section 1	TEGLU7	8387.82	3144.2
SS200000128TR_E2-12085.0	section 1	ACNT1	3014.13	3795.16
SS200000128TR_E2-12091.0	section 1	ACTE1	5312.02	2714.56
SS200000128TR_E2-12092.0	section 1	MOL1	6063.88	2870.8
SS200000128TR_E2-12093.0	section 1	MOL1	6132.23	2890.32
SS200000128TR_E2-12096.0	section 1	ACNT1	2109.29	3710.54
SS200000128TR_E2-12099.0	section 1	ACNT1	2851.39	3808.18
SS200000128TR_E2-12100.0	section 1	ACNT2	3134.56	3788.65
SS200000128TR_E2-12101.0	section 1	ACNT2	3491.5	3725.73
SS200000128TR_E2-12108.0	section 1	MOL1	4712.73	2770.56
SS200000128TR_E2-12110.0	section 1	MOL1	4823.8	2724.33
SS200000128TR_E2-12116.0	section 1	TEGLU4	7089.15	3017.26
SS200000128TR_E2-12117.0	section 1	TEGLU4	7167.26	3017.26
SS200000128TR_E2-12121.0	section 1	ACNT2	3281.02	3778.89
SS200000128TR_E2-12122.0	section 1	ACNT2	3359.14	3759.36
SS200000128TR_E2-12123.0	section 1	MEINH2	3407.96	3749.59
SS200000128TR_E2-12124.0	section 1	ACNT2	3802.33	3587.4
SS200000128TR_E2-12125.0	section 1	TEINH19	4154.94	3298.05
SS200000128TR_E2-12126.0	section 1	MOL1	5277.85	2707.24
SS200000128TR_E2-1213.0	section 1	TEGLU8	3202.91	1562.36
SS200000128TR_E2-12136.0	section 1	TEINH1	2568.22	3778.89
SS200000128TR_E2-1214.0	section 1	TEGLU8	3310.32	1425.66
SS200000128TR_E2-12140.0	section 1	MOL1	4316.05	3117.35
SS200000128TR_E2-12141.0	section 1	VLMC2	5175.32	2695.04
SS200000128TR_E2-12143.0	section 1	TEGLU3	6532.58	2958.68
SS200000128TR_E2-12149.0	section 1	MEINH2	3414.47	3746.34
SS200000128TR_E2-1215.0	section 1	TEGLU7	4433.23	927.675
SS200000128TR_E2-12150.0	section 1	MEINH2	3837.6	3564.07
SS200000128TR_E2-12154.0	section 1	TEGLU4	4198.88	3246.73
SS200000128TR_E2-12165.0	section 1	ACNT1	3813.73	3573.83
SS200000128TR_E2-12167.0	section 1	ACTE1	4618.75	2831.74
SS200000128TR_E2-12170.0	section 1	ACTE1	5858.83	2841.5
SS200000128TR_E2-12171.0	section 1	MOL1	6083.41	2900.09
SS200000128TR_E2-12173.0	section 1	TEGLU11	7128.21	3027.03
SS200000128TR_E2-12174.0	section 1	TEGLU8	7860.54	3085.61
SS200000128TR_E2-12179.0	section 1	MEINH2	3945	3505.48
SS200000128TR_E2-1218.0	section 1	TEGLU8	2747.74	1965.93
SS200000128TR_E2-12180.0	section 1	ACNT2	4018.32	3437.06
SS200000128TR_E2-12181.0	section 1	MOL1	4696.86	2782.92
SS200000128TR_E2-12189.0	section 1	MOL1	2958.8	3817.94
SS200000128TR_E2-12190.0	section 1	MOL1	3652.07	3661.71
SS200000128TR_E2-12191.0	section 1	TEINH1	3827.83	3583.6
SS200000128TR_E2-12193.0	section 1	MOL1	5448.73	2753.62
SS200000128TR_E2-12195.0	section 1	MOL1	6142	2909.85
SS200000128TR_E2-12196.0	section 1	MOL1	6171.29	2919.62
SS200000128TR_E2-12199.0	section 1	TEGLU7	8417.11	3163.73
SS200000128TR_E2-1220.0	section 1	MOL1	2874.17	1891.1
SS200000128TR_E2-12200.0	section 1	TEGLU8	8465.93	3163.73
SS200000128TR_E2-12204.0	section 1	ACNT2	2919.74	3817.94
SS200000128TR_E2-12209.0	section 1	MEINH2	3892.93	3534.78
SS200000128TR_E2-12225.0	section 1	TEGLU8	7489.49	3066.08
SS200000128TR_E2-12232.0	section 1	MEINH2	3341.78	3787.57
SS200000128TR_E2-12233.0	section 1	HBGLU7	4193.99	3270.41
SS200000128TR_E2-12238.0	section 1	ACNT2	2431.52	3778.89
SS200000128TR_E2-12239.0	section 1	MOL1	3193.14	3808.18
SS200000128TR_E2-1224.0	section 1	TEGLU8	3505.6	1240.14
SS200000128TR_E2-12241.0	section 1	MEINH2	3876.65	3564.07
SS200000128TR_E2-12244.0	section 1	TEGLU4	4472.28	2983.09
SS200000128TR_E2-12248.0	section 1	ACTE1	5058.15	2704.8
SS200000128TR_E2-12250.0	section 1	MOL1	5507.31	2782.92
SS200000128TR_E2-12252.0	section 1	MOL1	6054.12	2900.09
SS200000128TR_E2-12259.0	section 1	TEGLU6	4325.82	3134.43
SS200000128TR_E2-12265.0	section 1	ACNT2	2294.82	3759.36
SS200000128TR_E2-12267.0	section 1	ACNT2	3095.5	3817.94
SS200000128TR_E2-12272.0	section 1	TEGLU4	4429.16	3027.84
SS200000128TR_E2-12276.0	section 1	MOL1	6317.76	2948.91
SS200000128TR_E2-12282.0	section 1	TEGLU10	4198.88	3269.92
SS200000128TR_E2-12284.0	section 1	TEGLU3	4501.58	2953.79
SS200000128TR_E2-12287.0	section 1	TEGLU8	7801.95	3105.14
SS200000128TR_E2-12291.0	section 1	MEINH2	3521.88	3736.57
SS200000128TR_E2-12292.0	section 1	MEINH2	3544.66	3730.06
SS200000128TR_E2-12293.0	section 1	MOL1	3818.07	3612.89
SS200000128TR_E2-12296.0	section 1	MOL1	4662.51	2821.61
SS200000128TR_E2-12307.0	section 1	MEINH2	3590.23	3717.05
SS200000128TR_E2-12308.0	section 1	ACNT1	3896.18	3554.31
SS200000128TR_E2-12309.0	section 1	VLMC2	4067.14	3417.36
SS200000128TR_E2-12313.0	section 1	MOL1	5614.72	2821.97
SS200000128TR_E2-12317.0	section 1	TEGLU4	6483.75	2978.2
SS200000128TR_E2-1232.0	section 1	ACTE2	3456.78	1298.72
SS200000128TR_E2-12324.0	section 1	MEINH2	2411.99	3788.65
SS200000128TR_E2-12325.0	section 1	TEINH1	2792.8	3827.71
SS200000128TR_E2-12329.0	section 1	MOL1	4843.33	2753.62
SS200000128TR_E2-12331.0	section 1	MOL1	5087.44	2724.33
SS200000128TR_E2-12333.0	section 1	ACNT1	5731.89	2851.27
SS200000128TR_E2-12336.0	section 1	MEGLU3	2743.98	3827.71
SS200000128TR_E2-12337.0	section 1	MEINH2	3105.26	3827.71
SS200000128TR_E2-12341.0	section 1	TEGLU6	4223.11	3261.19
SS200000128TR_E2-12343.0	section 1	MOL1	6425.17	2978.2
SS200000128TR_E2-12347.0	section 1	ACNT2	2826.98	3827.71
SS200000128TR_E2-12348.0	section 1	ACNT2	3691.13	3681.24
SS200000128TR_E2-12351.0	section 1	MEINH2	3993.83	3485.95
SS200000128TR_E2-12352.0	section 1	ACNT2	4023.12	3456.66
SS200000128TR_E2-12354.0	section 1	MOL1	6024.83	2919.62
SS200000128TR_E2-12356.0	section 1	TEGLU8	7928.89	3124.67
SS200000128TR_E2-12359.0	section 1	MEINH2	3491.5	3755.02
SS200000128TR_E2-12360.0	section 1	MEINH2	3890.21	3559.19
SS200000128TR_E2-12361.0	section 1	MEINH2	3920.77	3534.78
SS200000128TR_E2-12363.0	section 1	TEINH19	4355.11	3119.79
SS200000128TR_E2-12364.0	section 1	MOL1	5878.36	2890.32
SS200000128TR_E2-1237.0	section 1	TEGLU4	2993.46	1798.26
SS200000128TR_E2-12370.0	section 1	MEINH2	2861.15	3837.47
SS200000128TR_E2-12372.0	section 1	MEINH2	3071.09	3837.47
SS200000128TR_E2-12373.0	section 1	MEINH2	3427.49	3788.65
SS200000128TR_E2-12374.0	section 1	MOL1	3443.76	3775.63
SS200000128TR_E2-12377.0	section 1	MOL1	4823.8	2763.39
SS200000128TR_E2-12378.0	section 1	MOL1	5404.79	2782.92
SS200000128TR_E2-12379.0	section 1	MOL1	6542.34	2997.73
SS200000128TR_E2-12380.0	section 1	TEGLU2	6864.57	3036.79
SS200000128TR_E2-12381.0	section 1	TEINH19	7469.96	3085.61
SS200000128TR_E2-12387.0	section 1	MEINH2	3124.79	3837.47
SS200000128TR_E2-12388.0	section 1	ACNT2	3564.19	3739.83
SS200000128TR_E2-12389.0	section 1	TEGLU10	4194	3306.91
SS200000128TR_E2-12392.0	section 1	MOL1	5761.19	2880.56
SS200000128TR_E2-12393.0	section 1	MOL1	5888.12	2900.09
SS200000128TR_E2-12394.0	section 1	TEGLU3	6473.99	2997.73
SS200000128TR_E2-12401.0	section 1	MEINH2	3388.43	3798.42
SS200000128TR_E2-12402.0	section 1	MEINH2	3671.6	3700.77
SS200000128TR_E2-12405.0	section 1	MOL1	5448.73	2792.68
SS200000128TR_E2-12411.0	section 1	MEINH2	2558.46	3817.94
SS200000128TR_E2-12412.0	section 1	MOL1	3349.37	3798.42
SS200000128TR_E2-12413.0	section 1	ACNT2	3476.31	3769.12
SS200000128TR_E2-12415.0	section 1	MOL1	3639.05	3707.28
SS200000128TR_E2-12416.0	section 1	ACNT2	3700.89	3681.24
SS200000128TR_E2-12417.0	section 1	ACNT2	4047.71	3446.53
SS200000128TR_E2-12419.0	section 1	TEGLU4	4497.78	2981.87
SS200000128TR_E2-12427.0	section 1	ACTE1	8612.4	3222.31
SS200000128TR_E2-12429.0	section 1	MEINH2	2285.05	3778.89
SS200000128TR_E2-1243.0	section 1	TEGLU7	4720.73	913.571
SS200000128TR_E2-12433.0	section 1	ACNT2	3202.91	3827.71
SS200000128TR_E2-12435.0	section 1	ACNT2	3281.02	3817.94
SS200000128TR_E2-12436.0	section 1	MEINH2	3424.23	3785.4
SS200000128TR_E2-12437.0	section 1	MEINH2	3945	3534.78
SS200000128TR_E2-12438.0	section 1	MOL1	5370.61	2773.15
SS200000128TR_E2-12439.0	section 1	MOL1	5976	2919.62
SS200000128TR_E2-12442.0	section 1	MEINH2	2411.99	3808.18
SS200000128TR_E2-12445.0	section 1	ACNT2	3521.88	3765.87
SS200000128TR_E2-12447.0	section 1	MEINH2	3931.98	3547.8
SS200000128TR_E2-12448.0	section 1	VLMC2	4081.71	3427.37
SS200000128TR_E2-12454.0	section 1	MEINH2	3310.32	3817.94
SS200000128TR_E2-12455.0	section 1	ACNT2	3632.54	3720.3
SS200000128TR_E2-12461.0	section 1	ACNT1	6234.76	2978.2
SS200000128TR_E2-12463.0	section 1	ACNT1	2060.47	3749.59
SS200000128TR_E2-12464.0	section 1	ACNT1	2454.84	3811.71
SS200000128TR_E2-12466.0	section 1	ACNT2	3183.38	3837.47
SS200000128TR_E2-12467.0	section 1	MOL1	3456.78	3788.65
SS200000128TR_E2-1247.0	section 1	TEGLU8	3222.44	1542.83
SS200000128TR_E2-12472.0	section 1	TEINH1	3999.25	3495.72
SS200000128TR_E2-12476.0	section 1	MOL1	4940.98	2753.62
SS200000128TR_E2-12477.0	section 1	TEGLU3	6600.93	3027.03
SS200000128TR_E2-1248.0	section 1	TEGLU7	3471.43	1284.08
SS200000128TR_E2-12480.0	section 1	TEINH19	7469.96	3105.14
SS200000128TR_E2-12484.0	section 1	MEINH2	2812.33	3857
SS200000128TR_E2-12496.0	section 1	MOL1	6239.64	2978.2
SS200000128TR_E2-12497.0	section 1	MOL1	6532.58	3017.26
SS200000128TR_E2-12499.0	section 1	MOL1	7284.44	3095.38
SS200000128TR_E2-12501.0	section 1	TEGLU7	8212.06	3173.49
SS200000128TR_E2-12503.0	section 1	ACNT2	1982.35	3749.59
SS200000128TR_E2-12504.0	section 1	MEINH2	3417.73	3798.42
SS200000128TR_E2-12505.0	section 1	MOL1	3685.16	3709.45
SS200000128TR_E2-12508.0	section 1	ACTE1	4622	2900.09
SS200000128TR_E2-12510.0	section 1	MOL1	5390.14	2792.68
SS200000128TR_E2-12511.0	section 1	MOL1	5683.07	2870.8
SS200000128TR_E2-12513.0	section 1	TEGLU3	6473.99	3007.5
SS200000128TR_E2-12516.0	section 1	MEINH2	2216.7	3788.65
SS200000128TR_E2-12519.0	section 1	MEINH2	3290.79	3837.47
SS200000128TR_E2-12520.0	section 1	MOL1	3813.73	3637.85
SS200000128TR_E2-12529.0	section 1	ACNT2	2926.64	3860.47
SS200000128TR_E2-12530.0	section 1	ACNT2	3827.83	3632.42
SS200000128TR_E2-12532.0	section 1	MOL1	5722.13	2890.32
SS200000128TR_E2-12533.0	section 1	TEGLU3	6571.63	3036.79
SS200000128TR_E2-12534.0	section 1	TEGLU4	7040.33	3075.85
SS200000128TR_E2-12544.0	section 1	VLMC2	4069.23	3446.89
SS200000128TR_E2-12546.0	section 1	ACNT1	4882.39	2782.92
SS200000128TR_E2-12547.0	section 1	MOL1	5517.08	2841.5
SS200000128TR_E2-12548.0	section 1	MOL1	5878.36	2929.38
SS200000128TR_E2-12549.0	section 1	MOL1	6298.23	2997.73
SS200000128TR_E2-12550.0	section 1	TEGLU10	6981.74	3075.85
SS200000128TR_E2-12555.0	section 1	MEINH2	2587.75	3847.24
SS200000128TR_E2-12559.0	section 1	ACNT1	4120.76	3417.6
SS200000128TR_E2-12560.0	section 1	MOL1	4267.23	3271.14
SS200000128TR_E2-12563.0	section 1	MOL1	4644.25	2885.44
SS200000128TR_E2-12565.0	section 1	MOL1	6259.17	2997.73
SS200000128TR_E2-12568.0	section 1	MEINH2	2285.05	3798.42
SS200000128TR_E2-12571.0	section 1	ACNT2	3349.37	3817.94
SS200000128TR_E2-12576.0	section 1	TEINH19	4403.93	3114.91
SS200000128TR_E2-12578.0	section 1	ACNT2	5438.96	2821.97
SS200000128TR_E2-12586.0	section 1	MEINH2	2734.22	3866.77
SS200000128TR_E2-12587.0	section 1	ACNT2	2870.92	3866.77
SS200000128TR_E2-1259.0	section 1	TEGLU8	2681.58	1996.53
SS200000128TR_E2-12590.0	section 1	MOL1	4823.8	2802.44
SS200000128TR_E2-12592.0	section 1	MOL1	5624.48	2880.56
SS200000128TR_E2-12593.0	section 1	MOL1	5785.6	2909.85
SS200000128TR_E2-12596.0	section 1	TEGLU7	8368.29	3212.55
SS200000128TR_E2-12603.0	section 1	ACNT1	3843.02	3632.42
SS200000128TR_E2-12605.0	section 1	TEGLU6	4208.64	3329.72
SS200000128TR_E2-1261.0	section 1	TEGLU8	2718.45	1985.47
SS200000128TR_E2-12618.0	section 1	MEINH2	3310.32	3837.47
SS200000128TR_E2-12619.0	section 1	ACNT2	3753.78	3686.12
SS200000128TR_E2-1262.0	section 1	TEGLU4	3008.59	1783.73
SS200000128TR_E2-12622.0	section 1	MOL1	5409.67	2821.97
SS200000128TR_E2-12623.0	section 1	MOL1	5849.07	2939.15
SS200000128TR_E2-12624.0	section 1	TEGLU4	7011.03	3085.61
SS200000128TR_E2-12628.0	section 1	ACNT2	3424.23	3814.69
SS200000128TR_E2-12632.0	section 1	MOL1	5575.66	2880.56
SS200000128TR_E2-12634.0	section 1	MEINH2	2294.82	3817.94
SS200000128TR_E2-12640.0	section 1	MOL1	5497.55	2851.27
SS200000128TR_E2-12644.0	section 1	TEGLU8	7948.42	3163.73
SS200000128TR_E2-12648.0	section 1	HBGLU7	4237.94	3310.19
SS200000128TR_E2-12663.0	section 1	MOL1	6307.99	3027.03
SS200000128TR_E2-1267.0	section 1	TEGLU4	2870.92	1913.88
SS200000128TR_E2-12673.0	section 1	MOL1	6200.59	3007.5
SS200000128TR_E2-12678.0	section 1	MEINH2	2206.94	3808.18
SS200000128TR_E2-1268.0	section 1	TEGLU4	3066.21	1747.89
SS200000128TR_E2-12680.0	section 1	MEINH2	3652.07	3759.36
SS200000128TR_E2-12683.0	section 1	ACNT1	4189.11	3359.02
SS200000128TR_E2-12684.0	section 1	ACNT1	4198.88	3349.25
SS200000128TR_E2-12687.0	section 1	MOL1	5355.96	2821.97
SS200000128TR_E2-12691.0	section 1	TEGLU3	6835.27	3085.61
SS200000128TR_E2-12700.0	section 1	MOL1	3745.38	3706.2
SS200000128TR_E2-12702.0	section 1	MOL1	4940.98	2802.44
SS200000128TR_E2-12703.0	section 1	MOL1	5878.36	2968.44
SS200000128TR_E2-12705.0	section 1	MOL1	6122.47	2997.73
SS200000128TR_E2-12710.0	section 1	VLMC2	4038.01	3508.62
SS200000128TR_E2-12713.0	section 1	TEGLU24	6220.11	3027.03
SS200000128TR_E2-12719.0	section 1	MEINH2	2988.09	3886.3
SS200000128TR_E2-12724.0	section 1	MOL1	4726.16	2870.8
SS200000128TR_E2-12727.0	section 1	TEGLU10	7098.91	3114.91
SS200000128TR_E2-12729.0	section 1	TEGLU7	8055.83	3202.79
SS200000128TR_E2-12732.0	section 1	MEINH2	2382.7	3837.47
SS200000128TR_E2-12733.0	section 1	MEINH2	3307.06	3853.75
SS200000128TR_E2-12735.0	section 1	TEGLU4	4452.75	3095.38
SS200000128TR_E2-12736.0	section 1	MOL1	4599.22	2958.68
SS200000128TR_E2-12742.0	section 1	MEINH2	2727.71	3873.28
SS200000128TR_E2-12743.0	section 1	ACNT2	2929.5	3886.3
SS200000128TR_E2-12744.0	section 1	ACNT2	3021.45	3885.48
SS200000128TR_E2-12745.0	section 1	MEGLU1	3261.49	3866.77
SS200000128TR_E2-12746.0	section 1	MEINH2	3281.02	3866.77
SS200000128TR_E2-12748.0	section 1	MOL1	3901.61	3612.89
SS200000128TR_E2-1275.0	section 1	TEGLU8	3974.3	1025.32
SS200000128TR_E2-12757.0	section 1	MOL1	6513.05	3066.08
SS200000128TR_E2-12759.0	section 1	MEINH2	3144.32	3886.3
SS200000128TR_E2-1276.0	section 1	TEGLU8	4218.41	966.733
SS200000128TR_E2-12760.0	section 1	MOL1	5546.37	2900.09
SS200000128TR_E2-12762.0	section 1	MOL1	5849.07	2978.2
SS200000128TR_E2-12764.0	section 1	TEGLU11	7118.44	3124.67
SS200000128TR_E2-12766.0	section 1	MOL1	3066.21	3896.06
SS200000128TR_E2-12767.0	section 1	MOL1	3437.25	3837.47
SS200000128TR_E2-12768.0	section 1	ACNT2	3505.6	3817.94
SS200000128TR_E2-12769.0	section 1	MEINH2	3525.13	3817.94
SS200000128TR_E2-12771.0	section 1	VLMC2	4097.08	3469.31
SS200000128TR_E2-12772.0	section 1	TEGLU6	4419.66	3134.43
SS200000128TR_E2-12774.0	section 1	TEGLU3	4560.16	2997.73
SS200000128TR_E2-12780.0	section 1	TEGLU3	7001.27	3114.91
SS200000128TR_E2-12782.0	section 1	MEINH2	2577.98	3876.53
SS200000128TR_E2-12785.0	section 1	TEINH19	4223.29	3348.15
SS200000128TR_E2-12787.0	section 1	MOL1	5595.19	2919.62
SS200000128TR_E2-1279.0	section 1	TEGLU7	3349.37	1415.9
SS200000128TR_E2-12793.0	section 1	MEINH2	2514.52	3866.77
SS200000128TR_E2-12797.0	section 1	TEGLU4	6874.33	3105.14
SS200000128TR_E2-12800.0	section 1	TEINH1	2255.76	3827.71
SS200000128TR_E2-12801.0	section 1	MEINH2	2558.46	3876.53
SS200000128TR_E2-12803.0	section 1	MEINH2	3642.31	3769.12
SS200000128TR_E2-12806.0	section 1	TEGLU6	4242.82	3328.62
SS200000128TR_E2-12809.0	section 1	MOL1	5927.18	3007.5
SS200000128TR_E2-12810.0	section 1	MOL1	6268.94	3046.56
SS200000128TR_E2-12811.0	section 1	ACTE1	6503.28	3075.85
SS200000128TR_E2-12819.0	section 1	MOL1	3378.67	3866.77
SS200000128TR_E2-12823.0	section 1	MOL1	6171.29	3046.56
SS200000128TR_E2-12827.0	section 1	TEGLU8	8075.36	3222.31
SS200000128TR_E2-12831.0	section 1	ACNT2	3095.5	3905.82
SS200000128TR_E2-12832.0	section 1	ACNT1	3534.9	3817.94
SS200000128TR_E2-12834.0	section 1	ACNT1	3622.78	3788.65
SS200000128TR_E2-12835.0	section 1	VLMC2	4081.71	3505.48
SS200000128TR_E2-12837.0	section 1	MOL1	4872.62	2841.5
SS200000128TR_E2-12844.0	section 1	MEINH2	3241.97	3886.3
SS200000128TR_E2-12845.0	section 1	MEINH2	3482.82	3834.22
SS200000128TR_E2-12846.0	section 1	HBGLU7	4189.93	3393.73
SS200000128TR_E2-12848.0	section 1	TEINH19	4267.23	3319.96
SS200000128TR_E2-12849.0	section 1	ACNT1	4316.05	3257.71
SS200000128TR_E2-12854.0	section 1	MEGLU3	2490.1	3876.53
SS200000128TR_E2-12855.0	section 1	ACNT2	2747.78	3899.59
SS200000128TR_E2-12856.0	section 1	ACNT1	2895.33	3905.82
SS200000128TR_E2-12861.0	section 1	MEINH2	3730.19	3739.83
SS200000128TR_E2-12867.0	section 1	ACNT1	2773.27	3905.82
SS200000128TR_E2-12869.0	section 1	MEINH2	3251.73	3886.3
SS200000128TR_E2-12870.0	section 1	TEINH1	3310.32	3876.53
SS200000128TR_E2-12873.0	section 1	ACNT2	3882.08	3660.63
SS200000128TR_E2-12877.0	section 1	MOL1	6278.7	3066.08
SS200000128TR_E2-12881.0	section 1	MEGLU3	2115.8	3821.2
SS200000128TR_E2-12882.0	section 1	MEINH2	2148.35	3817.94
SS200000128TR_E2-12886.0	section 1	MOL1	3964.53	3603.13
SS200000128TR_E2-12887.0	section 1	ACNT2	4007.27	3568.95
SS200000128TR_E2-12893.0	section 1	MOL1	2460.81	3876.53
SS200000128TR_E2-12895.0	section 1	ACNT2	3336.35	3883.04
SS200000128TR_E2-12897.0	section 1	MEINH2	3567.99	3816.86
SS200000128TR_E2-12898.0	section 1	MEINH2	3593.48	3808.18
SS200000128TR_E2-12899.0	section 1	ACNT1	3622.78	3798.42
SS200000128TR_E2-12900.0	section 1	MOL1	3707.4	3759.36
SS200000128TR_E2-12901.0	section 1	ACNT2	4237.94	3359.02
SS200000128TR_E2-12916.0	section 1	MOL1	4622	2971.69
SS200000128TR_E2-12920.0	section 1	TEGLU4	6698.57	3114.91
SS200000128TR_E2-12924.0	section 1	TEINH1	2294.82	3857
SS200000128TR_E2-12928.0	section 1	MEGLU3	3300.55	3896.06
SS200000128TR_E2-12929.0	section 1	MEINH2	3404.71	3863.51
SS200000128TR_E2-12932.0	section 1	TEGLU6	4276.99	3319.96
SS200000128TR_E2-12933.0	section 1	TEGLU4	4462.52	3114.91
SS200000128TR_E2-12934.0	section 1	TEGLU3	4540.63	3036.79
SS200000128TR_E2-12944.0	section 1	MOL1	5272.97	2861.03
SS200000128TR_E2-12945.0	section 1	MOL1	5585.43	2948.91
SS200000128TR_E2-12947.0	section 1	TEGLU8	7147.73	3153.96
SS200000128TR_E2-12954.0	section 1	ACNT2	3573.96	3827.71
SS200000128TR_E2-12955.0	section 1	MEINH2	3681.36	3788.65
SS200000128TR_E2-12957.0	section 1	TEGLU10	4325.82	3280.9
SS200000128TR_E2-12961.0	section 1	MOL1	6288.47	3075.85
SS200000128TR_E2-12962.0	section 1	TEGLU4	7030.56	3153.96
SS200000128TR_E2-12969.0	section 1	TEINH1	2486.85	3889.55
SS200000128TR_E2-12971.0	section 1	MEINH2	3388.43	3886.3
SS200000128TR_E2-12985.0	section 1	MEGLU3	2099.53	3827.71
SS200000128TR_E2-12989.0	section 1	ACNT1	2884.75	3924.54
SS200000128TR_E2-12992.0	section 1	HBGLU7	4306.29	3300.43
SS200000128TR_E2-12994.0	section 1	MOL1	5526.84	2939.15
SS200000128TR_E2-12995.0	section 1	MOL1	5761.19	2997.73
SS200000128TR_E2-12997.0	section 1	TEINH1	2050.71	3817.94
SS200000128TR_E2-12998.0	section 1	MEINH2	2509.63	3896.06
SS200000128TR_E2-13004.0	section 1	TEINH19	6952.45	3144.2
SS200000128TR_E2-13006.0	section 1	ACNT2	2314.35	3866.77
SS200000128TR_E2-13009.0	section 1	MEINH2	3138.22	3916.81
SS200000128TR_E2-1301.0	section 1	TEGLU8	3456.78	1328.02
SS200000128TR_E2-13021.0	section 1	MEINH2	2721.2	3922.1
SS200000128TR_E2-13028.0	section 1	TEGLU6	4403.93	3212.55
SS200000128TR_E2-13029.0	section 1	TEGLU4	4536.57	3068.12
SS200000128TR_E2-13032.0	section 1	TEGLU4	6932.92	3153.96
SS200000128TR_E2-13034.0	section 1	MEINH2	2607.28	3915.59
SS200000128TR_E2-13036.0	section 1	TEGLU3	6679.04	3134.43
SS200000128TR_E2-13041.0	section 1	TEINH1	2148.35	3847.24
SS200000128TR_E2-13044.0	section 1	MEINH2	3905.95	3671.48
SS200000128TR_E2-13045.0	section 1	TEINH19	4433.23	3173.49
SS200000128TR_E2-13047.0	section 1	TEGLU3	6913.39	3153.96
SS200000128TR_E2-13052.0	section 1	ACNT2	3929.27	3655.48
SS200000128TR_E2-13054.0	section 1	MOL1	6225	3090.5
SS200000128TR_E2-1306.0	section 1	TEGLU7	3339.61	1435.43
SS200000128TR_E2-13060.0	section 1	TEINH1	2280.17	3876.53
SS200000128TR_E2-13061.0	section 1	MEINH2	2792.8	3935.12
SS200000128TR_E2-13066.0	section 1	TEGLU4	5683.07	2987.97
SS200000128TR_E2-13067.0	section 1	TEGLU3	7040.33	3173.49
SS200000128TR_E2-13069.0	section 1	MOL1	2685.39	3935.12
SS200000128TR_E2-1307.0	section 1	TEGLU8	3388.43	1386.6
SS200000128TR_E2-13072.0	section 1	TEINH1	4013.35	3603.13
SS200000128TR_E2-13073.0	section 1	VLMC2	4091.47	3534.78
SS200000128TR_E2-13074.0	section 1	TEGLU6	4228.17	3407.84
SS200000128TR_E2-13079.0	section 1	TEGLU4	5927.18	3056.32
SS200000128TR_E2-1308.0	section 1	ACTE2	3515.37	1269.43
SS200000128TR_E2-13084.0	section 1	ACNT1	3017.38	3944.88
SS200000128TR_E2-13086.0	section 1	ACNT2	4032.88	3583.6
SS200000128TR_E2-13089.0	section 1	HBGLU7	4716.39	2948.91
SS200000128TR_E2-1309.0	section 1	TEGLU8	3837.6	1083.91
SS200000128TR_E2-13092.0	section 1	MOL1	5351.08	2919.62
SS200000128TR_E2-13095.0	section 1	MOL1	6239.64	3105.14
SS200000128TR_E2-13100.0	section 1	TEGLU7	8378.05	3290.67
SS200000128TR_E2-13108.0	section 1	ACNT2	4219.63	3406.2
SS200000128TR_E2-13111.0	section 1	TEGLU8	8094.88	3261.37
SS200000128TR_E2-13113.0	section 1	MOL1	2659.63	3938.37
SS200000128TR_E2-13114.0	section 1	MEINH2	3466.55	3886.3
SS200000128TR_E2-13115.0	section 1	MEINH2	3613.01	3837.47
SS200000128TR_E2-13118.0	section 1	TEGLU6	4311.17	3316.66
SS200000128TR_E2-13120.0	section 1	MOL1	4628.51	3007.5
SS200000128TR_E2-13125.0	section 1	TEINH19	6708.34	3153.96
SS200000128TR_E2-13126.0	section 1	TEGLU3	6884.1	3163.73
SS200000128TR_E2-13127.0	section 1	TEGLU10	7069.62	3183.26
SS200000128TR_E2-1313.0	section 1	TEGLU4	3027.15	1806.47
SS200000128TR_E2-13131.0	section 1	ACNT2	4017.03	3608.01
SS200000128TR_E2-13132.0	section 1	HBGLU7	4281.88	3348.15
SS200000128TR_E2-13133.0	section 1	ACTE1	4462.52	3173.49
SS200000128TR_E2-13138.0	section 1	TEINH19	6073.65	3085.61
SS200000128TR_E2-1314.0	section 1	TEGLU8	3261.49	1533.07
SS200000128TR_E2-13144.0	section 1	MOL1	1995.78	3836.66
SS200000128TR_E2-13146.0	section 1	MEINH2	3125.33	3949.49
SS200000128TR_E2-13149.0	section 1	MEINH2	3911.37	3681.24
SS200000128TR_E2-13150.0	section 1	TEGLU6	4374.64	3261.37
SS200000128TR_E2-13152.0	section 1	TEGLU4	5702.6	3027.03
SS200000128TR_E2-13154.0	section 1	ACNT2	2529.16	3925.35
SS200000128TR_E2-13157.0	section 1	MEINH2	3141.07	3941.63
SS200000128TR_E2-13158.0	section 1	ACNT1	3525.13	3876.53
SS200000128TR_E2-13159.0	section 1	MOL1	3661.84	3827.71
SS200000128TR_E2-1316.0	section 1	TEGLU7	4814.04	927.675
SS200000128TR_E2-13161.0	section 1	TEGLU6	4237.94	3407.84
SS200000128TR_E2-13162.0	section 1	TEGLU6	4550.4	3085.61
SS200000128TR_E2-13163.0	section 1	TEGLU3	4592.71	3040.05
SS200000128TR_E2-13168.0	section 1	MOL1	6210.35	3114.91
SS200000128TR_E2-13174.0	section 1	TEINH1	2714.69	3944.88
SS200000128TR_E2-13176.0	section 1	MEGLU3	2773.27	3944.88
SS200000128TR_E2-13178.0	section 1	MEGLU3	2958.8	3954.65
SS200000128TR_E2-13189.0	section 1	TEGLU4	4486.39	3138.23
SS200000128TR_E2-13198.0	section 1	MEINH2	3971.04	3651.95
SS200000128TR_E2-13203.0	section 1	MOL1	4843.33	2909.85
SS200000128TR_E2-13206.0	section 1	MOL1	6268.94	3114.91
SS200000128TR_E2-13209.0	section 1	ACNT2	2398.97	3912.33
SS200000128TR_E2-13213.0	section 1	MEINH2	3769.24	3788.65
SS200000128TR_E2-13214.0	section 1	MOL1	3837.6	3749.59
SS200000128TR_E2-13215.0	section 1	ACNT2	3853.87	3730.06
SS200000128TR_E2-13216.0	section 1	TEGLU4	4247.7	3417.6
SS200000128TR_E2-13217.0	section 1	TEGLU4	4257.47	3407.84
SS200000128TR_E2-13218.0	section 1	TEGLU6	4335.58	3319.96
SS200000128TR_E2-13219.0	section 1	ACNT2	4389.22	3258.06
SS200000128TR_E2-1322.0	section 1	ACTE1	5390.14	956.968
SS200000128TR_E2-13226.0	section 1	TEGLU3	6913.39	3193.02
SS200000128TR_E2-13227.0	section 1	TEGLU4	7030.56	3202.79
SS200000128TR_E2-13228.0	section 1	TEGLU4	7142.85	3205.23
SS200000128TR_E2-13230.0	section 1	TEGLU7	8417.11	3310.19
SS200000128TR_E2-13233.0	section 1	ACNT2	3950.43	3670.39
SS200000128TR_E2-13238.0	section 1	TEGLU3	5517.08	2987.97
SS200000128TR_E2-13247.0	section 1	ACNT2	3642.31	3847.24
SS200000128TR_E2-13248.0	section 1	TEGLU6	4311.17	3339.12
SS200000128TR_E2-13249.0	section 1	ACTE1	5009.33	2890.32
SS200000128TR_E2-13255.0	section 1	MEGLU3	2255.76	3896.06
SS200000128TR_E2-13259.0	section 1	TEINH19	5927.18	3085.61
SS200000128TR_E2-1326.0	section 1	TEGLU8	2658.25	2030.34
SS200000128TR_E2-13262.0	section 1	TEGLU3	7206.32	3212.55
SS200000128TR_E2-13265.0	section 1	ACNT2	2343.64	3915.59
SS200000128TR_E2-13268.0	section 1	VLMC2	4018.78	3630.25
SS200000128TR_E2-13269.0	section 1	MOL1	5194.85	2919.62
SS200000128TR_E2-1327.0	section 1	TEGLU8	2695.16	2021.29
SS200000128TR_E2-13271.0	section 1	ACNT2	5536.61	3007.5
SS200000128TR_E2-13272.0	section 1	TEGLU3	5624.48	3017.26
SS200000128TR_E2-13282.0	section 1	ACNT2	5556.13	3017.26
SS200000128TR_E2-13283.0	section 1	TEINH19	5761.19	3066.08
SS200000128TR_E2-13287.0	section 1	ACNT2	3691.13	3827.71
SS200000128TR_E2-13289.0	section 1	VLMC2	4052.41	3603.13
SS200000128TR_E2-1329.0	section 1	TEGLU4	3202.91	1611.18
SS200000128TR_E2-13290.0	section 1	ACNT1	4330.64	3336.11
SS200000128TR_E2-13295.0	section 1	TEGLU4	5995.53	3114.91
SS200000128TR_E2-13296.0	section 1	TEINH19	7294.2	3232.08
SS200000128TR_E2-13297.0	section 1	MEINH2	2275.29	3905.82
SS200000128TR_E2-13303.0	section 1	MEINH2	3336.35	3941.63
SS200000128TR_E2-13310.0	section 1	TEINH19	6210.35	3134.43
SS200000128TR_E2-13312.0	section 1	TEGLU7	8544.05	3339.49
SS200000128TR_E2-13313.0	section 1	ACNT1	2548.69	3944.88
SS200000128TR_E2-13323.0	section 1	TEGLU3	6034.59	3114.91
SS200000128TR_E2-13330.0	section 1	TEINH1	2396.53	3924.54
SS200000128TR_E2-13331.0	section 1	ACNT1	2451.05	3944.88
SS200000128TR_E2-13333.0	section 1	MEINH2	3236.27	3963.6
SS200000128TR_E2-13335.0	section 1	MEINH2	3755.14	3808.18
SS200000128TR_E2-13339.0	section 1	TEGLU4	4491.81	3168.61
SS200000128TR_E2-13340.0	section 1	TEGLU3	4599.22	3075.85
SS200000128TR_E2-13343.0	section 1	TEGLU3	7108.68	3222.31
SS200000128TR_E2-13349.0	section 1	ACNT2	3100.38	3983.94
SS200000128TR_E2-13352.0	section 1	MEINH2	3765.99	3804.93
SS200000128TR_E2-13354.0	section 1	ACNT2	4003.59	3661.71
SS200000128TR_E2-13355.0	section 1	TEGLU4	4276.99	3407.84
SS200000128TR_E2-13366.0	section 1	ACNT2	3617.08	3871.65
SS200000128TR_E2-13367.0	section 1	VLMC2	4013.35	3651.95
SS200000128TR_E2-13369.0	section 1	TEGLU6	4286.76	3398.07
SS200000128TR_E2-13370.0	section 1	VLMC2	4573.18	3095.38
SS200000128TR_E2-13372.0	section 1	MOL1	6425.17	3173.49
SS200000128TR_E2-13374.0	section 1	TEGLU4	7050.09	3212.55
SS200000128TR_E2-13377.0	section 1	MEINH2	2900.21	3983.94
SS200000128TR_E2-13378.0	section 1	MEINH2	3041.79	3983.94
SS200000128TR_E2-13380.0	section 1	ACNT2	3437.25	3925.35
SS200000128TR_E2-13383.0	section 1	MOL1	5263.2	2948.91
SS200000128TR_E2-13388.0	section 1	MOL1	2656.1	3974.18
SS200000128TR_E2-13389.0	section 1	MOL1	2958.8	3983.94
SS200000128TR_E2-13390.0	section 1	TEINH1	3232.2	3964.41
SS200000128TR_E2-13391.0	section 1	TEGLU3	5468.25	3007.5
SS200000128TR_E2-13394.0	section 1	TEINH19	5722.13	3075.85
SS200000128TR_E2-13395.0	section 1	TEGLU4	5927.18	3114.91
SS200000128TR_E2-1340.0	section 1	TEGLU10	3173.61	1650.24
SS200000128TR_E2-13402.0	section 1	MOL1	2348.52	3935.12
SS200000128TR_E2-13403.0	section 1	MEINH2	2709.8	3983.94
SS200000128TR_E2-1341.0	section 1	TEGLU8	3261.49	1552.6
SS200000128TR_E2-13410.0	section 1	MOL1	6317.76	3173.49
SS200000128TR_E2-13416.0	section 1	MOL1	2249.66	3915.59
SS200000128TR_E2-13417.0	section 1	ACNT2	2382.7	3944.88
SS200000128TR_E2-13420.0	section 1	MEINH2	3720.42	3837.47
SS200000128TR_E2-13421.0	section 1	ACNT2	4042.65	3632.42
SS200000128TR_E2-13423.0	section 1	ACNT2	4862.86	2948.91
SS200000128TR_E2-13424.0	section 1	TEGLU4	6151.76	3153.96
SS200000128TR_E2-13427.0	section 1	ACNT2	2206.94	3915.59
SS200000128TR_E2-13428.0	section 1	MEGLU3	2665.86	3974.18
SS200000128TR_E2-1343.0	section 1	TEGLU8	3368.9	1425.66
SS200000128TR_E2-13438.0	section 1	MOL1	3743.75	3826.35
SS200000128TR_E2-1344.0	section 1	TEGLU8	3544.66	1259.67
SS200000128TR_E2-13442.0	section 1	TEINH1	2280.17	3925.35
SS200000128TR_E2-13444.0	section 1	ACNT2	2724.45	3993.7
SS200000128TR_E2-13448.0	section 1	TEGLU4	6122.47	3153.96
SS200000128TR_E2-13449.0	section 1	TEGLU10	7030.56	3232.08
SS200000128TR_E2-1345.0	section 1	TEGLU7	4032.88	1035.08
SS200000128TR_E2-13471.0	section 1	TEGLU4	6971.98	3241.84
SS200000128TR_E2-13476.0	section 1	ACNT2	3193.14	3993.7
SS200000128TR_E2-13479.0	section 1	TEGLU6	4281.88	3425.16
SS200000128TR_E2-13484.0	section 1	TEGLU2	5399.9	3007.5
SS200000128TR_E2-13488.0	section 1	ACTE1	6493.52	3202.79
SS200000128TR_E2-1349.0	section 1	TEGLU8	3290.79	1513.54
SS200000128TR_E2-13490.0	section 1	MOL1	6581.4	3222.31
SS200000128TR_E2-13491.0	section 1	TEGLU4	7255.14	3261.37
SS200000128TR_E2-13494.0	section 1	TEINH1	2128.82	3905.82
SS200000128TR_E2-1350.0	section 1	TEGLU8	3407.96	1386.6
SS200000128TR_E2-13501.0	section 1	MEINH2	3466.55	3944.88
SS200000128TR_E2-13502.0	section 1	ACNT1	3827.83	3808.18
SS200000128TR_E2-13504.0	section 1	TEINH19	4465.77	3222.31
SS200000128TR_E2-13506.0	section 1	MOL1	5204.61	2968.44
SS200000128TR_E2-13509.0	section 1	ACNT1	6513.05	3202.79
SS200000128TR_E2-13517.0	section 1	MEGLU3	2656.1	3993.7
SS200000128TR_E2-13519.0	section 1	ACNT1	3095.5	4013.23
SS200000128TR_E2-13522.0	section 1	MEINH2	3759.48	3827.71
SS200000128TR_E2-13525.0	section 1	HBGLU7	4296.52	3417.6
SS200000128TR_E2-13527.0	section 1	HBGLU7	4384.4	3310.19
SS200000128TR_E2-1354.0	section 1	TEGLU4	2896.96	1915.51
SS200000128TR_E2-13541.0	section 1	TEGLU4	6132.23	3183.26
SS200000128TR_E2-13543.0	section 1	TEGLU8	7811.72	3310.19
SS200000128TR_E2-13546.0	section 1	ACNT1	3744.02	3851.31
SS200000128TR_E2-13549.0	section 1	MOL1	4950.74	2958.68
SS200000128TR_E2-13550.0	section 1	MOL1	5106.97	2958.68
SS200000128TR_E2-13552.0	section 1	ACTE1	6483.75	3212.55
SS200000128TR_E2-13559.0	section 1	MEINH2	2880.68	4013.23
SS200000128TR_E2-13560.0	section 1	MEINH2	3236.27	3992.89
SS200000128TR_E2-13561.0	section 1	MEINH2	3691.13	3876.53
SS200000128TR_E2-13563.0	section 1	MOL1	4408.79	3299.71
SS200000128TR_E2-13566.0	section 1	TEGLU4	6161.53	3183.26
SS200000128TR_E2-1357.0	section 1	TEGLU8	3334.73	1459.84
SS200000128TR_E2-13571.0	section 1	ACNT2	2675.63	3993.7
SS200000128TR_E2-13572.0	section 1	ACNT2	3310.32	3993.7
SS200000128TR_E2-13573.0	section 1	VLMC2	4096.41	3622.54
SS200000128TR_E2-13575.0	section 1	MOL1	4820	2979.56
SS200000128TR_E2-13577.0	section 1	TEGLU4	5995.53	3163.73
SS200000128TR_E2-1358.0	section 1	TEGLU8	3617.9	1208.4
SS200000128TR_E2-13584.0	section 1	MEINH2	3808.3	3827.71
SS200000128TR_E2-13586.0	section 1	MEINH2	3954.77	3730.06
SS200000128TR_E2-13588.0	section 1	TEGLU6	4272.11	3459.79
SS200000128TR_E2-13591.0	section 1	TEGLU3	7030.56	3261.37
SS200000128TR_E2-13592.0	section 1	TEGLU4	7577.37	3300.43
SS200000128TR_E2-13596.0	section 1	TEINH1	3281.02	4003.47
SS200000128TR_E2-13598.0	section 1	VLMC2	4081.71	3642.18
SS200000128TR_E2-13603.0	section 1	MOL1	4833.57	2987.97
SS200000128TR_E2-13604.0	section 1	MOL1	5214.38	2987.97
SS200000128TR_E2-13606.0	section 1	TEGLU3	6893.86	3251.61
SS200000128TR_E2-13609.0	section 1	MOL1	3134.56	4013.23
SS200000128TR_E2-1361.0	section 1	VLMC2	2504.87	2073.37
SS200000128TR_E2-13613.0	section 1	TEGLU4	4281.88	3446.65
SS200000128TR_E2-13616.0	section 1	TEINH19	5087.44	2968.44
SS200000128TR_E2-13618.0	section 1	TEGLU4	6015.06	3183.26
SS200000128TR_E2-13619.0	section 1	ACNT2	6659.51	3241.84
SS200000128TR_E2-1362.0	section 1	ACTE1	2802.57	1982.23
SS200000128TR_E2-13620.0	section 1	TEGLU3	6864.57	3251.61
SS200000128TR_E2-13622.0	section 1	TEGLU11	8114.41	3349.25
SS200000128TR_E2-13625.0	section 1	ACNT1	2421.75	3974.18
SS200000128TR_E2-13626.0	section 1	ACNT2	2851.39	4023
SS200000128TR_E2-1363.0	section 1	ACTE1	3779.01	1122.96
SS200000128TR_E2-13630.0	section 1	VLMC2	4106.18	3616.03
SS200000128TR_E2-13633.0	section 1	MOL1	4931.21	2968.44
SS200000128TR_E2-13635.0	section 1	TEGLU4	5853.95	3156.4
SS200000128TR_E2-13638.0	section 1	TEGLU8	8099.77	3344.37
SS200000128TR_E2-13640.0	section 1	ACNT2	2372.93	3964.41
SS200000128TR_E2-13644.0	section 1	MEINH2	3603.25	3935.12
SS200000128TR_E2-13646.0	section 1	MOL1	4765.22	3017.26
SS200000128TR_E2-13649.0	section 1	ACNT2	5331.55	3017.26
SS200000128TR_E2-13650.0	section 1	TEGLU3	6835.27	3261.37
SS200000128TR_E2-13658.0	section 1	TEGLU10	4589.46	3144.2
SS200000128TR_E2-13664.0	section 1	TEGLU8	8133.94	3359.02
SS200000128TR_E2-13668.0	section 1	ACNT2	2695.16	4013.23
SS200000128TR_E2-13670.0	section 1	MEINH2	3818.07	3837.47
SS200000128TR_E2-13674.0	section 1	MOL1	6522.81	3241.84
SS200000128TR_E2-13681.0	section 1	MEGLU3	2597.51	4003.47
SS200000128TR_E2-13682.0	section 1	ACNT2	3075.97	4032.76
SS200000128TR_E2-13684.0	section 1	MEINH2	3700.89	3886.3
SS200000128TR_E2-13685.0	section 1	TEGLU6	4296.52	3456.66
SS200000128TR_E2-13686.0	section 1	MOL1	4726.16	3046.56
SS200000128TR_E2-13687.0	section 1	TEGLU4	5604.96	3114.91
SS200000128TR_E2-13691.0	section 1	TEGLU3	7128.21	3280.9
SS200000128TR_E2-13694.0	section 1	ACNT2	3124.79	4032.76
SS200000128TR_E2-13695.0	section 1	MEINH2	3246.03	4012.42
SS200000128TR_E2-13698.0	section 1	ACNT1	3735.61	3872.19
SS200000128TR_E2-13699.0	section 1	MEINH2	3843.02	3816.86
SS200000128TR_E2-13705.0	section 1	MOL1	4921.45	2978.2
SS200000128TR_E2-13709.0	section 1	TEGLU4	6278.7	3222.31
SS200000128TR_E2-1371.0	section 1	TEGLU10	3432.37	1374.4
SS200000128TR_E2-13721.0	section 1	MOL1	3300.55	4013.23
SS200000128TR_E2-13722.0	section 1	MEINH2	3398.2	4003.47
SS200000128TR_E2-13724.0	section 1	TEGLU6	4286.76	3476.19
SS200000128TR_E2-13728.0	section 1	MOL1	5067.91	2987.97
SS200000128TR_E2-13729.0	section 1	TEGLU4	5673.31	3124.67
SS200000128TR_E2-13731.0	section 1	MOL1	6542.34	3251.61
SS200000128TR_E2-13732.0	section 1	MOL1	6615.57	3246.73
SS200000128TR_E2-13736.0	section 1	TEGLU4	7714.07	3329.72
SS200000128TR_E2-13742.0	section 1	VLMC2	4091.47	3661.71
SS200000128TR_E2-13743.0	section 1	VLMC2	4130.53	3622.66
SS200000128TR_E2-13744.0	section 1	HBGLU7	4410.03	3343.06
SS200000128TR_E2-13746.0	section 1	TEGLU4	6024.83	3202.79
SS200000128TR_E2-13752.0	section 1	MEINH2	3102.01	4039.27
SS200000128TR_E2-13759.0	section 1	ACNT2	4438.05	3309.11
SS200000128TR_E2-13760.0	section 1	ACNT1	4501.58	3251.61
SS200000128TR_E2-13761.0	section 1	TEINH19	4677.34	3085.61
SS200000128TR_E2-13762.0	section 1	TEINH1	4804.27	3017.26
SS200000128TR_E2-13765.0	section 1	TEGLU4	5702.6	3144.2
SS200000128TR_E2-13766.0	section 1	TEGLU2	6307.99	3232.08
SS200000128TR_E2-1377.0	section 1	TEGLU8	2776.13	1992.04
SS200000128TR_E2-13774.0	section 1	TEGLU7	8661.22	3407.84
SS200000128TR_E2-13775.0	section 1	ACNT2	2353.4	3983.94
SS200000128TR_E2-13779.0	section 1	MEINH2	3564.19	3954.65
SS200000128TR_E2-13780.0	section 1	ACNT2	3974.3	3749.59
SS200000128TR_E2-13781.0	section 1	TEGLU6	4316.05	3446.9
SS200000128TR_E2-13788.0	section 1	TEGLU7	8563.58	3407.84
SS200000128TR_E2-13789.0	section 1	MOL1	2167.88	3954.65
SS200000128TR_E2-13790.0	section 1	MEINH2	2548.69	4013.23
SS200000128TR_E2-13792.0	section 1	MEINH2	3476.31	3983.94
SS200000128TR_E2-1380.0	section 1	TEGLU7	3984.06	1044.85
SS200000128TR_E2-13801.0	section 1	MEINH2	3710.66	3905.82
SS200000128TR_E2-13803.0	section 1	HBGLU7	4452.75	3319.96
SS200000128TR_E2-13805.0	section 1	MOL1	4935.55	3002.07
SS200000128TR_E2-13807.0	section 1	MOL1	5282.73	3036.79
SS200000128TR_E2-13811.0	section 1	TEINH19	6122.47	3232.08
SS200000128TR_E2-13813.0	section 1	TEGLU10	6962.21	3280.9
SS200000128TR_E2-13816.0	section 1	MEINH2	3115.03	4042.53
SS200000128TR_E2-13817.0	section 1	MEINH2	3460.58	3992.62
SS200000128TR_E2-13818.0	section 1	ACNT2	3583.72	3954.65
SS200000128TR_E2-13819.0	section 1	ACNT1	4067.6	3684.5
SS200000128TR_E2-13821.0	section 1	TEGLU2	5370.61	3066.08
SS200000128TR_E2-13824.0	section 1	MOL1	2211.82	3961.16
SS200000128TR_E2-13825.0	section 1	MEINH2	2587.75	4023
SS200000128TR_E2-13826.0	section 1	MEINH2	3744.02	3893.62
SS200000128TR_E2-13830.0	section 1	TEGLU6	4296.52	3476.19
SS200000128TR_E2-13831.0	section 1	TEGLU6	4369.76	3396.95
SS200000128TR_E2-13834.0	section 1	TEGLU4	5478.02	3105.14
SS200000128TR_E2-13836.0	section 1	TEGLU4	5917.42	3212.55
SS200000128TR_E2-13841.0	section 1	ACNT2	3316.83	4019.74
SS200000128TR_E2-13842.0	section 1	MEINH2	3442.14	3998.59
SS200000128TR_E2-13846.0	section 1	TEGLU4	5458.49	3095.38
SS200000128TR_E2-13848.0	section 1	TEINH19	5936.95	3212.55
SS200000128TR_E2-13850.0	section 1	TEGLU7	8202.29	3378.55
SS200000128TR_E2-13857.0	section 1	MEINH2	3359.14	4013.23
SS200000128TR_E2-13859.0	section 1	MEINH2	3681.36	3935.12
SS200000128TR_E2-13862.0	section 1	TEGLU4	5595.19	3153.96
SS200000128TR_E2-13867.0	section 1	MEINH2	3733.89	3897.33
SS200000128TR_E2-13868.0	section 1	ACNT2	3876.65	3837.47
SS200000128TR_E2-13872.0	section 1	ACNT2	4272.11	3514.08
SS200000128TR_E2-13879.0	section 1	ACNT1	8319.47	3388.31
SS200000128TR_E2-13880.0	section 1	TEINH1	2148.35	3964.41
SS200000128TR_E2-13883.0	section 1	MEINH2	3407.96	4013.23
SS200000128TR_E2-13884.0	section 1	MEINH2	3540.32	3979.6
SS200000128TR_E2-13885.0	section 1	MOL1	3587.52	3965.77
SS200000128TR_E2-13889.0	section 1	ACNT1	4574.27	3194.11
SS200000128TR_E2-13890.0	section 1	MOL1	5233.91	3046.56
SS200000128TR_E2-13892.0	section 1	TEGLU4	6171.29	3241.84
SS200000128TR_E2-13894.0	section 1	ACNT2	6327.52	3261.37
SS200000128TR_E2-13897.0	section 1	MOL1	6747.39	3290.67
SS200000128TR_E2-13904.0	section 1	MEINH2	3228.95	4039.27
SS200000128TR_E2-13906.0	section 1	ACNT1	3968.24	3773.91
SS200000128TR_E2-13908.0	section 1	TEINH19	5497.55	3124.67
SS200000128TR_E2-13909.0	section 1	TEGLU4	5526.84	3134.43
SS200000128TR_E2-13910.0	section 1	TEGLU4	6220.11	3251.61
SS200000128TR_E2-13916.0	section 1	TEGLU4	4540.63	3232.08
SS200000128TR_E2-13917.0	section 1	HBGLU7	4628.51	3153.96
SS200000128TR_E2-13919.0	section 1	MOL1	4921.45	3017.26
SS200000128TR_E2-1392.0	section 1	TEGLU8	3456.78	1347.55
SS200000128TR_E2-13920.0	section 1	TEGLU4	5712.36	3202.79
SS200000128TR_E2-13922.0	section 1	MOL1	2245.99	3983.94
SS200000128TR_E2-13926.0	section 1	TEGLU6	4301.41	3482.12
SS200000128TR_E2-13930.0	section 1	TEGLU4	6112.71	3241.84
SS200000128TR_E2-13931.0	section 1	TEGLU4	6337.29	3271.14
SS200000128TR_E2-13937.0	section 1	MEINH2	2958.8	4071.82
SS200000128TR_E2-13938.0	section 1	ACNT1	3476.31	4013.23
SS200000128TR_E2-13939.0	section 1	ACNT2	3954.77	3798.42
SS200000128TR_E2-1394.0	section 1	ACTE1	4876.77	952.086
SS200000128TR_E2-13940.0	section 1	HBGLU7	4355.11	3421.88
SS200000128TR_E2-13941.0	section 1	HBGLU7	4408.27	3368.51
SS200000128TR_E2-13942.0	section 1	ACNT2	4428.34	3361.88
SS200000128TR_E2-13945.0	section 1	MOL1	7440.67	3349.25
SS200000128TR_E2-13950.0	section 1	ACNT2	2060.47	3964.41
SS200000128TR_E2-13954.0	section 1	VLMC2	4130.53	3661.71
SS200000128TR_E2-13958.0	section 1	TEGLU4	6952.45	3310.19
SS200000128TR_E2-13963.0	section 1	MOL1	2363.17	4013.23
SS200000128TR_E2-13966.0	section 1	ACNT2	3187.45	4061.24
SS200000128TR_E2-13967.0	section 1	MEINH2	3339.61	4042.53
SS200000128TR_E2-13968.0	section 1	ACNT2	4042.65	3730.06
SS200000128TR_E2-13970.0	section 1	TEGLU6	4335.58	3466.43
SS200000128TR_E2-13971.0	section 1	HBGLU7	4389.28	3404.45
SS200000128TR_E2-13975.0	section 1	TEGLU4	6151.76	3261.37
SS200000128TR_E2-13978.0	section 1	TEGLU7	8319.47	3407.84
SS200000128TR_E2-1398.0	section 1	TEGLU8	3246.85	1596.54
SS200000128TR_E2-13988.0	section 1	MEINH2	3696.55	3930.78
SS200000128TR_E2-13990.0	section 1	ACNT2	3930.9	3808.18
SS200000128TR_E2-13993.0	section 1	MOL1	4442.99	3349.25
SS200000128TR_E2-13994.0	section 1	TEGLU4	4545.46	3250.52
SS200000128TR_E2-13995.0	section 1	TEGLU4	4555.1	3228.82
SS200000128TR_E2-13996.0	section 1	ACNT2	5282.73	3075.85
SS200000128TR_E2-13999.0	section 1	MEINH2	2544.35	4037.1
SS200000128TR_E2-14000.0	section 1	MOL1	2757.81	4071.01
SS200000128TR_E2-14005.0	section 1	ACNT2	4228.17	3573.83
SS200000128TR_E2-14006.0	section 1	TEGLU6	4291.72	3521.43
SS200000128TR_E2-14007.0	section 1	HBGLU7	4374.64	3427.37
SS200000128TR_E2-14010.0	section 1	TEGLU3	7108.68	3319.96
SS200000128TR_E2-14011.0	section 1	MEINH2	3320.08	4052.29
SS200000128TR_E2-14012.0	section 1	MOL1	3578.02	3992.08
SS200000128TR_E2-14013.0	section 1	MOL1	4457.62	3345.76
SS200000128TR_E2-14014.0	section 1	ACTE1	4574.75	3221.35
SS200000128TR_E2-14017.0	section 1	TEINH19	5897.89	3251.61
SS200000128TR_E2-14018.0	section 1	TEGLU4	6171.29	3280.9
SS200000128TR_E2-14027.0	section 1	MEINH2	2080	3974.18
SS200000128TR_E2-14028.0	section 1	ACNT1	2357.47	4022.18
SS200000128TR_E2-14030.0	section 1	MEINH2	2646.34	4062.06
SS200000128TR_E2-14034.0	section 1	MOL1	3271.26	4062.06
SS200000128TR_E2-14035.0	section 1	TEINH1	3808.3	3896.06
SS200000128TR_E2-14040.0	section 1	MEINH2	2558.46	4052.29
SS200000128TR_E2-14041.0	section 1	ACNT1	2807.45	4071.82
SS200000128TR_E2-14042.0	section 1	TEINH1	2861.15	4081.58
SS200000128TR_E2-14044.0	section 1	ACNT2	4677.34	3134.43
SS200000128TR_E2-14049.0	section 1	MOL1	6425.17	3290.67
SS200000128TR_E2-14050.0	section 1	MOL1	6766.92	3310.19
SS200000128TR_E2-14053.0	section 1	TEGLU4	7967.95	3388.31
SS200000128TR_E2-14054.0	section 1	TEGLU7	8680.75	3437.13
SS200000128TR_E2-14059.0	section 1	TEINH19	4940.98	3046.56
SS200000128TR_E2-14065.0	section 1	TEGLU4	6259.17	3280.9
SS200000128TR_E2-14069.0	section 1	MEINH2	2446.16	4042.53
SS200000128TR_E2-1407.0	section 1	TEGLU8	3388.43	1425.66
SS200000128TR_E2-14070.0	section 1	MEGLU3	2509.63	4052.29
SS200000128TR_E2-14071.0	section 1	TEINH1	2626.81	4062.06
SS200000128TR_E2-14074.0	section 1	ACNT2	3388.43	4042.53
SS200000128TR_E2-14075.0	section 1	ACNT2	3476.31	4032.76
SS200000128TR_E2-14077.0	section 1	TEGLU6	4320.93	3492.09
SS200000128TR_E2-14078.0	section 1	TEGLU6	4374.64	3437.13
SS200000128TR_E2-14084.0	section 1	TEINH1	2460.81	4032.76
SS200000128TR_E2-14085.0	section 1	ACNT2	2704.92	4071.82
SS200000128TR_E2-14089.0	section 1	ACNT2	3960.19	3798.42
SS200000128TR_E2-1409.0	section 1	TEGLU8	3544.66	1288.96
SS200000128TR_E2-14090.0	section 1	MOL1	4301.41	3523.79
SS200000128TR_E2-14092.0	section 1	TEGLU4	5692.84	3212.55
SS200000128TR_E2-14093.0	section 1	TEGLU4	5829.54	3241.84
SS200000128TR_E2-14095.0	section 1	MOL1	6796.22	3329.72
SS200000128TR_E2-14096.0	section 1	TEGLU7	8387.82	3437.13
SS200000128TR_E2-14098.0	section 1	TEINH1	2021.41	3974.18
SS200000128TR_E2-1410.0	section 1	TEGLU8	3642.31	1220.61
SS200000128TR_E2-14102.0	section 1	MEINH2	3290.79	4071.82
SS200000128TR_E2-14103.0	section 1	MEINH2	3346.12	4058.8
SS200000128TR_E2-14104.0	section 1	ACNT2	4184.41	3632.06
SS200000128TR_E2-14105.0	section 1	TEGLU6	4325.82	3505.48
SS200000128TR_E2-14109.0	section 1	TEGLU4	6298.23	3300.43
SS200000128TR_E2-1411.0	section 1	TEGLU7	3720.42	1162.02
SS200000128TR_E2-14112.0	section 1	TEGLU8	7841.01	3388.31
SS200000128TR_E2-14114.0	section 1	MEGLU3	2529.16	4052.29
SS200000128TR_E2-14118.0	section 1	ACNT1	3726.93	3941.63
SS200000128TR_E2-14119.0	section 1	MEINH2	3905.95	3857
SS200000128TR_E2-14120.0	section 1	ACNT2	4058.92	3739.83
SS200000128TR_E2-14125.0	section 1	MOL1	4931.21	3056.32
SS200000128TR_E2-14127.0	section 1	TEGLU4	5741.66	3232.08
SS200000128TR_E2-14132.0	section 1	TEINH1	2265.52	4013.23
SS200000128TR_E2-14133.0	section 1	ACNT2	2372.93	4042.53
SS200000128TR_E2-14135.0	section 1	TEINH1	2621.11	4065.31
SS200000128TR_E2-14136.0	section 1	MEINH2	2777.34	4080.77
SS200000128TR_E2-14139.0	section 1	VLMC2	4078.45	3730.06
SS200000128TR_E2-14145.0	section 1	TEGLU4	5761.19	3251.61
SS200000128TR_E2-14148.0	section 1	MOL1	7372.32	3359.02
SS200000128TR_E2-1415.0	section 1	ACTE1	2825.35	1998.51
SS200000128TR_E2-14150.0	section 1	TEGLU11	7987.48	3417.6
SS200000128TR_E2-14154.0	section 1	TEINH1	2187.41	4013.23
SS200000128TR_E2-14156.0	section 1	ACNT1	2802.57	4091.35
SS200000128TR_E2-14157.0	section 1	TEINH1	2870.92	4101.11
SS200000128TR_E2-14160.0	section 1	HBGLU7	4359.99	3474.91
SS200000128TR_E2-14161.0	section 1	TEGLU4	5404.79	3156.4
SS200000128TR_E2-14162.0	section 1	TEGLU4	5902.77	3263.81
SS200000128TR_E2-14168.0	section 1	MEINH2	3222.44	4091.35
SS200000128TR_E2-14171.0	section 1	TEGLU3	4833.57	3085.61
SS200000128TR_E2-14175.0	section 1	MOL1	6766.92	3339.49
SS200000128TR_E2-14177.0	section 1	TEGLU7	8592.87	3456.66
SS200000128TR_E2-14178.0	section 1	MEINH2	2822.1	4091.35
SS200000128TR_E2-14179.0	section 1	MOL1	3173.61	4091.35
SS200000128TR_E2-1418.0	section 1	TEGLU8	4687.1	956.968
SS200000128TR_E2-14181.0	section 1	ACNT2	3945	3837.47
SS200000128TR_E2-14186.0	section 1	TEGLU4	5595.19	3232.08
SS200000128TR_E2-14189.0	section 1	MOL1	7792.19	3398.07
SS200000128TR_E2-14191.0	section 1	MOL1	2997.85	4101.11
SS200000128TR_E2-14193.0	section 1	ACNT2	3505.6	4032.76
SS200000128TR_E2-14194.0	section 1	MEINH2	3534.9	4023
SS200000128TR_E2-14202.0	section 1	TEGLU4	6239.64	3310.19
SS200000128TR_E2-14206.0	section 1	MEINH2	2245.99	4032.76
SS200000128TR_E2-14207.0	section 1	ACNT2	2906.72	4097.86
SS200000128TR_E2-14208.0	section 1	ACNT2	3417.73	4062.06
SS200000128TR_E2-14210.0	section 1	MOL1	3480.38	4041.71
SS200000128TR_E2-14212.0	section 1	HBGLU7	4438.11	3391.31
SS200000128TR_E2-1422.0	section 1	TEGLU8	3564.19	1288.96
SS200000128TR_E2-14226.0	section 1	TEGLU6	4335.58	3525.01
SS200000128TR_E2-14227.0	section 1	TEINH19	4589.46	3261.37
SS200000128TR_E2-14233.0	section 1	MEGLU3	2499.87	4071.82
SS200000128TR_E2-14234.0	section 1	MEINH2	3072.72	4097.86
SS200000128TR_E2-14237.0	section 1	MEINH2	3866.89	3886.3
SS200000128TR_E2-14243.0	section 1	TEGLU10	7343.02	3378.55
SS200000128TR_E2-14245.0	section 1	MEINH2	2841.62	4101.11
SS200000128TR_E2-14247.0	section 1	ACNT2	3255.8	4090.53
SS200000128TR_E2-14249.0	section 1	MEINH2	3749.72	3954.65
SS200000128TR_E2-1425.0	section 1	VLMC2	2500.74	2083.33
SS200000128TR_E2-14253.0	section 1	MEINH2	4032.88	3788.65
SS200000128TR_E2-14254.0	section 1	ACNT2	4062.18	3769.12
SS200000128TR_E2-14257.0	section 1	ACNT2	4253.31	3599.83
SS200000128TR_E2-14258.0	section 1	TEGLU6	4306.29	3554.31
SS200000128TR_E2-14261.0	section 1	MOL1	4784.74	3114.91
SS200000128TR_E2-14262.0	section 1	MOL1	6600.93	3339.49
SS200000128TR_E2-14265.0	section 1	TEGLU7	8231.59	3437.13
SS200000128TR_E2-14270.0	section 1	MOL1	3339.61	4081.58
SS200000128TR_E2-14274.0	section 1	TEGLU4	4654.1	3197.09
SS200000128TR_E2-1428.0	section 1	TEGLU4	3095.5	1777.18
SS200000128TR_E2-14280.0	section 1	TEGLU8	8202.29	3437.13
SS200000128TR_E2-14284.0	section 1	MEINH2	2792.8	4101.11
SS200000128TR_E2-14294.0	section 1	MEINH2	2861.97	4105.18
SS200000128TR_E2-14296.0	section 1	ACNT1	3792.57	3948.68
SS200000128TR_E2-14297.0	section 1	TEGLU6	4374.64	3495.72
SS200000128TR_E2-14298.0	section 1	TEGLU24	5810.01	3280.9
SS200000128TR_E2-14302.0	section 1	MOL1	6845.04	3359.02
SS200000128TR_E2-14303.0	section 1	TEGLU4	7450.43	3388.31
SS200000128TR_E2-14310.0	section 1	MEINH2	3599.99	4023
SS200000128TR_E2-14312.0	section 1	ACNT2	3716.08	3979.6
SS200000128TR_E2-14313.0	section 1	ACNT2	3896.18	3896.06
SS200000128TR_E2-14314.0	section 1	MEINH2	4003.59	3808.18
SS200000128TR_E2-14315.0	section 1	ACNT2	4530.87	3329.72
SS200000128TR_E2-14319.0	section 1	TEGLU4	7235.61	3388.31
SS200000128TR_E2-14321.0	section 1	MEINH2	2421.75	4071.82
SS200000128TR_E2-14322.0	section 1	MEINH2	2514.52	4081.58
SS200000128TR_E2-14324.0	section 1	ACNT2	4330.7	3533.65
SS200000128TR_E2-14330.0	section 1	TEINH1	2265.52	4042.53
SS200000128TR_E2-14331.0	section 1	MEINH2	2943.34	4119.83
SS200000128TR_E2-14332.0	section 1	ACNT2	4364.87	3505.48
SS200000128TR_E2-14334.0	section 1	TEGLU4	5302.26	3163.73
SS200000128TR_E2-14343.0	section 1	ACNT1	2529.16	4091.35
SS200000128TR_E2-14344.0	section 1	MEGLU3	2807.45	4110.88
SS200000128TR_E2-14346.0	section 1	MEINH2	3388.43	4091.35
SS200000128TR_E2-14348.0	section 1	MEINH2	3857.12	3915.59
SS200000128TR_E2-14349.0	section 1	MEINH2	3940.66	3860.26
SS200000128TR_E2-14352.0	section 1	ACNT2	4286.76	3583.6
SS200000128TR_E2-14355.0	section 1	TEGLU3	5033.74	3089.37
SS200000128TR_E2-14356.0	section 1	TEGLU3	7030.56	3378.55
SS200000128TR_E2-1436.0	section 1	TEGLU8	3417.73	1415.9
SS200000128TR_E2-14361.0	section 1	MOL1	2089.76	4023
SS200000128TR_E2-14363.0	section 1	TEINH1	2480.34	4071.82
SS200000128TR_E2-14366.0	section 1	ACNT1	3583.72	4032.76
SS200000128TR_E2-14368.0	section 1	TEGLU4	4657.81	3222.31
SS200000128TR_E2-14370.0	section 1	MOL1	6591.16	3359.02
SS200000128TR_E2-14374.0	section 1	MEGLU3	2014.9	4000.21
SS200000128TR_E2-14376.0	section 1	ACNT2	3495.84	4071.82
SS200000128TR_E2-14377.0	section 1	MEINH2	3661.84	4013.23
SS200000128TR_E2-14379.0	section 1	ACNT2	4039.39	3808.18
SS200000128TR_E2-14384.0	section 1	TEGLU24	5702.6	3290.67
SS200000128TR_E2-14386.0	section 1	MEGLU3	2499.87	4091.35
SS200000128TR_E2-14388.0	section 1	MOL1	2719.57	4110.88
SS200000128TR_E2-14395.0	section 1	MOL1	7382.08	3407.84
SS200000128TR_E2-14396.0	section 1	TEGLU8	8016.77	3446.9
SS200000128TR_E2-14397.0	section 1	TEGLU8	8392.7	3466.43
SS200000128TR_E2-14401.0	section 1	TEGLU6	4584.51	3287.17
SS200000128TR_E2-14403.0	section 1	TEGLU4	4638.28	3232.08
SS200000128TR_E2-14405.0	section 1	TEGLU4	5536.61	3241.84
SS200000128TR_E2-14406.0	section 1	TEGLU4	5575.66	3251.61
SS200000128TR_E2-14407.0	section 1	TEGLU4	6395.87	3349.25
SS200000128TR_E2-14411.0	section 1	TEINH1	2001.88	4003.47
SS200000128TR_E2-14412.0	section 1	ACNT2	3138.63	4119.83
SS200000128TR_E2-14413.0	section 1	ACNT2	3984.06	3847.24
SS200000128TR_E2-14415.0	section 1	ACNT2	4130.53	3749.59
SS200000128TR_E2-14416.0	section 1	TEGLU6	4384.4	3495.72
SS200000128TR_E2-14419.0	section 1	TEGLU4	4672.27	3202.06
SS200000128TR_E2-14420.0	section 1	TEGLU4	4716.39	3193.02
SS200000128TR_E2-14422.0	section 1	TEGLU4	6073.65	3349.25
SS200000128TR_E2-14424.0	section 1	ACTE2	8553.81	3476.19
SS200000128TR_E2-14427.0	section 1	MEINH2	2861.15	4130.41
SS200000128TR_E2-14431.0	section 1	ACNT2	3954.77	3886.3
SS200000128TR_E2-14432.0	section 1	ACNT2	4296.52	3603.13
SS200000128TR_E2-14434.0	section 1	TEGLU4	5136.26	3134.43
SS200000128TR_E2-14439.0	section 1	TEGLU4	5448.73	3232.08
SS200000128TR_E2-1444.0	section 1	TEGLU4	3082.29	1801.3
SS200000128TR_E2-14442.0	section 1	MOL1	6669.28	3378.55
SS200000128TR_E2-14446.0	section 1	MOL1	2675.63	4120.64
SS200000128TR_E2-1445.0	section 1	TEGLU8	3583.72	1269.43
SS200000128TR_E2-14450.0	section 1	MEINH2	3427.49	4091.35
SS200000128TR_E2-14454.0	section 1	ACNT2	4049.16	3811.44
SS200000128TR_E2-14456.0	section 1	ACNT2	4442.99	3446.9
SS200000128TR_E2-14457.0	section 1	MOL1	5019.09	3124.67
SS200000128TR_E2-14458.0	section 1	TEGLU3	5116.73	3134.43
SS200000128TR_E2-14459.0	section 1	TEGLU4	5370.61	3202.79
SS200000128TR_E2-14461.0	section 1	TEGLU3	7216.09	3407.84
SS200000128TR_E2-14466.0	section 1	ACNT2	3271.26	4120.64
SS200000128TR_E2-14468.0	section 1	ACNT2	3739.95	3993.7
SS200000128TR_E2-14471.0	section 1	TEGLU4	5604.96	3271.14
SS200000128TR_E2-14472.0	section 1	TEGLU4	7255.14	3407.84
SS200000128TR_E2-14474.0	section 1	MEINH2	2096.27	4039.27
SS200000128TR_E2-14475.0	section 1	TEINH1	2631.69	4120.64
SS200000128TR_E2-14476.0	section 1	ACNT1	2939.27	4149.94
SS200000128TR_E2-14481.0	section 1	TEINH19	4662.51	3228.82
SS200000128TR_E2-14482.0	section 1	TEGLU4	4730.5	3191.94
SS200000128TR_E2-14492.0	section 1	TEGLU3	7343.02	3417.6
SS200000128TR_E2-14494.0	section 1	MEGLU3	2792.8	4140.17
SS200000128TR_E2-14498.0	section 1	MOL1	3794.2	3977.43
SS200000128TR_E2-14499.0	section 1	ACNT2	4369.76	3523.79
SS200000128TR_E2-1450.0	section 1	TEGLU8	3974.3	1064.38
SS200000128TR_E2-14501.0	section 1	TEGLU4	4540.63	3368.78
SS200000128TR_E2-1451.0	section 1	TEGLU7	4693.61	963.478
SS200000128TR_E2-14516.0	section 1	ACNT1	2577.98	4120.64
SS200000128TR_E2-14520.0	section 1	MEINH2	3964.53	3886.3
SS200000128TR_E2-14531.0	section 1	MEINH2	3359.14	4120.64
SS200000128TR_E2-14533.0	section 1	MEINH2	3899.98	3926.17
SS200000128TR_E2-14536.0	section 1	MOL1	4648.04	3261.37
SS200000128TR_E2-14538.0	section 1	TEGLU4	4804.27	3163.73
SS200000128TR_E2-14539.0	section 1	MOL1	4980.03	3134.43
SS200000128TR_E2-14540.0	section 1	TEGLU4	5517.08	3271.14
SS200000128TR_E2-14545.0	section 1	TEINH1	2551.95	4107.62
SS200000128TR_E2-14547.0	section 1	ACNT2	3476.31	4091.35
SS200000128TR_E2-14551.0	section 1	VLMC2	4175.01	3719.22
SS200000128TR_E2-14552.0	section 1	ACNT2	4408.81	3494.55
SS200000128TR_E2-14561.0	section 1	TEGLU7	8670.99	3505.48
SS200000128TR_E2-14565.0	section 1	TEGLU6	4442.99	3476.19
SS200000128TR_E2-14567.0	section 1	TEGLU4	4585.79	3338.58
SS200000128TR_E2-14570.0	section 1	TEINH19	5292.49	3193.02
SS200000128TR_E2-14574.0	section 1	TEINH1	2523.47	4119.83
SS200000128TR_E2-14576.0	section 1	ACNT2	3564.19	4081.58
SS200000128TR_E2-14579.0	section 1	ACNT2	4364.87	3564.07
SS200000128TR_E2-14580.0	section 1	MOL1	4633.22	3287.05
SS200000128TR_E2-14581.0	section 1	TEGLU4	4687.1	3232.08
SS200000128TR_E2-14582.0	section 1	TEGLU4	5165.56	3173.49
SS200000128TR_E2-14585.0	section 1	TEGLU4	5292.49	3212.55
SS200000128TR_E2-14586.0	section 1	TEGLU4	5565.9	3300.43
SS200000128TR_E2-14595.0	section 1	ACNT2	3726.93	4019.74
SS200000128TR_E2-14597.0	section 1	MEINH2	3945	3915.59
SS200000128TR_E2-14603.0	section 1	TEGLU4	7850.77	3466.43
SS200000128TR_E2-14605.0	section 1	ACTE1	8192.53	3485.95
SS200000128TR_E2-14608.0	section 1	MEINH2	3346.12	4127.15
SS200000128TR_E2-14609.0	section 1	ACNT2	3876.65	3954.65
SS200000128TR_E2-1461.0	section 1	MOL1	3915.71	1103.43
SS200000128TR_E2-14612.0	section 1	TEGLU4	5497.55	3280.9
SS200000128TR_E2-14616.0	section 1	TEGLU4	7762.89	3456.66
SS200000128TR_E2-14619.0	section 1	MOL1	2255.76	4081.58
SS200000128TR_E2-14621.0	section 1	MOL1	2568.22	4130.41
SS200000128TR_E2-14624.0	section 1	ACNT2	4428.34	3492.06
SS200000128TR_E2-14625.0	section 1	TEGLU2	5019.09	3153.96
SS200000128TR_E2-14627.0	section 1	TEGLU3	7108.68	3417.6
SS200000128TR_E2-14628.0	section 1	TEGLU7	8465.93	3505.48
SS200000128TR_E2-1463.0	section 1	TEGLU10	2900.21	1962.7
SS200000128TR_E2-14632.0	section 1	ACNT2	3647.73	4060.97
SS200000128TR_E2-14633.0	section 1	MEINH2	4042.65	3847.24
SS200000128TR_E2-14638.0	section 1	TEGLU4	5233.91	3193.02
SS200000128TR_E2-14640.0	section 1	TEGLU4	5331.55	3222.31
SS200000128TR_E2-14642.0	section 1	ACTE1	6932.92	3427.37
SS200000128TR_E2-14648.0	section 1	TEINH1	2604.02	4127.15
SS200000128TR_E2-14650.0	section 1	MEINH2	3515.37	4101.11
SS200000128TR_E2-14651.0	section 1	ACNT2	4111	3808.18
SS200000128TR_E2-14653.0	section 1	ACNT2	4379.52	3553.13
SS200000128TR_E2-14659.0	section 1	ACNT2	1982.35	4042.53
SS200000128TR_E2-14662.0	section 1	ACNT2	2933.57	4168.65
SS200000128TR_E2-14667.0	section 1	TEGLU4	4618.75	3319.96
SS200000128TR_E2-14668.0	section 1	TEGLU4	4828.14	3176.75
SS200000128TR_E2-14673.0	section 1	ACNT2	2799.31	4156.44
SS200000128TR_E2-14674.0	section 1	MEINH2	3329.85	4140.17
SS200000128TR_E2-14683.0	section 1	MOL1	3241.97	4149.94
SS200000128TR_E2-14685.0	section 1	ACNT2	3463.29	4117.39
SS200000128TR_E2-14686.0	section 1	MEINH2	3847.36	3974.18
SS200000128TR_E2-14687.0	section 1	ACNT2	4003.59	3886.3
SS200000128TR_E2-14690.0	section 1	TEGLU4	4702.95	3245.73
SS200000128TR_E2-14692.0	section 1	TEGLU4	5634.25	3329.72
SS200000128TR_E2-14695.0	section 1	TEGLU8	8046.06	3485.95
SS200000128TR_E2-14696.0	section 1	TEGLU8	8270.64	3500.6
SS200000128TR_E2-14697.0	section 1	ACNT2	2470.58	4120.64
SS200000128TR_E2-14704.0	section 1	TEINH19	5214.38	3202.79
SS200000128TR_E2-14705.0	section 1	TEGLU4	5507.31	3300.43
SS200000128TR_E2-14706.0	section 1	TEGLU4	5580.54	3334.61
SS200000128TR_E2-14708.0	section 1	TEGLU4	7391.85	3446.9
SS200000128TR_E2-14711.0	section 1	TEGLU7	8680.75	3525.01
SS200000128TR_E2-14712.0	section 1	ACNT2	2626.81	4140.17
SS200000128TR_E2-14716.0	section 1	ACNT2	3746.46	4032.76
SS200000128TR_E2-14717.0	section 1	ACNT2	3808.3	4013.23
SS200000128TR_E2-14718.0	section 1	ACNT2	4052.41	3866.77
SS200000128TR_E2-1472.0	section 1	ABC	2505.19	2092.99
SS200000128TR_E2-14720.0	section 1	TEGLU4	4589.46	3368.78
SS200000128TR_E2-14722.0	section 1	TEGLU4	5419.43	3271.14
SS200000128TR_E2-14724.0	section 1	TEGLU24	5770.95	3378.55
SS200000128TR_E2-14725.0	section 1	TEGLU24	5868.6	3388.31
SS200000128TR_E2-14727.0	section 1	TEINH19	7616.43	3466.43
SS200000128TR_E2-14729.0	section 1	MEINH2	2027.92	4049.04
SS200000128TR_E2-1473.0	section 1	TEGLU8	2695.16	2055.47
SS200000128TR_E2-14730.0	section 1	ACNT2	2187.41	4081.58
SS200000128TR_E2-14736.0	section 1	TEGLU10	4716.39	3251.61
SS200000128TR_E2-14737.0	section 1	MOL1	4906.62	3174.94
SS200000128TR_E2-14739.0	section 1	TEGLU4	6132.23	3407.84
SS200000128TR_E2-14747.0	section 1	ACNT2	4032.88	3876.53
SS200000128TR_E2-14748.0	section 1	ACNT2	4189.11	3769.12
SS200000128TR_E2-14751.0	section 1	HBGLU7	4521.1	3437.13
SS200000128TR_E2-14752.0	section 1	ACNT2	4848.03	3186.15
SS200000128TR_E2-14753.0	section 1	ACTE1	4989.8	3183.26
SS200000128TR_E2-14754.0	section 1	TEGLU4	5155.79	3202.79
SS200000128TR_E2-14755.0	section 1	TEGLU4	5243.67	3222.31
SS200000128TR_E2-14756.0	section 1	TEGLU4	6259.17	3407.84
SS200000128TR_E2-1476.0	section 1	TEGLU4	3060.46	1829.59
SS200000128TR_E2-14762.0	section 1	TEINH1	2831.86	4169.46
SS200000128TR_E2-14763.0	section 1	MOL1	3070.27	4178.41
SS200000128TR_E2-14766.0	section 1	ACNT2	3759.48	4032.76
SS200000128TR_E2-14767.0	section 1	ACNT2	3925.48	3944.88
SS200000128TR_E2-14768.0	section 1	ACNT2	4081.71	3847.24
SS200000128TR_E2-14769.0	section 1	ACNT2	4320.96	3628.79
SS200000128TR_E2-1477.0	section 1	TEINH19	3193.14	1689.3
SS200000128TR_E2-14772.0	section 1	TEINH19	4696.86	3271.14
SS200000128TR_E2-14774.0	section 1	TEGLU4	5497.55	3300.43
SS200000128TR_E2-14777.0	section 1	TEGLU8	8192.53	3505.48
SS200000128TR_E2-14784.0	section 1	MEINH2	3717.17	4058.8
SS200000128TR_E2-14789.0	section 1	MOL1	4828.62	3205.32
SS200000128TR_E2-14790.0	section 1	TEGLU4	5084.19	3196.28
SS200000128TR_E2-14798.0	section 1	MOL1	3495.84	4130.41
SS200000128TR_E2-14800.0	section 1	TEGLU4	4726.16	3261.37
SS200000128TR_E2-14804.0	section 1	TEGLU4	7528.55	3476.19
SS200000128TR_E2-14807.0	section 1	MEGLU3	2171.95	4100.3
SS200000128TR_E2-14808.0	section 1	MOL1	2324.11	4120.64
SS200000128TR_E2-14810.0	section 1	MEINH2	2923.81	4188.18
SS200000128TR_E2-14811.0	section 1	MOL1	3056.44	4188.99
SS200000128TR_E2-14812.0	section 1	MOL1	3473.06	4133.66
SS200000128TR_E2-14813.0	section 1	MOL1	3515.37	4130.41
SS200000128TR_E2-14815.0	section 1	ACNT2	4150.06	3798.42
SS200000128TR_E2-14817.0	section 1	ACNT2	4408.81	3553.09
SS200000128TR_E2-14820.0	section 1	TEGLU4	5146.03	3212.55
SS200000128TR_E2-14827.0	section 1	MEINH2	3007.62	4188.99
SS200000128TR_E2-14829.0	section 1	ACNT2	3281.02	4169.46
SS200000128TR_E2-14830.0	section 1	MEINH2	3613.01	4101.11
SS200000128TR_E2-14833.0	section 1	VLMC2	4374.64	3593.36
SS200000128TR_E2-14834.0	section 1	HBGLU7	4433.23	3534.78
SS200000128TR_E2-1484.0	section 1	TEGLU7	2734.22	2040.82
SS200000128TR_E2-14844.0	section 1	TEGLU4	7294.2	3466.43
SS200000128TR_E2-1485.0	section 1	TEGLU8	3495.84	1357.31
SS200000128TR_E2-14852.0	section 1	MOL1	3388.43	4159.7
SS200000128TR_E2-14854.0	section 1	ACNT2	4111	3837.47
SS200000128TR_E2-14855.0	section 1	ACNT2	4467.4	3494.5
SS200000128TR_E2-14856.0	section 1	MOL1	5019.09	3212.55
SS200000128TR_E2-14862.0	section 1	TEGLU3	7274.67	3476.19
SS200000128TR_E2-14868.0	section 1	MOL1	3671.6	4091.35
SS200000128TR_E2-14869.0	section 1	ACNT2	3782.72	4043.61
SS200000128TR_E2-14871.0	section 1	ACNT2	4804.27	3222.31
SS200000128TR_E2-14873.0	section 1	TEINH19	4921.45	3212.55
SS200000128TR_E2-1488.0	section 1	ACNT1	5487.78	996.026
SS200000128TR_E2-14882.0	section 1	MEINH2	3755.14	4052.29
SS200000128TR_E2-14884.0	section 1	MEINH2	3920.77	3968.75
SS200000128TR_E2-14888.0	section 1	TEGLU4	5497.55	3339.49
SS200000128TR_E2-1489.0	section 1	TEGLU8	5627.74	1007.42
SS200000128TR_E2-14899.0	section 1	MEINH2	3505.6	4140.17
SS200000128TR_E2-14900.0	section 1	ACNT2	3739.95	4062.06
SS200000128TR_E2-14904.0	section 1	MGL2	4228.17	3749.59
SS200000128TR_E2-14906.0	section 1	TEGLU4	4711.33	3286.33
SS200000128TR_E2-14907.0	section 1	TEGLU4	4765.22	3241.84
SS200000128TR_E2-14912.0	section 1	TEGLU4	6024.83	3427.37
SS200000128TR_E2-14915.0	section 1	TEINH1	2916.48	4195.5
SS200000128TR_E2-14916.0	section 1	MEINH2	2929.5	4198.76
SS200000128TR_E2-14917.0	section 1	MEINH2	3661.84	4091.35
SS200000128TR_E2-14919.0	section 1	ACNT2	4286.76	3700.77
SS200000128TR_E2-1492.0	section 1	TEGLU8	2705.77	2047.51
SS200000128TR_E2-14924.0	section 1	TEGLU4	4940.98	3212.55
SS200000128TR_E2-14927.0	section 1	TEGLU24	5780.72	3407.84
SS200000128TR_E2-14928.0	section 1	TEGLU4	6268.94	3437.13
SS200000128TR_E2-1493.0	section 1	ACTE1	2958.8	1923.65
SS200000128TR_E2-14933.0	section 1	TEINH1	2831.86	4188.99
SS200000128TR_E2-14935.0	section 1	ACNT2	3691.13	4091.35
SS200000128TR_E2-14938.0	section 1	TEGLU4	5634.25	3378.55
SS200000128TR_E2-1494.0	section 1	TEGLU4	2988.09	1894.35
SS200000128TR_E2-14941.0	section 1	TEINH19	7704.31	3495.72
SS200000128TR_E2-14947.0	section 1	MEINH2	3447.02	4149.94
SS200000128TR_E2-14948.0	section 1	MOL1	3466.55	4159.7
SS200000128TR_E2-14949.0	section 1	MEINH2	3613.01	4120.64
SS200000128TR_E2-1495.0	section 1	TEGLU11	3246.85	1635.6
SS200000128TR_E2-14951.0	section 1	MEINH2	3930.42	3977.31
SS200000128TR_E2-14956.0	section 1	VLMC2	4516.22	3474.97
SS200000128TR_E2-14957.0	section 1	TEGLU4	7782.42	3515.25
SS200000128TR_E2-1496.0	section 1	TEGLU8	3554.43	1308.49
SS200000128TR_E2-14960.0	section 1	MEINH2	3007.62	4208.52
SS200000128TR_E2-14961.0	section 1	MEINH2	3066.21	4208.52
SS200000128TR_E2-14963.0	section 1	MOL1	3710.66	4091.35
SS200000128TR_E2-14968.0	section 1	TEGLU4	4618.75	3388.31
SS200000128TR_E2-14969.0	section 1	TEGLU6	4667.57	3339.49
SS200000128TR_E2-14971.0	section 1	TEGLU4	5097.21	3241.84
SS200000128TR_E2-14973.0	section 1	TEGLU4	5468.25	3349.25
SS200000128TR_E2-14983.0	section 1	ACNT2	3823.49	4032.76
SS200000128TR_E2-14986.0	section 1	TEGLU4	4608.98	3398.07
SS200000128TR_E2-14987.0	section 1	MOL1	4774.98	3271.14
SS200000128TR_E2-14989.0	section 1	TEGLU4	5165.56	3251.61
SS200000128TR_E2-14990.0	section 1	TEGLU4	5414.55	3332.16
SS200000128TR_E2-14996.0	section 1	TEINH19	7430.9	3495.72
SS200000128TR_E2-15000.0	section 1	ACNT2	2060.47	4091.35
SS200000128TR_E2-15001.0	section 1	MEGLU3	2089.76	4091.35
SS200000128TR_E2-15004.0	section 1	MEGLU3	2324.11	4145.05
SS200000128TR_E2-15005.0	section 1	MEINH2	2363.17	4140.17
SS200000128TR_E2-15006.0	section 1	MEINH2	2992.16	4217.47
SS200000128TR_E2-15007.0	section 1	ACNT2	3812.37	4043.34
SS200000128TR_E2-15008.0	section 1	ACNT2	4906.79	3222.73
SS200000128TR_E2-15009.0	section 1	MOL1	6952.45	3466.43
SS200000128TR_E2-15011.0	section 1	MOL1	2900.21	4208.52
SS200000128TR_E2-15012.0	section 1	MOL1	3138.63	4197.94
SS200000128TR_E2-15018.0	section 1	TEGLU4	4784.74	3280.9
SS200000128TR_E2-15019.0	section 1	TEGLU4	4950.74	3222.31
SS200000128TR_E2-15022.0	section 1	TEGLU4	6342.17	3446.9
SS200000128TR_E2-15026.0	section 1	ACNT2	2929.5	4208.52
SS200000128TR_E2-15028.0	section 1	MEINH2	3915.71	4003.47
SS200000128TR_E2-15029.0	section 1	MEINH2	4047.59	3914.87
SS200000128TR_E2-15030.0	section 1	TEINH19	4550.4	3456.66
SS200000128TR_E2-15031.0	section 1	TEGLU4	4677.34	3339.49
SS200000128TR_E2-15035.0	section 1	TEGLU4	5575.66	3398.07
SS200000128TR_E2-15037.0	section 1	TEINH19	6688.81	3466.43
SS200000128TR_E2-15047.0	section 1	ACNT2	3320.08	4198.76
SS200000128TR_E2-15051.0	section 1	MEINH2	4081.71	3896.06
SS200000128TR_E2-15052.0	section 1	ACNT2	4145.72	3839.64
SS200000128TR_E2-15055.0	section 1	TEGLU4	5077.68	3251.61
SS200000128TR_E2-15056.0	section 1	TEGLU4	5224.14	3280.9
SS200000128TR_E2-15057.0	section 1	TEGLU4	5644.01	3407.84
SS200000128TR_E2-15072.0	section 1	TEINH19	4564.86	3445.81
SS200000128TR_E2-15080.0	section 1	MEGLU3	2037.69	4097.86
SS200000128TR_E2-15084.0	section 1	MOL1	3857.12	4032.76
SS200000128TR_E2-15086.0	section 1	TEGLU4	4999.56	3241.84
SS200000128TR_E2-15088.0	section 1	TEGLU4	7020.8	3485.95
SS200000128TR_E2-15089.0	section 1	TEINH19	7411.37	3505.48
SS200000128TR_E2-15090.0	section 1	ACTE1	7499.25	3505.48
SS200000128TR_E2-15094.0	section 1	TEGLU7	8338.18	3550.24
SS200000128TR_E2-15096.0	section 1	MEINH2	2617.04	4188.99
SS200000128TR_E2-15098.0	section 1	ACNT2	4262.36	3755.71
SS200000128TR_E2-15100.0	section 1	TEGLU4	5133.01	3254.86
SS200000128TR_E2-15101.0	section 1	TEGLU4	5233.91	3300.43
SS200000128TR_E2-15102.0	section 1	TEGLU4	5331.55	3310.19
SS200000128TR_E2-15107.0	section 1	TEGLU8	8446.4	3564.07
SS200000128TR_E2-15109.0	section 1	MEINH2	3046.68	4218.29
SS200000128TR_E2-15110.0	section 1	MEGLU3	3066.21	4228.05
SS200000128TR_E2-1512.0	section 1	TEGLU3	3212.67	1679.54
SS200000128TR_E2-15127.0	section 1	TEINH1	3095.5	4228.05
SS200000128TR_E2-15128.0	section 1	MEINH2	3876.65	4032.76
SS200000128TR_E2-1513.0	section 1	TEINH19	3232.2	1660.01
SS200000128TR_E2-15130.0	section 1	TEGLU4	5683.07	3417.6
SS200000128TR_E2-15135.0	section 1	MEINH2	3788.77	4081.58
SS200000128TR_E2-15136.0	section 1	MEINH2	4120.76	3876.53
SS200000128TR_E2-15140.0	section 1	TEGLU4	5438.96	3368.78
SS200000128TR_E2-15145.0	section 1	TEGLU7	8804.43	3560.81
SS200000128TR_E2-15148.0	section 1	MEINH2	3573.96	4149.94
SS200000128TR_E2-15151.0	section 1	ACNT2	4423.46	3612.89
SS200000128TR_E2-15154.0	section 1	ACNT2	5028.86	3261.37
SS200000128TR_E2-15156.0	section 1	ACTE1	5810.01	3456.66
SS200000128TR_E2-15164.0	section 1	TEINH1	2490.1	4179.23
SS200000128TR_E2-15166.0	section 1	ACNT1	2656.1	4208.52
SS200000128TR_E2-15167.0	section 1	MEINH2	2919.74	4228.05
SS200000128TR_E2-15170.0	section 1	ACNT2	4140.29	3866.77
SS200000128TR_E2-15172.0	section 1	TEGLU4	5067.91	3280.9
SS200000128TR_E2-15174.0	section 1	TEGLU4	5604.96	3437.13
SS200000128TR_E2-15176.0	section 1	TEGLU4	7880.07	3544.54
SS200000128TR_E2-1518.0	section 1	TEGLU8	3476.31	1376.84
SS200000128TR_E2-15180.0	section 1	MEINH2	3144.32	4228.05
SS200000128TR_E2-15184.0	section 1	MEINH2	4018.78	3962.24
SS200000128TR_E2-15185.0	section 1	ACNT2	4065.85	3932.1
SS200000128TR_E2-15186.0	section 1	ACNT2	4482.05	3564.07
SS200000128TR_E2-15187.0	section 1	ACNT2	4589.46	3466.43
SS200000128TR_E2-1519.0	section 1	TEGLU8	3896.18	1113.2
SS200000128TR_E2-15190.0	section 1	TEGLU24	5907.65	3456.66
SS200000128TR_E2-15191.0	section 1	TEGLU24	6337.29	3485.95
SS200000128TR_E2-15196.0	section 1	TEGLU4	7762.89	3534.78
SS200000128TR_E2-15201.0	section 1	ACNT2	2505.29	4190.08
SS200000128TR_E2-15203.0	section 1	MEINH2	3726.93	4110.88
SS200000128TR_E2-15206.0	section 1	TEGLU4	4794.51	3310.19
SS200000128TR_E2-15210.0	section 1	ACTE1	5741.66	3456.66
SS200000128TR_E2-15216.0	section 1	ACNT2	2294.82	4159.7
SS200000128TR_E2-15217.0	section 1	ACNT2	2402.23	4179.23
SS200000128TR_E2-15222.0	section 1	MEINH2	3954.77	4003.47
SS200000128TR_E2-15224.0	section 1	MEINH2	4247.7	3788.65
SS200000128TR_E2-15228.0	section 1	TEGLU4	4967.01	3264.63
SS200000128TR_E2-15233.0	section 1	TEGLU4	6229.88	3485.95
SS200000128TR_E2-15234.0	section 1	MEINH2	2597.51	4208.52
SS200000128TR_E2-15240.0	section 1	TEGLU4	5834.42	3468.87
SS200000128TR_E2-15241.0	section 1	ACTE1	7186.79	3515.25
SS200000128TR_E2-15243.0	section 1	TEGLU7	8846.74	3564.07
SS200000128TR_E2-15246.0	section 1	MOL1	2441.28	4179.23
SS200000128TR_E2-15249.0	section 1	ACNT2	4052.41	3954.65
SS200000128TR_E2-15251.0	section 1	TEGLU4	4751.79	3350.63
SS200000128TR_E2-15254.0	section 1	TEGLU4	5556.13	3437.13
SS200000128TR_E2-15255.0	section 1	TEGLU24	5849.07	3466.43
SS200000128TR_E2-15258.0	section 1	TEGLU3	7240.5	3525.01
SS200000128TR_E2-15259.0	section 1	TEGLU4	7450.43	3534.78
SS200000128TR_E2-15262.0	section 1	ACNT2	2011.65	4120.64
SS200000128TR_E2-15264.0	section 1	MEGLU3	2421.75	4188.99
SS200000128TR_E2-15266.0	section 1	MEINH2	3915.71	4042.53
SS200000128TR_E2-15267.0	section 1	ACNT2	3964.53	4013.23
SS200000128TR_E2-15269.0	section 1	TEGLU4	5019.09	3290.67
SS200000128TR_E2-15270.0	section 1	TEGLU4	5136.26	3310.19
SS200000128TR_E2-15274.0	section 1	MEINH2	2548.69	4208.52
SS200000128TR_E2-15275.0	section 1	MOL1	3486.08	4198.76
SS200000128TR_E2-15276.0	section 1	ACNT2	3647.73	4148.85
SS200000128TR_E2-1528.0	section 1	TEINH19	2861.15	1992
SS200000128TR_E2-15283.0	section 1	TEGLU4	7313.73	3525.01
SS200000128TR_E2-15285.0	section 1	ACTE1	8876.04	3573.83
SS200000128TR_E2-15286.0	section 1	MEINH2	3788.77	4101.11
SS200000128TR_E2-15287.0	section 1	ACNT2	3883.16	4052.29
SS200000128TR_E2-15288.0	section 1	ACNT2	3892.93	4049.04
SS200000128TR_E2-15294.0	section 1	TEGLU4	5243.67	3339.49
SS200000128TR_E2-15305.0	section 1	TEGLU4	5155.79	3310.19
SS200000128TR_E2-15307.0	section 1	TEGLU24	6161.53	3495.72
SS200000128TR_E2-15312.0	section 1	ACNT2	2158.11	4149.94
SS200000128TR_E2-15313.0	section 1	MEINH2	3129.67	4254.9
[truncated: 126,282 more rows]
