# Supplementary material for: Spatial-ID: a cell typing method for spatially resolved transcriptomics via transfer learning and spatial embedding
Source: Nat Commun. 2022 Dec 10;13:7640. doi: 10.1038/s41467-022-35288-0 (PMC9741613; doi:10.1038/s41467-022-35288-0)
Supplement: Supplementary file 4 — Source Data [file 41467_2022_35288_MOESM4_ESM.zip › NCOMMS-22-24196B Source Data/figures_source_data/bgi/fig6h_6i_6j_ext9c_hotspot_models.xlsx]

## Sheet: fig6h_6i_6j_ext9c_hotspot_model
index	P26	P17	P10	P3	P8	P23	P4	P5	P6	P7	P11	P15	P18	P21	x	y
0	0.709326	-0.120209	-0.665672	1.12372	-0.211639	-0.199922	4.764	-0.090666	-0.979818	-0.695155	-0.206627	-0.280337	-0.262327	0.0406274	2275.34	1523.4
1	0.69917	-0.29112	-0.6598	1.24004	-0.0878524	-0.16722	4.27779	-0.162809	-0.982981	-0.675704	-0.213523	-0.244721	0.0973843	-0.276171	2356.04	1610.25
2	0.75305	-0.325444	-0.716924	0.797251	-0.199959	-0.144798	4.31109	-0.0883624	-0.889673	-0.579571	0.0329471	-0.197633	-0.121857	-0.0536101	2421.82	1689.42
3	0.80902	-0.242756	-0.605273	0.859742	-0.203014	-0.0502024	4.16345	-0.00974001	-0.702334	-0.461695	0.120576	-0.237185	-0.215881	-0.129392	2471.67	1771.65
4	0.974252	-0.25697	-0.587188	0.858932	0.0261407	-0.0204493	4.09001	-0.00254591	-0.52317	-0.240867	0.230203	-0.254018	-0.193692	-0.0684787	2532.5	1852.17
5	0.898601	-0.191055	-0.62153	0.551013	-0.173708	0.0871208	3.70117	-0.04509	-0.546835	-0.29603	0.407682	-0.219051	-0.132317	-0.0286058	2568.3	1933.55
6	1.10524	-0.190663	-0.546225	0.403076	-0.125583	0.0959004	3.86166	0.207999	-0.372543	-0.127696	0.425538	-0.254714	-0.235557	-0.126563	2602.48	2011.67
7	0.87856	-0.169311	-0.628607	0.214986	-0.178063	0.148972	3.92797	0.114172	-0.458967	0.122569	0.423723	-0.178694	-0.291578	-0.24651	2626.89	2094.68
8	1.05921	-0.102178	-0.528264	-0.170553	-0.367525	0.310599	4.01166	0.35187	-0.0673454	0.399844	0.897397	-0.249454	-0.192984	-0.161642	2646.02	2248.18
9	0.926895	-0.0289455	-0.453278	-0.216243	-0.107409	0.38347	3.21331	0.222397	0.0712956	0.537868	0.865237	-0.206889	-0.263963	-0.321449	2651.17	2338.91
10	0.844896	-0.070299	-0.478334	-0.508245	-0.357468	0.541013	2.91825	0.466587	0.384975	0.720896	1.22852	-0.207513	-0.195244	-0.31546	2647.49	2409.81
11	0.967802	0.0520724	-0.545873	-0.560469	-0.24005	0.582	2.69286	0.272718	0.370562	0.997096	1.82645	-0.203802	-0.279493	-0.248975	2646.1	2481.99
12	0.976945	-0.014182	-0.419691	-0.739895	-0.170257	0.565802	2.34379	0.384904	0.400801	1.08718	1.51083	-0.221842	-0.226942	-0.255535	2646.43	2568.3
13	0.890303	0.266094	-0.517775	-0.892864	-0.150881	0.578199	2.06454	0.310378	0.439255	1.06549	1.27957	-0.152367	0.00403608	-0.294101	2638.31	2631.97
14	1.07476	0.00523334	-0.500463	-1.00574	-0.41464	0.892114	1.7485	0.570633	0.686501	1.31197	1.62102	0.0316214	-0.420436	-0.147007	2636.77	2706.1
15	0.675466	0.18577	-0.270815	-1.15931	-0.443215	0.646879	1.57349	0.425716	0.894683	1.5978	1.61853	-0.123436	-0.281024	-0.313744	2636.66	2783.14
16	0.808133	0.105859	-0.428839	-1.20486	-0.297895	0.638488	1.04968	0.434988	1.03709	1.52454	1.68866	-0.134851	-0.371398	-0.265922	2628.76	2847.02
17	0.817177	0.138251	-0.364913	-1.06093	-0.264206	0.623638	0.375568	0.506392	1.18584	1.54572	1.7038	0.0292484	-0.396333	-0.212213	2631.45	2934.63
18	0.584711	0.101346	-0.359249	-1.20509	-0.406138	0.562097	0.023537	0.542159	1.15587	1.58112	1.96802	-0.0737452	-0.502924	-0.29005	2624.29	3009.79
19	0.738304	0.167762	-0.372275	-1.25202	-0.323414	0.883623	-0.759005	0.548993	1.52387	1.6775	1.92591	0.00713606	-0.473379	-0.313094	2623.01	3084.01
20	0.602201	0.16146	-0.428078	-1.06397	-0.450392	0.611529	-0.977214	0.399125	1.64753	1.79131	2.16723	-0.00753361	-0.565924	-0.247357	2619.13	3170.03
21	0.482242	0.20735	-0.161658	-1.1566	-0.626085	0.536662	-1.2209	0.554852	1.57001	1.51225	1.92238	0.0159005	-0.657272	-0.394695	2621.69	3247.13
22	0.392898	0.356152	-0.207345	-1.26146	-0.511789	0.512635	-1.37091	0.456284	1.70305	1.58087	2.14803	0.135363	-0.596308	-0.591954	2617.13	3349.53
23	0.440008	0.194949	-0.345925	-1.30719	-0.673401	0.364272	-1.45119	0.569883	1.93302	1.61669	1.83999	0.0826413	-0.440174	-0.206945	2617.13	3447.19
24	0.317387	0.186298	-0.411759	-1.30002	-0.598546	0.3779	-1.36377	0.44021	2.1168	1.53139	1.80992	0.328753	-0.568982	-0.604816	2617.13	3544.84
25	0.416075	0.259252	-0.306659	-1.32987	-0.659643	0.201563	-1.41738	0.350401	2.11973	1.6173	1.91087	0.42902	-0.725734	-0.53256	2617.13	3652.26
26	0.36401	0.20279	-0.327344	-1.32502	-0.580482	0.15672	-1.5686	0.306724	2.45748	1.55827	2.27069	0.33953	-0.592546	-0.566783	2621.99	3777.56
27	0.252528	0.204389	-0.303855	-1.37663	-0.648548	0.22356	-1.61383	0.433821	2.54309	1.87294	1.85735	0.585368	-0.609285	-0.666455	2622.01	3899.1
28	0.239921	0.184687	-0.262555	-1.28335	-0.753391	0.197626	-1.63527	0.54728	2.66075	1.6116	1.81008	0.55838	-0.491272	-0.594811	2622.01	4016.65
29	0.241018	0.400536	-0.164502	-1.38057	-0.596777	0.510634	-1.65518	0.409416	2.4506	1.58891	1.99198	0.578069	-0.495572	-0.566332	2622.01	4135.64
30	0.273359	0.505141	-0.233967	-1.40075	-0.628924	0.0927965	-1.75334	0.321974	2.56925	1.81994	1.8387	0.686605	-0.756241	-0.503361	2617.13	4238.19
31	0.338467	0.348472	-0.264998	-1.45147	-0.753627	0.0729637	-1.66162	0.294705	2.7231	1.58673	1.69132	0.877258	-0.79142	-0.410935	2617.13	4326.07
32	0.358658	0.304704	-0.110367	-1.57142	-0.624756	0.0851463	-1.56767	0.157332	2.60672	1.56149	1.47848	1.16141	-0.677579	-0.494511	2612.27	4428.63
33	0.203699	0.332453	-0.0265731	-1.59788	-0.621823	-0.0651158	-1.57966	0.150533	2.99138	1.63327	1.78154	1.3395	-0.82555	-0.480454	2594.34	4524.64
34	0.444222	0.581433	-0.194652	-1.4756	-0.559402	0.234852	-1.62215	0.206429	3.07911	1.5203	1.63393	1.99702	-0.746769	-0.479589	2587.83	4619.04
35	0.304451	0.4349	-0.174093	-1.60446	-0.535908	0.0963008	-1.50057	0.221457	2.98598	1.57492	1.70226	1.59563	-0.571945	-0.500063	2578.07	4706.93
36	0.265021	0.539196	-0.029484	-1.68754	-0.623848	-0.104338	-1.38386	0.14426	2.98009	1.59205	1.89588	1.91738	-0.840229	-0.494776	2573.37	4799.88
37	0.372782	0.650666	-0.0450794	-1.67327	-0.594602	-0.0212785	-1.48089	0.12528	3.19708	1.78503	1.45611	2.24385	-0.769667	-0.387016	2568.3	4912
38	0.550178	0.901438	0.0128713	-1.55504	-0.48173	-0.120489	-1.27452	-0.0122785	2.95474	1.95649	1.4555	2.88883	-0.769002	-0.376613	2558.54	5019.42
39	0.0652278	0.841556	-0.0604456	-1.75554	-0.602547	-0.144628	-1.31337	-0.0757395	3.16024	1.5378	1.55341	3.18578	-0.838259	-0.377323	2548.77	5117.07
40	0.241196	0.994125	0.172043	-1.77334	-0.285741	-0.0231066	-1.21417	0.15025	3.26882	1.85865	1.58618	3.61462	-0.909423	-0.317796	2539.01	5204.96
41	0.212958	1.03932	0.202997	-1.86226	-0.477952	-0.0890006	-1.30212	0.0237447	3.078	1.5927	1.53048	3.70899	-0.789849	-0.469534	2530.05	5287.15
42	-0.0655661	1.25688	0.115124	-1.64236	-0.25828	-0.0295219	-1.3123	0.163502	3.15385	1.65626	1.36961	3.53451	-0.870133	-0.460736	2529.24	5370.97
43	0.0921211	1.59906	0.145105	-1.79696	-0.322155	-0.030781	-1.37008	0.0903115	2.88862	1.7496	1.31364	3.32058	-0.645009	-0.328813	2525.98	5442.59
44	0.0311813	1.54316	0.176782	-1.88852	-0.231679	-0.135057	-1.37645	0.373663	2.9578	1.83322	1.31175	2.83783	-0.664605	-0.444084	2529.24	5507.69
45	0.0236081	2.22495	0.256712	-1.97603	-0.505022	-0.132906	-1.27835	0.262172	3.0272	2.0396	1.23991	3.67205	-0.784811	-0.461285	2529.24	5576.05
46	0.0043579	2.03461	0.440559	-1.72711	-0.407908	-0.059614	-1.27312	0.20262	2.87277	1.80218	1.01251	2.87799	-0.738566	-0.524433	2532.68	5647.3
47	-0.0391634	2.35817	0.476453	-2.05435	-0.467706	0.0113714	-1.27109	0.246506	2.72133	1.76868	1.05531	2.79349	-0.822547	-0.33236	2530.96	5709.32
48	0.0131128	2.6411	0.483992	-1.97962	-0.393549	-0.13186	-1.33933	0.35719	2.61608	2.09004	1.026	2.42973	-0.905772	-0.464827	2533.08	5776.7
49	-0.0917802	3.01689	0.60538	-2.07146	-0.573687	-0.131289	-1.41653	0.406432	2.27764	1.66364	1.14703	2.06153	-0.800258	-0.601226	2529.78	5843.51
50	-0.227202	3.23682	0.778195	-2.2489	-0.510326	-0.159414	-1.45725	0.464552	2.2088	1.87359	1.11789	1.69097	-0.756041	-0.571304	2525.98	5911.33
51	-0.199565	3.32744	0.915869	-2.2809	-0.628418	-0.116151	-1.49037	0.577917	1.90638	1.59979	0.993433	1.42425	-0.899924	-0.563723	2523.57	5981.55
52	-0.301407	3.38489	0.879927	-2.17926	-0.761991	-0.09353	-1.51563	0.783793	1.93128	1.50098	0.928332	1.20815	-0.82072	-0.553224	2519.47	6054.55
53	-0.180755	4.17015	1.18721	-2.20919	-0.697885	-0.0861847	-1.48991	0.921365	1.81337	1.78228	0.937173	0.741094	-1.00177	-0.60479	2513.81	6118.27
54	-0.330309	3.85718	1.10593	-2.41255	-0.559905	-0.0886194	-1.54767	1.01805	1.7284	1.4102	0.702692	0.595342	-0.880595	-0.781765	2513.51	6194.52
55	-0.459976	3.58564	0.928138	-2.41574	-0.669596	-0.109433	-1.56427	0.852485	1.47311	1.55804	0.763365	0.336318	-0.99873	-0.772343	2509.71	6279.16
56	-0.388648	3.73858	1.07024	-2.48405	-0.851218	-0.0198622	-1.77585	0.872559	1.34751	1.42765	0.786315	0.252989	-0.966946	-0.683441	2496.69	6350.77
57	-0.362675	3.59167	1.345	-2.52736	-0.700224	-0.212558	-1.68557	0.987733	0.875153	1.49744	0.574965	0.268634	-1.01154	-0.814762	2490.18	6435.4
58	-0.6666	3.412	1.52391	-2.55388	-0.81839	-0.180715	-1.66838	0.970003	0.72623	1.38209	0.495023	0.12432	-1.0043	-0.860997	2490.18	6513.53
59	-0.560872	3.15045	1.45982	-2.58885	-0.72503	-0.258989	-1.60522	1.09916	0.569587	1.08137	0.490286	-0.0517961	-0.839055	-0.846905	2480.41	6601.41
60	-0.558171	3.07182	1.52491	-2.62834	-0.770419	-0.220659	-1.59756	1.06507	0.439723	1.3555	0.443912	-0.00402565	-0.981116	-0.747299	2470.65	6669.77
61	-0.527224	2.54701	1.92798	-2.52932	-0.686751	-0.247982	-1.69224	1.03969	0.43722	1.26705	0.396756	-0.0439242	-0.955497	-0.778685	2474.73	6762.62
62	-0.614126	2.346	1.90439	-2.54992	-0.789014	-0.244561	-1.74028	1.19183	0.153876	1.00904	0.366158	-0.0899757	-0.982807	-0.838154	2470.65	6865.08
63	-0.618431	2.1684	2.43253	-2.51853	-0.706493	-0.197855	-1.64213	0.967411	0.224726	0.98182	0.206832	-0.0294847	-0.962623	-0.838827	2460.88	6952.97
64	-0.553869	1.81375	2.70727	-2.55354	-0.547508	-0.160761	-1.63078	0.78937	0.147104	1.1047	0.270426	-0.0653484	-0.953609	-0.672508	2457.63	7034.35
65	-0.71367	1.61109	2.79263	-2.47914	-0.657728	-0.181728	-1.56823	0.863033	0.37205	1.26225	0.410901	-0.043605	-0.994779	-0.822223	2444.61	7127.93
66	-0.619974	1.08947	3.08158	-2.36353	-0.605616	0.00265876	-1.68214	0.639902	0.284512	1.2237	0.397334	-0.0367895	-0.966173	-0.518499	2425.89	7206.06
67	-0.694601	0.93	2.99681	-2.2293	-0.719425	0.0922661	-1.36489	0.609427	0.517452	1.08418	0.285096	-0.0128713	-0.971195	-0.647273	2407.17	7304.52
68	-0.553586	0.591837	3.75371	-2.05368	-0.666484	0.145807	-1.61681	0.34227	0.695536	1.03206	0.511947	0.205042	-0.872963	-0.498565	2387.64	7392.41
69	-0.60369	0.498128	3.84991	-2.13982	-0.589621	0.398476	-1.28772	0.252896	0.838218	1.07964	0.461856	0.0365025	-0.764864	-0.570025	2363.23	7490.07
70	-0.522486	0.494552	4.0509	-2.22263	-0.486813	0.506697	-1.4121	0.326588	1.12645	1.1457	0.445839	0.20205	-0.938361	-0.4974	2343.7	7577.95
71	-0.342911	0.355722	3.8747	-2.20965	-0.524106	0.936624	-1.37849	0.125972	1.10392	1.25731	0.299493	0.311653	-0.892425	-0.454409	2314.4	7675.61
72	-0.393013	0.39342	4.18071	-2.11224	-0.618951	1.1959	-1.27186	-0.0190149	1.31566	1.33706	0.161226	0.228429	-0.955795	-0.231387	2285.1	7773.26
73	-0.297127	0.259584	3.89739	-2.19125	-0.552019	1.46077	-1.20189	0.0422639	1.32006	1.5177	0.403228	0.459907	-0.836912	-0.33702	2255.81	7870.92
74	-0.356512	0.255803	3.86645	-2.18253	-0.589155	1.57295	-0.449637	0.091475	1.35229	1.48081	0.385327	0.32036	-0.956576	-0.177921	2216.75	7978.34
75	-0.332114	0.268935	3.33647	-2.23515	-0.327561	2.17489	-0.804326	0.119633	1.4747	1.47256	0.364201	0.128586	-1.00024	-0.390285	2187.45	8066.23
76	-0.140547	0.206725	3.13596	-2.1482	-0.449138	2.79761	-0.778234	-0.0481355	1.73101	1.36678	0.409313	0.326596	-0.85515	-0.369945	2143.51	8173.64
77	-0.183627	0.224458	3.45557	-2.24094	-0.420461	2.95184	-0.857967	0.162212	1.34672	1.58556	0.625637	0.227316	-0.732914	-0.3249	2104.44	8266.42
78	-0.209995	0.42257	2.67272	-2.12602	-0.390708	2.60395	-0.737492	0.0545475	1.45916	1.58958	0.397257	0.320275	-0.653923	-0.146155	2070.27	8359.19
79	0.58748	-0.44337	-0.741256	1.42166	-0.187371	-0.105612	4.26545	-0.146625	-0.983378	-0.929306	-0.369838	-0.261914	-0.14696	-0.130514	2255.81	1435.51
80	0.929374	-0.306603	-0.741835	1.38321	-0.326005	-0.142817	3.92351	-0.0858823	-1.06899	-0.806325	-0.245477	-0.220935	-0.201609	-0.256246	2334.03	1516.85
81	0.983272	-0.403781	-0.742836	1.36454	-0.309011	-0.177942	3.98922	-0.0177692	-0.836203	-0.671273	0.0523283	-0.278498	-0.10895	-0.186339	2415.31	1608.04
82	0.992038	-0.332404	-0.739695	1.30104	-0.174918	-0.0914256	3.76632	-0.201645	-0.694502	-0.757938	-0.178567	-0.246046	-0.170891	-0.30791	2473.9	1686.16
83	0.72863	-0.310792	-0.716044	1.03046	-0.178915	-0.134224	3.79763	-0.198909	-0.597803	-0.775589	0.0957191	-0.171589	-0.218868	-0.241784	2529.24	1767.54
84	1.14171	-0.266145	-0.578146	1.07853	-0.0877308	-0.0632583	3.76806	-0.143337	-0.709581	-0.333993	0.108169	-0.242945	-0.204711	-0.375528	2578.07	1850.54
85	0.973797	-0.154761	-0.689417	0.829523	-0.200849	0.0102374	3.90257	7.36e-05	-0.720489	-0.21127	0.0735667	-0.254744	-0.213828	-0.240465	2622.01	1933.55
86	1.02102	-0.248498	-0.473998	0.797903	-0.154007	0.0325729	3.55272	0.0626919	-0.385879	-0.256035	0.230679	-0.0610108	-0.12358	-0.0675761	2646.43	2011.67
87	1.11466	-0.257165	-0.652488	0.278741	-0.199425	0.0943291	3.56418	0.119348	-0.250666	0.0759009	0.46269	-0.113878	-0.316495	-0.208622	2675.72	2099.56
88	0.927657	-0.0415586	-0.616134	-0.0346268	-0.169938	0.135884	3.92419	0.242066	-0.449951	0.0458725	0.652446	-0.208915	-0.359412	-0.286456	2685.49	2187.45
89	0.902291	-0.0925799	-0.484451	-0.108028	-0.263076	0.215066	4.38885	0.145129	0.0582495	0.50102	0.751187	-0.209115	-0.255183	-0.286954	2690.19	2256.33
90	1.15063	-0.121605	-0.568185	-0.210428	-0.15066	0.414304	3.1316	0.203547	-0.1482	0.448218	0.947265	-0.210312	-0.354942	-0.1538	2687.46	2339.81
91	1.12606	-0.0196289	-0.557328	-0.264741	-0.139017	0.503418	2.88599	0.37635	0.244155	0.621098	1.28592	-0.110096	-0.100555	-0.176507	2691.03	2415.61
92	0.905406	-0.00468369	-0.554664	-0.372814	-0.17034	0.413231	2.56149	0.431671	0.200737	0.850367	1.44152	0.0491928	-0.20808	-0.292378	2685.49	2499.94
93	0.954551	0.0802721	-0.478698	-0.654719	-0.347505	0.65116	2.22314	0.471826	0.278554	1.01355	1.22022	-0.196419	-0.427287	-0.314289	2685.49	2578.07
94	0.859621	0.0254228	-0.472311	-0.844727	-0.254753	0.540456	2.04323	0.466631	0.545729	1.14451	1.38504	-0.0640168	-0.35725	-0.174805	2679.4	2638.95
95	0.677228	0.115816	-0.449276	-1.01182	-0.383876	0.512266	1.8218	0.334997	0.620416	1.3627	1.48186	-0.142279	-0.37601	-0.259842	2676.73	2713.23
96	0.669936	0.195542	-0.449405	-1.11524	-0.403204	0.639279	1.25498	0.456591	1.00451	1.40103	1.65144	-0.0919545	-0.250325	-0.400912	2675.54	2784.03
97	0.925477	0.159588	-0.382809	-1.25525	-0.428897	0.743997	1.29043	0.497109	1.12461	1.43527	2.04579	-0.0705043	-0.58734	-0.116919	2680.17	2866.53
98	0.656948	0.281786	-0.28343	-1.43097	-0.456054	0.535309	0.434905	0.573896	1.351	1.64393	1.84664	-0.0574205	-0.268697	-0.428209	2675.72	2939.39
99	0.69662	0.13527	-0.358729	-1.14968	-0.48717	0.496885	-0.382031	0.668625	1.24734	1.56325	1.77407	0.0964566	-0.397623	-0.303985	2675.72	3017.51
100	0.798009	0.315092	-0.443826	-1.10432	-0.551292	0.787269	-0.827229	0.47642	1.50744	1.69322	2.18982	-0.00838258	-0.372347	-0.34707	2670.7	3090.88
101	0.621163	0.202858	-0.301229	-1.38752	-0.44447	0.529066	-1.03486	0.48307	1.76346	1.74826	1.93094	0.210011	-0.420472	-0.527601	2675.72	3173.76
102	0.525522	0.302332	-0.419954	-1.184	-0.476558	0.765113	-1.18523	0.406777	1.81611	1.55433	1.8944	0.0694189	-0.480409	-0.446986	2669.59	3257.92
103	0.505709	0.296641	-0.313646	-1.40653	-0.469425	0.376369	-1.35658	0.319786	1.8906	1.83591	1.91337	0.169046	-0.601307	-0.459381	2670.42	3345.04
104	0.32717	0.26099	-0.301944	-1.31295	-0.592217	0.357769	-1.40155	0.582802	1.63567	1.68063	1.94984	0.154967	-0.605068	-0.565987	2675.72	3447.19
105	0.424783	0.250751	-0.28496	-1.41599	-0.520709	0.249051	-1.31216	0.448206	2.12027	1.7601	1.99126	0.286681	-0.589451	-0.451733	2675.72	3544.84
106	0.322389	0.167974	-0.411877	-1.49601	-0.609358	0.466686	-1.59566	0.619573	2.24568	1.7022	1.9118	0.257819	-0.616885	-0.434926	2680.6	3656.91
107	0.36984	0.355329	-0.337138	-1.58243	-0.442662	0.245781	-1.47998	0.371097	2.24142	1.6978	1.85843	0.417047	-0.565646	-0.646691	2685.49	3769.45
108	0.374941	0.26903	-0.29693	-1.29393	-0.724005	0.128821	-1.60258	0.305177	2.68558	1.87454	2.09849	1.09538	-0.678683	-0.642866	2680.58	3881.69
109	0.487809	0.306561	-0.163549	-1.32813	-0.71274	0.518177	-1.54111	0.462775	2.74925	1.74854	1.97857	0.479432	-0.596946	-0.488357	2685.49	4003.82
110	0.492237	0.528199	-0.239613	-1.2546	-0.638473	0.217214	-1.69058	0.277162	2.62981	1.53877	1.9958	0.582828	-0.712344	-0.624704	2685.49	4111.24
111	0.272676	0.447276	-0.308565	-1.53806	-0.565337	0.211213	-1.74527	0.340968	2.69744	1.8349	1.70458	0.686061	-0.732618	-0.580962	2675.72	4228.42
112	0.500454	0.388203	-0.0881117	-1.23146	-0.642047	-0.02129	-1.40674	0.461641	2.73563	1.61633	1.68674	0.846145	-0.708196	-0.537576	2675.72	4335.84
113	0.231551	0.372941	-0.244559	-1.43027	-0.597483	0.00852463	-1.63334	0.163994	2.81785	1.61423	1.70313	1.13819	-0.638274	-0.510042	2670.03	4423.46
114	0.257968	0.500719	-0.125107	-1.6524	-0.670338	0.315726	-1.59469	0.286523	2.81226	1.76826	1.59798	1.17603	-0.738666	-0.544428	2656.19	4521.38
115	0.503939	0.599076	-0.188769	-1.55328	-0.565565	-0.0629795	-1.49712	0.120797	3.03001	1.81625	1.91573	1.71561	-0.765989	-0.549367	2651.85	4614.7
116	0.383444	0.616105	-0.169068	-1.45018	-0.635336	-0.0109234	-1.44026	0.137346	2.98897	1.744	1.81198	1.41361	-0.777411	-0.473437	2646.43	4726.46
117	0.308478	0.682281	-0.0297585	-1.76804	-0.606582	0.0314521	-1.27392	0.227822	3.25786	1.7884	1.53112	1.88191	-0.687749	-0.56952	2636.66	4824.11
118	0.336193	0.930049	0.0838904	-1.48562	-0.527798	-0.11855	-1.45467	0.0339207	3.05916	1.53214	1.46485	2.08589	-0.709625	-0.351914	2636.66	4931.53
119	0.482549	0.847757	-0.0687771	-1.68395	-0.579561	-0.13773	-1.45241	0.149483	3.24028	1.84006	1.40638	2.47762	-0.653043	-0.611744	2626.89	5048.71
120	0.243373	0.987858	0.154961	-1.66094	-0.378488	-0.0603755	-1.33599	-0.0475672	3.11625	2.03207	1.681	2.71368	-0.849213	-0.511266	2620.81	5139.08
121	0.268658	0.970032	-0.0458055	-1.75384	-0.530174	-0.138522	-1.34126	0.0936159	2.9903	1.69803	1.53182	2.98707	-0.793702	-0.389668	2613.87	5237.51
122	-0.00260719	1.17176	0.0697119	-1.76553	-0.386988	-0.0798365	-1.3153	-0.0958113	2.98193	2.03498	1.41961	3.39005	-0.782368	-0.516955	2607.36	5322.15
123	0.223554	1.44762	0.122871	-1.92319	-0.368476	-0.0468155	-1.2056	0.295048	2.91955	1.97482	1.45491	3.25985	-0.928208	-0.466356	2597.6	5390.5
124	0.0596719	1.72705	0.353368	-1.67642	-0.36984	-0.0371484	-1.23186	0.0254172	3.06551	1.89654	1.37637	3.36204	-0.848841	-0.427844	2597.6	5468.63
125	-0.0888506	1.785	0.229661	-1.72784	-0.386296	-0.0176425	-1.35388	0.0317865	2.82283	1.69752	1.32408	3.00834	-0.773928	-0.543015	2597.6	5536.99
126	-0.0704844	2.02873	0.456681	-1.87939	-0.0969255	-0.151078	-1.2408	0.299305	2.75603	1.97929	1.29006	2.58113	-0.689453	-0.425309	2598.15	5609.12
127	-0.0625026	2.05442	0.392074	-1.95566	-0.504243	-0.122355	-1.30381	0.326005	2.59714	1.92718	1.3695	2.61979	-0.696008	-0.459184	2599.32	5670.26
128	-0.00870097	2.33244	0.552941	-1.74655	-0.4191	-0.072798	-1.44463	0.16694	2.7341	1.69698	1.31009	2.3929	-0.865759	-0.507883	2601.43	5737.65
129	-0.121866	2.51544	0.584176	-2.04464	-0.398553	-0.138538	-1.51772	0.385024	2.57004	1.81043	0.889572	2.12128	-0.780994	-0.491416	2607.36	5810.42
130	-0.0608165	2.71739	0.798444	-2.06564	-0.43038	-0.155146	-1.49066	0.547569	2.40398	1.84653	1.21094	1.96817	-0.891933	-0.379157	2607.36	5878.77
131	-0.302593	3.32964	0.647771	-2.07207	-0.720769	-0.145571	-1.51839	0.724377	1.98424	1.65416	0.907656	1.46886	-0.700041	-0.513062	2598.75	5948.09
132	-0.316445	3.0267	0.718637	-2.18597	-0.623213	-0.163466	-1.52825	0.764709	2.10942	1.5786	1.09415	1.06838	-0.828667	-0.599748	2587.83	6015.49
133	-0.461568	3.3761	0.892144	-2.09458	-0.639597	-0.154913	-1.64671	0.795444	1.73595	1.96663	0.902436	0.926199	-0.930823	-0.700513	2590.09	6079.51
134	-0.102671	3.50219	0.919235	-2.34955	-0.593656	-0.150362	-1.57464	0.813134	1.69599	1.85834	1.00944	0.570391	-0.838573	-0.581506	2578.07	6152.21
135	-0.476547	3.32889	0.861228	-2.34329	-0.706568	-0.0996198	-1.51282	0.847635	1.58969	1.7087	0.837748	0.411715	-0.926415	-0.641377	2574.81	6223.82
136	-0.250652	3.79494	1.00113	-2.44141	-0.79103	-0.195495	-1.45624	1.13984	1.19376	1.33663	0.691599	0.16494	-0.772037	-0.618559	2578.07	6308.45
137	-0.278121	3.7823	1.33455	-2.54057	-0.831375	-0.216966	-1.75839	0.847622	0.978006	1.87761	0.699488	0.135067	-1.03756	-0.785256	2568.3	6386.58
138	-0.359755	3.27709	1.23096	-2.51419	-0.712322	-0.229318	-1.70629	0.866493	0.826596	1.35593	0.775817	0.012222	-0.998416	-0.800192	2558.54	6454.93
139	-0.480193	2.81526	1.35565	-2.51383	-0.733155	-0.188883	-1.58992	1.2308	0.748545	1.51458	0.525515	0.038563	-0.960708	-0.906638	2563.42	6538.12
140	-0.592721	2.71731	1.53143	-2.55595	-0.583483	-0.260541	-1.7121	1.05973	0.508641	1.13204	0.438837	-0.0677629	-0.880165	-0.871122	2548.77	6630.71
141	-0.509699	2.86517	1.46273	-2.38283	-0.786998	-0.261028	-1.58894	1.09606	0.406056	1.17096	0.668209	0.0461707	-0.931709	-0.91055	2548.77	6708.83
142	-0.676596	2.43085	1.79143	-2.65486	-0.641186	-0.272564	-1.54143	1.11488	0.268364	1.42013	0.648999	0.0383704	-0.929645	-0.926903	2539.01	6796.72
143	-0.636404	2.08674	2.02169	-2.43327	-0.700091	-0.244814	-1.76195	1.05065	0.25783	1.04362	0.599616	-0.0849625	-0.81135	-0.778357	2535.75	6881.36
144	-0.543986	1.90637	2.28084	-2.41255	-0.518156	-0.172692	-1.76905	1.19151	0.179655	1.15486	0.397677	0.108391	-0.97548	-0.769602	2529.24	6972.5
145	-0.562456	1.81713	2.45956	-2.38161	-0.598511	-0.0686555	-1.60114	1.00034	0.32649	1.23865	0.309066	-0.0659797	-0.916485	-0.778293	2519.47	7050.62
146	-0.550504	1.34488	2.67075	-2.33821	-0.642663	-0.0446378	-1.47144	1.10813	0.40234	1.3375	0.558462	0.0214818	-0.962718	-0.776636	2509.71	7138.51
147	-0.730337	1.01482	2.98672	-2.36353	-0.521251	-0.0412511	-1.71015	0.665549	0.312567	0.982521	0.427654	-0.0490599	-0.981057	-0.681529	2499.94	7236.17
148	-0.501127	0.665695	3.26292	-2.28306	-0.710622	0.123831	-1.70905	0.554983	0.399792	1.00624	0.286917	-0.0194919	-0.86454	-0.608082	2475.53	7314.29
149	-0.479821	0.778355	3.28134	-2.27265	-0.688562	0.35866	-1.48752	0.343112	0.423944	1.15384	0.249923	0.0314747	-0.962606	-0.5862	2455.19	7411.13
150	-0.467195	0.417117	4.03688	-2.22417	-0.63209	0.300319	-1.58808	0.517072	0.700043	1.11151	0.380194	0.0386117	-0.897264	-0.582265	2431.59	7499.83
151	-0.401381	0.606482	4.07872	-2.2343	-0.591727	0.617481	-1.43069	0.29194	0.86618	1.43727	0.421536	0.106762	-0.983162	-0.522679	2412.06	7597.49
152	-0.535982	0.288271	3.48813	-2.06263	-0.496262	1.10073	-1.41923	0.189841	1.04898	1.31807	0.338101	0.298609	-1.04098	-0.537719	2382.76	7704.91
153	-0.350415	0.520748	4.06756	-2.27126	-0.380415	1.11469	-0.894354	0.212033	1.20604	1.59417	0.677494	0.282982	-0.865071	-0.291154	2363.23	7802.56
154	-0.384765	0.267792	3.94099	-2.14779	-0.423909	1.44138	-0.936558	0.128459	1.45983	1.42273	0.581682	0.27752	-0.987019	-0.362195	2324.17	7900.21
155	-0.2302	0.32861	3.96714	-2.19626	-0.589214	1.64022	-1.03807	0.0676481	1.43198	1.55923	0.51239	0.298485	-0.807235	-0.372361	2285.1	8007.63
156	-0.275299	0.340187	3.96252	-2.03677	-0.440379	2.28209	-0.895654	0.0791022	1.57976	1.38835	0.412717	0.410572	-0.917373	-0.301819	2250.93	8102.85
157	-0.14457	0.388497	3.46829	-2.02224	-0.599713	2.63992	-0.842166	0.0515552	1.70896	1.47081	0.333139	0.184342	-0.855281	-0.336336	2216.75	8222.47
158	-0.229172	0.320919	3.36565	-2.00611	-0.3373	2.48778	-0.830739	0.0494568	1.55837	1.51949	0.402306	0.503539	-0.886692	-0.283856	2167.92	8320.13
159	-0.0505935	0.269911	2.67927	-1.99446	-0.402122	3.00612	-0.641712	0.189697	1.64132	1.69534	0.388892	0.15545	-0.821657	-0.332912	2119.09	8417.78
160	0.0840337	0.441264	2.46422	-2.21709	-0.434428	3.32398	-0.584148	0.198667	1.60288	1.56209	0.533722	0.194335	-0.574703	-0.259229	2080.03	8505.67
161	0.855696	-0.370305	-0.699109	1.63981	-0.316322	-0.134191	4.44757	-0.221503	-1.09864	-0.810465	-0.50403	-0.250796	-0.250823	-0.216792	2226.51	1328.1
162	0.879482	-0.37103	-0.754189	1.52015	-0.266204	-0.207316	3.75412	-0.0869253	-1.04788	-0.949909	-0.349708	-0.28354	-0.215424	-0.236989	2316.33	1423.19
163	0.866232	-0.299938	-0.697909	1.57284	-0.253908	-0.188892	3.4909	-0.197193	-0.952037	-0.822351	-0.402406	-0.204656	-0.181886	-0.290941	2405	1522.32
164	0.980811	-0.388503	-0.734676	1.76506	-0.138415	-0.215822	3.80346	-0.255211	-0.951341	-0.856627	-0.367461	-0.253474	-0.149307	-0.287249	2470.65	1601.53
165	0.932276	-0.32132	-0.648241	1.44517	0.0438732	-0.146062	3.55407	-0.208598	-0.798718	-0.769934	-0.222404	-0.253606	-0.25058	-0.221391	2530.33	1685.08
166	0.887649	-0.311806	-0.569541	1.32014	-0.311365	-0.150644	3.79406	-0.147307	-0.884798	-0.605228	-0.013173	-0.0167848	-0.16532	-0.25255	2578.07	1767.54
167	1.02669	-0.337705	-0.698467	1.10007	-0.271745	-0.093334	3.58343	0.0234676	-0.608344	-0.433788	0.0828558	-0.253916	-0.182027	-0.127514	2621.2	1847.21
168	1.04846	-0.223775	-0.629644	0.846193	-0.254463	0.0576023	3.51696	-0.0619458	-0.48456	-0.429271	0.160812	-0.202998	-0.0627667	-0.054234	2665.96	1933.55
169	1.00433	-0.283593	-0.684394	0.747861	-0.0809003	0.0228549	3.47569	-0.0886355	-0.552969	-0.064729	0.154216	-0.220318	-0.213288	-0.328871	2695.25	2021.44
170	0.987562	-0.216714	-0.483631	0.478525	-0.220809	0.20433	3.53155	0.0600141	-0.336074	-0.133861	0.356178	-0.208975	-0.14801	-0.125217	2714.78	2099.56
171	1.20107	-0.0655725	-0.654838	0.139433	-0.21823	0.182511	3.93614	0.141995	-0.290238	0.0444457	0.42595	-0.24641	-0.169718	-0.203391	2724.55	2187.45
172	1.04242	0.0140622	-0.592793	-0.0937787	-0.0198037	0.153231	3.74189	0.239269	-0.0570276	0.285992	0.601927	-0.172705	-0.214214	-0.212872	2723.89	2257.95
173	1.02873	-0.111272	-0.58553	-0.120675	-0.133583	0.203719	3.21821	0.199206	0.0259825	0.484803	0.801803	-0.21923	-0.268235	-0.292864	2729.19	2344.28
174	0.992569	0.235149	-0.502716	-0.332952	-0.168032	0.263113	2.83846	0.154535	0.126029	0.84515	1.03349	-0.120433	-0.186353	-0.282434	2724.46	2422.22
175	0.986649	0.00955315	-0.559563	-0.302378	-0.21288	0.617578	2.60697	0.229329	0.502728	0.714262	1.60293	-0.178717	-0.129585	-0.24067	2726.51	2495.95
176	0.968383	0.235183	-0.54619	-0.67193	-0.333297	0.886555	2.34577	0.297471	0.567221	0.830677	1.58623	-0.141977	-0.26343	-0.403847	2724.4	2569.16
177	0.712861	0.103292	-0.467604	-0.797861	-0.339951	0.795796	2.1126	0.295039	0.612034	1.11408	1.42415	-0.158716	-0.381875	-0.255725	2719.26	2647.07
178	0.901855	0.0392285	-0.456449	-1.10729	-0.359467	0.404098	1.85078	0.372391	0.799773	1.29151	1.922	-0.0980116	-0.30442	-0.141912	2716.8	2710.98
179	0.713227	0.270412	-0.475816	-1.04177	-0.367992	0.447926	1.34391	0.425294	0.79685	1.39774	1.89062	-0.0339409	-0.272743	-0.33746	2721.65	2795.69
180	0.921452	0.317631	-0.36435	-1.21724	-0.534805	0.78128	0.931187	0.302849	0.893634	1.65868	1.79921	-0.0855021	-0.427762	-0.350963	2721.61	2873.84
181	0.87653	0.115585	-0.250579	-1.26445	-0.426888	0.550928	0.069303	0.549029	1.30292	1.53126	2.14049	0.0472589	-0.353748	-0.200825	2724.55	2939.39
182	0.801397	0.178057	-0.41029	-1.20076	-0.436671	0.792005	-0.439037	0.620353	1.24371	1.74217	1.86638	0.0694989	-0.487537	-0.390622	2715.71	3016.53
183	0.86544	0.232699	-0.254917	-1.10984	-0.654853	0.695929	-0.855077	0.294996	1.75774	1.82829	2.15206	0.467198	-0.507088	-0.365963	2724.55	3095.63
184	0.52027	0.34433	-0.384024	-1.33961	-0.606877	0.589925	-1.10441	0.383909	1.52565	2.00448	2.20373	0.23167	-0.591122	-0.438383	2724.55	3173.76
185	0.46122	0.429506	-0.366691	-1.2955	-0.608525	0.513598	-1.27472	0.566884	1.78569	1.69687	2.03154	0.0803045	-0.467718	-0.536707	2724.55	3261.65
186	0.446415	0.234673	-0.417808	-1.45558	-0.609856	0.337839	-1.23476	0.538474	1.78461	1.63596	1.77839	0.102599	-0.402197	-0.324415	2724.55	3349.53
187	0.326953	0.348515	-0.232335	-1.29951	-0.639116	0.306639	-1.37985	0.681326	1.93204	1.6462	2.00286	0.234817	-0.509459	-0.543584	2729.42	3442.31
188	0.357548	0.308644	-0.18005	-1.28911	-0.648996	0.340709	-1.3705	0.311709	1.80694	1.6115	1.93079	0.134173	-0.575625	-0.479318	2729.43	3535.08
189	0.331531	0.347868	-0.35816	-1.46737	-0.642895	0.181168	-1.48651	0.479549	2.13259	1.67148	1.93415	0.296366	-0.634032	-0.549702	2734.31	3642.5
190	0.545196	0.341905	-0.257082	-1.44416	-0.615117	0.612218	-1.50835	0.375632	2.29851	1.78312	1.89261	0.379687	-0.6582	-0.5082	2739.18	3754.78
191	0.46603	0.435216	-0.305715	-1.48771	-0.751978	0.110168	-1.40101	0.349091	2.24508	1.9328	1.95273	0.3925	-0.821608	-0.641388	2734.31	3876.87
192	0.453904	0.235974	-0.354531	-1.4098	-0.738227	0.0804123	-1.63751	0.515993	2.21415	1.71836	1.95528	0.520791	-0.709958	-0.439297	2739.19	3982.64
193	0.382451	0.361478	-0.260642	-1.40229	-0.775501	0.512695	-1.66829	0.328405	2.49316	1.74496	1.77545	0.526954	-0.807571	-0.562611	2739.2	4106.29
194	0.442065	0.289117	-0.302587	-1.50637	-0.684152	0.009228	-1.7509	0.256206	2.66215	1.70378	1.77187	0.924352	-0.603065	-0.579302	2744.08	4218.66
195	0.424721	0.36038	-0.268835	-1.58545	-0.574368	0.124656	-1.63532	0.141499	2.64827	1.66932	1.8041	1.10006	-0.731394	-0.519022	2734.31	4326.07
196	0.253586	0.317128	-0.243325	-1.62838	-0.635508	0.12121	-1.6251	0.119435	2.86644	1.72417	1.75762	1.00184	-0.730718	-0.30161	2724.55	4423.73
197	0.2509	0.381169	-0.241648	-1.6295	-0.644729	0.0988659	-1.60685	0.33968	2.70273	1.59799	1.51317	1.14336	-0.708516	-0.679569	2728.22	4520.17
198	0.285116	0.784888	-0.104974	-1.69362	-0.540859	-0.000664176	-1.50503	0.163772	2.92509	1.98323	1.79959	1.56909	-0.828237	-0.532751	2714.78	4628.8
199	0.281911	0.608273	-0.207718	-1.56303	-0.512249	-0.083842	-1.59989	0.113162	2.8443	1.71427	1.5267	1.91996	-0.679487	-0.514812	2714.78	4736.22
200	0.299666	0.758568	-0.142068	-1.58105	-0.493516	-0.0671803	-1.5719	0.391379	3.00036	1.80268	1.68841	1.46837	-0.897639	-0.608766	2701.76	4840.39
201	0.220628	0.72682	-0.106216	-1.51166	-0.462739	-0.118601	-1.62218	0.129627	3.06235	1.58259	1.44289	1.80845	-0.912949	-0.601042	2701.76	4957.57
202	0.199454	0.92049	-0.0864921	-1.73044	-0.52642	-0.164176	-1.34041	-0.024123	2.91367	1.6934	1.5746	1.83299	-0.863287	-0.525587	2695.25	5068.25
203	0.307666	0.942889	-0.112772	-1.64251	-0.586233	-0.180227	-1.39065	0.167533	3.14787	1.71801	1.53991	2.58825	-0.702127	-0.490123	2685.49	5165.9
204	0.233253	1.11185	0.201024	-1.7166	-0.503987	0.0566466	-1.42877	0.27532	3.05873	1.90571	1.25549	2.61357	-0.77638	-0.503741	2675.72	5253.79
205	0.0640468	1.14787	0.176776	-1.98758	-0.616009	-0.172517	-1.26871	0.0348748	2.91554	1.96617	1.50547	3.03186	-0.685516	-0.421165	2675.72	5341.68
206	0.156203	1.42539	0.20196	-1.78877	-0.527676	-0.136178	-0.984779	0.173578	3.06824	1.94066	1.36942	2.29893	-0.843235	-0.498507	2670.3	5405.69
207	-0.0719565	1.58988	0.253467	-1.79297	-0.637529	0.0956847	-1.44507	-0.00259201	2.84476	1.73863	1.26451	2.63481	-0.712399	-0.40304	2667.8	5484.66
208	-0.0140375	1.68239	0.23482	-1.9114	-0.554656	-0.16138	-1.40795	0.0647948	2.67386	1.96333	1.2494	2.28124	-0.716777	-0.460368	2670.36	5557.47
209	0.00510317	2.0363	0.352753	-1.87339	-0.432523	-0.0835633	-1.51116	-0.0426567	2.9273	1.76963	1.33031	2.21187	-0.64022	-0.571763	2676.15	5628.89
210	-0.0371505	2.15289	0.41494	-1.74066	-0.425638	-0.136457	-1.38217	0.393888	2.79155	1.95426	1.27732	2.05517	-0.811226	-0.483392	2667.68	5689.78
211	-0.124737	2.23567	0.521282	-1.95472	-0.546901	-0.110314	-1.44958	0.255525	2.46446	2.14943	1.57967	1.91263	-0.761417	-0.59027	2675.72	5771.35
212	0.0628042	2.34691	0.408269	-1.96311	-0.565133	-0.0242221	-1.37828	0.321147	2.89588	1.99958	1.22078	1.59081	-0.88966	-0.388113	2675.72	5839.71
213	-0.29559	2.64328	0.696783	-2.04207	-0.472121	-0.155942	-1.50461	0.767488	2.30758	1.8076	1.29326	1.61707	-0.881749	-0.362138	2662.7	5901.56
214	-0.228613	3.03909	0.578795	-2.12058	-0.618384	-0.096112	-1.43605	0.517684	2.11236	1.6924	1.28014	1.22747	-0.862171	-0.607945	2666.77	5970.73
215	-0.360725	2.53666	0.621844	-2.15221	-0.673029	-0.0944431	-1.70481	0.582582	1.89551	1.58641	0.967338	0.891819	-0.679219	-0.614395	2656.19	6044.79
216	-0.405695	2.61327	0.684076	-2.23815	-0.747466	-0.172756	-1.67465	0.495408	1.83706	1.67961	0.98533	0.568133	-0.83284	-0.512948	2658.42	6108.74
217	-0.33275	2.75577	0.786343	-2.29886	-0.55019	-0.157957	-1.68989	0.846874	1.48581	1.62199	1.07301	0.542891	-0.90744	-0.58077	2656.19	6191.27
218	-0.412269	3.44232	0.805526	-2.21987	-0.624105	-0.206704	-1.56854	0.967545	1.50136	1.54209	0.763584	0.209605	-0.93735	-0.722178	2643.17	6253.11
219	-0.382333	3.12474	0.961629	-2.33652	-0.628978	-0.221259	-1.71592	0.853704	1.26973	1.42195	0.882179	0.210147	-0.938174	-0.750463	2637.29	6331.83
220	-0.433908	3.38002	1.13579	-2.32262	-0.700855	-0.0330911	-1.80064	1.05966	1.01334	1.72739	0.786334	0.0464173	-0.954048	-0.53652	2641.18	6407.07
221	-0.394382	2.67515	1.28335	-2.51176	-0.65168	-0.211883	-1.61618	1.15925	0.942327	1.46537	0.545381	-0.087343	-1.0862	-0.801077	2626.89	6493.99
222	-0.64944	2.71397	1.12339	-2.44435	-0.642498	-0.261541	-1.70707	1.00916	0.608542	1.25724	0.636925	-0.124935	-1.00581	-0.700703	2626.89	6552.59
223	-0.489477	2.36253	1.67345	-2.39422	-0.775834	-0.00213434	-1.75192	1.07924	0.420487	1.15206	0.554736	0.199462	-0.922748	-0.731901	2626.89	6650.24
224	-0.285503	2.1737	1.65347	-2.35384	-0.607416	-0.178667	-1.72045	1.00048	0.318564	1.0456	0.464347	-0.156491	-1.00583	-0.731461	2617.13	6728.36
225	-0.615474	2.1152	1.80275	-2.45813	-0.632778	-0.253008	-1.67517	1.06874	0.345682	1.35628	0.519043	-0.0142856	-1.0418	-0.827418	2608	6810.33
226	-0.394151	1.80467	1.93269	-2.31597	-0.547692	-0.136984	-1.77442	1.04017	0.203441	1.1212	0.394583	0.000744729	-1.01217	-0.833494	2607.36	6894.38
227	-0.71084	1.56142	2.15113	-2.33597	-0.630222	-0.129643	-1.75075	1.27941	0.218245	1.28903	0.489463	-0.0779764	-0.947204	-0.696786	2597.6	6982.27
228	-0.400189	1.31569	2.4987	-2.37896	-0.561567	-0.114765	-1.56489	0.977966	0.265648	1.30733	0.523328	-0.109995	-0.888743	-0.796128	2584.58	7066.9
229	-0.555257	1.35175	2.42288	-2.27031	-0.518299	-0.0683672	-1.62066	0.944302	0.232026	1.20854	0.474766	0.124065	-0.878307	-0.80706	2568.3	7167.81
230	-0.612868	0.724311	3.02726	-2.31083	-0.531786	0.0263279	-1.70722	1.06541	0.40009	1.0887	0.306197	-0.052325	-1.01277	-0.661044	2562.61	7254.88
231	-0.58176	0.673366	2.97282	-2.35745	-0.673902	0.243333	-1.63116	0.592819	0.354205	1.11224	0.471821	0.00867955	-0.954041	-0.763587	2539.01	7333.82
232	-0.420002	0.441027	3.15875	-2.11624	-0.615628	0.242656	-1.63853	0.512213	0.471787	0.956061	0.191281	0.0430325	-0.891162	-0.541992	2529.24	7431.47
233	-0.635702	0.287219	3.59284	-2.21077	-0.679578	0.460652	-1.58461	0.335166	0.657354	0.89485	0.333295	0.0397729	-0.878521	-0.632853	2499.94	7519.36
234	-0.570332	0.220553	3.45158	-2.12722	-0.618273	0.645987	-1.48452	0.347524	0.75228	1.12009	0.220957	0.0373136	-0.937638	-0.580119	2467.39	7630.04
235	-0.450942	0.454879	3.77321	-2.20426	-0.670879	0.994466	-1.17132	0.188622	0.964208	1.25639	0.353285	0.0966987	-0.896015	-0.56044	2460.88	7724.44
236	-0.225746	0.324085	3.89996	-2.23472	-0.657645	1.14747	-0.978244	0.270293	1.11314	1.38536	0.278589	0.155696	-0.796776	-0.238614	2421.82	7812.32
237	-0.328037	0.421221	3.7742	-2.32962	-0.625804	1.48024	-1.18956	0.125182	1.26596	1.38823	0.397717	0.211451	-0.882632	-0.498804	2397.41	7929.51
238	-0.381659	0.385407	3.53834	-2.31517	-0.471395	1.68535	-0.94648	0.296801	1.11585	1.68438	0.473957	0.14746	-0.924421	-0.32082	2363.23	8036.93
239	-0.432164	0.187346	3.45222	-1.94599	-0.374374	2.32881	-0.902588	0.215244	1.47632	1.29306	0.463178	0.165112	-0.803337	-0.353724	2324.17	8134.58
240	-0.230143	0.397946	3.10722	-2.11602	-0.380454	2.49658	-0.854835	0.0161041	1.57056	1.68341	0.546244	0.2022	-0.83134	-0.166101	2275.34	8261.53
241	-0.209935	0.339666	3.0804	-2.08462	-0.534626	2.75129	-0.874897	0.0109683	1.59992	1.79426	0.490317	0.220016	-0.903372	-0.214637	2236.28	8368.95
242	0.0397757	0.458496	2.61044	-2.15197	-0.366519	3.21161	-0.535054	0.0821742	1.55129	1.7255	0.65297	0.163333	-0.859682	-0.118079	2197.22	8466.61
243	-0.0272838	0.368064	2.45	-2.04405	-0.396436	3.40687	-0.401684	0.170456	1.63069	1.84673	0.633013	0.135737	-0.785541	-0.374095	2143.51	8569.14
244	0.0522212	0.214203	2.02031	-2.22994	-0.232856	4.3755	-0.483022	0.176803	1.72252	1.61789	0.536981	0.134691	-0.611393	-0.219123	2094.68	8637.5
245	-0.0650354	0.283094	1.86673	-2.08213	-0.274371	3.81207	-0.236449	0.3717	1.6294	1.5543	0.77798	0.311327	-0.703422	-0.167242	2060.5	8710.74
246	0.922446	-0.505603	-0.778192	2.23974	-0.0735699	-0.233389	3.1255	-0.357009	-0.893569	-1.18624	-0.446535	-0.232359	-0.126347	-0.296183	2307.89	1337.05
247	0.746653	-0.329897	-0.77451	1.6271	-0.197551	-0.292974	3.23706	-0.30812	-1.11607	-0.97376	-0.402041	-0.253375	-0.219737	-0.397542	2382.76	1425.75
248	0.970797	-0.416851	-0.744754	1.81504	-0.191792	-0.269118	3.34344	-0.290149	-1.06081	-0.985631	-0.419155	-0.09193	-0.0801844	-0.277263	2460.88	1513.64
249	0.897331	-0.504395	-0.599563	1.64396	-0.358096	-0.124468	3.38111	-0.180218	-0.766064	-0.800793	-0.258757	0.0123566	-0.212213	-0.3263	2519.47	1591.76
250	1.10879	-0.322604	-0.732149	1.55213	-0.322058	-0.163648	3.51274	-0.0551548	-0.650811	-0.823993	-0.101174	-0.120713	-0.0458818	-0.375499	2581.44	1679.62
251	0.879582	-0.381581	-0.70796	1.60612	-0.323288	-0.158146	3.38651	-0.174879	-0.77962	-0.466529	-0.0582048	-0.253247	-0.0795859	-0.329536	2630.15	1764.28
252	0.910694	-0.274142	-0.69844	1.22515	-0.142747	-0.119102	3.37222	0.0373865	-0.76322	-0.545466	-0.0742387	-0.135396	-0.0316277	-0.330101	2670.84	1843.22
253	1.05124	-0.301508	-0.680877	1.28028	-0.366286	-0.0335735	3.22847	-0.167237	-0.638526	-0.514971	0.0396059	-0.238399	-0.172091	-0.21008	2705.06	1932.6
254	1.14429	-0.355642	-0.682258	0.828925	-0.181228	0.0330546	3.09304	0.0671833	-0.559509	-0.227212	0.244501	-0.176977	-0.0608954	-0.297725	2734.31	2021.44
255	1.21551	-0.150243	-0.676468	0.807307	-0.0704253	0.0297664	3.33842	-0.0325553	-0.406299	-0.143154	0.382552	-0.239337	-0.135374	-0.298281	2753.84	2099.56
256	1.06468	-0.287325	-0.66952	0.562941	-0.152256	0.182462	3.25196	0.173826	-0.288228	0.159659	0.414366	-0.235614	-0.161178	-0.26716	2763.61	2187.45
257	0.990715	-0.118781	-0.65042	0.130605	-0.260251	0.342272	3.77325	0.0245356	-0.130412	0.464396	0.842539	-0.226774	-0.287862	-0.107517	2767.25	2270.57
258	1.05849	-0.0269944	-0.452691	0.10975	-0.392944	0.19191	2.94385	0.38658	0.0146192	0.496917	0.872678	-0.114153	0.0119627	-0.251338	2765.6	2349.44
259	0.925335	-0.0148065	-0.601688	-0.170367	-0.30448	0.286858	2.85921	0.278485	0.296743	0.502914	1.02971	-0.161957	-0.155794	-0.353065	2767.23	2427.56
260	1.04669	0.00674231	-0.464515	-0.236974	-0.125522	0.644311	2.5219	0.305868	0.25046	1.13873	1.01248	-0.079355	-0.35796	-0.327445	2763.47	2500.71
261	0.917378	0.207963	-0.445947	-0.469315	-0.397269	0.513526	2.23568	0.597163	0.575716	0.78695	1.48986	-0.0855428	-0.247752	-0.244234	2762.83	2571.58
262	0.968862	0.095812	-0.538664	-0.561221	-0.252061	0.515636	1.98783	0.34075	0.573279	0.959154	1.35739	-0.0978092	-0.0938154	-0.271124	2760.91	2656.68
263	0.984359	0.0980011	-0.51001	-0.973085	-0.474367	0.472104	1.54192	0.307167	0.902228	1.19276	1.69063	-0.147124	-0.174095	-0.0586426	2763.61	2734.31
264	0.622634	0.110989	-0.49051	-0.960937	-0.383395	0.53957	1.24934	0.491489	1.08496	1.43585	1.64785	-0.111303	-0.241543	-0.426478	2763.61	2802.67
265	0.949293	0.189095	-0.390822	-1.23223	-0.44627	0.595482	0.686039	0.442303	1.20354	1.53667	1.93118	-0.00786222	-0.303045	-0.430943	2763.61	2880.79
266	0.733181	0.291151	-0.455891	-1.27096	-0.436022	0.557135	0.38544	0.71046	1.20354	1.76751	1.8617	0.00806295	-0.379973	-0.216068	2761.75	2937.04
267	0.873713	0.359221	-0.415436	-1.23822	-0.4933	0.598028	-0.108896	0.583134	1.48181	1.89777	1.96458	0.0811329	-0.518569	-0.451462	2768.16	3022.54
268	0.792389	0.293918	-0.324291	-1.23361	-0.416079	0.527143	-0.427256	0.460864	1.58674	1.61584	2.18743	0.0117685	-0.542978	-0.550369	2764.5	3094.72
269	0.57728	0.211078	-0.334881	-1.251	-0.527506	0.455047	-1.04682	0.691219	1.71328	1.82008	2.24849	0.105529	-0.567388	-0.251977	2770.35	3176.69
270	0.63518	0.291463	-0.403754	-1.31366	-0.51652	0.459263	-1.12396	0.474763	1.7166	1.88008	1.81253	0.0862273	-0.48503	-0.522573	2773.38	3261.65
271	0.315976	0.342161	-0.431694	-1.36892	-0.564535	0.710718	-1.26976	0.366706	1.92101	2.05415	1.84733	0.576235	-0.658561	-0.544784	2778.11	3344.83
272	0.678205	0.24941	-0.262711	-1.45519	-0.675681	0.434676	-1.16555	0.449393	1.84987	1.71025	1.80601	0.538517	-0.700916	-0.449791	2783.14	3437.42
273	0.349529	0.276724	-0.355489	-1.31652	-0.662711	0.335266	-1.41888	0.432765	1.89932	1.86894	2.02048	0.153585	-0.50465	-0.597663	2783.14	3535.08
274	0.516898	0.338646	-0.285563	-1.52355	-0.591913	0.257848	-1.21729	0.536952	2.25918	1.74791	1.85587	0.229301	-0.619469	-0.5064	2788.02	3627.85
275	0.299756	0.450772	-0.245286	-1.51232	-0.747722	0.110253	-1.46207	0.411655	2.08593	1.82928	1.92068	0.32561	-0.669866	-0.589538	2792.91	3749.92
276	0.332784	0.346401	-0.303644	-1.22116	-0.708428	0.158228	-1.42512	0.36118	2.44025	2.02047	1.85201	0.472946	-0.653126	-0.560176	2797.79	3851.89
277	0.34819	0.440248	-0.310319	-1.44258	-0.726887	0.0539326	-1.59944	0.435799	2.51242	1.99586	1.81704	0.469099	-0.669279	-0.687436	2802.67	3964.75
278	0.236771	0.378578	-0.22499	-1.33185	-0.722722	0.070215	-1.67853	0.253458	2.79373	1.6684	1.94339	0.572811	-0.662035	-0.666814	2802.67	4091.71
279	0.32836	0.396979	0.00763567	-1.61913	-0.607758	0.0318345	-1.7323	0.284199	2.58535	1.77048	1.69999	0.747122	-0.778877	-0.695445	2802.67	4199.12
280	0.233627	0.472351	-0.0870081	-1.63414	-0.671759	0.0655551	-1.67823	0.198045	2.73519	1.67228	1.77902	1.00681	-0.777303	-0.647684	2797.97	4315.95
281	0.256063	0.360157	-0.209116	-1.676	-0.605988	0.0211038	-1.62961	0.446354	2.93997	1.72854	1.76383	1.0278	-0.758163	-0.557637	2792.91	4413.96
282	0.264538	0.441335	-0.269857	-1.56331	-0.622444	-0.0390814	-1.59912	0.308944	3.02258	1.51744	1.77947	1.01902	-0.610188	-0.61125	2792.91	4531.15
283	0.320313	0.543541	-0.246002	-1.60008	-0.529372	-0.0430046	-1.4886	0.239168	2.84366	1.84859	1.69862	1.097	-0.700829	-0.671991	2783.14	4628.8
284	0.425771	0.616198	-0.0840423	-1.36013	-0.67901	0.0986857	-1.67831	0.102226	2.94347	1.76741	1.66651	1.59363	-0.788653	-0.629304	2783.14	4745.99
285	0.221715	0.684312	-0.143108	-1.75327	-0.55229	-0.0729065	-1.70464	0.305504	3.13947	1.78031	1.53379	1.52627	-0.705464	-0.554743	2773.38	4863.17
286	0.336759	0.939312	-0.180964	-1.76487	-0.591909	-0.0643842	-1.5911	0.190471	2.96585	1.96634	1.64992	1.88513	-0.61437	-0.542766	2773.38	4970.59
287	0.0928359	0.852736	0.0841068	-1.74841	-0.555004	-0.101633	-1.60568	0.21446	2.86388	1.75414	1.55987	1.71928	-0.862814	-0.532271	2763.61	5087.78
288	0.281029	0.851252	-0.0528017	-1.8252	-0.617648	-0.123221	-1.60198	0.345082	3.23274	1.78731	1.50694	1.94387	-0.615534	-0.493284	2759.27	5181.09
289	0.0889671	1.02472	0.0570333	-1.71592	-0.62688	-0.119844	-1.601	0.0917374	3.1923	2.08198	1.58488	2.06826	-0.798547	-0.469536	2753.84	5283.08
290	0.124315	1.24999	-0.0270449	-1.86304	-0.52083	0.127092	-1.45792	0.254724	3.13597	1.91218	1.45111	2.29376	-0.837887	-0.506469	2753.84	5366.09
291	0.0410025	1.32172	0.0801152	-1.78625	-0.514283	-0.0655845	-1.4976	0.302293	2.88265	1.8823	1.41426	2.22767	-0.552077	-0.630563	2753.84	5439.33
292	-0.0233458	1.44669	0.12529	-1.91218	-0.571776	-0.0764759	-1.4757	0.18584	2.99146	1.78653	1.44209	1.97452	-0.766123	-0.396815	2753.84	5527.22
293	0.280727	1.65813	0.364962	-2.01404	-0.60876	-0.12455	-1.4135	0.124186	2.80534	1.91816	1.42782	2.37184	-0.825842	-0.482244	2750.59	5589.07
294	0.0777493	1.67715	0.263018	-1.74101	-0.482853	-0.169669	-1.39643	0.406302	2.69013	2.04489	1.50629	1.78356	-0.937733	-0.355206	2745.92	5650.67
295	-0.123754	1.72315	0.425537	-1.95378	-0.470093	-0.0850978	-1.41756	0.113211	2.86423	2.06311	1.60493	1.73051	-0.819614	-0.483211	2744.08	5732.29
296	-0.0344959	2.47162	0.363361	-1.94902	-0.596873	-0.0395582	-1.52416	0.227578	2.70032	1.96302	1.15174	1.4674	-0.876861	-0.59026	2736.04	5787.44
297	-0.127246	2.04284	0.436137	-1.7766	-0.532523	-0.130868	-1.69701	0.598495	2.60292	1.92834	1.17318	1.3744	-0.820907	-0.551883	2744.08	5864.13
298	-0.159003	2.68125	0.482318	-1.91844	-0.46106	0.134038	-1.54033	0.50072	2.16492	1.94737	1.05197	1.03067	-0.879552	-0.54136	2739.2	5927.6
299	-0.25895	2.33972	0.501121	-2.05078	-0.615267	-0.0925497	-1.57887	0.661737	2.07551	1.64814	0.916741	0.953802	-0.941101	-0.482391	2734.31	6005.72
300	-0.169465	2.72098	0.664384	-1.98985	-0.685378	-0.169772	-1.69487	0.667264	1.93714	1.6524	0.879033	0.580835	-0.62058	-0.54843	2725.01	6068.33
301	-0.364357	2.44173	0.684199	-2.17245	-0.678179	-0.051873	-1.67287	0.618801	1.68778	1.5933	0.838863	0.380384	-0.883986	-0.550947	2729.1	6137.74
302	-0.402187	2.47152	0.678637	-2.17816	-0.555779	-0.146538	-1.80655	0.846777	1.51654	1.67409	0.892925	0.23142	-0.789223	-0.622635	2724.55	6210.8
303	-0.425642	2.81276	0.757787	-2.28327	-0.683924	-0.12269	-1.77752	0.773889	1.22204	1.68069	0.908982	0.114962	-0.999787	-0.634207	2718.79	6284.22
304	-0.287295	2.52713	0.942224	-2.24194	-0.78524	-0.218879	-1.91918	0.879845	0.900196	1.68431	0.644366	-0.00467096	-0.975859	-0.625391	2714.78	6362.16
305	-0.441186	2.72145	0.978448	-2.28729	-0.75972	-0.120182	-1.55164	1.08354	0.713963	1.42763	0.692394	0.109912	-0.976216	-0.687523	2709.66	6430.76
306	-0.471348	2.42787	0.926978	-2.30546	-0.679321	-0.182345	-1.7389	1.19428	0.553546	1.54177	0.571222	-0.0161745	-0.990986	-0.808988	2705.02	6513.53
307	-0.5552	2.23532	1.46704	-2.51532	-0.692988	-0.289037	-1.67102	1.09608	0.385414	1.28508	0.609447	-0.198294	-0.914411	-0.850776	2697.78	6587.49
308	-0.562666	2.22767	1.37761	-2.26673	-0.7814	-0.221564	-1.7776	1.35816	0.521475	1.47742	0.585313	-0.185209	-0.903105	-0.684875	2685.49	6669.77
309	-0.645594	1.87252	1.43502	-2.37942	-0.557532	-0.273078	-1.7519	1.28786	0.222508	1.43104	0.406734	-0.122976	-0.798903	-0.691952	2690.07	6748.86
310	-0.600967	1.74791	1.76656	-2.24605	-0.567601	-0.212336	-1.82179	1.34867	-0.0357791	1.24569	0.384484	-0.102612	-0.941074	-0.725034	2685.49	6845.55
311	-0.751086	1.53469	2.31529	-2.41065	-0.472448	-0.147459	-1.7196	1.25006	0.0921645	1.24704	0.43574	0.144715	-0.853774	-0.821398	2675.72	6923.67
312	-0.709345	1.40667	2.33319	-2.29873	-0.628674	-0.10175	-1.85747	1.20553	0.230929	1.06272	0.454621	0.00988276	-0.906355	-0.735811	2666.59	6995.87
313	-0.576588	1.46035	2.26846	-2.3646	-0.647953	-0.069669	-1.80904	0.937652	0.22397	1.24693	0.585193	-0.116966	-0.902877	-0.676747	2656.19	7089.68
314	-0.571975	1.04642	2.82589	-2.30505	-0.569887	0.0141073	-1.82662	1.02697	0.222957	0.978209	0.467782	-0.0359209	-0.88802	-0.689599	2636.66	7167.81
315	-0.605428	0.685273	2.7133	-2.44249	-0.602914	0.0446551	-1.6225	0.735269	0.301719	1.32766	0.450069	-0.0359094	-0.984734	-0.685753	2629.06	7256.78
316	-0.636948	0.560181	2.90141	-2.49086	-0.609215	0.222157	-1.67638	0.665994	0.411133	1.11773	0.315562	-0.0201015	-0.832555	-0.675684	2617.13	7343.59
317	-0.464179	0.405105	3.17354	-2.28483	-0.613749	0.432905	-1.57133	0.472738	0.494156	1.16727	0.211864	0.0128526	-0.77602	-0.594449	2597.6	7451
318	-0.596767	0.442818	3.33477	-2.27007	-0.6522	0.540736	-1.53235	0.417427	0.513071	1.32251	0.478156	0.061569	-0.775085	-0.672601	2582.95	7538.89
319	-0.471851	0.317818	3.22926	-2.17378	-0.587716	0.68719	-1.52338	0.304098	0.748742	1.31302	0.40396	0.0600073	-0.921996	-0.556198	2548.77	7646.31
320	-0.493402	0.337357	4.19549	-2.2111	-0.4355	0.968486	-1.34525	0.27638	1.0662	1.26106	0.545979	0.171308	-0.892561	-0.506789	2519.47	7743.97
321	-0.611273	0.224435	3.34117	-2.32685	-0.477741	1.26409	-1.27525	0.312309	1.14797	1.3302	0.337567	0.0934906	-0.869075	-0.440431	2499.94	7841.62
322	-0.391239	0.33029	3.60226	-2.23971	-0.548388	1.54688	-1.05102	0.346276	1.07319	1.41811	0.493757	0.111288	-0.888236	-0.38191	2460.88	7958.81
323	-0.333319	0.441374	4.07629	-2.22807	-0.534225	1.66037	-1.094	0.231058	1.52143	1.71583	0.537052	0.0978254	-0.817449	-0.414508	2431.59	8056.46
324	-0.342801	0.278416	3.84557	-2.24887	-0.503086	2.51578	-0.924447	0.26545	1.32675	1.58764	0.370012	0.199007	-0.853459	-0.266386	2392.52	8173.64
325	-0.186286	0.190296	3.57163	-2.00843	-0.396268	2.15681	-0.626008	0.17955	1.30011	1.35714	0.531496	0.125078	-0.917468	-0.20338	2353.46	8290.83
326	-0.0950624	0.303845	3.62031	-2.00976	-0.231102	2.43272	-0.753968	0.266937	1.68861	1.56687	0.422729	0.407211	-0.727977	-0.287665	2304.64	8417.78
327	-0.196031	0.431281	2.45308	-2.05047	-0.385402	3.06915	-0.389157	0.295601	1.72151	1.84442	0.506306	0.294646	-0.666943	-0.145715	2255.81	8525.2
328	-0.00814675	0.385021	2.01448	-2.14831	-0.306094	3.79102	-0.261707	0.194745	1.57645	1.58478	0.494975	0.167496	-0.6255	-0.136395	2206.98	8632.62
329	0.0440909	0.422509	1.97701	-2.37133	-0.21308	3.90618	-0.229474	0.334544	1.46252	1.67288	0.541385	0.0828138	-0.917631	-0.29414	2167.92	8710.74
330	-0.0339397	0.335776	1.85656	-2.11923	-0.249212	4.00883	-0.370237	0.41137	1.40561	1.85255	0.550504	0.173479	-0.67203	-0.186396	2138.62	8769.33
331	0.170002	0.308814	1.79237	-2.0539	-0.300889	4.60426	-0.308702	0.522714	1.65315	1.49122	0.463362	0.242817	-0.731286	-0.0250842	2104.44	8842.58
332	0.204169	0.271379	1.13328	-1.91726	-0.312338	4.04453	-0.204114	0.498075	1.44283	1.5319	0.642318	0.0448023	-0.685395	-0.189411	2072.3	8890.59
333	0.869788	-0.424388	-0.777189	2.06551	-0.261897	-0.308537	2.99966	-0.39484	-1.05082	-1.22214	-0.536771	-0.286737	-0.151014	-0.142201	2275.34	1220.68
334	0.967554	-0.513925	-0.778684	2.0644	-0.366339	-0.268592	2.6551	-0.520773	-1.09238	-1.10146	-0.479278	-0.287611	-0.168982	-0.36816	2366.48	1327.28
335	0.928232	-0.490898	-0.67912	2.21737	-0.34122	-0.292575	2.68455	-0.429184	-1.04528	-0.929277	-0.438245	-0.19484	-0.196937	-0.269875	2441.35	1415.98
336	0.912985	-0.547229	-0.763665	1.9014	-0.309052	-0.289737	2.95236	-0.356097	-1.13964	-1.03005	-0.430155	-0.252583	-0.120143	-0.335136	2514.59	1498.99
337	0.991156	-0.366587	-0.749722	1.77137	-0.382574	-0.1522	2.89951	-0.10095	-0.903225	-0.95051	-0.243338	-0.266903	-0.117361	-0.267959	2568.3	1582
338	0.93456	-0.348482	-0.742945	1.7125	-0.368413	-0.223198	3.24698	-0.111318	-0.825591	-0.699505	-0.290762	-0.15912	-0.0858518	-0.117429	2626.89	1674.77
339	1.08346	-0.260718	-0.652161	1.64903	-0.251488	-0.1754	3.08099	-0.254932	-0.831919	-0.581232	-0.147121	-0.258011	-0.155827	-0.197723	2675.72	1757.77
340	0.96143	-0.28356	-0.702605	1.54383	0.146186	-0.0118151	3.15793	-0.0655107	-0.44985	-0.671043	-0.119277	-0.197342	-0.093036	-0.281851	2719.67	1845.66
341	1.01307	-0.313138	-0.683505	1.12966	-0.250581	-0.0874858	3.08579	0.0539396	-0.684717	-0.473719	-0.0442889	-0.253013	0.0153593	-0.237263	2746.29	1922.49
342	0.825448	-0.292761	-0.62814	1.14408	-0.0986993	0.0437325	3.12873	0.0536202	-0.626193	-0.364646	0.187927	-0.243431	-0.139336	-0.277386	2773.38	2016.56
343	1.06572	-0.208414	-0.651839	1.02914	-0.134936	0.0961399	3.10972	-0.10502	-0.49546	-0.172791	0.397806	-0.223482	-0.0695091	-0.321665	2789.11	2096.1
344	1.01668	-0.213431	-0.660803	0.579778	-0.355662	0.184	2.97655	-0.03959	-0.312407	-0.0213949	0.25752	-0.19724	0.020791	-0.398301	2798.13	2183.7
345	1.01591	-0.114606	-0.644871	0.0963457	-0.0854417	0.140867	3.83718	0.279143	-0.0494826	0.197355	0.479016	-0.120521	-0.0973995	-0.283894	2801.22	2272.31
346	1.07931	-0.0317496	-0.621948	0.0372001	-0.323993	0.233667	3.09462	0.0695507	-0.0876346	0.559705	0.901178	-0.190911	-0.249162	-0.235955	2807.32	2344.28
347	1.05913	0.225369	-0.595139	-0.301459	-0.398188	0.424452	2.40309	0.219542	0.06867	0.660571	1.01653	0.00399533	-0.33048	-0.130385	2802.58	2431.98
348	1.01477	0.0493683	-0.428012	-0.329488	-0.27489	0.400074	2.28669	0.0847334	0.151197	0.994477	1.11477	-0.106182	-0.182686	-0.330472	2802.67	2509.71
349	1.01188	0.0117023	-0.281933	-0.370985	-0.333254	0.521226	2.09299	0.364446	0.585464	1.04771	1.17383	-0.212271	-0.14439	-0.279681	2802.67	2587.83
350	1.12887	0.0970254	-0.400323	-0.622649	-0.217779	0.719393	1.71331	0.501243	0.854596	1.23378	1.32167	-0.112817	-0.15509	-0.279009	2802.67	2665.96
351	0.961499	0.248115	-0.421891	-0.863266	-0.326229	0.533106	1.40243	0.412875	0.881437	1.50466	1.68136	-0.0699861	-0.359493	-0.297799	2802.67	2734.31
352	0.846983	0.116457	-0.3588	-0.963527	-0.405655	0.712486	1.05728	0.278461	1.02665	1.58336	1.62942	-0.0936312	-0.393167	-0.348424	2801.26	2799.29
353	0.910206	0.360204	-0.405379	-1.12707	-0.346256	0.571044	0.419491	0.590347	1.12556	1.79158	1.84266	-0.100709	-0.418238	-0.45718	2804.55	2877.23
354	0.742335	0.18009	-0.430497	-1.16295	-0.352285	0.669215	-0.0131432	0.500611	1.29051	1.69308	2.01085	-0.0793012	-0.393649	-0.214638	2808.35	2945.62
355	0.555818	0.238945	-0.274177	-1.18196	-0.543932	0.503105	-0.409341	0.438402	1.66651	1.87395	1.81925	0.0623304	-0.593072	-0.518827	2812.44	3027.28
356	0.857449	0.391429	-0.443246	-1.21516	-0.575915	0.493553	-0.635245	0.545273	1.50326	1.78418	1.99148	0.215618	-0.195211	-0.54642	2817.09	3100.52
357	0.494349	0.233542	-0.346127	-1.27458	-0.449756	0.501655	-1.0022	0.35866	1.59332	1.94527	1.92748	0.065896	-0.389417	-0.528004	2816.4	3175.54
358	0.406017	0.377588	-0.446515	-1.47294	-0.68066	0.39378	-0.930064	0.481825	1.68203	2.0006	2.21627	0.0642791	-0.516218	-0.449562	2827.33	3261.43
359	0.659631	0.232024	-0.423817	-1.30555	-0.600327	0.302585	-1.24236	0.560286	1.85243	1.63804	1.87928	0.090005	-0.444187	-0.51071	2827.07	3344.67
360	0.327854	0.365017	-0.308407	-1.37728	-0.581593	0.239221	-1.15551	0.423447	2.0444	1.89558	2.21315	0.155413	-0.636207	-0.442298	2831.97	3447.19
361	0.571483	0.353404	-0.227289	-1.38924	-0.625626	0.190521	-1.2511	0.41089	2.03032	1.84779	1.9754	0.326168	-0.586649	-0.55596	2838.07	3524.09
362	0.258326	0.451418	-0.2333	-1.47466	-0.565503	0.199328	-1.38672	0.671768	2.0078	1.91349	1.71496	0.310099	-0.481998	-0.356752	2841.73	3622.97
363	0.508732	0.419378	-0.414343	-1.54104	-0.427765	0.403938	-1.39813	0.470727	2.06554	1.72931	1.94596	0.269473	-0.64469	-0.521366	2851.5	3730.39
364	0.268524	0.297415	-0.335747	-1.47591	-0.590532	0.456051	-1.48239	0.485278	2.2063	1.86053	1.9212	0.572987	-0.66042	-0.411594	2851.5	3837.8
365	0.512039	0.397191	-0.222562	-1.59832	-0.608725	0.0740366	-1.5834	0.423384	2.38041	1.48468	1.94955	0.369196	-0.682273	-0.666309	2856.38	3940.32
366	0.21181	0.33727	-0.228717	-1.65096	-0.746833	0.0736193	-1.59239	0.206585	2.7307	1.79986	2.20494	0.579719	-0.626194	-0.660961	2861.26	4072.17
367	0.301768	0.471263	-0.156821	-1.65031	-0.635528	0.00748631	-1.61798	0.368144	2.68112	1.72728	1.73371	0.784564	-0.685794	-0.67942	2861.26	4169.83
368	0.345774	0.500662	-0.176783	-1.56205	-0.53912	0.0334897	-1.63986	0.231347	2.9228	1.70282	1.78086	0.651267	-0.790675	-0.651805	2861.26	4296.78
369	0.347795	0.431894	-0.204358	-1.61467	-0.614617	0.00114942	-1.62602	0.329358	2.77205	1.72975	1.89563	0.928491	-0.739459	-0.614279	2856.44	4399.26
370	0.408406	0.534408	-0.2186	-1.649	-0.634887	0.162762	-1.60513	0.331487	2.92429	2.14186	1.7087	0.946713	-0.862885	-0.699582	2851.5	4521.38
371	0.239724	0.510454	-0.234485	-1.41671	-0.61966	0.0216595	-1.56812	0.484986	3.0139	1.50655	1.6928	1.05632	-0.784212	-0.599239	2851.5	4638.57
372	0.398365	0.781139	-0.0464813	-1.66903	-0.688136	-0.0244478	-1.62208	0.188302	2.90429	1.80319	1.78893	1.13008	-0.831416	-0.774698	2841.73	4755.75
373	0.218282	0.760154	-0.099524	-1.63719	-0.681183	0.0203352	-1.6485	0.0844599	2.9537	1.52545	1.63395	1.29959	-0.736233	-0.605817	2841.73	4872.94
374	0.239026	1.20698	-0.118411	-1.80863	-0.702029	-0.125949	-1.51941	0.169377	3.209	1.97108	1.85597	1.28656	-0.783818	-0.652475	2836.91	4978.79
375	0.106347	0.951819	-0.0847627	-1.7706	-0.62314	-0.134708	-1.72765	0.171581	3.12013	1.75546	1.48828	1.45495	-0.804634	-0.482443	2831.97	5107.31
376	0.0500816	1.24027	-0.043288	-1.64815	-0.652684	0.00402432	-1.61995	0.171286	3.21785	1.96219	1.73949	1.49843	-0.685847	-0.645061	2831.97	5204.96
377	0.29549	1.25112	0.103184	-1.86226	-0.523142	-0.143011	-1.7206	0.138604	3.03638	1.77286	1.84423	2.08455	-0.800974	-0.4766	2831.97	5292.85
378	0.222109	1.37226	0.0876662	-1.73897	-0.583511	-0.123944	-1.72529	0.281108	3.01942	1.85239	1.52479	1.47287	-0.681296	-0.549276	2827.06	5385.64
379	0.0811866	1.47606	0.0330743	-1.7501	-0.617139	-0.181106	-1.65728	0.422724	2.937	1.80798	1.28457	1.77793	-0.639471	-0.425244	2831.97	5468.63
380	0.103856	1.48975	0.277087	-1.79201	-0.504512	-0.0485122	-1.55307	0.119926	2.96799	1.93462	1.25113	1.4968	-0.91269	-0.599617	2822.2	5536.99
381	-0.0222619	1.72223	0.132061	-1.85841	-0.670527	-0.00657958	-1.61186	0.30293	2.79865	1.83052	1.32848	1.35024	-0.765839	-0.494169	2822.2	5610.23
382	0.0747043	1.65012	0.18041	-1.94225	-0.61244	-0.162321	-1.38524	0.289203	2.89132	1.81492	1.29995	1.36836	-0.919529	-0.541104	2822.2	5683.47
383	-0.207272	1.97312	0.173638	-1.90984	-0.627324	-0.142103	-1.62678	0.364839	2.85615	2.20694	1.37396	1.20887	-0.834637	-0.530037	2822.2	5751.82
384	-0.0228027	2.19859	0.374578	-1.91757	-0.571931	0.0832709	-1.59585	0.37196	2.43561	1.96077	1.12325	1.15351	-0.743777	-0.457947	2813.66	5821.1
385	-0.250563	2.27699	0.285037	-1.92683	-0.608782	-0.126863	-1.70903	0.376054	2.11154	1.92758	1.31046	0.98842	-0.871649	-0.461726	2812.44	5888.54
386	-0.325169	2.20541	0.337804	-2.01877	-0.527358	-0.00342204	-1.58369	0.504858	2.03526	1.74858	1.13601	0.780807	-0.952544	-0.434298	2812.44	5956.9
387	-0.195671	2.55129	0.476413	-2.09553	-0.62031	-0.0499836	-1.70764	0.328981	1.87053	2.00498	1.12119	0.644939	-0.844906	-0.58174	2804.85	6019.27
388	-0.24584	2.5077	0.611555	-1.92508	-0.47946	-0.179476	-1.69522	0.375274	1.74202	1.69336	0.896459	0.444977	-0.788353	-0.62974	2802.67	6093.61
389	-0.407913	2.66521	0.500234	-1.97548	-0.548087	-0.111546	-1.74834	0.57102	1.63207	1.53604	0.848125	0.41275	-0.887218	-0.521153	2794.8	6158.54
390	-0.365587	2.66355	0.654322	-2.17347	-0.686422	-0.103373	-1.87206	0.775842	1.12672	1.4811	1.00668	0.160933	-0.933995	-0.509561	2792.91	6235.21
391	-0.407677	2.4518	0.702568	-2.18093	-0.598165	-0.162973	-1.79707	1.04219	1.06424	1.77284	0.748218	0.0409342	-1.03551	-0.724662	2785.04	6305.02
392	-0.400264	2.50468	0.839498	-2.17477	-0.650533	-0.182879	-1.82399	1.03734	0.869302	1.62864	0.703358	0.0580347	-0.816704	-0.635765	2783.14	6386.58
393	-0.517326	2.27748	0.983948	-2.16498	-0.461747	-0.251473	-1.83227	0.980298	0.626062	1.22897	0.555692	-0.14121	-0.898933	-0.7913	2777.53	6450.77
394	-0.395585	2.04381	0.930067	-2.16143	-0.576809	-0.300443	-1.84379	1.12845	0.390681	1.31918	0.53993	-0.23718	-0.925055	-0.680289	2773.38	6533.06
395	-0.49093	2.08064	1.31304	-2.35331	-0.465959	-0.254436	-1.9548	1.12331	0.307396	1.43806	0.586141	-0.23747	-0.741804	-0.511595	2773.38	6611.18
396	-0.578052	1.82612	1.15898	-2.42402	-0.613657	-0.303518	-1.88501	1.31576	-0.0453233	1.37164	0.614602	-0.129205	-0.61578	-0.793796	2763.61	6689.3
397	-0.449818	1.86026	1.49238	-2.29634	-0.557987	-0.285316	-1.84853	1.20423	0.167958	1.23822	0.499814	-0.232913	-0.896739	-0.833795	2758.43	6758.63
398	-0.626107	1.66841	1.68725	-2.37664	-0.516079	-0.234021	-1.81082	1.20859	0.183264	1.14456	0.427637	-0.21453	-0.845258	-0.857031	2748.96	6845.55
399	-0.522173	1.49997	1.83498	-2.44418	-0.637341	-0.131571	-1.81197	1.17476	-0.0414736	1.36955	0.682869	-0.194023	-0.917365	-0.746989	2740.82	6936.69
400	-0.38171	1.20554	1.89587	-2.3759	-0.668666	0.0205073	-1.7026	1.02407	0.275974	1.40937	0.495605	-0.148549	-0.864807	-0.812186	2734.31	7021.33
401	-0.546756	0.906829	2.40452	-2.18815	-0.55157	-0.044475	-1.79504	1.04071	0.246663	1.05741	0.369912	-0.0668533	-0.875293	-0.681793	2724.55	7099.45
402	-0.558358	0.719239	2.51922	-2.22151	-0.486176	0.0109934	-1.88823	1.15928	0.0928938	1.12535	0.331897	-0.130906	-0.774832	-0.657888	2709.09	7196.29
403	-0.538679	0.499685	2.83647	-2.26085	-0.665992	0.101109	-1.70066	0.880857	0.358298	1.20045	0.475639	-0.0981708	-0.958026	-0.725539	2695.25	7275.23
404	-0.497431	0.43378	2.90843	-2.32483	-0.541837	0.218874	-1.73279	0.845187	0.293751	1.10666	0.459467	-0.0668628	-0.912952	-0.720612	2685.49	7372.88
405	-0.519744	0.418753	3.15584	-2.24866	-0.556125	0.435856	-1.64529	1.03681	0.472217	1.31973	0.376539	0.125639	-0.968799	-0.619605	2672.47	7447.75
406	-0.532674	0.372669	3.15056	-2.28839	-0.571171	0.468455	-1.5053	0.49636	0.464786	1.21968	0.150957	0.431113	-0.915773	-0.62733	2641.54	7558.42
407	-0.503345	0.436039	3.48386	-2.27177	-0.667746	0.731685	-1.33992	0.62265	0.794561	1.37184	0.412044	0.0689422	-1.00125	-0.561479	2617.13	7656.08
408	-0.475637	0.358488	3.63123	-2.21861	-0.539923	1.28316	-1.38781	0.523504	1.21558	1.44848	0.291766	0.0744166	-0.873076	-0.450871	2597.6	7743.97
409	-0.417372	0.266332	3.40025	-2.24249	-0.569132	1.30543	-1.26468	0.594524	0.900891	1.50386	0.532363	0.140207	-1.02258	-0.478808	2568.3	7861.15
410	-0.355648	0.495827	3.46296	-2.1702	-0.503727	1.8921	-1.19678	0.208333	1.0422	1.30533	0.379548	0.109165	-0.836249	-0.380022	2543.89	7968.57
411	-0.29955	0.3468	3.79991	-2.13502	-0.454343	1.75599	-1.1038	0.241997	1.29526	1.25148	0.393274	0.2516	-0.885199	-0.303899	2499.94	8085.76
412	-0.20581	0.284145	3.34013	-2.18789	-0.447808	1.99026	-0.895528	0.247164	1.22484	1.51068	0.507221	0.222977	-0.712015	-0.327427	2460.88	8212.71
413	-0.090356	0.210255	3.40262	-2.06109	-0.359425	2.37125	-0.683332	0.0808139	1.7121	1.48385	0.449634	0.263803	-0.918146	-0.267712	2421.82	8329.89
414	-0.090568	0.36714	3.48978	-2.06383	-0.404479	2.83014	-0.631681	0.194338	1.39918	1.79503	0.506733	0.208283	-0.770046	-0.243081	2363.23	8466.61
415	-0.0837661	0.480112	2.38507	-2.16306	-0.425819	3.02111	0.146902	0.170125	1.5394	1.76409	0.714381	0.41807	-0.76645	-0.15885	2319.28	8581.35
416	-0.0220487	0.624437	2.1955	-2.09724	-0.298715	3.23719	-0.528633	0.193074	1.52088	1.81565	0.650297	0.116822	-0.746125	-0.0748645	2275.34	8691.21
417	0.0724534	0.38772	1.90979	-2.07283	-0.296853	3.89141	-0.412397	0.157213	1.5223	1.65747	0.605902	0.357853	-0.556025	-0.292894	2236.28	8759.57
418	0.0468438	0.368916	1.88328	-2.0739	-0.272904	4.26105	-0.21822	0.568462	1.43672	1.73377	0.628468	0.15307	-0.681223	-0.0366182	2197.22	8837.69
419	0.189204	0.321242	1.23202	-2.17635	-0.312274	3.88285	-0.110605	0.399208	1.33144	1.53995	0.543926	0.0569762	-0.704877	-0.279866	2162.22	8899.54
420	0.288202	0.461817	1.15003	-1.92458	-0.25385	3.92118	-0.0778458	0.790643	1.32766	1.68631	0.494108	0.0403297	-0.779076	-0.121763	2128.86	8945.11
421	0.114356	0.373318	0.839578	-2.12674	-0.290078	3.64363	0.281447	1.07352	1.33778	1.63119	0.51344	0.0109633	-0.545955	-0.142861	2089.8	8984.17
422	0.666947	-0.436	-0.786911	2.45338	-0.376454	-0.342053	2.30156	-0.362791	-1.06642	-1.31389	-0.534098	-0.154858	-0.228252	-0.208757	2327.42	1197.89
423	0.865681	-0.446245	-0.791128	2.15682	-0.326225	-0.184385	2.47953	-0.487526	-1.18584	-1.23541	-0.478768	-0.177708	-0.282549	-0.0604544	2426.97	1322.94
424	0.719351	-0.481001	-0.675876	2.09781	-0.182396	-0.327122	2.34435	-0.501064	-1.04698	-1.11623	-0.58281	-0.0343738	0.0124885	-0.361532	2499.94	1406.22
425	0.913071	-0.524511	-0.667777	2.05286	-0.296613	-0.147731	2.54875	-0.446985	-1.00462	-1.3072	-0.582555	-0.288968	-0.29084	-0.266677	2558.54	1489.22
426	0.944554	-0.451779	-0.766558	2.08494	-0.182066	-0.300558	2.70971	-0.229971	-1.06304	-1.1247	-0.523074	0.00839685	-0.239086	-0.356521	2626.89	1582
427	0.94958	-0.315298	-0.753574	1.78115	-0.390428	0.0204665	2.85677	-0.37337	-0.827093	-0.748083	-0.157065	-0.214411	-0.0688447	-0.375682	2680.6	1669.88
428	1.00096	-0.3439	-0.743582	1.64583	-0.356112	-0.170099	2.89227	-0.301661	-0.783591	-0.758412	-0.15817	-0.264698	-0.0509568	-0.296125	2724.55	1752.89
429	0.873408	-0.316419	-0.715062	1.7852	-0.357781	-0.112917	2.94223	-0.211339	-0.677974	-0.658658	-0.00599689	-0.264704	-0.226299	-0.208173	2763.61	1835.9
430	1.1025	-0.338251	-0.662166	1.55734	-0.314003	-0.0564814	2.86518	-0.207794	-0.710327	-0.474611	0.0426159	-0.0754031	-0.0993105	-0.0918046	2792.91	1933.55
431	1.05076	-0.301055	-0.627068	1.21875	-0.309681	-0.0686536	2.78838	0.0189816	-0.433946	-0.401898	0.0470652	-0.222359	-0.0995622	-0.154205	2812.44	2016.56
432	0.972832	-0.200507	-0.671036	1.02841	-0.254887	0.265593	2.57943	-0.136432	-0.472233	-0.363047	0.345823	-0.0956785	-0.0344343	-0.384257	2828.17	2097.12
433	1.20049	-0.167961	-0.54351	0.557467	-0.260754	0.0921404	2.54038	-0.101675	-0.313544	-0.0345843	0.299774	-0.202917	-0.035443	-0.119426	2835.05	2181.58
434	1.18861	-0.0349048	-0.647853	0.290889	-0.133262	0.536858	3.45284	0.164941	-0.249802	0.346369	0.511211	-0.151137	-0.161673	-0.377197	2841.73	2285.1
435	1.11362	0.00979028	-0.577727	0.209055	-0.0850416	0.327127	3.42499	0.291503	0.0493272	0.474995	0.858348	-0.167356	-0.120093	-0.292421	2845.33	2349.41
436	1.07051	0.107911	-0.609785	0.0203504	-0.374016	0.32476	2.42709	0.240197	0.261569	0.60445	1.00165	-0.154607	-0.0892455	-0.256809	2841.73	2441.35
437	1.05858	0.137723	-0.578367	-0.336548	-0.155102	0.426016	2.16384	0.340277	0.236205	0.981995	0.95838	-0.129209	-0.332323	-0.26706	2841.55	2510.43
438	1.24439	0.101586	-0.576319	-0.360501	-0.387454	0.404363	2.04129	0.333784	0.529988	0.995242	1.2449	-0.0883015	-0.143188	-0.283719	2840.96	2581.27
439	1.07213	0.0987122	-0.185475	-0.654184	-0.312079	0.642476	1.38959	0.32713	0.773592	1.28029	1.69726	-0.049962	-0.162039	-0.329265	2841.73	2665.96
440	1.00446	0.279325	-0.524539	-0.702769	-0.338129	0.55134	0.975595	0.379421	0.815731	1.23122	1.47939	-0.0704515	-0.237254	-0.418032	2840.22	2731.95
441	0.800404	0.398006	-0.494983	-1.00613	-0.404097	0.530093	0.646053	0.353966	0.867555	1.65891	1.5724	-0.0489448	-0.189875	-0.405873	2846.46	2807.7
442	0.774568	0.298918	-0.395372	-1.03666	-0.45896	0.597378	0.251507	0.498836	1.10221	1.55261	1.6245	-0.0847418	-0.503356	-0.331033	2848.45	2883.73
443	0.730639	0.442094	-0.422089	-1.15623	-0.505317	0.702781	0.140432	0.662249	1.30854	1.62568	1.76719	0.111338	-0.413742	-0.368882	2851.5	2949.15
444	0.683578	0.506409	-0.311313	-1.3133	-0.521192	0.602144	-0.0290735	0.445339	1.41224	2.051	2.13363	0.166849	-0.585162	-0.4066	2861.26	3027.28
445	0.760101	0.401322	-0.450277	-1.42064	-0.568918	0.511579	-0.372501	0.518618	1.37139	1.70889	1.91919	0.110394	-0.458367	-0.465713	2862.39	3095.31
446	0.821231	0.275181	-0.43724	-1.1612	-0.60787	0.503886	-0.8516	0.454154	1.47499	1.78013	2.27545	0.0198697	-0.652186	-0.484097	2871.03	3173.76
447	0.552728	0.465136	-0.41051	-1.35851	-0.466049	0.478597	-0.800681	0.513498	1.56339	1.88616	2.2747	0.0727517	-0.55792	-0.454634	2880.79	3261.65
448	0.765471	0.339455	-0.428843	-1.27647	-0.635164	0.356049	-1.11445	0.578959	1.7051	1.89156	2.01654	0.333636	-0.434237	-0.433001	2885.32	3335.61
449	0.567036	0.280187	-0.372467	-1.44314	-0.403488	0.263566	-1.25058	0.55759	1.88466	1.8392	1.78704	0.0899729	-0.523412	-0.519735	2885.62	3422.84
450	0.277289	0.297667	-0.153548	-1.51649	-0.516659	0.297868	-1.22079	0.437714	1.92589	1.84766	2.13164	0.119722	-0.510647	-0.476032	2890.56	3515.55
451	0.329484	0.351644	-0.423044	-1.45253	-0.636268	0.259819	-1.29367	0.528093	1.84111	2.00956	1.91747	0.161706	-0.716139	-0.429563	2900.33	3613.2
452	0.541519	0.531999	-0.367145	-1.51415	-0.643269	0.141327	-1.26011	0.510078	2.35159	1.96048	2.02435	0.345284	-0.480239	-0.580769	2905.03	3706.15
453	0.321362	0.381594	-0.272764	-1.67458	-0.498303	0.124407	-1.33834	0.435768	2.2199	1.71755	1.9436	0.694863	-0.668163	-0.748226	2910.09	3818.27
454	0.309352	0.378912	-0.318168	-1.56925	-0.608241	0.195432	-1.36153	0.417172	2.4274	1.70087	1.83355	0.391967	-0.633121	-0.549663	2914.91	3920.27
455	0.24581	0.386747	-0.383231	-1.65388	-0.722425	0.0496052	-1.58187	0.18862	2.46092	1.73535	1.77105	0.381761	-0.561548	-0.61564	2919.86	4033.11
456	0.215733	0.364727	-0.18991	-1.72053	-0.725412	0.00826697	-1.61296	0.557805	2.32434	1.57616	1.82539	0.613551	-0.56751	-0.722223	2919.86	4160.06
457	0.289866	0.760927	-0.304997	-1.69949	-0.65228	0.0432373	-1.6055	0.310637	2.5868	1.58353	1.70463	0.630049	-0.791554	-0.591161	2919.86	4277.25
458	0.210121	0.539833	-0.209928	-1.69226	-0.672626	-0.00162	-1.59367	0.272378	2.67255	1.81707	1.84198	0.835739	-0.756311	-0.578231	2919.86	4394.43
459	0.269015	0.93763	-0.295319	-1.5288	-0.69093	0.0584191	-1.5619	0.352734	2.6141	1.73193	1.91444	1.34945	-0.857593	-0.440891	2919.86	4521.38
460	0.314967	1.0642	-0.150818	-1.71603	-0.70718	-0.018248	-1.61105	0.445259	2.74399	1.64603	1.94014	0.913113	-0.715681	-0.703797	2919.86	4628.8
461	0.222949	0.661538	-0.0750887	-1.65928	-0.765763	0.00270219	-1.60363	0.0810289	2.8373	1.56441	1.80339	1.13365	-0.709319	-0.738066	2910.09	4765.52
462	0.300982	0.797974	-0.076115	-1.72341	-0.656461	-0.0328656	-1.71865	0.0735816	2.80723	1.53344	1.60322	1.5101	-0.930014	-0.673078	2910.09	4882.7
463	0.421377	0.900991	-0.173958	-1.66401	-0.584891	-0.0119811	-1.70904	0.324628	2.98229	1.69526	1.65313	1.06101	-0.718938	-0.546409	2910.09	4999.89
464	0.253175	0.854769	-0.148204	-1.77604	-0.691143	-0.147906	-1.69843	0.0866148	2.65222	1.86936	1.62338	1.62532	-0.89456	-0.684782	2905.21	5102.4
465	0.17642	1.07199	0.0312328	-1.85579	-0.657257	-0.0688713	-1.54416	0.224739	3.15622	2.10032	1.51787	1.6822	-0.801464	-0.588827	2900.33	5224.49
466	0.18525	1.35815	0.014787	-1.80653	-0.510359	-0.14808	-1.46136	0.0903548	2.95742	1.74334	1.41531	1.45729	-0.810234	-0.5262	2910.09	5312.38
467	0.0947606	1.23477	0.111892	-1.84533	-0.559488	-0.0361616	-1.60933	0.167449	3.04094	1.8421	1.70912	1.2454	-0.903941	-0.578195	2900.33	5410.03
468	-0.0127438	1.33294	0.0578457	-1.80564	-0.593924	-0.188592	-1.55333	0.210975	2.80733	1.67641	1.495	1.23887	-0.792327	-0.496896	2900.33	5478.39
469	0.0914419	1.49406	0.115637	-1.92941	-0.616414	-0.19344	-1.55194	0.28293	2.89614	1.86525	1.33973	1.16544	-0.782325	-0.604473	2897.07	5559.77
470	0.109402	1.66371	0.212147	-1.74507	-0.74871	-0.198757	-1.65267	0.0937484	2.80883	1.91428	1.29868	1.30438	-0.725494	-0.512276	2900.33	5634.64
471	-0.149885	1.98897	-0.00900815	-1.87713	-0.413503	-0.19126	-1.67207	0.203008	2.44517	1.72849	1.1322	1.19425	-0.915589	-0.489981	2900.33	5703
472	-0.177924	2.07041	0.160135	-1.87784	-0.519067	-0.0601706	-1.70371	0.498471	2.40002	1.69875	1.46013	0.935353	-0.786494	-0.388593	2887.31	5774.61
473	-0.182994	1.97182	0.189332	-1.94563	-0.621866	-0.0791741	-1.66739	0.217773	2.18477	1.72398	1.29014	1.11127	-0.642006	-0.525076	2883.51	5837
474	-0.265223	2.31204	0.268991	-1.88915	-0.678328	-0.0561005	-1.6534	0.526822	2.47651	1.93548	0.955238	0.881311	-0.932041	-0.519676	2887.31	5911.33
475	-0.408535	2.1652	0.297261	-2.03527	-0.550063	-0.065344	-1.76933	0.491652	1.7468	1.76004	1.08271	0.927398	-0.809723	-0.476772	2880.79	5976.43
476	-0.289577	2.1806	0.358301	-1.98962	-0.56865	0.287764	-1.74805	0.547845	1.78199	1.80729	1.16006	0.428057	-0.809023	-0.6614	2873.39	6048.49
477	-0.188846	1.92661	0.413703	-1.97155	-0.67352	-0.181337	-1.77429	0.647663	1.73613	1.82964	0.832557	0.367845	-0.958875	-0.633796	2867.77	6116.4
478	-0.403957	2.22029	0.583804	-1.96863	-0.61283	-0.198307	-1.78827	0.775465	1.48672	1.56606	0.854615	0.161836	-0.908006	-0.527465	2863.16	6178.25
479	-0.400104	2.27526	0.740076	-2.0501	-0.64258	-0.156965	-1.85385	0.738208	1.24731	1.53566	0.701753	0.0876088	-0.93861	-0.677739	2871.03	6259.63
480	-0.388941	2.04	0.903876	-2.24567	-0.65998	-0.23095	-1.91677	0.891863	1.10231	1.57664	0.962102	-0.050604	-0.848037	-0.607615	2853.4	6324.73
481	-0.528531	2.00841	0.7147	-2.12552	-0.594994	-0.237563	-1.86639	1.00639	0.70129	1.5509	0.685746	-0.0599984	-0.736991	-0.608329	2851.5	6396.34
482	-0.385074	1.80048	1.22186	-2.09085	-0.59599	-0.157565	-1.88642	0.897304	0.628808	1.35567	0.621766	-0.0308622	-0.715861	-0.589373	2845.89	6470.3
483	-0.390681	1.862	1.31479	-2.26131	-0.699473	-0.229064	-1.93331	1.02796	0.505305	1.36612	0.706371	-0.196395	-0.890433	-0.317048	2851.5	6562.35
484	-0.569545	1.91806	1.1476	-2.20831	-0.548471	-0.290311	-1.93567	1.16629	0.288831	1.43447	0.705706	-0.231031	-1.02238	-0.640892	2834.14	6617.69
485	-0.623364	1.70248	1.42922	-2.36549	-0.523138	-0.248031	-1.79653	1.14169	0.191785	1.37963	0.696505	-0.035367	-0.985172	-0.659257	2836.85	6705.58
486	-0.493923	1.4758	1.4012	-2.33473	-0.540803	-0.202236	-1.89933	1.21277	-0.0360381	1.33443	0.494232	-0.248287	-0.91997	-0.714949	2831.97	6786.96
487	-0.663423	1.31643	1.66558	-2.34977	-0.667481	-0.0569507	-1.86524	1.1456	0.0698066	1.38868	0.502694	-0.223367	-0.735699	-0.78142	2822.2	6865.08
488	-0.51911	1.13261	1.9131	-2.37542	-0.473122	-0.110592	-1.88993	1.25304	0.0793976	1.27081	0.539702	-0.0215093	-1.0063	-0.672771	2812.44	6952.97
489	-0.298646	0.841535	2.05443	-2.20408	-0.44708	-0.0696628	-1.99121	1.1205	0.0847912	1.13047	0.459435	-0.183108	-0.915588	-0.753211	2802.67	7031.09
490	-0.49491	0.712371	2.18912	-2.37912	-0.475338	0.0576947	-1.89959	1.04221	0.0989952	0.9681	0.423611	-0.145343	-0.954565	-0.824261	2789.65	7115.73
491	-0.618036	0.574558	2.53264	-2.07967	-0.544341	0.0782846	-2.00183	1.00643	0.258587	1.25349	0.36655	-0.12318	-0.82589	-0.670523	2778.26	7193.85
492	-0.671621	0.421164	2.59466	-2.20663	-0.612095	0.116838	-1.63348	0.94474	0.214498	1.30966	0.435144	-0.127115	-0.888535	-0.682837	2773.38	7284.99
493	-0.547293	0.654505	2.88354	-2.3194	-0.53468	0.190767	-1.79504	0.947644	0.44553	1.15797	0.380615	-0.00289727	-0.86159	-0.580728	2748.15	7381.83
494	-0.62417	0.295254	3.14879	-2.12205	-0.481544	0.394139	-1.62774	0.73867	0.452805	1.09374	0.29446	0.192874	-0.855503	-0.623164	2734.31	7460.77
495	-0.35985	0.292101	3.4576	-2.1332	-0.556721	0.496787	-1.5812	0.750898	0.816557	1.24591	0.332304	0.0356998	-0.968907	-0.595759	2714.78	7568.19
496	-0.643702	0.33992	3.53718	-2.19026	-0.53562	0.755993	-1.47811	0.761096	0.64623	1.3239	0.420302	0.154161	-0.978276	-0.508242	2690.37	7656.08
497	-0.342176	0.40283	3.27783	-2.22961	-0.685035	0.952997	-1.43444	0.505999	0.754852	1.31708	0.264454	0.168152	-0.898445	-0.600351	2665.96	7763.5
498	-0.266049	0.399704	3.16008	-2.15761	-0.581865	1.64481	-1.3927	0.375502	1.06555	1.44465	0.340356	0.0529219	-0.856098	-0.443535	2646.43	7870.92
499	-0.394788	0.306761	3.28662	-2.17063	-0.494572	1.57815	-1.19732	0.38939	1.10658	1.23714	0.393638	0.09844	-0.873665	-0.479057	2607.36	7988.1
500	-0.258166	0.428747	3.32078	-2.15894	-0.623293	1.95855	-1.18972	0.390147	1.36488	1.43853	0.525753	0.0832196	-0.895218	-0.478397	2578.07	8115.05
501	-0.264525	0.209023	3.31032	-2.09511	-0.463354	2.08888	-0.82563	0.273669	1.30571	1.45796	0.392044	0.151651	-0.733735	-0.316645	2539.01	8232.24
502	-0.297644	0.645597	3.28552	-2.26107	-0.48908	3.00794	-0.743862	0.208847	1.34807	1.50987	0.515129	0.546051	-0.822107	-0.310071	2480.41	8378.72
503	-0.242407	0.36671	2.66837	-2.22707	-0.376539	2.87302	-0.734806	0.229037	1.49232	1.40867	0.455627	0.224752	-0.804537	-0.179229	2431.59	8515.43
504	-0.16033	0.311052	2.23876	-2.18678	-0.387568	3.21711	-0.695504	0.334055	1.31507	1.81612	0.609904	0.126501	-0.929821	-0.323923	2387.64	8642.38
505	-0.0230207	0.500257	1.8873	-2.22438	-0.263404	3.65785	-0.341986	0.34037	1.59683	1.89864	0.534499	0.125582	-0.773017	-0.203219	2333.93	8749.8
506	0.0721198	0.692591	1.90351	-2.13791	-0.203344	3.88269	-0.358101	0.293979	1.35567	1.62493	0.744819	0.156647	-0.830744	-0.235215	2294.87	8818.16
507	0.0621413	0.294639	1.73078	-2.04449	-0.220535	3.96497	-0.163573	0.431632	1.19237	1.76412	0.707897	0.270189	-0.728963	-0.264967	2252.55	8889.77
508	0.0787012	0.336548	1.25551	-2.03981	-0.0173376	3.56845	-0.115337	0.899229	1.28167	1.67926	0.960681	0.081143	-0.721325	-0.254955	2211.86	8949.99
509	0.260831	0.366662	0.853619	-1.95748	-0.350745	4.11382	0.0251096	0.880551	1.34342	1.63126	0.606424	0.0355208	-0.626154	-0.26375	2177.69	8993.94
510	0.0462171	0.482833	0.69068	-2.03785	-0.225373	4.11633	0.102176	0.920589	1.32502	1.63948	0.76297	0.100388	-0.517216	-0.27257	2138.62	9023.24
511	0.229804	0.371642	0.489479	-1.88894	-0.228801	4.09332	0.160802	1.01237	1.22088	1.52681	0.422934	0.0662515	-0.585267	-0.183839	2104.44	9052.53
512	0.126453	0.397902	0.235939	-2.12802	-0.028652	3.73261	0.305239	1.3103	1.0345	1.66125	0.358853	0.0395161	-0.697483	-0.346433	2069.46	9080.38
513	0.588601	-0.489084	-0.784736	2.34771	-0.238729	-0.377623	3.61676	-0.350727	-1.12793	-1.32552	-0.51255	-0.282002	-0.109611	-0.20555	2302.19	1066.87
514	0.689559	-0.552091	-0.794819	2.47595	-0.370954	-0.370542	2.20019	-0.519019	-1.09171	-1.45409	-0.578746	-0.291124	-0.339904	-0.292916	2402.29	1201.14
515	0.718884	-0.567006	-0.709903	2.51774	-0.189813	-0.344292	1.99192	-0.55285	-0.96004	-1.29759	-0.519997	-0.262195	-0.181579	-0.280782	2480.41	1298.8
516	0.884522	-0.4528	-0.799624	2.43669	-0.305197	-0.252662	1.8476	-0.558029	-1.10809	-1.37263	-0.542409	-0.16647	-0.110914	-0.179758	2548.77	1386.69
517	0.969155	-0.504228	-0.79423	2.27881	-0.337022	-0.344364	2.15891	-0.442857	-0.93303	-1.15165	-0.558474	-0.276764	-0.293418	-0.294967	2611.43	1477.83
518	1.00021	-0.425215	-0.776907	2.26688	-0.301229	-0.321921	2.43624	-0.367323	-1.01776	-0.956074	-0.346958	-0.217711	-0.185538	-0.388338	2675.72	1572.23
519	0.824244	-0.471884	-0.76283	1.98406	-0.406039	-0.28775	2.54137	-0.358267	-0.956444	-1.09217	-0.374083	-0.240824	-0.203202	-0.403198	2729.43	1660.12
520	0.874486	-0.32092	-0.743085	1.76887	-0.368902	-0.20523	2.52629	-0.312087	-0.791947	-0.6776	-0.106298	-0.222161	-0.316731	-0.386288	2768.49	1748.01
521	1.26419	-0.353318	-0.698178	1.84814	-0.410169	-0.189561	2.47061	-0.296212	-0.729916	-0.544305	-0.17613	-0.251734	-0.148669	-0.365581	2802.67	1835.9
522	1.1937	-0.357079	-0.713077	1.46859	-0.303572	-0.0397138	2.75576	-0.115242	-0.625377	-0.600146	0.049247	-0.214488	-0.0257511	-0.431662	2831.97	1928.67
523	1.21128	-0.256022	-0.691947	1.34436	-0.300168	-0.0161031	2.38855	-0.0814303	-0.644008	-0.475182	0.17128	-0.236286	-0.155761	-0.300821	2851.5	2016.56
524	1.13954	-0.163403	-0.67645	1.13	-0.400959	0.0185296	2.36278	-0.12279	-0.398264	-0.167421	0.169421	-0.208964	-0.0325657	-0.245052	2865.97	2101.37
525	0.966935	-0.105433	-0.603894	0.995155	-0.279792	0.102251	2.3448	-0.174633	-0.318054	-0.150028	0.383832	-0.225146	-0.141848	-0.323975	2876.17	2184.31
526	1.28307	-0.1672	-0.534701	0.557576	-0.163002	0.167529	2.96578	-0.117436	-0.318758	0.173635	0.916767	-0.169139	-0.189987	-0.285093	2880.79	2275.34
527	1.05342	-0.0227939	-0.406494	0.265056	-0.176842	0.482177	3.99493	0.120307	0.035207	0.39365	0.72736	-0.204501	-0.14018	-0.310856	2872.78	2346.32
528	1.10446	-0.0335496	-0.563632	-0.00967213	-0.234264	0.308059	2.12483	0.221115	0.0390095	0.457956	0.940827	-0.178396	0.0282782	-0.209938	2878.15	2441.6
529	1.06331	0.0114549	-0.486461	-0.0603224	-0.231098	0.537713	1.80999	0.180574	0.345331	1.05515	1.12028	-0.128742	-0.237243	-0.431763	2874.77	2510.47
530	1.15297	0.0972803	-0.48173	-0.100767	-0.19338	0.793258	1.5171	0.14532	0.527977	1.06025	1.45904	-0.125487	-0.337893	-0.302077	2878.96	2585.3
531	0.965926	0.231214	-0.418836	-0.450577	-0.26949	0.526592	1.45882	0.35451	0.806662	1.12543	1.21287	-0.120683	0.0577102	-0.372513	2884.09	2667.91
532	0.956246	0.134468	-0.442935	-0.626769	-0.266898	0.71569	0.910544	0.359844	0.757252	1.4623	1.53719	0.0698191	-0.243936	-0.361075	2885.21	2735.2
533	1.12883	0.175506	-0.39358	-0.8458	-0.392626	0.498071	0.718965	0.453735	0.984862	1.57483	1.7223	-0.0768112	-0.27477	-0.33785	2890.56	2812.44
534	0.770297	0.29553	-0.500638	-1.15558	-0.4613	0.574469	0.582385	0.24792	1.12962	1.43936	1.70366	-0.0755937	-0.388911	-0.520923	2894.98	2876.34
535	0.828856	0.271436	-0.350696	-1.08401	-0.426946	0.841261	0.254095	0.46519	1.26047	1.66051	1.79798	-0.0483699	-0.446742	-0.336508	2900.33	2949.15
536	0.886913	0.314536	-0.477753	-1.38481	-0.390647	0.547253	0.113659	0.497492	1.49996	1.89096	1.87494	0.243326	-0.529867	-0.391987	2903.12	3022.47
537	0.789337	0.300985	-0.457485	-1.2431	-0.372574	0.488666	-0.503438	0.443964	1.30629	1.63402	1.72276	-0.00995129	-0.572592	-0.343087	2912.87	3094.44
538	0.714455	0.229486	-0.451132	-1.27579	-0.569454	0.434991	-0.737181	0.397187	1.49935	1.92116	1.83449	0.0815037	-0.475845	-0.493363	2919.86	3173.76
539	0.594097	0.406222	-0.390258	-1.41594	-0.666795	0.424684	-0.986183	0.550676	1.70828	1.69163	1.92136	0.0542096	-0.693079	-0.46566	2924.69	3245.43
540	0.501988	0.304785	-0.328557	-1.45946	-0.627324	0.309989	-1.08291	0.352991	1.62559	1.76889	1.77867	0.185976	-0.363762	-0.52614	2927.15	3334.1
541	0.531051	0.294837	-0.467107	-1.44346	-0.60151	0.286304	-1.09529	0.529426	1.8456	1.75844	1.99427	0.0562828	-0.452188	-0.507105	2939.39	3417.89
542	0.434262	0.341173	-0.449909	-1.53659	-0.647557	0.266729	-1.23314	0.410047	1.6943	1.62192	1.87794	0.156595	-0.504022	-0.365978	2941.74	3498.55
543	0.382783	0.429073	-0.379441	-1.45823	-0.705251	0.215543	-1.15097	0.377342	1.81212	1.59307	1.96604	0.168347	-0.668408	-0.5379	2950.78	3596.92
544	0.389379	0.377394	-0.265714	-1.58374	-0.669057	0.18053	-1.07696	0.26421	2.12239	1.69063	1.89031	0.193846	-0.813758	-0.623695	2958.92	3691.32
545	0.265083	0.361414	-0.367203	-1.35815	-0.783971	0.0987791	-1.31285	0.339253	2.20495	1.63702	1.76797	0.216478	-0.735195	-0.604277	2968.68	3798.74
546	0.14247	0.456852	-0.249924	-1.48795	-0.630707	0.379361	-1.47233	0.41674	2.08187	1.63112	1.84481	0.360544	-0.544153	-0.696045	2968.68	3896.4
547	0.377129	0.667915	-0.417296	-1.62603	-0.537201	0.0911664	-1.65528	0.497759	2.16282	1.89155	1.95091	0.708435	-0.830614	-0.657827	2978.45	4003.82
548	0.40872	0.539441	-0.380143	-1.70895	-0.587045	0.0971564	-1.5626	0.439777	2.29444	1.8888	2.1049	0.484952	-0.657806	-0.668635	2983.33	4125.68
549	0.177027	0.551593	-0.15009	-1.65353	-0.763567	0.219949	-1.54507	0.36507	2.56923	1.49949	1.84686	0.53418	-0.658519	-0.642036	2978.45	4238.19
550	0.422168	0.471564	-0.109959	-1.79694	-0.762929	0.0471982	-1.55052	0.27375	2.61427	1.80849	2.00315	0.669236	-0.735947	-0.590872	2988.21	4365.14
551	0.327107	0.693678	-0.235879	-1.48863	-0.671083	-0.017569	-1.63227	0.152127	2.87656	1.7613	2.0187	0.675954	-0.724206	-0.771812	2978.45	4501.85
552	0.244684	0.799333	-0.145524	-1.75612	-0.718247	-0.0132559	-1.66268	0.193352	2.96612	1.8881	1.64219	0.900356	-0.846963	-0.752212	2978.45	4619.04
553	-0.00724159	0.752279	-0.156736	-1.68483	-0.729909	-0.0408366	-1.46153	0.225657	2.70625	1.54511	1.56784	0.984839	-0.772595	-0.643604	2983.33	4749.74
554	0.151376	0.997226	-0.0454446	-1.90635	-0.797138	0.00022876	-1.50788	0.121407	2.69729	1.87651	1.51379	0.96619	-0.732218	-0.758967	2978.45	4882.7
555	-0.0141378	1.02871	0.0379891	-1.899	-0.547252	-0.109199	-1.61849	0.363887	2.48867	1.59409	1.85993	1.00218	-0.918312	-0.648877	2978.45	5019.42
556	0.148742	1.25937	-0.0168853	-1.78306	-0.721941	-0.097106	-1.69056	0.259539	2.80185	1.8292	1.60771	1.36529	-0.689531	-0.569939	2978.45	5126.84
557	0.192547	0.901089	-0.0361425	-1.92449	-0.525494	-0.166015	-1.62917	0.238749	2.84482	1.97872	1.52144	1.18974	-0.838111	-0.586018	2978.45	5224.49
558	0.0550843	1.47666	-0.0123154	-1.85653	-0.496297	0.0197917	-1.71186	0.321742	2.81889	1.85399	1.6791	1.11145	-0.941975	-0.644145	2983.3	5327.03
559	0.236966	1.43962	0.12844	-1.82756	-0.635251	-0.126057	-1.64917	0.26723	3.16705	1.82625	1.32789	1.32518	-0.803753	-0.584646	2978.45	5419.8
560	-0.0436836	1.27538	-0.032174	-1.78318	-0.551472	-0.216647	-1.49346	0.254746	2.73361	1.9973	1.53891	1.12366	-0.843552	-0.541667	2973.46	5502.86
561	-0.0271774	1.42266	0.0527476	-1.97607	-0.465538	-0.211356	-1.56489	0.218584	2.49615	1.92108	1.64792	1.01726	-0.800178	-0.683981	2978.45	5585.81
562	-0.0997217	1.68554	0.0709746	-2.01094	-0.45099	-0.00670913	-1.46239	0.290813	2.30545	2.10989	1.62813	0.994654	-0.86542	-0.67115	2968.68	5654.17
563	-0.216785	1.90523	0.02188	-2.03193	-0.578938	-0.151722	-1.66666	0.271039	2.21774	1.91517	1.21897	0.923157	-0.890825	-0.521031	2963.56	5717.89
564	-0.293979	1.61053	0.206068	-2.0858	-0.55777	-0.130252	-1.65158	0.458528	2.34909	1.78855	1.14251	0.813964	-0.915488	-0.457241	2968.68	5800.65
565	-0.217858	1.7237	0.137525	-1.96526	-0.464349	-0.190036	-1.73731	0.461587	2.01133	1.889	1.10706	0.734032	-0.795231	-0.482545	2959.61	5858.55
566	-0.302776	1.86361	0.182048	-2.0464	-0.663007	-0.151366	-1.75566	0.475915	2.07944	1.85562	1.06492	0.610613	-0.75433	-0.658342	2958.92	5927.6
567	-0.309221	2.00641	0.63485	-2.03968	-0.52039	-0.0765196	-1.78899	0.408294	1.98616	1.85083	0.996294	0.398572	-0.91775	-0.652471	2958.92	5995.96
568	-0.165843	1.91455	0.630107	-2.00349	-0.652817	-0.204265	-1.66423	0.387609	1.7015	1.72448	0.987038	0.439724	-0.948303	-0.412616	2949.33	6069.03
569	-0.372076	1.64321	0.451326	-1.93552	-0.515944	-0.227753	-1.7598	0.517589	1.35511	1.59915	0.751863	0.428695	-0.862024	-0.692413	2949.15	6142.44
570	-0.427981	2.04289	0.4642	-2.0046	-0.629214	-0.195661	-1.92009	0.583645	1.11327	1.53207	0.844911	0.0783019	-0.807607	-0.608923	2933.78	6206.64
571	-0.359817	2.01272	0.878513	-2.17582	-0.591918	-0.225549	-1.81777	0.815738	1.04248	1.75393	0.834709	0.0323471	-0.751175	-0.582785	2939.39	6279.16
572	-0.465046	1.72338	0.564	-1.98571	-0.406536	-0.24599	-1.85376	0.670319	0.958495	1.48921	0.729511	-0.0141563	-0.742965	-0.658473	2929.62	6347.51
573	-0.519659	1.65636	0.753056	-2.06145	-0.561981	-0.0378023	-1.95809	1.0645	0.820282	1.52596	0.886901	-0.0341349	-0.931733	-0.532408	2929.62	6425.64
574	-0.47727	1.70186	1.28347	-2.09573	-0.578347	-0.202614	-1.86678	1.14342	0.442148	1.45328	0.751361	-0.134922	-0.873835	-0.680293	2919.86	6493.99
575	-0.585005	1.50328	1.49992	-2.11966	-0.486361	-0.171466	-2.05785	1.07089	0.40311	1.41017	0.571915	-0.0218938	-0.705927	-0.537675	2910.4	6567.47
576	-0.553829	1.75187	0.832687	-2.26745	-0.551109	-0.264292	-1.9414	1.0518	0.165151	1.18984	0.638512	-0.190079	-0.887132	-0.659265	2910.09	6650.24
577	-0.523407	1.25925	1.19268	-2.18938	-0.578669	-0.214734	-2.05805	1.28188	0.0874358	1.31999	0.598066	-0.24149	-0.80084	-0.750553	2905.75	6724.02
578	-0.355845	1.20471	1.34472	-2.04657	-0.534662	-0.000804816	-1.80488	1.15564	-0.053899	1.23041	0.503229	-0.248397	-0.849317	-0.866419	2890.56	6796.72
579	-0.602333	1.01102	1.63067	-2.28523	-0.503021	-0.16222	-1.97259	1.2865	0.202179	1.42901	0.773129	-0.191106	-0.723314	-0.83759	2891.1	6878.91
580	-0.680919	0.922133	1.68158	-2.28861	-0.593128	-0.0860703	-1.98749	1.29561	0.178262	1.12315	0.71009	-0.119134	-0.681831	-0.64437	2875.91	6959.48
581	-0.503848	0.812074	2.12254	-2.23752	-0.49875	0.0310018	-1.96747	1.13843	0.21347	1.21003	0.355515	-0.194255	-0.827985	-0.791147	2871.03	7050.62
582	-0.51747	0.720334	2.36569	-2.34644	-0.555507	0.109307	-2.02775	1.24221	0.0844385	1.19829	0.521573	-0.125817	-0.844798	-0.776219	2871.03	7128.75
583	-0.637954	0.41598	2.65533	-2.25386	-0.562896	0.0588297	-1.93528	1.09459	0.255466	1.0533	0.41779	-0.162123	-0.849675	-0.727158	2851.5	7216.63
584	-0.634927	0.36224	2.86588	-2.3889	-0.487111	0.131855	-1.83884	1.10111	0.373423	1.22364	0.46053	-0.127109	-0.774309	-0.678673	2841.73	7294.76
585	-0.591847	0.606558	3.01963	-2.24518	-0.585248	0.158655	-1.66696	0.794051	0.582981	1.15586	0.545059	-0.100499	-0.942395	-0.673493	2816.51	7381.83
586	-0.625318	0.29897	3.13064	-2.10761	-0.367091	0.359979	-1.79293	0.803895	0.665779	0.978637	0.412191	-0.0687865	-0.696483	-0.743303	2807.55	7470.54
587	-0.457127	0.623553	3.39873	-2.12091	-0.550485	0.577754	-1.65668	0.822933	0.681217	1.13335	0.55088	-0.00986226	-0.825765	-0.699448	2783.14	7577.95
588	-0.513538	0.470958	3.25127	-2.26124	-0.60868	0.704799	-1.50962	0.725429	0.805235	1.37355	0.541027	0.180998	-0.783313	-0.544391	2773.38	7675.61
589	-0.564311	0.454825	3.1899	-2.15067	-0.440106	0.999228	-1.4266	0.441737	0.80199	1.21971	0.301335	0.0086514	-0.871413	-0.570997	2744.08	7773.26
590	-0.486279	0.398338	3.34814	-2.11395	-0.521729	1.56421	-1.27536	0.570706	0.972829	1.36424	0.372706	0.0104044	-0.915984	-0.367366	2705.02	7880.68
591	-0.358788	0.270292	3.02422	-2.164	-0.573722	1.61252	-1.29213	0.367325	0.895053	1.42354	0.422383	0.0528588	-0.816158	-0.500387	2685.49	7997.87
592	-0.427105	0.29304	3.0506	-2.0821	-0.450768	2.09378	-1.29207	0.563022	1.34589	1.47038	0.446545	0.0803427	-0.898924	-0.444434	2646.43	8115.05
593	-0.375089	0.251296	2.80774	-2.19318	-0.514239	2.16158	-1.06176	0.288976	1.11038	1.51598	0.407938	0.0823233	-0.798243	-0.47971	2597.6	8251.77
594	-0.316525	0.250163	2.63131	-2.04856	-0.559194	3.07079	-0.959829	0.153466	1.05217	1.4848	0.260317	0.110625	-0.801378	-0.451877	2558.54	8417.78
595	-0.19851	0.305581	2.22931	-2.11881	-0.414605	2.58451	-0.684121	0.322088	1.17976	1.69017	0.365445	0.187304	-0.971756	-0.193359	2499.94	8564.26
596	-0.102147	0.317627	2.00627	-2.09488	-0.394158	3.88406	-0.680334	0.426478	1.35001	1.7456	0.391026	0.233396	-0.840832	-0.32283	2441.35	8710.74
597	-0.112537	0.806923	1.89988	-2.07363	-0.425949	3.43254	-0.582148	0.27947	1.57985	1.67336	0.64599	0.0998685	-0.821887	-0.112202	2397.41	8810.84
598	0.1672	0.194361	1.6519	-2.10008	-0.162883	3.68061	-0.45788	0.599147	1.35788	1.7424	0.736467	0.0551315	-0.594843	-0.342423	2348.58	8891.4
599	0.00233475	0.270286	1.21728	-2.29804	-0.343927	3.19078	-0.201943	0.510913	1.36918	1.60686	0.634632	0.127047	-0.855222	-0.267776	2309.52	8949.99
600	-0.0750737	0.276672	1.13848	-1.97235	-0.336659	4.31057	-0.131421	0.691326	1.14516	1.59843	0.66651	0.0205907	-0.67841	-0.226576	2269.52	8998.05
601	0.0998098	0.364993	0.837856	-2.09624	-0.206973	3.50037	-0.0423341	0.96021	1.24064	1.5063	0.48878	-0.00481748	-0.627321	-0.174728	2230.45	9037.11
602	0.262181	0.385348	0.595632	-2.02655	-0.211181	4.09761	0.20821	1.07329	1.18065	1.57168	0.671231	0.228552	-0.660442	-0.308294	2191.39	9076.18
603	0.130459	0.229083	0.44516	-1.95882	-0.0122811	3.67061	0.251317	1.22365	1.09076	1.66033	0.323671	0.309564	-0.728402	-0.199813	2154.9	9104.61
604	0.163709	0.362972	0.336627	-1.90862	-0.200667	3.49099	0.416333	1.50501	0.865712	1.60654	0.72023	-0.0258919	-0.735127	-0.243945	2119.09	9130.65
605	0.0608202	0.234866	0.0292079	-1.99611	-0.280539	3.92026	0.642138	2.03266	0.877359	1.46584	0.31252	0.08486	-0.822951	-0.190432	2070.27	9150.19
606	0.543345	-0.334235	-0.813649	2.40788	-0.17846	-0.384151	2.46568	-0.370826	-1.1491	-1.38196	-0.680532	-0.122427	-0.0810669	-0.416781	2363.23	1044.9
607	0.812309	-0.56488	-0.803632	2.7646	-0.449631	-0.376759	1.96818	-0.498709	-1.20093	-1.36365	-0.651361	-0.282222	-0.246248	-0.105141	2451.12	1171.85
608	0.728186	-0.589941	-0.722296	2.59382	-0.269221	-0.368411	1.50962	-0.674328	-1.01784	-1.3565	-0.559414	-0.288378	-0.039034	-0.323065	2539.01	1289.03
609	0.622949	-0.599136	-0.799335	2.60142	-0.31831	-0.334339	1.5216	-0.42758	-1.04432	-1.42243	-0.548091	-0.199012	-0.136572	-0.194479	2607.36	1376.92
610	0.885308	-0.585697	-0.730825	2.41814	-0.317697	-0.169447	1.69255	-0.298111	-0.985045	-1.26977	-0.448543	-0.140122	-0.153141	-0.414855	2665.96	1464.81
611	0.879766	-0.474812	-0.727585	2.2302	-0.440788	-0.302354	1.92438	-0.475854	-0.985946	-0.989321	-0.496253	-0.244217	-0.0434947	-0.409661	2729.43	1562.46
612	1.01598	-0.377907	-0.62551	2.10941	-0.439957	-0.312752	2.01957	-0.467951	-0.902594	-0.936941	-0.374984	-0.265398	-0.102741	-0.290912	2778.26	1650.35
613	0.975251	-0.386769	-0.68414	1.80755	-0.294121	-0.278031	2.30652	-0.383692	-0.865719	-0.822974	-0.325528	-0.0916278	-0.221493	-0.28816	2817.32	1738.24
614	0.65428	-0.445885	-0.506607	1.89607	-0.310031	-0.213896	2.1453	-0.278066	-0.695637	-0.756538	-0.0994446	-0.224456	-0.04156	-0.406698	2844.99	1822.88
615	0.986637	-0.316604	-0.712461	1.74948	-0.321492	-0.106781	2.16762	-0.215757	-0.723455	-0.566612	-0.0880815	-0.189782	-0.0837221	-0.42999	2874.28	1920.53
616	1.06396	-0.308309	-0.608887	1.7524	-0.335999	-0.0947128	1.84545	-0.218355	-0.500426	-0.597815	0.133623	-0.169052	-0.0625941	-0.452479	2896.14	2009.57
617	0.897151	0.0464732	-0.676557	1.24963	-0.441209	-0.0596852	1.98147	-0.210318	-0.577163	-0.416622	0.242881	-0.19421	-0.165213	-0.402408	2910.09	2099.56
618	1.1316	-0.213463	-0.662235	1.04589	-0.297985	0.0566292	1.92452	-0.202322	-0.353344	-0.31517	0.341592	-0.200285	-0.07024	-0.379338	2919.86	2187.45
619	1.09852	-0.103869	-0.656451	0.893753	-0.240747	0.270373	2.08787	-0.106825	-0.259093	-0.00476136	0.367853	-0.173576	0.0742331	-0.31678	2919.86	2275.34
620	1.06693	-0.127633	-0.641921	0.281661	-0.442372	0.250585	2.60427	0.1691	-0.121008	0.375513	0.551801	-0.135217	-0.142354	-0.211691	2916.97	2365.81
621	1.08982	-0.00135591	-0.270388	0.274761	-0.280889	0.821284	1.94538	0.173274	-0.0298017	0.466044	0.848934	-0.162761	-0.124624	-0.468901	2919.86	2451.12
622	1.22057	0.0126838	-0.456194	0.0924538	-0.422883	0.53823	1.44399	0.200687	0.186002	0.880454	1.27108	-0.0802689	-0.146495	-0.43955	2917.26	2521.44
623	1.033	0.179229	-0.589335	-0.149016	-0.409666	0.507082	1.31106	0.158294	0.612537	1.07933	1.33468	-0.0268305	-0.12196	-0.505539	2917.08	2598.79
624	1.5021	0.14923	-0.398591	-0.546823	-0.44837	0.526574	0.983313	0.38451	0.717279	1.2097	1.65596	-0.0576974	-0.15598	-0.387966	2924.04	2671.01
625	1.0069	0.208956	-0.294296	-0.64632	-0.37224	0.600918	0.621543	0.670628	0.892624	1.27674	1.50106	0.0195027	-0.336747	-0.336723	2924.01	2739.46
626	0.90269	0.221415	-0.462125	-0.698531	-0.446374	0.608273	0.543952	0.216115	0.874516	1.49053	1.44867	-0.0476027	-0.341961	-0.406824	2932.61	2807.38
627	0.945358	0.266405	-0.321886	-0.948526	-0.409473	0.939643	0.327945	0.398721	1.06017	1.52925	1.74289	-0.0801246	-0.350216	-0.343182	2936.86	2884.12
628	0.750418	0.221546	-0.38777	-1.14356	-0.358934	0.852186	0.197832	0.560359	1.20093	1.71431	2.06724	-0.0641109	-0.436149	-0.175406	2945.13	2947.04
629	0.724318	0.33802	-0.361956	-1.17241	-0.389868	0.526887	0.031161	0.478161	1.2633	1.67749	1.91304	-0.0186029	-0.333534	-0.503905	2953.31	3022.83
630	0.642346	0.550115	-0.251907	-1.28724	-0.463501	0.805497	-0.519256	0.415587	1.43428	1.88169	1.7985	0.0535045	-0.661025	-0.537886	2958.92	3095.63
631	0.525557	0.394634	-0.283766	-1.38172	-0.634997	0.684802	-0.749824	0.496125	1.39947	1.88098	2.02272	0.0501563	-0.552431	-0.410277	2968.68	3163.99
632	0.678893	0.22439	-0.390554	-1.37777	-0.677537	0.36257	-1.02748	0.241325	1.62594	1.81292	2.06623	0.0422134	-0.608629	-0.294892	2978.45	3251.88
633	0.371228	0.392119	-0.458785	-1.49093	-0.554354	0.358857	-0.86885	0.417504	1.76508	1.73542	2.05074	0.0579273	-0.376443	-0.421424	2984.96	3325.12
634	0.654328	0.400249	-0.465488	-1.50819	-0.700444	0.315117	-0.948001	0.568762	1.80234	1.75746	1.96637	0.0956247	-0.669998	-0.465411	2990.61	3400.85
635	0.385817	0.267494	-0.401563	-1.39575	-0.591484	0.51667	-1.00276	0.385392	1.74141	1.95122	2.13755	0.0923492	-0.547473	-0.58619	3002.74	3481.61
636	0.445483	0.743251	-0.407279	-1.58054	-0.49645	0.486381	-0.695409	0.519984	1.76463	1.97293	1.73255	0.125445	-0.638341	-0.532554	3012.09	3579.56
637	0.431957	0.499127	-0.448215	-1.50415	-0.64436	0.220134	-1.14058	0.501291	1.7498	1.63648	1.78061	0.143836	-0.606529	-0.657175	3017.51	3671.79
638	0.507833	0.577989	-0.271001	-1.62212	-0.661743	0.118403	-1.38898	0.316766	1.98139	1.49052	1.85015	0.292051	-0.695524	-0.629535	3027.28	3769.45
639	0.164194	0.505086	-0.354862	-1.70332	-0.757323	0.0851801	-1.38043	0.392927	1.81902	1.77215	2.00732	0.247031	-0.585421	-0.752954	3032.15	3866.93
640	0.229429	0.609542	-0.395615	-1.71993	-0.71196	-0.0227872	-1.40463	0.4367	2.05641	1.82445	1.69971	0.393785	-0.628727	-0.78969	3037.04	3994.05
641	0.236116	0.563391	-0.282454	-1.78682	-0.596687	0.09585	-1.48861	0.327461	2.03547	1.80287	2.11164	0.478915	-0.670462	-0.599935	3041.92	4099.66
642	0.118646	0.944281	-0.313298	-1.81544	-0.716636	0.0365472	-1.69783	0.263175	2.26408	1.66139	2.27217	0.511819	-0.636191	-0.817961	3046.81	4218.66
643	0.418155	0.680001	-0.141271	-1.7244	-0.70074	0.0118817	-1.67995	0.374507	2.39937	1.80303	2.00417	0.562308	-0.814621	-0.791022	3041.92	4339.98
644	0.328673	0.701738	-0.162625	-1.84323	-0.619543	0.00775372	-1.71922	0.292002	2.41233	1.91368	1.83879	1.08641	-0.746787	-0.773473	3046.81	4472.56
645	0.382495	0.837002	-0.199771	-1.95041	-0.63173	0.0207511	-1.45614	0.254576	2.41775	1.98447	1.95394	0.783613	-0.845259	-0.817854	3046.81	4609.27
646	0.435794	1.03427	-0.232721	-1.86469	-0.709602	-0.0275737	-1.57825	0.32173	2.75541	1.80786	1.66152	0.79513	-0.830163	-0.697476	3046.81	4745.99
647	0.0566939	0.686524	-0.0777234	-1.90088	-0.637669	-0.0372365	-1.61045	0.407999	2.52042	1.7285	1.69805	0.83819	-0.855671	-0.692684	3046.81	4892.47
648	0.0792471	0.876023	-0.163119	-1.87449	-0.645024	-0.120373	-1.57863	0.125363	2.79677	1.54823	1.8295	0.950472	-0.742224	-0.713053	3050.06	5003.14
649	0.272428	0.967714	-0.090415	-1.91643	-0.434702	-0.100373	-1.71196	0.166666	2.80931	1.65873	1.52648	0.865308	-0.763424	-0.719033	3056.57	5136.6
650	0.0397621	1.10114	0.0483397	-2.05491	-0.55383	-0.0794473	-1.48655	0.306601	2.73893	1.77276	1.4901	0.918722	-0.822047	-0.768462	3056.57	5253.79
651	0.056453	1.03692	0.00976627	-1.88802	-0.73227	-0.017385	-1.65988	0.311923	2.48194	1.83925	1.54141	0.843648	-0.865522	-0.564891	3056.57	5361.21
652	0.166505	1.46683	-0.0186965	-1.83675	-0.67683	-0.0888539	-1.52901	0.330549	2.6111	1.91162	1.95793	0.886026	-0.764313	-0.736561	3053.32	5442.59
653	-0.0327823	1.10852	0.0448301	-1.9201	-0.491975	-0.17418	-1.52615	0.318904	2.64384	1.79462	1.33276	1.02889	-0.896396	-0.592606	3052.23	5521.79
654	-0.114253	1.46209	-0.0400923	-1.95647	-0.617293	-0.162963	-1.42902	0.251624	2.58213	2.15785	1.75545	0.938748	-0.915781	-0.739124	3046.81	5585.81
655	-0.0160576	1.50722	0.115806	-2.00641	-0.700054	-0.0630151	-1.71909	0.296221	2.3709	1.74043	1.33974	0.808751	-0.760272	-0.544652	3043.55	5667.19
656	-0.28349	1.59612	0.0816255	-2.04325	-0.460596	-0.200698	-1.70073	0.340076	2.44274	1.74541	1.39978	0.710277	-0.860522	-0.733405	3038.94	5738.62
657	-0.199233	1.45438	0.0393403	-1.90791	-0.515049	-0.142868	-1.7583	0.530607	2.17185	1.75222	1.62255	0.699326	-0.73715	-0.550019	3037.04	5810.42
658	-0.235209	1.46046	0.0623975	-2.01223	-0.55601	-0.172837	-1.76308	0.404666	2.11723	1.92337	1.12608	0.573649	-0.859523	-0.655877	3032.16	5875.52
659	-0.259167	1.49026	0.240921	-2.01084	-0.395269	-0.150251	-1.83741	0.35046	1.98934	1.6188	1.09786	0.46111	-0.889047	-0.533989	3022.14	5942.5
660	-0.280565	1.59216	0.515344	-1.98281	-0.60421	-0.0945584	-1.89703	0.539807	1.92366	1.5657	1.34391	0.247517	-0.888537	-0.540154	3027.28	6015.49
661	-0.346559	1.57626	0.28893	-1.97005	-0.55482	-0.113678	-1.80543	0.349201	1.7975	1.7218	1.17982	0.193076	-0.985798	-0.622409	3017.92	6078.97
662	-0.138511	1.46384	0.563011	-2.06402	-0.556394	-0.177296	-1.8365	0.536441	1.40639	1.87681	0.995299	0.0792815	-0.900218	-0.695149	3007.75	6152.21
663	-0.39202	1.80595	0.439004	-2.08979	-0.575609	-0.141443	-1.83743	0.591124	1.24446	1.65236	0.751144	0.00185505	-0.89179	-0.644284	3007.75	6220.56
664	-0.386589	1.76524	0.616075	-2.04802	-0.613226	-0.165325	-1.73217	0.814993	0.841126	1.52657	0.691358	-0.0202081	-0.955895	-0.552389	3007.75	6288.92
665	-0.277135	1.61929	0.606699	-2.188	-0.507356	-0.168902	-1.80976	0.708618	0.883565	1.56343	0.801557	-0.0566102	-0.953071	-0.638779	2997.98	6367.04
666	-0.471435	1.34467	0.680096	-1.99921	-0.601484	-0.217937	-1.93692	1.13692	0.951646	1.4954	0.777955	-0.0511063	-0.825028	-0.73887	2994.72	6438.66
667	-0.273342	1.29496	0.863777	-2.10749	-0.537352	-0.229643	-1.94157	1.00459	0.48819	1.36486	0.67859	-0.0964063	-0.698359	-0.686881	2980.08	6503.76
668	-0.361236	1.26357	0.992109	-2.03288	-0.631323	-0.113447	-1.94251	1.31919	0.498368	1.26919	0.629851	-0.105648	-0.83892	-0.776967	2988.21	6581.88
669	-0.371705	1.13738	0.963936	-2.14201	-0.452796	-0.144432	-1.96413	1.00389	0.458224	1.3417	0.875472	-0.137737	-0.61925	-0.65961	2969.95	6660.93
670	-0.349606	1.06477	1.00617	-2.24493	-0.565791	-0.188345	-2.07909	1.06578	0.341514	1.55429	0.674309	-0.203252	-0.824481	-0.710082	2972.48	6725.11
671	-0.401682	0.950969	1.25735	-2.15464	-0.550826	-0.213643	-2.00802	1.19618	0.0772294	1.29291	0.561703	-0.160097	-0.82191	-0.760717	2968.68	6816.25
672	-0.473658	0.852561	1.77901	-2.14622	-0.531646	-0.142767	-2.04652	1.17061	0.0381087	1.22795	0.459909	-0.241524	-0.717569	-0.653613	2958.92	6894.38
673	-0.572552	0.653529	2.01361	-2.27043	-0.267164	-0.0658183	-1.89267	1.23257	0.0821277	1.36852	0.81401	-0.243232	-0.882537	-0.779644	2939.57	6974.31
674	-0.44776	0.612265	2.18358	-2.22805	-0.594658	-0.038549	-1.97628	1.00354	0.226222	1.27935	0.43144	-0.19398	-0.802793	-0.69276	2939.39	7060.39
675	-0.627663	0.561629	2.50894	-1.95954	-0.47563	0.0527162	-2.03802	1.31632	0.178296	1.14489	0.360677	-0.177662	-0.732761	-0.764351	2923.52	7137.43
676	-0.482547	0.523721	2.49769	-2.26518	-0.408827	0.191633	-1.86594	1.02364	0.131332	1.15759	0.402672	-0.162877	-0.772659	-0.791886	2910.9	7220.7
677	-0.685935	0.59653	2.8498	-2.25973	-0.443664	0.169608	-1.82922	1.01366	0.365282	1.1588	0.499668	-0.129415	-0.865427	-0.682157	2900.33	7304.52
678	-0.598081	0.322703	3.0924	-2.23577	-0.587869	0.189913	-1.66253	0.813352	0.255692	1.08802	0.37614	0.0393902	-0.786119	-0.706407	2890.56	7392.41
679	-0.608906	0.316354	3.14548	-2.21887	-0.508124	0.339753	-1.75774	0.89116	0.316185	1.20554	0.336166	-0.0115317	-0.776553	-0.655926	2871.03	7499.83
680	-0.42944	0.273554	3.26821	-2.20274	-0.597035	0.556256	-1.61338	0.835366	0.715838	1.06473	0.451515	-0.0484488	-0.924203	-0.599714	2856.63	7569.65
681	-0.418301	0.385577	3.04033	-2.2851	-0.476296	0.944836	-1.50718	0.715865	0.805428	1.53468	0.387959	0.150434	-0.814108	-0.441926	2822.2	7685.37
682	-0.541084	0.321312	3.01674	-2.28351	-0.599274	1.42665	-1.40501	0.453434	1.01597	1.27054	0.346829	0.000306326	-0.798764	-0.648337	2812.44	7773.26
683	-0.385185	0.264919	3.72457	-2.09556	-0.589457	1.70982	-1.42456	0.393691	0.977666	1.24967	0.336096	0.0303766	-0.783811	-0.460084	2783.14	7890.45
684	-0.486725	0.456949	3.06207	-2.05626	-0.623053	1.81509	-1.08177	0.488074	0.986196	1.46973	0.529276	0.456506	-0.792574	-0.527246	2744.08	8017.4
685	-0.217209	0.402747	2.96491	-2.10771	-0.52445	2.31382	-1.16163	0.313934	1.04425	1.44953	0.522099	0.108085	-0.725176	-0.313879	2724.55	8124.82
686	-0.309216	0.591237	2.74016	-2.17293	-0.437152	2.00161	-0.964325	0.307966	1.18047	1.49429	0.486091	0.0919031	-0.788233	-0.393363	2675.72	8281.06
687	-0.12457	0.377467	2.34673	-2.16034	-0.523968	2.30422	-1.02749	0.421346	1.36165	1.65594	0.499833	0.173192	-0.809298	-0.369163	2626.89	8437.31
688	-0.320123	0.398858	2.26481	-2.15188	-0.368305	3.04499	-0.625701	0.413367	1.0977	1.65301	0.422813	0.0745796	-0.78888	-0.371708	2568.3	8603.32
689	-0.146651	0.252646	1.90678	-2.27891	-0.456733	3.06247	-0.781852	0.451316	1.42581	1.62921	0.417198	0.106536	-0.913758	-0.354384	2509.71	8749.8
690	-0.000843059	0.378335	1.58792	-2.1747	-0.373612	3.44805	-0.518207	0.495267	1.35775	1.54838	0.503574	0.0953434	-0.75623	-0.294037	2451.12	8876.75
691	0.00400389	0.246709	1.36379	-2.13288	-0.273351	3.79547	-0.311576	0.735055	1.06882	1.7552	0.567257	0.095864	-0.538453	-0.265599	2392.52	8945.11
692	-0.0130586	0.621869	1.19131	-2.13444	-0.247692	3.37465	-0.236332	0.853819	1.14703	1.60168	0.584362	0.0719824	-0.678773	-0.321503	2353.46	9003.7
693	0.166565	0.287224	1.03116	-2.01029	-0.166578	3.62747	-0.0693599	0.871785	1.29435	1.39721	0.735632	0.190176	-0.678684	-0.142543	2314.4	9052.53
694	0.00839098	0.385122	1.00929	-1.91965	-0.307928	3.25521	0.132435	1.02789	1.20548	1.76971	0.608967	-0.0106005	-0.584014	-0.257607	2275.34	9091.59
695	0.0607538	0.348036	0.550022	-1.95041	-0.300799	3.34638	-0.0229568	1.1737	1.05422	1.50321	0.426197	0.00850061	-0.525461	-0.19669	2233.51	9122.04
696	0.101216	0.183681	0.395494	-2.10942	-0.124103	3.46949	0.524059	1.28521	0.865037	1.33693	0.292058	-0.00978856	-0.582571	-0.247228	2194.14	9143.7
697	-0.090321	0.231067	0.181502	-1.9973	-0.389911	3.83002	0.42014	1.58957	0.9546	1.4311	0.368633	-0.0399248	-0.736822	-0.150161	2158.15	9169.72
698	0.0393169	0.292256	-0.0352595	-1.9719	-0.29508	3.1939	0.816953	2.07991	0.726277	1.50656	0.252933	-0.0389569	-0.660304	-0.396033	2124.02	9191.36
699	0.168696	0.312591	0.110528	-2.09824	-0.264716	2.98433	0.416167	2.48749	0.778709	1.18542	0.486485	-0.0924458	-0.575591	-0.244513	2085.04	9215.2
700	0.642665	-0.621006	-0.819564	2.83315	-0.367498	-0.398228	2.12971	-0.489709	-1.1125	-1.3743	-0.705485	-0.254651	-0.157149	-0.376465	2421.82	1035.13
701	0.590017	-0.598883	-0.814299	2.70095	-0.479817	-0.38079	1.32618	-0.64438	-1.0731	-1.4407	-0.690732	-0.271845	-0.064249	-0.334023	2509.71	1162.08
702	0.435028	-0.630936	-0.81186	2.79257	-0.138783	-0.364923	1.26644	-0.587642	-1.04424	-1.39932	-0.612173	-0.264422	-0.193103	-0.205414	2593.53	1271.94
703	0.761093	-0.533277	-0.80884	2.83945	-0.272877	-0.379147	1.24418	-0.579022	-0.93794	-1.3249	-0.691697	-0.177546	-0.187035	-0.371726	2656.19	1357.39
704	0.699003	-0.468636	-0.79868	2.7492	-0.364203	-0.341112	1.19269	-0.554991	-0.882835	-1.3188	-0.527317	-0.11591	-0.276992	-0.458977	2719.67	1455.05
705	0.829038	-0.512362	-0.794917	2.33518	-0.416299	-0.324373	1.48815	-0.587504	-0.914526	-1.15783	-0.453107	-0.147671	-0.17822	-0.253997	2773.38	1542.93
706	0.941408	-0.519288	-0.783141	2.3183	-0.263804	-0.280955	1.57249	-0.43504	-0.91845	-0.988162	-0.392813	-0.232744	-0.18227	-0.392007	2822.2	1640.59
707	0.978256	-0.310937	-0.633212	2.29551	-0.347886	-0.183938	1.67954	-0.520451	-0.777472	-1.04514	-0.39803	-0.226117	-0.0768656	-0.3258	2861.26	1728.48
708	0.9827	-0.389619	-0.748804	1.89493	-0.427504	-0.035932	1.79795	-0.490224	-0.77626	-0.965344	-0.280337	-0.185148	0.136509	-0.297781	2890.56	1816.37
709	0.95055	-0.133321	-0.627385	1.99342	-0.430979	-0.105204	1.65897	-0.311525	-0.719894	-0.638298	-0.0613131	-0.217128	-0.117822	-0.473674	2919.86	1923.78
710	1.15251	-0.333589	-0.620229	1.87572	-0.422362	-0.0152931	1.51441	-0.330505	-0.526525	-0.595474	-0.00710648	-0.109941	-0.00788256	-0.332081	2935.59	2009.23
711	1.19676	-0.274302	-0.680626	1.38128	-0.248136	-0.0448939	1.44461	-0.273021	-0.534434	-0.242042	0.243671	0.0126729	-0.0469236	-0.421452	2949.15	2099.56
712	1.13129	-0.257236	-0.643745	1.32699	-0.279099	-0.00110082	1.52422	-0.205992	-0.359429	-0.200976	0.356135	-0.00967595	-0.0782974	-0.485433	2952.29	2181.55
713	1.18752	-0.316509	-0.5399	1.03879	-0.330763	0.0709229	1.82964	-0.0725506	-0.209248	-0.101739	0.448143	-0.187067	-0.00892525	-0.314202	2953.79	2266.32
714	1.24065	-0.0266402	-0.590873	0.506933	-0.402658	0.17205	2.28156	-0.00372409	-0.0951246	0.52647	0.489133	-0.00146	-0.082092	-0.380488	2954.01	2363.32
715	1.06746	-0.117083	-0.631367	0.380179	-0.315989	0.341644	1.62386	-0.076267	0.0905782	0.521881	0.695145	-0.195635	-0.0664016	-0.402742	2953.92	2441.71
716	1.27858	0.218647	-0.460739	0.0787087	-0.390082	0.3192	0.956725	0.249882	0.367987	0.943344	1.00278	0.256119	-0.242554	-0.521683	2950.74	2513.19
717	1.20451	0.13855	-0.594543	-0.105147	-0.434133	0.502778	0.967749	0.208839	0.681391	0.833964	1.42993	-0.145774	-0.0101374	-0.330527	2958.92	2607.36
718	1.25077	0.119391	-0.458962	-0.304136	-0.464781	0.482692	0.919134	0.207039	0.638126	0.949413	1.40135	-0.0310219	-0.228851	-0.442482	2963.07	2671.09
719	1.18136	0.148104	-0.57783	-0.571468	-0.340142	0.650623	0.562389	0.480923	0.614699	1.31231	1.40812	-0.0425786	-0.337855	-0.397509	2968.68	2744.08
720	1.05856	0.153331	-0.552876	-0.829457	-0.399391	0.576545	0.456574	0.34713	1.17438	1.45718	1.58118	0.0652656	-0.371851	-0.278124	2973.1	2806.33
721	0.871939	0.306528	-0.449138	-1.00565	-0.477733	0.634363	0.603211	0.517502	1.05248	1.50715	1.63926	-0.0703232	-0.421104	-0.465337	2982.61	2876.35
722	0.926166	0.330486	-0.495914	-1.01228	-0.390528	0.642061	0.318867	0.525095	1.01622	1.78179	1.71294	-0.0409879	-0.453713	-0.254401	2986.56	2948.2
723	0.932125	0.355466	-0.468948	-1.11901	-0.512178	0.605994	0.0449156	0.417294	1.03188	1.82494	1.86326	-0.00297096	-0.492159	-0.444726	2997.98	3017.51
724	0.817964	0.211004	-0.417851	-1.37719	-0.565495	0.581117	-0.349469	0.322841	1.50179	1.95509	1.92377	-0.0327553	-0.468688	-0.48986	3004.76	3089.08
725	0.568139	0.422401	-0.451897	-1.16809	-0.401856	0.439725	-0.636352	0.453322	1.68815	2.06809	1.9663	0.0147272	-0.378685	-0.554722	3017.51	3163.99
726	0.652786	0.255294	-0.477345	-1.34416	-0.549671	0.331123	-0.848053	0.503892	1.65177	1.81261	1.91816	0.0389818	-0.493969	-0.491259	3027.28	3232.35
727	0.434864	0.366671	-0.434939	-1.38587	-0.578135	0.380608	-0.909702	0.457773	1.69639	1.87483	1.82731	0.270796	-0.639583	-0.440411	3034.51	3314.63
728	0.486174	0.366042	-0.376884	-1.37536	-0.595442	0.359868	-1.116	0.404448	1.60588	1.84527	2.05544	0.163985	-0.682824	-0.527855	3046.81	3388.6
729	0.731812	0.576999	-0.397456	-1.51306	-0.603419	0.223134	-1.05366	0.375494	1.83803	1.59309	1.92378	0.135312	-0.733514	-0.422334	3053.86	3471.06
730	0.355728	0.509707	-0.4605	-1.49509	-0.484378	0.471869	-1.18735	0.548432	1.86354	1.88272	2.10509	0.603205	-0.779812	-0.672568	3066.34	3554.61
731	0.310367	0.445327	-0.342842	-1.52331	-0.597869	0.103879	-1.19124	0.52118	2.26924	1.91923	1.80139	0.140034	-0.654331	-0.603483	3076.1	3652.26
732	0.366815	0.497323	-0.392696	-1.63267	-0.666851	0.378882	-1.43148	0.354168	1.93116	1.83998	1.93595	0.208113	-0.53249	-0.758295	3082.2	3742.6
733	0.0907561	0.574731	-0.324533	-1.67233	-0.725719	0.12183	-1.45291	0.466097	2.30058	1.651	2.00889	0.22263	-0.61709	-0.715563	3090.57	3838.17
734	0.171576	0.528003	-0.429249	-1.77155	-0.658506	0.0170344	-1.37282	0.287094	1.81269	1.91394	1.85767	0.281036	-0.673355	-0.764083	3095.63	3964.75
735	0.0934744	0.652709	-0.427766	-1.82272	-0.685426	-0.0211421	-1.58261	0.450603	1.97734	1.94625	2.04824	0.766008	-0.740938	-0.698148	3100.51	4066.69
736	0.329815	0.791632	-0.170082	-1.73175	-0.68706	0.0330357	-1.52002	0.323527	2.16805	1.73544	1.78578	0.421404	-0.735397	-0.738233	3105.4	4189.36
737	0.134497	0.71031	-0.281938	-1.74588	-0.736864	0.0203036	-1.52279	0.208466	2.1954	1.58775	1.63141	0.502317	-0.668728	-0.714039	3105.4	4316.31
738	0.217701	0.693242	-0.250559	-1.73618	-0.739668	-0.0253851	-1.72188	0.460297	2.5221	1.80485	1.70889	0.623883	-0.86666	-0.763244	3110.22	4436.63
739	0.296006	0.72959	-0.222228	-1.75028	-0.632414	0.0922831	-1.68954	0.229876	2.32385	1.88336	1.77482	0.549116	-0.784394	-0.876044	3110.28	4572.71
740	0.0954819	0.829167	-0.202718	-1.79406	-0.721216	-0.105663	-1.50472	0.310683	2.59141	1.77596	1.54536	0.743703	-0.887241	-0.856569	3111.5	4729.55
741	0.113452	0.871643	-0.236577	-2.04077	-0.720004	-0.102231	-1.65173	0.219978	2.38766	1.58582	1.70521	0.812209	-0.800803	-0.747011	3115.16	4872.94
742	-0.0217664	1.15305	-0.112705	-2.0551	-0.52135	0.080429	-1.47315	0.35631	2.4073	1.67001	1.65137	1.15519	-0.878383	-0.739894	3115.16	4999.89
743	0.014671	0.965223	-0.188369	-1.92926	-0.706577	-0.120152	-1.41951	0.235192	2.26634	1.77905	1.3847	0.882295	-0.784296	-0.812895	3124.93	5156.13
744	-0.137927	1.29228	-0.0202618	-1.90719	-0.583041	-0.114587	-1.67408	0.16393	2.32219	1.95974	1.70949	0.766992	-0.87696	-0.655618	3119.87	5249.09
745	0.069509	1.32327	-0.0654913	-1.8374	-0.602713	-0.00730931	-1.66828	0.281914	2.60843	1.91883	1.6494	0.733613	-0.806602	-0.704857	3124.93	5361.21
746	0.142101	1.38977	-0.0325847	-1.89314	-0.531944	0.172236	-1.65546	0.0885668	2.40788	2.0584	1.36656	0.867767	-0.912589	-0.649465	3125.13	5453.78
747	-0.155437	1.63876	0.0320838	-1.777	-0.468679	-0.117093	-1.62665	0.201031	2.4805	1.91667	1.19533	0.758036	-0.917468	-0.709725	3124.93	5527.22
748	-0.083084	1.24598	0.00948043	-2.02003	-0.457753	-0.151377	-1.73776	0.361601	2.34547	1.87262	1.34087	1.1935	-0.782436	-0.634195	3116.79	5595.58
749	-0.230872	1.7872	0.0382584	-1.89893	-0.681569	-0.181035	-1.62455	0.238862	2.32865	1.77307	1.31273	0.756774	-0.847157	-0.723138	3115.14	5679.01
750	-0.149243	1.21947	0.0295193	-2.00996	-0.577985	-0.0967727	-1.6652	0.267463	2.20299	1.90649	1.36161	0.54276	-0.820356	-0.719923	3115.16	5751.82
751	-0.405862	1.29152	0.0599018	-2.01838	-0.49457	-0.196806	-1.69175	0.56227	2.02203	1.79608	1.11151	0.539068	-0.837912	-0.599307	3105.4	5820.18
752	-0.243696	1.52336	0.210388	-2.02304	-0.526994	0.127915	-1.84276	0.422194	1.94374	1.81629	0.984506	0.341912	-0.86039	-0.555922	3105.4	5888.54
753	-0.245418	1.60067	0.449507	-1.92327	-0.578142	-0.0630109	-1.8574	0.371326	1.96944	1.86081	1.10912	0.226956	-0.757539	-0.540468	3095.63	5956.9
754	-0.23602	1.58123	0.345265	-1.99512	-0.67328	-0.184092	-1.60204	0.515926	1.64925	1.8321	1.08143	0.1386	-0.849847	-0.524517	3095.63	6035.02
755	-0.322404	1.50035	0.416606	-2.00414	-0.505521	0.0370698	-1.86046	0.469154	1.63448	1.73183	1.08248	0.0811767	-0.852517	-0.557011	3085.87	6103.38
756	-0.40132	1.52342	0.384055	-2.04175	-0.458971	-0.240304	-1.80467	0.401768	1.3616	1.8141	1.00977	-0.0111346	-0.815186	-0.630202	3090.75	6167.4
757	-0.456789	1.31094	0.5034	-2.05055	-0.598944	-0.112454	-1.8724	0.487377	1.25763	1.68877	0.860048	-0.0562408	-0.683496	-0.658342	3077.89	6234.52
758	-0.513304	1.39461	0.498148	-1.99046	-0.582639	-0.221937	-1.79098	0.656378	0.92282	1.47781	0.859763	-0.110695	-0.846412	-0.622121	3076.1	6308.45
759	-0.420408	1.16603	0.761666	-2.05826	-0.451048	-0.220371	-1.75232	0.832299	0.737393	1.64403	0.859773	-0.0681525	-0.772733	-0.655427	3066.34	6376.81
760	-0.591405	1.12569	0.586639	-1.94799	-0.525329	-0.208533	-1.94887	0.8532	0.484245	1.57762	0.765269	-0.101872	-0.731743	-0.553335	3066.34	6454.93
761	-0.48782	1.18223	1.0813	-2.10272	-0.50439	-0.210045	-1.87392	0.957252	0.458743	1.66413	0.844326	-0.061627	-0.839629	-0.6722	3066.34	6523.29
762	-0.461891	1.00899	0.928747	-2.06584	-0.653293	-0.239557	-2.01304	1.28745	0.451247	1.58495	0.661954	-0.138485	-0.900653	-0.701959	3056.57	6601.41
763	-0.474089	0.943458	0.88445	-1.91048	-0.396813	-0.16092	-2.00502	1.17532	0.442752	1.35957	0.623968	-0.175922	-0.913551	-0.553346	3046.81	6679.54
764	-0.430013	0.862944	1.16148	-2.12316	-0.42468	-0.138917	-1.87816	1.14051	0.143157	1.2823	0.742283	-0.182189	-0.628941	-0.838734	3039.69	6747.71
765	-0.481437	0.76419	1.28924	-2.11689	-0.506609	-0.0579395	-2.01077	1.15613	0.19351	1.26118	0.700983	-0.208083	-0.814098	-0.68913	3040.39	6825.16
766	-0.620975	0.587193	1.86637	-2.19268	-0.550012	-0.151012	-1.94341	1.23123	0.150664	1.43157	0.525599	-0.0649734	-0.751798	-0.50885	3027.28	6913.91
767	-0.563464	0.632887	2.04881	-2.25584	-0.544166	-0.0639809	-2.06498	1.41896	0.191351	1.03412	0.609244	0.120461	-0.79628	-0.7302	3017.51	6982.27
768	-0.515285	0.493617	2.21917	-2.20838	-0.507426	0.00125303	-1.90802	1.278	0.176925	1.03436	0.427612	-0.177057	-0.844549	-0.72599	3007.75	7060.39
769	-0.540958	0.402544	2.3801	-2.27008	-0.524524	0.0486048	-1.91125	1.24367	0.0884679	1.45847	0.359011	-0.163741	-0.772622	-0.718279	2997.98	7148.28
770	-0.57616	0.46449	2.73714	-2.20285	-0.551235	0.126626	-1.98947	1.06223	0.285939	1.07813	0.4126	-0.00958526	-0.742028	-0.668508	2984.96	7229.66
771	-0.632594	0.372872	2.88065	-2.14435	-0.584949	0.101332	-1.76669	1.05247	0.230687	1.26094	0.574381	-0.165954	-0.933523	-0.559957	2968.68	7324.05
772	-0.494536	0.411037	3.06427	-2.30175	-0.60911	0.353754	-1.8631	1.1606	0.473447	1.34326	0.396286	-0.11119	-0.876241	-0.756871	2958.92	7411.94
773	-0.657705	0.264783	3.55771	-2.33769	-0.361459	0.353007	-1.80882	0.955237	0.386674	1.37552	0.360642	-0.0769699	-0.938729	-0.636555	2939.39	7499.83
774	-0.509576	0.273182	3.82655	-2.19336	-0.557394	0.492857	-1.68458	0.681541	0.759435	1.36111	0.330752	-0.0192274	-0.830689	-0.577228	2919.86	7587.72
775	-0.56439	0.383068	3.67665	-2.43791	-0.506365	0.999482	-1.51006	0.569537	0.647426	1.42383	0.404626	0.0392791	-0.891511	-0.562896	2900.33	7685.37
776	-0.637077	0.318074	3.57676	-2.14275	-0.497873	1.07549	-1.49587	0.622746	0.727913	1.21289	0.382198	0.311789	-0.872822	-0.440563	2880.79	7792.79
777	-0.484621	0.271427	2.98716	-2.23905	-0.617144	1.24062	-1.41338	0.459495	0.848142	1.27442	0.440616	-0.000627193	-0.849542	-0.62147	2851.5	7900.21
778	-0.5507	0.370113	3.12987	-2.15026	-0.499258	1.7108	-1.36131	0.39699	0.651536	1.23337	0.302147	0.0554281	-0.80349	-0.49891	2822.2	8007.63
779	-0.4156	0.52809	2.65549	-2.20814	-0.472287	2.09629	-1.24125	0.448285	0.890988	1.66103	0.531833	0.00095866	-0.843482	-0.414798	2788.02	8146.79
780	-0.369137	0.305261	2.82355	-2.1436	-0.56933	1.93693	-0.994522	0.362225	0.968629	1.62922	0.473342	0.095406	-0.861154	-0.481064	2753.84	8271.3
781	-0.279147	0.31692	2.4817	-2.08151	-0.529781	2.67355	-0.868023	0.293563	1.09314	1.79848	0.406468	0.0226992	-0.8868	-0.410185	2695.25	8456.84
782	-0.189079	0.238091	2.23795	-2.09038	-0.468067	2.91896	-0.906826	0.337038	1.15507	1.49999	0.373249	0.29141	-0.884207	-0.228266	2636.66	8642.38
783	-0.0665352	0.316677	1.69778	-2.15128	-0.571139	2.83549	-0.501145	0.519695	1.25265	1.6155	0.588823	0.160083	-0.893033	-0.339056	2578.07	8808.4
784	-0.267631	0.321382	1.46258	-2.1232	-0.336669	3.11644	0.226917	0.627341	1.11137	1.44626	0.600125	0.00899042	-0.727948	-0.351272	2499.94	8945.11
785	-0.0597493	0.245172	1.39757	-2.15885	-0.417809	3.02114	-0.359272	0.731951	0.961207	1.3686	0.426939	0.0733983	-0.697234	-0.185777	2446.23	9018.35
786	-0.0165157	0.35924	1.08067	-2.17121	-0.175687	3.53875	8.42e-05	0.943991	1.0698	1.59017	0.521962	0.207788	-0.714572	-0.326611	2402.29	9081.83
787	0.0697078	0.509282	0.993194	-2.26606	-0.356001	3.22596	0.383867	1.05707	0.957977	1.74313	0.547768	0.0425246	-0.793307	-0.256137	2353.46	9120.89
788	0.193667	0.375208	0.98117	-2.08133	-0.331437	3.13136	0.191017	1.1175	1.12828	1.54493	0.606559	0.0907456	-0.663551	-0.269641	2319.28	9155.07
789	0.164339	0.275926	0.784739	-2.03992	-0.174807	3.3515	0.340099	1.32326	0.922855	1.37318	0.43118	0.0360543	-0.676086	-0.228181	2275.34	9179.48
790	-0.0171864	0.319968	0.223949	-2.03134	-0.0673149	3.5095	0.372686	1.7765	0.978633	1.31535	0.193496	0.0772173	-0.562276	-0.27962	2239.05	9202.95
791	-0.0943686	0.218754	0.251981	-2.17415	-0.340024	3.46005	0.460759	1.75776	0.946913	1.41325	0.319927	0.0338575	-0.725599	-0.249017	2209.21	9231.9
792	-0.125146	0.303721	0.0074383	-2.08919	-0.287906	2.70226	0.365337	2.09687	0.705686	1.41065	0.344891	-0.0793219	-0.647918	-0.301789	2173.29	9250.14
793	0.11765	0.454049	-0.120145	-1.98713	-0.227204	2.55428	0.513283	2.28654	0.481312	1.51349	0.585797	-0.0848085	-0.713545	-0.35623	2128.86	9267.37
794	0.0821526	0.33974	-0.0368172	-2.03656	-0.153407	2.49759	0.474171	2.78133	0.644628	1.41937	0.315168	-0.0636447	-0.766578	-0.422438	2095.01	9283.64
795	-0.00242959	0.32257	0.0683044	-1.959	-0.401752	1.92431	0.545349	3.58736	0.646597	0.960701	0.376297	-0.0712486	-0.702218	-0.305309	2066	9310.73
796	0.493774	-0.562872	-0.730262	2.90588	-0.331401	-0.399356	1.78299	-0.595313	-1.22735	-1.51855	-0.630969	-0.271055	-0.237334	-0.185041	2402.29	878.887
797	0.626826	-0.560088	-0.750465	2.90402	-0.41168	-0.348173	1.26931	-0.368738	-1.15676	-1.48711	-0.744543	-0.278442	-0.152829	-0.188467	2470.65	1005.84
798	0.780445	-0.669398	-0.819372	3.09656	-0.367651	-0.387949	0.868303	-0.657605	-1.10466	-1.45179	-0.637191	-0.272266	-0.315657	-0.441717	2568.3	1142.55
799	0.694514	-0.467652	-0.689282	3.09163	-0.269147	-0.337244	0.891293	-0.66603	-0.97101	-1.39311	-0.462121	-0.200447	0.0173704	-0.354974	2636.66	1240.21
800	0.670416	-0.466824	-0.699503	2.93052	-0.360769	-0.388514	0.826347	-0.636219	-1.09861	-1.54259	-0.694284	-0.24866	-0.204353	-0.3387	2705.02	1337.86
801	1.0423	-0.577555	-0.807076	2.87877	-0.42892	-0.362206	1.15552	-0.735693	-0.889284	-1.32807	-0.588503	-0.228049	-0.258864	-0.45138	2768.49	1435.51
802	0.747101	-0.511669	-0.797932	2.75315	-0.418984	-0.250372	1.17806	-0.661861	-0.998348	-1.30722	-0.45582	-0.145598	-0.115021	-0.351082	2822.2	1523.4
803	1.01682	-0.514715	-0.784839	2.44187	-0.454333	-0.117968	1.04412	-0.561265	-0.891429	-1.08786	-0.585304	-0.203169	0.180976	-0.412824	2875.91	1630.82
804	0.842587	-0.454906	-0.77184	2.37277	-0.267581	-0.290628	1.31248	-0.599171	-0.951419	-1.04369	-0.512751	-0.22838	-0.262955	-0.38591	2905.21	1718.71
805	0.898315	-0.439667	-0.73477	2.04769	-0.421267	-0.25488	1.68199	-0.591408	-0.727257	-1.1416	-0.252455	-0.197363	-0.0879337	-0.498695	2932.88	1806.6
806	1.01483	-0.399334	-0.717895	1.90766	-0.366949	-0.0971562	1.41151	-0.320024	-0.656975	-0.726684	-0.127721	-0.227358	-0.211171	-0.487669	2958.92	1914.02
807	1.24934	-0.43844	-0.696231	1.85609	-0.369578	0.0810144	1.22679	-0.410078	-0.587279	-0.669228	-0.0526909	-0.0813902	-0.194966	-0.468264	2978.45	2001.91
808	1.12136	-0.186034	-0.686767	1.82171	-0.220687	0.0670118	1.39417	-0.452133	-0.468001	-0.510561	0.172399	0.0731225	-0.0671212	-0.381146	2988.21	2099.56
809	1.15228	-0.227587	-0.681707	1.43311	-0.443476	0.0742656	1.34423	-0.290779	-0.265136	-0.450104	0.148789	-0.178749	-0.021147	-0.457024	2988.21	2187.76
810	1.28422	-0.152973	-0.603718	1.17208	-0.360615	0.112439	1.37328	-0.146823	-0.201215	-0.0598485	0.767962	-0.153921	0.0100851	-0.377849	2993.09	2270.47
811	1.08162	-0.0382808	-0.624031	0.773084	-0.342988	0.175452	2.07053	-0.123279	-0.156081	0.0422099	0.665709	-0.203954	-0.16814	-0.341835	2993.1	2368.11
812	1.10922	0.00806621	-0.635248	0.74176	-0.371554	0.223468	1.40424	0.0747508	0.141801	0.526119	0.763092	-0.116258	-0.314704	-0.37115	2994.2	2437.61
813	1.20731	-0.0419182	-0.414077	0.226472	-0.458842	0.397865	0.865935	-0.110041	0.397516	0.984451	1.08703	-0.138376	-0.103755	-0.417487	2992.96	2522.83
814	1.21937	0.0491896	-0.600174	0.0943831	-0.496472	0.508135	1.01529	0.012001	0.520898	0.869328	1.16515	-0.163506	-0.195328	-0.491525	2997.98	2607.36
815	1.28299	0.0996798	-0.603615	-0.158606	-0.428991	0.574932	0.80882	0.375877	0.52717	1.01146	1.28407	-0.116822	-0.247288	-0.498599	3002.13	2671.1
816	1.31393	0.153081	-0.593363	-0.509277	-0.444906	0.478259	0.81781	0.29908	0.850485	1.27558	1.59795	-0.088501	-0.299567	-0.478214	3007.75	2739.2
817	0.969858	0.251426	-0.568183	-0.612552	-0.357372	0.474816	0.640536	0.380432	0.872352	1.41949	1.56381	-0.0471666	-0.438644	-0.0444279	3017.51	2812.44
818	1.12537	0.275275	-0.539493	-0.924279	-0.406609	0.506438	0.528914	0.218489	0.996946	1.72263	1.81699	-0.0317062	-0.385277	-0.488398	3024.06	2874.17
819	0.939385	0.358172	-0.470801	-0.814435	-0.460493	0.620116	0.354421	0.529567	1.10187	1.57991	1.72061	0.0662982	-0.23479	-0.570744	3037.04	2939.39
820	0.806906	0.360459	-0.389332	-1.22695	-0.479591	0.615718	0.505966	0.272333	1.3521	1.76966	1.64031	0.00361593	-0.305786	-0.374464	3046.81	3017.51
821	0.786102	0.42062	-0.418546	-1.3432	-0.474225	0.490266	0.423234	0.381335	1.31574	1.83962	1.8917	-0.031778	-0.400295	-0.380206	3060.59	3081.66
822	0.647705	0.64382	-0.336454	-1.34445	-0.554341	0.398895	-0.459785	0.399559	1.53963	1.84415	2.04675	0.013113	-0.58458	-0.425988	3066.34	3154.23
823	0.787784	0.427408	-0.492551	-1.54612	-0.675189	0.496176	-0.614479	0.447258	1.39793	2.11071	2.17554	0.0818016	-0.481315	-0.536132	3080.16	3218.43
824	0.735566	0.338622	-0.475924	-1.44594	-0.559093	0.284655	-0.77486	0.383147	1.32411	1.8822	1.86803	0.4647	-0.569664	-0.628855	3091.53	3300.48
825	0.435244	0.391656	-0.324008	-1.54856	-0.630261	0.465551	-0.771911	0.264404	1.70927	1.79242	1.85514	0.208088	-0.608568	-0.553894	3098.89	3375.58
826	0.448906	0.381897	-0.392463	-1.35369	-0.501617	0.55605	-1.08471	0.390802	1.85345	1.66443	2.112	0.185886	-0.461791	-0.530041	3108.65	3453.7
827	0.447055	0.364963	-0.376573	-1.5788	-0.450591	0.321635	-1.22235	0.442277	1.76012	1.88462	1.72354	0.119897	-0.689466	-0.611957	3124.93	3544.84
828	0.476144	0.508769	-0.462065	-1.51905	-0.601404	0.095003	-1.11013	0.528604	1.66803	2.11509	2.00559	0.148709	-0.581643	-0.718339	3128.19	3624.59
829	0.35465	0.521958	-0.442532	-1.62367	-0.598789	0.109176	-1.26684	0.42818	1.88274	1.74291	2.05761	0.145141	-0.547195	-0.753796	3137.95	3717.36
830	0.369607	0.726669	-0.260092	-1.7709	-0.726772	0.109093	-1.13624	0.355136	1.89113	1.94481	2.28228	0.181112	-0.715544	-0.747706	3144.46	3818.27
831	0.240878	0.586894	-0.445153	-1.71776	-0.648752	0.026381	-1.43778	0.289474	1.93029	1.74711	1.99306	0.317992	-0.701231	-0.663188	3154.23	3915.93
832	0.330911	0.63008	-0.4084	-1.78798	-0.716004	0.136889	-1.41839	0.551848	2.01396	1.8819	1.99881	0.546658	-0.612821	-0.761841	3163.99	4033.11
833	0.120666	0.613059	-0.348942	-1.69161	-0.620733	0.314389	-1.57134	0.576864	1.97899	1.70395	1.57795	0.260644	-0.770616	-0.750345	3168.87	4148.06
834	0.256065	0.621806	-0.20065	-1.6395	-0.625417	0.176817	-1.51964	0.285673	2.30947	1.47504	1.63872	0.30322	-0.777345	-0.779128	3168.33	4276.16
835	0.090183	0.75147	-0.230736	-1.89701	-0.706293	-0.00168095	-1.64796	0.377288	2.15017	1.57645	1.56169	0.452944	-0.740829	-0.712547	3168.87	4421.35
836	0.00970756	0.719901	-0.312675	-1.87128	-0.650013	0.0525601	-1.57159	0.293222	2.10745	1.58264	1.68393	0.407313	-0.734196	-0.743444	3173.76	4570.21
837	0.105006	1.03263	-0.279847	-1.71313	-0.716642	-0.00731726	-1.58726	0.389472	2.19246	1.60998	1.48361	0.651456	-0.584944	-0.828168	3173.76	4706.93
838	0.116898	1.13584	-0.171205	-1.99877	-0.655909	-0.111996	-1.67093	0.200387	2.40597	1.69601	1.6217	0.549004	-0.803457	-0.704107	3178.63	4846.09
839	-0.0188598	0.923149	-0.00330638	-1.96076	-0.755664	-0.050132	-1.62837	0.358311	2.38934	1.60325	1.64892	0.588483	-0.794265	-0.851044	3193.29	5009.65
840	0.0269468	1.08913	-0.217008	-2.00049	-0.764985	-0.114993	-1.68897	0.282551	2.29204	1.4833	1.83939	0.72746	-0.928637	-0.622922	3193.29	5126.84
841	0.0874456	0.934676	-0.0322109	-1.88032	-0.716909	-0.0942871	-1.58132	0.387036	2.12684	1.50579	1.40768	0.623446	-0.846473	-0.68392	3193.29	5253.79
842	-0.0588817	0.981736	-0.121725	-2.01406	-0.669515	-0.139785	-1.68059	0.448612	2.26532	1.71638	1.38257	0.581048	-0.90552	-0.613773	3198.17	5366.09
843	-0.091289	1.49857	0.102715	-1.96646	-0.574128	-0.0466459	-1.66947	0.228736	2.36214	1.67807	1.61895	0.671637	-0.764882	-0.68356	3197.1	5444.74
844	-0.0368421	1.43915	-0.0246505	-1.91813	-0.525838	-0.0944318	-1.71689	0.269716	2.35144	1.85548	1.24378	0.702519	-0.745423	-0.769645	3193.29	5536.99
845	-0.235769	1.24079	0.062087	-2.00748	-0.633061	-0.10616	-1.68472	0.276639	2.13889	1.83152	1.45313	0.674097	-0.90865	-0.817481	3193.29	5615.11
846	-0.160548	1.4203	-0.0233672	-1.97717	-0.585932	-0.119958	-1.67804	0.283353	2.21912	1.85028	1.25609	0.551652	-0.704356	-0.643475	3180.83	5685.64
847	-0.288232	1.14836	0.166758	-1.94509	-0.477757	-0.0568079	-1.80733	0.330356	2.19682	1.52492	1.17747	0.532808	-0.944935	-0.562848	3183.52	5761.59
848	-0.36048	1.22151	0.166485	-1.93372	-0.603016	-0.0951682	-1.70066	0.565118	1.94759	1.52471	1.06306	0.382287	-0.818489	-0.693664	3179.41	5833.94
849	-0.291701	1.43372	0.388721	-1.96973	-0.419488	-0.185886	-1.78158	0.277489	1.75777	1.77871	1.01175	0.39001	-0.802883	-0.621269	3169.54	5902.77
850	-0.366018	1.15976	0.450985	-1.93684	-0.615387	-0.185591	-1.71564	0.441152	1.58682	1.668	0.816564	0.163663	-0.73809	-0.570436	3161.59	5969.05
851	-0.326138	1.30414	0.303162	-1.93962	-0.6383	-0.191955	-1.91507	0.314399	1.60174	1.81229	0.943841	0.110394	-0.752646	-0.597546	3163.99	6044.79
852	-0.228231	1.28142	0.270269	-1.96002	-0.558061	-0.196062	-1.81712	0.513661	1.35118	1.8727	1.00149	0.0457403	-0.868676	-0.632374	3156.83	6103.24
853	-0.329509	1.07621	0.305407	-2.11028	-0.555231	-0.0174587	-1.88649	0.521741	1.06244	1.58	0.883055	-0.0508378	-0.868483	-0.582973	3154.23	6181.5
854	-0.527954	1.16525	0.46957	-1.99327	-0.5154	-0.2098	-1.96686	0.696354	1.25249	1.47418	0.831843	-0.0162138	-0.930641	-0.463074	3144.46	6249.86
855	-0.32181	1.24642	0.387801	-2.06367	-0.552242	-0.195604	-1.8406	0.901922	1.00097	1.57788	1.01822	-0.0619039	-0.78293	-0.641243	3149.16	6314.06
856	-0.302788	0.925324	0.684458	-1.92996	-0.388543	-0.190967	-1.71056	0.947438	0.862995	1.52161	0.729639	-0.12644	-0.840362	-0.544222	3144.46	6396.34
857	-0.462125	1.04485	0.657126	-1.92167	-0.298248	-0.0074038	-1.99297	0.853373	0.486409	1.38023	0.872306	-0.124236	-0.900307	-0.61349	3138.49	6451.68
858	-0.412293	0.999843	0.863804	-2.13187	-0.355632	-0.073406	-1.94527	0.941724	0.54582	1.41135	0.556615	-0.0484443	-0.635381	-0.71424	3134.7	6533.06
859	-0.560021	0.89702	0.99269	-2.0669	-0.632479	-0.0933838	-1.94848	0.922775	0.446837	1.4346	0.843672	-0.0777517	-0.712538	-0.744455	3118.42	6603.04
860	-0.555193	0.754852	1.13507	-2.1304	-0.370512	-0.144963	-1.91762	1.04688	0.426077	1.26092	0.474949	-0.0930696	-0.839643	-0.741937	3115.16	6689.3
861	-0.414175	0.823345	1.30536	-2.1269	-0.411525	-0.137348	-1.9869	1.22228	0.408579	1.23554	0.593793	-0.183376	-0.731046	-0.747409	3115.16	6753.2
862	-0.386075	0.794326	1.7642	-2.34303	-0.365938	-0.108442	-1.91548	1.39456	0.425332	1.22642	0.567299	-0.174386	-0.84367	-0.597014	3102.14	6832.53
863	-0.731363	0.56942	1.81019	-2.12503	-0.563101	-0.149203	-1.82343	1.33268	0.223024	1.28751	0.581389	-0.167542	-0.83694	-0.645866	3091.44	6918.35
864	-0.536935	0.424711	1.99521	-2.13387	-0.313929	0.0729878	-1.85135	1.05806	0.200047	1.2078	0.368778	-0.204775	-0.866541	-0.663848	3085.87	6992.03
865	-0.542153	0.421868	2.30045	-2.1609	-0.522403	0.00705961	-1.96273	1.33624	0.226987	1.22835	0.624071	-0.127074	-0.774484	-0.678017	3072.06	7074.19
866	-0.613126	0.314305	2.42405	-2.22667	-0.505465	0.0783626	-1.90375	1.16948	0.0925551	1.17635	0.532022	-0.203004	-0.774127	-0.588352	3072.85	7145.02
867	-0.651131	0.504002	2.70731	-2.15438	-0.304724	0.232783	-1.78882	1.07365	0.288973	1.35112	0.566609	-0.171669	-0.79197	-0.662606	3056.57	7236.17
868	-0.72497	0.542272	2.86685	-2.18081	-0.406326	0.217633	-1.68101	1.07522	0.347487	1.01266	0.586604	-0.13049	-0.753449	-0.683414	3046.81	7333.82
869	-0.634909	0.340447	3.41502	-2.18022	-0.510823	0.258681	-1.69829	0.962362	0.219562	1.3237	0.329001	-0.147453	-0.878038	-0.696428	3024.02	7405.43
870	-0.489583	0.357693	3.50035	-2.23672	-0.585562	0.928249	-1.68535	0.938048	0.378565	1.04905	0.354644	-0.106939	-0.880252	-0.573927	3007.75	7499.83
871	-0.589035	0.319854	4.02242	-2.26026	-0.573944	0.441895	-1.59244	0.74912	0.668202	1.35802	0.452462	-0.057352	-0.89989	-0.609259	2988.21	7597.49
872	-0.558387	0.328012	3.88932	-2.23326	-0.566528	0.922662	-1.51189	0.636729	0.794572	1.1971	0.435344	0.091947	-0.760755	-0.448336	2968.68	7695.14
873	-0.415718	0.395633	3.42952	-2.33158	-0.509668	1.33652	-1.48322	0.629911	0.574789	1.2948	0.480673	0.0407961	-0.861661	-0.520893	2949.15	7783.03
874	-0.370327	0.35048	3.17179	-2.19605	-0.634576	1.29583	-1.37974	0.361717	0.740111	1.48959	0.314279	0.0938913	-0.731131	-0.584979	2923.93	7899.4
875	-0.307106	0.506534	2.96855	-2.3636	-0.454429	1.28292	-1.27246	0.363054	0.831507	1.50863	0.393626	-0.0458047	-0.993849	-0.559413	2905.21	8010.07
876	-0.369968	0.375924	2.82461	-2.22064	-0.457255	1.43947	-1.26168	0.377754	0.734951	1.44205	0.440724	0.110192	-0.765675	-0.41691	2861.26	8144.35
877	-0.47294	0.250978	2.95205	-2.18862	-0.608434	1.69335	-1.12988	0.512182	1.19805	1.50326	0.329435	0.0235083	-0.74472	-0.450258	2831.97	8261.53
878	-0.302599	0.368514	2.37902	-2.15052	-0.535603	1.96893	-0.888175	0.292154	1.20458	1.41221	0.484689	0.0710087	-0.863356	-0.413898	2773.38	8456.84
879	-0.160772	0.246069	2.56531	-2.1578	-0.506963	2.58024	-0.872905	0.420721	1.04923	1.30064	0.290265	0.0233368	-0.820809	-0.416991	2714.78	8661.92
880	-0.112214	0.39099	1.76961	-2.20102	-0.480594	2.4417	-0.478018	0.657409	0.999879	1.57311	0.398524	0.0296953	-0.912625	-0.368062	2626.89	8876.75
881	-0.289328	0.382957	1.36138	-2.28256	-0.336487	2.99236	-0.027182	0.554826	0.714267	1.46134	0.532016	-0.0357567	-0.672629	-0.446934	2558.54	9013.47
882	-0.134617	0.39757	1.39482	-2.13726	-0.508634	2.96589	-0.259041	0.853248	0.813336	1.91599	0.527132	-0.0360307	-0.668118	-0.366643	2490.18	9091.59
883	-0.226126	0.359582	1.15192	-2.00746	-0.270092	3.04558	-0.23842	1.05762	0.850766	1.51596	0.289219	-0.0433463	-0.752802	-0.330395	2441.35	9150.19
884	-0.127852	0.319063	0.777853	-1.98032	-0.110353	2.71129	0.0326488	1.23063	0.89574	1.61076	0.302964	-0.0368123	-0.684795	-0.262569	2392.52	9189.25
885	0.0872769	0.469403	0.602643	-2.03031	-0.392256	2.99715	0.120557	1.2999	0.989525	1.44998	0.45143	-0.0300418	-0.707044	-0.344527	2363.23	9228.31
886	-0.0125353	0.346733	0.494334	-1.94541	-0.401741	2.85033	0.421309	1.84349	0.849863	1.25945	0.248722	0.160225	-0.687706	-0.200498	2314.4	9247.84
887	0.0547392	0.270831	0.234968	-1.80872	-0.258813	2.68529	0.43829	1.94729	0.591117	1.38026	0.339969	-0.0718434	-0.793389	-0.346427	2281.9	9268.16
888	-0.0195728	0.587166	0.0716067	-2.11133	-0.347993	3.1257	1.27854	1.90982	0.550227	1.25456	0.342307	-0.0964655	-0.754154	-0.184477	2242.98	9287.9
889	-0.0851392	0.327956	0.103763	-1.90837	-0.400467	2.32133	0.666455	2.37165	0.495437	1.31689	0.257904	-0.0771094	-0.572826	-0.408092	2211.91	9306.1
890	0.00109205	0.358721	0.104291	-1.92569	-0.43383	2.13341	0.520768	2.76091	0.345973	1.11123	0.356844	-0.125772	-0.60258	-0.377518	2172.3	9322.84
891	0.038154	0.476296	-0.198678	-1.93213	-0.471333	1.88156	0.567299	2.90882	0.873995	1.1647	0.235372	-0.130004	-0.658218	-0.284214	2134.86	9332.64
892	-0.0767124	0.262907	-0.10856	-2.10208	-0.224571	1.7657	0.520493	3.22749	0.472693	1.20932	0.317062	0.000127986	-0.638823	-0.222391	2105.86	9358.34
893	-0.160906	0.407442	-0.271849	-2.07618	-0.483558	1.39089	1.32894	3.54416	0.171071	1.17562	0.0362078	-0.172565	-0.825261	-0.361444	2072.47	9388.14
894	0.505586	-0.506049	-0.840037	3.04829	-0.323375	-0.419411	2.28428	-0.524942	-1.21489	-1.6307	-0.758624	-0.259944	0.0223343	-0.45237	2460.88	859.356
895	0.557259	-0.438742	-0.806847	2.94752	-0.210705	-0.341874	1.24315	-0.661344	-1.25041	-1.41301	-0.611937	-0.264708	-0.132879	-0.367535	2539.01	996.071
896	0.66799	-0.609122	-0.701483	3.15623	-0.386456	-0.397519	0.596706	-0.59784	-1.19863	-1.50731	-0.680349	-0.0736226	-0.111402	-0.205217	2626.89	1113.26
897	0.725674	-0.586603	-0.763347	3.20472	-0.256091	-0.409572	0.38075	-0.743782	-1.12771	-1.35404	-0.708796	-0.193634	-0.101487	-0.470008	2695.25	1220.68
898	0.737278	-0.652007	-0.83208	3.15562	-0.411392	-0.375237	0.614109	-0.776375	-0.959215	-1.53554	-0.661934	-0.256666	-0.10533	-0.48349	2763.61	1318.33
899	0.716229	-0.621557	-0.816266	3.17104	-0.381341	-0.333523	0.5698	-0.761822	-1.10209	-1.41076	-0.328796	-0.153057	-0.122631	-0.36536	2822.2	1415.98
900	0.877997	-0.640473	-0.802378	2.85368	-0.454545	-0.345085	0.768046	-0.56545	-0.998337	-1.34698	-0.522705	-0.138004	0.0203275	-0.43287	2871.03	1523.4
901	0.694731	-0.592005	-0.788529	2.53994	-0.404552	-0.286191	0.659716	-0.595436	-0.939193	-1.29437	-0.444896	-0.0321695	-0.0904289	-0.248019	2916.6	1614.14
902	0.767878	-0.455298	-0.770708	2.45745	-0.439686	-0.275531	0.999156	-0.610416	-0.777901	-0.984896	-0.276974	-0.207277	-0.0396597	-0.398973	2954.04	1708.95
903	0.914384	-0.378876	-0.764258	2.34825	-0.446542	-0.228037	0.956259	-0.513457	-0.789154	-0.816446	-0.206301	-0.00120945	-0.152371	-0.458779	2981.7	1806.6
904	0.95049	-0.273097	-0.735923	2.25387	-0.423728	-0.163905	0.890873	-0.47726	-0.756727	-0.766726	-0.294643	-0.226165	-0.0122763	-0.463155	3003.95	1901.95
905	1.14396	-0.378	-0.707666	2.14614	-0.22325	0.0593152	0.880431	-0.399611	-0.461647	-0.644845	0.0600432	-0.208581	-0.123484	-0.407919	3014.8	1996.21
906	1.03054	-0.355236	-0.702637	1.89874	-0.374233	-0.0564088	0.932298	-0.443007	-0.430436	-0.382647	0.115277	-0.100828	-0.136636	-0.288152	3027.28	2084.91
907	1.01452	-0.327015	-0.564929	1.87665	-0.260649	0.0520607	1.12514	-0.35742	-0.282458	-0.282299	0.338222	-0.0952342	-0.0737301	-0.441882	3031.47	2172.5
908	1.42531	-0.196949	-0.588441	1.3097	-0.234063	0.138208	1.07699	-0.170632	-0.242862	-0.159381	0.270908	-0.188251	-0.160175	-0.36739	3032.16	2265.58
909	1.35504	-0.193245	-0.651268	0.93414	-0.363471	0.109246	1.04899	-0.170249	-0.0990419	0.0604244	0.47272	-0.0653046	-0.0712186	-0.37543	3030.86	2357.17
910	1.32415	0.0105172	-0.556251	0.511881	-0.339929	0.443406	1.69728	-0.0552552	0.109703	0.549398	0.695196	0.0377576	-0.119257	-0.438243	3032.06	2441.75
911	1.09323	0.0742108	-0.510759	0.39217	-0.301359	0.353137	0.983652	-0.0338276	0.165523	0.643567	0.852667	-0.14646	-0.187511	-0.443608	3037.04	2529.24
912	1.13731	0.272917	-0.407488	0.119218	-0.376369	0.507346	0.937068	0.47196	0.411449	1.01531	1.27532	-0.097981	-0.0119142	-0.555383	3036.35	2590.26
913	1.15102	0.183325	-0.608629	-0.257704	-0.468954	0.422853	1.08024	0.213168	0.593837	1.03181	1.27957	-0.0655465	-0.143737	-0.511732	3041.4	2669.55
914	1.22679	0.385619	-0.48529	-0.48602	-0.411041	0.494799	1.34761	0.109896	0.554547	1.34018	1.39163	0.153536	-0.214546	-0.363814	3053.79	2738.41
915	1.22125	0.264168	-0.586133	-0.562097	-0.531939	0.751715	0.913621	0.316363	0.65542	1.41998	1.70526	0.212226	-0.339389	-0.329477	3063.08	2805.87
916	0.960061	0.269849	-0.477203	-0.870325	-0.337614	0.537285	0.469566	0.243288	0.969206	1.69821	1.55162	-0.0529209	-0.469874	-0.488386	3076.1	2871.03
917	1.08904	0.406932	-0.514239	-1.00371	-0.553404	0.701185	0.48338	0.453032	1.13932	1.65569	1.74312	-0.00912263	-0.474098	-0.368203	3085.87	2939.39
918	0.705674	0.410635	-0.489425	-1.21086	-0.560578	0.565869	0.499799	0.353123	1.01176	1.75866	1.7339	0.0747807	-0.183496	-0.374593	3095.63	3007.75
919	0.708262	0.332283	-0.401243	-1.20703	-0.536061	0.585686	0.224112	0.520133	1.33505	1.81247	1.99689	-0.0260752	-0.426742	-0.538753	3108.65	3072.85
920	0.936217	0.469138	-0.353917	-1.21986	-0.507981	0.366613	-0.377633	0.381949	1.42838	1.90515	1.84662	0.0625611	-0.508979	-0.522727	3119.22	3140.31
921	0.806935	0.465932	-0.489032	-1.2732	-0.554655	0.483208	-0.65405	0.533602	1.47007	1.71483	2.01954	0.0392514	-0.471602	-0.454636	3129.53	3208.46
922	0.783372	0.512219	-0.402904	-1.54063	-0.520936	0.44784	-0.778581	0.31497	1.27012	1.75929	1.88629	0.0913709	-0.617187	-0.607606	3138.76	3286.89
923	0.591368	0.447804	-0.423455	-1.67963	-0.668298	0.254816	-0.888721	0.403113	1.6219	1.92406	1.96714	0.0372697	-0.695379	-0.548615	3154.23	3359.3
924	0.525141	0.376954	-0.400031	-1.54985	-0.615421	0.217095	-0.98851	0.476264	1.79492	1.77408	1.89126	0.0648315	-0.73589	-0.594781	3165.62	3440.68
925	0.69261	0.464288	-0.465617	-1.73744	-0.662316	0.158273	-1.10678	0.214943	1.89975	1.99988	2.24048	0.125382	-0.776267	-0.662624	3173.76	3525.31
926	0.722007	0.716531	-0.416167	-1.68027	-0.712397	0.114376	-0.96254	0.396614	1.83596	1.87423	2.14491	0.180165	-0.578733	-0.603266	3189.53	3602.4
927	0.30766	0.557246	-0.345052	-1.8913	-0.725131	0.0583908	-1.07227	0.336856	1.62815	1.78334	1.80446	0.0822451	-0.727891	-0.710571	3197.63	3677.22
928	0.326521	0.540646	-0.391651	-1.85762	-0.682703	0.0344968	-1.17698	0.362409	1.80639	1.78519	1.98291	0.117858	-0.692961	-0.7221	3207.39	3779.21
929	0.279911	0.567928	-0.421102	-1.81553	-0.674367	0.0314708	-1.32528	0.279999	1.71744	1.58257	1.74798	0.130853	-0.63397	-0.580073	3216.07	3886.63
930	0.197523	0.574306	-0.336357	-1.74686	-0.602783	0.037679	-1.33758	0.277019	1.87503	1.69586	1.72127	0.166975	-0.700096	-0.80584	3222.58	3994.05
931	0.22861	0.659609	-0.39597	-1.74927	-0.637443	-0.0134203	-1.47044	0.329789	1.87176	1.60644	1.60173	0.309147	-0.619823	-0.798618	3227.46	4109.05
932	0.369729	0.659205	-0.312939	-1.85477	-0.747858	-0.0376177	-1.53607	0.519515	1.9634	1.6889	1.67382	0.224043	-0.774012	-0.895725	3227.29	4236.02
933	-0.0114861	0.686294	-0.353885	-1.85829	-0.61442	-0.00684168	-1.60275	0.458609	2.09881	1.58962	1.62174	0.31239	-0.74669	-0.800783	3237.05	4364.77
934	0.141408	0.994456	-0.321762	-2.01306	-0.561998	-0.0860828	-1.61292	0.529849	1.77426	1.68533	1.55333	0.620262	-0.74976	-0.725484	3242.11	4511.62
935	0.126257	1.03629	-0.0723283	-1.89987	-0.587682	-0.123134	-1.64987	0.392055	2.0917	1.52805	1.55213	0.558998	-0.775479	-0.802943	3242.11	4677.63
936	-0.106976	0.830309	-0.195834	-1.95331	-0.594182	-0.127562	-1.74596	0.198323	2.06756	1.66648	1.62867	0.378494	-0.792762	-0.788505	3251.88	4833.88
937	-0.00683632	0.880724	-0.254778	-1.9156	-0.769184	-0.0639199	-1.61448	0.287112	2.32972	1.68715	1.77115	0.392674	-0.740147	-0.846137	3251.88	4980.36
938	-0.137965	0.956172	-0.227717	-1.91202	-0.60935	-0.128234	-1.67164	0.327797	2.30299	1.59611	1.4007	0.448139	-0.752729	-0.548196	3261.65	5117.07
939	0.114334	1.03831	-0.11836	-1.82501	-0.682587	-0.145483	-1.71537	0.362535	2.30865	1.75804	1.53168	0.671475	-0.82299	-0.739563	3261.65	5234.26
940	0.0999138	1.2296	0.153763	-1.97711	-0.729523	-0.131873	-1.62188	0.144168	2.11227	1.57075	1.65079	0.408212	-0.785475	-0.737239	3271.41	5361.21
941	-0.275644	0.988938	-0.00862216	-1.87653	-0.55611	-0.124517	-1.53154	0.369552	2.28043	1.46786	1.60148	0.404199	-0.926559	-0.625399	3271.41	5449.1
942	-0.0974664	0.947287	0.0886278	-1.85805	-0.66809	-0.0779044	-1.75738	0.312869	2.27152	1.84947	1.42521	0.415102	-0.868793	-0.746707	3260.93	5540.28
943	-0.101033	1.01641	-0.0523841	-2.05698	-0.601758	-0.101428	-1.8005	0.318325	1.95591	1.72041	1.63211	0.397713	-0.750148	-0.724771	3261.65	5615.11
944	-0.21785	1.26997	0.236862	-1.98121	-0.631398	-0.177069	-1.503	0.377887	2.37645	1.56791	1.12943	0.358862	-0.754024	-0.596578	3251.93	5698.11
945	-0.198116	1.20626	0.106448	-1.98849	-0.522046	-0.159572	-1.73414	0.202872	1.8972	1.72528	1.26477	0.30104	-0.896945	-0.582264	3251.88	5761.59
946	-0.295349	1.11113	0.121306	-1.86317	-0.495489	-0.148868	-1.79962	0.374806	1.85636	1.75628	1.25533	0.212805	-0.937579	-0.606202	3239.71	5832.36
947	-0.139687	1.16711	0.293125	-2.029	-0.567351	-0.0827626	-1.7683	0.343686	1.60672	1.84544	1.3657	0.115292	-0.690625	-0.613879	3245.46	5904.79
948	-0.453461	1.19257	0.235692	-1.91333	-0.558175	0.025081	-1.89248	0.365269	1.57758	1.75716	1.00377	0.0210519	-0.951218	-0.465134	3242.11	5976.43
949	-0.332839	1.34322	0.243152	-2.01848	-0.555574	-0.190702	-1.80244	0.517195	1.57965	1.61419	0.929501	-0.0435107	-0.760469	-0.581128	3232.35	6054.55
950	-0.313354	1.13169	0.255706	-2.06624	-0.54548	-0.198031	-1.84691	0.708017	1.36622	1.75925	1.15422	0.164769	-0.904762	-0.612366	3225.19	6112.97
951	-0.331767	1.01672	0.395992	-1.90018	-0.611866	-0.203247	-1.83396	0.503628	1.36689	1.61723	0.911401	0.118005	-0.708902	-0.508071	3222.58	6191.27
952	-0.416264	0.99344	0.595682	-1.89683	-0.643624	-0.159528	-1.87724	0.666767	1.2309	1.68519	0.876384	0.0813964	-0.863516	-0.570215	3222.58	6259.63
953	-0.482154	0.904107	0.397601	-2.13575	-0.533399	-0.141114	-1.91856	0.626969	1.01938	1.53739	0.642295	-0.113481	-0.725972	-0.343236	3217.52	6323.82
954	-0.513178	0.898684	0.490951	-1.95316	-0.459651	-0.190717	-1.74268	0.907732	0.696428	1.56697	0.962673	-0.104729	-0.863195	-0.429288	3212.82	6396.34
955	-0.515151	0.640838	0.75157	-2.11132	-0.511823	-0.195283	-1.99085	0.637688	0.722218	1.39365	0.614974	0.000695313	-0.813442	-0.466979	3203.05	6474.46
956	-0.270348	0.684294	0.771006	-2.02806	-0.447346	-0.198081	-1.97591	0.938384	0.851877	1.53812	0.721843	-0.118944	-0.841904	-0.591905	3204.68	6533.06
957	-0.549604	0.751007	0.998226	-2.12806	-0.527874	-0.124303	-1.92721	0.900875	0.329176	1.27954	0.588769	-0.141894	-0.705009	-0.70321	3190.89	6613.58
958	-0.405814	0.619757	1.32753	-2.134	-0.532234	-0.115218	-1.97841	1.23477	0.595685	1.31021	0.685026	-0.14115	-0.888565	-0.69605	3190.03	6686.05
959	-0.588497	0.553586	1.36178	-1.95116	-0.499215	-0.18809	-1.96943	1.26543	0.381049	1.19325	0.540913	-0.164245	-0.795685	-0.674383	3180.27	6760.92
960	-0.558705	0.554441	1.79961	-2.11389	-0.465064	-0.11602	-1.90233	1.41662	0.353179	1.35029	0.554901	-0.181511	-0.78268	-0.528644	3173.76	6845.55
961	-0.416244	0.439497	2.08521	-2.16672	-0.391474	0.135511	-1.85223	1.05721	0.289668	1.45759	0.559037	-0.197473	-0.757515	-0.594369	3159.79	6918.37
962	-0.617194	0.715046	2.41122	-2.14732	-0.455786	-0.00758006	-1.72777	1.3299	0.127949	1.32716	0.687208	-0.195385	-0.566228	-0.698536	3158.02	6998.54
963	-0.578137	0.265483	2.56074	-2.25784	-0.466821	0.0301714	-1.74423	1.21588	0.156214	1.3029	0.734295	-0.173065	-0.819195	-0.738912	3141.21	7073.41
964	-0.490582	0.431718	3.01864	-2.27814	-0.494189	0.126496	-1.87681	1.00329	0.362753	1.40351	0.542751	-0.189938	-0.880856	-0.645666	3131.44	7161.3
965	-0.574225	0.411486	3.1564	-2.18379	-0.377699	0.240585	-2.00793	1.17537	0.333478	1.2673	0.426341	-0.0200615	-0.75938	-0.712752	3124.93	7255.7
966	-0.56319	0.25853	3.1697	-2.07288	-0.501289	0.177375	-1.86274	0.963223	0.374739	1.33117	0.404084	-0.0566805	-0.737931	-0.731149	3115.16	7324.05
967	-0.54259	0.268583	3.12829	-2.27151	-0.506908	0.731803	-1.76007	1.08121	0.347009	1.25582	0.389599	0.0135329	-0.647955	-0.7166	3095.63	7421.71
968	-0.470183	0.366543	3.2673	-2.17397	-0.557837	0.310908	-1.78817	0.898624	0.570893	1.40823	0.530605	-0.148699	-0.667527	-0.6787	3085.87	7509.6
969	-0.452213	0.408624	3.66069	-2.33826	-0.675419	0.744345	-1.61431	0.845203	0.583306	1.1794	0.545668	-0.0983469	-0.748017	-0.652739	3060.64	7596.67
970	-0.610799	0.269087	3.39729	-2.32242	-0.629367	0.649204	-1.61855	0.698579	0.66908	1.42984	0.303604	-0.103876	-0.679929	-0.484193	3046.81	7704.91
971	-0.423653	0.262378	3.01353	-2.20655	-0.617118	0.831472	-1.56299	0.695759	0.58225	1.2616	0.379031	-0.0809413	-0.87984	-0.642488	3017.51	7792.79
972	-0.54307	0.457312	3.10056	-2.33037	-0.508528	0.863546	-1.32065	0.581901	0.680917	1.5928	0.518541	0.0387166	-0.804546	-0.613398	2997.98	7900.21
973	-0.607861	0.537012	3.31929	-2.28565	-0.592306	1.52088	-1.28354	0.536041	0.687143	1.37428	0.200582	-0.0640677	-0.815393	-0.539107	2968.68	7997.87
974	-0.377067	0.345535	3.71781	-2.10908	-0.606471	1.34809	-1.0496	0.461807	0.777385	1.35375	0.3431	0.0201134	-0.722193	-0.64647	2939.39	8124.82
975	-0.600998	0.321173	3.01543	-2.23214	-0.455313	1.47778	-1.11063	0.729347	0.733797	1.42775	0.345706	-0.0749074	-0.850117	-0.452806	2900.33	8261.53
976	-0.286162	0.187201	2.34379	-2.21574	-0.535521	1.71613	-0.958293	0.467453	0.812209	1.31233	0.430171	0.0584601	-0.732597	-0.533735	2851.5	8447.08
977	-0.39548	0.291818	2.53634	-2.23467	-0.565443	1.88495	-0.9075	0.44656	0.787206	1.48471	0.396533	-0.0690266	-0.841016	-0.344789	2783.14	8681.45
978	-0.443191	0.371282	1.71614	-2.321	-0.438538	2.42536	-0.637922	0.592762	0.699061	1.53204	0.344852	-0.0679787	-0.796465	-0.482348	2675.72	8935.35
979	-0.329662	0.442187	1.51702	-2.13085	-0.540976	2.77537	-0.397473	0.593971	0.625389	1.42978	0.308871	-0.0698505	-0.869111	-0.307693	2602.48	9091.59
980	-0.114555	0.594327	1.25586	-2.12519	-0.461894	2.82408	-0.21657	0.798922	0.824371	1.67958	0.324097	0.0680851	-0.888583	-0.332374	2534.12	9184.36
981	-0.125401	0.553446	1.01542	-2.31131	-0.517294	3.18683	-0.161822	1.1518	0.854145	1.63143	0.619656	-0.0362743	-0.917259	-0.450211	2485.3	9250.28
982	-0.0745817	0.368386	0.825443	-2.10774	-0.371821	2.49912	-0.0520448	1.16475	0.851183	1.39038	0.30195	0.0447962	-0.635219	-0.302077	2433.76	9280.39
983	-0.176781	0.321038	0.610808	-2.07508	-0.324835	2.73405	0.210287	1.64224	0.74934	1.47603	0.490176	0.0881036	-0.756467	-0.266737	2397.41	9306.43
984	-0.0731025	0.439142	0.414999	-2.09441	-0.32889	2.78968	0.270241	1.92989	0.757274	1.54362	0.503199	-0.130244	-0.718153	-0.293291	2360.79	9327.18
985	-0.144948	0.263296	0.11887	-2.01331	-0.361931	2.66704	0.515619	2.02664	0.835785	1.3466	0.483075	-0.144368	-0.746056	-0.223299	2324.17	9355.26
986	-0.103708	0.458943	0.0619355	-2.0722	-0.32751	2.32137	0.579676	2.30101	0.480971	1.27659	0.248735	0.317941	-0.833226	-0.266882	2284.89	9366.06
987	-0.00885029	0.306686	-0.136885	-1.95442	-0.353653	2.12278	0.589865	2.50705	0.539558	1.13229	0.121025	-0.131752	-0.664068	-0.260508	2255.81	9384.56
988	0.0662784	0.292371	-0.2205	-1.84307	-0.300802	1.72946	0.552617	3.30426	0.493713	1.18109	0.206425	-0.150853	-0.700803	-0.428252	2217.9	9399.3
989	-0.138711	0.37016	-0.259538	-1.9338	-0.508619	1.47917	0.843014	3.36504	0.285636	1.33072	0.084292	-0.184175	-0.702604	-0.366085	2187.45	9423.62
990	-0.234921	0.296926	-0.23108	-2.05343	-0.44102	1.31459	0.830542	3.44782	0.258935	1.1245	0.0472282	-0.157445	-0.818503	-0.394384	2153.27	9443.15
991	-0.258669	0.378587	-0.336173	-2.20526	-0.542798	1.05269	1.06659	3.94112	0.150062	1.07708	-0.0628171	-0.0673746	-0.746614	-0.379174	2119.09	9462.68
992	-0.457523	0.376204	-0.233545	-2.06582	-0.613541	0.880789	1.12686	3.80922	0.21916	0.881729	0.026837	-0.0961773	-0.744605	-0.476979	2086.54	9501.74
993	-0.430542	0.435366	-0.411958	-2.2485	-0.636012	0.768693	2.02016	4.46833	-0.0829312	0.918058	0.0639398	-0.206763	-0.825859	-0.578493	2050.74	9521.27
994	0.530901	-0.604433	-0.830031	3.05152	-0.315977	-0.405785	1.38438	-0.555301	-1.27425	-1.61505	-0.697305	-0.2452	-0.156763	-0.483751	2519.47	839.825
995	0.45677	-0.579377	-0.82703	3.43384	-0.205475	-0.408088	0.763145	-0.703757	-1.12817	-1.54221	-0.651665	-0.233834	0.035582	-0.398178	2597.6	966.775
996	0.605436	-0.560789	-0.744905	3.32434	-0.506692	-0.311571	0.580376	-0.753488	-1.16218	-1.45892	-0.706094	-0.231118	-0.193072	-0.413841	2685.49	1093.73
997	0.530138	-0.613764	-0.830507	3.3695	-0.457138	-0.354938	0.357312	-0.764375	-1.03146	-1.46179	-0.64245	-0.237641	-0.133228	-0.469138	2753.84	1201.14
998	0.68283	-0.560265	-0.827188	3.13248	-0.477079	-0.412557	1.03829	-0.695123	-0.92281	-1.41441	-0.559858	-0.168343	-0.232192	-0.382606	2817.32	1303.68
999	0.857802	-0.602811	-0.826847	3.22528	-0.423608	-0.397448	0.523371	-0.693785	-0.864663	-1.2948	-0.713515	-0.247278	-0.0920195	-0.404156	2874.28	1406.22
1000	0.68395	-0.588879	-0.822124	3.15835	-0.367749	-0.129568	0.367553	-0.65057	-0.756645	-1.50789	-0.565829	-0.103847	-0.146394	-0.4011	2919.86	1494.11
1001	0.954908	-0.526118	-0.794995	2.76961	-0.330421	-0.314433	0.524165	-0.637436	-0.968747	-1.30554	-0.455464	-0.245461	-0.217381	-0.426772	2963.8	1601.53
1002	0.68173	-0.478157	-0.751477	2.58915	-0.451665	-0.293529	0.545163	-0.411135	-0.731074	-1.21499	-0.42472	-0.210965	0.0473893	-0.402679	2997.98	1699.18
1003	0.995027	-0.495985	-0.764293	2.49788	-0.347412	-0.224376	0.648374	-0.539465	-0.677509	-1.06837	-0.363367	-0.232157	-0.179063	-0.259671	3023.21	1788.29
1004	0.898351	-0.441954	-0.577988	2.52579	-0.414825	-0.203596	0.650978	-0.292862	-0.649786	-0.91552	-0.169786	-0.20758	-0.146259	-0.414888	3046.81	1884.72
1005	0.964845	-0.385757	-0.667983	2.34779	-0.400849	-0.128494	0.596949	-0.440577	-0.452056	-0.814078	-0.0904232	-0.171384	-0.115962	-0.472956	3059.83	1983.19
1006	1.05902	-0.249658	-0.694322	1.99329	-0.202289	0.0676461	0.645663	-0.380498	-0.370887	-0.510552	-0.0636178	-0.1837	-0.138018	-0.4153	3066.34	2072.71
1007	1.12525	-0.290352	-0.678228	1.76772	-0.545318	0.0106745	0.830657	-0.375261	-0.25642	-0.412478	0.188787	-0.176464	0.00679421	-0.468568	3071.22	2168.47
1008	1.34454	-0.204193	-0.665505	1.42907	-0.39707	0.129282	0.706435	-0.327845	-0.163238	-0.131677	0.338429	-0.112987	-0.0548712	-0.528104	3071.09	2256.56
1009	1.23453	-0.129917	-0.549528	1.25236	-0.484084	0.153848	1.10696	-0.144039	-0.0935081	-0.118102	0.422926	-0.152023	-0.0702182	-0.390849	3070.91	2345.1
1010	1.17499	0.0659592	-0.634401	0.409021	-0.329752	0.301602	2.90157	0.0992837	-0.0210523	0.507643	0.673241	-0.1374	-0.0799677	-0.324937	3067.44	2449.2
1011	1.21393	0.142682	-0.483189	0.390143	-0.340102	0.46071	1.98284	-0.0283432	0.2892	0.820033	0.96147	-0.108396	0.0277571	-0.317376	3070.69	2518.82
1012	1.12878	0.197977	-0.628828	0.209853	-0.41067	0.575667	1.18086	-0.0551438	0.485391	1.1537	1.08644	-0.11239	-0.013576	-0.398068	3076.1	2597.6
1013	1.22548	0.225281	-0.510408	-0.169188	-0.419682	0.469268	1.0018	0.209489	0.535315	1.08161	1.37511	-0.120388	-0.312137	-0.471309	3085.87	2665.96
1014	1.07653	0.156572	-0.48528	-0.2663	-0.460726	0.470885	0.889223	0.206653	0.851067	1.0416	1.63024	-0.0884949	-0.352644	-0.442386	3095.63	2734.31
1015	0.891397	0.28409	-0.58302	-0.606371	-0.380737	0.52213	0.801569	0.127918	0.809944	1.30887	1.50569	-0.0998052	-0.287786	-0.364001	3105.4	2797.79
1016	1.11836	0.454697	-0.416373	-0.753762	-0.412191	0.548873	0.818462	0.21379	0.942607	1.47924	1.72658	0.363573	-0.446467	-0.367748	3115.36	2861.82
1017	1.20495	0.365907	-0.477192	-0.957772	-0.457391	0.694093	0.756467	0.368133	1.04172	1.81252	1.69734	0.0896522	-0.210842	-0.463919	3134.7	2939.39
1018	1.05739	0.29601	-0.463083	-1.07947	-0.489877	0.348212	0.464222	0.389664	0.996356	1.49711	1.78716	-0.0310613	-0.528034	-0.501159	3141.3	3001.42
1019	0.729993	0.528923	-0.309553	-1.22532	-0.568494	0.531562	0.30138	0.185865	1.32516	1.98983	1.78523	0.205491	-0.409594	-0.441488	3154.23	3066.34
1020	0.993432	0.573213	-0.4884	-1.31104	-0.642317	0.535214	0.0732547	0.388702	1.4084	1.80461	1.83639	0.00855674	-0.526133	-0.549786	3163.99	3134.7
1021	0.701127	0.534923	-0.509136	-1.40517	-0.474687	0.287994	-0.474371	0.409616	1.39461	1.9808	1.89065	0.0723225	-0.391984	-0.572894	3178.4	3196.97
1022	0.484401	0.512393	-0.444099	-1.54697	-0.56245	0.414051	-0.266347	0.675286	1.28541	1.95555	1.97524	0.0905718	-0.488716	-0.537425	3190.79	3273.96
1023	0.669505	0.49263	-0.496231	-1.47605	-0.629712	0.585043	-0.225546	0.378356	1.51232	1.85185	1.97374	-0.0123757	-0.723884	-0.372111	3203.05	3334.89
1024	0.408938	0.518134	-0.482837	-1.56466	-0.578276	0.245798	-0.874699	0.350873	1.33938	1.80721	2.07096	0.0494593	-0.712359	-0.634012	3222.58	3417.89
1025	0.576309	0.486347	-0.419196	-1.50889	-0.626241	0.310789	-0.97391	0.683764	1.51588	1.99272	2.00873	0.16439	-0.779181	-0.54671	3229.64	3500.36
1026	0.447215	0.541011	-0.417011	-1.50824	-0.647523	0.156404	-1.15072	0.419176	1.52769	1.76997	1.80085	0.184686	-0.560615	-0.548664	3242.11	3583.9
1027	0.282126	0.605249	-0.465069	-1.57787	-0.464158	0.129372	-1.24059	0.32943	1.6321	1.7697	2.00701	0.0896338	-0.624353	-0.742363	3251.88	3662.03
1028	0.379981	0.529781	-0.240788	-1.77517	-0.75216	0.07479	-1.29059	0.603922	1.74431	1.94885	1.74445	0.169778	-0.689523	-0.703886	3261.65	3749.92
1029	0.175633	0.505649	-0.433209	-1.73493	-0.628167	0.452068	-1.33744	0.607806	1.6688	1.81574	1.70683	0.339605	-0.785391	-0.733298	3271.41	3847.57
1030	0.26564	0.664249	-0.357363	-1.72121	-0.726621	0.152607	-1.24367	0.448016	1.795	1.48418	1.60807	0.17026	-0.826713	-0.664746	3281.18	3964.75
1031	0.139607	0.628977	-0.254586	-1.82319	-0.84755	0.0388452	-1.4021	0.345729	1.8917	1.90766	1.88545	0.195526	-0.664704	-0.650733	3286	4070
1032	0.194012	0.706949	-0.155959	-1.89782	-0.75581	0.121106	-1.35391	0.442071	1.91318	1.84059	1.83867	0.339275	-0.763059	-0.748464	3290.94	4199.12
1033	0.15773	0.658923	-0.143484	-1.80562	-0.749811	0.26274	-1.49351	0.268595	1.98586	1.77693	1.6434	0.180898	-0.899453	-0.908556	3290.94	4335.84
1034	0.0846287	0.848686	-0.20913	-1.81969	-0.597567	-0.101635	-1.57795	0.319435	1.80399	1.65967	1.58505	0.238777	-0.710151	-0.864372	3300.71	4472.56
1035	0.102477	0.871347	-0.323327	-1.81347	-0.659025	-0.0828489	-1.6584	0.292282	1.93192	1.81489	1.68209	0.625357	-0.636759	-0.923816	3305.53	4636.28
1036	0.106349	0.788535	-0.206826	-1.99161	-0.668829	-0.0964938	-1.55855	0.409193	2.03369	1.6612	1.76507	0.381939	-0.802088	-0.871212	3310.47	4804.58
1037	-0.0328143	0.790781	-0.256699	-1.86258	-0.476001	-0.0912988	-1.64492	0.189047	2.11	1.66947	1.42696	0.320094	-0.712095	-0.76826	3320.24	4970.59
1038	0.149384	1.28672	-0.240921	-2.01527	-0.674455	-0.126689	-1.61148	0.327222	2.13091	1.64474	1.50715	0.341153	-0.862569	-0.818634	3330	5107.31
1039	-0.0366234	0.871082	-0.113022	-1.92484	-0.603341	-0.00937343	-1.6457	0.451509	2.06271	1.59691	1.48922	0.357317	-0.86825	-0.737317	3330	5234.26
1040	-0.136287	0.929743	0.0202202	-1.96769	-0.685425	-0.128538	-1.54485	0.251205	2.14495	1.55581	1.2514	0.429443	-0.783827	-0.726423	3330	5351.44
1041	0.178021	1.22388	-0.0190475	-2.01085	-0.611821	0.0584249	-1.5162	0.242886	2.09982	1.83746	1.24438	0.299514	-0.878428	-0.668659	3339.77	5449.1
1042	-0.0578932	1.04768	0.00643256	-1.9488	-0.632948	-0.126981	-1.7251	0.358546	2.11713	1.61157	1.23472	0.319299	-0.732919	-0.635276	3334.68	5522.85
1043	-0.164172	1.02288	0.137303	-2.03259	-0.609548	-0.12817	-1.6981	0.140923	1.85405	1.74876	1.31724	0.325652	-0.822702	-0.764529	3324.38	5611.53
1044	-0.24413	1.12581	-0.00633211	-2.03721	-0.702029	-0.100468	-1.69211	0.45473	2.11839	1.81969	1.2405	0.279548	-0.842273	-0.728726	3330	5693.23
1045	-0.243227	1.16307	0.228588	-2.0706	-0.689144	-0.0377059	-1.66207	0.346185	1.8136	1.85587	1.31993	0.24023	-0.734359	-0.779102	3319.49	5764
1046	-0.0885812	0.973538	0.275846	-1.97698	-0.615163	-0.0485297	-1.65733	0.261074	1.89076	1.67217	1.20536	0.299453	-0.937331	-0.618873	3307.33	5842.86
1047	-0.184777	0.950239	0.15717	-2.03274	-0.662147	-0.145159	-1.76929	0.443695	1.62352	1.63347	0.980413	0.0153037	-0.828504	-0.647761	3315.18	5913.14
1048	-0.218301	0.925697	0.224904	-2.07995	-0.478436	-0.0734035	-1.79095	0.393348	1.5399	1.6249	0.8882	0.401059	-0.905422	-0.743401	3310.47	5986.19
1049	-0.453232	0.92597	0.359086	-1.98694	-0.491253	-0.109881	-1.35344	0.472063	1.44197	1.68578	1.323	0.0360095	-0.841943	-0.48126	3305.23	6050.21
1050	-0.479151	0.903994	0.386308	-1.88199	-0.506479	-0.174262	-1.90141	0.384604	1.27392	1.5052	0.869096	0.0983487	-0.878793	-0.63445	3300.71	6122.91
1051	-0.51291	0.718984	0.437526	-1.87248	-0.539063	-0.09454	-1.97315	0.583574	1.32188	1.48142	0.794281	-0.0803969	-0.78429	-0.554512	3291.03	6191.36
1052	-0.48938	0.860113	0.430672	-2.04448	-0.62733	-0.0956765	-1.81322	0.552301	0.926502	1.67098	0.760474	-0.111682	-0.818186	-0.615339	3286.78	6263.97
1053	-0.415705	0.725419	0.584763	-2.08341	-0.53681	-0.127403	-1.77382	0.747792	0.731639	1.51997	0.772434	-0.147808	-0.806753	-0.579733	3284.53	6331.37
1054	-0.560788	0.672631	0.662402	-1.9207	-0.481875	-0.181488	-1.9581	0.68111	0.968483	1.53924	0.63642	-0.00963313	-0.612156	-0.559212	3268.83	6408.33
1055	-0.329722	0.761511	0.640417	-2.01999	-0.500389	-0.164676	-1.8626	0.817063	0.585697	1.49548	0.898289	-0.151136	-0.80154	-0.513093	3273.23	6478.75
1056	-0.574521	0.621357	1.10247	-2.07052	-0.571873	-0.135731	-1.88062	0.931726	0.643655	1.70706	0.646165	-0.133101	-0.758289	-0.459061	3271.41	6552.59
1057	-0.546138	0.630771	1.18735	-2.1651	-0.49716	-0.209095	-1.87863	0.877811	0.503044	1.69957	0.798794	-0.157856	-0.950635	-0.628234	3261.65	6630.71
1058	-0.542817	0.638379	1.40076	-2.24142	-0.539459	-0.150195	-1.83358	1.30499	0.411834	1.6265	0.696932	-0.112551	-1.01549	-0.728697	3255.93	6692.81
1059	-0.402283	0.433475	1.70951	-1.9834	-0.416249	-0.162702	-1.83154	1.22713	0.405369	1.468	1.01111	-0.167924	-0.937315	-0.662236	3251.88	6767.43
1060	-0.368816	0.451477	2.02517	-2.03908	-0.536274	-0.139424	-1.88599	0.945205	0.321757	1.47497	0.404481	-0.169167	-0.841474	-0.65844	3242.11	6845.55
1061	-0.587195	0.368083	2.37339	-2.2077	-0.373678	0.00550952	-1.64018	1.25589	0.355645	1.47787	0.506954	-0.20902	-0.873037	-0.537787	3235.29	6922.9
1062	-0.474342	0.412393	2.48278	-2.30088	-0.31364	0.0202467	-1.86148	1.11376	0.552369	1.39214	0.711781	-0.186638	-0.891724	-0.584231	3226.2	7010.52
1063	-0.566865	0.377468	3.11412	-2.16469	-0.444564	0.0619027	-1.98595	1.13768	0.210015	1.41224	0.554037	-0.12129	-0.875503	-0.641258	3212.82	7089.68
1064	-0.513118	0.657586	3.12908	-2.32388	-0.540535	0.0901342	-1.77877	1.06013	0.445377	1.2916	0.435592	-0.12867	-0.89488	-0.608582	3207.12	7166.99
1065	-0.431304	0.539062	3.27851	-2.30361	-0.423294	0.257427	-1.95298	1.47266	0.508901	1.22535	0.592761	-0.0250715	-0.849379	-0.58857	3193.29	7245.93
1066	-0.602913	0.415946	3.59558	-2.22798	-0.485213	0.181838	-1.84199	1.14304	0.471489	1.39515	0.638452	-0.183874	-0.702837	-0.737354	3183.52	7333.82
1067	-0.623277	0.30979	3.22602	-2.24424	-0.484984	0.704661	-1.7876	1.11871	0.334355	1.30715	0.541727	-0.195196	-0.883687	-0.708079	3166.84	7421.71
1068	-0.650432	0.364583	3.41465	-2.12878	-0.614718	0.430805	-1.68891	0.854691	0.462761	1.55073	0.38928	-0.0122319	-0.908491	-0.70622	3144.46	7499.83
1069	-0.518688	0.249187	3.93735	-2.24234	-0.430111	0.61252	-1.70851	0.628611	0.691988	1.39689	0.339209	0.056219	-0.80817	-0.583554	3134.7	7597.49
1070	-0.596009	0.26344	3.67875	-2.30449	-0.587475	0.603541	-1.66098	0.68154	0.783263	1.27112	0.227351	-0.129059	-0.858665	-0.665571	3115.16	7695.14
1071	-0.612465	0.369326	3.27845	-2.3597	-0.6763	0.849525	-1.46257	0.406845	0.309068	1.24142	0.326903	-0.0548041	-0.869669	-0.607822	3095.63	7792.79
1072	-0.637235	0.253555	3.3131	-2.26708	-0.692575	1.08169	-1.2384	0.517556	0.499963	1.47197	0.13412	-0.123371	-0.867234	-0.479124	3071.22	7900.21
1073	-0.458062	0.264261	3.06608	-2.31022	-0.479948	1.01311	-1.3639	0.508499	0.641572	1.34928	0.198462	-0.112606	-0.895411	-0.422129	3046.81	8007.63
1074	-0.418833	0.488385	3.41945	-2.25032	-0.665008	1.20542	-1.20313	0.560761	0.640787	1.30469	0.291326	0.00730505	-0.636203	-0.55052	3017.51	8124.82
1075	-0.441122	0.326157	3.38514	-2.16251	-0.532479	1.28134	-1.04007	0.48106	0.769276	1.53999	0.210878	-0.0641409	-0.788493	-0.296007	2978.45	8261.53
1076	-0.332977	0.330035	2.57733	-2.13816	-0.659635	1.66169	-0.888692	0.439519	0.679173	1.34992	0.158581	0.0294416	-0.718167	-0.624943	2939.39	8427.55
1077	-0.332227	0.241087	2.00957	-2.27237	-0.536534	1.79412	-0.887839	0.505183	0.763612	1.44702	0.288406	-0.0789357	-0.890627	-0.335927	2871.03	8652.15
1078	-0.325465	0.350833	2.03372	-2.24069	-0.492466	1.88717	-0.541514	0.54701	0.623448	1.45467	0.238145	-0.113758	-0.875609	-0.471403	2744.08	8984.17
1079	-0.311626	0.299354	1.33355	-2.19343	-0.397635	2.00488	-0.386571	0.658064	0.510242	1.32878	0.250253	0.0643666	-0.884791	-0.446455	2646.43	9179.48
1080	-0.0574089	0.418081	1.09775	-2.21022	-0.468845	2.61562	-0.0211636	0.868221	0.48215	1.60241	0.44482	-0.104768	-0.772065	-0.450603	2578.07	9267.37
1081	-0.293044	0.335008	0.910651	-2.19715	-0.447873	2.06794	-0.0569803	1.37556	0.552859	1.59798	0.293899	-0.0838543	-0.871767	-0.486825	2519.47	9335.73
1082	-0.18784	0.424015	0.587281	-2.21992	-0.363981	2.2015	0.230788	1.64068	0.37411	1.52011	0.1856	-0.0652564	-0.694095	-0.518594	2472.82	9369.36
1083	-0.0704214	0.546265	0.673277	-2.19767	-0.266117	2.4147	0.146271	1.65276	0.754747	1.62622	0.445664	-0.158124	-0.803861	-0.403696	2438.1	9394.32
1084	-0.200707	0.501179	0.347309	-2.13169	-0.43212	2.00251	0.137496	1.93914	0.337508	1.24566	0.278843	-0.166514	-0.753149	-0.34894	2398.45	9416
1085	-0.0670441	0.602212	0.375351	-2.08474	-0.450077	2.11496	0.503538	2.26482	0.551672	1.3215	0.482212	-0.176543	-0.746844	-0.170173	2364.38	9434.69
1086	-0.1108	0.372276	0.492352	-2.03145	-0.534653	2.51763	0.502545	2.5103	0.624928	1.41246	0.259974	-0.00720906	-0.844215	-0.397299	2331.4	9454
1087	-0.115617	0.309334	0.0987379	-2.05846	-0.387917	2.0252	0.68125	3.00921	0.525335	1.31743	0.201723	-0.193992	-0.769704	-0.406074	2294.87	9472.44
1088	-0.0934992	0.348764	-0.270593	-2.06924	-0.338493	1.5357	1.01396	3.19097	0.22401	1.27295	0.272388	-0.0892549	-0.923505	-0.403257	2265.57	9491.97
1089	-0.32032	0.359482	-0.170365	-2.04726	-0.563093	1.18198	0.828984	3.50918	0.353464	1.21465	0.245708	-0.213639	-0.68547	-0.500554	2231.4	9511.51
1090	-0.366292	0.32687	-0.362901	-1.9023	-0.449053	1.02642	1.02578	3.46523	0.270839	1.03616	0.0482626	-0.215634	-0.806782	-0.496791	2192.33	9521.27
1091	-0.39262	0.459634	-0.353791	-1.79076	-0.556719	0.827002	1.09999	4.07772	0.404992	0.976259	-0.0894762	-0.160433	-0.70161	-0.442384	2163.04	9560.33
1092	-0.267558	0.368928	-0.391721	-1.88836	-0.5311	0.663193	1.48523	4.72551	0.186299	0.776058	-0.159432	-0.13397	-0.810316	-0.463657	2132.93	9587.19
1093	-0.38896	0.363957	-0.371426	-1.93781	-0.499054	0.438582	3.05181	4.46476	-0.109763	0.878338	-0.133712	-0.21102	-0.691404	-0.282615	2094.68	9609.16
1094	-0.599434	0.406993	-0.462305	-1.99058	-0.59708	0.417748	2.40912	5.17232	-0.0697432	0.763098	-0.100051	-0.205358	-0.870418	-0.351747	2060.5	9657.99
1095	0.406717	-0.624442	-0.827144	3.25001	-0.505342	-0.331253	2.1172	-0.660261	-1.12298	-1.52208	-0.838712	-0.248616	-0.0545745	-0.39182	2568.3	800.763
1096	0.551164	-0.638603	-0.824829	3.44533	-0.418089	-0.404358	0.609745	-0.790939	-1.03411	-1.64672	-0.73776	-0.253195	-0.189917	-0.446888	2656.19	937.479
1097	0.531354	-0.656647	-0.802289	3.43066	-0.458577	-0.406505	0.388023	-0.627316	-1.052	-1.46262	-0.613288	-0.249894	-0.1899	-0.482991	2734.31	1064.43
1098	0.545997	-0.492308	-0.822913	3.4254	-0.348798	-0.38519	0.228758	-0.704012	-1.02023	-1.52986	-0.667711	-0.168441	-0.162106	-0.419328	2812.44	1181.61
1099	0.5554	-0.688353	-0.825375	3.26934	-0.492751	-0.414108	0.205477	-0.639832	-1.07645	-1.48061	-0.575482	-0.190558	-0.158864	-0.538721	2871.03	1289.03
1100	0.583144	-0.627487	-0.566865	3.41816	-0.405188	-0.398512	0.112579	-0.698548	-1.17579	-1.46507	-0.641348	-0.243535	0.0103383	-0.50478	2924.74	1386.69
1101	0.799276	-0.534766	-0.686389	3.27928	-0.494033	-0.345788	0.292463	-0.784586	-0.862049	-1.50477	-0.695058	-0.237741	-0.128345	-0.419373	2968.68	1484.34
1102	0.781668	-0.428674	-0.731152	2.95613	-0.298825	-0.292335	0.303217	-0.651882	-0.882983	-1.36085	-0.571358	-0.226805	-0.119082	-0.388001	3011	1591.76
1103	0.797721	-0.562206	-0.586543	2.83819	-0.405358	-0.264362	0.416018	-0.70605	-0.778121	-1.1652	-0.581372	-0.130804	-0.0370725	-0.5399	3041.92	1680.87
1104	0.851561	-0.525805	-0.766323	2.74691	-0.533005	-0.203743	0.426312	-0.684757	-0.57888	-1.09816	-0.353549	-0.00757308	-0.0326129	-0.449999	3066.34	1777.3
1105	1.14224	-0.360318	-0.756205	2.45434	-0.337368	-0.167957	0.442901	-0.600701	-0.612673	-0.992202	-0.208558	-0.204759	0.231531	-0.463978	3085.87	1874.96
1106	0.930576	-0.352684	-0.731232	2.45309	-0.486512	-0.0933719	0.45709	-0.562278	-0.519386	-0.688066	0.168183	-0.189146	-0.161952	-0.296537	3100.34	1971.07
1107	0.914246	-0.293742	-0.65302	2.05071	-0.508549	-0.0499551	0.561765	-0.363891	-0.403054	-0.537296	-0.0298633	-0.140737	0.0344087	-0.315384	3110.1	2065.38
1108	1.23034	-0.351129	-0.681917	1.88355	-0.534844	0.0118176	0.679349	-0.323964	-0.273835	-0.517233	0.0274667	-0.164127	-0.0137694	-0.406947	3115.16	2167.92
1109	1.23823	-0.176676	-0.633666	1.78088	-0.384987	0.0424314	0.466851	-0.451528	-0.136613	-0.225841	0.314684	-0.106958	-0.147249	-0.508069	3112.72	2259.88
1110	1.26206	0.195069	-0.654951	1.23956	-0.2353	0.175966	0.612818	-0.216354	-0.033445	-0.141044	0.431151	-0.0866681	-0.00743236	-0.48991	3110.35	2343.79
1111	1.17287	-0.0447014	-0.627539	0.564101	-0.49714	0.303	1.4992	-0.106594	-0.0080429	0.375411	0.814291	-0.089474	-0.0262292	-0.394345	3109.07	2437.56
1112	1.02931	0.0874906	-0.609636	0.454029	-0.352517	0.54623	1.6691	0.179591	0.384082	0.652297	0.999393	-0.0921792	-0.0794389	-0.367171	3115.16	2519.47
1113	1.41073	0.050512	-0.554829	0.207978	-0.373353	0.771916	1.1011	-0.04472	0.340944	0.902275	1.16512	-0.125964	0.0507606	-0.565112	3115.39	2586.96
1114	1.11024	0.576781	-0.361804	0.00994499	-0.311066	0.284011	1.31035	-0.0247193	0.674821	0.937214	1.0493	0.0232809	-0.142827	-0.346787	3128.86	2662.2
1115	1.08709	0.257698	-0.610053	-0.0930417	-0.368912	0.505349	0.958115	0.185644	0.55056	1.13491	1.35034	-0.0750195	-0.39235	-0.487056	3139.28	2728.28
1116	1.25575	0.149227	-0.338134	-0.466771	-0.383143	1.11929	0.918779	0.117517	0.682538	1.30732	1.44233	-0.0908716	-0.3498	-0.454203	3149.44	2792.9
1117	1.11326	0.287728	-0.572233	-0.645135	-0.444849	0.922509	1.12297	0.186444	0.929864	1.53301	1.81959	-0.0166988	-0.421902	-0.287165	3163.99	2861.26
1118	0.871954	0.556125	-0.488281	-0.948155	-0.36914	0.393941	0.770532	0.299323	1.08361	1.48143	1.61468	-0.0990684	-0.201329	-0.426229	3175.95	2919.38
1119	0.980574	0.363806	-0.551389	-0.990342	-0.455661	0.607142	0.739546	0.262566	0.860429	1.46418	1.56407	-0.0384038	-0.40689	-0.437524	3187.38	2990.66
1120	1.10689	0.469386	-0.518243	-1.01529	-0.44233	0.423636	0.524981	0.405599	1.21534	1.74477	1.9147	-0.0787617	-0.445481	-0.584571	3203.05	3056.57
1121	0.675431	0.464389	-0.512409	-1.24604	-0.563972	0.415741	0.381687	0.374392	1.04018	1.89061	1.81336	-0.0857496	-0.573893	-0.431325	3214.45	3118.42
1122	0.755433	0.393734	-0.536702	-1.29379	-0.633558	0.388504	-0.111434	0.504079	1.3211	1.86983	1.85652	-0.0321269	-0.564012	-0.48838	3232.35	3183.52
1123	0.728241	0.514872	-0.409852	-1.53454	-0.606779	0.293294	-0.450093	0.502923	1.38387	1.98553	2.01328	0.132912	-0.56718	-0.415442	3243.33	3255.56
1124	0.399837	0.428748	-0.521091	-1.54163	-0.507333	0.226465	-0.224593	0.495138	1.43884	1.75786	1.82499	0.0435248	-0.634158	-0.559301	3261.65	3330
1125	0.431993	0.792722	-0.344376	-1.65755	-0.507636	0.192029	-0.776675	0.401881	1.55902	1.91744	2.0168	0.0110342	-0.524704	-0.526699	3271.41	3403.24
1126	0.522665	0.60052	-0.514146	-1.59962	-0.640705	0.358322	-0.951004	0.508365	1.50029	1.92279	1.78894	0.0144467	-0.542961	-0.648116	3284.43	3466.18
1127	0.294301	0.555939	-0.379558	-1.69793	-0.576712	0.0798045	-1.1058	0.351651	1.54871	1.93526	1.8897	0.114436	-0.709468	-0.675695	3300.71	3554.61
1128	0.267699	0.619339	-0.433784	-1.69926	-0.653477	0.0188348	-1.14238	0.305814	1.68649	1.8756	1.80732	0.131595	-0.537679	-0.639945	3310.47	3632.73
1129	0.337014	0.609595	-0.374941	-1.84619	-0.797843	-0.00860677	-1.02859	0.406594	1.72088	1.77827	1.79981	0.0696677	-0.744108	-0.800656	3320.24	3720.62
1130	0.226197	0.620289	-0.385348	-1.73619	-0.665969	-0.0110143	-1.19782	0.308666	1.76472	1.91776	1.58189	0.168079	-0.516888	-0.668823	3330	3808.51
1131	0.252447	0.638758	-0.432895	-1.88956	-0.835451	-0.0291269	-1.33562	0.395958	1.87133	1.89822	1.90126	0.114586	-0.752096	-0.780581	3336.09	3908.6
1132	0.32311	0.704075	-0.363211	-1.87099	-0.701636	0.09516	-1.36561	0.597291	1.8555	1.8786	2.17154	0.133752	-0.588186	-0.847985	3344.47	4026.96
1133	0.227177	0.654655	-0.369611	-1.87337	-0.720701	0.0570592	-1.3726	0.358672	1.66555	1.53043	1.79191	0.0781208	-0.74747	-0.812372	3349.53	4150.3
1134	0.204739	0.740521	-0.360697	-1.78411	-0.723322	0.249251	-1.58588	0.278421	1.97105	1.61684	1.62616	0.124451	-0.774233	-0.780776	3359.3	4296.78
1135	-0.0123163	0.914991	-0.35564	-2.07753	-0.797815	0.20337	-1.62896	0.295522	1.73229	1.66782	1.53479	0.100371	-0.787223	-0.788448	3359.3	4433.49
1136	0.0536968	0.744427	-0.190318	-1.7173	-0.808702	-0.103756	-1.66747	0.468154	1.87599	1.74409	1.62342	0.252467	-0.579547	-0.848275	3365.4	4602.42
1137	0.0286369	0.853689	-0.234623	-1.99114	-0.791457	-0.142162	-1.68901	0.235663	1.96322	1.813	1.59946	0.148171	-0.857897	-0.798012	3372.32	4759.01
1138	-0.137828	0.808785	-0.1362	-1.91416	-0.710337	-0.0839714	-1.6537	0.227127	1.71818	1.62196	1.52749	0.243554	-0.686222	-0.899557	3378.83	4941.3
1139	-0.051777	0.824158	-0.106662	-1.83984	-0.768049	-0.0488944	-1.679	0.381013	2.08521	1.59341	1.42847	0.395655	-0.679522	-0.724764	3388.6	5078.01
1140	0.0111284	0.951863	-0.123276	-1.94905	-0.66302	-0.0571879	-1.67242	0.278175	1.98179	1.60593	1.4438	0.200752	-0.789342	-0.835591	3398.36	5204.96
1141	0.135338	1.10589	-0.0670855	-2.04252	-0.726674	-0.0864149	-1.79455	0.329501	2.03358	1.54677	1.5878	0.18071	-0.897311	-0.857542	3408.13	5331.91
1142	-0.206409	1.15493	0.000449186	-2.0198	-0.666168	-0.0764496	-1.53064	0.255548	2.07993	1.5812	1.11632	0.199959	-0.924599	-0.756706	3408.13	5429.57
1143	-0.103912	0.895646	0.073367	-2.01898	-0.528043	-0.0170966	-1.79682	0.353944	1.81796	1.78392	1.34961	0.207875	-0.854594	-0.69205	3398.36	5527.22
1144	-0.073563	1.1542	0.183978	-1.95419	-0.65438	-0.0367725	-1.84587	0.221233	2.15076	1.69247	1.45272	0.210896	-0.871831	-0.569183	3400.89	5607.87
1145	-0.228685	1.11832	-0.021946	-2.03261	-0.48887	-0.150965	-1.75572	0.152196	1.8729	1.68599	1.13471	0.188412	-0.683626	-0.705824	3393.46	5688.45
1146	-0.267415	0.861741	0.271111	-2.04449	-0.654507	-0.154271	-1.74223	0.163925	1.7799	1.7174	1.07445	0.152522	-0.882892	-0.704051	3388.6	5761.59
1147	-0.188494	0.8928	0.0391317	-2.03991	-0.606018	-0.0381259	-1.71816	0.265278	1.67358	1.66132	0.888188	0.0599477	-0.826756	-0.64493	3384.16	5844.33
1148	-0.378525	0.937488	0.089909	-1.8937	-0.605221	-0.152028	-1.82499	0.319884	1.80801	1.67704	1.15632	0.10096	-0.788824	-0.552974	3378.83	5917.84
1149	-0.270851	1.0797	0.297002	-2.15199	-0.603047	-0.0965018	-1.68738	0.307305	1.62856	1.74669	1.04478	-0.00575739	-0.900563	-0.538861	3378.83	5986.19
1150	-0.504812	0.878004	0.215195	-1.9701	-0.51903	-0.0720583	-1.57708	0.306865	1.42006	1.6977	0.973902	0.0615403	-0.890953	-0.458631	3371.53	6054.53
1151	-0.417199	0.844375	0.278294	-1.98577	-0.562907	-0.0904297	-1.89579	0.415128	1.21701	1.66577	0.72261	-0.0258717	-0.917541	-0.689246	3369.07	6122.91
1152	-0.186696	0.945615	0.465651	-2.11233	-0.606743	-0.0316811	-1.83665	0.519427	0.97321	1.4906	0.774127	0.329604	-0.785014	-0.638132	3360.95	6188.02
1153	-0.369034	0.633995	0.542895	-1.97491	-0.589825	-0.122877	-1.89323	0.750474	1.07333	1.60029	0.928832	-0.137139	-0.851016	-0.574378	3359.3	6269.39
1154	-0.469345	0.677755	0.701622	-2.06769	-0.633597	-0.00531931	-1.97359	0.762015	1.08224	1.70038	0.594292	-0.143373	-0.896223	-0.463171	3349.53	6347.51
1155	-0.442883	0.643543	0.637713	-2.07027	-0.484891	-0.0455543	-1.86057	0.689296	0.734375	1.60887	0.979343	-0.131531	-0.924573	-0.492578	3349.53	6406.11
1156	-0.479937	0.585932	0.803909	-1.92736	-0.492582	-0.187499	-1.91569	0.912907	0.621543	1.53842	0.976205	-0.175337	-0.722791	-0.482612	3339.77	6484.23
1157	-0.481738	0.42637	1.16319	-2.09733	-0.469123	-0.105023	-1.79717	0.898809	0.538113	1.80184	0.711956	-0.187322	-0.879658	-0.639532	3335.55	6557.05
1158	-0.269968	0.494419	1.27762	-2.08165	-0.399066	-0.203418	-1.95393	0.933826	0.497573	1.48833	0.695943	-0.184024	-0.727776	-0.529173	3330	6630.71
1159	-0.4361	0.55644	1.75187	-2.25519	-0.435725	-0.127187	-1.68636	1.16154	0.396149	1.77169	0.671317	-0.175504	-0.978979	-0.549268	3324.34	6694.97
1160	-0.416474	0.428272	1.94223	-2.1919	-0.471422	-0.0626466	-1.84597	1.09153	0.475297	1.47767	0.656024	-0.153631	-0.920562	-0.60617	3316.98	6780.45
1161	-0.580457	0.472597	2.51992	-2.16189	-0.498584	-0.139973	-1.61588	0.892332	0.557758	1.58078	0.66503	-0.177008	-0.648628	-0.280709	3310.47	6855.31
1162	-0.458404	0.282235	2.68093	-2.22501	-0.491931	-0.103254	-1.94359	1.12653	0.530862	1.29127	0.706528	-0.226148	-0.644255	-0.670559	3298.31	6935.85
1163	-0.401567	0.265602	3.05043	-2.11548	-0.466229	-0.0608333	-1.8638	1.18631	0.598079	1.51487	0.637341	-0.225044	-0.778816	-0.646239	3297.66	7005.07
1164	-0.640297	0.492085	3.10851	-2.30313	-0.507709	0.160937	-1.84271	1.28776	0.372445	1.52287	0.739585	-0.121668	-0.649526	-0.569798	3284.02	7089.68
1165	-0.538375	0.46566	3.64136	-2.25016	-0.408665	0.203979	-1.71269	1.22065	0.400986	1.51773	0.700267	-0.12029	-0.785871	-0.686471	3272.74	7169.04
1166	-0.485269	0.548545	3.49599	-2.17215	-0.592329	0.160096	-1.78718	1.00087	0.592383	1.33673	0.733456	-0.0309321	-0.781226	-0.660871	3261.65	7255.7
1167	-0.539653	0.493684	3.54731	-2.22844	-0.510563	0.174469	-1.70315	1.08956	0.462295	1.36387	0.860123	-0.185801	-0.606638	-0.750482	3251.88	7343.59
1168	-0.495869	0.413248	3.54577	-2.27546	-0.47876	0.251297	-1.77252	0.956031	0.516065	1.06891	0.482784	-0.177921	-0.820352	-0.674453	3232.35	7431.47
1169	-0.40608	0.368217	4.27635	-2.27049	-0.52231	0.298324	-1.71014	0.910868	0.573373	1.40119	0.473395	-0.178673	-0.824567	-0.54519	3222.58	7509.6
1170	-0.46556	0.230724	3.93826	-2.27721	-0.619198	0.359489	-1.81629	0.656846	0.522887	1.1879	0.219985	0.0477811	-0.702686	-0.629069	3203.05	7607.25
1171	-0.476176	0.224415	3.96859	-2.20154	-0.551701	0.662935	-1.65241	0.686295	0.529633	1.21573	0.209177	0.0456487	-0.839877	-0.471731	3188.41	7685.37
1172	-0.655529	0.352435	3.7659	-2.28643	-0.516244	0.655516	-1.43707	0.790927	0.405569	1.16394	0.365345	-0.0351166	-0.800339	-0.53175	3163.99	7802.56
1173	-0.556303	0.329803	3.45668	-2.32658	-0.487236	0.94613	-1.32056	0.501596	0.38835	1.33952	0.173082	-0.107124	-0.803729	-0.51767	3149.34	7900.21
1174	-0.756231	0.362355	3.18189	-2.18764	-0.555515	0.91701	-1.41221	0.61419	0.438418	1.14503	0.338637	0.010175	-0.785435	-0.591752	3115.16	8017.4
1175	-0.581462	0.373328	3.17021	-2.34301	-0.666397	1.02576	-1.32556	0.446168	0.744245	1.47044	0.385208	0.200427	-0.884835	-0.478363	3090.75	8115.05
1176	-0.541705	0.35471	2.67617	-2.29322	-0.62124	1.30944	-1.07329	0.34521	0.549407	1.52864	0.331939	-0.0354154	-0.704771	-0.604006	3056.57	8242
1177	-0.391027	0.162061	2.35298	-2.34637	-0.558264	1.56431	-0.981966	0.473482	0.414118	1.29447	0.235834	-0.148588	-0.64389	-0.462491	3017.51	8398.25
1178	-0.509331	0.352028	2.03077	-2.28647	-0.610414	1.40834	-0.856706	0.572174	0.416412	1.3725	0.37977	-0.0623924	-0.793852	-0.478772	2939.39	8632.62
1179	-0.289407	0.280216	1.61062	-2.17155	-0.533614	1.59284	-0.556132	0.644262	0.697977	1.53398	0.0933879	0.0409331	-0.832239	-0.485264	2822.2	9003.7
1180	-0.1898	0.333653	1.306	-2.27628	-0.512804	2.34668	-0.369052	0.689675	0.464826	1.38104	0.179406	-0.127793	-0.814921	-0.348807	2695.25	9257.6
1181	-0.205465	0.481027	1.03167	-2.24374	-0.321846	1.82257	-0.0236052	0.920378	0.513943	1.52339	0.33523	-0.128879	-0.752297	-0.449479	2626.89	9355.26
1182	-0.324465	0.528343	0.678342	-2.26572	-0.435233	1.84563	0.165832	1.31032	0.439952	1.31347	0.228504	-0.139031	-0.787171	-0.398584	2563.42	9426.06
1183	-0.213569	0.495358	0.631436	-2.2265	-0.400282	1.98591	0.261702	1.63227	0.281734	1.50005	0.30139	-0.170629	-0.852884	-0.371179	2524.36	9462.68
1184	-0.0335149	0.370703	0.677207	-2.15025	-0.33973	2.07175	0.177472	1.89316	0.390202	1.48409	0.291224	-0.183882	-0.851938	-0.321724	2485.66	9484.38
1185	-0.222034	0.558089	0.513376	-2.17542	-0.395479	1.69773	0.328948	2.2443	0.32566	1.3893	0.226692	-0.238051	-0.871704	-0.389698	2441.35	9501.74
1186	-0.335631	0.350432	0.361841	-2.1328	-0.462235	1.59922	0.651158	2.35875	0.282852	1.37846	0.53209	-0.212203	-0.897153	-0.383147	2412.06	9531.04
1187	-0.182906	0.363977	0.395392	-2.17034	-0.408929	1.85165	1.08439	2.862	0.445658	1.14687	0.559801	0.0653121	-0.85497	-0.449315	2387.64	9560.33
1188	-0.0208613	0.296926	0.0365398	-2.05404	-0.437256	2.36763	0.654431	2.87578	0.565313	1.17461	0.0487398	-0.0626691	-0.782499	-0.455847	2353.46	9579.86
1189	-0.241209	0.401681	0.0347382	-1.96742	-0.397904	1.18764	1.58812	3.06945	-0.0771025	1.15717	0.034035	-0.210424	-0.827007	-0.43438	2309.52	9584.75
1190	-0.333869	0.400673	-0.383646	-2.18732	-0.484889	0.971137	1.31688	4.00101	0.179207	1.07109	-0.0338843	-0.213253	-0.715127	-0.229818	2275.34	9599.39
1191	-0.266124	0.277148	-0.27753	-2.08039	-0.497898	0.826106	1.16012	4.46423	0.155937	1.07151	-0.059797	-0.0729174	-0.635365	-0.475183	2250.93	9628.69
1192	-0.423161	0.361391	-0.42459	-2.03997	-0.555879	0.588299	1.33081	4.57975	0.186194	0.745264	-0.0703577	-0.237583	-0.735568	-0.461971	2211.86	9657.99
1193	-0.479022	0.421203	-0.366621	-1.86462	-0.462479	0.438634	2.0412	4.73755	0.0146595	0.785522	-0.0951834	-0.238419	-0.735183	-0.524014	2174.43	9677.52
1194	-0.380335	0.346046	-0.395902	-2.06051	-0.639945	0.352325	2.55677	4.88995	0.00851097	0.664231	-0.0947974	-0.224038	-0.764053	-0.429332	2152.46	9733.67
1195	-0.411163	0.538383	-0.419977	-2.10529	-0.633865	0.231049	2.56004	5.22996	-0.132458	0.845181	-0.158996	-0.212773	-0.768225	-0.474287	2114.21	9760.52
1196	-0.481765	0.371855	-0.502294	-2.16051	-0.689226	-0.0287578	2.72042	5.14389	-0.131448	0.800298	-0.169367	-0.198871	-0.814542	-0.424506	2084.91	9814.23
1197	-0.483074	0.390803	-0.399364	-2.18544	-0.671298	-0.026142	2.68507	5.42307	-0.149896	0.889506	-0.095499	-0.241587	-0.767223	-0.423033	2045.85	9855.74
1198	0.319119	-0.601931	-0.799569	3.29037	-0.472935	-0.410458	1.05917	-0.622455	-1.20993	-1.55775	-0.823634	-0.176727	-0.11754	-0.328997	2636.66	771.467
1199	0.522877	-0.665507	-0.79503	3.31107	-0.511231	-0.36973	0.332801	-0.620288	-1.19345	-1.60486	-0.77233	-0.235714	-0.151514	-0.40975	2714.78	917.948
1200	0.676383	-0.550933	-0.819644	3.50466	-0.423985	-0.351268	0.25379	-0.739818	-1.04915	-1.63019	-0.638889	-0.240932	-0.245827	-0.50443	2802.67	1044.9
1201	0.549538	-0.69558	-0.825676	3.62466	-0.449197	-0.296838	0.142592	-0.76112	-0.922482	-1.41286	-0.711843	-0.250688	-0.233715	-0.53238	2861.26	1152.32
1202	0.718554	-0.585106	-0.760751	3.63134	-0.490402	-0.345011	0.111946	-0.763153	-1.07929	-1.38464	-0.771431	-0.182278	-0.25132	-0.470243	2919.86	1259.74
1203	0.550278	-0.597914	-0.815469	3.39747	-0.476675	-0.399225	0.0540438	-0.639528	-1.14834	-1.41467	-0.521127	-0.218902	-0.119958	-0.477413	2973.57	1367.16
1204	0.62338	-0.55376	-0.725279	3.3405	-0.523565	-0.332932	0.0182715	-0.65937	-0.748323	-1.45942	-0.53619	-0.192218	-0.110318	-0.42578	3022.39	1474.58
1205	0.693574	-0.52708	-0.816249	3.14525	-0.575932	-0.352858	0.0454971	-0.751921	-0.760293	-1.37304	-0.557393	-0.221696	-0.121238	-0.496296	3056.57	1572.23
1206	0.739162	-0.448561	-0.736015	3.00145	-0.401672	-0.32345	0.294723	-0.624742	-0.716517	-1.23729	-0.417336	-0.200525	-0.148642	-0.272794	3089.12	1666.63
1207	0.637569	-0.502229	-0.769413	2.99264	-0.53923	-0.187641	0.370807	-0.58593	-0.74339	-1.25223	-0.153955	-0.132181	-0.104642	-0.262119	3115.16	1767.54
1208	0.841821	-0.458805	-0.758063	2.72863	-0.53924	-0.0748268	0.371067	-0.516365	-0.647171	-1.11787	-0.229416	-0.21542	0.018733	-0.461904	3130.9	1866.55
1209	1.16084	-0.387582	-0.738525	2.42568	-0.350695	-0.081693	0.768696	-0.46321	-0.502984	-0.755778	-0.0830155	-0.109268	-0.00796863	-0.606158	3144.46	1962.85
1210	1.14966	-0.357011	-0.668382	2.2688	-0.463354	-0.0794379	0.404385	-0.53673	-0.492606	-0.756894	0.0177113	-0.141613	0.00895607	-0.484909	3150.56	2057.04
1211	1.06144	-0.205228	-0.699214	2.05955	-0.571924	0.0579632	0.531356	-0.500659	-0.276246	-0.450257	0.199121	-0.105935	-0.0996213	-0.512406	3154.23	2158.15
1212	1.29788	0.0453262	-0.532534	1.9172	-0.573772	0.0265073	0.48152	-0.267439	-0.245019	-0.440581	0.449762	-0.122313	0.0105972	-0.542182	3154.23	2265.57
1213	1.34301	-0.227549	-0.64324	1.45831	-0.512458	0.085831	0.564697	-0.148447	-0.0367367	-0.236816	0.391261	-0.121999	-0.0590283	-0.492008	3155.45	2335.16
1214	1.17796	0.00358363	-0.546388	0.753454	-0.276983	0.25082	0.953464	-0.318736	0.0118705	0.0979259	0.602057	-0.144002	-0.184588	-0.387995	3149.45	2431.86
1215	1.19183	0.0886743	-0.498986	0.60544	-0.381742	0.386699	1.57415	-0.0270322	0.15214	0.558369	0.736432	-0.105796	0.03176	-0.46472	3154.23	2519.47
1216	1.36189	0.146964	-0.416771	0.236435	-0.476951	0.263142	0.950838	0.0710433	0.328457	0.881422	0.890861	-0.0349937	-0.0885822	-0.484098	3161.19	2592.12
1217	1.32459	0.212548	-0.509744	-0.00654783	-0.414883	0.316783	1.29954	0.000520886	0.437288	1.07962	1.38004	-0.0973506	-0.239937	-0.398347	3170.54	2659.26
1218	1.27557	0.105258	-0.565011	-0.145294	-0.379857	0.840296	1.12522	0.186854	0.631727	1.08936	1.49413	0.0265854	-0.345433	-0.456267	3183.52	2724.55
1219	1.07693	0.245199	-0.435522	-0.281293	-0.426608	0.620343	0.989655	0.131584	0.645803	1.23365	1.30696	-0.103791	-0.275749	-0.531675	3199.86	2786.59
1220	1.33304	0.354251	-0.566142	-0.541001	-0.556646	0.717887	1.05594	0.311768	0.845007	1.46121	1.48726	-0.0261488	-0.214982	-0.344524	3212.82	2851.5
1221	1.00381	0.296764	-0.505037	-0.727688	-0.232809	0.444002	1.03045	0.234401	0.714155	1.41221	1.83578	-0.0583641	-0.403761	-0.34286	3224.84	2917.02
1222	0.950124	0.338202	-0.54954	-0.705325	-0.351627	0.461071	0.986484	0.343079	0.870418	1.71603	1.62678	-0.096738	-0.460398	-0.472963	3237.06	2979.78
1223	0.810297	0.315876	-0.552153	-1.07079	-0.468758	0.401691	0.627709	0.367383	0.961996	1.66659	1.89648	-0.00581366	-0.418389	-0.465846	3251.88	3041.92
1224	0.984482	0.512002	-0.524786	-1.2749	-0.515713	0.333198	0.584695	0.452272	1.25593	1.723	1.89813	-0.025052	-0.390784	-0.361976	3266.34	3106.9
1225	0.782584	0.726818	-0.509019	-1.29683	-0.670031	1.07174	0.468586	0.463715	1.45846	1.8553	1.89509	-0.106508	-0.53696	-0.514526	3282.71	3175.02
1226	0.527169	0.747653	-0.548878	-1.3364	-0.500606	0.252413	-8.61e-06	0.454639	1.21109	1.85915	1.93579	0.0580681	-0.535042	-0.624063	3303.96	3238.86
1227	0.644003	0.405808	-0.400923	-1.44876	-0.644564	0.319587	-0.428224	0.342134	1.40825	1.94929	1.97987	0.061759	-0.399909	-0.406885	3320.24	3310.47
1228	0.543676	0.602102	-0.465688	-1.59695	-0.66297	0.190132	-0.73778	0.191777	1.38855	2.01336	2.15749	0.0895167	-0.500804	-0.711421	3330	3378.83
1229	0.446623	0.518431	-0.315251	-1.48205	-0.676896	0.209446	-0.95004	0.302847	1.49295	1.6709	1.9793	0.0316986	-0.495704	-0.566257	3339.77	3456.95
1230	0.315909	0.572569	-0.485942	-1.57821	-0.73312	0.121312	-0.862049	0.319459	1.34708	1.8268	1.84142	0.0768692	-0.538367	-0.779456	3359.3	3525.31
1231	0.454985	1.12715	-0.407762	-1.89774	-0.786805	0.0518225	-0.858105	0.224302	1.49158	1.70705	1.80035	0.0154928	-0.6258	-0.590868	3369.07	3603.43
1232	0.456768	0.813246	-0.390467	-1.74834	-0.804394	0.00464023	-1.01356	0.371331	1.59587	1.67791	2.10673	0.0614195	-0.548218	-0.794168	3378.83	3691.32
1233	0.296339	0.655171	-0.387514	-1.76227	-0.615988	0.457602	-1.30159	0.449563	1.61471	1.8475	1.76	0.154581	-0.724866	-0.803404	3388.6	3788.98
1234	0.164564	0.618497	-0.452907	-1.97076	-0.551349	0.0224475	-1.15316	0.428319	1.53827	1.88225	2.31356	0.062779	-0.621277	-0.620864	3394.68	3881.78
1235	0.0782396	0.658487	-0.315508	-1.98094	-0.66537	-0.0624197	-1.34896	0.243058	1.69019	1.63814	1.82854	0.177461	-0.786071	-0.804921	3401.62	3984.29
1236	0.23211	0.763328	-0.220031	-1.90559	-0.644075	0.0196622	-1.23444	0.521438	1.71987	1.65718	1.56278	0.0416641	-0.789023	-0.897446	3408.13	4111.24
1237	0.127716	0.820679	-0.187689	-1.82053	-0.660092	0.184473	-1.39809	0.390592	1.82694	1.81247	1.6994	0.0999086	-0.764693	-0.806128	3412.95	4234.57
1238	0.232935	0.762692	-0.353394	-1.74721	-0.736878	-0.116049	-1.66951	0.441476	1.75143	1.66254	1.8588	0.403142	-0.851506	-0.853552	3417.89	4404.2
1239	0.139485	0.834791	-0.340059	-2.01099	-0.662592	-0.133522	-1.6338	0.308485	1.75319	1.6858	1.45576	0.0880178	-0.758068	-0.892724	3427.66	4560.44
1240	-0.0814114	0.985781	-0.285494	-1.94356	-0.634788	0.0176403	-1.63379	0.250288	1.69204	1.45201	1.4302	0.106466	-0.830957	-0.786953	3432.36	4722.12
1241	-0.14206	1.30793	-0.115497	-1.87383	-0.708048	-0.108423	-1.62419	0.223531	1.69301	1.4898	1.49999	0.0578869	-0.874844	-0.769326	3441.76	4900.06
1242	-0.018624	0.782196	-0.149198	-1.82124	-0.680044	-0.109281	-1.58082	0.465961	1.95157	1.77285	1.4864	0.281304	-0.773959	-0.621901	3447.19	5038.95
1243	-0.0610705	0.766771	-0.0254432	-1.85828	-0.702652	0.0239557	-1.76503	0.152236	2.00875	1.55055	1.4283	0.0543857	-0.780666	-0.800361	3456.95	5195.2
1244	-0.00511531	0.983385	-0.0648246	-1.95891	-0.589558	-0.10226	-1.6555	0.0983697	1.93425	1.53281	1.20155	0.146674	-0.800179	-0.722728	3466.72	5312.38
1245	-0.167271	1.12163	-0.0275782	-1.91296	-0.378224	-0.062601	-1.58657	0.379995	1.91755	1.65959	1.14475	0.127439	-0.885736	-0.459975	3466.72	5419.8
1246	-0.0709804	0.983701	0.19578	-1.96648	-0.604008	-0.00964395	-1.74082	0.181165	2.04173	1.59941	1.16124	0.106099	-0.786963	-0.724889	3466.72	5507.69
1247	-0.214785	1.09277	-0.0179012	-2.15165	-0.62221	-0.0765871	-1.63158	0.364414	1.79198	1.70372	1.53816	0.213356	-0.800337	-0.627069	3461.77	5590.87
1248	-0.325003	0.974865	-0.013308	-1.72126	-0.649107	-0.0668452	-1.82368	0.342089	1.72009	1.52021	1.01632	0.21512	-0.587571	-0.595417	3456.95	5683.47
1249	-0.356092	1.3411	0.0157929	-1.88993	-0.567508	-0.0310612	-1.66408	0.256723	1.80633	1.56664	0.953559	0.0653036	-0.893501	-0.589717	3461.7	5766.68
1250	-0.391512	0.956644	0.152514	-1.99789	-0.488321	0.130707	-1.67804	0.386932	1.62928	1.75874	1.10684	0.0774445	-0.942924	-0.537107	3452.02	5835
1251	-0.324508	0.722199	0.168416	-1.97505	-0.581708	-0.0666315	-1.77559	0.350241	1.52126	1.54005	1.05378	0.014713	-0.779345	-0.621695	3447.19	5917.84
1252	-0.401804	0.836133	0.218729	-2.05187	-0.501747	-0.181519	-1.79558	0.41736	1.34467	1.7145	1.38328	0.0449251	-0.926512	-0.646416	3441.72	5983.62
1253	-0.186073	0.824915	0.485892	-1.96951	-0.590583	-0.131796	-1.92447	0.385594	1.47606	1.48707	0.898598	0.156873	-0.872485	-0.55615	3434.83	6056.78
1254	-0.575811	0.80325	0.355256	-1.95056	-0.397534	-0.145705	-1.86775	0.407044	1.38782	1.69424	0.792616	-0.113063	-0.673889	-0.676599	3437.49	6122.93
1255	-0.554058	0.674694	0.371498	-2.02434	-0.343431	-0.13043	-1.89036	0.502269	1.14712	1.45106	0.778727	0.38859	-0.815762	-0.545538	3434.17	6204.29
1256	-0.39854	0.726354	0.510159	-1.96717	-0.375203	-0.057415	-1.85948	0.60486	1.14563	1.37749	0.842226	0.318252	-0.730806	-0.529575	3427.84	6269.21
1257	-0.437365	0.466887	0.608855	-2.05635	-0.526145	-0.153484	-1.85507	0.676585	1.05675	1.72939	0.538991	-0.147569	-0.908778	-0.61672	3427.66	6347.51
1258	-0.431344	0.448975	0.783214	-2.11098	-0.447813	-0.0197989	-1.77327	0.584795	0.832462	1.41352	0.76078	-0.16287	-0.918064	-0.520312	3422.7	6411.25
1259	-0.373159	0.530846	1.0215	-2.13064	-0.359496	-0.167094	-1.9493	0.802168	0.738309	1.57457	0.688938	-0.154573	-0.905757	-0.508349	3408.18	6489.13
1260	-0.26798	0.429706	1.33887	-1.98652	-0.423281	-0.0663113	-1.80376	0.784205	0.64183	1.3179	0.768625	-0.197394	-0.877106	-0.50209	3412.59	6557.95
1261	-0.261042	0.535155	1.71084	-2.217	-0.596556	-0.170653	-1.76467	0.797468	0.607377	1.46404	0.952861	-0.0910228	-0.863367	-0.643917	3408.13	6630.71
1262	-0.594475	0.412618	1.95467	-1.98777	-0.453045	-0.134759	-1.84868	0.811239	0.442595	1.6594	0.779594	-0.184373	-0.797265	-0.525974	3398.36	6708.83
1263	-0.532204	0.390293	2.02275	-2.11371	-0.371063	-0.128163	-1.79887	0.965584	0.597987	1.37856	1.00679	-0.198123	-0.600248	-0.571587	3388.6	6786.96
1264	-0.503485	0.541765	2.44943	-1.99441	-0.36134	0.139942	-1.76972	0.936525	0.539292	1.31397	0.8488	-0.0783014	-0.751228	-0.573569	3375.76	6848.84
1265	-0.375014	0.369715	2.84755	-2.17228	-0.519609	0.00869288	-1.79215	1.01441	0.527998	1.70775	0.609298	-0.220372	-0.887205	-0.583684	3378.83	6943.2
1266	-0.474367	0.20109	3.35619	-2.23126	-0.505026	0.0840362	-1.77286	1.24278	0.635498	1.41087	0.907109	-0.192501	-0.804119	-0.560937	3359.3	7021.33
1267	-0.442766	0.412238	3.36459	-2.1655	-0.461053	0.017004	-1.80515	1.08322	0.529081	1.67608	0.543728	-0.185484	-0.744069	-0.608935	3359.3	7099.45
1268	-0.460759	0.420814	3.74591	-2.16764	-0.31311	0.0556364	-1.82443	1.44535	0.543435	1.33527	0.57126	-0.205609	-0.687465	-0.669967	3339.77	7177.57
1269	-0.372108	0.426765	3.8914	-2.23503	-0.317288	0.108935	-1.74076	1.03347	0.44585	1.38715	0.687101	-0.167399	-0.849109	-0.600446	3330	7265.46
1270	-0.43916	0.705013	4.00192	-2.20923	-0.477736	0.350821	-1.67928	0.921173	0.70405	1.3567	0.328356	-0.183281	-0.59012	-0.767529	3316.98	7337.07
1271	-0.379652	0.386033	4.33056	-2.29878	-0.455466	0.675825	-1.71829	0.918162	0.698694	1.37678	0.323434	-0.0576652	-0.666753	-0.591417	3304.78	7430.66
1272	-0.645733	0.358559	4.83592	-2.19897	-0.559646	0.268565	-1.77594	0.70211	0.604038	1.31361	0.191761	-0.110243	-0.691459	-0.420943	3290.94	7509.6
1273	-0.654529	0.484029	3.93944	-2.12944	-0.652737	0.782999	-1.81132	0.662949	0.728478	1.1839	0.0981364	-0.120686	-0.799157	-0.623023	3281.18	7597.49
1274	-0.710827	0.352149	4.52258	-2.13343	-0.529475	0.639886	-1.61273	0.714376	0.685648	1.16917	0.21505	-0.0896723	-0.75193	-0.591657	3255.95	7694.33
1275	-0.477015	0.226872	4.29135	-2.21104	-0.587364	1.00901	-1.39202	0.599404	0.624377	1.34257	0.0216964	-0.145671	-0.969152	-0.467435	3232.35	7792.79
1276	-0.510012	0.386277	3.57914	-2.13168	-0.452111	1.08283	-1.49938	0.54561	0.519201	1.14195	0.288978	-0.120046	-0.791695	-0.6163	3212.82	7900.21
1277	-0.69277	0.378752	3.1512	-2.28037	-0.667233	0.865418	-1.30563	0.497545	0.543532	1.42569	0.160284	0.00463151	-0.882486	-0.475975	3193.29	7988.1
1278	-0.529346	0.32755	3.10647	-2.18217	-0.630703	0.995124	-1.31874	0.601915	0.520134	1.12766	0.224711	-0.157401	-0.74887	-0.597945	3163.99	8105.29
1279	-0.581669	0.300232	2.53105	-2.46454	-0.315747	0.994987	-0.83866	0.697988	0.545263	1.28372	0.263908	-0.122143	-0.935775	-0.530546	3134.7	8232.24
1280	-0.543985	0.356834	2.15042	-2.3398	-0.555168	1.17279	-0.980423	0.605055	0.190061	1.43091	0.178188	-0.129331	-0.914446	-0.545874	3105.4	8368.95
1281	-0.298556	0.247688	2.55176	-2.27829	-0.525952	1.26058	-0.891547	0.666846	0.346469	1.30258	0.0789165	-0.141337	-0.936114	-0.578948	3037.04	8574.03
1282	-0.365378	0.345682	1.88761	-2.41123	-0.647136	1.66283	-0.649606	0.783667	0.249773	1.48408	0.170877	-0.10699	-0.836255	-0.39424	2910.09	8993.94
1283	-0.412644	0.28264	1.48149	-2.24247	-0.476596	1.45054	-0.280441	0.753336	0.123363	1.34692	0.175408	-0.14469	-0.87215	-0.58775	2773.38	9286.9
1284	-0.273096	0.379714	0.966468	-2.16365	-0.606641	1.34124	-0.194319	1.11538	0.0642426	1.22173	0.212608	-0.0369915	-0.852911	-0.554267	2695.25	9413.85
1285	-0.306016	0.358527	0.66214	-2.29119	-0.553149	1.3671	-0.0354474	1.12185	0.311096	1.2594	0.0846159	-0.134978	-0.94464	-0.417603	2636.66	9491.97
1286	-0.245843	0.364476	0.545587	-2.20857	-0.435007	1.3263	0.209838	1.65338	0.0408899	1.48716	0.0686471	-0.197064	-0.888816	-0.541851	2584.58	9534.29
1287	-0.273546	0.519425	0.312455	-2.159	-0.531299	1.6165	0.483786	1.74927	0.368933	1.23898	0.191839	-0.203902	-0.718603	-0.588072	2548.77	9560.33
1288	-0.129095	0.291258	0.223918	-2.26051	-0.473896	1.26936	0.458068	2.04791	0.191212	0.972144	0.103565	-0.222631	-0.849699	-0.529202	2510.79	9584.93
1289	-0.282513	0.427992	0.130879	-2.18282	-0.41586	1.16709	0.706837	2.44392	0.104475	1.10957	0.136185	-0.212508	-0.770975	-0.571639	2475.53	9611.33
1290	-0.141571	0.429245	0.10206	-2.10802	-0.63621	1.06162	0.866796	2.97685	0.123425	1.24977	0.094568	-0.241299	-0.84452	-0.461697	2434.84	9635.2
1291	-0.223597	0.291183	0.208192	-2.0557	-0.479798	1.31762	0.822202	3.47769	0.275767	1.10695	-0.0641389	-0.028538	-0.733398	-0.564747	2403.92	9653.1
1292	-0.42447	0.330933	-0.210012	-2.19601	-0.466053	0.821295	0.91433	3.49263	-0.156276	1.0282	0.0401464	-0.194165	-0.6917	-0.469081	2372.99	9677.52
1293	-0.360337	0.389577	-0.39549	-1.99283	-0.635994	0.659433	1.04848	4.18905	0.120827	1.12119	0.0281749	-0.162738	-0.933416	-0.55903	2343.7	9716.58
1294	-0.394909	0.305959	-0.367751	-2.00848	-0.648968	0.505657	1.31506	4.15835	0.323301	1.18359	-0.0112113	-0.240939	-0.904439	-0.481412	2304.64	9726.34
1295	-0.485774	0.307714	-0.446273	-1.97993	-0.449593	0.36865	1.90784	4.59136	-0.0830522	0.782991	-0.248709	-0.257641	-0.9154	-0.491511	2268.83	9752.39
1296	-0.408211	0.288475	-0.457499	-2.01596	-0.536748	0.321935	2.30136	4.63739	0.0432461	0.603643	-0.14642	-0.223318	-0.961288	-0.527382	2242.79	9794.7
1297	-0.395576	0.479429	-0.487216	-1.99057	-0.635588	0.15392	2.65906	5.36715	0.0487318	0.824626	-0.135836	-0.17716	-0.741192	-0.452274	2206.98	9814.23
1298	-0.478798	0.506315	-0.504962	-2.14852	-0.717423	0.00399224	3.0189	5.60008	-0.116375	1.03469	-0.100633	-0.1371	-0.752247	-0.361929	2167.92	9863.06
1299	-0.64345	0.40085	-0.447321	-2.16322	-0.660299	-0.107451	2.73556	5.37584	-0.173321	0.831472	-0.135539	0.290813	-0.667776	-0.48862	2135.37	9902.12
1300	-0.535359	0.356472	-0.542906	-2.02654	-0.67201	-0.257841	2.85509	5.64871	-0.215798	0.70291	-0.196701	-0.248189	-0.737104	-0.535597	2104.44	9948.51
1301	-0.649813	0.342809	-0.448827	-2.08362	-0.697954	-0.347851	3.11384	5.83469	-0.227308	0.66297	-0.115614	-0.246556	-0.786653	-0.37159	2055.62	10014.4
1302	-0.724931	0.28375	-0.602248	-2.12197	-0.761283	-0.39183	3.2328	5.80011	-0.19343	0.446704	-0.24519	-0.192553	-0.8888	-0.310253	2021.44	10097.4
1303	0.385013	-0.645278	-0.800202	3.37629	-0.553229	-0.190063	0.901502	-0.68976	-1.23734	-1.69403	-0.554566	-0.244438	0.0404322	-0.507329	2709.9	751.936
1304	0.320993	-0.649132	-0.819457	3.61524	-0.397829	-0.394861	0.0968855	-0.831752	-1.13552	-1.52045	-0.714055	-0.225725	-0.177199	-0.381631	2792.91	898.417
1305	0.543975	-0.635829	-0.706236	3.51298	-0.310909	-0.381645	0.139761	-0.802877	-1.04236	-1.54243	-0.6227	-0.223306	-0.128535	-0.568405	2861.26	1015.6
1306	0.483438	-0.687779	-0.74041	3.66459	-0.423035	-0.313288	-0.0386285	-0.904193	-1.04567	-1.50401	-0.731173	-0.221238	-0.0747207	-0.501907	2929.62	1132.79
1307	0.437437	-0.571107	-0.81141	3.58336	-0.285306	-0.360015	-0.0665486	-0.658416	-0.886346	-1.55532	-0.586737	-0.0891155	-0.304814	-0.449932	2978.45	1240.21
1308	0.609178	-0.522965	-0.809312	3.66576	-0.500802	-0.397194	-0.167514	-0.863094	-0.975111	-1.51731	-0.416341	-0.218393	-0.177477	-0.521446	3027.28	1347.63
1309	0.560852	-0.663713	-0.811457	3.36335	-0.543407	-0.362287	-0.086956	-0.694338	-0.806366	-1.34251	-0.535892	-0.202786	-0.0919046	-0.511868	3072.03	1444.47
1310	0.557089	-0.556143	-0.810595	3.29903	-0.436865	-0.346298	0.0383919	-0.756172	-0.897386	-1.50658	-0.67731	-0.0790021	-0.110074	-0.442451	3105.4	1552.7
1311	0.580826	-0.562158	-0.80507	3.25677	-0.494095	-0.335358	0.108301	-0.719854	-0.797668	-1.39996	-0.525678	-0.216743	-0.0396851	-0.567716	3134.7	1650.35
1312	0.841971	-0.516822	-0.778771	2.98523	-0.439864	-0.306786	0.14869	-0.705997	-0.785277	-1.05511	-0.371429	-0.10691	-0.0436398	-0.5044	3163.99	1748.01
1313	0.739209	-0.42725	-0.729907	2.54096	-0.444131	-0.27085	0.11556	-0.622719	-0.482544	-1.00484	-0.375918	-0.219998	0.035696	-0.616681	3178.1	1840.78
1314	0.775144	-0.349442	-0.729619	2.68353	-0.445641	-0.104328	0.319192	-0.601566	-0.528931	-0.694319	-0.0649811	-0.134295	0.0271711	-0.651503	3187.86	1948.2
1315	0.994214	-0.374222	-0.722803	2.36303	-0.551498	-0.139177	0.382948	-0.609227	-0.669957	-0.684721	-0.123543	-0.173412	-0.0742009	-0.451088	3198.16	2045.85
1316	1.02526	-0.365583	-0.686378	2.38685	-0.414294	-0.0336107	0.207204	-0.44223	-0.428441	-0.617744	0.011432	-0.032396	-0.0271433	-0.45715	3203.05	2148.39
1317	1.14769	-0.272345	-0.618284	1.87801	-0.572008	-0.00177153	0.284096	-0.520713	-0.307367	-0.341754	0.214999	-0.00407294	-0.235278	-0.396276	3203.05	2236.28
1318	1.30353	-0.118409	-0.625238	1.33519	-0.415005	0.161689	0.496046	-0.41102	0.0606986	-0.19126	0.455418	0.333157	-0.121416	-0.534103	3198.78	2334.72
1319	1.1814	-0.12483	-0.643474	0.965462	-0.270993	0.487646	0.820054	-0.135794	-0.0207773	0.154829	0.503474	-0.13289	-0.0330657	-0.524516	3198.16	2416.97
1320	1.17401	0.151585	-0.59456	0.619765	-0.396613	0.147589	1.91031	-0.0756206	0.15658	0.475755	0.965735	-0.0471223	-0.0822561	-0.399731	3195.38	2512.39
1321	1.26123	0.104204	-0.510245	0.407888	-0.384072	0.291628	1.06969	0.0608035	0.267516	0.517064	1.01634	-0.097899	-0.169215	-0.389575	3208.4	2576.62
1322	1.19561	0.15731	-0.619638	0.350903	-0.361298	0.856962	1.01113	0.0539676	0.512075	0.822922	1.16402	-0.0363025	-0.125863	-0.44939	3219.87	2650.77
1323	1.21091	0.14799	-0.54972	0.0263666	-0.383106	0.348645	1.19795	0.0262736	0.593997	1.06836	1.22751	-0.0432668	-0.169951	-0.454452	3234.6	2711.95
1324	1.31561	0.275703	-0.598427	-0.378541	-0.444021	0.376461	1.0177	-0.0307513	0.737939	1.21506	1.43916	-0.0382445	-0.335359	-0.55605	3239.53	2775.27
1325	1.09779	0.300839	-0.398953	-0.655425	-0.439205	0.628264	1.13872	0.289389	0.91286	1.48501	1.63854	-0.0861115	-0.259547	-0.508809	3255.87	2838.32
1326	1.16958	0.407012	-0.505587	-0.782226	-0.39204	0.841435	1.12317	0.11979	0.837009	1.33939	1.58864	0.0463066	-0.545546	-0.516986	3281.18	2910.09
1327	0.954481	0.41917	-0.40932	-0.881752	-0.528709	0.280054	0.926231	0.377013	0.947581	1.43175	1.67051	-0.0399489	-0.412579	-0.312359	3293.33	2966.33
1328	0.953377	0.537257	-0.580694	-1.14463	-0.491528	0.364618	0.916741	0.194913	0.985333	1.74961	1.79735	0.0166079	-0.545454	-0.417661	3302.24	3028.54
1329	0.74206	0.710907	-0.43483	-1.15563	-0.469763	0.440754	0.795221	0.504199	0.911991	1.59831	1.66492	-0.113108	-0.430871	-0.51256	3320.24	3095.63
1330	0.800856	0.53136	-0.556653	-1.36047	-0.620717	0.424033	0.523926	0.404478	1.07924	1.94415	1.66647	0.0372117	-0.613911	-0.352696	3339.77	3163.99
1331	0.625651	0.463248	-0.420526	-1.41239	-0.678601	0.229735	0.446995	0.188989	1.19645	1.8226	2.03981	-0.0848962	-0.645188	-0.381783	3359.3	3222.58
1332	0.660991	0.404914	-0.544074	-1.56017	-0.589207	0.22	0.15088	0.391514	1.16529	1.82065	2.04695	-0.0214573	-0.584724	-0.615251	3369.07	3286.06
1333	0.678193	0.552429	-0.447928	-1.57236	-0.47434	0.264693	-0.119346	0.411447	1.16415	1.88744	1.98375	-0.00424774	-0.531167	-0.599065	3385.34	3354.42
1334	0.586581	0.60257	-0.384468	-1.71633	-0.567188	0.317396	-0.846596	0.406895	1.21598	2.04534	1.73787	-0.0446908	-0.621788	-0.556327	3402.14	3425
1335	0.457054	0.718453	-0.512805	-1.76132	-0.647954	0.118726	-0.968338	0.354732	1.37278	1.81635	1.99092	0.0215828	-0.592536	-0.650779	3413.55	3499.27
1336	0.322581	0.492662	-0.436998	-1.84597	-0.735409	0.0470694	-0.907147	0.523763	1.15542	1.82091	1.87807	-0.00549538	-0.752511	-0.679908	3422.23	3575.22
1337	0.254523	0.692143	-0.483431	-1.85711	-0.684235	0.010786	-1.0767	0.302097	1.36723	1.94536	2.19424	-0.00112886	-0.684532	-0.809513	3433.63	3664.6
1338	0.169042	0.894867	-0.480491	-1.83397	-0.763028	0.0362102	-1.05092	0.443032	1.34278	1.95028	1.6236	0.0235161	-0.742791	-0.562631	3447.19	3740.15
1339	0.173988	0.633991	-0.445584	-1.89807	-0.675119	-0.032142	-1.18578	0.43583	1.51182	1.85311	1.65005	0.17107	-0.771336	-0.756516	3452.01	3837.93
1340	0.107959	0.796307	-0.343745	-1.98288	-0.894881	-0.0846757	-1.24807	0.36681	1.52665	1.60855	2.19501	-0.0207479	-0.627632	-0.884053	3456.95	3945.22
1341	0.164593	0.658442	-0.419192	-1.98495	-0.810678	0.430033	-1.15998	0.550333	1.58585	1.79745	1.64052	-0.0436412	-0.760539	-0.687757	3466.72	4062.41
1342	0.017628	0.788107	-0.314427	-1.7694	-0.810837	-0.0687047	-1.53402	0.29028	1.63298	1.6496	1.77729	-0.039302	-0.63474	-0.847563	3471.58	4197.96
1343	0.224815	0.894958	-0.367803	-1.9967	-0.667487	-0.058716	-1.46626	0.585863	1.40716	1.58394	1.64863	-0.0315439	-0.802522	-0.866564	3486.25	4345.61
1344	-0.0737564	0.956896	-0.26157	-2.10552	-0.886361	-0.0744946	-1.51704	0.224946	1.89448	1.82455	1.70054	0.538913	-0.739841	-0.87962	3489.51	4501.85
1345	0.0884733	0.880588	-0.0955094	-2.11052	-0.845462	0.297829	-1.51447	0.373165	1.69694	1.77301	1.41952	-0.0207562	-0.848846	-0.853874	3496.02	4697.16
1346	0.0722307	0.873924	-0.253811	-1.86895	-0.790783	-0.0220961	-1.66659	0.192109	1.80682	1.71798	1.49013	0.0235079	-0.788442	-0.844719	3505.78	4853.41
1347	-0.166236	0.827438	-0.0172748	-1.97552	-0.618964	-0.0597893	-1.65752	0.288743	1.57673	1.68218	1.19876	0.0930366	-0.889746	-0.831423	3515.55	5009.65
1348	-0.211972	0.68937	-0.201121	-2.07182	-0.657775	0.154416	-1.58356	0.366223	1.78587	1.70036	1.24614	0.0304678	-0.905412	-0.804099	3525.31	5165.9
1349	-0.148898	0.833146	-0.0789451	-2.2116	-0.712189	-0.0888369	-1.54024	0.173656	1.89399	1.41814	1.16416	0.0192943	-0.76177	-0.774175	3525.31	5292.85
1350	-0.173046	0.789687	0.02994	-2.01738	-0.737298	-0.0487567	-1.61537	0.292703	1.79543	1.52165	1.34008	0.256467	-0.811217	-0.80898	3535.08	5400.27
1351	-0.225237	0.772443	-0.0583696	-1.82519	-0.480133	-0.127045	-1.57408	0.292058	1.72633	1.57148	1.01271	0.110174	-0.89622	-0.802308	3535.08	5497.92
1352	-0.23102	1.18166	0.0608548	-2.02274	-0.587889	-0.0988507	-1.70585	0.478631	1.62612	1.50034	1.09656	0.092477	-0.876957	-0.582982	3525.31	5595.58
1353	0.0437867	0.692443	0.28836	-1.99507	-0.634417	-0.093235	-1.81784	0.351302	1.45491	1.6005	0.994776	0.0774186	-0.869805	-0.700578	3529.56	5670.36
1354	-0.309441	0.67083	0.14241	-1.89802	-0.551879	-0.145815	-1.75028	0.225292	1.58841	1.4944	1.15959	0.00314364	-0.872738	-0.657615	3525.31	5761.59
1355	-0.446471	0.679487	0.104739	-1.92473	-0.536274	-0.179684	-1.68771	0.391699	1.63911	1.57149	1.05561	0.0854348	-0.785497	-0.489458	3525.31	5839.71
1356	-0.144668	0.70039	0.0759831	-1.94246	-0.429667	-0.170886	-1.72496	0.449613	1.39857	1.46309	0.884755	0.0049914	-0.792958	-0.637497	3512.29	5914.58
1357	-0.450295	0.597664	0.229067	-1.98703	-0.407268	-0.0690024	-1.8442	0.462131	1.34489	1.4155	0.893811	-0.0523883	-0.820563	-0.561036	3515.55	5995.96
1358	-0.463391	0.804872	0.416773	-2.0828	-0.544548	-0.152444	-1.68774	0.685866	1.14915	1.49406	0.794743	-0.00787034	-0.871935	-0.524315	3515.56	6044.81
1359	-0.348853	0.623065	0.279648	-2.03378	-0.345262	-0.0589385	-1.7841	0.398531	1.31844	1.3365	0.75841	-0.0956327	-0.731546	-0.585264	3499.64	6129.6
1360	-0.370884	0.485513	0.637909	-1.80475	-0.583261	-0.180242	-1.88182	0.725111	1.14628	1.71587	0.87815	-0.124533	-1.02247	-0.62016	3501.46	6205.37
1361	-0.403764	0.667447	0.538083	-2.01924	-0.439221	-0.0867395	-1.83069	0.750926	1.08061	1.47996	0.771724	-0.0940419	-0.853186	-0.427782	3495.14	6271.93
1362	-0.310751	0.516057	0.853364	-2.05409	-0.556181	-0.0873914	-1.84649	0.599036	1.07083	1.73656	0.74784	-0.125443	-0.814591	-0.551822	3496.02	6347.51
1363	-0.360291	0.34519	0.992773	-2.10448	-0.405598	-0.0522758	-1.87072	0.590615	0.909377	1.42241	0.885947	-0.0510778	-0.855056	-0.586595	3486.25	6415.87
1364	-0.485304	0.328544	0.980616	-2.05998	-0.387314	-0.15969	-1.76733	0.874025	0.822151	1.58745	0.963869	-0.0664459	-0.767007	-0.497743	3476.48	6493.99
1365	-0.423019	0.386798	1.29554	-2.11035	-0.464088	-0.0922836	-1.84297	0.813366	0.712053	1.77662	0.723203	-0.17179	-0.896176	-0.445148	3476.48	6562.35
1366	-0.495513	0.366013	1.65438	-2.09875	-0.45474	-0.194625	-1.76256	0.977981	0.521889	1.60667	0.837001	-0.199566	-0.752971	-0.576204	3463.83	6634.34
1367	-0.296518	0.334926	2.00934	-2.20627	-0.411142	-0.0630829	-1.84436	0.835851	0.599781	1.58246	0.763298	-0.171499	-0.640864	-0.466253	3456.21	6711.26
1368	-0.419771	0.328109	2.28776	-2.05569	-0.482232	-0.0612506	-1.68047	0.835458	0.550752	1.78966	0.600099	-0.189244	-0.726142	-0.534584	3460.3	6786.19
1369	-0.333307	0.281635	2.89254	-2.11328	-0.525591	-0.0664501	-1.83176	0.935293	0.899453	1.52032	0.603556	-0.175394	-0.841406	-0.609356	3452.53	6859.92
1370	-0.364331	0.256588	3.28938	-2.07507	-0.415571	-0.0590988	-1.7973	0.897666	0.681823	1.72588	0.661931	-0.206267	-0.842405	-0.595921	3437.42	6933.44
1371	-0.459062	0.317906	3.45635	-1.9091	-0.470378	0.092569	-1.7712	0.872993	0.797766	1.56279	0.751528	-0.231412	-0.747271	-0.553592	3437.42	7011.56
1372	-0.45171	0.444987	3.86962	-2.05303	-0.497582	0.0769634	-1.69663	0.859923	0.750603	1.48914	0.869565	-0.0030273	-0.713965	-0.613823	3427.66	7099.45
1373	-0.46045	0.427522	3.87607	-2.16215	-0.526937	0.0838891	-1.67616	0.858438	0.768625	1.52214	0.707605	-0.191259	-0.745345	-0.715792	3417.89	7177.57
1374	-0.464728	0.354449	4.20935	-2.15443	-0.567987	0.116748	-1.59723	0.868073	0.567916	1.59004	0.493336	-0.209934	-0.814401	-0.622267	3408.13	7255.7
1375	-0.629593	0.35819	4.4294	-2.17515	-0.420974	0.160614	-1.65399	0.929384	0.541825	1.26552	0.45973	-0.152955	-0.836468	-0.645661	3398.36	7343.59
1376	-0.549467	0.357864	4.71037	-2.16714	-0.614558	0.276653	-1.59452	0.822472	0.882527	1.41019	0.29836	-0.132935	-0.639717	-0.570018	3378.83	7431.47
1377	-0.727759	0.40773	5.13743	-2.16456	-0.651452	0.395605	-1.70196	0.807954	0.723634	1.30097	0.339496	-0.0924435	-0.799249	-0.568351	3369.07	7509.6
1378	-0.452097	0.431498	4.31614	-2.11237	-0.641676	0.299199	-1.66483	0.682718	0.706704	1.46512	0.336986	-0.0574899	-0.609569	-0.592232	3359.3	7607.25
1379	-0.664397	0.253886	5.18928	-2.34048	-0.518168	0.429804	-1.42892	0.53908	0.559849	1.43703	0.210188	-0.149928	-0.641813	-0.599334	3326.75	7691.88
1380	-0.712462	0.319039	4.04881	-2.18522	-0.6116	0.611563	-1.45877	0.529948	0.551406	1.58948	0.296025	-0.167517	-0.704867	-0.621165	3305.59	7792.79
1381	-0.644307	0.343155	3.54345	-2.08018	-0.65476	0.672828	-1.49142	0.529828	0.52109	1.29311	0.235906	-0.147993	-0.803767	-0.620657	3290.94	7900.21
1382	-0.769265	0.416663	3.61337	-2.12538	-0.694874	0.841764	-1.30319	0.609487	0.440308	1.16264	0.218907	-0.151549	-0.782591	-0.649617	3271.41	7997.87
1383	-0.682549	0.402536	2.9001	-2.29748	-0.649275	1.01724	-1.28457	0.486123	0.325559	1.27476	0.128643	0.234143	-0.764523	-0.533304	3242.11	8105.29
1384	-0.613402	0.282941	2.67245	-2.33574	-0.647885	1.25404	-1.23433	0.567192	0.333734	1.22954	0.261787	-0.0348533	-0.834129	-0.633835	3203.05	8232.24
1385	-0.449093	0.468054	2.56152	-2.52566	-0.670352	0.9869	-0.919656	0.563438	0.276053	1.36102	0.221231	-0.153594	-0.906106	-0.259002	3173.76	8349.42
1386	-0.310376	0.404624	2.2593	-2.40614	-0.659007	1.07761	-0.634357	0.690825	0.15763	1.29527	0.103482	-0.139085	-0.842933	-0.672927	3124.93	8525.2
1387	-0.575639	0.399674	2.072	-2.36791	-0.542471	1.60054	-0.491993	0.793096	0.317994	1.43036	0.13535	0.105071	-0.790334	-0.578399	3017.51	8886.52
1388	-0.372663	0.296891	1.5969	-2.36087	-0.586831	1.50946	-0.150339	0.927605	-0.0324581	1.29989	0.0854554	-0.133968	-0.862031	-0.534437	2861.26	9296.67
1389	-0.562582	0.291077	1.05718	-2.26883	-0.627321	1.15484	0.0610647	1.16836	-0.00331635	1.47827	0.0245312	-0.172568	-0.831547	-0.52175	2783.14	9433.38
1390	-0.369232	0.359524	0.540853	-2.27974	-0.569371	1.10006	-0.012025	1.5488	-0.00718573	1.41527	0.0687533	-0.185222	-0.784895	-0.629127	2734.31	9521.27
1391	-0.422284	0.296783	0.384992	-2.2175	-0.422092	1.16612	0.285597	1.80153	-0.0817295	1.31615	0.222627	-0.177495	-0.745977	-0.552536	2687.93	9575.79
1392	-0.309666	0.387041	0.627878	-2.1534	-0.550518	1.52798	0.359444	1.93478	0.0447608	1.45153	0.00301384	-0.2285	-0.996863	-0.612065	2636.66	9618.92
1393	-0.350927	0.313079	0.392485	-2.30872	-0.494663	1.04055	0.585092	2.52904	0.03925	1.09452	0.0981335	-0.163298	-0.940739	-0.495729	2587.83	9657.99
1394	-0.359793	0.322119	-0.0255316	-2.22231	-0.602112	0.916771	0.650645	2.97868	-0.0101675	1.08383	0.0274781	-0.208227	-0.898174	-0.463354	2558.54	9687.28
1395	-0.378467	0.400278	-0.0468137	-2.15033	-0.602069	0.822267	0.862751	2.89453	-0.104549	0.986696	-0.126214	-0.147042	-0.87516	-0.366692	2519.34	9719.83
1396	-0.261923	0.462403	0.10627	-2.1351	-0.460777	0.72235	1.0628	3.53609	-0.14038	1.36258	-0.111202	-0.242867	-0.814091	-0.376154	2490.18	9745.88
1397	-0.204305	0.390628	-0.143937	-2.06649	-0.571777	0.567721	1.18644	3.92982	-0.0439146	1.14738	-0.0310572	-0.0636172	-0.74076	-0.497629	2451.12	9784.94
1398	-0.569862	0.410676	-0.399645	-2.01107	-0.561755	0.429297	1.27709	4.46074	-0.0419274	0.971451	-0.138333	-0.168982	-0.645486	-0.422416	2409.4	9795.83
1399	-0.247848	0.400138	-0.422677	-2.08205	-0.572743	0.260239	1.78758	5.06446	0.0230179	1.03693	-0.137097	-0.276364	-0.813248	-0.417226	2374.7	9827.3
1400	-0.440115	0.25996	-0.460789	-2.15545	-0.659874	0.212202	2.31122	4.85456	0.052323	0.777498	-0.137509	-0.277895	-0.772458	-0.438868	2343.7	9853.29
1401	-0.410373	0.478139	-0.47813	-2.1899	-0.596785	0.104034	2.61838	5.11349	0.0174251	0.890921	-0.152066	-0.22743	-0.932313	-0.486289	2299.75	9882.59
1402	-0.49807	0.389957	-0.320298	-1.91838	-0.57404	-0.0381429	2.73086	5.33615	-0.0435946	0.668928	-0.0566492	-0.259265	-0.737581	-0.342559	2275.34	9921.65
1403	-0.433543	0.463103	-0.395675	-2.06596	-0.655479	-0.156092	3.31117	5.71726	-0.10872	0.76431	0.00934109	-0.219085	-0.817579	-0.428148	2236.28	9950.95
1404	-0.326644	0.482994	-0.459286	-2.08405	-0.721659	-0.262471	3.23782	5.91812	-0.0435515	0.777047	-0.160033	-0.194695	-0.8155	-0.20509	2201.29	10007.1
1405	-0.587519	0.296051	-0.562782	-2.09227	-0.578651	-0.264828	2.97175	5.81695	-0.31938	0.706101	-0.178738	-0.218698	-0.793579	-0.544452	2163.04	10055.9
1406	-0.656225	0.399173	-0.589241	-2.04304	-0.767141	-0.391762	3.19209	6.25275	-0.192271	0.460005	-0.356794	-0.219474	-0.603001	-0.270882	2109.33	10107.2
1407	-0.620897	0.33022	-0.617031	-2.13552	-0.710374	-0.420244	3.76505	5.84029	-0.389854	0.643169	-0.26144	-0.251064	-0.753367	-0.338359	2070.27	10185.3
1408	-0.777484	0.519986	-0.508996	-2.294	-0.606541	-0.294246	5.4094	5.84502	-0.518404	0.423503	-0.385938	-0.24224	-0.723674	-0.38539	2031.2	10253.7
1409	-0.797874	0.362229	-0.639127	-2.15657	-0.682412	-0.412567	4.86047	5.76225	-0.375044	0.423123	-0.418985	-0.238261	-0.697935	-0.442463	1987.26	10339.1
1410	0.442007	-0.662408	-0.820959	3.53825	-0.410652	-0.404389	0.65696	-0.667731	-1.26436	-1.49204	-0.733541	-0.210248	0.0821482	-0.4978	2783.14	722.64
1411	0.430585	-0.68545	-0.817217	3.82018	-0.549582	-0.40213	-0.0428806	-0.736056	-1.13863	-1.716	-0.83476	-0.213726	0.0867344	-0.537879	2861.26	878.887
1412	0.33976	-0.684208	-0.816428	3.63442	-0.43106	-0.404774	-0.146975	-0.74671	-1.02088	-1.49936	-0.629461	-0.204487	-0.136055	-0.593612	2929.62	996.071
1413	0.356299	-0.78069	-0.777987	3.59468	-0.58198	-0.11035	-0.222327	-0.791047	-0.938467	-1.57684	-0.598351	-0.192054	-0.00132122	-0.655919	2978.45	1113.26
1414	0.381321	-0.713278	-0.812895	3.65504	-0.273821	-0.351711	-0.0622098	-0.877058	-1.00893	-1.65879	-0.719693	-0.220237	-0.050428	-0.586337	3037.04	1220.68
1415	0.489921	-0.637938	-0.805268	3.84594	-0.548918	-0.392056	-0.19783	-0.845981	-1.08049	-1.4327	-0.689069	-0.195703	-0.261486	-0.568814	3085.87	1328.1
1416	0.627887	-0.507556	-0.745273	3.47583	-0.571903	-0.396304	-0.383146	-0.770496	-0.738807	-1.47436	-0.481644	-0.189963	-0.122849	-0.605219	3124.93	1425.75
1417	0.612586	-0.461957	-0.807005	3.33123	-0.534439	-0.386215	-0.195942	-0.84371	-0.828115	-1.54193	-0.377785	-0.00805925	-0.127331	-0.370034	3159.11	1535.61
1418	0.613336	-0.574672	-0.706624	3.43842	-0.669182	-0.360244	-0.0943775	-0.782082	-0.814897	-1.54758	-0.435861	-0.209182	0.056528	-0.607722	3183.52	1630.82
1419	0.978405	-0.451605	-0.78412	3.03346	-0.27503	-0.339981	-0.0402575	-0.779638	-0.739711	-1.0459	-0.299396	-0.119037	-0.0494849	-0.576613	3206.31	1725.22
1420	0.958043	-0.580418	-0.762189	2.87421	-0.517095	-0.238684	0.0146517	-0.729366	-0.727643	-1.15485	-0.26195	-0.100236	-0.152825	-0.565253	3225.84	1832.64
1421	0.918312	-0.455732	-0.599053	2.5984	-0.531795	-0.259162	0.246191	-0.737678	-0.42947	-0.947056	-0.312178	-0.210869	-0.0968397	-0.553083	3236.69	1928.67
1422	0.736714	-0.433239	-0.728023	2.64922	-0.49396	-0.14231	0.138048	-0.56668	-0.433093	-0.938448	-0.00138841	-0.173649	-0.0819118	-0.416355	3242.11	2031.2
1423	0.878006	-0.322948	-0.711004	2.41931	-0.549545	-0.106417	0.158475	-0.615402	-0.489974	-0.555046	0.170486	-0.136873	-0.00703387	-0.580453	3247	2123.98
1424	1.20676	-0.141548	-0.675881	1.99279	-0.521457	-0.0247935	0.346347	-0.520788	-0.259536	-0.441392	0.331922	-0.1636	0.0325661	-0.443342	3247	2231.4
1425	1.09181	-0.114494	-0.676371	1.61742	-0.402543	0.0292756	0.493804	-0.384804	-0.206598	-0.198353	0.275713	-0.158466	-0.125817	-0.371715	3246.97	2314.43
1426	1.23539	-0.0827021	-0.652718	1.30882	-0.531727	0.0762045	0.548132	-0.258548	-0.0928094	0.108607	0.620559	-0.106142	-0.115999	-0.502354	3240.97	2409.28
1427	1.28631	0.0787372	-0.577051	1.15044	-0.365452	0.186994	1.04174	-0.216327	0.0134038	0.248549	0.754068	-0.0794599	-0.167089	-0.509034	3244.54	2492.68
1428	1.18583	-0.050939	-0.599312	0.634881	-0.328268	0.237674	1.48698	-0.180709	0.147114	0.698987	0.868472	0.0161152	-0.286058	-0.309152	3253.91	2571.11
1429	1.14083	0.1415	-0.616553	0.289341	-0.364544	0.400979	1.02278	0.137616	0.291683	0.52476	1.16053	-0.0677922	-0.184685	-0.444697	3266.39	2637.93
1430	1.27296	0.151436	-0.60577	0.0721636	-0.425408	0.254008	1.1242	-0.0265711	0.462622	0.921021	1.37265	-0.08419	-0.18425	-0.395195	3281.18	2705.02
1431	1.32215	0.383493	-0.449475	0.064701	-0.395534	0.555906	1.17319	0.0596227	0.523798	1.00944	1.08048	-0.0880316	-0.174301	-0.4491	3293.24	2763.45
1432	1.17787	0.34485	-0.58849	-0.454845	-0.495006	0.288657	1.20456	0.111106	0.635417	1.21167	1.35324	-0.105704	-0.260075	-0.31203	3307.62	2826.65
1433	1.20606	0.275854	-0.459026	-0.712016	-0.366365	0.295751	1.16503	0.0853648	0.853437	1.27542	1.2415	0.0162447	-0.429705	-0.277584	3324.22	2887.15
1434	1.02162	0.293034	-0.580744	-0.821995	-0.472785	0.272905	1.16683	0.137114	0.75875	1.35836	1.41646	-0.128547	-0.418871	-0.483858	3339.77	2954.04
1435	0.88309	0.33132	-0.342796	-0.849257	-0.349916	0.347034	1.00747	0.322481	0.78611	1.36733	1.74563	0.127662	-0.517312	-0.547942	3359.3	3017.51
1436	0.850662	0.45064	-0.572507	-1.04016	-0.558658	0.432373	0.935615	0.219341	0.970028	1.61373	1.65599	-0.111298	-0.497159	-0.500972	3378.83	3076.1
1437	0.922169	0.479506	-0.576564	-1.25713	-0.506678	0.298212	0.953717	0.407733	1.12748	1.77944	1.78356	-0.105896	-0.573163	-0.378781	3390.77	3134.7
1438	0.869372	0.355349	-0.531372	-1.45019	-0.698154	0.266806	0.682394	0.228569	1.21598	1.68855	1.84383	-0.0313278	-0.661111	-0.446204	3409.65	3204.86
1439	0.60628	0.515257	-0.528163	-1.65538	-0.665712	0.315961	0.497002	0.413188	1.1716	1.81155	1.93259	-0.0817148	-0.616364	-0.615605	3427.66	3271.41
1440	0.496871	0.705496	-0.353702	-1.62062	-0.586337	0.229388	0.144429	0.32857	1.14829	1.85369	2.08892	-0.0932112	-0.713384	-0.498935	3439.59	3330
1441	0.552852	0.802436	-0.427646	-1.57618	-0.628966	0.162527	-0.342343	0.292264	1.29346	1.8631	1.99318	-0.0896989	-0.555055	-0.521088	3456.95	3398.36
1442	0.288278	0.587751	-0.481838	-1.66765	-0.67892	0.225154	-0.714183	0.359128	1.30485	1.98312	1.82532	-0.0682345	-0.756553	-0.679256	3468.61	3470.26
1443	0.320499	0.48917	-0.521054	-1.68012	-0.722704	0.0925006	-0.884351	0.342007	1.36877	1.88819	1.97818	0.0337725	-0.511343	-0.742247	3486.25	3544.84
1444	0.338717	0.689188	-0.419293	-1.8621	-0.763062	0.0533507	-0.87954	0.624094	1.22418	1.89006	1.85304	-0.0457853	-0.620557	-0.674797	3496.02	3622.97
1445	0.337671	1.03304	-0.47327	-1.8579	-0.753986	0.10722	-1.06382	0.47919	1.1069	1.72853	1.95297	-0.0312549	-0.689388	-0.757763	3505.78	3701.09
1446	0.16853	0.709558	-0.453478	-1.89091	-0.726095	-0.0283778	-1.13543	0.508765	1.5291	1.90397	1.76652	0.0049021	-0.743175	-0.826889	3515.55	3798.74
1447	0.145137	0.841099	-0.270036	-1.88823	-0.557459	0.0657534	-1.36428	0.273786	1.60867	1.83687	1.97328	-0.0629004	-0.705878	-0.86823	3525.31	3886.63
1448	0.133428	0.860394	-0.364208	-2.0273	-0.682869	-0.0828793	-1.24311	0.466773	1.47588	1.81735	1.99424	-0.00867386	-0.819393	-0.916753	3530.01	4003.45
1449	0.279888	0.780427	-0.325641	-1.91409	-0.8064	0.128301	-1.37416	0.340751	1.3656	1.73637	1.59884	-0.0315992	-0.791456	-0.872096	3535.08	4130.77
1450	0.0843216	1.04223	-0.142487	-2.00995	-0.754971	-0.0669183	-1.36504	0.69578	1.60888	1.57915	1.68228	0.0293944	-0.840702	-0.784138	3539.95	4283.36
1451	0.0300369	0.92882	-0.30555	-2.05275	-0.815283	-0.0982537	-1.49101	0.324488	1.38434	1.64081	1.51305	-0.108068	-0.785978	-0.702627	3544.84	4433.49
1452	-0.097863	0.691633	-0.270876	-1.94754	-0.816614	-0.031546	-1.58751	0.332594	1.57839	1.75358	1.65047	-0.0989918	-0.773057	-0.895861	3554.61	4628.8
1453	0.0631511	0.90656	0.135748	-1.88336	-0.691383	-0.0983241	-1.31476	0.51051	1.61513	1.75254	1.33149	0.331254	-0.733409	-0.958363	3564.37	4824.11
1454	0.0394467	0.728583	-0.231585	-1.99804	-0.737707	0.0258649	-1.44657	0.455745	1.61534	1.75202	1.30698	-0.0689668	-0.912077	-0.88991	3574.14	4980.36
1455	-0.0481808	0.803472	-0.0767845	-2.03522	-0.652903	-0.0807205	-1.52	0.311701	1.74596	1.73119	1.468	0.00820502	-0.879997	-0.886098	3583.9	5136.6
1456	-0.0497831	0.652059	-0.00299457	-1.89206	-0.695831	-0.0822536	-1.50094	0.355337	1.56391	1.76163	1.38165	-0.0425974	-0.798495	-0.762601	3593.67	5263.55
1457	-0.0760135	0.718432	0.0459726	-2.03621	-0.623114	0.0181909	-1.59636	0.345619	1.69108	1.58546	1.15651	-0.0235835	-0.94652	-0.831593	3593.67	5380.74
1458	-0.125669	0.727538	0.00571494	-1.95584	-0.490471	-0.0951507	-1.58705	0.148092	1.58659	1.62115	1.2779	0.0478084	-0.823789	-0.719736	3593.67	5488.16
1459	-0.273974	0.720115	0.0977858	-1.99046	-0.649619	-0.13922	-1.53977	0.244658	1.78171	1.3531	1.09383	0.09153	-0.907201	-0.716382	3594.28	5579.1
1460	-0.214853	0.955265	0.070239	-1.97115	-0.648021	-0.155359	-1.69899	0.31085	1.9077	1.41806	1.07618	0.149624	-0.818961	-0.768086	3593.67	5663.94
1461	-0.292242	0.767853	0.0361976	-1.99254	-0.60426	-0.0499928	-1.63862	0.21282	1.70012	1.65688	1.02272	0.00818214	-0.929178	-0.607642	3590.41	5748.57
1462	-0.340283	0.71159	0.130877	-2.05627	-0.498419	-0.14577	-1.79904	0.24286	1.4987	1.73235	0.932998	0.0266215	-0.772553	-0.600222	3586.29	5822.74
1463	-0.279924	0.603708	0.294433	-1.96814	-0.430538	-0.0989094	-1.72069	0.292731	1.55204	1.70363	0.841589	-0.0461657	-0.801886	-0.488039	3583.9	5898.31
1464	-0.34492	0.647992	0.200474	-2.04476	-0.47942	-0.180993	-1.73617	0.371974	1.44543	1.42137	0.910738	-0.0984835	-0.857055	-0.634823	3583.9	5986.19
1465	-0.375954	0.58111	0.444014	-2.02857	-0.542951	-0.075953	-1.79164	0.475473	1.2777	1.44907	0.796486	-0.110042	-0.872036	-0.545929	3578.25	6051
1466	-0.493902	0.538442	0.489167	-1.8	-0.547929	-0.102458	-1.72096	0.357816	1.03818	1.53224	1.06733	-0.120302	-0.990254	-0.678649	3570.93	6126.15
1467	-0.220108	0.432574	0.593709	-2.05191	-0.507355	-0.175664	-1.81294	0.524293	1.06137	1.495	0.798313	0.263164	-0.650271	-0.528771	3565.49	6201.57
1468	-0.4776	0.507297	0.73267	-2.01769	-0.49697	-0.159606	-1.79714	0.411431	1.20286	1.48484	0.568813	0.0267923	-0.72813	-0.662884	3564.37	6279.16
1469	-0.493451	0.329924	1.19049	-2.05313	-0.489649	-0.0446599	-1.76556	0.562031	0.9597	1.41133	0.730564	-0.1703	-0.80889	-0.518221	3564.37	6347.51
1470	-0.285376	0.395278	0.865758	-1.99787	-0.572344	-0.167884	-1.72253	0.493331	0.830375	1.58984	0.86688	-0.13879	-0.887316	-0.611761	3554.61	6425.64
1471	-0.381133	0.330106	1.14203	-2.01539	-0.48871	-0.188536	-1.52037	0.77244	0.809428	1.67909	0.765574	-0.191888	-0.928813	-0.43258	3554.61	6493.99
1472	-0.300668	0.398908	1.45006	-2.04741	-0.44389	-0.137049	-1.65025	0.713299	0.803736	1.63893	0.868	-0.202649	-0.901737	-0.536219	3544.84	6572.12
1473	-0.343213	0.333214	1.95854	-2.01932	-0.509678	-0.200938	-1.72514	0.980312	0.809434	1.52626	0.801598	-0.183794	-0.881303	-0.506303	3539.26	6637.95
1474	-0.50124	0.35882	2.22013	-2.1156	-0.484031	-0.0360483	-1.6829	0.913142	0.539727	1.41652	0.999601	0.0217284	-0.766636	-0.53692	3534.86	6714.35
1475	-0.504688	0.464764	2.64528	-2.12085	-0.445512	-0.0601431	-1.70456	0.776626	0.843587	1.41765	0.641449	-0.175772	-0.797527	-0.554166	3528.61	6786.14
1476	-0.361203	0.335838	2.97358	-2.09251	-0.550943	-0.0490665	-1.83211	0.914899	0.719987	1.53569	0.675189	-0.130715	-0.692139	-0.573981	3515.55	6865.08
1477	-0.22504	0.463782	3.40874	-2.21836	-0.479109	0.300867	-1.70993	0.760016	0.605976	1.56968	0.472963	-0.144176	-0.723933	-0.566753	3515.55	6933.44
1478	-0.388087	0.277979	3.85668	-1.94474	-0.334201	0.00313937	-1.78588	1.0127	0.821499	1.48178	0.590043	-0.247382	-0.664112	-0.549433	3505.78	7011.56
1479	-0.272364	0.414393	3.94658	-2.20929	-0.483247	0.0118591	-1.74576	0.850888	0.862011	1.78177	0.704525	-0.247332	-0.655913	-0.680472	3496.02	7099.45
1480	-0.565698	0.452973	4.37363	-2.19244	-0.543411	0.0189924	-1.74535	0.873173	0.599931	1.46558	0.497309	-0.18151	-0.619639	-0.434367	3486.25	7177.57
1481	-0.609867	0.450964	4.41486	-2.19931	-0.436522	0.11379	-1.72187	0.754527	0.597739	1.64048	0.309343	-0.18708	-0.480292	-0.669587	3476.48	7255.7
1482	-0.595308	0.373853	4.89907	-2.35508	-0.592752	0.0893966	-1.64393	0.859158	0.774167	1.59759	0.628311	-0.0905885	-0.712193	-0.471825	3456.95	7343.59
1483	-0.535041	0.345157	5.10043	-2.24641	-0.508464	0.1537	-1.60982	0.622241	0.584538	1.26418	0.514394	-0.186628	-0.752074	-0.623968	3450.32	7422.26
1484	-0.721934	0.368489	5.08596	-2.20025	-0.679231	0.306172	-1.59603	0.75659	0.759479	1.24132	0.314435	-0.0446267	-0.696431	-0.586693	3437.42	7519.36
1485	-0.6734	0.340751	5.02659	-2.19645	-0.383538	0.340314	-1.61239	0.622679	0.665319	1.34537	0.368694	-0.114189	-0.592144	-0.590937	3413.01	7607.25
1486	-0.652914	0.395022	5.40704	-2.35631	-0.548835	0.44151	-1.57493	0.591852	0.685712	1.625	0.456489	-0.175162	-0.686647	-0.658154	3398.36	7697.85
1487	-0.671624	0.264745	4.62935	-2.27463	-0.628727	0.656457	-1.3925	0.688206	0.698621	1.29649	0.200051	-0.146499	-0.745096	-0.57947	3382.9	7791.98
1488	-0.65121	0.450911	3.97891	-2.19408	-0.734847	0.678605	-1.43854	0.419163	0.548571	1.36822	0.143778	-0.121554	-0.561546	-0.617022	3359.3	7900.21
1489	-0.729166	0.234302	3.98281	-2.28485	-0.642457	0.725596	-1.29795	0.621895	0.271776	1.42309	0.100223	-0.17639	-0.910305	-0.64366	3330	7997.87
1490	-0.542748	0.350024	3.18321	-2.26426	-0.637935	1.29423	-0.999219	0.526291	0.39822	1.36596	0.0604369	-0.160151	-0.833918	-0.685013	3310.47	8095.52
1491	-0.500808	0.485919	3.11352	-2.3311	-0.48248	0.982553	-1.12476	0.64756	0.258895	1.45175	0.0906176	-0.109651	-0.823385	-0.494829	3276.29	8222.47
1492	-0.551933	0.271841	2.73817	-2.23388	-0.678158	0.92739	-0.886297	0.600983	0.300753	1.42589	0.0537231	-0.204002	-0.867754	-0.610348	3251.88	8339.66
1493	-0.484996	0.507659	2.16448	-2.23801	-0.60727	0.899105	-0.650926	0.502398	0.195308	1.26565	0.0485128	-0.190913	-0.844649	-0.465753	3212.82	8486.14
1494	-0.576915	0.253665	1.86908	-2.26831	-0.71367	1.03162	-0.401364	1.11024	-0.0471873	1.2353	0.0424095	-0.0226705	-0.90821	-0.549977	3144.46	8740.04
1495	-0.399255	0.348657	2.19551	-2.30687	-0.505667	0.919363	-0.0817032	0.981115	-0.191995	1.15124	0.0943002	-0.157496	-0.876032	-0.527568	2997.98	9208.78
1496	-0.37944	0.374714	0.815177	-2.37519	-0.716703	0.998752	0.137266	1.10878	-0.229285	1.11739	0.0285045	-0.224052	-0.986788	-0.530788	2910.09	9404.09
1497	-0.600992	0.362738	0.628515	-2.35877	-0.564661	1.05314	0.243546	1.53492	-0.140335	1.14666	-0.127698	-0.216658	-0.894634	-0.498292	2841.73	9521.27
1498	-0.533274	0.249395	0.355431	-2.2724	-0.554958	1.03134	0.394283	1.92616	-0.125626	1.15188	0.0615617	-0.223944	-0.825841	-0.41313	2783.14	9599.39
1499	-0.475281	0.253105	0.216689	-2.28727	-0.424319	0.86847	0.624032	2.37117	0.0729804	1.17155	-0.0795436	-0.215228	-0.939918	-0.639542	2734.31	9648.22
1500	-0.380641	0.347036	0.111174	-2.31665	-0.405692	0.733182	0.755483	2.44096	-0.0779498	1.05297	0.0378157	-0.261993	-0.806273	-0.590614	2695.25	9697.05
1501	-0.371255	0.382558	0.15349	-2.15655	-0.467315	0.640861	1.04339	3.06433	-0.160902	1.15075	-0.0476188	-0.199076	-0.862548	-0.545166	2656.19	9739.36
1502	-0.352407	0.480315	0.00355532	-2.24957	-0.378772	0.635964	1.81948	3.30089	-0.0753974	1.11481	-0.174965	-0.120634	-0.921965	-0.543263	2617.13	9775.17
1503	-0.310252	0.66024	-0.0943433	-2.15542	-0.579296	0.561826	1.60653	3.44034	-0.162854	0.96404	-0.124654	-0.20815	-0.891408	-0.323393	2568.3	9804.47
1504	-0.588344	0.41987	-0.0843491	-2.19036	-0.542077	0.433476	1.63569	4.26995	0.0104999	1.02445	-0.198567	-0.166655	-0.769711	-0.530951	2529.24	9843.53
1505	-0.364867	0.600466	-0.182814	-1.89201	-0.572125	0.283153	1.83703	4.40708	0.051809	0.926823	-0.108925	-0.160782	-0.859962	-0.450722	2490.18	9872.83
1506	-0.509135	0.357651	-0.269082	-2.03858	-0.650434	0.127836	2.12946	4.66021	-0.153872	1.05978	-0.259097	-0.170956	-0.802418	-0.466241	2457.63	9905.38
1507	-0.534865	0.333548	-0.47824	-2.14139	-0.545359	0.17809	2.65909	4.88812	-0.185409	1.11876	-0.194074	-0.232192	-0.803557	-0.489358	2412.06	9931.42
1508	-0.624637	0.461207	-0.469752	-2.16324	-0.558368	-0.0951317	2.64888	4.99357	-0.176955	0.788872	-0.258044	-0.282226	-0.904408	-0.507691	2372.99	9970.48
1509	-0.565075	0.470552	-0.498964	-2.09962	-0.582941	-0.182534	3.00973	5.60328	-0.176775	0.776065	-0.210842	-0.291606	-0.722757	-0.366709	2333.93	10009.5
1510	-0.552657	0.540266	-0.427397	-1.81467	-0.456673	-0.269372	3.11938	5.76842	-0.123393	0.738041	-0.260716	-0.152006	-0.734233	-0.296244	2301.38	10048.6
1511	-0.544023	0.480357	-0.539	-1.92342	-0.721535	-0.314704	3.40121	5.7486	-0.0673004	0.875528	-0.354646	-0.238357	-0.824945	-0.363723	2265.57	10097.4
1512	-0.5035	0.453173	-0.565593	-2.17824	-0.728745	-0.381956	3.49598	6.30945	-0.153722	0.799389	-0.196317	-0.214209	-0.75955	-0.359087	2226.51	10146.3
1513	-0.664417	0.331168	-0.480834	-2.1674	-0.686946	-0.418097	3.41678	5.78904	-0.20928	0.556963	-0.378785	-0.240726	-0.747732	-0.517895	2182.57	10209.7
1514	-0.724228	0.297203	-0.607674	-2.0825	-0.573369	-0.436558	3.67359	6.18523	-0.235359	0.622391	-0.349673	-0.233393	-0.745279	-0.526737	2138.62	10273.2
1515	-0.424182	0.399077	-0.287534	-1.97458	-0.701588	-0.452474	4.51822	6.26009	-0.252342	0.477917	-0.29397	-0.227396	-0.729236	-0.304526	2099.56	10351.3
1516	-0.839209	0.383985	-0.619468	-2.08761	-0.696495	-0.462874	5.54357	6.01203	-0.41291	0.510128	-0.395625	-0.218563	-0.857356	-0.356743	2050.74	10439.2
1517	-0.690504	0.314845	-0.511683	-2.13506	-0.612911	-0.345743	4.98975	6.06866	-0.372638	0.307496	-0.367501	-0.217891	-0.804676	-0.277223	2011.67	10536.9
1518	0.327465	-0.527499	-0.812763	3.62843	-0.487962	-0.335783	0.0321208	-0.79964	-1.04613	-1.49621	-0.693757	-0.219727	-0.131791	-0.507029	2871.03	732.405
1519	0.30055	-0.661162	-0.818646	3.95224	-0.453551	-0.335009	-0.185522	-0.922174	-1.0845	-1.56478	-0.800368	-0.246398	-0.205125	-0.443951	2929.62	849.59
1520	0.49791	-0.699606	-0.813251	3.76412	-0.376907	-0.41466	-0.236573	-0.922152	-1.12446	-1.62033	-0.689185	-0.172492	-0.275247	-0.532375	2997.98	976.541
1521	0.319641	-0.738381	-0.808296	3.78693	-0.500352	-0.430351	-0.17314	-0.831484	-1.19121	-1.65763	-0.728112	-0.161811	-0.178372	-0.513513	3046.81	1093.73
1522	0.378135	-0.570825	-0.812711	3.81793	-0.496514	-0.409137	-0.182298	-0.936317	-1.12587	-1.56611	-0.682384	-0.244704	-0.238614	-0.428498	3095.63	1201.14
1523	0.500418	-0.565884	-0.730477	3.75949	-0.450145	-0.401579	-0.407241	-0.914392	-0.880426	-1.51371	-0.656669	-0.196237	-0.0738928	-0.50782	3139.58	1308.56
1524	0.530964	-0.640428	-0.683019	3.73801	-0.523205	-0.396319	-0.40407	-0.790015	-1.11924	-1.46852	-0.584282	-0.186478	-0.0478095	-0.64618	3178.64	1415.98
1525	0.493501	-0.529651	-0.795506	3.5994	-0.521369	-0.231902	-0.324187	-0.756913	-0.995683	-1.3928	-0.64561	-0.208381	-0.14298	-0.538027	3208.75	1514.86
1526	0.79234	-0.43734	-0.598633	3.43803	-0.598862	-0.364459	-0.358113	-0.795693	-0.903894	-1.41875	-0.453464	-0.166078	0.0709843	-0.527188	3232.35	1611.29
1527	0.710598	-0.517898	-0.672894	3.42654	-0.439488	-0.351959	-0.248206	-0.745798	-0.83856	-1.1292	-0.425631	-0.13058	-0.00795417	-0.651153	3255.14	1708.95
1528	0.656798	-0.507032	-0.768665	3.14961	-0.440096	-0.334349	-0.00102306	-0.660538	-0.763968	-1.25183	-0.450367	0.0681287	-0.0440635	-0.491465	3271.41	1816.37
1529	0.751283	-0.414085	-0.757086	2.88466	-0.437464	-0.294702	-0.0323445	-0.669619	-0.645778	-0.91446	-0.440982	-0.0509952	0.0790309	-0.553359	3281.18	1914.02
1530	0.877197	-0.297269	-0.511013	2.86502	-0.485976	-0.214181	0.0323231	-0.56507	-0.562655	-0.856939	-0.269883	-0.155055	0.168195	-0.351049	3290.94	2011.67
1531	0.805027	-0.218931	-0.711414	2.57577	-0.319925	-0.0751605	0.00792415	-0.597247	-0.41782	-0.687835	-0.118298	-0.162852	0.12252	-0.520843	3290.94	2109.33
1532	1.19889	-0.220794	-0.697036	2.02397	-0.365039	0.00735538	0.330265	-0.532403	-0.235451	-0.563225	0.294927	-0.0889857	0.07875	-0.54816	3290.94	2213.52
1533	1.22913	-0.221355	-0.664923	2.03743	-0.532113	0.0404192	0.28191	-0.464368	-0.10347	-0.327959	0.204421	-0.156593	-0.140369	-0.635738	3290.94	2314.4
1534	1.32815	-0.0266912	-0.664393	1.37197	-0.345444	0.0873375	0.564449	-0.176456	0.150903	-0.102176	0.507574	-0.0463082	0.0511116	-0.481276	3290.94	2402.29
1535	1.26912	0.0266058	-0.53821	1.22865	-0.314057	0.20032	0.962155	-0.202544	0.106439	0.102896	0.474708	-0.0887272	-0.128763	-0.388804	3295.7	2475.9
1536	1.09136	0.0522948	-0.656691	0.798608	-0.408841	0.188502	1.69986	-0.0904513	0.263299	0.557799	0.779775	-0.0172552	-0.179226	-0.382719	3304.75	2555.22
1537	1.2034	0.104515	-0.632429	0.410399	-0.486293	0.347187	1.95502	0.218831	0.253913	0.74945	0.852131	-0.124157	-0.131291	-0.461408	3314.69	2623.4
1538	1.12247	0.502581	-0.201183	0.239571	-0.443772	0.319679	1.31048	0.0240482	0.474455	0.767282	1.11387	-0.101806	-0.248091	-0.431271	3327.15	2689.93
1539	1.20496	0.442737	-0.523383	0.0447789	-0.309748	0.423487	1.29271	0.37913	0.387955	1.01247	1.44197	-0.0905152	-0.212282	-0.517307	3343.75	2750.59
1540	1.19182	0.435853	-0.593384	-0.366519	-0.242333	0.326855	1.12517	0.298618	0.507706	1.13078	1.21501	-0.0371262	-0.102187	-0.394281	3359.3	2812.44
1541	1.20131	0.480224	-0.438228	-0.719458	-0.559306	0.342762	1.30057	-0.00270173	0.860187	1.33952	1.42111	0.060302	-0.492252	-0.30076	3378.83	2880.79
1542	0.854623	0.292914	-0.590683	-0.646985	-0.438527	0.304927	1.31877	0.243242	0.789347	1.48141	1.33312	-0.0685203	-0.565967	-0.434194	3393.12	2941.01
1543	0.886612	0.403017	-0.479403	-0.977417	-0.485218	0.272906	1.0804	0.418454	0.864183	1.46421	1.79099	-0.0614773	-0.5662	-0.391626	3417.89	2997.98
1544	0.809875	0.409475	-0.560579	-1.09625	-0.404022	0.296277	1.04167	0.170677	0.8423	1.5949	1.44311	-0.118635	-0.421647	-0.431645	3425.03	3059.39
1545	0.810659	0.436581	-0.571473	-1.26472	-0.593359	0.258404	0.924097	0.290813	0.91041	1.55234	2.066	0.259488	-0.463475	-0.34269	3443.93	3120.05
1546	0.650971	0.601231	-0.495686	-1.33159	-0.499442	0.308041	0.770764	0.34701	0.934775	1.94996	1.77097	0.0154008	-0.548643	-0.61276	3463.46	3188.41
1547	0.58989	0.530909	-0.472177	-1.50669	-0.561473	0.391656	0.650784	0.22514	1.2706	2.0078	1.89147	-0.114311	-0.714269	-0.45533	3477.67	3245.84
1548	0.653016	0.524211	-0.529751	-1.61416	-0.484786	0.573068	0.324735	0.309655	1.26543	1.72009	2.12158	-0.0619756	-0.549742	-0.538359	3496.02	3310.47
1549	0.529051	0.593184	-0.462683	-1.66505	-0.766351	0.143386	0.0657162	0.471956	1.07164	2.01169	1.99515	0.0905702	-0.678187	-0.580426	3517.07	3370.89
1550	0.404462	0.804441	-0.50782	-1.78265	-0.645162	0.108143	-0.189024	0.2714	1.2187	1.91623	1.84753	-0.0989413	-0.750724	-0.69113	3529.07	3444.56
1551	0.250346	0.60969	-0.494264	-1.64655	-0.700192	0.0629296	-0.583544	0.22761	1.41037	1.94721	2.07806	0.0826596	-0.756939	-0.70675	3540.12	3517.06
1552	0.233737	0.755104	-0.33133	-1.91032	-0.61393	0.010735	-0.855801	0.423386	1.22433	1.87117	1.7732	0.173166	-0.612542	-0.711383	3554.61	3593.67
1553	0.225942	0.870304	-0.137354	-1.84514	-0.713548	0.0701895	-1.12196	0.566702	1.03211	2.02164	1.82884	0.0760822	-0.645495	-0.78382	3564.37	3681.56
1554	0.318456	0.684448	-0.44874	-1.98641	-0.809249	-0.0461123	-1.13431	0.519968	1.36527	1.9406	2.15868	-0.0132142	-0.738633	-0.848549	3574.14	3759.68
1555	0.0704484	0.776343	-0.342371	-1.92765	-0.808192	-0.00480557	-1.20515	0.377586	1.3791	1.91502	2.15712	-0.116864	-0.677656	-0.788106	3583.9	3857.34
1556	0.106039	0.719238	-0.303055	-2.15324	-0.705621	-0.111648	-1.29008	0.303813	1.27222	1.84256	1.84267	-0.10168	-0.532598	-0.847501	3588.61	3955.35
1557	0.298524	1.00175	-0.315506	-2.04222	-0.678175	-0.12238	-1.28506	0.408113	1.38594	1.62413	1.99316	-0.0884997	-0.823383	-0.799265	3593.67	4091.71
1558	0.109771	0.791304	-0.322991	-2.03619	-0.751853	-0.0720666	-1.41815	0.338744	1.52429	1.77262	1.83858	-0.114842	-0.875779	-0.713267	3598.53	4227.26
1559	0.0928283	0.721089	-0.357346	-2.04767	-0.675951	-0.018175	-1.46456	0.453366	1.41484	1.58818	1.6021	-0.0370809	-0.735566	-0.914856	3603.43	4394.43
1560	0.117895	0.703014	-0.0638108	-1.98236	-0.783056	-0.0837828	-1.40341	0.482286	1.34866	1.64664	1.47837	0.0105428	-0.786245	-0.692022	3613.2	4570.21
1561	-0.0842559	1.0578	-0.0919958	-1.91858	-0.811955	0.209215	-1.51836	0.482215	1.53015	1.70176	1.44184	-0.111164	-0.701138	-0.79554	3622.97	4755.75
1562	0.00232024	0.740783	-0.146159	-1.84655	-0.733314	0.262938	-1.59968	0.321259	1.71946	1.59754	1.78379	0.199553	-0.728021	-0.82544	3632.73	4951.06
1563	-0.0865987	0.764527	0.0152134	-2.06167	-0.61826	-0.0895878	-1.28327	0.285911	1.5553	1.50846	1.65519	-0.0520357	-0.844017	-0.742414	3637.43	5103.69
1564	-0.047061	0.661085	-0.00190618	-1.77909	-0.747633	-0.0267314	-1.61999	0.163598	1.77026	1.5203	1.3906	-0.0500456	-0.606137	-0.772153	3652.26	5244.02
1565	-0.289184	0.77993	-0.011524	-1.9594	-0.611994	-0.0919581	-1.63514	0.0542558	1.35643	1.51485	1.16944	0.0668582	-0.667359	-0.658051	3655.52	5351.44
1566	-0.356205	0.819282	0.0237223	-1.94676	-0.505147	-0.111318	-1.69652	0.289001	1.62269	1.48751	1.52916	0.0688916	-0.808579	-0.707336	3657.14	5463.74
1567	-0.187589	0.664004	-0.0480297	-2.00652	-0.648556	-0.124255	-1.70243	0.265517	1.67629	1.68015	1.26414	0.00546479	-0.763226	-0.803845	3657.14	5561.4
1568	-0.269538	0.612777	0.117747	-1.97249	-0.689086	-0.117615	-1.751	0.331589	1.73254	1.71788	0.897443	0.068012	-0.839025	-0.683069	3656.99	5649.74
1569	-0.393304	0.748503	0.252462	-1.9658	-0.621399	-0.0292323	-1.68695	0.420027	1.95738	1.42483	1.00821	-0.0219814	-0.780925	-0.709358	3655.24	5741.8
1570	-0.323084	0.655765	0.215982	-2.0916	-0.404495	-0.12949	-1.75293	0.414814	1.76246	1.77943	1.39755	-0.00580315	-0.68857	-0.631638	3652.26	5820.18
1571	-0.252372	0.66047	0.267961	-1.88386	-0.504076	0.0362278	-1.68367	0.161109	1.58867	1.54636	1.11399	-0.00928455	-0.787096	-0.580421	3648.19	5902.93
1572	-0.452231	0.470917	0.477874	-1.91388	-0.461752	-0.0222599	-1.81702	0.410924	1.56033	1.50809	1.061	-0.0923318	-0.776497	-0.444008	3645.92	5973.16
1573	-0.372568	0.382398	0.660884	-1.9468	-0.447749	-0.166176	-1.73731	0.474182	1.57428	1.65873	0.874825	0.058241	-0.798632	-0.63078	3652.26	6054.55
1574	-0.485164	0.413964	0.37286	-2.02206	-0.401465	-0.123846	-1.7759	0.686062	1.26887	1.31423	0.948746	-0.133128	-0.998036	-0.525735	3642.5	6132.67
1575	-0.340211	0.371832	0.464174	-2.14445	-0.340092	-0.107322	-1.71637	0.545562	1.35324	1.54965	1.14765	-0.0941494	-0.807717	-0.535215	3635.22	6200.99
1576	-0.432494	0.688671	0.574617	-1.95913	-0.526375	-0.0742697	-1.69247	0.436857	1.25057	1.53918	0.704157	0.0153622	-0.939847	-0.535337	3622.97	6279.16
1577	-0.447611	0.438902	1.04906	-2.10902	-0.570484	-0.0345541	-1.67883	0.521387	1.28753	1.61644	0.744917	-0.0862843	-0.77278	-0.515303	3627.78	6342.89
1578	-0.219632	0.275998	1.09569	-1.96075	-0.455909	-0.0711119	-1.62269	0.7839	1.2827	1.62624	0.795085	-0.0049526	-0.852862	-0.518071	3622.97	6415.87
1579	-0.382211	0.363039	1.20916	-2.00439	-0.594968	-0.151158	-1.70538	0.700409	0.908369	1.76535	0.793249	-0.108301	-0.869299	-0.451595	3617.5	6481.65
1580	-0.384904	0.342955	1.90362	-2.13078	-0.544566	-0.151096	-1.57665	0.703852	0.925925	1.57673	1.10631	-0.0367831	-0.849922	-0.38768	3613.2	6562.35
1581	-0.40805	0.505916	2.01062	-2.16448	-0.311074	-0.136021	-1.63321	0.94403	0.852288	1.70611	0.93933	-0.176595	-0.854214	-0.586302	3604.55	6631.25
1582	-0.365608	0.311947	2.30783	-2.06797	-0.26246	-0.181437	-1.57853	1.03466	1.02465	1.57962	0.715875	-0.154246	-0.773798	-0.614572	3599.22	6713.24
1583	-0.426899	0.326621	2.90335	-1.99589	-0.396042	-0.144845	-1.51951	0.880635	0.773333	1.61211	1.03025	-0.174664	-0.788699	-0.416838	3593.67	6786.96
1584	-0.466704	0.559592	3.24496	-2.05945	-0.468843	-0.0311294	-1.63408	0.942027	0.808041	1.58117	0.595552	-0.200158	-0.790945	-0.467362	3590.41	6861.83
1585	-0.593768	0.427382	3.60407	-2.20037	-0.640525	0.0524594	-1.72609	1.04152	0.81285	1.82126	0.819272	-0.171429	-0.733732	-0.506815	3590.41	6939.95
1586	-0.518245	0.337234	3.91155	-2.02374	-0.510965	0.114655	-1.53424	0.770712	0.861639	1.58644	0.619441	-0.140918	-0.707764	-0.47596	3583.9	7011.56
1587	-0.536379	0.336848	4.53558	-2.29109	-0.455441	0.0472547	-1.53724	0.887859	0.714158	1.66783	0.576438	-0.20272	-0.866729	-0.572649	3574.14	7099.45
1588	-0.622134	0.224773	4.89163	-2.19224	-0.548592	0.0306349	-1.44189	0.790936	0.703322	1.39593	0.515069	-0.241135	-0.747245	-0.212036	3554.61	7167.81
1589	-0.471565	0.312197	5.01648	-2.17793	-0.403398	0.172901	-1.62177	0.726844	0.790732	1.42753	0.442802	-0.218347	-0.752519	-0.580978	3535.08	7265.46
1590	-0.728503	0.507375	5.57813	-2.26647	-0.60629	0.184691	-1.63307	0.627707	0.613643	1.42199	0.450685	-0.0233904	-0.652401	-0.492782	3535.08	7353.35
1591	-0.459676	0.345906	5.5644	-2.17518	-0.675029	0.19213	-1.55421	0.574936	0.686783	1.61444	0.364591	0.206289	-0.546583	-0.512496	3518.67	7432.06
1592	-0.464719	0.400073	5.99532	-2.28388	-0.449064	0.485445	-1.52112	0.516432	0.696296	1.42835	0.27646	-0.100804	-0.739126	-0.491237	3505.78	7519.36
1593	-0.491069	0.293315	5.77835	-2.2921	-0.536057	0.664498	-1.43752	0.689317	0.592176	1.55553	0.374975	-0.122537	-0.70103	-0.44861	3489.74	7606.61
1594	-0.522409	0.410398	5.57202	-2.29951	-0.665454	0.391249	-1.29367	0.516033	0.593933	1.57488	0.187777	-0.138996	-0.62937	-0.460758	3471.6	7704.91
1595	-0.609504	0.261879	5.1836	-2.22497	-0.701891	0.395551	-1.26721	0.584824	0.446319	1.35664	0.240438	-0.103519	-0.666632	-0.528486	3453.7	7789.54
1596	-0.669413	0.460224	4.51524	-2.32663	-0.659891	0.94945	-1.37706	0.506798	0.47271	1.14754	0.226153	-0.146124	-0.691829	-0.504565	3427.66	7900.21
1597	-0.522891	0.266747	3.86063	-2.21649	-0.691212	0.55164	-1.1803	0.377076	0.346754	1.60637	0.252578	-0.130725	-0.675078	-0.50498	3408.13	7997.87
1598	-0.568699	0.498131	3.79838	-2.48116	-0.734742	0.691127	-1.06106	0.385826	0.0278669	1.25109	0.145664	-0.169377	-0.853568	-0.670101	3383.71	8095.52
1599	-0.581556	0.363871	3.59758	-2.32562	-0.691093	0.653575	-1.00779	0.623175	0.139431	1.41229	0.0945279	-0.195273	-0.898406	-0.637435	3359.3	8202.94
1600	-0.661971	0.354661	2.73628	-2.41245	-0.671922	0.667864	-0.921183	0.720124	-0.0785535	1.04662	0.0331603	-0.181382	-0.725283	-0.418908	3325.12	8329.89
1601	-0.672254	0.403028	2.42511	-2.62444	-0.685099	0.653321	-0.529054	0.717823	-0.200956	1.56164	0.0305681	-0.157699	-0.87409	-0.496435	3300.71	8437.31
1602	-0.465039	0.410398	2.27728	-2.46847	-0.492156	0.93062	-0.290466	0.873174	0.0198266	1.39164	-0.0716825	-0.0752163	-0.812656	-0.515055	3242.11	8642.38
1603	-0.660101	0.388591	2.1827	-2.50361	-0.639182	0.801447	0.152672	1.07008	-0.180627	1.11454	0.0211339	-0.238369	-0.920249	-0.596444	3095.63	9130.65
1604	-0.557249	0.355914	0.897343	-2.25147	-0.59041	0.691916	0.456328	1.50295	-0.328302	1.25647	-0.0720932	-0.23428	-0.970812	-0.407665	3017.51	9365.02
1605	-0.503431	0.430789	0.579028	-2.36501	-0.68863	0.59658	0.537522	1.44602	-0.311611	1.1036	-0.107744	0.131428	-0.984247	-0.519375	2958.92	9491.97
1606	-0.46308	0.333197	0.317842	-2.41832	-0.558304	0.564628	0.598925	2.01039	-0.335896	0.965709	-0.0497909	-0.23622	-0.827671	-0.554042	2910.09	9579.86
1607	-0.48369	0.360317	0.16366	-2.03773	-0.572982	0.531213	0.677678	2.34514	-0.391291	0.949956	-0.100868	-0.242802	-0.630187	-0.576919	2864.49	9653.1
1608	-0.395475	0.302889	0.0481329	-2.24727	-0.638135	0.494079	0.984406	2.46246	-0.40114	1.18428	-0.105963	-0.261275	-0.774079	-0.542772	2792.91	9716.58
1609	-0.52276	0.318142	-0.0757612	-2.27595	-0.468361	0.435565	1.05743	3.20581	-0.281422	1.01351	-0.186659	-0.287063	-0.805001	-0.482104	2755.47	9768.66
1610	-0.384315	0.700218	-0.0146233	-2.31198	-0.68537	0.418369	2.47817	3.46017	-0.25457	1.10852	-0.139047	-0.283484	-0.970154	-0.427684	2700.13	9814.23
1611	-0.535403	0.408611	-0.18382	-2.191	-0.433088	0.344064	1.73575	3.90918	-0.24612	1.0332	0.0784275	-0.100582	-0.783632	-0.49318	2675.72	9853.29
1612	-0.279036	0.508825	-0.260478	-2.21225	-0.767328	0.198469	1.75143	4.15706	-0.191309	1.01023	-0.13095	-0.0827018	-0.706159	-0.41987	2636.66	9902.12
1613	-0.422612	0.27151	-0.418167	-1.91326	-0.670509	0.0428691	2.07877	4.87584	-0.1187	0.973579	-0.127056	-0.253347	-0.7933	-0.477197	2587.83	9941.18
1614	-0.526144	0.406866	-0.442152	-2.04501	-0.644995	0.0180268	2.46772	4.94281	-0.116689	0.7073	-0.275001	-0.275644	-0.760593	-0.426526	2548.77	9973.73
1615	-0.471912	0.416869	-0.452319	-2.10892	-0.583767	-0.106939	2.56572	5.0678	-0.18873	0.89299	-0.212841	-0.287293	-0.755621	-0.479731	2499.94	10009.5
1616	-0.503027	0.33929	-0.328002	-2.22115	-0.670431	-0.180494	2.83388	4.92753	-0.0582334	0.538739	-0.294965	-0.282438	-0.799737	-0.441838	2460.88	10048.6
1617	-0.476873	0.402232	-0.480461	-2.1858	-0.680204	-0.155755	3.23449	5.32621	-0.178127	0.878736	-0.0752613	-0.281562	-0.896415	-0.350007	2418.57	10090.9
1618	-0.473914	0.435832	-0.464098	-2.1261	-0.560032	-0.322945	3.4508	5.89817	-0.174268	0.833318	-0.338062	-0.191518	-0.830655	-0.543286	2377.88	10141.4
1619	-0.551249	0.470462	-0.392118	-2.20351	-0.594301	-0.359722	3.77209	5.99882	-0.0882901	0.760135	-0.287419	-0.135209	-0.737746	-0.364662	2333.93	10165.8
1620	-0.499533	0.407614	-0.450322	-2.06374	-0.675204	-0.352264	3.66598	5.81433	-0.146348	0.540064	-0.316735	-0.24252	-0.783007	-0.466072	2294.87	10234.1
1621	-0.609122	0.440719	-0.595402	-2.22615	-0.671484	-0.445223	3.65755	5.79536	-0.339038	0.687973	-0.266037	-0.180638	-0.817496	-0.436043	2265.57	10302.5
1622	-0.670917	0.644546	-0.604843	-2.17338	-0.720896	-0.36724	4.2159	6.08204	-0.40456	0.850489	-0.310921	-0.266946	-0.733542	-0.449923	2226.51	10361.1
1623	-0.685797	0.390691	-0.53744	-2.15391	-0.603712	-0.418462	4.77454	5.89218	-0.256952	0.375683	-0.31057	-0.176836	-0.681999	-0.409604	2167.92	10429.5
1624	-0.694131	0.457628	-0.512755	-2.4049	-0.80524	-0.422947	5.97981	5.82715	-0.558376	0.427963	-0.45378	-0.223706	-0.816055	-0.326212	2128.86	10536.9
1625	-0.642872	0.423456	-0.545875	-2.18968	-0.582625	-0.429328	7.24667	5.87092	-0.636946	0.419307	-0.394464	-0.180826	-0.587619	-0.356025	2089.8	10624.8
1626	-0.611552	0.421733	-0.499391	-2.06006	-0.573732	-0.435365	6.36486	5.96782	-0.40152	0.543664	-0.308554	-0.200956	-0.715982	-0.268332	2040.97	10712.7
1627	-0.577859	0.730818	-0.626393	-2.1668	-0.571844	-0.457262	6.96144	6.0729	-0.481458	0.485553	-0.334862	-0.165051	-0.677891	-0.172897	2011.67	10849.4
1628	0.372273	-0.737897	-0.817425	3.74305	-0.592886	-0.359143	-0.346855	-0.787485	-1.07246	-1.69769	-0.764757	-0.180112	-0.0714327	-0.499752	3017.51	849.59
1629	0.389753	-0.700661	-0.82562	3.75051	-0.481276	-0.408916	-0.302908	-0.895072	-1.03652	-1.71835	-0.842222	-0.235162	-0.0324174	-0.398572	3066.34	957.01
1630	0.18117	-0.675968	-0.814604	3.92473	-0.595498	-0.369353	-0.409098	-0.885696	-0.921511	-1.46429	-0.732213	-0.178783	-0.243136	-0.497141	3115.16	1074.19
1631	0.483969	-0.744335	-0.807176	3.81245	-0.555809	-0.406973	-0.484885	-0.80807	-1.05544	-1.5383	-0.782984	-0.179417	-0.158588	-0.642845	3159.11	1181.61
1632	0.362914	-0.625141	-0.800347	3.87125	-0.447803	-0.369681	-0.506174	-0.898001	-0.908167	-1.494	-0.668383	-0.226368	0.0443794	-0.542664	3198.17	1286.59
1633	0.586596	-0.633898	-0.779303	3.92021	-0.476605	-0.390336	-0.487515	-0.904395	-0.942697	-1.49595	-0.563849	-0.198389	-0.128381	-0.625367	3232.35	1386.69
1634	0.491387	-0.31083	-0.727879	3.59188	-0.500182	-0.373798	-0.607927	-0.806631	-0.833554	-1.51333	-0.617524	-0.101416	0.0926828	-0.532828	3261.65	1494.11
1635	0.434561	-0.533656	-0.799219	3.60718	-0.547838	-0.350066	-0.387213	-0.855256	-0.721287	-1.31343	-0.508565	-0.205652	-0.142895	-0.566829	3284.43	1595.02
1636	0.726763	-0.495084	-0.656567	3.29543	-0.526433	-0.366303	-0.387641	-0.881581	-0.913438	-1.21369	-0.388114	-0.129798	-0.0304465	-0.667405	3303.96	1692.67
1637	0.688255	-0.526837	-0.77929	3.29798	-0.53213	-0.337213	-0.218676	-0.626834	-0.815215	-1.15017	-0.440316	-0.00699909	0.0646923	-0.481837	3320.24	1796.83
1638	0.793291	-0.492987	-0.685331	2.80153	-0.191574	-0.306338	-0.120307	-0.718913	-0.586873	-1.08457	-0.372108	-0.0811204	-0.105988	-0.597288	3330	1894.49
1639	0.87965	-0.404841	-0.717193	2.75423	-0.279718	-0.227341	0.0302331	-0.734272	-0.693897	-0.71194	-0.227788	-0.182336	-0.128288	-0.418604	3334.88	1992.15
1640	1.0184	-0.2996	-0.671561	2.45571	-0.507103	-0.0335005	0.00628011	-0.515945	-0.296781	-0.861741	0.0740558	-0.171715	-0.0327351	-0.633524	3339.77	2089.8
1641	0.955634	-0.189368	-0.673989	2.06468	-0.393458	-0.0925241	0.327647	-0.584656	-0.357755	-0.405282	0.278556	-0.15904	0.158	-0.411905	3339.77	2187.45
1642	1.11664	-0.246848	-0.680356	1.96952	-0.525903	-0.0109691	0.317686	-0.437564	-0.233015	-0.0710602	0.285719	-0.0799713	-0.0812932	-0.566479	3339.77	2294.87
1643	0.962335	-0.216688	-0.66514	1.40224	-0.436701	0.0709847	0.434919	-0.392825	-0.201972	-0.0965195	0.353485	-0.1271	-0.0145796	-0.504007	3339.77	2377.88
1644	1.17642	-0.0281892	-0.669277	1.46876	-0.447206	0.116315	0.736906	-0.271354	-0.0909066	0.176429	0.508684	-0.129897	-0.16917	-0.396529	3345.6	2460.48
1645	0.996088	0.0246624	-0.574514	0.865204	-0.415809	0.146042	1.56576	-0.340007	0.0123319	0.376772	0.511166	-0.0567905	-0.148893	-0.383869	3352.47	2538.28
1646	1.21287	0.110033	-0.583507	0.506434	-0.435647	0.199424	2.45741	0.0127957	0.223055	0.449971	0.777897	-0.129661	-0.246988	-0.401376	3364.68	2609.4
1647	1.36087	0.123106	-0.633493	0.214842	-0.507529	0.164432	1.42432	0.22966	0.256705	0.670864	1.04479	-0.104589	-0.249397	-0.459658	3376.12	2670.3
1648	1.16295	0.27613	-0.61581	-0.0452478	-0.364676	0.181551	1.48335	-0.0234786	0.382963	1.02386	1.44092	-0.144988	-0.362475	-0.35561	3393.2	2737.85
1649	1.28262	0.31767	-0.540359	-0.193744	-0.424965	0.616883	1.42785	0.120499	0.689448	1.22782	1.12099	-0.139982	-0.310257	-0.462584	3408.13	2797.79
1650	1.25152	0.352042	-0.529451	-0.299443	-0.420101	0.473859	1.19222	0.114587	0.645227	1.0304	1.19607	-0.160539	-0.25646	-0.37534	3425.03	2864.05
1651	0.94634	0.391413	-0.593148	-0.613933	-0.414907	0.274641	1.29969	0.154358	0.651401	1.4243	1.33271	-0.151949	-0.593507	-0.497966	3447.19	2929.62
1652	1.06863	0.315211	-0.511201	-0.636043	-0.560973	0.326858	1.29424	0.150355	0.629352	1.32481	1.48208	-0.105295	-0.458173	-0.425102	3466.72	2988.21
1653	0.929494	0.420563	-0.55731	-1.00666	-0.330674	0.174221	1.14559	0.333942	0.859469	1.58605	1.83466	-0.0993425	-0.547793	-0.498705	3486.25	3046.81
1654	0.684681	0.43708	-0.554085	-1.11972	-0.407454	0.314116	0.915302	0.210375	0.861078	1.54258	1.56983	0.282393	-0.580195	-0.452947	3499.78	3102.74
1655	0.717863	0.509462	-0.349538	-1.25681	-0.681723	0.169323	0.975776	0.317164	0.858313	1.61943	1.68322	-0.109527	-0.54791	-0.569491	3516.74	3167.72
1656	0.738195	0.441531	-0.475996	-1.44637	-0.549404	0.20816	0.73226	0.288481	1.07927	1.56161	2.24322	0.0528892	-0.521455	-0.369396	3535.08	3227.47
1657	0.54078	0.660503	-0.402273	-1.61709	-0.538813	0.236806	0.702485	0.445627	1.2086	1.92512	2.09913	-0.12842	-0.521003	-0.540069	3554.61	3290.94
1658	0.488764	0.598325	-0.503485	-1.63905	-0.686078	0.0939626	0.222239	0.408647	1.27904	1.76036	2.13573	-0.141837	-0.52811	-0.592395	3568.44	3351.98
1659	0.572464	0.883493	-0.487506	-1.67148	-0.651609	0.209897	-0.0839772	0.441673	1.3323	1.76594	1.93433	-0.0290539	-0.569952	-0.565523	3585.41	3419.77
1660	0.364888	0.483148	-0.47422	-1.63938	-0.676318	0.147761	-0.352482	0.60559	1.37871	1.68483	1.84726	-0.092461	-0.499466	-0.615124	3598.96	3489.51
1661	0.175485	0.634036	-0.322168	-1.88663	-0.75928	0.141525	-0.532553	0.632302	1.23086	1.93481	2.05914	-0.114337	-0.736804	-0.671396	3618.08	3556.24
1662	0.125378	0.839897	-0.399745	-1.77796	-0.798355	0.0489287	-0.781931	0.492374	1.34965	1.82726	1.84648	0.0471716	-0.659362	-0.745652	3622.97	3632.73
1663	0.106839	0.8315	-0.439573	-2.03822	-0.709587	-0.0390874	-0.949625	0.330466	1.16925	2.10809	1.74751	-0.103478	-0.751283	-0.753717	3629.48	3715.74
1664	0.0561072	0.634304	-0.419797	-1.8454	-0.742539	0.00947225	-1.1231	0.366649	1.40745	1.66593	1.74446	-0.131589	-0.588942	-0.807048	3642.5	3808.51
1665	0.176152	0.677681	-0.37799	-1.91394	-0.781959	-0.102635	-1.26525	0.45778	1.46387	1.68654	1.67715	-0.145083	-0.71001	-0.84949	3647.2	3909.78
1666	0.0920639	0.670459	-0.397072	-1.94443	-0.705955	-0.115234	-1.39074	0.376243	1.35778	1.70608	1.68641	-0.126985	-0.71703	-0.848821	3652.26	4033.11
1667	-0.0953972	1.01709	-0.314494	-1.92581	-0.670382	-0.111787	-1.33673	0.421387	1.31005	1.74045	1.44066	-0.0446807	-0.825964	-0.845843	3656.96	4169.1
1668	-0.000123707	0.651283	-0.209335	-2.10784	-0.619282	-0.0409709	-1.35203	0.514859	1.36904	1.64125	1.4404	0.00393088	-0.726978	-0.73442	3666.85	4321.98
1669	-0.234618	0.634331	-0.186304	-1.79697	-0.819862	0.0239268	-1.15	0.269276	1.3029	1.51497	1.4866	-0.143944	-0.669045	-0.837544	3671.79	4511.62
1670	-0.12012	0.691649	-0.188005	-2.03486	-0.639518	-0.0087449	-1.54374	0.2483	1.46681	1.50857	1.62038	-0.0804813	-0.689807	-0.799179	3681.56	4706.93
1671	-0.0555473	0.6305	-0.212289	-1.97945	-0.608182	-0.0825548	-1.5699	0.330599	1.54429	1.48559	1.57046	0.0136235	-0.754736	-0.901734	3691.32	4892.47
1672	-0.25612	0.676491	-0.102613	-2.00484	-0.70019	-0.0875035	-1.63827	0.272986	1.52175	1.50867	1.47388	-0.0950193	-0.834389	-0.707937	3701.09	5078.01
1673	-0.135188	1.00691	0.148657	-2.00751	-0.553889	-0.0137699	-1.62936	0.194817	1.6062	1.56748	1.27707	-0.00546257	-0.777818	-0.728743	3715.68	5202.79
1674	-0.149234	0.75452	0.0833747	-1.92818	-0.611063	0.098811	-1.59512	0.1861	1.52269	1.41653	1.05902	-0.0447955	-0.654502	-0.762986	3715.72	5326.85
1675	-0.209373	0.647784	-0.0134385	-1.77929	-0.704195	-0.118284	-1.56875	0.0812696	1.73819	1.53164	1.11316	-0.0211888	-0.81822	-0.712933	3720.62	5449.1
1676	-0.335641	0.550914	0.146645	-1.84461	-0.541063	-0.0106182	-1.67833	0.206652	1.71322	1.32795	1.16889	-0.00523778	-0.772249	-0.503073	3725.23	5542.87
1677	-0.410278	0.649922	0.41245	-1.98078	-0.546655	-0.0384113	-1.48362	0.153604	1.53432	1.5414	1.16369	-0.00392214	-0.739082	-0.672681	3720.62	5644.4
1678	-0.228427	0.558517	0.348103	-1.94397	-0.537128	0.00261746	-1.6324	0.222192	1.80037	1.37524	0.784188	-0.0195875	-0.691053	-0.600985	3717.36	5729.04
1679	-0.263807	0.539671	0.442993	-1.88102	-0.536256	0.138887	-1.74323	0.23173	1.61021	1.38159	0.787079	-0.0178689	-0.598815	-0.566825	3717.36	5816.93
1680	-0.435978	0.379279	0.450093	-1.91748	-0.601745	-0.121508	-1.76381	0.516907	1.46574	1.60402	0.859769	-0.0730516	-0.714196	-0.513241	3720.62	5898.31
1681	-0.306963	0.442911	0.36929	-1.9571	-0.612536	-0.0540688	-1.59055	0.23416	1.44701	1.50817	0.803949	0.0596714	-0.856034	-0.57184	3708.37	5970.81
1682	-0.460476	0.338065	0.388037	-2.04943	-0.449013	-0.0989895	-1.70286	0.294281	1.51627	1.49237	0.676361	0.0695261	-0.749522	-0.553989	3710.85	6044.79
1683	-0.334801	0.358784	0.633113	-1.97236	-0.59007	-0.0767831	-1.63273	0.427069	1.33514	1.73259	1.16991	0.0106648	-0.905131	-0.454242	3705.84	6118.23
1684	-0.24252	0.637153	0.512531	-1.90083	-0.524416	-0.0583125	-1.72987	0.481364	1.18059	1.59928	0.985749	-0.0761561	-0.733746	-0.352957	3695.95	6196.6
1685	-0.41443	0.396883	0.661485	-2.11486	-0.49999	-0.140998	-1.77418	0.418054	1.10876	1.76602	0.811805	-0.0917062	-0.686472	-0.468937	3703.65	6258.73
1686	-0.350485	0.446116	0.915944	-2.03991	-0.49699	-0.164494	-1.63445	0.515911	1.28332	1.5152	0.756405	-0.123952	-0.659308	-0.412837	3691.32	6347.51
1687	-0.402955	0.359883	1.37934	-2.06726	-0.52983	-0.123717	-1.6379	0.721556	1.15363	1.84821	0.742596	-0.148487	-0.826513	-0.58024	3687.05	6420.21
1688	-0.322614	0.255248	1.47119	-2.02252	-0.422611	-0.144983	-1.45458	1.00821	1.12881	1.63369	0.656796	-0.155571	-0.695995	-0.507095	3686.02	6479.95
1689	-0.467969	0.371715	1.81934	-2.04985	-0.450717	-0.195148	-1.53484	0.840894	1.1893	1.5856	0.692508	-0.0952055	-0.75528	-0.454867	3681.56	6552.59
1690	-0.554722	0.257498	2.17385	-2.02537	-0.438905	-0.0986242	-1.62715	0.624613	0.797277	1.61326	0.572607	-0.194098	-0.771656	-0.331463	3681.56	6640.48
1691	-0.369735	0.417487	2.68876	-2.07664	-0.619738	0.143214	-1.46242	0.71895	0.841348	1.55761	0.918323	-0.0387675	-0.793819	-0.439003	3667.51	6713.17
1692	-0.124356	0.368969	3.17549	-2.18891	-0.475562	-0.0842621	-1.59573	0.787999	0.983979	1.69077	0.646613	-0.1337	-0.706627	-0.451651	3662.03	6786.96
1693	-0.413369	0.521423	3.51232	-2.28329	-0.359801	-0.106328	-1.56629	1.00007	0.708614	1.87899	0.694076	-0.185502	-0.849011	-0.594906	3661.3	6857.76
1694	-0.367809	0.499487	4.14399	-2.14455	-0.43336	0.029795	-1.47411	0.719708	1.04936	1.7158	0.64988	-0.122908	-0.711759	-0.422977	3652.26	6933.44
1695	-0.417239	0.392758	4.36793	-2.11413	-0.525589	0.203794	-1.22157	0.858773	0.924189	1.72742	0.650311	-0.199999	-0.781525	-0.451573	3652.26	7011.56
1696	-0.507155	0.421626	4.82251	-2.25411	-0.454888	0.0209129	-1.46295	0.911597	1.02011	1.60419	0.725727	-0.158827	-0.806699	-0.588651	3632.73	7099.45
1697	-0.449763	0.461211	4.84643	-2.05184	-0.297847	0.0679801	-1.53922	0.87521	0.798174	1.78087	0.718358	-0.220967	-0.601357	-0.371239	3622.97	7177.57
1698	-0.654725	0.486012	5.40308	-2.09759	-0.685665	0.184016	-1.44845	0.67261	0.671158	1.57339	0.496891	-0.224554	-0.819924	-0.61828	3616.05	7246.34
1699	-0.544084	0.405821	5.83123	-2.45665	-0.64857	0.121252	-1.5824	0.534527	0.631536	1.56171	0.513763	-0.194118	-0.836661	-0.511397	3603.43	7353.35
1700	-0.627464	0.177701	6.25937	-2.24922	-0.526679	0.192583	-1.42835	0.645492	0.795463	1.39664	0.48594	-0.0558189	-0.728551	-0.465756	3589.27	7426.33
1701	-0.554961	0.281529	5.67373	-2.23598	-0.511482	0.203336	-1.50146	0.698367	0.901563	1.55293	0.273035	-0.192179	-0.615994	-0.579645	3574.14	7519.36
1702	-0.720451	0.275863	6.17998	-2.16877	-0.564647	0.317922	-1.47712	0.423307	0.508546	1.34323	0.255813	-0.137264	-0.696977	-0.562041	3558.1	7616.37
1703	-0.666713	0.428918	5.93449	-2.2625	-0.497288	0.340235	-1.47295	0.561681	0.597967	1.33106	0.446229	-0.159871	-0.767415	-0.613945	3544.84	7704.91
1704	-0.780475	0.348269	5.90896	-2.33889	-0.49827	0.528993	-1.3428	0.757311	0.495789	1.39065	0.103913	-0.162528	-0.632264	-0.472529	3529.38	7801.75
1705	-0.714798	0.404459	5.07541	-2.39333	-0.68781	0.431555	-1.30832	0.444627	0.329229	1.41155	0.291555	-0.158181	-0.720735	-0.56674	3500.9	7900.21
1706	-0.63206	0.277274	4.10691	-2.275	-0.669443	0.497079	-1.15933	0.586859	0.223784	1.33855	0.0872465	-0.102202	-0.794907	-0.535811	3486.25	7988.1
1707	-0.676043	0.225386	3.9318	-2.37772	-0.770715	0.621735	-0.991885	0.548779	0.175827	1.53872	-0.0315043	-0.175014	-0.847385	-0.672798	3456.95	8105.29
1708	-0.721849	0.35568	3.86679	-2.44051	-0.720986	0.986353	-0.977317	0.550008	0.0142108	1.1936	0.0513086	0.272511	-0.886632	-0.649597	3437.42	8202.94
1709	-0.572463	0.207525	3.11059	-2.51909	-0.641959	0.591961	-0.648336	0.490822	-0.00557421	1.17579	-0.136219	-0.233259	-0.659414	-0.631571	3398.36	8329.89
1710	-0.698205	0.329468	2.73071	-2.51369	-0.651174	0.85579	-0.256358	0.600692	-0.177033	1.32551	-0.104557	-0.226713	-0.939767	-0.635732	3364.18	8456.84
1711	-0.501238	0.293775	2.15738	-2.3755	-0.67271	0.497844	0.230668	1.04378	-0.444578	1.28298	-0.0719412	-0.255035	-1.02746	-0.62035	3339.77	8583.79
1712	-0.578819	0.352269	1.68579	-2.36349	-0.710112	1.21963	0.688679	0.944049	-0.410879	1.19882	-0.0484126	-0.14625	-0.96692	-0.554667	3232.35	8974.41
1713	-0.597673	0.418474	1.16582	-2.46433	-0.578705	0.687173	0.598637	1.56366	-0.559534	1.07421	-0.0530809	-0.243515	-0.940598	-0.534715	3144.46	9286.9
1714	-0.501742	0.393783	0.690064	-2.46983	-0.51047	0.827975	0.842302	2.04671	-0.507536	1.17436	0.0105173	-0.206668	-0.836232	-0.618209	3076.1	9443.15
1715	-0.650073	0.45595	0.301893	-2.60644	-0.666314	0.37965	1.05144	1.99551	-0.673137	1.31758	-0.244087	-0.212743	-1.06859	-0.632986	3027.28	9550.57
1716	-0.466587	0.366905	0.199278	-2.388	-0.707043	0.362997	1.10582	2.35767	-0.584424	0.984841	-0.117759	-0.255847	-0.880905	-0.596556	2993.1	9633.57
1717	-0.504236	0.496839	0.0420279	-2.44144	-0.450018	0.309526	1.19275	2.6849	-0.418866	1.04565	-0.198873	-0.168292	-1.01113	-0.556522	2929.62	9716.58
1718	-0.37561	0.510302	0.0791373	-2.39923	-0.648098	0.275294	1.51485	3.3498	-0.36248	1.13289	-0.13783	-0.263859	-0.975004	-0.550366	2890.56	9775.17
1719	-0.349013	0.443315	-0.179854	-2.52207	-0.497762	0.181596	2.3483	3.58778	-0.332617	1.16769	-0.179185	-0.156502	-0.956078	-0.527602	2841.73	9833.76
1720	-0.443632	0.561295	-0.176981	-2.16996	-0.649983	0.157	2.59308	3.94701	-0.375223	0.997477	-0.144745	-0.285254	-0.84015	-0.554745	2796.16	9895.61
1721	-0.365108	0.409284	-0.342851	-2.01987	-0.437169	0.164988	2.1524	4.43246	-0.185912	0.815312	-0.116662	-0.264235	-0.82076	-0.562632	2744.08	9941.18
1722	-0.602399	0.383489	-0.427443	-2.06356	-0.677684	-0.0550434	1.97592	4.83377	-0.125806	0.715071	-0.379094	-0.271207	-0.821582	-0.335301	2695.25	9990.01
1723	-0.561229	0.388138	-0.425581	-2.11098	-0.692572	-0.103756	2.58572	5.03644	-0.232986	0.788026	-0.234125	-0.285203	-0.865652	-0.588073	2665.96	10038.8
1724	-0.716859	0.491146	-0.418483	-2.04812	-0.702185	-0.181647	2.74825	5.06612	-0.219557	0.792387	-0.200865	-0.221511	-0.841854	-0.454723	2617.13	10077.9
1725	-0.572839	0.663084	-0.23068	-2.22653	-0.74798	-0.243083	3.06106	5.13749	-0.182515	0.647908	-0.305699	-0.29467	-0.790631	-0.537845	2568.3	10126.7
1726	-0.587318	0.368794	-0.513283	-2.06957	-0.586335	-0.178396	3.59261	5.28983	-0.0981366	0.6081	-0.30801	-0.254234	-0.762921	-0.432641	2529.24	10175.6
1727	-0.385407	0.393424	-0.542764	-2.19081	-0.591908	-0.302288	4.09138	5.71371	0.0589267	0.515738	-0.247961	-0.267302	-0.875243	-0.398641	2480.41	10224.4
1728	-0.695761	0.482915	-0.572891	-1.98532	-0.551972	-0.343321	4.00659	5.72217	-0.283917	0.773969	-0.476301	-0.248429	-0.752717	-0.407094	2436.47	10268.3
1729	-0.592227	0.39928	-0.57882	-2.07836	-0.709519	-0.435645	3.93053	5.92735	-0.303535	0.5829	-0.390946	-0.253178	-0.773251	-0.337078	2382.76	10322
1730	-0.595385	0.577448	-0.603742	-2.04557	-0.8079	-0.4491	4.1373	6.0776	-0.085122	0.559053	-0.244304	-0.108775	-0.745417	-0.397981	2343.7	10380.6
1731	-0.776126	0.393424	-0.61261	-1.95274	-0.639472	-0.459662	4.09264	6.22052	-0.0991979	0.634082	-0.298317	-0.229121	-0.635495	-0.280508	2294.87	10449
1732	-0.485217	0.394588	-0.616525	-2.14777	-0.513794	-0.237586	4.25395	6.16303	-0.0983905	0.78756	-0.172187	-0.232904	-0.664425	-0.406112	2236.28	10517.3
1733	-0.562298	0.603072	-0.538349	-2.21556	-0.605962	-0.466128	5.06542	6.27261	-0.312041	0.686065	-0.195309	-0.219217	-0.765627	-0.446605	2206.98	10595.5
1734	-0.694839	0.573831	-0.348074	-2.34981	-0.690667	-0.388638	6.71972	6.18271	-0.3365	0.55346	-0.315817	-0.221838	-0.666301	-0.127591	2158.15	10683.4
1735	-0.651809	0.512364	-0.590622	-2.12173	-0.506831	-0.466033	6.57643	5.96414	-0.436872	0.403173	-0.40033	-0.194211	-0.62218	-0.228778	2123.98	10817.6
1736	-0.683742	0.402953	-0.473372	-2.19036	-0.335956	-0.455227	6.27749	6.0413	-0.392763	0.542634	-0.39884	-0.240645	-0.647864	-0.319805	2099.56	10898.2
1737	0.282459	-0.641169	-0.818856	4.02421	-0.374424	-0.00576805	-0.0549264	-0.855154	-1.26404	-1.72891	-0.797239	-0.248559	-0.233816	-0.540644	3037.04	683.578
1738	0.0761773	-0.70076	-0.815817	3.9224	-0.553368	-0.376806	-0.293592	-0.907051	-1.09393	-1.65839	-0.750949	-0.235305	0.0151433	-0.530148	3095.63	820.294
1739	0.247575	-0.723315	-0.681254	4.0409	-0.287758	-0.419163	-0.396962	-0.86572	-0.957188	-1.63792	-0.735048	-0.220237	-0.229652	-0.521948	3139.58	937.479
1740	0.393144	-0.701698	-0.814806	4.00704	-0.591332	-0.336909	-0.513628	-0.898164	-1.14073	-1.42092	-0.725051	-0.0556544	-0.0492986	-0.598063	3183.52	1044.9
1741	0.0747245	-0.708646	-0.808329	4.00505	-0.426592	-0.418073	-0.423413	-0.969032	-0.911657	-1.44874	-0.63452	-0.168687	-0.135563	-0.468658	3222.58	1162.08
1742	0.20801	-0.667455	-0.808684	3.76919	-0.612894	-0.419937	-0.553282	-0.7905	-1.04718	-1.61422	-0.62137	-0.203141	-0.0678033	-0.676947	3261.65	1269.5
1743	0.420362	-0.691377	-0.804928	3.80613	-0.614416	-0.41549	-0.705612	-0.826257	-0.946238	-1.42379	-0.672119	-0.211507	-0.0157223	-0.430254	3284.43	1363.9
1744	0.532041	-0.637252	-0.816174	3.82898	-0.405026	-0.192326	-0.592099	-0.750778	-0.892328	-1.59871	-0.615006	-0.219652	0.00709938	-0.655673	3313.73	1471.32
1745	0.649297	-0.565264	-0.734641	3.64718	-0.512316	-0.339062	-0.507096	-0.869926	-0.873873	-1.35696	-0.536079	-0.212438	-0.00888535	-0.669644	3339.77	1572.23
1746	0.575033	-0.540103	-0.797778	3.53859	-0.486436	-0.319578	-0.46175	-0.872527	-0.91829	-1.30821	-0.54686	-0.134098	-0.0845432	-0.692414	3359.3	1669.88
1747	0.664702	-0.546424	-0.72536	3.46467	-0.44618	-0.348214	-0.485884	-0.811693	-0.717577	-1.29988	-0.449641	-0.149272	-0.0815464	-0.530295	3369.07	1777.3
1748	0.583199	-0.498976	-0.756527	3.36201	-0.584577	-0.316255	-0.0623735	-0.77575	-0.506749	-1.01494	-0.434013	-0.179636	-0.00457619	-0.515703	3383.53	1870.26
1749	0.885043	-0.384363	-0.63528	3.07906	-0.50792	-0.273258	-0.189068	-0.782307	-0.597514	-0.907802	-0.154677	-0.149883	-0.0312387	-0.642226	3383.71	1972.55
1750	0.94955	-0.261737	-0.649044	2.64982	-0.461527	-0.123767	-0.0763768	-0.597564	-0.266009	-0.870408	-0.11505	-0.000155212	0.0737582	-0.512074	3388.6	2070.27
1751	1.07835	-0.163358	-0.589209	2.26197	-0.378448	-0.0220442	0.0431942	-0.576549	-0.416653	-0.52787	0.0407841	-0.20147	-0.00332484	-0.537855	3398.36	2167.92
1752	1.0986	-0.0676668	-0.619322	2.04349	-0.465584	-0.0218005	0.773702	-0.45802	-0.090143	-0.369433	0.0107122	-0.164176	-0.0191562	-0.381442	3398.36	2265.57
1753	1.17062	0.0163364	-0.651175	1.69669	-0.27389	0.119218	0.773834	-0.34641	-0.00570703	-0.147383	0.403329	-0.14645	-0.142506	-0.558511	3398.36	2353.46
1754	1.37309	-0.043965	-0.660543	1.57171	-0.487098	0.071657	0.638761	-0.452284	-0.157794	-0.0287937	0.411676	-0.036857	-0.0463551	-0.44926	3398.36	2441.35
1755	1.29361	-0.0163345	-0.675026	0.977607	-0.476472	0.0845772	0.876209	-0.212655	-0.000296515	0.258014	0.549241	-0.147017	0.00604874	-0.184407	3409.71	2511.46
1756	1.20129	0.0590037	-0.45744	0.923574	-0.28093	0.171419	1.47516	-0.0463549	-0.0145409	0.417501	0.611924	-0.124682	-0.0936855	-0.432183	3415.27	2592.27
1757	1.20682	0.212583	-0.578417	0.368232	-0.295082	0.411271	2.47994	-0.261125	0.134534	0.56137	0.8736	-0.0671184	-0.311999	-0.217652	3429.83	2656.19
1758	1.08831	0.242321	-0.602671	0.300283	-0.278125	0.543137	1.69648	-0.0183239	0.317739	0.83699	1.08947	0.338414	-0.215208	-0.491753	3447.19	2724.55
1759	1.28131	0.244384	-0.515983	-0.0783657	-0.354283	0.425475	1.73862	0.123594	0.573308	0.919742	1.34579	-0.030403	-0.363909	-0.403285	3466.72	2788.02
1760	1.08572	0.542319	-0.582257	-0.173066	-0.370966	0.238341	1.43237	-0.0147124	0.52118	1.15227	1.15793	-0.178847	-0.4244	-0.353664	3486.25	2841.73
1761	1.17515	0.390348	-0.591036	-0.326853	-0.508693	0.557573	1.27522	-0.0295381	0.437353	1.24625	1.53778	-0.0837985	-0.376808	-0.400897	3505.78	2910.09
1762	0.895541	0.364897	-0.566058	-0.699216	-0.504269	0.233557	1.17674	0.204156	0.676727	1.17952	1.49303	0.0674966	-0.580391	-0.516886	3525.31	2968.68
1763	0.984493	0.489451	-0.490353	-0.701438	-0.639528	0.254024	1.42496	0.112708	0.660238	1.3303	1.65041	-0.116371	-0.437052	-0.338431	3544.84	3027.28
1764	0.766591	0.408141	-0.46768	-1.05288	-0.421927	0.14228	1.18503	0.272498	0.919585	1.64566	1.4838	-0.103689	-0.404444	-0.490107	3561.12	3090.75
1765	0.654489	0.567925	-0.422005	-1.21598	-0.336308	0.215483	1.17221	0.257039	0.753824	1.70906	1.69922	-0.148316	-0.314603	-0.386879	3574.14	3149.34
1766	0.804161	0.558647	-0.454315	-1.36007	-0.411774	0.136687	1.603	0.432534	0.833223	1.74459	1.67774	0.0243386	-0.615123	-0.484658	3590.41	3207.94
1767	0.610133	0.67718	-0.515859	-1.52241	-0.69951	0.142316	1.00379	0.277588	1.29447	1.86425	1.752	-0.172014	-0.588739	-0.506006	3608.03	3267.08
1768	0.493519	0.706555	-0.378507	-1.62622	-0.596479	0.112697	0.461409	0.457693	1.10477	1.73321	1.95313	-0.162341	-0.564716	-0.625923	3626.73	3327.35
1769	0.759263	0.87797	-0.354852	-1.70394	-0.57936	0.120162	0.525855	0.620585	1.02841	1.81951	2.15345	-0.139514	-0.647377	-0.52901	3642.5	3393.48
1770	0.524147	0.560026	-0.463645	-1.78861	-0.636336	0.112187	0.0778368	0.513101	0.946435	2.06232	2.00092	-0.0919183	-0.607635	-0.656093	3657.02	3462.08
1771	0.278635	0.565112	-0.381448	-1.84292	-0.773882	0.0687313	-0.132344	0.549128	1.19672	2.03392	1.93727	-0.146332	-0.498261	-0.650303	3671.79	3535.08
1772	0.256297	0.636952	-0.333144	-1.85015	-0.826963	0.00386203	-0.610081	0.68007	1.08598	2.01092	1.83251	-0.0976685	-0.622704	-0.642665	3691.32	3593.67
1773	0.175224	0.748451	-0.36691	-1.82698	-0.776967	0.0575722	-0.859399	0.487357	1.32199	1.99738	1.89158	-0.106565	-0.721258	-0.775085	3701.09	3681.56
1774	0.154354	0.731464	-0.381485	-1.92533	-0.582107	-0.0140347	-0.994298	0.47466	1.30627	1.83252	1.93826	-0.107869	-0.471552	-0.739629	3701.09	3769.45
1775	0.185257	0.815111	-0.190505	-1.82396	-0.839189	0.228611	-1.20804	0.47502	1.18179	1.78491	2.02777	-0.0299908	-0.643602	-0.783682	3705.91	3866.98
1776	0.0399878	0.733822	-0.230836	-1.83593	-0.746334	0.0630158	-1.30562	0.438431	1.41861	1.69945	1.57853	0.0609084	-0.607772	-0.760625	3715.72	3972.35
1777	0.160924	0.718659	-0.111668	-1.95933	-0.68227	0.244667	-1.32854	0.377489	1.74378	1.81652	1.67995	-0.170184	-0.816779	-0.71467	3720.62	4121
1778	0.082148	0.857014	-0.281444	-2.08163	-0.696166	-0.0299658	-1.14122	0.531815	1.34571	1.54963	1.56728	-0.0859387	-0.662489	-0.842565	3720.62	4277.25
1779	0.11507	0.81916	-0.193552	-1.87046	-0.634222	-0.0224671	-1.53265	0.346863	1.45891	1.54307	1.65117	-0.1333	-0.720131	-0.728268	3730.39	4453.03
1780	-0.127763	0.703947	-0.226219	-2.0415	-0.82812	-0.118007	-1.47173	0.228482	1.53278	1.68653	1.51006	-0.135577	-0.694212	-0.830795	3734.73	4643.99
1781	-0.194119	0.639415	-0.186385	-1.98509	-0.75637	-0.108391	-1.5186	0.276005	1.39982	1.70654	1.38677	0.00709379	-0.699034	-0.706484	3754.26	4850.15
1782	-0.0864221	0.534701	-0.0780702	-2.01028	-0.691945	-0.0865169	-1.45752	0.265147	1.6273	1.66705	1.30245	-0.147841	-0.627052	-0.762352	3765.74	5031.08
1783	-0.186304	0.568215	-0.0914113	-1.96984	-0.632693	-0.0100044	-1.61292	0.171682	1.78451	1.66142	1.50322	-0.125614	-0.849483	-0.759306	3775.5	5178.74
1784	-0.122453	0.513652	-0.0557149	-1.93775	-0.719932	-0.104838	-1.57412	0.374889	1.69097	1.46918	1.22709	-0.123144	-0.859405	-0.60799	3779.21	5322.15
1785	-0.167337	0.472228	0.084585	-2.0523	-0.66178	-0.123418	-1.46291	0.272241	1.89974	1.36967	1.2318	-0.0809369	-0.779287	-0.645542	3788.98	5429.57
1786	-0.256777	0.50052	0.0574552	-1.83058	-0.673133	0.0568451	-1.65647	0.24898	1.80121	1.33415	1.02746	0.0362897	-0.729085	-0.475885	3779.21	5536.99
1787	-0.288039	0.535658	0.130956	-1.92661	-0.457802	-0.152734	-1.66944	0.375802	1.71066	1.4808	0.952812	0.0283764	-0.676822	-0.584513	3782.98	5623.82
1788	-0.344331	0.527816	0.382411	-1.88296	-0.671831	-0.0944356	-1.75664	0.255259	1.75352	1.56117	0.923274	-0.0789567	-0.783302	-0.555964	3788.98	5722.53
1789	-0.329531	0.340026	0.413017	-1.77885	-0.629654	-0.0963255	-1.77773	0.258178	1.81353	1.47804	1.03172	0.119396	-0.771101	-0.657923	3779.21	5810.42
1790	-0.226457	0.29473	0.286603	-2.0997	-0.652228	0.0912579	-1.71577	0.193046	1.5502	1.62126	1.11975	0.0637535	-0.94334	-0.630974	3785.72	5885.28
1791	-0.408665	0.659363	0.360712	-1.96862	-0.413115	-0.0436451	-1.63137	0.401221	1.59856	1.5518	0.925537	-0.00488461	-0.674817	-0.414117	3784.02	5961.95
1792	-0.220089	0.324898	0.545768	-2.02201	-0.387294	-0.122385	-1.6519	0.426866	1.6447	1.44294	0.954623	-0.0440792	-0.599415	-0.423887	3774.21	6030.38
1793	-0.356469	0.248848	0.782685	-1.97763	-0.492394	-0.127539	-1.68967	0.40013	1.26799	1.57045	0.749828	-0.0752669	-0.90981	-0.502858	3779.21	6122.91
1794	-0.379732	0.397502	0.669317	-2.109	-0.592243	-0.146464	-1.63351	0.379374	1.26989	1.64019	0.843074	-0.0871677	-0.878205	-0.497287	3769.45	6191.27
1795	-0.351232	0.277811	0.858241	-2.07291	-0.410548	-0.149196	-1.62904	0.605081	1.18238	1.54907	0.919759	-0.115538	-0.892716	-0.473866	3764.43	6264.72
1796	-0.315715	0.78965	1.11048	-2.07343	-0.392657	0.100012	-1.64511	0.506127	1.34897	1.70341	0.735853	0.0307262	-0.849126	-0.545787	3759.68	6337.75
1797	-0.357233	0.201538	1.20979	-2.04672	-0.549854	0.147142	-1.60795	0.50271	1.15649	1.73771	0.721205	-0.139626	-0.792449	-0.571057	3759.68	6406.11
1798	-0.178271	0.327012	1.64405	-2.05142	-0.379397	-0.173142	-1.51941	0.702118	1.04915	1.76597	0.752441	-0.00714327	-0.727773	-0.502032	3752.5	6484.5
1799	-0.419413	0.354007	1.97873	-2.17153	-0.192868	-0.1958	-1.63226	0.620855	1.12837	1.51762	0.567044	-0.0671513	-0.654451	-0.575953	3749.92	6562.35
1800	-0.436722	0.363778	2.43396	-2.16425	-0.313431	-0.198883	-1.53575	0.593721	1.01564	1.49712	0.850978	-0.214058	-0.702737	-0.505695	3744.56	6626.39
1801	-0.501389	0.350096	2.93635	-2.20331	-0.460175	-0.0564783	-1.5037	0.779421	0.87617	1.82148	0.704245	-0.166714	-0.770727	-0.552689	3740.15	6708.83
1802	-0.42455	0.369428	3.25274	-2.13461	-0.520614	-0.119181	-1.4189	0.800217	0.910237	1.54201	0.724431	-0.229445	-0.798642	-0.557469	3733.88	6776.32
1803	-0.387437	0.353684	3.91688	-2.1085	-0.278014	-0.00102601	-1.59569	0.859154	1.01684	1.69139	0.710106	-0.164773	-0.812597	-0.556121	3730.39	6855.31
1804	-0.535424	0.309014	4.17679	-2.18962	-0.495229	-0.105703	-1.4615	0.632269	0.970863	1.81888	0.991612	-0.220122	-0.707252	-0.554358	3720.62	6943.2
1805	-0.471951	0.381064	4.86793	-2.18642	-0.472026	0.0510882	-1.33209	0.646054	0.930192	1.77404	0.983256	-0.222481	-0.630535	-0.491757	3710.85	7011.56
1806	-0.459834	0.512505	5.21995	-2.10076	-0.50814	-0.00380118	-1.41268	0.718869	0.95724	1.59252	0.55868	-0.253029	-0.806533	-0.466268	3701.27	7093.12
1807	-0.337042	0.413589	5.26241	-2.1341	-0.574375	0.0670095	-1.45006	0.822702	0.81244	1.63865	0.722929	-0.214594	-0.618635	-0.539884	3696.75	7173.23
1808	-0.596409	0.316113	5.67981	-2.23779	-0.556088	0.0390459	-1.4452	0.658654	0.748983	1.49249	0.597143	-0.162558	-0.645485	-0.49655	3685.63	7254.88
1809	-0.544461	0.253019	5.87198	-2.06916	-0.67204	0.206026	-1.52165	0.490204	0.776886	1.41233	0.368502	-0.14961	-0.665906	-0.585491	3668.85	7347.09
1810	-0.573871	0.406662	6.19248	-2.07847	-0.697532	0.215174	-1.40318	0.567514	0.858447	1.44155	0.7872	-0.13706	-0.550186	-0.390342	3671.79	7421.71
1811	-0.576525	0.3648	6.29988	-2.31834	-0.673083	0.184812	-1.33885	0.612758	0.989087	1.67285	0.64112	-0.0942447	-0.631261	-0.539579	3652.26	7519.36
1812	-0.542768	0.434103	6.56159	-2.32933	-0.668025	0.229583	-1.21352	0.483499	0.776938	1.49002	0.236578	-0.185801	-0.733004	-0.604262	3628.54	7611.73
1813	-0.611531	0.397176	6.53787	-2.30689	-0.64945	0.451741	-1.31986	0.477774	0.598115	1.61549	0.26824	-0.137347	-0.564972	-0.590028	3613.2	7704.91
1814	-0.469565	0.344037	5.96804	-2.3318	-0.645739	0.641833	-1.32011	0.65379	0.507374	1.49296	0.210521	-0.168854	-0.406725	-0.608442	3593.67	7812.32
1815	-0.470259	0.425989	5.85585	-2.37318	-0.757274	0.310315	-1.17884	0.612471	0.374492	1.38797	0.212746	-0.151739	-0.668621	-0.616893	3579.02	7900.21
1816	-0.721115	0.242563	4.58259	-2.25366	-0.767778	0.349479	-0.99819	0.433967	0.165935	1.21782	0.0543149	-0.206948	-0.735434	-0.420624	3549.73	7997.87
1817	-0.64474	0.484814	3.88151	-2.43079	-0.854195	0.308586	-1.10766	0.394128	-0.134083	1.56225	-0.0246253	-0.202626	-0.891437	-0.640286	3525.31	8115.05
1818	-0.547321	0.255305	4.2614	-2.49623	-0.791261	0.32636	-0.731017	0.479491	0.149864	1.20781	-0.168138	-0.11089	-0.813218	-0.634808	3496.02	8212.71
1819	-0.619199	0.339862	3.24799	-2.51461	-0.657648	0.348585	-0.567933	0.539214	-0.277307	1.28818	-0.0482445	-0.266269	-0.87244	-0.671732	3476.48	8329.89
1820	-0.708698	0.314499	2.68894	-2.48263	-0.736555	0.424526	-0.163756	0.875063	-0.463663	1.11221	-0.228887	-0.281203	-0.863067	-0.521534	3447.19	8437.31
1821	-0.660581	0.355384	1.96937	-2.65278	-0.515145	0.288632	0.428803	0.957861	-0.675574	1.51116	-0.0728875	-0.310406	-0.974596	-0.643718	3417.89	8564.26
1822	-0.59469	0.414705	1.45032	-2.42891	-0.695377	0.474168	0.668642	1.2197	-0.484025	1.19449	-0.253906	-0.254397	-0.873253	-0.570091	3320.24	8915.82
1823	-0.674313	0.414124	1.24141	-2.57903	-0.691818	0.339347	0.733747	1.43156	-0.565734	1.07387	-0.13339	-0.248999	-0.82305	-0.572691	3242.11	9208.78
1824	-0.596211	0.455714	0.775229	-2.5101	-0.75225	0.338064	0.972479	1.96031	-0.676151	1.04035	-0.218525	-0.277398	-0.862609	-0.718709	3183.52	9404.09
1825	-0.657367	0.496832	0.320327	-2.36905	-0.751033	0.330469	1.24077	2.19597	-0.702499	1.03858	-0.222047	-0.17058	-0.908772	-0.67412	3144.46	9511.51
1826	-0.553657	0.34222	0.226507	-2.41323	-0.577857	0.275098	1.30647	2.64832	-0.609452	0.938866	-0.24044	-0.265962	-0.908469	-0.579373	3105.4	9609.16
1827	-0.62857	0.383684	0.0355321	-2.33099	-0.66936	0.18469	1.61441	3.25407	-0.49154	1.10368	-0.274526	-0.242451	-0.968545	-0.567638	3066.34	9687.28
1828	-0.516858	0.351133	0.111592	-2.42087	-0.528388	0.491547	2.21641	3.1134	-0.494526	0.94732	-0.234492	-0.297827	-0.863929	-0.577349	3017.51	9765.41
1829	-0.448659	0.49027	-0.129496	-2.28266	-0.631254	0.0543651	2.14565	3.79245	-0.377268	1.05189	-0.43127	-0.285291	-0.90572	-0.551625	2978.45	9824
1830	-0.601186	0.47651	-0.265298	-2.3213	-0.571548	-0.0231635	2.44793	4.1779	-0.388126	0.930954	-0.340865	-0.244526	-0.835062	-0.52756	2917.57	9897.23
1831	-0.663962	0.696129	-0.281543	-2.16065	-0.592118	-0.0086029	2.41613	4.5324	-0.186981	0.905746	-0.221838	-0.199211	-0.824552	-0.489182	2867.77	9963.97
1832	-0.511434	0.456161	-0.42281	-2.15012	-0.725336	-0.128384	2.29896	4.72438	-0.234217	0.999162	-0.233628	-0.27945	-0.687273	-0.462253	2822.2	10019.3
1833	-0.500747	0.350223	-0.452367	-2.09642	-0.665115	-0.223508	2.6107	4.63992	-0.402235	0.682216	-0.346957	-0.312008	-0.669159	-0.55698	2773.38	10077.9
1834	-0.712564	0.438921	-0.368436	-2.21546	-0.714516	0.00393753	3.21598	5.00914	-0.369693	0.903384	-0.471422	-0.296985	-0.765069	-0.543149	2724.55	10126.7
1835	-0.539664	0.44686	-0.442749	-2.08844	-0.714463	-0.228941	3.71393	4.94699	-0.141007	0.837742	-0.322534	-0.198883	-0.945928	-0.508618	2675.72	10175.6
1836	-0.672855	0.546156	-0.529347	-2.03332	-0.735056	-0.221139	4.10978	5.23309	-0.20475	0.888248	-0.414231	-0.262188	-0.775713	-0.232555	2626.89	10234.1
1837	-0.572831	0.386332	-0.442593	-2.15573	-0.59374	-0.355833	4.25939	5.55293	-0.128823	0.784736	-0.27975	-0.232757	-0.791472	-0.412945	2578.07	10283
1838	-0.668873	0.476801	-0.524157	-2.20614	-0.700384	-0.438413	4.43098	5.51341	-0.450952	0.746106	-0.448585	-0.294277	-0.793153	-0.448586	2539.01	10341.6
1839	-0.559429	0.380902	-0.588806	-2.10184	-0.563681	-0.458035	4.81676	6.03751	-0.106166	0.664038	-0.323134	-0.291036	-0.70418	-0.378446	2487.74	10405
1840	-0.583306	0.448674	-0.593839	-1.95338	-0.766172	-0.43195	4.13174	6.18493	-0.0209356	0.635447	-0.304425	-0.255409	-0.60571	-0.337672	2431.59	10468.5
1841	-0.626903	0.475682	-0.603786	-1.98679	-0.485406	-0.427062	4.2548	6.13856	-0.144728	0.583743	-0.31915	-0.265894	-0.618618	-0.366336	2392.52	10517.3
1842	-0.705242	0.383332	-0.609411	-2.09437	-0.606854	-0.458747	4.3692	6.35923	-0.211235	0.592135	-0.345758	-0.250424	-0.720085	-0.325476	2343.7	10595.5
1843	-0.671762	0.498082	-0.523014	-2.16853	-0.718626	-0.453656	4.31044	6.50153	-0.0539106	0.442797	-0.294535	-0.223904	-0.810248	-0.357542	2282.66	10688.2
1844	-0.682005	0.481907	-0.604705	-2.30118	-0.642879	-0.480577	5.40543	6.22707	-0.26636	0.688536	-0.149157	-0.242718	-0.643919	-0.322371	2255.81	10761.5
1845	-0.74644	0.506242	-0.562545	-2.25206	-0.586465	-0.431902	7.13022	5.99285	-0.362664	0.535209	-0.340313	-0.16106	-0.596101	-0.258195	2206.98	10868.9
1846	-0.687002	0.401688	-0.591744	-2.05159	-0.656132	-0.404674	5.56071	5.96138	-0.445202	0.3603	-0.419689	-0.132558	-0.729106	-0.0707699	2177.69	10947
1847	0.126693	-0.521102	-0.817636	4.07967	-0.502695	-0.416578	-0.199913	-0.604551	-1.13299	-1.60827	-0.831634	-0.213435	-0.0625571	-0.585685	3115.16	673.813
1848	0.245333	-0.687522	-0.822731	4.11339	-0.578457	-0.380206	-0.415745	-0.838499	-1.11854	-1.75534	-0.790377	-0.251402	-0.24586	-0.622857	3163.99	800.763
1849	0.0888058	-0.709309	-0.822669	4.03337	-0.558118	-0.38047	-0.389714	-0.921111	-1.18924	-1.82077	-0.802209	-0.233843	-0.158409	-0.574955	3212.82	917.948
1850	0.354002	-0.689226	-0.813416	4.09642	-0.446613	-0.432314	-0.357573	-0.946194	-1.10461	-1.59613	-0.82397	-0.236125	-0.041345	-0.666426	3251.88	1025.37
1851	0.298652	-0.637569	-0.67719	4.23356	-0.469322	-0.39879	-0.589037	-0.890451	-1.06293	-1.60243	-0.704552	-0.0373707	-0.127679	-0.532167	3286.06	1137.67
1852	0.441677	-0.654031	-0.732119	4.17274	-0.548944	-0.422653	-0.537228	-0.981529	-1.06333	-1.53751	-0.765692	-0.211657	-0.028476	-0.708742	3320.24	1249.97
1853	0.346283	-0.5637	-0.748496	4.00834	-0.632613	-0.419516	-0.609814	-0.812641	-0.981352	-1.39108	-0.511039	-0.202102	-0.0211324	-0.620002	3349.53	1357.39
1854	0.366584	-0.589952	-0.670916	3.91419	-0.506538	-0.413356	-0.719443	-0.822138	-1.01193	-1.4662	-0.646845	-0.199903	0.163647	-0.60124	3373.95	1455.05
1855	0.75107	-0.511986	-0.803929	3.76304	-0.575513	-0.393619	-0.853328	-0.809381	-0.792421	-1.29339	-0.395916	-0.214342	0.0085515	-0.605292	3394.29	1551.89
1856	0.486215	-0.575593	-0.796204	3.50331	-0.616971	-0.34688	-0.741186	-0.784414	-0.713756	-1.28583	-0.441351	-0.202138	0.118298	-0.681549	3411.38	1647.1
1857	0.658973	-0.519733	-0.707127	3.33666	-0.501251	-0.25208	-0.590093	-0.773864	-0.718335	-1.31294	-0.479009	-0.169577	0.00394657	-0.584619	3423.86	1746.92
1858	0.639213	-0.461199	-0.705515	3.35234	-0.584187	-0.33441	-0.591988	-0.642398	-0.700181	-1.20584	-0.392866	-0.227291	-0.0492036	-0.459655	3437.42	1855.43
1859	0.714882	-0.359936	-0.632576	3.08261	-0.532382	-0.317954	-0.217296	-0.685357	-0.579567	-0.884653	-0.12232	-0.165668	-0.0289459	-0.334732	3442.12	1943.68
1860	0.831468	-0.313805	-0.723603	2.84412	-0.399474	-0.153562	-0.226814	-0.60023	-0.446598	-0.738905	-0.0961136	0.0840718	-0.175008	-0.629082	3447.19	2040.97
1861	1.08872	-0.240698	-0.688625	2.49299	-0.399172	-0.0572241	0.0152447	-0.547231	-0.173738	-0.583721	0.281904	-0.131287	-0.0990765	-0.602022	3447.19	2138.62
1862	0.859848	0.0856187	-0.597128	2.13012	-0.25628	-0.0985877	0.508123	-0.467262	-0.370177	-0.439552	0.163938	-0.157151	0.101445	-0.415775	3447.19	2246.04
1863	1.11494	0.0971479	-0.643295	1.83024	-0.487422	0.0392415	0.83489	-0.425051	-0.231594	-0.161612	0.209017	0.0238575	-0.0809029	-0.202763	3452.06	2329.1
1864	1.28649	-0.0885501	-0.638079	1.35256	-0.348753	0.137325	0.606054	-0.300117	-0.165794	-0.0920205	0.455537	-0.0619883	-0.0690592	-0.603245	3456.95	2412.06
1865	1.21702	-0.0529464	-0.648077	1.19335	-0.233407	0.13554	0.874528	-0.333465	-0.0462095	0.0080986	0.749003	-0.0894842	0.0502984	-0.531579	3466.72	2490.18
1866	1.35426	-0.0229253	-0.518624	0.838293	-0.488764	0.0863461	1.09164	-0.210796	0.0126933	0.222179	0.489518	-0.096179	-0.159982	-0.498664	3476.48	2568.3
1867	1.15334	0.175182	-0.606568	0.507588	-0.409671	0.16267	3.15469	-0.263587	0.00319508	0.393331	0.688697	-0.0715699	-0.188155	-0.286586	3489.51	2636.12
1868	1.02951	0.339821	-0.608236	0.361139	-0.37119	0.148897	2.78889	0.213927	0.149403	0.64178	0.802087	-0.143684	-0.221031	-0.263666	3505.78	2705.02
1869	1.20113	0.259036	-0.602809	0.0749757	-0.37236	0.149004	1.43572	-0.0913241	0.403974	0.814773	1.04072	-0.137913	-0.304221	-0.498471	3525.31	2763.61
1870	1.20542	0.409467	-0.476991	-0.0973421	-0.338016	0.339027	1.27343	-0.165508	0.48339	1.21556	1.11496	-0.155116	-0.432289	-0.457793	3531.82	2827.09
1871	1.37164	0.251773	-0.531393	-0.188568	-0.345588	0.26036	1.34878	-0.0249787	0.578301	1.24171	1.53039	-0.178454	-0.296313	-0.568796	3558.77	2892.89
1872	0.929385	0.357384	-0.404899	-0.657839	-0.259501	0.190423	1.2905	0.200295	0.557412	1.22023	1.48806	-0.135443	-0.444963	-0.33321	3577.98	2951.35
1873	0.834851	0.479289	-0.481667	-0.647935	-0.328454	0.22124	1.29275	0.128928	0.535702	1.22653	1.44034	-0.17239	-0.51097	-0.536293	3595.97	3005.45
1874	0.569779	0.491085	-0.55495	-0.942337	-0.596906	0.535425	1.16572	0.190383	0.632401	1.43915	1.61468	-0.0708714	-0.394172	-0.593572	3616.96	3063.71
1875	0.921569	0.455109	-0.393608	-1.16186	-0.41984	0.143193	1.2746	0.118975	0.715098	1.29664	1.64625	0.0685379	-0.707805	-0.453506	3637.24	3130.56
1876	0.647368	0.612821	-0.458673	-1.38764	-0.621182	0.0281056	1.27722	0.386913	0.897376	1.61081	1.61922	-0.0533122	-0.493173	-0.417652	3656.33	3185.96
1877	0.530568	0.665145	-0.395585	-1.42087	-0.596404	0.0844573	0.941236	0.411172	0.990377	1.83201	1.91787	-0.159752	-0.538794	-0.651324	3681.56	3251.88
1878	0.456902	0.490191	-0.405342	-1.65917	-0.451561	0.406199	0.65245	0.333614	0.921731	1.71789	2.1693	-0.225827	-0.669296	-0.546269	3692.83	3302.59
1879	0.52626	0.64432	-0.306249	-1.74732	-0.636632	0.00497822	0.324459	0.446916	0.994408	1.65112	1.95333	-0.214461	-0.738106	-0.388113	3710.85	3369.07
1880	0.453392	0.491537	-0.397912	-1.66477	-0.647665	0.0545303	0.192578	0.450321	1.36956	1.74391	2.18366	-0.173266	-0.822257	-0.584253	3725.5	3431.32
1881	0.555532	0.650403	-0.420761	-1.79662	-0.673575	0.0435796	0.0773126	0.566796	1.18675	2.00118	1.93604	-0.120004	-0.792773	-0.6351	3740.15	3496.02
1882	0.432759	0.537737	-0.362762	-1.74585	-0.673387	0.0303853	-0.356828	0.50515	1.19445	2.17715	1.93154	-0.156291	-0.743508	-0.673832	3743.41	3574.14
1883	0.283033	0.751654	-0.409027	-1.90928	-0.775703	0.0147856	-0.605571	0.496403	1.26585	1.6959	1.74183	-0.0732293	-0.761271	-0.715105	3759.68	3642.5
1884	0.101113	0.616922	-0.240204	-1.93249	-0.811173	-0.0158417	-0.956796	0.602463	1.07807	1.69381	2.0379	-0.166667	-0.67523	-0.6338	3769.45	3730.39
1885	0.137686	0.620335	-0.264456	-1.96134	-0.780601	-0.00904222	-0.942546	0.517555	1.20161	1.59448	1.63784	-0.114061	-0.618941	-0.709019	3769.45	3828.04
1886	0.106983	0.529282	-0.252134	-1.90254	-0.720554	-0.0520315	-1.20402	0.296059	1.21556	1.73228	1.69674	-0.141137	-0.780499	-0.827614	3769.45	3945.22
1887	0.137342	0.69061	-0.263908	-1.72752	-0.724063	-0.0198864	-1.13145	0.216834	1.32715	1.76027	1.89339	-0.149523	-0.712165	-0.839076	3779.21	4062.41
1888	0.0635143	0.861641	-0.216521	-1.93437	-0.668677	-0.127118	-1.29656	0.368704	1.38973	1.81338	1.59127	-0.113444	-0.840069	-0.704226	3774.33	4207.4
1889	0.0622228	0.707386	-0.241384	-1.94483	-0.709581	-0.115636	-1.46745	0.429029	1.68797	1.59662	1.59065	-0.143207	-0.666952	-0.72372	3779.21	4394.43
1890	-0.00427184	0.582226	-0.208824	-1.77019	-0.735706	0.211587	-1.36153	0.46993	1.59966	1.56284	1.60033	-0.119345	-0.757564	-0.642101	3798.74	4589.74
1891	0.00457242	0.649882	0.0695551	-1.88038	-0.599389	-0.0509639	-1.39697	0.316366	1.55726	1.59634	1.44165	-0.127309	-0.826149	-0.751447	3808.51	4814.35
1892	0.06761	0.501224	-0.0556244	-1.91249	-0.786104	-0.0464607	-1.52796	0.420587	1.6328	1.64811	1.23317	-0.13088	-0.773151	-0.720473	3822.61	4985.78
1893	-0.21899	0.51552	0.117838	-1.99368	-0.702048	-0.0894873	-1.47508	0.200615	1.59436	1.35609	1.34738	-0.105246	-0.895044	-0.729523	3834.01	5149.35
1894	-0.0730156	0.392619	0.164414	-1.81709	-0.723039	-0.132607	-1.5601	0.388155	1.55157	1.5039	1.19058	-0.129274	-0.811861	-0.552377	3842.14	5277.66
1895	-0.195404	0.746287	0.10883	-1.86959	-0.604666	-0.141458	-1.59938	0.194064	1.78886	1.36525	1.33601	-0.128285	-0.76684	-0.546903	3847.57	5410.03
1896	-0.19854	0.442373	0.163115	-1.93407	-0.711411	-0.164924	-1.57606	0.251602	1.80148	1.65104	1.31177	-0.0688522	-0.801186	-0.590995	3847.57	5507.69
1897	-0.285094	0.506814	0.213029	-1.89472	-0.546657	-0.0562155	-1.52305	0.133293	1.70945	1.50681	0.916579	0.0604841	-0.740871	-0.499492	3852.43	5610.25
1898	-0.332389	0.47278	0.394297	-1.87255	-0.235044	0.0333349	-1.52468	0.214626	1.76614	1.63131	0.907718	-0.0883772	-0.820228	-0.488599	3847.57	5703
1899	-0.188281	0.383546	0.320236	-1.74872	-0.541833	-0.00236402	-1.63016	0.172832	1.89136	1.58078	1.45363	0.000370294	-0.772366	-0.566149	3847.57	5800.65
1900	-0.4047	0.464106	0.3912	-1.9362	-0.611168	-0.158213	-1.46445	0.357792	1.7215	1.4055	1.10844	0.041541	-0.706923	-0.493354	3847.57	5878.77
1901	-0.230831	0.592263	0.456828	-2.09057	-0.391155	-0.1582	-1.59304	0.371346	1.68569	1.43241	0.905792	0.0886103	-0.76667	-0.41178	3847.57	5956.9
1902	-0.353966	0.453821	0.638463	-1.8385	-0.56679	-0.0724695	-1.65947	0.428499	1.60312	1.37452	1.06608	0.0528645	-0.897761	-0.502064	3847.57	6035.02
1903	-0.316028	0.360026	0.678486	-1.87485	-0.471927	-0.15421	-1.59934	0.379268	1.31633	1.25328	0.784799	0.0414179	-0.712116	-0.464701	3838.3	6103.35
1904	-0.362776	0.22635	0.85415	-1.98439	-0.582522	-0.176907	-1.53079	0.614858	1.29643	1.48595	0.837148	0.0385402	-0.74444	-0.498051	3837.8	6191.27
1905	-0.318694	0.285741	0.853109	-2.01583	-0.422062	-0.167544	-1.54749	0.303302	1.4619	1.69199	0.768428	-0.00224609	-0.803739	-0.555014	3837.8	6259.63
1906	-0.322956	0.397971	1.22149	-2.05032	-0.58068	-0.0290083	-1.46394	0.428328	1.22309	1.52562	0.76916	-0.110237	-0.828551	-0.522445	3824.06	6332.68
1907	-0.400999	0.250262	1.50911	-2.10547	-0.300313	-0.160043	-1.59619	0.646107	1.18515	1.73829	0.880549	-0.0928058	-0.983381	-0.325311	3825.56	6410.31
1908	-0.234216	0.350927	1.84344	-2.10685	-0.434793	-0.0420953	-1.587	0.398989	1.18144	1.58275	0.810099	-0.175233	-0.857835	-0.487582	3824.78	6490.74
1909	-0.25374	0.310023	2.30496	-2.02487	-0.544139	-0.0926904	-1.44666	0.577487	1.40907	1.68559	0.70752	-0.158594	-0.773793	-0.412985	3821.62	6549.31
1910	-0.342304	0.688676	2.65895	-2.26738	-0.597458	-0.106121	-1.37491	0.605962	1.0257	1.75302	0.862194	-0.0162713	-0.81593	-0.506837	3808.42	6624.35
1911	-0.375909	0.293465	3.20993	-2.09885	-0.539654	-0.175793	-1.44299	0.606451	1.03622	1.68022	0.672039	-0.182208	-0.85043	-0.493261	3808.51	6708.83
1912	-0.58487	0.237422	3.37988	-1.99762	-0.427539	-0.151941	-1.44084	0.922852	1.00731	1.74887	0.628487	-0.205634	-0.842132	-0.209791	3805.06	6771.61
1913	-0.279832	0.283497	4.14033	-2.3034	-0.444809	-0.13325	-1.18273	0.567728	0.926891	1.72225	0.840662	-0.199009	-0.826853	-0.543597	3803.55	6850.7
1914	-0.363097	0.364431	4.76131	-2.27257	-0.465365	-0.0690611	-1.4493	0.629384	0.934162	1.8348	0.834966	-0.156699	-0.793844	-0.530384	3798.74	6933.44
1915	-0.56443	0.462964	5.55991	-2.22063	-0.495806	-0.00140167	-1.43691	0.907415	0.94255	2.03216	0.696701	-0.156474	-0.592667	-0.429061	3782.01	7001.21
1916	-0.226726	0.347448	5.59881	-2.223	-0.463392	-0.00536044	-1.28633	0.719215	0.978402	1.60412	0.592926	-0.218791	-0.718469	-0.658003	3779.21	7079.92
1917	-0.529231	0.235697	5.98639	-2.10574	-0.43066	-0.0117883	-1.34607	0.550432	0.866655	1.78546	0.32046	-0.224914	-0.609795	-0.252765	3772.29	7168.21
1918	-0.426682	0.345659	6.64597	-2.01178	-0.525741	0.0563639	-1.44881	0.595306	0.957806	1.67659	0.542966	-0.157112	-0.704154	-0.484327	3759.68	7255.7
1919	-0.522053	0.363748	6.39803	-2.20199	-0.685649	0.0919801	-1.49502	0.581022	0.829097	1.68163	0.442295	-0.0775964	-0.660326	-0.631002	3749.92	7333.82
1920	-0.473375	0.392695	6.61584	-2.14858	-0.614027	0.579891	-1.43192	0.395701	0.894348	1.48208	0.548463	-0.188129	-0.755404	-0.478602	3730.39	7421.71
1921	-0.449378	0.239737	7.02917	-2.06906	-0.612821	0.241249	-1.34283	0.541038	0.828644	1.71098	0.198517	-0.177216	-0.682901	-0.606876	3720.62	7519.36
1922	-0.60671	0.479305	5.92358	-2.28606	-0.630649	0.203313	-1.29142	0.425994	0.872992	1.54262	0.327837	-0.16325	-0.560121	-0.352068	3706.49	7611.92
1923	-0.555699	0.394789	6.05853	-2.2713	-0.662851	0.226109	-1.08792	0.613436	0.565955	1.72369	0.311843	-0.161072	-0.536095	-0.520999	3691.32	7704.91
1924	-0.62977	0.346742	5.74667	-2.30454	-0.550509	0.211931	-0.970454	0.60833	0.451335	1.43137	0.0716133	-0.199918	-0.804282	-0.521152	3671.79	7812.32
1925	-0.563119	0.32673	5.3347	-2.39922	-0.656394	0.404514	-1.09938	0.426573	0.0963382	1.28097	0.200204	-0.227635	-0.657454	-0.654119	3642.5	7909.98
1926	-0.682508	0.317583	4.79715	-2.50257	-0.715407	0.203469	-0.917781	0.63133	-0.015116	1.29196	0.126649	-0.178119	-0.772811	-0.561768	3627.85	8012.52
1927	-0.766784	0.224537	4.34727	-2.4626	-0.782295	0.190683	-0.825068	0.578305	-0.0242066	1.18939	-0.186065	-0.244971	-0.784915	-0.581219	3598.55	8124.82
1928	-0.728389	0.210761	3.90848	-2.59111	-0.61917	0.280328	-0.567906	0.337161	-0.253362	1.40955	-0.11581	-0.224552	-0.710138	-0.631375	3564.37	8222.47
1929	-0.704409	0.293807	3.1491	-2.54179	-0.687853	0.282948	-0.0640685	0.661007	-0.254016	1.08095	-0.209342	-0.196099	-0.707923	-0.378808	3544.84	8329.89
1930	-0.665782	0.418838	2.55297	-2.67085	-0.697017	0.273406	0.321885	0.774435	-0.530375	1.1221	-0.138341	-0.306871	-0.926346	-0.644998	3515.55	8447.08
1931	-0.648647	0.530629	2.13126	-2.59429	-0.687854	0.342742	0.531524	0.828358	-0.692622	1.14468	-0.238342	-0.304616	-0.851399	-0.589584	3476.48	8574.03
1932	-0.683141	0.433077	1.41559	-2.28064	-0.521081	0.204477	0.725218	1.34475	-0.675252	0.896968	-0.20847	-0.262561	-0.940774	-0.571985	3417.89	8837.69
1933	-0.702286	0.712249	0.991379	-2.56404	-0.598335	0.316663	1.16755	1.71239	-0.766313	0.990813	-0.223563	-0.291577	-0.994542	-0.637258	3359.3	9120.89
1934	-0.655836	0.339719	0.759274	-2.58487	-0.749357	0.3052	1.22675	1.84939	-0.774975	0.934198	-0.0913652	-0.284673	-0.957317	-0.623216	3300.71	9325.96
1935	-0.699462	0.416701	0.382642	-2.45839	-0.680697	0.194705	1.3767	2.13946	-0.48671	1.08554	-0.290332	-0.260467	-0.987122	-0.396071	3271.41	9452.91
1936	-0.53985	0.352587	0.214302	-2.53955	-0.667829	0.142797	2.10023	2.64553	-0.81353	1.15937	-0.273025	-0.252489	-0.825884	-0.689627	3239.67	9557.89
1937	-0.603303	0.677404	0.0685856	-2.477	-0.71646	0.26916	2.59269	2.99375	-0.707292	0.987861	-0.257951	-0.245512	-1.00979	-0.573301	3193.29	9657.99
1938	-0.547913	0.493597	-0.0412695	-2.38681	-0.543145	0.143711	2.30647	3.32289	-0.596422	0.881189	-0.192806	-0.25432	-0.913237	-0.534394	3154.23	9745.88
1939	-0.562384	0.35916	-0.196013	-2.2901	-0.645191	-0.0323709	2.46527	3.97933	-0.529935	0.874579	-0.398456	-0.294928	-0.883367	-0.535087	3105.4	9814.23
1940	-0.294162	0.404938	-0.280892	-2.25621	-0.614262	-0.130216	2.3535	4.38602	-0.463086	0.884496	-0.251005	-0.243677	-0.888853	-0.478951	3066.34	9892.36
1941	-0.439432	0.575448	-0.345969	-2.23155	-0.581901	-0.11803	2.51305	4.77762	-0.156925	0.886292	-0.314134	-0.295072	-0.889168	-0.427953	3007.02	9965.78
1942	-0.488058	0.550614	-0.253065	-2.25073	-0.54384	-0.246523	2.74458	4.76757	-0.20202	0.8196	-0.236722	-0.280652	-0.941117	-0.540209	2975.92	10033.9
1943	-0.603604	0.448138	-0.452812	-2.18165	-0.674089	-0.299932	3.16636	5.11128	-0.230679	0.897949	-0.281536	-0.259143	-0.846874	-0.418126	2939.39	10097.4
1944	-0.631245	0.386593	-0.364384	-2.17738	-0.568446	-0.152278	3.41756	5.19606	-0.342527	0.644584	-0.495046	-0.296657	-0.814382	-0.422655	2871.03	10165.8
1945	-0.500355	0.435408	-0.515761	-2.05304	-0.579959	-0.332576	3.79281	5.38308	-0.341616	0.59875	-0.334482	-0.318205	-0.744685	-0.454882	2822.2	10234.1
1946	-0.543477	0.516417	-0.542585	-2.144	-0.637142	-0.329477	4.44971	5.23962	-0.228834	0.580903	-0.430354	-0.320714	-0.818046	-0.571292	2773.38	10292.7
1947	-0.591356	0.440656	-0.424388	-2.17063	-0.64655	-0.412711	4.57497	5.43338	-0.333866	0.63181	-0.418874	-0.118399	-0.808837	-0.359297	2724.55	10341.6
1948	-0.5746	0.431844	-0.575539	-2.2556	-0.692884	-0.450625	4.42787	5.47745	-0.338736	0.616235	-0.405749	-0.30836	-0.705137	-0.537272	2646.43	10409.9
1949	-0.659545	0.611257	-0.461803	-2.25965	-0.714638	-0.424064	4.99358	5.95354	-0.181662	0.75398	-0.367758	-0.221568	-0.852434	-0.463199	2617.13	10468.5
1950	-0.502209	0.360624	-0.596206	-1.9057	-0.618651	-0.466192	4.44651	6.30378	0.0475318	0.534774	-0.246917	-0.267045	-0.699011	-0.367549	2558.54	10536.9
1951	-0.694099	0.478007	-0.536779	-2.26263	-0.677845	-0.442489	4.44701	6.49759	-0.150125	0.678535	-0.373011	-0.224844	-0.713882	-0.4305	2509.71	10605.2
1952	-0.670158	0.458967	-0.604725	-2.11033	-0.783247	-0.424765	4.49326	6.45412	-0.153862	0.355818	-0.404595	-0.13837	-0.71377	-0.363619	2460.88	10673.6
1953	-0.599152	0.426439	-0.594333	-2.24309	-0.692172	-0.378174	4.69077	6.69829	0.0750186	0.658456	-0.397556	-0.276829	-0.581845	-0.430419	2392.52	10751.7
1954	-0.658486	0.441326	-0.408567	-2.00422	-0.619626	-0.463912	4.96851	6.30516	0.0131633	0.667582	-0.0709398	-0.265661	-0.737664	-0.348256	2353.46	10839.6
1955	-0.637243	0.746699	-0.548747	-2.21642	-0.596346	-0.469461	6.59822	6.31559	-0.348999	0.670588	-0.415609	-0.258665	-0.679899	-0.314035	2333.93	10947
1956	0.238283	-0.720089	-0.823908	4.21138	-0.398035	-0.406166	-0.102075	-0.861598	-1.26674	-1.69215	-0.667326	-0.245211	-0.248757	-0.545968	3203.05	664.048
1957	0.148712	-0.629359	-0.826128	4.06063	-0.429175	-0.402194	-0.498256	-0.815073	-1.2244	-1.53543	-0.778236	-0.0882543	-0.133123	-0.632833	3247	790.998
1958	0.261762	-0.725977	-0.763543	4.17535	-0.480204	-0.294797	-0.526945	-1.00519	-1.11743	-1.54955	-0.698886	-0.231352	-0.0693663	-0.708956	3281.18	888.652
1959	0.163004	-0.551867	-0.806956	4.01525	-0.612507	-0.307847	-0.597721	-0.917755	-0.971575	-1.55727	-0.701945	-0.241114	-0.131694	-0.673304	3310.47	996.071
1960	0.250657	-0.706147	-0.805131	4.11974	-0.504917	-0.365099	-0.643582	-0.832465	-1.05518	-1.55407	-0.653836	-0.147252	-0.0514015	-0.680899	3349.53	1123.02
1961	0.229407	-0.639589	-0.807748	4.11822	-0.407936	-0.355478	-0.639103	-0.906356	-1.11707	-1.56894	-0.793603	-0.162478	-0.163805	-0.546919	3378.83	1230.44
1962	0.355973	-0.664579	-0.801204	4.14091	-0.556797	-0.406605	-0.798363	-0.912012	-0.933839	-1.53196	-0.554593	-0.153496	-0.188069	-0.573224	3408.13	1337.86
1963	0.457452	-0.655979	-0.740763	3.94118	-0.558054	-0.352204	-0.856138	-0.802207	-0.855842	-1.40677	-0.662624	-0.21302	-0.118605	-0.630444	3430.91	1429
1964	0.433486	-0.576292	-0.70494	3.82798	-0.525452	-0.366773	-0.776993	-0.964602	-0.791248	-1.29573	-0.448466	-0.238887	-0.0290058	-0.699121	3447.19	1533.17
1965	0.500665	-0.628006	-0.793114	3.65462	-0.556938	-0.390227	-1.00544	-0.795758	-0.752108	-1.46434	-0.512847	-0.154666	-0.0623438	-0.408005	3466.72	1630.82
1966	0.620544	-0.589938	-0.778029	3.65813	-0.627687	0.121055	-0.842112	-0.841022	-0.69632	-1.31944	-0.513051	-0.181673	-0.171091	-0.599178	3476.48	1718.71
1967	0.506099	-0.38345	-0.652423	3.55447	-0.552931	-0.332444	-0.5684	-0.844479	-0.569862	-1.13342	-0.453848	-0.225214	-0.00857389	-0.612074	3486.25	1826.13
1968	0.615934	-0.405485	-0.634541	3.13444	-0.577676	-0.35552	-0.450267	-0.706305	-0.682511	-1.02679	-0.240141	-0.227406	-0.0378609	-0.607206	3492.35	1925.82
1969	0.800206	-0.372915	-0.602474	2.92534	-0.571632	-0.246707	-0.167837	-0.657376	-0.518479	-0.862197	-0.128183	-0.195947	0.076523	-0.527032	3496.02	2021.44
1970	1.04499	-0.0933753	-0.646608	2.65212	-0.585889	-0.0630378	0.0297926	-0.601109	-0.443337	-0.732922	0.0211645	0.29536	0.101722	-0.455667	3500.08	2110.14
1971	0.8848	-0.237362	-0.682531	2.47497	-0.520014	-0.134506	0.181681	-0.494983	-0.405853	-0.508943	0.0559219	-0.178887	0.101978	-0.68327	3502.12	2219.19
1972	1.21409	-0.18316	-0.569816	2.0701	-0.523766	-0.0297662	0.489093	-0.469012	-0.137662	-0.298894	0.0747133	-0.193591	-0.146575	-0.475332	3505.78	2304.64
1973	1.28764	-0.099884	-0.55669	1.75768	-0.315016	0.121248	0.455407	-0.378265	-0.185312	-0.155309	0.476003	-0.146532	0.0228468	-0.501029	3510.52	2388.04
1974	1.18183	-0.0956645	-0.628593	1.37284	-0.46088	0.0202119	0.845806	-0.349786	0.0136972	0.0597995	0.523947	-0.0536115	-0.19942	-0.599769	3518.8	2467.39
1975	1.08423	0.144969	-0.622712	0.98678	-0.389941	0.0544506	1.09217	-0.438671	-0.124266	0.0996316	0.503094	-0.153592	-0.19016	-0.498147	3535.08	2539.01
1976	1.08092	0.0804083	-0.615178	0.823838	-0.24244	0.0570989	1.5841	-0.375152	0.259851	0.108608	0.557865	-0.156424	-0.0964269	-0.323905	3544.84	2617.13
1977	1.05667	0.259677	-0.54087	0.24515	-0.399624	0.150176	2.76446	-0.0397188	0.134342	0.702825	0.699523	-0.181641	-0.174382	-0.169547	3558.95	2682.05
1978	1.29748	0.256327	-0.514526	0.0572538	-0.481926	0.278739	2.32739	-0.028787	0.369998	0.801686	1.04613	-0.12141	-0.338876	-0.403892	3577.9	2751.01
1979	1.33316	0.369714	-0.597478	-0.264953	-0.397017	0.203716	1.54566	-0.0238	0.253784	0.910917	1.52571	-0.0811992	-0.290384	-0.319969	3595.84	2812.44
1980	1.13372	0.305783	-0.580485	-0.276159	-0.48041	0.175029	1.54196	0.0740068	0.438752	0.986865	1.25279	-0.181115	-0.47172	-0.427139	3614.7	2872.88
1981	0.967843	0.469964	-0.364055	-0.336762	-0.314007	0.206795	1.50145	0.0510361	0.563488	1.15048	1.16995	-0.0044027	-0.389864	-0.456952	3634.23	2931.5
1982	0.993415	0.325496	-0.548411	-0.553741	-0.274494	0.094181	1.4016	0.154959	0.474035	1.27028	1.43767	-0.110181	-0.36652	-0.408016	3656.02	2995.16
1983	0.96083	0.458278	-0.540369	-0.77054	-0.408172	0.0270402	1.4458	0.182529	0.523589	1.52508	1.29103	-0.189429	-0.459703	-0.338234	3675.86	3049.25
1984	0.858402	0.496363	-0.452747	-1.02646	-0.392799	0.0507597	1.32149	0.276362	0.90372	1.42651	1.49888	-0.112543	-0.360401	-0.386858	3695.83	3111.03
1985	0.762024	0.418552	-0.266516	-1.25629	-0.522672	0.0895087	1.18402	0.268153	1.01434	1.68126	1.61347	-0.171437	-0.638338	-0.414264	3714.34	3168.07
1986	0.464699	0.606647	-0.48864	-1.42153	-0.60056	0.0256139	0.896486	0.392179	0.771319	1.61928	1.83717	-0.170472	-0.554671	-0.598782	3734.45	3225.03
1987	0.77273	0.57812	-0.488645	-1.58261	-0.685198	0.0977956	0.65356	0.401108	0.90873	1.70939	1.61345	-0.180332	-0.603118	-0.35574	3753.61	3278.64
1988	0.378036	0.654507	-0.465261	-1.46059	-0.620801	0.0616382	0.581993	0.369414	0.864872	1.66017	1.7978	-0.136744	-0.725583	-0.441566	3769.45	3344.65
1989	0.519656	0.826547	-0.361004	-1.47342	-0.654838	0.0471503	0.543504	0.480654	0.967672	1.60954	1.73481	-0.16581	-0.767933	-0.461452	3788.98	3408.13
1990	0.134872	0.689935	-0.324691	-1.65038	-0.727205	0.0377898	0.159016	0.577711	1.03874	1.65566	2.05891	0.242691	-0.551476	-0.412584	3800.25	3468.59
1991	0.532693	0.607194	-0.413853	-1.97464	-0.712489	-0.0153313	-0.0132145	0.671146	1.06366	1.97044	1.87324	-0.182121	-0.706353	-0.663936	3813.02	3540.71
1992	0.380405	0.567475	-0.39799	-1.82683	-0.752515	-0.0404951	0.00314176	0.442328	1.11095	1.78072	1.84961	-0.205925	-0.672344	-0.699052	3821.53	3613.2
1993	0.163659	0.704261	-0.23138	-1.80141	-0.684231	0.349252	-0.640973	0.412683	1.21497	1.99304	1.97573	-0.0875338	-0.71307	-0.722284	3828.04	3691.32
1994	0.183144	0.675035	-0.281169	-1.96733	-0.814747	0.0248269	-0.967688	0.702537	1.15118	1.82143	1.82856	-0.203075	-0.578673	-0.589819	3832.9	3779.25
1995	0.25335	0.894734	-0.200879	-1.81667	-0.861576	0.0132078	-1.03487	0.405685	1.46072	1.75966	1.8762	-0.172907	-0.760881	-0.736394	3837.8	3876.87
1996	0.118632	0.650197	-0.298003	-1.82065	-0.763111	-0.0320631	-1.1595	0.312257	1.538	1.80597	1.67903	-0.173751	-0.632961	-0.591291	3837.8	4013.58
1997	-0.0489679	0.528526	-0.160633	-1.9949	-0.821107	0.0647385	-1.29349	0.272687	1.38749	1.7723	1.58013	-0.167254	-0.832521	-0.753444	3837.8	4140.53
1998	-0.128455	0.645244	-0.0664129	-1.84898	-0.744363	-0.0630185	-1.24763	0.308887	1.27865	1.7044	1.38838	-0.105243	-0.808555	-0.670089	3842.63	4311.85
[truncated: 7,162 more rows]
