# Supplementary material for: Spatial-ID: a cell typing method for spatially resolved transcriptomics via transfer learning and spatial embedding
Source: Nat Commun. 2022 Dec 10;13:7640. doi: 10.1038/s41467-022-35288-0 (PMC9741613; doi:10.1038/s41467-022-35288-0)
Supplement: Supplementary file 4 — Source Data [file 41467_2022_35288_MOESM4_ESM.zip › NCOMMS-22-24196B Source Data/figures_source_data/Figure_source_data_notes.xlsx]

## Sheet: sheet
Figures	Micrographs	Terms	Source data
Figure 1	Fig. 1a	Reference scRNA-seq dataset	figures_source_data/mop/sc_adata_df.csv
	Fig. 1 stage 2	SRT dataset	figures_source_data/mop/demo/st_slice153.csv
Figure 2	Fig. 2b	ground truth	figures_source_data/mop/st_adata_df.csv
	Fig. 2c	cellpred by Spatial-ID	figures_source_data/mop/st_adata_df.csv
	Fig. 2d	ground truth of slice153	figures_source_data/mop/demo/st_slice153.csv
	Fig. 2e	prediction of Spatial-ID for slice153	figures_source_data/mop/demo/st_slice153.csv
	Fig. 2f	The comparison of cell type annotation accuracy	figures_source_data/mop/mop_acc.csv
	Fig. 2g	confusion matrix of Spatial-ID	figures_source_data/mop/st_adata_df.csv
	Fig. 2h	The ground truth of L5 ET, L5/6 NP, L6 CT and L6b neurons, and the prediction of Spatial-ID and the control methods	figures_source_data/mop/demo/st_slice153.csv
	Fig. 2i	The neighborhood complexity and purity.	figures_source_data/mop/st_adata_df.csv
	Fig. 2j	Simulations of different gene dropout rates	figures_source_data/mop/acc_curve_wrt_dropout.csv figures_source_data/mop/demo_dp/st_slice153.csv figures_source_data/mop/mop_drop.5_acc.csv figures_source_data/mop/st_adata_drop.5_df
	Fig. 2k	new class discover	figures_source_data/mop/new_class_discover_df.csv
Figure 3	Fig. 3b	ground truth	figures_source_data/hpr/st_adata_df.csv
	Fig. 3c	cellpred by Spatial-ID	figures_source_data/hpr/st_adata_df.csv
	Fig. 3d	3D spatial organization of the ground truth and predictions of Spatial-ID and control methods.	figures_source_data/hpr/demo/sample3_all.csv
	Fig. 3e	The comparison of cell type annotation accuracy	figures_source_data/hpr/hpr_acc.csv
	Fig. 3f	confusion matrix of Spatial-ID and control methods.	figures_source_data/hpr/st_adata_df.csv
Figure 4	Fig. 4a	ground truth	figures_source_data/testis/st_adata_df.csv
	Fig. 4b	cellpred by Spatial-ID	figures_source_data/testis/st_adata_df.csv
	Fig. 4c	The comparison of cell type annotation accuracy	figures_source_data/testis/testis_acc.csv
	Fig. 4d	a wild-type sample	figures_source_data/testis/demos/st_sample_demo_wt.csv
	Fig. 4e	an ob/ob sample	figures_source_data/testis/demos/st_sample_demo_dm.csv
	Fig. 4f	The average time cost per sample of Spatial-ID and control methods for mouse spermatogenesis dataset.	Supplementary Table, runtime sheet
	Fig. 4g	The running efficiency analysis	figures_source_data/testis/runtime_test.csv
Figure 5	Fig. 5a	The comparison of cell type annotation accuracy.	figures_source_data/nsclc/nsclc_acc.csv
	Fig. 5b	ground truth	figures_source_data/nsclc/st_adata_df.csv
	Fig. 5c	ground truth of sample 9	figures_source_data/nsclc/demo/st_sample_demo1.csv
	Fig. 5d	prediction of Spatial-ID and control methods for sample 9	figures_source_data/nsclc/demo/st_sample_demo1.csv
	Fig. 5e	prediction of Spatial-ID for sample 9	figures_source_data/nsclc/new_class_discover_df.csv
	Fig. 5f	unassigned cells of sample 9	figures_source_data/nsclc/new_class_discover_df.csv
	Fig. 5g	clusters of unassigned cells in sample 9	figures_source_data/nsclc/new_class_discover_df.csv
	Fig. 5h	new class cell types.	figures_source_data/nsclc/new_class_discover_df.csv
Figure 6	Fig. 6b	Cell type annotation of Spatial-ID for the 3 adjacent sections	figures_source_data/bgi/fig6_data.xlsx figures_source_data/bgi/fig6b_6h_6j_6i_6k_ext9a_CellTypeLocation.xlsx figures_source_data/bgi/fig6h_6i_6j_ext9c_hotspot_models.xlsx
	Fig. 6c	the composition of excitatory neurons, inhibitory neurons and non-neuronal cells	figures_source_data/bgi/fig6_data.xlsx figures_source_data/bgi/fig6b_6h_6j_6i_6k_ext9a_CellTypeLocation.xlsx figures_source_data/bgi/fig6h_6i_6j_ext9c_hotspot_models.xlsx
	Fig. 6d	cell type organization among distinct brain regions of the 3 sections	figures_source_data/bgi/fig6_data.xlsx figures_source_data/bgi/fig6b_6h_6j_6i_6k_ext9a_CellTypeLocation.xlsx figures_source_data/bgi/fig6h_6i_6j_ext9c_hotspot_models.xlsx
	Fig. 6e	Spatial organization of the cortical pyramidal neurons	figures_source_data/bgi/fig6_data.xlsx figures_source_data/bgi/fig6b_6h_6j_6i_6k_ext9a_CellTypeLocation.xlsx figures_source_data/bgi/fig6h_6i_6j_ext9c_hotspot_models.xlsx
	Fig. 6f	the gene expression specificity of typical marker genes	figures_source_data/bgi/fig6_data.xlsx figures_source_data/bgi/fig6b_6h_6j_6i_6k_ext9a_CellTypeLocation.xlsx figures_source_data/bgi/fig6h_6i_6j_ext9c_hotspot_models.xlsx
	Fig. 6g	Spatial distributions of selected marker genes	figures_source_data/bgi/fig6_data.xlsx figures_source_data/bgi/fig6b_6h_6j_6i_6k_ext9a_CellTypeLocation.xlsx figures_source_data/bgi/fig6h_6i_6j_ext9c_hotspot_models.xlsx
	Fig. 6i	The spatial gene patterns consist of region-specific genes from diverse identified cell types	figures_source_data/bgi/fig6_data.xlsx figures_source_data/bgi/fig6b_6h_6j_6i_6k_ext9a_CellTypeLocation.xlsx figures_source_data/bgi/fig6h_6i_6j_ext9c_hotspot_models.xlsx
Supplementary Figure 1	Supplementary Fig. 1a	Spatial organization of ground truth and predictions for all cell types in slice153.	figures_source_data/mop/demo/st_slice153.csv
	Supplementary Fig. 1b	Spatial organization of ground truth and predictions for Intra-telencephalic neurons (L2/3 IT, L4/5 IT, L5 IT, L6 IT and L6 IT Car3) in slice153.	figures_source_data/mop/demo/st_slice153.csv
	Supplementary Fig. 1c	Spatial organization of ground truth and predictions for Inhibitory neurons (Lamp5, Pvalb, Sncg, Sst and Vip) in slice153.	figures_source_data/mop/demo/st_slice153.csv
Supplementary Figure 2	Supplementary Fig. 2a	The comparison of mean weighted F1 score.	figures_source_data/mop/mop_f1.csv
	Supplementary Fig. 2b	The neighborhood complexity	figures_source_data/mop/st_adata_df.csv
	Supplementary Fig. 2c	The neighborhood purity	figures_source_data/mop/st_adata_df.csv
	Supplementary Fig. 2d	The confusion matrixes of the control methods.	figures_source_data/mop/st_adata_df.csv
	Supplementary Fig. 2e	ground truth of the sample (slice153).	figures_source_data/mop/new_class_discover_df.csv
	Supplementary Fig. 2f	prediction of Spatial-ID for the sample (slice153).	figures_source_data/mop/new_class_discover_df.csv
	Supplementary Fig. 2g	clusters of unassigned cells in slice153	figures_source_data/mop/new_class_discover_df.csv
Supplementary Figure 3		Neighborhood complexity of each cell type in mouse primary motor cortex dataset measured by MERFISH	figures_source_data/mop/st_adata_df.csv
Supplementary Figure 4		Neighborhood purity of each cell type in mouse primary motor cortex dataset measured by MERFISH	figures_source_data/mop/st_adata_df.csv
Supplementary Figure 5	Supplementary Fig. 5a	The comparison of mean weighted F1 score at different gene dropout rates	figures_source_data/mop/f1_curve_wrt_dropout.csv
	Supplementary Fig. 5b	The comparison of mean weighted F1 score at 0.5 gene dropout rate	figures_source_data/mop/mop_drop.5_f1.csv
	Supplementary Fig. 5c	The confusion matrixes of the control methods at 0.5 gene dropout rate.	figures_source_data/mop/st_adata_drop.5_df
	Supplementary Fig. 5d	Spatial organization of ground truth and predictions of different cell typing methods at 0.5 gene dropout rate	figures_source_data/mop/demo_dp/st_slice153.csv
Supplementary Figure 6	Supplementary Fig. 6a	The slice at Bregma -0.29	figures_source_data/hpr/demo/st_sample3_demo1.csv
	Supplementary Fig. 6b	The slice at Bregma -0.14	figures_source_data/hpr/demo/st_sample3_demo2.csv
Supplementary Figure 7	Supplementary Fig. 7a	Additional comparisons of mean weighted F1 score for the mouse hypothalamic preoptic region dataset.	figures_source_data/hpr/hpr_f1.csv
	Supplementary Fig. 7b	Additional comparisons of mean weighted F1 score for the mouse spermatogenesis dataset.	figures_source_data/testis/testis_f1.csv
	Supplementary Fig. 7c	Additional comparisons of mean weighted F1 score for the NSCLC dataset.	figures_source_data/nsclc/nsclc_f1.csv
	Supplementary Fig. 7e	The effect of spatial information (neighbor cells) on the mouse hypothalamic preoptic region dataset.	figures_source_data/hpr/hpr_neighbor_cells.csv
Supplementary Figure 8		Data processing of the mouse brain hemisphere, and cell number distributions of identified cell types across 3 sections.	figures_source_data/bgi/extend_8.xlsx
Supplementary Figure 9		Additional spatial gene patterns and spatial heatmap of top scored genes.	figures_source_data/bgi/extend_9.xlsx figures_source_data/bgi/fig6b_6h_6j_6i_6k_ext9a_CellTypeLocation.xlsx figures_source_data/bgi/fig6h_6i_6j_ext9c_hotspot_models.xlsx
