# Supplementary material for: Spatial-ID: a cell typing method for spatially resolved transcriptomics via transfer learning and spatial embedding
Source: Nat Commun. 2022 Dec 10;13:7640. doi: 10.1038/s41467-022-35288-0 (PMC9741613; doi:10.1038/s41467-022-35288-0)
Supplement: Supplementary file 4 — Source Data [file 41467_2022_35288_MOESM4_ESM.zip › NCOMMS-22-24196B Source Data/figures_source_data/hpr/demo/sample3_all.csv]

	x	y	z	Cell_label	Spatial-ID	Pseudo_class	Tangram	Cell2location	SciBet	Cell-ID	ScNym	Scmap	SingleR	Seruat v3
1bfaf195-52c1-494a-b038-bef533d44939	5.3826130000002195	67.05328999999983	260.0	Endothelial	Endothelial	Endothelial	Mature OD	Endothelial	Astrocytes	Immature OD	Endothelial	unassigned	Endothelial	Endothelial
c40703a4-961d-4ea8-bd5f-a426a947d6a0	18.37006800000063	25.508774999999787	260.0	Inhibitory	Excitatory	Excitatory	Inhibitory	Inhibitory	Excitatory	Inhibitory	Inhibitory	unassigned	Excitatory	Inhibitory
f499cde0-0952-49f3-a654-a9daa214d5fb	27.801342000000204	81.67356899999959	260.0	Inhibitory	Inhibitory	Inhibitory	Inhibitory	Astrocytes	Ependymal	Inhibitory	Inhibitory	unassigned	Mature OD	Inhibitory
daf15504-68b4-4dd8-b149-565c8600f599	26.402885000000424	184.0934669999997	260.0	Inhibitory	Inhibitory	Inhibitory	Inhibitory	Inhibitory	Excitatory	Inhibitory	Inhibitory	Inhibitory	Excitatory	Inhibitory
eb86f9ee-ccae-4acd-8d42-e70707b2f283	32.54672800000026	36.62157500000012	260.0	Mature OD	Mature OD	Mature OD	Mature OD	Mature OD	Mature OD	Inhibitory	Mature OD	Mature OD	Mature OD	Mature OD
ad224b97-38f3-4450-9e3e-a15255ad6946	37.29125200000044	18.443084	260.0	Mature OD	Mature OD	Mature OD	Mature OD	Mature OD	Mature OD	Inhibitory	Mature OD	Mature OD	Mature OD	Mature OD
2857f356-e9cc-41ae-b62d-39e2d0a0c359	37.451993000000584	100.35695299999998	260.0	Endothelial	Mural	Mural	Inhibitory	Mural	Mural	Endothelial	Mural	unassigned	Mural	Mural
4737a854-e741-40ff-9e91-a72b7e3eafae	44.45788300000049	142.1876910000001	260.0	Inhibitory	Inhibitory	Inhibitory	Inhibitory	Excitatory	Excitatory	Inhibitory	Inhibitory	unassigned	Immature OD	Inhibitory
c37e13a1-08e4-418d-9051-a670611bc2cf	46.73787500000026	49.297857999999906	260.0	Excitatory	Inhibitory	Inhibitory	Inhibitory	Astrocytes	Excitatory	Inhibitory	Inhibitory	unassigned	Immature OD	Inhibitory
0d0e3b35-349d-4f14-9ee4-ed6a6d461848	49.376309000000674	169.62169300000005	260.0	Endothelial	Endothelial	Endothelial	Endothelial	Endothelial	Endothelial	Immature OD	Endothelial	unassigned	Endothelial	Endothelial
7beea579-27d4-4fcc-bfc8-b62b24b4b3f9	56.699584000000414	71.92281400000002	260.0	Inhibitory	Excitatory	Excitatory	Inhibitory	Excitatory	Excitatory	Excitatory	Excitatory	Excitatory	Excitatory	Excitatory
bd33cde7-9c60-4d8a-a02f-48b168111a4e	58.55483100000038	2.470139999999901	260.0	Endothelial	Endothelial	Endothelial	Endothelial	Endothelial	Endothelial	Astrocytes	Endothelial	Endothelial	Endothelial	Endothelial
df54625f-7d9a-438b-8b82-082578217987	59.457126000000244	163.4831589999999	260.0	Inhibitory	Inhibitory	Ependymal	Inhibitory	Excitatory	Excitatory	Endothelial	Inhibitory	unassigned	Excitatory	Inhibitory
bbd2ae94-95e2-4b12-8ede-5b07b91046b3	60.67961200000036	125.42863999999963	260.0	Mature OD	Mature OD	Mature OD	Mature OD	Mature OD	Endothelial	Inhibitory	Mature OD	Mature OD	Mature OD	Mature OD
4ac845ef-1b28-465e-9f55-c8f68ca60205	65.10291000000052	47.473219999999856	260.0	Inhibitory	Excitatory	Excitatory	Inhibitory	Excitatory	Excitatory	Inhibitory	Inhibitory	Excitatory	Excitatory	Inhibitory
d32fdb48-b18f-4179-b293-4e6d63c24354	74.63879100000031	57.53987700000016	260.0	Mature OD	Mature OD	Mature OD	Mature OD	Mature OD	Inhibitory	Inhibitory	Mature OD	Mature OD	Mature OD	Mature OD
a2614ba8-7a72-40b7-82dd-772793478d25	77.84973800000034	182.45566400000007	260.0	Mature OD	Mature OD	Mature OD	Mature OD	Mature OD	Mature OD	Immature OD	Mature OD	Mature OD	Mature OD	Mature OD
da8746e7-edaa-4c5f-8c5d-442167b682bf	79.80578600000035	126.06204600000001	260.0	Endothelial	Endothelial	Endothelial	Inhibitory	Endothelial	Endothelial	Inhibitory	Endothelial	Endothelial	Endothelial	Endothelial
1e4b3b78-058d-4794-b2a1-f9cb3bc51d23	84.9992470000002	80.03369999999995	260.0	Mature OD	Mature OD	Mature OD	Mature OD	Mature OD	Mature OD	Immature OD	Mature OD	Mature OD	Mature OD	Mature OD
0956bea6-499c-4cd0-b1e3-2792cfe866ad	101.59424700000045	185.89989500000001	260.0	Mature OD	Mature OD	Mature OD	Mature OD	Mature OD	Excitatory	Astrocytes	Mature OD	Mature OD	Mature OD	Mature OD
8c22f1a9-3439-4419-876a-3027728dc328	105.14412700000048	147.48459399999956	260.0	Inhibitory	Inhibitory	Inhibitory	Inhibitory	Inhibitory	Excitatory	Inhibitory	Inhibitory	Inhibitory	Excitatory	Inhibitory
ce9b1da5-c76c-4b6f-b96d-abd2b370112d	103.45224000000053	166.71132599999964	260.0	Inhibitory	Inhibitory	Inhibitory	Inhibitory	Inhibitory	Inhibitory	Inhibitory	Inhibitory	Inhibitory	Inhibitory	Inhibitory
8b276a84-aa93-40a6-ae48-c165c11e4c78	120.17682900000045	130.56227500000023	260.0	Inhibitory	Inhibitory	Inhibitory	Inhibitory	Inhibitory	Excitatory	Inhibitory	Inhibitory	unassigned	Astrocytes	Inhibitory
0c409e44-d131-41c6-9fb9-6c410a90c277	122.12410400000044	159.82622899999978	260.0	Inhibitory	Inhibitory	Inhibitory	Inhibitory	Inhibitory	Excitatory	Inhibitory	Inhibitory	unassigned	Astrocytes	Inhibitory
f1501d6a-8eb9-4697-a038-7da36b275795	130.21685000000025	156.28496799999994	260.0	Mature OD	Endothelial	Endothelial	Mature OD	Endothelial	Endothelial	Inhibitory	Mature OD	unassigned	Endothelial	Endothelial
af425dd9-a9ea-4fa9-9b84-d57cdb0dd799	136.75929300000053	114.97220099999959	260.0	Astrocytes	Astrocytes	Astrocytes	Mature OD	Astrocytes	Astrocytes	Inhibitory	Mature OD	unassigned	Astrocytes	Astrocytes
2915fe0b-b433-4fef-bcbc-52cf0cd30e8b	136.61222300000009	143.7929079999999	260.0	Microglia	Microglia	Microglia	Microglia	Microglia	Microglia	Excitatory	Microglia	unassigned	Microglia	Microglia
f6ee16d4-d65b-4c49-a3ae-839be6444a59	138.1094520000006	50.41486799999984	260.0	Astrocytes	Astrocytes	Astrocytes	Inhibitory	Astrocytes	Astrocytes	Immature OD	Endothelial	unassigned	Astrocytes	Astrocytes
dc9dac86-6e87-4c9f-b188-1c4a47cdc26d	145.06106000000045	146.81633899999997	260.0	Inhibitory	Inhibitory	Inhibitory	Inhibitory	Inhibitory	Excitatory	unassigned	Inhibitory	Inhibitory	Inhibitory	Inhibitory
6264ab52-62c9-4fbe-98bb-6bc51fb4191a	157.11893800000053	18.28287300000011	260.0	Astrocytes	Astrocytes	Astrocytes	Inhibitory	Astrocytes	Astrocytes	Immature OD	Astrocytes	unassigned	Astrocytes	Astrocytes
01e615bd-165a-4578-b25f-454367850060	164.17838500000016	59.92259800000011	260.0	Microglia	Microglia	Microglia	Microglia	Microglia	Microglia	Mature OD	Microglia	unassigned	Microglia	Microglia
097c298e-8de0-47ed-b440-3140d752c610	172.044441	42.15018599999985	260.0	Mature OD	Mature OD	Microglia	Mature OD	Mature OD	Excitatory	Inhibitory	Inhibitory	Mature OD	Mature OD	Mature OD
17c29ece-2a31-4722-8c3c-fe4ce63d247f	115.3905220000006	97.96145999999999	260.0	Inhibitory	Inhibitory	Inhibitory	Inhibitory	Inhibitory	Inhibitory	Endothelial	Inhibitory	unassigned	Excitatory	Inhibitory
ddb6a2a5-6452-4c3e-828b-049120c52c43	143.75527499999998	26.70419099999981	260.0	Inhibitory	Inhibitory	Inhibitory	Microglia	Microglia	Inhibitory	Inhibitory	Inhibitory	unassigned	Microglia	Inhibitory
6cff52d3-2fa2-4955-88b2-036c0f67cfba	171.49418200000036	176.03459599999996	260.0	Inhibitory	Inhibitory	Ependymal	Inhibitory	Excitatory	Excitatory	Astrocytes	Inhibitory	unassigned	Inhibitory	Inhibitory
6644f128-a87a-436f-9574-a0969da6432d	175.18086800000037	159.9610419999999	260.0	Inhibitory	Inhibitory	Inhibitory	Inhibitory	Excitatory	Excitatory	Inhibitory	Inhibitory	unassigned	Inhibitory	Inhibitory
9927f255-7ecc-4a0f-b606-b268d68677d9	181.46784400000024	42.80030600000009	260.0	Inhibitory	Inhibitory	Inhibitory	Inhibitory	Inhibitory	Excitatory	Inhibitory	Inhibitory	unassigned	Inhibitory	Inhibitory
72b4871f-b361-49d1-8fb2-c2bd169aba31	184.97791700000016	107.49391500000002	260.0	Microglia	Microglia	Microglia	Inhibitory	Microglia	Excitatory	Inhibitory	Microglia	unassigned	Microglia	Microglia
ecbf59ef-3299-4510-90cf-e57a3d24e660	20.892470000000685	13.831306999999924	260.0	Mature OD	Mature OD	Mature OD	Mature OD	Mature OD	Ependymal	Inhibitory	Mature OD	Mature OD	Mature OD	Mature OD
04279053-b39d-4ed5-bcea-48a8d59a611b	27.934809000000314	115.29331400000001	260.0	Astrocytes	Astrocytes	Astrocytes	Inhibitory	Astrocytes	Astrocytes	Inhibitory	Inhibitory	unassigned	Astrocytes	Inhibitory
cf9b9cab-bc2f-4e5f-ba55-7cfbb6bd9c77	71.59810700000025	174.360866	260.0	Endothelial	Mural	Mural	Inhibitory	Mural	Mural	Astrocytes	Mural	unassigned	Mature OD	Mural
fd12bac7-3e83-4ac1-9b3c-8d5bb4b07ad1	74.19843200000014	34.83072100000027	260.0	Inhibitory	Inhibitory	Inhibitory	Inhibitory	Excitatory	Excitatory	Inhibitory	Inhibitory	unassigned	Excitatory	Inhibitory
368fe2f4-670c-416b-862d-8b79506b1446	96.91543400000046	125.77738	260.0	Inhibitory	Inhibitory	Immature OD	Inhibitory	Immature OD	Excitatory	Inhibitory	Inhibitory	unassigned	Excitatory	Inhibitory
afa593e8-27a1-4517-87c1-a8c897eccc29	160.8060800000003	76.41229800000019	260.0	Mature OD	Microglia	Microglia	Mature OD	Mature OD	Mature OD	Astrocytes	Mature OD	Mature OD	Mature OD	Mature OD
553c740f-c9fd-4ea2-a710-aca9c9902309	181.41530400000056	185.52465600000005	260.0	Astrocytes	Astrocytes	Astrocytes	Astrocytes	Astrocytes	Astrocytes	Excitatory	Astrocytes	unassigned	Astrocytes	Astrocytes
48c07eb9-3708-4f14-ae40-4c04cd7fd3b1	160.91651300000058	47.19092899999987	260.0	Inhibitory	Astrocytes	Astrocytes	Inhibitory	Astrocytes	Astrocytes	Inhibitory	Mature OD	unassigned	Astrocytes	Astrocytes
750d2efc-e367-4da8-a218-9797a6c80cf6	68.33892300000025	7.463514000000032	260.0	Endothelial	Endothelial	Endothelial	Mature OD	Endothelial	Endothelial	Immature OD	Endothelial	unassigned	Endothelial	Endothelial
3935622f-4f21-4638-90b2-ff35b838aeca	189.35144300000047	178.14642300000014	260.0	Endothelial	Endothelial	Endothelial	Mature OD	Endothelial	Endothelial	Astrocytes	Endothelial	unassigned	Endothelial	Endothelial
573b285b-6a4a-413f-b866-a4ef3cd620d3	4.920374000000265	211.87349300000005	260.0	Endothelial	Endothelial	Endothelial	Endothelial	Endothelial	Endothelial	Excitatory	Endothelial	Endothelial	Endothelial	Endothelial
17d27e9b-b8a0-4fd5-af2c-743d94f6c6be	5.629920000000311	352.0769129999999	260.0	Astrocytes	Astrocytes	Astrocytes	Inhibitory	Astrocytes	Astrocytes	Inhibitory	Mature OD	unassigned	Astrocytes	Astrocytes
ef110497-b074-4a36-9a94-3ea7a74bd780	5.333307000000332	246.8214899999998	260.0	Inhibitory	Inhibitory	Inhibitory	Inhibitory	Inhibitory	Excitatory	Astrocytes	Inhibitory	unassigned	Mature OD	Inhibitory
6e5444b3-dece-430b-a5c5-9960f31fd197	7.671323000000029	376.65807799999993	260.0	Inhibitory	Inhibitory	Inhibitory	Inhibitory	Excitatory	Excitatory	Inhibitory	Inhibitory	unassigned	Excitatory	Inhibitory
61193e84-6b6d-47c2-94ab-e31768984c7a	11.069915000000492	346.7978899999998	260.0	Endothelial	Endothelial	Endothelial	Mature OD	Endothelial	Endothelial	Immature OD	Endothelial	Endothelial	Endothelial	Endothelial
262da8d5-01b7-4b95-8652-efcb5d50c141	14.120297000000392	269.660848	260.0	Astrocytes	Astrocytes	Astrocytes	Inhibitory	Astrocytes	Astrocytes	Inhibitory	Astrocytes	unassigned	Astrocytes	Astrocytes
21b82e62-d84d-4fbb-9bbf-52f3f67af0ad	16.60807300000033	255.0005189999997	260.0	Endothelial	Endothelial	Endothelial	Inhibitory	Endothelial	Endothelial	Astrocytes	Endothelial	Endothelial	Endothelial	Endothelial
e18b03da-0a9d-46d9-be55-b39c4048a5c2	21.793756000000485	375.1777629999997	260.0	Inhibitory	Inhibitory	Inhibitory	Inhibitory	Inhibitory	Inhibitory	Inhibitory	Inhibitory	unassigned	Inhibitory	Inhibitory
b3679eb7-700b-4275-af22-855c3039ea3e	28.11982500000022	276.1830960000002	260.0	Inhibitory	Inhibitory	Inhibitory	Inhibitory	Inhibitory	Inhibitory	Inhibitory	Inhibitory	Inhibitory	Inhibitory	Inhibitory
3e2ba4eb-3ffe-413f-8d2e-ca4b406484b0	38.73576200000025	286.1664780000001	260.0	Mature OD	Mature OD	Mature OD	Mature OD	Mature OD	Endothelial	Inhibitory	Mature OD	Mature OD	Mature OD	Endothelial
59cf3f65-543e-4c0a-9ca8-d92924dc07f4	40.40224100000023	313.4928319999999	260.0	Inhibitory	Inhibitory	Inhibitory	Inhibitory	Inhibitory	Excitatory	Inhibitory	Inhibitory	Inhibitory	Immature OD	Inhibitory
1ac5d468-2329-470c-824c-6c962836fb7c	51.61515800000052	349.8545259999996	260.0	Astrocytes	Astrocytes	Astrocytes	Inhibitory	Astrocytes	Astrocytes	Inhibitory	Mature OD	unassigned	Astrocytes	Astrocytes
e09a3b98-6e33-409a-bfd2-c7938068841f	52.63873300000023	304.8525489999997	260.0	Excitatory	Excitatory	Ependymal	Inhibitory	Excitatory	Excitatory	Excitatory	Inhibitory	unassigned	Astrocytes	Inhibitory
f9edd25b-f479-4b85-9ef3-cf7b0179b21b	64.31386100000054	313.649637	260.0	Endothelial	Endothelial	Endothelial	Inhibitory	Endothelial	Endothelial	Endothelial	Endothelial	Endothelial	Endothelial	Endothelial
c79c4002-17eb-412a-ac96-f280f2b1d379	74.19927000000052	249.98426100000006	260.0	Mature OD	Mature OD	Mature OD	Mature OD	Mature OD	Mature OD	Astrocytes	Mature OD	Mature OD	Mature OD	Mature OD
05de5471-4341-479d-8bfe-6802d9431912	76.58733700000039	276.8422730000002	260.0	Endothelial	Endothelial	Endothelial	Inhibitory	Endothelial	Endothelial	Endothelial	Endothelial	unassigned	Endothelial	Endothelial
d247d8f7-8003-4c37-b0a9-dfc0b1eb5d9e	85.96495900000036	350.0536189999998	260.0	Microglia	Microglia	Microglia	Microglia	Microglia	Microglia	Immature OD	Microglia	unassigned	Microglia	Microglia
fc913420-83e3-4b7d-a524-0b7571cb1a9e	102.55120600000055	212.4129539999999	260.0	Inhibitory	Inhibitory	Inhibitory	Inhibitory	Inhibitory	Excitatory	Inhibitory	Inhibitory	unassigned	Immature OD	Inhibitory
af6ecadc-f5aa-4110-830d-51fe1dafced4	105.38457200000039	303.73568799999975	260.0	Mature OD	Mature OD	Mature OD	Mature OD	Mature OD	Mature OD	Inhibitory	Mature OD	Mature OD	Mature OD	Mature OD
c28e6c64-621d-4c95-adcb-3f684f6beb51	105.30642600000056	327.73156599999993	260.0	Astrocytes	Astrocytes	Astrocytes	Inhibitory	Astrocytes	Astrocytes	Inhibitory	Mature OD	unassigned	Astrocytes	Astrocytes
f7da22bb-edcf-4b7b-9ef6-3bcfa5ef9089	111.90908300000046	361.68763999999965	260.0	Inhibitory	Inhibitory	Inhibitory	Inhibitory	Inhibitory	Inhibitory	Excitatory	Inhibitory	unassigned	Inhibitory	Inhibitory
ae15920c-b025-4632-a8d9-27f0a4c7ef32	119.15225400000054	259.0059699999997	260.0	Endothelial	Endothelial	Endothelial	Inhibitory	Endothelial	Endothelial	Astrocytes	Endothelial	Endothelial	Endothelial	Endothelial
5c0c390e-05ce-43f0-9e98-f6142d75676e	121.27350200000046	221.43603900000016	260.0	Inhibitory	Inhibitory	Inhibitory	Inhibitory	Inhibitory	Excitatory	Inhibitory	Inhibitory	unassigned	Excitatory	Inhibitory
49e0567d-7d15-43a7-a0e2-c42a59ae5622	123.71423000000004	359.04698899999994	260.0	Mature OD	Mature OD	Mature OD	Inhibitory	Mature OD	Mature OD	Inhibitory	Mature OD	Mature OD	Mature OD	Mature OD
d180c7da-2a32-4e92-96f3-008eaa2b0709	126.11955300000045	331.85125000000016	260.0	Immature OD	Immature OD	Immature OD	Immature OD	Immature OD	Immature OD	Immature OD	Immature OD	Immature OD	Immature OD	Immature OD
82271219-983d-412d-9527-25274f2169ef	127.34316000000035	365.76998200000025	260.0	Astrocytes	Astrocytes	Astrocytes	Inhibitory	Astrocytes	Astrocytes	Astrocytes	Mature OD	unassigned	Astrocytes	Astrocytes
c8bacfb9-9d26-43fb-8280-270b3b4a82a5	132.7811040000006	376.2272210000001	260.0	Inhibitory	Inhibitory	Inhibitory	Inhibitory	Inhibitory	Excitatory	Excitatory	Inhibitory	unassigned	Inhibitory	Inhibitory
23751af4-7a3c-4523-b045-cd14dc8404ed	139.46276500000022	267.66500099999985	260.0	Inhibitory	Astrocytes	Ependymal	Inhibitory	Inhibitory	Astrocytes	Inhibitory	Inhibitory	unassigned	Astrocytes	Inhibitory
c3004b5b-62d0-4dae-aaeb-f21314e09ab6	142.0285630000003	327.481988	260.0	Mature OD	Mature OD	Mature OD	Mature OD	Mature OD	Astrocytes	Astrocytes	Mature OD	Mature OD	Mature OD	Mature OD
84cc9a29-26b8-4097-9729-9005320fbe77	142.45318300000054	238.67335000000003	260.0	Mature OD	Mature OD	Mural	Mature OD	Mature OD	Ependymal	Excitatory	Mature OD	unassigned	Mature OD	Mature OD
03b95c6c-8fb9-4fe7-aef9-bd0802e9e54c	150.5400220000006	301.0663840000002	260.0	Inhibitory	Inhibitory	Inhibitory	Inhibitory	Inhibitory	Inhibitory	unassigned	Inhibitory	unassigned	Inhibitory	Inhibitory
4a7ab2cb-4921-41cc-ab0b-7bdd6a527ab9	152.4142010000005	223.14025500000025	260.0	Inhibitory	Astrocytes	Ependymal	Inhibitory	Inhibitory	Excitatory	Excitatory	Inhibitory	Inhibitory	Astrocytes	Endothelial
1a23ef25-c38a-4714-ab9b-90b9eb063ab2	158.21150400000033	230.43216200000006	260.0	Endothelial	Endothelial	Endothelial	Inhibitory	Endothelial	Endothelial	Astrocytes	Endothelial	Endothelial	Endothelial	Endothelial
44c498b7-3472-426f-8de0-defd4b1eef69	159.97135500000013	216.23660000000018	260.0	Endothelial	Endothelial	Endothelial	Inhibitory	Endothelial	Endothelial	Inhibitory	Endothelial	unassigned	Endothelial	Endothelial
fb81442a-b827-41da-b14b-f756b134c018	175.67575600000055	282.7166149999998	260.0	Excitatory	Inhibitory	Excitatory	Excitatory	Excitatory	Excitatory	Excitatory	Inhibitory	unassigned	Excitatory	Excitatory
5157b6a0-6c02-4c8a-948d-73f363a16328	179.08220000000028	241.86787700000014	260.0	Inhibitory	Immature OD	Inhibitory	Inhibitory	Inhibitory	Astrocytes	Inhibitory	Immature OD	unassigned	Immature OD	Astrocytes
76fbf0c5-0778-4e1e-afa1-25e1b9d8517f	179.7274070000003	292.240503	260.0	Inhibitory	Inhibitory	Inhibitory	Inhibitory	Inhibitory	Inhibitory	Inhibitory	Inhibitory	unassigned	Inhibitory	Inhibitory
228842df-9640-4787-8661-983a3e456924	3.11008400000037	293.5441780000001	260.0	Immature OD	Immature OD	Immature OD	Immature OD	Immature OD	Astrocytes	Inhibitory	Immature OD	unassigned	Immature OD	Immature OD
d9b61522-d1ae-4898-8f74-bcb3468c62ce	34.12098300000025	333.1245549999999	260.0	Astrocytes	Astrocytes	Astrocytes	Astrocytes	Astrocytes	Astrocytes	Inhibitory	Mature OD	unassigned	Astrocytes	Astrocytes
6eed2b83-9bcc-4542-9603-9c7bb03ef36a	50.889014000000316	238.63014599999997	260.0	Endothelial	Endothelial	Endothelial	Inhibitory	Endothelial	Endothelial	Inhibitory	Endothelial	Endothelial	Endothelial	Endothelial
f73f5eef-8925-4c0f-bb50-8b369538719d	77.09213800000043	268.008057	260.0	Endothelial	Endothelial	Endothelial	Inhibitory	Endothelial	Endothelial	Immature OD	Endothelial	Endothelial	Endothelial	Endothelial
66a58d64-900a-4bcd-bc4d-4ea9cd911d18	80.19898900000044	376.58504600000015	260.0	Endothelial	Endothelial	Endothelial	Inhibitory	Endothelial	Endothelial	Endothelial	Endothelial	Endothelial	Endothelial	Endothelial
9fedf60e-a057-4a1a-b412-673325eb4374	181.62718200000018	261.02729899999986	260.0	Excitatory	Inhibitory	Ependymal	Inhibitory	Excitatory	Excitatory	Inhibitory	Inhibitory	unassigned	Excitatory	Inhibitory
6a4d23b5-5415-4786-b7a3-0396f8a8eb3b	29.33534300000065	229.1667120000002	260.0	Inhibitory	Inhibitory	Inhibitory	Inhibitory	Inhibitory	Inhibitory	unassigned	Inhibitory	unassigned	Inhibitory	Inhibitory
f4ce1e2e-b84c-4d6f-bc67-f4342d44f58d	66.62984900000038	385.46353899999986	260.0	Inhibitory	Inhibitory	Inhibitory	Inhibitory	Inhibitory	Excitatory	Inhibitory	Inhibitory	Inhibitory	Inhibitory	Inhibitory
675c97d7-50ee-40e1-975b-cb9de359d155	76.85992300000044	303.1611710000002	260.0	Astrocytes	Astrocytes	Astrocytes	Inhibitory	Astrocytes	Astrocytes	Excitatory	Mature OD	unassigned	Astrocytes	Astrocytes
ee81707c-7e65-44cc-bcc7-b38473eec85d	139.39230100000032	217.03811099999984	260.0	Inhibitory	Inhibitory	Inhibitory	Inhibitory	Inhibitory	Astrocytes	Mural	Inhibitory	unassigned	Mature OD	Inhibitory
de7bfdbb-1af1-4246-93ae-60f575433576	171.6024970000003	353.73928000000024	260.0	Mature OD	Mature OD	Mature OD	Mature OD	Mature OD	Excitatory	Excitatory	Mature OD	Mature OD	Mature OD	Mature OD
6adc8a7a-eb9c-4d5a-b286-23f19d9c7b20	12.406781000000592	222.62822400000005	260.0	Mature OD	Mature OD	Mature OD	Mature OD	Mature OD	Mature OD	Inhibitory	Mature OD	Mature OD	Mature OD	Mature OD
31f4d271-5718-4057-bd77-d4231268f2b1	60.81013500000017	368.57520999999997	260.0	Endothelial	Endothelial	Endothelial	Mature OD	Endothelial	Endothelial	Astrocytes	Endothelial	unassigned	Endothelial	Endothelial
fdecddf6-4077-4f45-9978-e1ee2ac4cf55	130.95744700000023	262.8580969999998	260.0	Inhibitory	Inhibitory	Inhibitory	Inhibitory	Inhibitory	Immature OD	Inhibitory	Inhibitory	unassigned	Immature OD	Immature OD
8cea3a22-d637-4b27-b436-df8e9fd9b7e2	1.1116660000002412	503.9098939999999	260.0	Inhibitory	Inhibitory	Inhibitory	Inhibitory	Excitatory	Inhibitory	Astrocytes	Inhibitory	Inhibitory	Inhibitory	Inhibitory
d490b7b3-8c59-4f94-8099-3d42d52450ed	9.518558000000212	461.3053640000003	260.0	Excitatory	Excitatory	Excitatory	Mature OD	Excitatory	Excitatory	unassigned	Inhibitory	Inhibitory	Excitatory	Inhibitory
ff9b9d02-f13f-4946-bc49-7ae26daa8eed	13.013742000000548	442.71091899999965	260.0	Inhibitory	Inhibitory	Inhibitory	Inhibitory	Inhibitory	Excitatory	Inhibitory	Inhibitory	unassigned	Excitatory	Inhibitory
1e5af231-e3c4-49ac-823a-f3798733caad	24.20656400000007	498.0893209999999	260.0	Endothelial	Endothelial	Endothelial	Mature OD	Endothelial	Endothelial	Astrocytes	Endothelial	Endothelial	Endothelial	Endothelial
eb7f399a-8470-4806-bba0-5e51403bafce	28.194636000000628	411.2828870000003	260.0	Inhibitory	Inhibitory	Inhibitory	Inhibitory	Inhibitory	Excitatory	unassigned	Inhibitory	unassigned	Inhibitory	Inhibitory
5c77ae55-beb6-4f6b-9b42-7cb9b68f32d9	31.546795000000657	575.3276999999998	260.0	Inhibitory	Inhibitory	Inhibitory	Inhibitory	Excitatory	Excitatory	Inhibitory	Inhibitory	unassigned	Excitatory	Inhibitory
8c4ee298-c9b8-48bf-999d-28b655533163	31.74919200000022	434.62830699999995	260.0	Endothelial	Endothelial	Endothelial	Inhibitory	Endothelial	Endothelial	Endothelial	Endothelial	unassigned	Endothelial	Endothelial
2ea358b3-6fd8-4b6b-92a3-c86b5d62d53b	43.284113000000616	447.6977430000002	260.0	Excitatory	Excitatory	Excitatory	Inhibitory	Excitatory	Excitatory	Inhibitory	Inhibitory	unassigned	Excitatory	Excitatory
b18a0d25-1fa2-46ae-b99b-42238aa0676e	44.59311700000035	509.3091180000001	260.0	Astrocytes	Astrocytes	Astrocytes	Inhibitory	Astrocytes	Astrocytes	Inhibitory	Astrocytes	unassigned	Astrocytes	Astrocytes
df1cf349-b9aa-4679-9f74-9dd2cf2b87ba	57.8054030000003	408.34856899999977	260.0	Endothelial	Endothelial	Endothelial	Microglia	Endothelial	Endothelial	Astrocytes	Mature OD	Mature OD	Endothelial	Endothelial
ef7ed00e-c749-4827-a0c3-54c696c4abac	63.123053000000255	553.9164489999998	260.0	Inhibitory	Inhibitory	Inhibitory	Inhibitory	Inhibitory	Inhibitory	Inhibitory	Inhibitory	Inhibitory	Inhibitory	Inhibitory
0b2a4828-c7b3-4701-9c6d-0068c99ae592	64.15899900000022	471.87649299999975	260.0	Microglia	Microglia	Microglia	Microglia	Microglia	Excitatory	Mature OD	Mature OD	Mature OD	Mature OD	Microglia
82200374-aac1-4d3f-83d1-4caa9e5e1241	65.59062900000026	566.6915099999997	260.0	Endothelial	Endothelial	Endothelial	Endothelial	Endothelial	Endothelial	Endothelial	Endothelial	Endothelial	Endothelial	Endothelial
ab7d632f-b8e6-492f-9485-cbc7a3fea51a	78.85232500000029	495.4777989999998	260.0	Mature OD	Mature OD	Mature OD	Mature OD	Mature OD	Mature OD	Inhibitory	Mature OD	Mature OD	Mature OD	Mature OD
53259284-ea28-4795-b71d-2f551fd9b339	80.56576500000028	509.08344199999965	260.0	Excitatory	Excitatory	Excitatory	Inhibitory	Excitatory	Excitatory	Excitatory	Inhibitory	unassigned	Excitatory	Excitatory
5096ffa8-403b-49d5-841f-207711a60a69	89.68129700000054	444.8910289999999	260.0	Inhibitory	Inhibitory	Inhibitory	Inhibitory	Inhibitory	Excitatory	Astrocytes	Inhibitory	unassigned	Excitatory	Astrocytes
72612278-3efc-42f4-8f79-d911e5552ed5	99.3171140000004	508.8213149999997	260.0	Mature OD	Mature OD	Mature OD	Inhibitory	Mature OD	Mature OD	Astrocytes	Mature OD	unassigned	Mature OD	Mature OD
21dd63ec-1343-443f-8be3-2a6e224e7a2d	105.30873500000052	447.0231020000001	260.0	Inhibitory	Inhibitory	Inhibitory	Inhibitory	Inhibitory	Inhibitory	Inhibitory	Inhibitory	Inhibitory	Inhibitory	Inhibitory
42b872d0-5297-4d7a-8ef7-9c75a7999b1d	111.6007910000003	431.73144399999956	260.0	Mature OD	Mature OD	Mature OD	Mature OD	Mature OD	Ependymal	Immature OD	Mature OD	unassigned	Mature OD	Mature OD
95684ff4-303d-4c12-b388-8f2bfe66ea6f	112.97253000000046	486.1393829999997	260.0	Mature OD	Endothelial	Endothelial	Inhibitory	Endothelial	Endothelial	Astrocytes	Endothelial	unassigned	Endothelial	Endothelial
0ec10bb0-2506-4d76-9c7b-d3273e17802e	114.61794200000031	542.1988999999999	260.0	Endothelial	Endothelial	Endothelial	Inhibitory	Endothelial	Endothelial	Mature OD	Endothelial	Endothelial	Endothelial	Endothelial
e0697335-8fe4-4fa7-b31e-59d489639c42	115.1070480000003	557.9095539999998	260.0	Inhibitory	Inhibitory	Inhibitory	Inhibitory	Excitatory	Excitatory	Inhibitory	Inhibitory	unassigned	Excitatory	Excitatory
52a8a15b-ca75-40ac-8869-3e40ad0813a2	116.89871400000038	466.38709100000005	260.0	Astrocytes	Astrocytes	Astrocytes	Inhibitory	Astrocytes	Astrocytes	Inhibitory	Mature OD	unassigned	Astrocytes	Astrocytes
06eba24b-2d14-4fe5-a82c-3e908deef634	125.82254300000068	498.9264619999999	260.0	Inhibitory	Inhibitory	Inhibitory	Inhibitory	Inhibitory	Excitatory	Inhibitory	Inhibitory	unassigned	Excitatory	Inhibitory
180ef583-833e-4fa7-af48-d6fe190b8b30	126.76151400000026	583.9290079999996	260.0	Inhibitory	Inhibitory	Inhibitory	Inhibitory	Inhibitory	Excitatory	Inhibitory	Inhibitory	unassigned	Inhibitory	Inhibitory
43b3b94f-d9f6-4205-9bca-e9e15a3d423b	137.1956310000005	540.4665570000002	260.0	Inhibitory	Inhibitory	Inhibitory	Inhibitory	Inhibitory	Excitatory	Immature OD	Inhibitory	Excitatory	Excitatory	Inhibitory
6a69be16-367e-4ba9-8926-e08b2d421517	140.36940500000037	419.8606300000001	260.0	Inhibitory	Inhibitory	Inhibitory	Inhibitory	Inhibitory	Excitatory	unassigned	Inhibitory	unassigned	Inhibitory	Inhibitory
1c2bdd6b-54a8-499e-92be-a7f74444777b	148.58803400000033	492.0155329999998	260.0	Inhibitory	Inhibitory	Inhibitory	Inhibitory	Excitatory	Excitatory	unassigned	Inhibitory	unassigned	Excitatory	Inhibitory
502e4f4b-4f11-4cac-b5d5-c7f38ba5d36f	153.81374900000037	579.477324	260.0	Astrocytes	Astrocytes	Astrocytes	Immature OD	Astrocytes	Astrocytes	Excitatory	Mature OD	unassigned	Astrocytes	Astrocytes
b9b8b7cf-eca1-4e3d-9d0a-45b06a803301	155.50156600000037	514.1276720000001	260.0	Immature OD	Immature OD	Immature OD	Mature OD	Immature OD	Ependymal	Immature OD	Mature OD	Mature OD	Mature OD	Mature OD
00699fd2-30f8-4359-8b01-b8ca734d442d	160.5834490000002	481.7216159999998	260.0	Immature OD	Immature OD	Immature OD	Immature OD	Immature OD	Immature OD	Astrocytes	Immature OD	Immature OD	Immature OD	Immature OD
f228738a-d1ff-48d2-b65a-f51f8db13fa0	160.92258800000036	462.11006799999996	260.0	Inhibitory	Inhibitory	Inhibitory	Inhibitory	Inhibitory	Excitatory	unassigned	Inhibitory	Inhibitory	Excitatory	Inhibitory
81e2005a-82a6-44bd-93b9-3044fcc742c1	161.79424300000073	492.3090599999996	260.0	Inhibitory	Inhibitory	Inhibitory	Inhibitory	Inhibitory	Excitatory	Inhibitory	Inhibitory	unassigned	Excitatory	Inhibitory
29485063-1ec9-4586-9e08-04885db40d28	164.33580500000016	423.45331499999975	260.0	Endothelial	Endothelial	Endothelial	Mature OD	Endothelial	Endothelial	Astrocytes	Endothelial	unassigned	Endothelial	Endothelial
ef7a72a3-5e32-4822-9377-441d4a7867ae	165.7473170000003	477.9173249999999	260.0	Immature OD	Immature OD	Immature OD	Immature OD	Immature OD	Excitatory	unassigned	Inhibitory	unassigned	Immature OD	Inhibitory
a83cb0c1-224c-413d-87f9-1e1c98469dd7	168.94748900000013	555.0091729999999	260.0	Endothelial	Endothelial	Endothelial	Endothelial	Endothelial	Endothelial	Inhibitory	Endothelial	Endothelial	Endothelial	Endothelial
899b515f-76a8-480e-bb9c-06845e9a03c7	182.6804170000005	431.8833679999998	260.0	Astrocytes	Astrocytes	Astrocytes	Inhibitory	Astrocytes	Astrocytes	Inhibitory	Mature OD	unassigned	Astrocytes	Astrocytes
d52b736b-479a-4a58-bcdb-415eac1ed74d	185.20096800000056	410.5230669999996	260.0	Inhibitory	Inhibitory	Inhibitory	Inhibitory	Inhibitory	Excitatory	Inhibitory	Inhibitory	Inhibitory	Excitatory	Inhibitory
ef8d8942-781c-4189-b416-55126e3afa7b	188.15064600000005	550.6811780000003	260.0	Mature OD	Mature OD	Mature OD	Mature OD	Mature OD	Mature OD	Astrocytes	Mature OD	Mature OD	Mature OD	Mature OD
380bdea0-f7cd-4c40-b4a8-12657fcefbea	162.49932700000045	584.7719480000001	260.0	Endothelial	Endothelial	Endothelial	Inhibitory	Endothelial	Endothelial	Inhibitory	Endothelial	Endothelial	Endothelial	Endothelial
9447c7af-2e7a-40b9-9bdd-51bacca8fe5d	13.250996000000214	484.7160879999997	260.0	Astrocytes	Astrocytes	Astrocytes	Inhibitory	Astrocytes	Astrocytes	Inhibitory	Mature OD	unassigned	Astrocytes	Astrocytes
982e2416-cff6-445e-8513-e2e18f7a55b0	65.86942000000045	501.4010210000001	260.0	Mature OD	Mature OD	Mural	Mature OD	Mature OD	Mature OD	Inhibitory	Mature OD	Mature OD	Mature OD	Mature OD
d0e78792-2d3e-4516-92bb-30c647461247	77.52433400000064	457.5382599999998	260.0	Astrocytes	Astrocytes	Astrocytes	Inhibitory	Astrocytes	Astrocytes	Astrocytes	Mature OD	unassigned	Astrocytes	Astrocytes
d1a5f40f-5ef7-4892-9d04-ace52c166af4	82.42902900000036	568.682174	260.0	Mature OD	Mature OD	Mature OD	Mature OD	Mature OD	Mature OD	Immature OD	Mature OD	Mature OD	Mature OD	Mature OD
d48db2fa-e568-4421-a1b9-6e3782e9a12b	83.66127200000028	448.1210040000001	260.0	Endothelial	Endothelial	Endothelial	Inhibitory	Endothelial	Endothelial	Astrocytes	Endothelial	Endothelial	Endothelial	Endothelial
4b79fdba-124a-4128-8a1e-1b7b396cbc49	85.27263700000049	416.43199000000004	260.0	Microglia	Microglia	Microglia	Microglia	Microglia	Endothelial	Immature OD	Microglia	unassigned	Endothelial	Microglia
d19e1726-fa91-4329-8b71-d6f8b8380bd4	179.4734470000003	573.3977259999997	260.0	Mature OD	Mature OD	Mural	Mature OD	Mature OD	Ependymal	Inhibitory	Mature OD	Mature OD	Mature OD	Mature OD
22175614-f126-41bb-a050-bed8802acc85	184.53078200000027	421.27214399999957	260.0	Endothelial	Endothelial	Endothelial	Inhibitory	Endothelial	Endothelial	Inhibitory	Endothelial	Endothelial	Endothelial	Endothelial
56b6665a-a28a-464e-a830-7fb554da1bf6	117.02683200000001	436.5853109999998	260.0	Inhibitory	Inhibitory	Inhibitory	Inhibitory	Excitatory	Excitatory	Inhibitory	Inhibitory	Inhibitory	Excitatory	Excitatory
d63573e3-4a38-4707-910c-a3faadc34fd6	70.77517600000056	456.71844999999985	260.0	Astrocytes	Astrocytes	Astrocytes	Inhibitory	Astrocytes	Astrocytes	Excitatory	Astrocytes	unassigned	Astrocytes	Astrocytes
ee89ad4d-b954-4c16-b347-2aef8818715e	75.63200500000039	558.0292939999999	260.0	Astrocytes	Astrocytes	Astrocytes	Inhibitory	Astrocytes	Astrocytes	Excitatory	Astrocytes	unassigned	Astrocytes	Astrocytes
c76ce252-3c26-4fee-8a18-be75ea6fc1a2	80.35195000000022	553.7366400000001	260.0	Inhibitory	Inhibitory	Inhibitory	Inhibitory	Inhibitory	Excitatory	Inhibitory	Inhibitory	unassigned	Excitatory	Inhibitory
9dc26188-a140-46b4-bf7e-d84b104d3ee7	135.06165100000044	528.1876649999999	260.0	Excitatory	Excitatory	Excitatory	Inhibitory	Excitatory	Excitatory	Inhibitory	Inhibitory	unassigned	Excitatory	Inhibitory
ceb42094-1068-41aa-81da-050162139313	146.17091300000038	518.9163489999996	260.0	Mature OD	Mature OD	Mature OD	Mature OD	Mature OD	Mature OD	Inhibitory	Mature OD	Mature OD	Mature OD	Mature OD
aa6fe0e2-974b-47d5-8d54-82c73e7c4082	183.78291800000034	457.33472200000006	260.0	Inhibitory	Inhibitory	Inhibitory	Inhibitory	Inhibitory	Inhibitory	Immature OD	Inhibitory	Inhibitory	Inhibitory	Inhibitory
3bd66f81-215c-4e12-9c36-b5e1340506f8	3.6251710000001367	643.4947179999999	260.0	Mature OD	Mature OD	Mature OD	Mature OD	Mature OD	Mature OD	Inhibitory	Mature OD	Mature OD	Mature OD	Mature OD
f2525a96-1999-4598-b592-211b9079e981	6.3144750000001295	748.7051329999999	260.0	Inhibitory	Inhibitory	Inhibitory	Inhibitory	Inhibitory	Excitatory	Inhibitory	Inhibitory	Inhibitory	Excitatory	Inhibitory
b249ca39-ac60-4def-905b-1e7ad4b6038c	10.780955000000176	710.2790399999999	260.0	Inhibitory	Inhibitory	Inhibitory	Inhibitory	Excitatory	Excitatory	Inhibitory	Inhibitory	unassigned	Excitatory	Inhibitory
de5eea65-6a82-46d5-885a-b589325377fd	17.503581000000395	664.7074759999996	260.0	Endothelial	Mural	Mural	Mature OD	Mural	Mural	Mural	Mural	unassigned	Endothelial	Mural
b559d4d0-e5e6-4c0f-93c6-2c1d29a64fa9	25.36585600000035	743.2383059999997	260.0	Inhibitory	Inhibitory	Inhibitory	Inhibitory	Inhibitory	Excitatory	Excitatory	Inhibitory	unassigned	Excitatory	Inhibitory
e79c5ca1-c6d6-4733-a9ab-72ea556971c0	25.610225000000355	641.8557989999999	260.0	Inhibitory	Inhibitory	Inhibitory	Inhibitory	Inhibitory	Excitatory	Inhibitory	Inhibitory	unassigned	Inhibitory	Inhibitory
8b4f2f85-5574-4306-ace8-746b7a221fda	24.29489500000045	703.5425210000003	260.0	Inhibitory	Inhibitory	Inhibitory	Inhibitory	Excitatory	Excitatory	Inhibitory	Inhibitory	unassigned	Excitatory	Inhibitory
46c36745-d693-466d-953a-6b18c5f8e21a	35.10672700000032	721.168385	260.0	Inhibitory	Inhibitory	Inhibitory	Inhibitory	Inhibitory	Excitatory	Inhibitory	Inhibitory	unassigned	Excitatory	Inhibitory
9075609b-6702-4698-8808-042a45fe2de8	36.1223770000006	607.2783419999996	260.0	Astrocytes	Astrocytes	Astrocytes	Mature OD	Astrocytes	Astrocytes	Inhibitory	Mature OD	unassigned	Astrocytes	Astrocytes
4aed377b-4fae-4c63-a179-d9798a3279d7	47.65963400000055	756.530381	260.0	Inhibitory	Inhibitory	Inhibitory	Inhibitory	Inhibitory	Excitatory	Inhibitory	Inhibitory	Inhibitory	Excitatory	Inhibitory
92426a6b-a48b-4bc4-acae-4a78f0bb75f0	43.673588000000564	660.394088	260.0	Inhibitory	Inhibitory	Inhibitory	Inhibitory	Inhibitory	Excitatory	unassigned	Inhibitory	unassigned	Excitatory	Inhibitory
382a587e-8caa-4245-870c-27e5e730f8eb	49.57247200000029	635.0385019999999	260.0	Astrocytes	Astrocytes	Astrocytes	Astrocytes	Astrocytes	Astrocytes	Inhibitory	Astrocytes	unassigned	Astrocytes	Astrocytes
2e5ffd50-3df9-422a-95af-84ed464aeee0	56.03871500000059	617.0339979999999	260.0	Mature OD	Mature OD	Mature OD	Mature OD	Mature OD	Excitatory	Excitatory	Mature OD	Mature OD	Mature OD	Mature OD
44e8094f-128d-4b85-acf5-066e0bc6a6e5	58.733892000000196	784.3471020000002	260.0	Inhibitory	Excitatory	Excitatory	Inhibitory	Excitatory	Excitatory	Inhibitory	Inhibitory	Excitatory	Excitatory	Inhibitory
6d7f2a55-cf5f-4abf-9d56-ccc0a972f016	67.21184500000027	725.7703890000003	260.0	Endothelial	Endothelial	Endothelial	Inhibitory	Endothelial	Inhibitory	Endothelial	Inhibitory	unassigned	Endothelial	Endothelial
68c9271d-edb2-4257-8616-a384e101711e	70.00409800000034	650.1537739999999	260.0	Mature OD	Mural	Microglia	Mature OD	Mature OD	Endothelial	Endothelial	Mature OD	unassigned	Mature OD	Endothelial
c910aff7-34a3-4fab-945f-e4dddc2c002b	74.52142200000026	640.0575309999999	260.0	Inhibitory	Inhibitory	Inhibitory	Inhibitory	Excitatory	Excitatory	Excitatory	Inhibitory	unassigned	Excitatory	Inhibitory
4013ad99-590d-48a3-9157-09c5c3e7a5d5	78.19007800000009	645.367949	260.0	Endothelial	Endothelial	Endothelial	Inhibitory	Endothelial	Endothelial	Endothelial	Endothelial	unassigned	Endothelial	Endothelial
6d3b4ce0-9167-416a-b97d-97def9dec2bb	85.05067800000006	607.5630160000001	260.0	Endothelial	Endothelial	Endothelial	Mature OD	Endothelial	Endothelial	Astrocytes	Endothelial	Endothelial	Endothelial	Endothelial
1385627d-59c0-478b-8609-4af4d97a8b29	90.61709500000052	757.7407750000002	260.0	Inhibitory	Inhibitory	Inhibitory	Inhibitory	Excitatory	Excitatory	Immature OD	Inhibitory	unassigned	Inhibitory	Inhibitory
4b70c3bc-2edc-4c70-925c-4c3731137bb4	93.36358800000062	778.6616319999998	260.0	Astrocytes	Astrocytes	Astrocytes	Inhibitory	Immature OD	Astrocytes	Excitatory	Mature OD	unassigned	Astrocytes	Astrocytes
f6434db3-22be-4316-957c-177f4b9aaf9e	94.7696490000003	746.4277139999999	260.0	Inhibitory	Inhibitory	Inhibitory	Inhibitory	Inhibitory	Excitatory	Excitatory	Inhibitory	unassigned	Excitatory	Inhibitory
9111f3f9-141e-4126-9bc6-f469e677e1aa	100.32200500000044	680.9041609999999	260.0	Inhibitory	Inhibitory	Inhibitory	Inhibitory	Excitatory	Excitatory	unassigned	Inhibitory	unassigned	Excitatory	Inhibitory
2dfc3662-8ca0-48e6-b31b-e900e6791400	99.76827500000036	697.8491250000002	260.0	Inhibitory	Inhibitory	Inhibitory	Inhibitory	Inhibitory	Inhibitory	Mural	Inhibitory	unassigned	Inhibitory	Inhibitory
7361766d-d674-4353-bf44-e7c6cc8c8362	97.4768310000004	636.6632800000002	260.0	Inhibitory	Inhibitory	Inhibitory	Inhibitory	Inhibitory	Excitatory	Endothelial	Inhibitory	Inhibitory	Excitatory	Inhibitory
6e12fe67-6f11-4450-badd-509b841dbaf4	108.96024300000045	649.6663699999999	260.0	Inhibitory	Inhibitory	Inhibitory	Inhibitory	Inhibitory	Excitatory	Inhibitory	Inhibitory	unassigned	Excitatory	Inhibitory
4da68843-6f5e-4196-847c-1948da9b3c5f	117.79989700000033	617.8522980000002	260.0	Endothelial	Endothelial	Endothelial	Endothelial	Endothelial	Endothelial	Immature OD	Endothelial	Endothelial	Endothelial	Endothelial
1c118219-f9d9-4fc5-ba69-9bec740eebea	118.03991600000018	663.171883	260.0	Inhibitory	Inhibitory	Inhibitory	Inhibitory	Excitatory	Excitatory	Immature OD	Inhibitory	unassigned	Inhibitory	Inhibitory
c86331fe-0a38-42d8-ad01-1fbbe6302dc0	120.84929900000043	692.8174450000001	260.0	Endothelial	Endothelial	Endothelial	Inhibitory	Endothelial	Endothelial	Inhibitory	Endothelial	unassigned	Endothelial	Endothelial
a8fa6148-7c9d-4907-9197-25467ad1f135	125.36774400000013	632.8945280000003	260.0	Excitatory	Excitatory	Excitatory	Inhibitory	Excitatory	Excitatory	Inhibitory	Inhibitory	unassigned	Excitatory	Inhibitory
96c4d9ea-8f7a-4ab2-a48f-2db86f0f6c38	138.29534000000058	750.1897849999996	260.0	Inhibitory	Inhibitory	Inhibitory	Inhibitory	Inhibitory	Inhibitory	Astrocytes	Inhibitory	Inhibitory	Inhibitory	Inhibitory
094e61f4-6488-41ec-94e9-99efc22f9476	139.9237820000003	654.557425	260.0	Astrocytes	Astrocytes	Astrocytes	Inhibitory	Astrocytes	Astrocytes	Endothelial	Mature OD	Mature OD	Astrocytes	Astrocytes
2b178ead-b550-4f45-8baa-479b589dc972	140.5312960000001	628.6044669999997	260.0	Inhibitory	Inhibitory	Inhibitory	Inhibitory	Inhibitory	Excitatory	Inhibitory	Inhibitory	Inhibitory	Excitatory	Inhibitory
7ab19000-97cc-4f1a-b6b3-2a8fac66a4e0	141.0551730000002	781.6086719999998	260.0	Microglia	Microglia	Microglia	Microglia	Microglia	Microglia	Excitatory	Microglia	unassigned	Microglia	Microglia
26193e30-521c-460f-8642-2cb45e0c4706	150.25069500000063	618.7727380000001	260.0	Inhibitory	Inhibitory	Inhibitory	Inhibitory	Inhibitory	Excitatory	Inhibitory	Inhibitory	unassigned	Excitatory	Inhibitory
e01319fe-4632-420c-aae2-d21f6ed433ec	146.9497150000002	773.7878390000001	260.0	Mature OD	Mature OD	Microglia	Mature OD	Mature OD	Astrocytes	Inhibitory	Mature OD	Mature OD	Mature OD	Mature OD
7456f4d3-fa22-4989-a373-19bd24c8ac55	155.67320500000005	743.6762480000002	260.0	Endothelial	Endothelial	Endothelial	Inhibitory	Endothelial	Endothelial	Mature OD	Endothelial	Endothelial	Endothelial	Endothelial
0568aa39-3a24-4f29-a297-e06625322bca	168.8105970000006	619.4078570000001	260.0	Astrocytes	Astrocytes	Astrocytes	Inhibitory	Astrocytes	Astrocytes	Excitatory	Astrocytes	unassigned	Astrocytes	Astrocytes
e6801aeb-f69f-4a1c-ab50-da5b01f858bd	170.86757500000022	638.9023980000002	260.0	Microglia	Microglia	Microglia	Microglia	Microglia	Microglia	Inhibitory	Microglia	unassigned	Mature OD	Microglia
d7088a84-7920-4447-b665-038044b37d2c	181.3272320000001	734.1028660000002	260.0	Inhibitory	Inhibitory	Ependymal	Inhibitory	Excitatory	Excitatory	Astrocytes	Inhibitory	unassigned	Excitatory	Excitatory
65df79d3-5f65-4773-9cb9-f4e5dd952418	183.50675600000022	666.7666610000001	260.0	Mature OD	Mature OD	Mature OD	Mature OD	Mature OD	Ependymal	Immature OD	Mature OD	Mature OD	Mature OD	Mature OD
36d034ff-fec7-41bc-af44-94cbfb1c368f	56.74617400000034	695.9591349999996	260.0	Mature OD	Mature OD	Mature OD	Mature OD	Mature OD	Ependymal	Astrocytes	Mature OD	Mature OD	Mature OD	Mature OD
a8fb8888-dba0-4aec-9701-e5b711dd3f44	79.35231599999997	674.4259729999999	260.0	Inhibitory	Inhibitory	Inhibitory	Inhibitory	Inhibitory	Excitatory	unassigned	Inhibitory	unassigned	Excitatory	Inhibitory
7e4fe2e2-38c4-48fb-84df-f472a7495f51	86.30285900000035	775.5324809999997	260.0	Inhibitory	Inhibitory	Excitatory	Inhibitory	Excitatory	Excitatory	Inhibitory	Inhibitory	unassigned	Excitatory	Inhibitory
c72b28a7-4589-4f03-9a35-2a132ca7bd97	89.31228900000042	687.0152399999997	260.0	Inhibitory	Inhibitory	Inhibitory	Inhibitory	Inhibitory	Excitatory	unassigned	Inhibitory	unassigned	Excitatory	Inhibitory
fdeadfc6-b3b2-4a76-b8a9-cf768e5be7a3	123.00184400000035	657.1816450000001	260.0	Astrocytes	Astrocytes	Astrocytes	Immature OD	Astrocytes	Astrocytes	Inhibitory	Mature OD	unassigned	Astrocytes	Astrocytes
385d0f23-6874-47bf-9fd0-db16649a81fe	3.9265950000003613	721.0569439999999	260.0	Inhibitory	Inhibitory	Inhibitory	Inhibitory	Inhibitory	Excitatory	Astrocytes	Inhibitory	unassigned	Excitatory	Excitatory
19cef2f4-0a1e-4cc9-a0ec-012322a783a8	145.16483600000038	666.4453739999999	260.0	Mature OD	Mature OD	Mature OD	Mature OD	Mature OD	Mature OD	Immature OD	Mature OD	Mature OD	Mature OD	Mature OD
c94ea3c9-aa09-40dc-9600-980e38ba2660	17.304720000000543	692.0106689999998	260.0	Excitatory	Inhibitory	Excitatory	Inhibitory	Excitatory	Excitatory	Inhibitory	Inhibitory	unassigned	Excitatory	Inhibitory
cdc56a1f-78cf-48a9-83df-c1b647ac9c78	57.983266000000185	730.5747469999997	260.0	Astrocytes	Astrocytes	Ependymal	Inhibitory	Astrocytes	Astrocytes	Inhibitory	Mature OD	unassigned	Astrocytes	Astrocytes
4d400eb8-8f79-4fd5-858e-5714aba90280	39.822333000000526	639.2619340000001	260.0	Astrocytes	Astrocytes	Astrocytes	Astrocytes	Astrocytes	Astrocytes	Inhibitory	Mature OD	unassigned	Astrocytes	Astrocytes
e10d12f3-408f-4f85-b5fa-5ad09c17a370	0.41900100000020757	831.8461729999995	260.0	Astrocytes	Astrocytes	Astrocytes	Mature OD	Astrocytes	Astrocytes	Immature OD	Mature OD	unassigned	Astrocytes	Astrocytes
564ec7a3-c919-4a56-8888-5adf8c6e808e	14.006000000000313	882.5000890000001	260.0	Inhibitory	Inhibitory	Inhibitory	Inhibitory	Inhibitory	Inhibitory	Inhibitory	Inhibitory	unassigned	Excitatory	Inhibitory
54a189c7-0edf-42a2-9bf2-540d22332d9f	18.16841500000055	975.7313719999997	260.0	Inhibitory	Inhibitory	Inhibitory	Inhibitory	Excitatory	Excitatory	Inhibitory	Inhibitory	unassigned	Excitatory	Inhibitory
f541f8cc-459a-4243-ab4b-0c29f9ebc5e2	22.0626070000003	968.2772930000001	260.0	Inhibitory	Inhibitory	Inhibitory	Inhibitory	Excitatory	Excitatory	Inhibitory	Inhibitory	unassigned	Excitatory	Inhibitory
5b2b4307-9981-44bc-abd3-61ff93657d36	29.39147200000025	849.1959939999997	260.0	Inhibitory	Inhibitory	Inhibitory	Inhibitory	Inhibitory	Excitatory	Inhibitory	Inhibitory	unassigned	Excitatory	Inhibitory
be25c8a9-ff1d-490d-8e22-99bac04066eb	33.858631000000514	874.5171369999998	260.0	Astrocytes	Astrocytes	Astrocytes	Mature OD	Ependymal	Astrocytes	Inhibitory	Mature OD	unassigned	Astrocytes	Astrocytes
776de80a-dc4c-49c0-a78b-b10cfe8d5436	37.426572000000306	991.4569929999998	260.0	Mature OD	Mature OD	Mature OD	Mature OD	Mature OD	Mature OD	Inhibitory	Mature OD	Mature OD	Mature OD	Mature OD
b69767d8-9a1e-4856-a389-212af9cd86ca	39.43005000000039	823.0744719999998	260.0	Inhibitory	Astrocytes	Ependymal	Inhibitory	Excitatory	Astrocytes	Excitatory	Inhibitory	unassigned	Astrocytes	Astrocytes
a10f1453-a0fc-43cf-bd8d-c94b55f42841	44.78160000000025	983.9771259999998	260.0	Inhibitory	Inhibitory	Ependymal	Inhibitory	Inhibitory	Inhibitory	Immature OD	Inhibitory	Inhibitory	Inhibitory	Inhibitory
b769b643-2029-40a2-a3d5-3331126552a2	46.544284000000516	974.5325189999999	260.0	Astrocytes	Astrocytes	Astrocytes	Astrocytes	Astrocytes	Astrocytes	Inhibitory	Mature OD	unassigned	Astrocytes	Astrocytes
69b87061-e21d-4323-943a-8881b073ffcc	47.442871000000196	913.683325	260.0	Inhibitory	Inhibitory	Inhibitory	Inhibitory	Excitatory	Excitatory	Inhibitory	Inhibitory	unassigned	Excitatory	Inhibitory
9460f9c3-5a54-4ea1-bfc0-76ff31be60a1	49.14432700000043	945.391278	260.0	Inhibitory	Inhibitory	Inhibitory	Inhibitory	Excitatory	Excitatory	Excitatory	Inhibitory	unassigned	Excitatory	Inhibitory
5223813e-aacb-4f23-9113-70e8c85fca1c	52.30102500000021	918.8256049999995	260.0	Inhibitory	Inhibitory	Inhibitory	Inhibitory	Excitatory	Excitatory	Astrocytes	Inhibitory	Excitatory	Excitatory	Inhibitory
49b183cf-c723-46c3-805d-5ebd55daad79	54.77579100000003	804.1805759999997	260.0	Immature OD	Immature OD	Immature OD	Immature OD	Immature OD	Immature OD	Inhibitory	Immature OD	unassigned	Immature OD	Immature OD
31edd799-3999-40db-a386-7377f00ae368	59.57204200000024	837.5995210000001	260.0	Inhibitory	Inhibitory	Inhibitory	Inhibitory	Excitatory	Excitatory	Inhibitory	Inhibitory	unassigned	Excitatory	Excitatory
bc86a9ef-5186-48fc-af80-382b163ae70b	61.967347000000245	863.8026759999998	260.0	Inhibitory	Inhibitory	Inhibitory	Inhibitory	Excitatory	Excitatory	unassigned	Inhibitory	unassigned	Excitatory	Inhibitory
76825696-45e1-4952-ba7c-50ad681e2cbc	68.08623800000032	930.5441089999995	260.0	Inhibitory	Inhibitory	Inhibitory	Inhibitory	Inhibitory	Excitatory	unassigned	Inhibitory	Inhibitory	Excitatory	Inhibitory
d6a3e3ec-2685-4d20-a8c3-1308e844b24f	67.9719210000003	882.2017960000003	260.0	Inhibitory	Inhibitory	Inhibitory	Inhibitory	Inhibitory	Excitatory	Astrocytes	Inhibitory	unassigned	Excitatory	Inhibitory
d1fbd709-0280-478e-8e31-613f52afc876	73.48540100000037	811.6102639999999	260.0	Inhibitory	Inhibitory	Inhibitory	Inhibitory	Excitatory	Excitatory	Astrocytes	Inhibitory	unassigned	Excitatory	Excitatory
98431486-3156-477d-8dc6-cdc93c7ae1ca	72.18136500000037	938.7973240000001	260.0	Immature OD	Immature OD	Immature OD	Immature OD	Immature OD	Immature OD	Excitatory	Immature OD	unassigned	Immature OD	Immature OD
2f351068-3737-4a94-b8aa-d7561f50ce57	74.13601700000027	867.3004310000001	260.0	Endothelial	Endothelial	Endothelial	Inhibitory	Endothelial	Endothelial	Endothelial	Endothelial	Endothelial	Endothelial	Endothelial
8dcc0bc5-5ee7-4021-8d35-69e9eb3aea3d	75.59166700000014	904.398181	260.0	Inhibitory	Inhibitory	Inhibitory	Inhibitory	Inhibitory	Excitatory	Immature OD	Inhibitory	unassigned	Excitatory	Inhibitory
2141994e-6e86-47b3-973b-e107d782cdd4	75.56832600000052	927.624139	260.0	Mature OD	Mature OD	Mature OD	Mature OD	Mature OD	Mature OD	Astrocytes	Mature OD	Mature OD	Mature OD	Mature OD
6531f8e7-456a-47ba-973b-fe1e972f4f6d	79.91256700000031	851.4705960000001	260.0	Inhibitory	Inhibitory	Inhibitory	Inhibitory	Excitatory	Excitatory	Inhibitory	Inhibitory	Inhibitory	Excitatory	Excitatory
506f2363-fb2d-496a-a674-0dee86bbb8f1	87.57130000000006	967.6955710000002	260.0	Inhibitory	Inhibitory	Inhibitory	Inhibitory	Excitatory	Excitatory	Immature OD	Inhibitory	unassigned	Excitatory	Excitatory
4aef4053-2811-4da7-987d-88b49a2522b6	90.30079300000034	911.5403649999998	260.0	Inhibitory	Inhibitory	Ependymal	Inhibitory	Inhibitory	Inhibitory	Inhibitory	Inhibitory	unassigned	Inhibitory	Inhibitory
1f0cffea-5c0a-42aa-aaab-eabe3e4fc269	90.76907500000016	823.1782929999999	260.0	Inhibitory	Inhibitory	Inhibitory	Inhibitory	Inhibitory	Inhibitory	Inhibitory	Inhibitory	unassigned	Inhibitory	Astrocytes
b9150a14-5b0d-4802-8e7b-988bd558be35	98.99065700000028	934.35475	260.0	Inhibitory	Inhibitory	Inhibitory	Inhibitory	Inhibitory	Excitatory	Excitatory	Inhibitory	Inhibitory	Inhibitory	Inhibitory
04016e2d-03c3-4e8f-afa4-cef4f610f1f9	117.30461300000024	975.015011	260.0	Inhibitory	Inhibitory	Inhibitory	Inhibitory	Inhibitory	Excitatory	Inhibitory	Inhibitory	Inhibitory	Excitatory	Astrocytes
2e9ef8a5-6cc3-434d-b029-accc4592adc1	125.51241400000026	955.6777200000001	260.0	Immature OD	Inhibitory	Immature OD	Inhibitory	Inhibitory	Excitatory	Inhibitory	Inhibitory	unassigned	Immature OD	Inhibitory
1cf0c77a-9958-4f32-b15a-1ed97486f16c	124.6435120000001	827.6868119999999	260.0	Mature OD	Mature OD	Mature OD	Mature OD	Mature OD	Excitatory	Inhibitory	Mature OD	Mature OD	Mature OD	Mature OD
cf33ade9-4ed6-43a4-9f83-6456b1a0eb5f	126.77377300000035	985.2367649999997	260.0	Astrocytes	Astrocytes	Astrocytes	Inhibitory	Astrocytes	Astrocytes	Astrocytes	Mature OD	unassigned	Astrocytes	Astrocytes
5b30ff75-0641-421c-a716-c939af57b80f	132.44960800000035	908.424739	260.0	Mature OD	Mature OD	Mature OD	Mature OD	Mature OD	Astrocytes	Inhibitory	Mature OD	Mature OD	Mature OD	Inhibitory
33b0019e-9690-45aa-9ace-fae19eeb2134	137.50181800000064	835.830782	260.0	Astrocytes	Astrocytes	Astrocytes	Mature OD	Ependymal	Astrocytes	Astrocytes	Mature OD	unassigned	Astrocytes	Astrocytes
be964e49-d918-4463-9f3f-3e720a51709a	143.76249400000052	923.0709529999999	260.0	Immature OD	Immature OD	Immature OD	Immature OD	Immature OD	Immature OD	Immature OD	Immature OD	unassigned	Immature OD	Immature OD
366364a0-dd25-4840-bc7c-24afb7210193	144.76809900000035	936.5325049999997	260.0	Inhibitory	Inhibitory	Inhibitory	Inhibitory	Excitatory	Excitatory	Inhibitory	Inhibitory	unassigned	Excitatory	Astrocytes
63f95708-3bb3-4f9f-b348-e33deaf2cfa2	150.08946100000048	967.3077519999997	260.0	Inhibitory	Inhibitory	Inhibitory	Inhibitory	Inhibitory	Excitatory	Inhibitory	Inhibitory	unassigned	Excitatory	Inhibitory
3e028024-6baa-4365-b8cb-9796a455d98e	153.59777300000042	866.8010319999999	260.0	Mature OD	Mature OD	Mature OD	Microglia	Mature OD	Mature OD	Astrocytes	Mature OD	Mature OD	Mature OD	Mature OD
0644a558-2200-4403-a83e-69cabdc8a514	153.86998100000028	808.0384310000004	260.0	Inhibitory	Inhibitory	Inhibitory	Inhibitory	Inhibitory	Inhibitory	Astrocytes	Inhibitory	unassigned	Excitatory	Inhibitory
296905d9-8c61-49c5-9457-25e4cd232726	162.33464400000048	941.4469060000001	260.0	Microglia	Inhibitory	Microglia	Inhibitory	Microglia	Excitatory	Astrocytes	Inhibitory	unassigned	Excitatory	Inhibitory
82fe86e8-7078-4127-b1c5-63a2b40c2dae	165.00401200000033	950.9281689999998	260.0	Endothelial	Endothelial	Endothelial	Inhibitory	Endothelial	Endothelial	unassigned	Endothelial	Endothelial	Endothelial	Endothelial
423c788a-5717-4f22-8766-0955bf8f12fd	166.91960000000017	975.598086	260.0	Inhibitory	Inhibitory	Inhibitory	Inhibitory	Inhibitory	Excitatory	Inhibitory	Inhibitory	Inhibitory	Inhibitory	Inhibitory
ac08ff27-c5bc-499b-a7ed-95ad8a78bbf2	169.9868550000001	873.0604600000001	260.0	Mature OD	Mature OD	Mural	Mature OD	Mature OD	Astrocytes	Astrocytes	Mature OD	Mature OD	Mature OD	Mature OD
37d5134d-47e5-4663-af13-df2171d24e3b	180.088432	952.3619570000001	260.0	Inhibitory	Inhibitory	Inhibitory	Inhibitory	Inhibitory	Inhibitory	Inhibitory	Inhibitory	unassigned	Excitatory	Inhibitory
a2c46fe1-5346-4825-9d30-7ccd82d31d19	180.8355900000006	924.678919	260.0	Inhibitory	Inhibitory	Inhibitory	Inhibitory	Inhibitory	Excitatory	Inhibitory	Inhibitory	unassigned	Excitatory	Astrocytes
294a6f0c-6c88-4d3c-8415-caf2529e54d7	182.7239550000004	885.3381450000002	260.0	Microglia	Microglia	Microglia	Microglia	Microglia	Microglia	Excitatory	Microglia	unassigned	Microglia	Microglia
1ad51af7-c0e8-438b-8aab-8836993163c8	163.48473700000022	903.6594670000004	260.0	Mature OD	Mature OD	Mature OD	Mature OD	Mature OD	Mature OD	Inhibitory	Mature OD	unassigned	Mature OD	Mature OD
b2c34fcd-0b7a-4ade-948d-bcf0b1fd63c3	28.75090900000032	928.5481649999997	260.0	Inhibitory	Inhibitory	Inhibitory	Inhibitory	Inhibitory	Excitatory	Excitatory	Inhibitory	unassigned	Excitatory	Inhibitory
8e6d0cac-f928-443d-9e0e-2b5cc2b3c275	104.47711600000002	835.8448250000001	260.0	Immature OD	Immature OD	Immature OD	Immature OD	Immature OD	Astrocytes	Mural	Immature OD	unassigned	Immature OD	Immature OD
5b30fab9-eb42-46e9-85d4-feeedd1e1273	180.54476700000032	939.8480280000003	260.0	Inhibitory	Inhibitory	Inhibitory	Inhibitory	Inhibitory	Inhibitory	Inhibitory	Inhibitory	Inhibitory	Inhibitory	Inhibitory
482d0262-4b50-442d-b005-8be6dbd60ce1	11.432962000000316	823.7752439999999	260.0	Astrocytes	Astrocytes	Astrocytes	Immature OD	Astrocytes	Astrocytes	Inhibitory	Astrocytes	unassigned	Astrocytes	Astrocytes
f188a147-3cc5-49e1-8dba-f9a72ff0d88f	26.76034000000027	901.0278290000001	260.0	Astrocytes	Astrocytes	Astrocytes	Inhibitory	Astrocytes	Astrocytes	Inhibitory	Mature OD	unassigned	Astrocytes	Astrocytes
28b49faa-6585-47dc-b2b6-aebf6571bee8	80.33099800000036	969.7637810000001	260.0	Mature OD	Mature OD	Mature OD	Mature OD	Mature OD	Mature OD	Astrocytes	Mature OD	Mature OD	Mature OD	Mature OD
bfcf9ac0-0054-4a9a-b488-43b2ca29f3ec	124.82535400000052	808.4696339999996	260.0	Inhibitory	Inhibitory	Inhibitory	Inhibitory	Excitatory	Excitatory	Inhibitory	Excitatory	unassigned	Excitatory	Inhibitory
590fc29e-9ca5-46f8-a03b-b2e679728219	182.50158200000033	904.7001119999995	260.0	Inhibitory	Inhibitory	Ependymal	Inhibitory	Inhibitory	Excitatory	Inhibitory	Inhibitory	unassigned	Inhibitory	Inhibitory
167e0ed2-d324-446d-adb5-a91cb5087cef	137.99433000000045	821.213311	260.0	Inhibitory	Inhibitory	Inhibitory	Inhibitory	Excitatory	Astrocytes	Inhibitory	Inhibitory	unassigned	Astrocytes	Inhibitory
03449714-2b17-491b-b359-1cf0234d205d	139.47796600000038	812.8743759999998	260.0	Inhibitory	Inhibitory	Inhibitory	Inhibitory	Inhibitory	Excitatory	Inhibitory	Inhibitory	unassigned	Astrocytes	Inhibitory
2e93ec82-e055-415b-9366-c075a5f8dae2	2.7177410000003874	1074.1980359999998	260.0	Inhibitory	Inhibitory	Inhibitory	Inhibitory	Inhibitory	Inhibitory	Inhibitory	Inhibitory	Inhibitory	Inhibitory	Inhibitory
92c5cc25-d724-4ec4-86db-ff7bf29ed773	2.320046000000275	1089.1882990000004	260.0	Astrocytes	Astrocytes	Ependymal	Inhibitory	Ependymal	Ependymal	Inhibitory	Mature OD	unassigned	Astrocytes	Astrocytes
7b2db50b-f38a-4812-b152-2bd5c533305e	12.012779000000592	1155.977833	260.0	Inhibitory	Inhibitory	Ependymal	Inhibitory	Inhibitory	Inhibitory	Inhibitory	Inhibitory	Inhibitory	Astrocytes	Inhibitory
534e0217-6991-48bc-a2d0-b181a6dedc19	13.614850000000388	1039.7619049999998	260.0	Inhibitory	Inhibitory	Inhibitory	Inhibitory	Inhibitory	Excitatory	Inhibitory	Inhibitory	unassigned	Excitatory	Inhibitory
4ff64be1-4952-41de-9010-9ed2aeee4a86	15.431821000000127	1072.9110589999996	260.0	Astrocytes	Astrocytes	Astrocytes	Inhibitory	Astrocytes	Astrocytes	Excitatory	Mature OD	unassigned	Astrocytes	Astrocytes
0cb049fc-03de-45a2-b2f6-d3b705fb0b6d	17.14467100000047	1185.0740969999997	260.0	Inhibitory	Inhibitory	Inhibitory	Inhibitory	Inhibitory	Inhibitory	Astrocytes	Inhibitory	unassigned	Inhibitory	Inhibitory
8ab36227-0a53-4850-96e9-37005c3f2133	36.18511400000034	1125.9318750000002	260.0	Inhibitory	Inhibitory	Inhibitory	Inhibitory	Inhibitory	Excitatory	Inhibitory	Inhibitory	unassigned	Inhibitory	Inhibitory
90b2debc-5579-46a6-9d19-608fc3785766	40.85090100000025	1140.734003	260.0	Inhibitory	Inhibitory	Inhibitory	Inhibitory	Inhibitory	Excitatory	Mature OD	Inhibitory	unassigned	Excitatory	Inhibitory
83d11746-eea7-4d98-bc4a-4ee2e388a4da	44.98786100000052	1153.2612759999997	260.0	Inhibitory	Inhibitory	Inhibitory	Inhibitory	Inhibitory	Excitatory	Astrocytes	Inhibitory	unassigned	Excitatory	Inhibitory
fc715cec-04b2-4662-b71d-93a986d95169	50.16545400000041	1159.4627609999998	260.0	Inhibitory	Inhibitory	Inhibitory	Inhibitory	Inhibitory	Excitatory	Excitatory	Inhibitory	Inhibitory	Inhibitory	Inhibitory
662e968e-906b-4b69-85e1-7914202cd6a7	52.916421000000355	1034.624432	260.0	Mature OD	Inhibitory	Mature OD	Inhibitory	Mature OD	Excitatory	Astrocytes	Inhibitory	unassigned	Mature OD	Inhibitory
c9e459f2-80dd-4faf-bfcc-09c562f555d9	70.43322700000044	1026.2380909999997	260.0	Inhibitory	Inhibitory	Inhibitory	Inhibitory	Excitatory	Excitatory	Astrocytes	Inhibitory	unassigned	Excitatory	Inhibitory
15129d79-21ff-4e66-9131-7c43b560e3a6	71.01714500000026	1049.916557	260.0	Astrocytes	Astrocytes	Astrocytes	Inhibitory	Astrocytes	Astrocytes	Immature OD	Mature OD	unassigned	Astrocytes	Astrocytes
595f580c-6ac4-42b3-a39c-19453640437a	71.97454300000072	1109.24091	260.0	Endothelial	Mural	Mural	Mature OD	Mural	Mural	Astrocytes	Mural	Endothelial	Endothelial	Mural
e442db86-0877-49fd-8f9f-51ce52c225ae	82.01479300000074	1102.207144	260.0	Immature OD	Immature OD	Immature OD	Inhibitory	Inhibitory	Inhibitory	Endothelial	Inhibitory	unassigned	Immature OD	Immature OD
88f3aa4f-18a5-44de-857b-9ce1b4bc2928	84.25671700000021	1042.2635100000002	260.0	Inhibitory	Inhibitory	Inhibitory	Inhibitory	Inhibitory	Excitatory	unassigned	Inhibitory	unassigned	Inhibitory	Inhibitory
924fa834-d6ce-4e9a-8644-fdefc3a8f754	87.98633900000004	1084.3754519999998	260.0	Endothelial	Endothelial	Endothelial	Mature OD	Endothelial	Endothelial	Astrocytes	Endothelial	Endothelial	Endothelial	Endothelial
d932f49b-1c5c-4d04-ad30-9633c5cb0dd0	88.02373100000023	1136.8742369999995	260.0	Inhibitory	Inhibitory	Inhibitory	Inhibitory	Inhibitory	Inhibitory	Inhibitory	Inhibitory	unassigned	Inhibitory	Inhibitory
4a0d2ce5-320b-4123-9360-c6caa2df437e	94.3791940000001	1032.7758409999997	260.0	Inhibitory	Inhibitory	Inhibitory	Inhibitory	Inhibitory	Excitatory	Excitatory	Inhibitory	unassigned	Inhibitory	Inhibitory
f75ff05d-0184-4738-afe9-0654c6141ec7	110.63489400000026	1177.498078	260.0	Mature OD	Mature OD	Mature OD	Mature OD	Mature OD	Astrocytes	Inhibitory	Mature OD	Mature OD	Mature OD	Mature OD
c132a230-328c-4d35-9bbe-624279221b38	112.83370900000045	1017.2017310000001	260.0	Mature OD	Mature OD	Mural	Mature OD	Mature OD	Astrocytes	Astrocytes	Mature OD	Mature OD	Mature OD	Astrocytes
a7cbcf68-9274-435a-8785-9a2f17b5aa1f	114.25255000000016	1009.1758589999995	260.0	Endothelial	Endothelial	Endothelial	Inhibitory	Endothelial	Endothelial	Astrocytes	Endothelial	Endothelial	Endothelial	Endothelial
93692142-a409-4c56-84de-49541c2afb03	117.57018700000026	1120.3551710000002	260.0	Inhibitory	Inhibitory	Inhibitory	Inhibitory	Inhibitory	Excitatory	Immature OD	Inhibitory	unassigned	Excitatory	Inhibitory
f22dfbf8-e51e-4bfe-908c-0093d56bc00c	116.611625	1026.8072769999994	260.0	Inhibitory	Inhibitory	Inhibitory	Inhibitory	Inhibitory	Excitatory	unassigned	Inhibitory	unassigned	Inhibitory	Inhibitory
14bb7ff5-b8ad-4265-9678-8a72dbeaf597	120.42256700000053	1075.1104909999995	260.0	Inhibitory	Inhibitory	Inhibitory	Inhibitory	Inhibitory	Excitatory	Inhibitory	Inhibitory	unassigned	Inhibitory	Inhibitory
6904da8f-ad46-4213-8478-679d61e39668	126.46985500000028	1147.4522579999998	260.0	Inhibitory	Inhibitory	Inhibitory	Inhibitory	Inhibitory	Excitatory	unassigned	Inhibitory	unassigned	Inhibitory	Inhibitory
9284b53a-807a-42ec-83ca-a38d515f6716	127.87249500000053	1088.9727799999996	260.0	Inhibitory	Inhibitory	Inhibitory	Inhibitory	Inhibitory	Excitatory	Endothelial	Inhibitory	unassigned	Inhibitory	Inhibitory
9dde0e45-9ce4-428f-82ed-5e9a95d48464	135.0503990000002	1034.111289	260.0	Immature OD	Inhibitory	Inhibitory	Inhibitory	Inhibitory	Excitatory	Inhibitory	Inhibitory	unassigned	Immature OD	Immature OD
fa4962dd-a11d-463a-9a8e-3e5d37ee0b93	134.17835100000048	1181.087688	260.0	Astrocytes	Astrocytes	Astrocytes	Mature OD	Astrocytes	Astrocytes	Inhibitory	Mature OD	unassigned	Astrocytes	Astrocytes
befe06d9-e810-4163-b35b-c625f587920e	139.04520300000013	1184.0432539999997	260.0	Astrocytes	Astrocytes	Ependymal	Excitatory	Mature OD	Astrocytes	Inhibitory	Mature OD	unassigned	Mature OD	Astrocytes
6278bd3c-0553-42fa-8c22-76f75fd69d4d	142.6366640000001	1032.7724810000004	260.0	Immature OD	Immature OD	Immature OD	Immature OD	Immature OD	Immature OD	Excitatory	Immature OD	unassigned	Immature OD	Immature OD
d329ddde-d0a8-4804-8f73-712eb595c975	144.22298800000044	1077.0262069999999	260.0	Inhibitory	Inhibitory	Inhibitory	Inhibitory	Inhibitory	Excitatory	Inhibitory	Inhibitory	unassigned	Inhibitory	Inhibitory
147aae19-0804-456e-9e4f-9008efaf0ed1	153.8451740000005	1127.855947	260.0	Inhibitory	Inhibitory	Inhibitory	Inhibitory	Astrocytes	Excitatory	Excitatory	Inhibitory	unassigned	Excitatory	Inhibitory
a207b7cf-bb65-4907-a29c-b52f977032bf	161.52327600000035	1063.3204170000004	260.0	Excitatory	Inhibitory	Inhibitory	Inhibitory	Inhibitory	Inhibitory	Inhibitory	Inhibitory	Inhibitory	Inhibitory	Inhibitory
c9cd2c71-1ff5-4de2-a9ef-09d79a4b5b81	163.00845700000036	1018.1081479999998	260.0	Inhibitory	Inhibitory	Inhibitory	Inhibitory	Inhibitory	Inhibitory	Excitatory	Inhibitory	unassigned	Inhibitory	Inhibitory
dfe27ae8-cad2-4c4c-9d6b-91ba9ad9ed76	164.74745100000018	1181.523272	260.0	Mature OD	Mature OD	Mural	Mature OD	Mature OD	Astrocytes	Astrocytes	Mature OD	Mature OD	Mature OD	Mature OD
07874604-e717-4703-b48b-993192864a22	168.28935300000012	1148.1657570000002	260.0	Mature OD	Mature OD	Mature OD	Mature OD	Mature OD	Endothelial	Astrocytes	Mature OD	Mature OD	Mature OD	Mature OD
45a8ecfe-f44e-440a-a98b-9fcc63a517d3	170.9286890000003	1101.8995329999998	260.0	Inhibitory	Inhibitory	Inhibitory	Inhibitory	Inhibitory	Inhibitory	Inhibitory	Inhibitory	unassigned	Inhibitory	Inhibitory
8c1bcf8b-b94d-484d-9363-d017de520d90	171.08549400000038	1016.5214209999999	260.0	Inhibitory	Inhibitory	Inhibitory	Inhibitory	Inhibitory	Inhibitory	Excitatory	Inhibitory	Inhibitory	Inhibitory	Inhibitory
06315401-c3fc-4819-bf7c-77608afd855d	170.46784900000057	1140.3513740000003	260.0	Inhibitory	Inhibitory	Inhibitory	Inhibitory	Inhibitory	Excitatory	Astrocytes	Inhibitory	Inhibitory	Inhibitory	Inhibitory
b8d07146-62a0-4131-95ce-dc1211d560d8	182.39656400000013	1179.023565	260.0	Mature OD	Mature OD	Mature OD	Mature OD	Mature OD	Endothelial	Inhibitory	Mature OD	Mature OD	Mature OD	Mature OD
eb27c3d8-48ce-43e7-94a9-4b3a57693a15	179.9351800000004	1028.308774	260.0	Inhibitory	Inhibitory	Inhibitory	Inhibitory	Inhibitory	Inhibitory	Astrocytes	Inhibitory	unassigned	Inhibitory	Astrocytes
03b0ebd3-65b7-4ba4-b3f8-b491780a9aa2	183.81205900000032	1076.6359439999997	260.0	Mature OD	Inhibitory	Inhibitory	Inhibitory	Inhibitory	Inhibitory	Astrocytes	Inhibitory	unassigned	Inhibitory	Inhibitory
fdb4e178-0397-4932-a37a-f20ceeb6e2cc	177.83100900000045	1050.6105700000003	260.0	Inhibitory	Inhibitory	Inhibitory	Inhibitory	Inhibitory	Excitatory	Inhibitory	Inhibitory	unassigned	Excitatory	Inhibitory
6f245ce9-2003-4ffe-9e2e-fe656a9e2713	8.394184000000678	1004.2783799999997	260.0	Mural	Mural	Mural	Mural	Mural	Mural	Endothelial	Mural	unassigned	Mural	Mural
d0b1baa4-b20c-4f26-852c-b73473999ef6	9.487453000000187	1122.7297019999996	260.0	Mature OD	Microglia	Mural	Mature OD	Mature OD	Ependymal	Inhibitory	Mature OD	Mature OD	Mature OD	Mature OD
fa850c50-ab5f-47e1-80a2-d79d25fdf9b3	19.618872000000465	1011.1352139999999	260.0	Immature OD	Immature OD	Immature OD	Immature OD	Immature OD	Immature OD	Astrocytes	Immature OD	unassigned	Immature OD	Immature OD
c28cad10-1b6f-4066-8014-a1fa39340300	29.385789000000386	1113.5382729999997	260.0	Inhibitory	Inhibitory	Inhibitory	Inhibitory	Inhibitory	Excitatory	Excitatory	Inhibitory	unassigned	Inhibitory	Inhibitory
bbf11cbc-f5c7-4c77-a8c7-037d3af52fbd	27.881418000000394	1159.6416049999998	260.0	Inhibitory	Inhibitory	Inhibitory	Inhibitory	Inhibitory	Excitatory	Microglia	Inhibitory	unassigned	Inhibitory	Excitatory
a838e3b4-3f06-4e39-99ac-eacf2b1b0aff	46.604423000000224	1169.9316689999996	260.0	Immature OD	Immature OD	Immature OD	Immature OD	Immature OD	Inhibitory	Inhibitory	Immature OD	unassigned	Immature OD	Immature OD
217d2f81-1d55-48d1-8f71-a8843c4520d3	57.39314400000012	1011.6515909999998	260.0	Astrocytes	Astrocytes	Astrocytes	Astrocytes	Astrocytes	Astrocytes	Immature OD	Mature OD	unassigned	Astrocytes	Astrocytes
6da51a76-f55a-4f2a-82cc-dd2b345cb8bd	70.96091800000067	1076.853031	260.0	Inhibitory	Inhibitory	Inhibitory	Inhibitory	Inhibitory	Excitatory	Inhibitory	Inhibitory	unassigned	Inhibitory	Inhibitory
f1e05210-05a4-4d4d-96a0-9bc68bbb2077	89.00635500000044	1006.8392710000003	260.0	Inhibitory	Inhibitory	Inhibitory	Inhibitory	Inhibitory	Excitatory	Astrocytes	Inhibitory	unassigned	Inhibitory	Inhibitory
b82c24f6-68cb-4ea0-beee-193bad360b05	90.03412000000026	1125.460905	260.0	Excitatory	Inhibitory	Inhibitory	Inhibitory	Excitatory	Excitatory	Excitatory	Inhibitory	Excitatory	Excitatory	Excitatory
f9df9c79-c1c6-4d59-ab8e-26e5ffe462da	108.95715700000028	1110.993908	260.0	Inhibitory	Inhibitory	Inhibitory	Inhibitory	Excitatory	Excitatory	Excitatory	Inhibitory	unassigned	Excitatory	Excitatory
fc2de72c-0103-47fd-8638-65b7eee1a976	142.01598100000047	1044.7364390000002	260.0	Immature OD	Inhibitory	Immature OD	Inhibitory	Inhibitory	Excitatory	unassigned	Inhibitory	unassigned	Immature OD	Inhibitory
8c25acd1-0ca4-4e7e-a901-f6d8a58260ac	153.64217700000063	1005.4905350000004	260.0	Inhibitory	Inhibitory	Inhibitory	Inhibitory	Inhibitory	Inhibitory	Inhibitory	Inhibitory	unassigned	Inhibitory	Inhibitory
c594a60d-dd5e-4a26-812c-d760587efd0f	2.586503000000448	1066.1760009999998	260.0	Inhibitory	Inhibitory	Inhibitory	Inhibitory	Inhibitory	Inhibitory	Inhibitory	Inhibitory	unassigned	Inhibitory	Inhibitory
7883bdac-7414-4bc7-a99f-f9cf0395a932	16.931434000000536	1058.8187950000001	260.0	Inhibitory	Inhibitory	Inhibitory	Inhibitory	Inhibitory	Excitatory	Excitatory	Inhibitory	unassigned	Excitatory	Inhibitory
488e46a3-1899-4d2f-8c4b-8d910f4817dc	35.95352000000048	1019.8189700000003	260.0	Inhibitory	Inhibitory	Inhibitory	Inhibitory	Excitatory	Inhibitory	Inhibitory	Inhibitory	unassigned	Inhibitory	Inhibitory
9b54e888-717a-4f42-8d29-28ef4d155253	119.21853500000043	1055.549497	260.0	Inhibitory	Inhibitory	Inhibitory	Inhibitory	Inhibitory	Excitatory	Inhibitory	Inhibitory	unassigned	Inhibitory	Inhibitory
fae5d4df-c359-4f7b-99c7-fffa09074960	154.23015700000042	1178.581165	260.0	Mature OD	Mature OD	Mature OD	Mature OD	Mature OD	Astrocytes	Astrocytes	Mature OD	Mature OD	Mature OD	Mature OD
dfcb2df6-5146-4501-a98c-f19838379301	188.10766300000023	1069.6412839999998	260.0	Endothelial	Endothelial	Endothelial	Inhibitory	Endothelial	Endothelial	Astrocytes	Endothelial	Endothelial	Endothelial	Endothelial
4981375f-9866-4d22-9a4a-45dd93b6bfb8	98.18416700000034	1075.1692839999996	260.0	Inhibitory	Inhibitory	Ependymal	Inhibitory	Inhibitory	Inhibitory	Immature OD	Inhibitory	Inhibitory	Inhibitory	Inhibitory
4c2c8e21-5ea5-4d30-b707-f58bdbe16446	92.94654900000023	1182.5529040000001	260.0	Endothelial	Endothelial	Endothelial	Inhibitory	Endothelial	Endothelial	Astrocytes	Endothelial	unassigned	Endothelial	Endothelial
a6bac8f1-c5d4-4a3c-981a-e4c587f767ba	97.41618300000027	1021.3167119999998	260.0	Inhibitory	Inhibitory	Inhibitory	Inhibitory	Excitatory	Excitatory	Inhibitory	Inhibitory	unassigned	Inhibitory	Inhibitory
80780290-0f10-43f8-a244-0108d0d6d214	108.10857700000042	1004.8814229999998	260.0	Inhibitory	Inhibitory	Inhibitory	Inhibitory	Excitatory	Excitatory	Inhibitory	Inhibitory	unassigned	Inhibitory	Inhibitory
4a19fe64-c187-4ba3-b473-8fe9e2fce34c	135.45338700000048	1103.7728469999997	260.0	Inhibitory	Inhibitory	Inhibitory	Inhibitory	Inhibitory	Inhibitory	Endothelial	Inhibitory	unassigned	Inhibitory	Inhibitory
ff65f880-cb55-4e77-bd0f-3593ad1601a4	170.03899300000057	1056.8971659999997	260.0	Inhibitory	Inhibitory	Inhibitory	Inhibitory	Inhibitory	Inhibitory	Inhibitory	Inhibitory	unassigned	Inhibitory	Inhibitory
08774356-bd81-40ff-877a-1d68b9be31ec	0.5204780000003666	1224.284771	260.0	Inhibitory	Inhibitory	Inhibitory	Inhibitory	Inhibitory	Excitatory	Excitatory	Inhibitory	unassigned	Inhibitory	Inhibitory
e60aa0fe-e942-446e-96f2-948455c6e46b	4.431028000000424	1262.435743	260.0	Mature OD	Mature OD	Mature OD	Mature OD	Mature OD	Ependymal	Inhibitory	Mature OD	Mature OD	Mature OD	Mature OD
d6bec5c9-8c27-4ac1-853d-3c600e3e8f54	5.273236000000452	1365.3997	260.0	Mature OD	Mature OD	Mature OD	Mature OD	Mature OD	Mature OD	Immature OD	Mature OD	Mature OD	Mature OD	Mature OD
746bd0a4-340f-42db-8d6e-11e3585de232	11.621973000000253	1296.605911	260.0	Microglia	Mature OD	Microglia	Mature OD	Mature OD	Ependymal	Excitatory	Mature OD	Mature OD	Mature OD	Mature OD
fd8c92bc-30d1-4177-b5ff-942cecc306b2	16.2579810000002	1377.4768329999997	260.0	Astrocytes	Astrocytes	Astrocytes	Inhibitory	Astrocytes	Astrocytes	Astrocytes	Astrocytes	unassigned	Astrocytes	Inhibitory
ebf735d8-1a6b-468f-a40a-cbfccd7368c1	27.770814000000428	1322.5203179999999	260.0	Mature OD	Mature OD	Mature OD	Mature OD	Microglia	Ependymal	Inhibitory	Inhibitory	Mature OD	Mature OD	Mature OD
4e12289f-d4a3-44fe-a620-2832d650f78c	27.902074999999968	1261.6668490000002	260.0	Mature OD	Mature OD	Mature OD	Mature OD	Mature OD	Mature OD	Excitatory	Mature OD	Mature OD	Mature OD	Mature OD
dc752132-eba1-4400-bd54-c47e28d3d53d	28.45748900000035	1206.4339329999998	260.0	Inhibitory	Inhibitory	Inhibitory	Inhibitory	Inhibitory	Excitatory	Inhibitory	Inhibitory	unassigned	Mature OD	Inhibitory
37bc287f-e8d4-4b73-b12a-6b84af63f9a3	28.413767000000462	1364.37664	260.0	Mature OD	Mature OD	Mature OD	Mature OD	Mature OD	Mature OD	Excitatory	Mature OD	Mature OD	Mature OD	Mature OD
a3725d09-be2f-4469-a3c0-98b3e5190d37	35.34875100000045	1232.2293049999998	260.0	Inhibitory	Inhibitory	Inhibitory	Inhibitory	Inhibitory	Excitatory	Immature OD	Inhibitory	unassigned	Inhibitory	Inhibitory
ffaeeaa3-8bbd-4063-8847-b0d085a8de21	31.54754600000024	1384.138986	260.0	Mature OD	Mature OD	Mature OD	Mature OD	Mature OD	Astrocytes	Excitatory	Mature OD	Mature OD	Mature OD	Mature OD
933244ad-b4de-442d-bd01-fc2b1b8df592	37.308448000000226	1346.0319180000001	260.0	Mature OD	Mature OD	Mature OD	Mature OD	Mature OD	Astrocytes	Inhibitory	Mature OD	Mature OD	Mature OD	Mature OD
a41a74ea-ebac-4825-b7ce-4e55ada649e6	40.004733000000215	1256.1752560000004	260.0	Inhibitory	Inhibitory	Inhibitory	Inhibitory	Inhibitory	Inhibitory	Astrocytes	Inhibitory	unassigned	Inhibitory	Inhibitory
7e196feb-d690-4409-b406-702dc5daad48	47.70882400000028	1238.942885	260.0	Inhibitory	Inhibitory	Inhibitory	Inhibitory	Inhibitory	Excitatory	Inhibitory	Inhibitory	unassigned	Inhibitory	Inhibitory
030c84f1-35a8-4b74-9cab-c60bd76f2818	51.478564000000006	1384.2748969999998	260.0	Microglia	Microglia	Microglia	Microglia	Microglia	Ependymal	Inhibitory	Mature OD	unassigned	Microglia	Astrocytes
b2f73e91-3a37-41c0-b8ee-29b921ba9056	51.565713000000414	1262.1088630000004	260.0	Mature OD	Mature OD	Mature OD	Mature OD	Mature OD	Mature OD	Inhibitory	Mature OD	Mature OD	Mature OD	Mature OD
7f25465e-7de3-4206-b16f-9aa4d0dc8267	55.43368800000053	1292.8319929999998	260.0	Inhibitory	Mature OD	Astrocytes	Mature OD	Astrocytes	Excitatory	Inhibitory	Mature OD	Mature OD	Mature OD	Inhibitory
4c666864-f16f-48fe-adaa-e72eca17247c	58.550982000000204	1327.3845420000002	260.0	Mature OD	Mature OD	Mature OD	Mature OD	Mature OD	Endothelial	Astrocytes	Mature OD	Mature OD	Mature OD	Mature OD
2afe2580-ab3d-473e-83e8-3f5eaad57d73	65.19325000000026	1207.894632	260.0	Endothelial	Endothelial	Endothelial	Inhibitory	Endothelial	Astrocytes	Immature OD	Endothelial	unassigned	Astrocytes	Endothelial
71cc83f1-76fd-4a1a-9b46-67c73434e699	68.07362499999999	1295.812672	260.0	Mature OD	Mature OD	Mature OD	Mature OD	Mature OD	Astrocytes	Inhibitory	Mature OD	Mature OD	Mature OD	Mature OD
76590c93-ed2d-47fa-9926-51402c67b0b8	69.54673600000069	1240.1442240000001	260.0	Endothelial	Endothelial	Endothelial	Mature OD	Endothelial	Endothelial	Endothelial	Endothelial	unassigned	Endothelial	Endothelial
dd01ec2a-46c9-4fee-9b66-73eb693005a3	68.31398400000035	1351.242965	260.0	Mature OD	Mature OD	Mature OD	Mature OD	Mature OD	Mature OD	Microglia	Mature OD	Mature OD	Mature OD	Mature OD
d73c44ce-032c-4707-837f-f79d1a6c2143	73.32744500000035	1229.2981570000002	260.0	Astrocytes	Astrocytes	Astrocytes	Inhibitory	Astrocytes	Astrocytes	Inhibitory	Mature OD	unassigned	Astrocytes	Astrocytes
4692285f-81d9-4f73-9d41-e4786856678a	76.42762600000015	1273.7829909999996	260.0	Mature OD	Mature OD	Mature OD	Mature OD	Mature OD	Mature OD	Excitatory	Mature OD	Mature OD	Mature OD	Mature OD
aa18c3b8-cc9b-4fa0-b071-dbd58b30f73c	76.42819400000008	1314.3394170000001	260.0	Mature OD	Mature OD	Mature OD	Mature OD	Mature OD	Mature OD	Inhibitory	Mature OD	Mature OD	Mature OD	Mature OD
2c652312-a402-41a3-8fe4-337e0f9dc020	79.66750600000023	1356.21164	260.0	Mature OD	Mature OD	Mature OD	Mature OD	Mature OD	Mature OD	Endothelial	Mature OD	Mature OD	Mature OD	Mature OD
04307173-04a6-450d-be3e-d5396ae8a496	90.29459600000018	1359.5128659999996	260.0	Mature OD	Mature OD	Mature OD	Mature OD	Mature OD	Mature OD	Astrocytes	Mature OD	Mature OD	Mature OD	Mature OD
73acd806-99b1-479b-803d-473f74812be7	99.66192500000034	1268.2671500000001	260.0	Mature OD	Mature OD	Mature OD	Mature OD	Mature OD	Mature OD	Inhibitory	Mature OD	Mature OD	Mature OD	Mature OD
57dc880e-dada-416f-930b-f8f45f4e97d4	102.96358700000019	1237.0662589999997	260.0	Mature OD	Mature OD	Mature OD	Mature OD	Mature OD	Mature OD	Inhibitory	Mature OD	Mature OD	Mature OD	Mature OD
37e350b6-8af3-4444-8909-fce03fc35922	108.91316300000062	1280.259238	260.0	Mature OD	Mature OD	Mature OD	Mature OD	Mature OD	Endothelial	Excitatory	Mature OD	Mature OD	Mature OD	Mature OD
65cb7503-bbf5-44a2-bbb3-d1077cada8ba	111.90136200000006	1381.3910519999995	260.0	Mature OD	Mature OD	Mature OD	Mature OD	Mature OD	Mature OD	Inhibitory	Mature OD	Mature OD	Mature OD	Mature OD
83c8d185-dbc0-4483-bcf2-2729f079c09a	129.39381600000024	1321.4680380000004	260.0	Astrocytes	Astrocytes	Astrocytes	Inhibitory	Astrocytes	Astrocytes	Immature OD	Astrocytes	unassigned	Astrocytes	Astrocytes
c78ed93f-369d-4b35-bb5f-b54a2eba52f1	133.7215740000006	1301.0950049999997	260.0	Endothelial	Mural	Mural	Mural	Mural	Endothelial	Astrocytes	Endothelial	unassigned	Endothelial	Mural
384252a3-f25e-412d-b2d9-f39b222d5d31	139.1407210000002	1320.1785909999999	260.0	Inhibitory	Inhibitory	Inhibitory	Inhibitory	Inhibitory	Excitatory	Inhibitory	Inhibitory	unassigned	Inhibitory	Inhibitory
2a754e4d-0f62-4898-bb7b-14fde6e06eaa	143.81363800000054	1344.0912429999998	260.0	Mature OD	Mature OD	Mural	Mature OD	Mature OD	Astrocytes	Inhibitory	Mature OD	Mature OD	Mature OD	Mature OD
727dc5ff-b71b-4416-84c4-bb79aed906df	150.5134780000003	1302.812336	260.0	Mature OD	Mature OD	Mural	Mature OD	Mature OD	Ependymal	Astrocytes	Mature OD	Mature OD	Mature OD	Mature OD
3c0a10b1-77df-4444-a38b-9f6da60612c8	147.7509	1238.1486839999998	260.0	Astrocytes	Astrocytes	Astrocytes	Astrocytes	Astrocytes	Astrocytes	Inhibitory	Astrocytes	unassigned	Astrocytes	Astrocytes
442cf067-5d81-4f9e-bf9f-e08fb31ca3ce	153.25495500000034	1258.768122	260.0	Endothelial	Endothelial	Endothelial	Inhibitory	Endothelial	Endothelial	Inhibitory	Endothelial	Endothelial	Endothelial	Endothelial
d00c428c-1576-42cd-85af-ba20c8bb69a0	155.11414200000036	1218.9929089999996	260.0	Mature OD	Mature OD	Mature OD	Mature OD	Mature OD	Excitatory	Inhibitory	Inhibitory	Mature OD	Mature OD	Mature OD
a5fb0175-1173-4cd9-a636-7819049fc788	156.39939900000036	1253.545947	260.0	Endothelial	Endothelial	Endothelial	Inhibitory	Endothelial	Endothelial	Mural	Endothelial	Endothelial	Endothelial	Endothelial
0da235b0-393d-4cbf-8d6c-efe09517450d	157.41971900000044	1334.786071	260.0	Mature OD	Mature OD	Mature OD	Mature OD	Mature OD	Mature OD	Excitatory	Mature OD	Mature OD	Mature OD	Mature OD
b0796763-7fe6-444a-9ef7-021afd0b7502	156.63989500000025	1375.9972780000003	260.0	Microglia	Microglia	Microglia	Microglia	Microglia	Microglia	Mature OD	Microglia	unassigned	Mature OD	Microglia
6789d87b-a1e5-4f47-af05-e885fa04ee74	163.52880200000027	1236.4190369999997	260.0	Astrocytes	Astrocytes	Astrocytes	Astrocytes	Astrocytes	Ependymal	Inhibitory	Mature OD	unassigned	Astrocytes	Astrocytes
0c3d9ed1-c57f-4eab-9829-c9ff61716dd2	162.8490450000004	1258.9171469999997	260.0	Endothelial	Endothelial	Endothelial	Inhibitory	Endothelial	Ependymal	Excitatory	Endothelial	Mature OD	Endothelial	Endothelial
a8a03421-a641-434f-bf88-506313df4d37	165.8434530000004	1319.9967229999997	260.0	Immature OD	Immature OD	Immature OD	Mature OD	Immature OD	Immature OD	Mural	Mature OD	Mature OD	Mature OD	Mature OD
ac1b498f-a65d-49a4-8a4e-473846b845bf	165.86145699999997	1364.075225	260.0	Mature OD	Mature OD	Mature OD	Mature OD	Mature OD	Ependymal	Inhibitory	Mature OD	Mature OD	Mature OD	Mature OD
2b482abb-bfaa-480e-be99-db068dec4983	169.33904600000005	1335.4223880000004	260.0	Mature OD	Mature OD	Mature OD	Mature OD	Mature OD	Excitatory	Microglia	Inhibitory	Mature OD	Mature OD	Mature OD
038a3b47-0333-4530-a8db-110a63ed8557	177.03498600000057	1345.731542	260.0	Mature OD	Mature OD	Mature OD	Mature OD	Mature OD	Mature OD	Astrocytes	Mature OD	Mature OD	Mature OD	Mature OD
bf8673d0-aab2-484e-a36a-d973fe8c8533	181.9875350000002	1286.2604969999998	260.0	Immature OD	Immature OD	Immature OD	Immature OD	Immature OD	Astrocytes	Immature OD	Immature OD	unassigned	Immature OD	Immature OD
6597b075-b8d1-44e9-a27a-b33371d87ead	4.167335000000094	1296.717604	260.0	Mature OD	Mature OD	Mature OD	Mature OD	Mature OD	Ependymal	Immature OD	Mature OD	unassigned	Mature OD	Mature OD
8663a0e0-fd2b-460b-8a83-3f5c43e90f50	58.48442700000032	1316.695486	260.0	Mature OD	Mature OD	Mature OD	Mature OD	Mature OD	Ependymal	Mural	Mature OD	Mature OD	Mature OD	Mature OD
bfc34eb0-785a-462a-bc9f-13fd98bf0647	75.61794000000054	1324.9686880000004	260.0	Mature OD	Mature OD	Mature OD	Mature OD	Mature OD	Mature OD	Inhibitory	Mature OD	Mature OD	Mature OD	Mature OD
9c7b52e3-74b0-4f17-bb6e-bd558dd2d21a	82.98570000000018	1323.2059049999998	260.0	Mature OD	Mature OD	Mature OD	Mature OD	Mature OD	Mature OD	Astrocytes	Mature OD	Mature OD	Mature OD	Mature OD
e0c49b08-9527-466d-aaa8-10d61ead61e2	114.90581400000019	1258.5786519999997	260.0	Astrocytes	Astrocytes	Astrocytes	Astrocytes	Astrocytes	Ependymal	Astrocytes	Mature OD	unassigned	Astrocytes	Astrocytes
d01fd3d6-f9f7-44c3-af23-161b001738b1	114.76842100000022	1229.874347	260.0	Mature OD	Mature OD	Mature OD	Mature OD	Mature OD	Mural	Mural	Mature OD	Mature OD	Mature OD	Mature OD
149863ee-4c0a-4c92-8069-6b5ec8b9a200	116.66079700000046	1285.115788	260.0	Mature OD	Mature OD	Mature OD	Mature OD	Mature OD	Excitatory	Immature OD	Mature OD	Mature OD	Mature OD	Mature OD
db1ab694-e5ef-473a-8a26-07d0c33c9f9e	9.367820000000393	1331.0606630000002	260.0	Mature OD	Mature OD	Mature OD	Mature OD	Mature OD	Mature OD	Inhibitory	Mature OD	Mature OD	Mature OD	Mature OD
432281ab-2cca-4dfe-9b4e-824ab4118b7d	91.34748300000047	1255.0253579999999	260.0	Mature OD	Mature OD	Mature OD	Mature OD	Mature OD	Astrocytes	Astrocytes	Mature OD	Mature OD	Mature OD	Mature OD
ca225788-35c6-4d41-8725-d60b1e0a8803	92.69013300000051	1349.283989	260.0	Mature OD	Mature OD	Mature OD	Mature OD	Mature OD	Mature OD	Inhibitory	Mature OD	Mature OD	Mature OD	Mature OD
4b66979a-9e46-4f72-a3f3-03a4547ee2e9	99.18925000000036	1261.8658560000003	260.0	Mature OD	Mature OD	Mature OD	Mature OD	Mature OD	Mural	Astrocytes	Mature OD	Mature OD	Mature OD	Mature OD
e8a149e2-eafd-4f4a-bc33-ce718c09cb1d	127.31173600000056	1203.7388049999995	260.0	Mature OD	Mature OD	Mature OD	Mature OD	Mature OD	Mature OD	Astrocytes	Mature OD	Mature OD	Mature OD	Mature OD
508ae0bb-046d-4fb2-98a4-e256966a6ded	157.26160500000015	1371.2294890000003	260.0	Microglia	Mature OD	Microglia	Mature OD	Mature OD	Mature OD	Excitatory	Mature OD	Mature OD	Mature OD	Mature OD
48e65520-f0e1-41c6-8250-e65455c85939	184.66857600000048	1382.5215049999997	260.0	Mature OD	Mature OD	Mature OD	Mature OD	Mature OD	Mature OD	Inhibitory	Mature OD	Mature OD	Mature OD	Mature OD
20e437d3-94be-43d1-9478-4e77b21d10be	48.1172160000001	1347.0738100000003	260.0	Mature OD	Mature OD	Mature OD	Mature OD	Mature OD	Mature OD	Inhibitory	Mature OD	Mature OD	Mature OD	Mature OD
e075ec9b-3d38-41fa-9c04-59d2a2236102	57.530725000000075	1347.8978119999997	260.0	Microglia	Mature OD	Microglia	Mature OD	Mature OD	Mature OD	Mural	Mature OD	Mature OD	Mature OD	Mature OD
2be916b4-2b2e-4988-bb0a-6a66cc235950	87.57372000000032	1296.128714	260.0	Mature OD	Mature OD	Mature OD	Mature OD	Mature OD	Mature OD	Inhibitory	Mature OD	Mature OD	Mature OD	Mature OD
468a168d-f7c5-4e2f-99ff-d080d43b4c08	133.9652000000001	1345.4429909999994	260.0	Mature OD	Mature OD	Mural	Mature OD	Mature OD	Mature OD	Astrocytes	Mature OD	Mature OD	Mature OD	Mature OD
00884ed3-819f-4f11-8649-64a9a539d0b4	170.39976800000068	1285.1045560000002	260.0	Mature OD	Mature OD	Microglia	Mature OD	Mature OD	Ependymal	unassigned	Mature OD	Mature OD	Mature OD	Mature OD
dd0e99e1-643d-498f-b273-9b86221feb4e	171.4309030000004	1275.7104619999996	260.0	Astrocytes	Astrocytes	Astrocytes	Mature OD	Astrocytes	Ependymal	Excitatory	Mature OD	unassigned	Astrocytes	Astrocytes
58638fe0-89a1-48ee-86b8-bdc1e5bee315	73.30922100000043	1352.7228409999998	260.0	Mature OD	Mature OD	Mature OD	Mature OD	Mature OD	Mature OD	Immature OD	Mature OD	Mature OD	Mature OD	Mature OD
224ad79f-5b15-41d6-a74d-5ecd6e553233	108.67217700000037	1270.718468	260.0	Microglia	Microglia	Microglia	Microglia	Microglia	Microglia	Mature OD	Microglia	unassigned	Mature OD	Microglia
9e01cbee-f4f3-49ff-9c7e-774a9d4100e8	164.8596050000001	1215.7122610000001	260.0	Mature OD	Mature OD	Mature OD	Mature OD	Mature OD	Mature OD	Inhibitory	Mature OD	Mature OD	Mature OD	Mature OD
d624f1a2-0f52-4b8d-898e-31a094dcdeee	172.39180600000054	1270.501557	260.0	Mature OD	Mature OD	Astrocytes	Mature OD	Mature OD	Ependymal	Inhibitory	Mature OD	Mature OD	Mature OD	Astrocytes
5da47548-fb1d-4d43-980d-1232b4b49935	5.753575000000183	1405.8642799999998	260.0	Inhibitory	Inhibitory	Inhibitory	Inhibitory	Inhibitory	Inhibitory	Endothelial	Inhibitory	unassigned	Inhibitory	Inhibitory
5951ebff-6f6b-4ea3-b4c7-03da58fef46a	6.862808000000314	1468.7924229999999	260.0	Astrocytes	Astrocytes	Astrocytes	Inhibitory	Astrocytes	Astrocytes	Astrocytes	Astrocytes	unassigned	Astrocytes	Astrocytes
dd82c32f-0f8b-43dd-9540-dccd2d0b2464	8.47099100000014	1512.135304	260.0	Inhibitory	Inhibitory	Inhibitory	Inhibitory	Inhibitory	Inhibitory	Astrocytes	Inhibitory	Inhibitory	Inhibitory	Inhibitory
4222b2c8-2e8e-4a9a-a4da-8892c64ced4a	12.151426000000356	1542.4663689999998	260.0	Inhibitory	Inhibitory	Inhibitory	Inhibitory	Inhibitory	Excitatory	Inhibitory	Inhibitory	unassigned	Inhibitory	Inhibitory
80ff5131-fded-4352-b42b-48c609db7320	15.488192000000254	1449.1718420000002	260.0	Microglia	Microglia	Microglia	Microglia	Microglia	Astrocytes	Inhibitory	Microglia	unassigned	Astrocytes	Microglia
fb9670c4-74e6-416a-a014-2a93d91b8951	18.21993300000031	1565.195842	260.0	Astrocytes	Astrocytes	Astrocytes	Inhibitory	Astrocytes	Astrocytes	Inhibitory	Astrocytes	unassigned	Astrocytes	Astrocytes
9d3f4eed-8cc2-40fc-a7c1-7af9b4a006f7	17.894980000000032	1574.8907519999993	260.0	Inhibitory	Inhibitory	Inhibitory	Inhibitory	Inhibitory	Inhibitory	Inhibitory	Inhibitory	unassigned	Inhibitory	Inhibitory
47d6e74f-691a-4ef4-87ad-a60600902194	25.039660000000367	1407.0047009999998	260.0	Inhibitory	Inhibitory	Inhibitory	Inhibitory	Inhibitory	Inhibitory	Excitatory	Inhibitory	unassigned	Inhibitory	Inhibitory
bc672ac7-c686-480a-bd33-e488cb6f70ed	29.927783000000545	1476.8910189999997	260.0	Inhibitory	Inhibitory	Inhibitory	Inhibitory	Inhibitory	Inhibitory	unassigned	Inhibitory	unassigned	Inhibitory	Inhibitory
2e2205ca-54b3-45a0-919c-81b9c4eb9679	37.89109400000052	1448.7885089999995	260.0	Astrocytes	Astrocytes	Ependymal	Immature OD	Ependymal	Astrocytes	Mature OD	Immature OD	unassigned	Astrocytes	Astrocytes
377246e4-3ae3-4677-8aff-e508245cbbac	40.85568000000012	1578.0354769999994	260.0	Astrocytes	Astrocytes	Astrocytes	Immature OD	Astrocytes	Astrocytes	Immature OD	Mature OD	unassigned	Astrocytes	Astrocytes
14a3bb5e-efaf-4ee4-b250-b7a2bc11e608	43.023607000000084	1497.8113829999998	260.0	Inhibitory	Inhibitory	Ependymal	Inhibitory	Inhibitory	Inhibitory	Excitatory	Inhibitory	unassigned	Inhibitory	Inhibitory
583016f4-707c-427c-ae74-ac05f6fd34d0	48.42385000000013	1477.332758	260.0	Immature OD	Inhibitory	Inhibitory	Inhibitory	Inhibitory	Inhibitory	Inhibitory	Astrocytes	unassigned	Inhibitory	Inhibitory
617586e9-3e44-4253-9815-d5f94fb57b95	51.14610800000037	1518.422403	260.0	Inhibitory	Inhibitory	Inhibitory	Inhibitory	Inhibitory	Excitatory	Excitatory	Inhibitory	Inhibitory	Inhibitory	Inhibitory
2d320510-880d-4daa-9661-b91ee09ea82e	55.40894100000014	1449.0025110000001	260.0	Inhibitory	Inhibitory	Inhibitory	Inhibitory	Inhibitory	Inhibitory	Astrocytes	Inhibitory	unassigned	Inhibitory	Inhibitory
628e5e5d-7cca-4cb5-a444-de94ce09c027	55.32539300000053	1457.6754159999996	260.0	Inhibitory	Inhibitory	Inhibitory	Inhibitory	Inhibitory	Inhibitory	Inhibitory	Inhibitory	Inhibitory	Inhibitory	Inhibitory
f7177242-b242-4ae1-9e07-c38c46fd3af8	56.349776000000475	1571.4391210000003	260.0	Inhibitory	Inhibitory	Inhibitory	Inhibitory	Inhibitory	Inhibitory	Astrocytes	Inhibitory	Inhibitory	Inhibitory	Inhibitory
ffea8dfd-a6d6-4017-a6e7-8d4bcbe3b391	69.97534200000018	1588.281336	260.0	Inhibitory	Inhibitory	Inhibitory	Inhibitory	Inhibitory	Inhibitory	Inhibitory	Inhibitory	Inhibitory	Inhibitory	Inhibitory
2dd13237-90d0-4afa-a996-0fbd753910c1	67.30463100000043	1417.59906	260.0	Inhibitory	Inhibitory	Inhibitory	Inhibitory	Inhibitory	Excitatory	Inhibitory	Inhibitory	unassigned	Excitatory	Excitatory
6d0bd4a6-64be-40c9-9a22-b391f50a38e6	69.80234300000029	1501.9767450000004	260.0	Inhibitory	Inhibitory	Inhibitory	Inhibitory	Inhibitory	Excitatory	unassigned	Inhibitory	unassigned	Excitatory	Inhibitory
af02fc05-6c2a-4a3e-b593-dc08bfb4a34b	71.34486900000047	1546.6623049999998	260.0	Astrocytes	Astrocytes	Ependymal	Inhibitory	Astrocytes	Astrocytes	Inhibitory	Astrocytes	unassigned	Astrocytes	Astrocytes
1fff0066-b3aa-4a95-a413-1c76e5be1d08	71.81300300000021	1538.379947	260.0	Inhibitory	Inhibitory	Inhibitory	Inhibitory	Inhibitory	Inhibitory	Excitatory	Inhibitory	unassigned	Inhibitory	Inhibitory
ffdb53e9-5a7c-49c8-8eeb-7b799ea5a075	77.53772300000037	1439.8312130000004	260.0	Inhibitory	Inhibitory	Inhibitory	Inhibitory	Inhibitory	Excitatory	Inhibitory	Inhibitory	Inhibitory	Excitatory	Inhibitory
55f7bfe5-06d7-499a-b62c-add3698a496a	78.49768100000028	1464.101518	260.0	Astrocytes	Astrocytes	Astrocytes	Immature OD	Astrocytes	Astrocytes	Immature OD	Mature OD	unassigned	Astrocytes	Astrocytes
fd451a09-9f76-4d3e-8621-bec6265e8253	79.87166000000025	1566.8308689999994	260.0	Immature OD	Immature OD	Immature OD	Inhibitory	Inhibitory	Excitatory	Excitatory	Inhibitory	unassigned	Immature OD	Inhibitory
ccf03f1f-388b-489b-a94c-0c2b6d04965b	86.36498000000029	1484.8904780000003	260.0	Astrocytes	Astrocytes	Astrocytes	Immature OD	Astrocytes	Astrocytes	Inhibitory	Mature OD	unassigned	Astrocytes	Astrocytes
b6edd943-9156-4407-96d1-631f095b7487	96.19765000000007	1509.774104	260.0	Microglia	Mature OD	Microglia	Mature OD	Mature OD	Astrocytes	Inhibitory	Mature OD	Mature OD	Mature OD	Mature OD
6414057f-4fc9-425d-b136-33c28fc76d54	100.25545800000054	1452.125192	260.0	Endothelial	Mural	Mural	Inhibitory	Mural	Mural	Mural	Mural	Inhibitory	Astrocytes	Mural
eee48a63-7b7f-444f-ab81-ffebe1fb3ac8	104.89740100000017	1502.9287479999998	260.0	Inhibitory	Inhibitory	Inhibitory	Inhibitory	Inhibitory	Inhibitory	Inhibitory	Inhibitory	Inhibitory	Inhibitory	Inhibitory
3285fea6-5443-4342-b289-94283bf6eb51	106.218707	1451.8158019999996	260.0	Inhibitory	Inhibitory	Inhibitory	Inhibitory	Inhibitory	Excitatory	Mural	Inhibitory	Inhibitory	Inhibitory	Inhibitory
571279be-9425-4f37-9fed-587031b966e8	116.66135500000019	1502.6100939999997	260.0	Inhibitory	Inhibitory	Inhibitory	Inhibitory	Inhibitory	Inhibitory	Inhibitory	Inhibitory	unassigned	Inhibitory	Inhibitory
b68d54d3-f78a-4e51-89dc-ca059b09180f	120.22621700000036	1478.888828	260.0	Mature OD	Mature OD	Mural	Mature OD	Mature OD	Mature OD	Astrocytes	Mature OD	Mature OD	Mature OD	Mature OD
be025b1a-8159-4f67-8752-8d30fff6a7d8	125.66859600000043	1543.1980380000005	260.0	Immature OD	Immature OD	Immature OD	Immature OD	Immature OD	Inhibitory	Excitatory	Immature OD	unassigned	Immature OD	Immature OD
2e01c6ac-9a07-44f6-978f-51022270581f	126.88750700000037	1501.908078	260.0	Inhibitory	Inhibitory	Ependymal	Inhibitory	Inhibitory	Inhibitory	Inhibitory	Inhibitory	unassigned	Astrocytes	Inhibitory
afeb0269-bc3b-49f6-bfd4-7083b8367c1f	128.07998700000007	1577.774845	260.0	Inhibitory	Inhibitory	Inhibitory	Inhibitory	Inhibitory	Inhibitory	unassigned	Inhibitory	Inhibitory	Inhibitory	Inhibitory
f539db69-d802-4f11-9889-db1658f6cc9d	131.41645300000027	1554.0827179999997	260.0	Inhibitory	Inhibitory	Inhibitory	Inhibitory	Inhibitory	Excitatory	Immature OD	Inhibitory	unassigned	Excitatory	Inhibitory
c891db5c-b70b-497a-a9a3-a691f868c817	137.34479600000031	1506.145168	260.0	Astrocytes	Astrocytes	Astrocytes	Mature OD	Astrocytes	Astrocytes	Inhibitory	Mature OD	unassigned	Astrocytes	Astrocytes
f55ce886-2fb7-45d4-bb0e-89a7ce5e5668	142.98675300000014	1414.768771	260.0	Inhibitory	Inhibitory	Inhibitory	Inhibitory	Inhibitory	Excitatory	Astrocytes	Inhibitory	unassigned	Excitatory	Inhibitory
5bad4afa-38de-42e2-8eb8-b5c199eb0800	149.71361300000035	1552.4678720000002	260.0	Inhibitory	Inhibitory	Inhibitory	Inhibitory	Inhibitory	Excitatory	Inhibitory	Inhibitory	Inhibitory	Inhibitory	Inhibitory
5e7a27bc-bf45-463f-842e-c02fcd04cdb3	148.72272500000008	1446.6698189999997	260.0	Inhibitory	Astrocytes	Inhibitory	Inhibitory	Inhibitory	Astrocytes	Endothelial	Inhibitory	unassigned	Astrocytes	Astrocytes
1b212e99-bfdf-436e-9df5-4c5767326e85	154.6346180000005	1468.262236	260.0	Inhibitory	Inhibitory	Inhibitory	Inhibitory	Inhibitory	Excitatory	Excitatory	Inhibitory	unassigned	Excitatory	Excitatory
66db2477-041a-4ff6-b51d-9d8c4a2c29c2	161.37824700000056	1577.6875269999991	260.0	Inhibitory	Inhibitory	Inhibitory	Inhibitory	Inhibitory	Excitatory	Inhibitory	Inhibitory	Inhibitory	Inhibitory	Inhibitory
eff0f4fc-8715-41bb-9151-9bf977660e42	169.84829800000034	1452.6875409999998	260.0	Inhibitory	Inhibitory	Inhibitory	Inhibitory	Inhibitory	Excitatory	Astrocytes	Inhibitory	unassigned	Inhibitory	Inhibitory
0fa0eca3-702e-4acc-9889-e3a8dd1a3f70	170.20834100000002	1537.1297170000003	260.0	Endothelial	Endothelial	Endothelial	Inhibitory	Endothelial	Mural	Astrocytes	Mural	unassigned	Endothelial	Endothelial
c573c8ef-ced5-46a2-ab53-f591f6c817ed	174.92876500000057	1444.4774280000001	260.0	Inhibitory	Inhibitory	Inhibitory	Inhibitory	Inhibitory	Excitatory	Immature OD	Inhibitory	unassigned	Inhibitory	Inhibitory
5fffaa11-400f-4c27-9c84-f9c12606c916	178.6888210000002	1531.373771	260.0	Astrocytes	Astrocytes	Astrocytes	Inhibitory	Ependymal	Astrocytes	Endothelial	Mature OD	unassigned	Astrocytes	Astrocytes
b03306ec-e2f4-4f85-8834-1b2731829b10	183.89457400000038	1459.6184630000002	260.0	Mature OD	Mature OD	Mature OD	Mature OD	Mature OD	Mature OD	Inhibitory	Mature OD	Mature OD	Mature OD	Endothelial
39a9e4a6-1600-48ed-9c8a-212878da4f3f	30.185782000000017	1577.660121	260.0	Inhibitory	Inhibitory	Inhibitory	Inhibitory	Inhibitory	Inhibitory	Inhibitory	Inhibitory	unassigned	Inhibitory	Inhibitory
8aedfaef-af76-4b77-a183-4160dd8ee882	36.18019200000026	1558.1364049999993	260.0	Mature OD	Mature OD	Mature OD	Mature OD	Mature OD	Excitatory	Excitatory	Mature OD	Mature OD	Mature OD	Mature OD
0a0993a8-5869-4577-9e8a-d7d3398d66e4	87.32361000000037	1518.6952990000004	260.0	Inhibitory	Inhibitory	Inhibitory	Inhibitory	Inhibitory	Excitatory	Inhibitory	Inhibitory	Inhibitory	Inhibitory	Inhibitory
f95ec197-bf44-4148-884e-3257a0c56571	120.58616400000028	1444.404997	260.0	Inhibitory	Inhibitory	Inhibitory	Inhibitory	Inhibitory	Inhibitory	Inhibitory	Inhibitory	unassigned	Inhibitory	Inhibitory
e958767f-703c-44f7-8b62-211bbd8b1067	135.6083690000005	1563.9636269999992	260.0	Inhibitory	Inhibitory	Inhibitory	Inhibitory	Inhibitory	Excitatory	Inhibitory	Inhibitory	unassigned	Excitatory	Inhibitory
91a40116-adaa-4eb1-8a21-5ffc915cdf41	143.3643350000002	1480.6167339999997	260.0	Inhibitory	Inhibitory	Inhibitory	Mature OD	Inhibitory	Excitatory	Astrocytes	Inhibitory	unassigned	Excitatory	Inhibitory
355050c4-3606-42f4-a6bc-c0747c395b4d	172.41504300000042	1492.0858200000002	260.0	Inhibitory	Inhibitory	Inhibitory	Inhibitory	Inhibitory	Excitatory	unassigned	Inhibitory	unassigned	Inhibitory	Inhibitory
0d4aa216-56a9-4ea7-abb8-7b9cac3dd012	182.65106500000047	1524.1406369999995	260.0	Astrocytes	Astrocytes	Astrocytes	Inhibitory	Astrocytes	Ependymal	Inhibitory	Mature OD	unassigned	Astrocytes	Astrocytes
aeb24172-c192-46e8-9f04-b75ba0fa055b	9.514760000000479	1485.3459839999996	260.0	Inhibitory	Inhibitory	Inhibitory	Inhibitory	Inhibitory	Inhibitory	Inhibitory	Inhibitory	Inhibitory	Inhibitory	Inhibitory
3ecf2a34-566b-48bc-94ca-f341765e21a1	48.5403280000005	1536.516725	260.0	Inhibitory	Inhibitory	Inhibitory	Inhibitory	Inhibitory	Excitatory	Excitatory	Inhibitory	unassigned	Excitatory	Excitatory
4cc82c4b-93da-42f3-b987-c4015ec3c47f	56.91391900000008	1563.483811	260.0	Microglia	Microglia	Microglia	Microglia	Microglia	Inhibitory	Excitatory	Microglia	unassigned	Microglia	Microglia
87a7e3c8-00e9-417d-9dfd-ac69e63bc86e	59.28439200000048	1475.4764369999998	260.0	Inhibitory	Inhibitory	Inhibitory	Inhibitory	Inhibitory	Inhibitory	Mural	Inhibitory	unassigned	Inhibitory	Inhibitory
f6e98f63-06e4-4e1e-aae6-18e05795945a	100.42420500000026	1425.6207289999998	260.0	Inhibitory	Inhibitory	Inhibitory	Inhibitory	Inhibitory	Inhibitory	Inhibitory	Inhibitory	unassigned	Inhibitory	Inhibitory
5b02ada4-c2b5-4316-af78-331d3fe28038	124.96766100000059	1419.6460019999995	260.0	Inhibitory	Inhibitory	Inhibitory	Inhibitory	Inhibitory	Inhibitory	Inhibitory	Inhibitory	unassigned	Inhibitory	Inhibitory
e26897c1-54de-4ee5-b1d2-a256c6e298a1	162.85595000000012	1464.2366929999998	260.0	Inhibitory	Inhibitory	Inhibitory	Inhibitory	Inhibitory	Excitatory	Inhibitory	Inhibitory	Inhibitory	Inhibitory	Inhibitory
e638b560-c743-4e9e-8135-090221e85985	174.38823200000024	1558.4737079999995	260.0	Astrocytes	Astrocytes	Astrocytes	Astrocytes	Astrocytes	Astrocytes	Inhibitory	Astrocytes	Astrocytes	Astrocytes	Astrocytes
29b4c7ab-0590-4b90-b145-1bb57a3ec67e	181.5843030000001	1556.656226	260.0	Inhibitory	Inhibitory	Inhibitory	Inhibitory	Inhibitory	Inhibitory	Inhibitory	Inhibitory	unassigned	Inhibitory	Inhibitory
539412d2-3531-4d46-b356-73b304a2f038	101.53700500000014	1467.5880339999994	260.0	Inhibitory	Inhibitory	Inhibitory	Inhibitory	Inhibitory	Inhibitory	Immature OD	Inhibitory	unassigned	Inhibitory	Inhibitory
71b59cd2-abf7-43a8-95fc-ed4fd995de10	102.35083300000042	1556.8123450000003	260.0	Mature OD	Mature OD	Microglia	Mature OD	Mature OD	Mature OD	Inhibitory	Mature OD	Mature OD	Mature OD	Mature OD
08a6d9ec-e8b2-464a-aa09-da3bd1ac870a	109.02161500000057	1527.5482519999996	260.0	Inhibitory	Inhibitory	Inhibitory	Inhibitory	Inhibitory	Inhibitory	Astrocytes	Inhibitory	unassigned	Inhibitory	Inhibitory
2af9d2d8-9db1-4b09-a3c4-cfcc98670c39	126.18683200000032	1462.8904109999999	260.0	Inhibitory	Inhibitory	Astrocytes	Inhibitory	Astrocytes	Inhibitory	Inhibitory	Inhibitory	Inhibitory	Astrocytes	Inhibitory
2fc59c09-863f-4014-839e-e1f7007c96cb	146.73803400000043	1527.6618329999997	260.0	Inhibitory	Inhibitory	Inhibitory	Inhibitory	Inhibitory	Excitatory	Inhibitory	Inhibitory	unassigned	Excitatory	Inhibitory
69fe5533-85ca-404a-b2e1-c122dfe86635	156.284091	1509.8264909999998	260.0	Mature OD	Mature OD	Mural	Mature OD	Mature OD	Astrocytes	Inhibitory	Mature OD	Mature OD	Mature OD	Mature OD
54525ab1-c6e3-4c5e-9d53-23aeaa4000be	162.31273500000043	1513.1382280000003	260.0	Microglia	Endothelial	Endothelial	Mature OD	Endothelial	Endothelial	Endothelial	Endothelial	unassigned	Endothelial	Endothelial
6f982406-6ce2-48ab-9722-bf4cdc494574	165.55148700000018	1548.2342899999994	260.0	Astrocytes	Astrocytes	Astrocytes	Astrocytes	Astrocytes	Astrocytes	Mural	Astrocytes	unassigned	Astrocytes	Astrocytes
4bf6cb48-acd2-4fd4-88ee-b3383ed1b3e7	167.53782700000056	1515.7048130000003	260.0	Microglia	Microglia	Microglia	Inhibitory	Microglia	Microglia	Excitatory	Microglia	Inhibitory	Microglia	Microglia
a4e5f71c-5831-4c54-9445-71c1296dde1b	178.08366400000023	1535.1927570000003	260.0	Astrocytes	Astrocytes	Astrocytes	Inhibitory	Astrocytes	Astrocytes	Astrocytes	Mature OD	unassigned	Astrocytes	Astrocytes
215ce501-2e06-4f18-b066-dac2c5821eaa	185.82210600000053	1505.0568089999997	260.0	Inhibitory	Inhibitory	Inhibitory	Inhibitory	Inhibitory	Excitatory	Astrocytes	Inhibitory	Inhibitory	Excitatory	Inhibitory
69acc6cc-8e95-47da-806e-41fbe53690e9	3.205641000000014	1709.3390490000002	260.0	Astrocytes	Astrocytes	Astrocytes	Immature OD	Astrocytes	Astrocytes	Inhibitory	Astrocytes	Astrocytes	Astrocytes	Astrocytes
386b0ee5-774d-42c1-9702-dfbb5fcbe4d4	2.717377000000397	1681.6665229999999	260.0	Excitatory	Inhibitory	Inhibitory	Inhibitory	Inhibitory	Inhibitory	Astrocytes	Inhibitory	unassigned	Inhibitory	Inhibitory
0e51e74b-aafe-4f12-85c2-e9df3c8e57c3	8.651119000000108	1653.1563999999998	260.0	Inhibitory	Inhibitory	Inhibitory	Inhibitory	Inhibitory	Excitatory	Astrocytes	Inhibitory	unassigned	Inhibitory	Inhibitory
ce4172ec-e91e-4c21-b513-aea40af8d89f	18.466849000000366	1765.592326	260.0	Microglia	Astrocytes	Microglia	Inhibitory	Microglia	Astrocytes	Inhibitory	Inhibitory	unassigned	Astrocytes	Astrocytes
4bf05daa-abed-4920-aa77-4af579fa1a0e	17.06813900000043	1730.0162299999993	260.0	Excitatory	Inhibitory	Inhibitory	Inhibitory	Inhibitory	Excitatory	Mural	Inhibitory	unassigned	Inhibitory	Inhibitory
970ec5eb-b096-4cde-aa3e-aabcdbe2bee0	21.975868000000446	1689.8629409999994	260.0	Excitatory	Inhibitory	Inhibitory	Inhibitory	Inhibitory	Inhibitory	Inhibitory	Inhibitory	unassigned	Inhibitory	Inhibitory
cf3a6d2e-3384-49e6-9fc2-1004fc596867	24.19304800000009	1781.3491019999992	260.0	Endothelial	Endothelial	Endothelial	Endothelial	Endothelial	Endothelial	Inhibitory	Endothelial	Endothelial	Endothelial	Endothelial
00749e65-052b-4625-ad9b-337a0bfd407e	24.64863200000036	1675.071116	260.0	Excitatory	Inhibitory	Endothelial	Inhibitory	Inhibitory	Excitatory	Inhibitory	Inhibitory	unassigned	Inhibitory	Inhibitory
a23d1b8a-a906-4232-b700-311c6b5d1674	26.19237800000019	1695.718143	260.0	Inhibitory	Inhibitory	Inhibitory	Inhibitory	Inhibitory	Inhibitory	Inhibitory	Inhibitory	Inhibitory	Inhibitory	Inhibitory
1d787fb0-a1ea-43a7-bd32-52508e274e25	32.956236000000445	1626.7743259999997	260.0	Inhibitory	Inhibitory	Inhibitory	Inhibitory	Inhibitory	Inhibitory	Excitatory	Inhibitory	Inhibitory	Inhibitory	Inhibitory
fb47b0e0-6f6c-43a5-834a-8b4b431957dc	35.837774999999965	1612.6352909999996	260.0	Inhibitory	Inhibitory	Inhibitory	Inhibitory	Inhibitory	Inhibitory	Excitatory	Inhibitory	Inhibitory	Inhibitory	Inhibitory
9ed8ed99-0869-4c80-8c7c-ec3e71315a85	40.04109800000015	1671.1044490000004	260.0	Excitatory	Inhibitory	Inhibitory	Inhibitory	Inhibitory	Excitatory	unassigned	Inhibitory	unassigned	Inhibitory	Inhibitory
b291274a-9e8f-4acd-9276-1e01c7c321d3	41.579883000000336	1694.5000850000006	260.0	Inhibitory	Inhibitory	Inhibitory	Inhibitory	Inhibitory	Inhibitory	Inhibitory	Inhibitory	unassigned	Inhibitory	Inhibitory
312e0363-172c-4a16-a733-aec80d968bc2	52.74049200000036	1716.2410250000003	260.0	Inhibitory	Inhibitory	Inhibitory	Inhibitory	Inhibitory	Excitatory	Excitatory	Inhibitory	unassigned	Excitatory	Inhibitory
2303c9bc-674c-473d-a7cd-165eec170d72	53.848354000000654	1761.9105330000002	260.0	Excitatory	Inhibitory	Inhibitory	Inhibitory	Inhibitory	Excitatory	Inhibitory	Inhibitory	unassigned	Excitatory	Inhibitory
b7a6b426-05dd-4ce8-bf15-4a2668aeb398	58.093071000000236	1615.6266610000002	260.0	Astrocytes	Astrocytes	Astrocytes	Immature OD	Astrocytes	Astrocytes	Inhibitory	Immature OD	unassigned	Astrocytes	Astrocytes
877e8d3a-cce6-4acd-baeb-3205df98265b	67.90626599999996	1739.5416729999997	260.0	Astrocytes	Astrocytes	Astrocytes	Inhibitory	Ependymal	Astrocytes	Inhibitory	Mature OD	unassigned	Astrocytes	Astrocytes
2a442a59-bd75-46df-982f-bbf008382863	71.66194300000052	1703.8891700000004	260.0	Mature OD	Mature OD	Mature OD	Mature OD	Mature OD	Excitatory	Excitatory	Inhibitory	Mature OD	Mature OD	Mature OD
e6c28655-4df3-4761-80ed-c718f0af1889	70.33317400000033	1664.6078549999993	260.0	Inhibitory	Inhibitory	Inhibitory	Inhibitory	Inhibitory	Excitatory	Inhibitory	Inhibitory	unassigned	Inhibitory	Excitatory
5865f7a4-7670-4229-afff-7c2311e37a42	71.8852450000004	1616.5380479999994	260.0	Inhibitory	Inhibitory	Inhibitory	Inhibitory	Inhibitory	Inhibitory	Inhibitory	Inhibitory	Inhibitory	Inhibitory	Inhibitory
8086ddcc-384d-48be-a10e-496f24630bfc	76.50787600000012	1724.702824	260.0	Excitatory	Inhibitory	Inhibitory	Inhibitory	Inhibitory	Inhibitory	Inhibitory	Inhibitory	Inhibitory	Inhibitory	Inhibitory
16e0a7ef-d3df-4ab3-bf81-3a72f63b460c	78.80563700000039	1670.2843670000002	260.0	Astrocytes	Astrocytes	Astrocytes	Astrocytes	Ependymal	Astrocytes	Immature OD	Mature OD	unassigned	Astrocytes	Astrocytes
c81af59f-fe05-454e-888e-e8da5c902043	81.98051000000032	1777.9304510000002	260.0	Excitatory	Inhibitory	Inhibitory	Inhibitory	Inhibitory	Excitatory	Excitatory	Inhibitory	unassigned	Inhibitory	Inhibitory
29f7b0f3-65df-483d-8d0e-183a51c5b4d0	80.16882300000043	1642.265708	260.0	Inhibitory	Inhibitory	Inhibitory	Inhibitory	Inhibitory	Excitatory	Inhibitory	Inhibitory	unassigned	Inhibitory	Inhibitory
4164bf09-5716-4b28-93de-ae1cf24fe59c	88.9706140000003	1780.3406009999999	260.0	Excitatory	Inhibitory	Ependymal	Inhibitory	Inhibitory	Inhibitory	Inhibitory	Inhibitory	unassigned	Astrocytes	Astrocytes
0ca55cc3-b289-4df4-b907-13ebdbfca2f3	89.33442800000012	1679.3978120000002	260.0	Astrocytes	Astrocytes	Astrocytes	Inhibitory	Astrocytes	Astrocytes	Immature OD	Astrocytes	unassigned	Astrocytes	Astrocytes
9a2dcef5-b3d4-4feb-b17b-51c98400a1ec	89.99651200000017	1766.995707	260.0	Excitatory	Inhibitory	Inhibitory	Inhibitory	Inhibitory	Excitatory	Excitatory	Inhibitory	unassigned	Inhibitory	Inhibitory
c15222a7-cbb9-4b90-8111-296c858cc6cd	96.83389300000044	1730.121986	260.0	Endothelial	Endothelial	Astrocytes	Inhibitory	Astrocytes	Endothelial	Astrocytes	Endothelial	unassigned	Endothelial	Endothelial
ff52ab8f-4375-451b-bc43-e84fa290214b	105.80081100000052	1603.2432820000004	260.0	Immature OD	Astrocytes	Astrocytes	Inhibitory	Astrocytes	Astrocytes	Astrocytes	Endothelial	Mature OD	Mature OD	Endothelial
9feda66c-10c0-41ef-a38f-00897194e976	107.78957600000012	1615.277892	260.0	Microglia	Microglia	Microglia	Microglia	Microglia	Endothelial	Inhibitory	Endothelial	Mature OD	Endothelial	Endothelial
edcdcf79-4a25-4ba5-95f1-c8a932f8cd43	107.92491300000029	1608.2682880000002	260.0	Endothelial	Endothelial	Endothelial	Inhibitory	Endothelial	Endothelial	Inhibitory	Endothelial	Endothelial	Endothelial	Endothelial
3a11840d-8bd7-4cba-a281-5690441e4c55	112.20611500000041	1680.1369079999995	260.0	Inhibitory	Inhibitory	Inhibitory	Inhibitory	Inhibitory	Inhibitory	unassigned	Inhibitory	Inhibitory	Inhibitory	Inhibitory
c2542b2a-5308-49e4-8595-595b7cc160a9	114.75741200000039	1695.8551640000005	260.0	Inhibitory	Inhibitory	Inhibitory	Inhibitory	Inhibitory	Excitatory	Inhibitory	Inhibitory	unassigned	Inhibitory	Inhibitory
78e81a23-1034-4a6c-84db-35840300217a	116.77893600000061	1738.7898610000002	260.0	Excitatory	Inhibitory	Inhibitory	Inhibitory	Inhibitory	Excitatory	Immature OD	Inhibitory	Inhibitory	Inhibitory	Inhibitory
b82dd0b8-e33e-4b00-83c0-b166861ff88c	120.14688700000033	1713.7743420000006	260.0	Inhibitory	Inhibitory	Inhibitory	Inhibitory	Inhibitory	Inhibitory	Inhibitory	Inhibitory	Inhibitory	Inhibitory	Inhibitory
2f9dfa7f-6d28-418a-b98f-f67854f5ef32	125.48849800000016	1634.3370030000005	260.0	Inhibitory	Inhibitory	Inhibitory	Inhibitory	Inhibitory	Excitatory	Inhibitory	Inhibitory	unassigned	Inhibitory	Inhibitory
6f9896ce-1751-4d1e-af91-c7f2f0da204a	125.31977000000052	1775.209543	260.0	Inhibitory	Inhibitory	Inhibitory	Inhibitory	Inhibitory	Excitatory	Excitatory	Inhibitory	Inhibitory	Inhibitory	Inhibitory
7740b9d9-fe72-450c-baa1-b4244a8269cc	126.71568000000025	1647.5770679999996	260.0	Mature OD	Mature OD	Mature OD	Mature OD	Mature OD	Mature OD	Inhibitory	Mature OD	Mature OD	Mature OD	Mature OD
0b98ccb1-1093-4118-b2eb-525e3eb41e59	135.29736000000048	1611.860694	260.0	Inhibitory	Inhibitory	Inhibitory	Inhibitory	Inhibitory	Inhibitory	Astrocytes	Inhibitory	unassigned	Inhibitory	Inhibitory
9aeeb9e9-582a-499a-8430-71cee83e2a2d	135.4087610000006	1707.171566	260.0	Astrocytes	Astrocytes	Astrocytes	Inhibitory	Astrocytes	Astrocytes	Excitatory	Mature OD	unassigned	Astrocytes	Astrocytes
1fb3edf9-7d2b-4eed-a79f-b7cc1de50f87	137.2477560000002	1629.456709	260.0	Inhibitory	Inhibitory	Inhibitory	Inhibitory	Inhibitory	Excitatory	Astrocytes	Inhibitory	Inhibitory	Inhibitory	Inhibitory
e6518dd6-f30f-4bf8-8347-aeba40444ada	147.51918400000068	1646.4596759999995	260.0	Inhibitory	Inhibitory	Inhibitory	Inhibitory	Inhibitory	Excitatory	Inhibitory	Inhibitory	unassigned	Excitatory	Inhibitory
28dc868e-6f8b-49ad-aae7-f97f4b8937a1	152.89549800000032	1737.6605570000002	260.0	Inhibitory	Inhibitory	Inhibitory	Inhibitory	Inhibitory	Inhibitory	Inhibitory	Inhibitory	unassigned	Inhibitory	Inhibitory
1393b121-360d-4a35-a6aa-da9d40b3eb48	156.21429000000035	1748.9319919999998	260.0	Mature OD	Mature OD	Mature OD	Mature OD	Mature OD	Inhibitory	Excitatory	Mature OD	Mature OD	Mature OD	Mature OD
7b4d878b-026a-4228-9670-c1b180386cc7	165.7476260000003	1664.8895359999997	260.0	Astrocytes	Astrocytes	Astrocytes	Mature OD	Astrocytes	Astrocytes	Inhibitory	Mature OD	unassigned	Astrocytes	Astrocytes
2dc3a3b4-0a0f-4890-851c-504257575787	165.8863290000004	1618.6224080000002	260.0	Inhibitory	Inhibitory	Inhibitory	Inhibitory	Inhibitory	Excitatory	Excitatory	Inhibitory	Inhibitory	Inhibitory	Inhibitory
e16caaae-a317-4104-a130-85f3f5aa110e	172.803723	1780.3982539999997	260.0	Immature OD	Immature OD	Immature OD	Inhibitory	Immature OD	Excitatory	Immature OD	Inhibitory	unassigned	Immature OD	Inhibitory
5aaafe05-a43a-48bd-8d7e-6a87913d49f9	176.20335000000023	1638.675851	260.0	Inhibitory	Inhibitory	Inhibitory	Inhibitory	Inhibitory	Inhibitory	Excitatory	Inhibitory	Inhibitory	Inhibitory	Inhibitory
abbb3681-608a-409c-b444-a668698cbaa4	177.84556100000054	1646.3439799999996	260.0	Inhibitory	Inhibitory	Inhibitory	Inhibitory	Inhibitory	Excitatory	Inhibitory	Inhibitory	unassigned	Inhibitory	Inhibitory
b5fc2744-13a3-46c0-b0ca-7aae7e5a75ce	179.72755000000006	1770.045639	260.0	Inhibitory	Inhibitory	Inhibitory	Inhibitory	Inhibitory	Inhibitory	Inhibitory	Inhibitory	unassigned	Inhibitory	Inhibitory
b5d06ac3-bb35-4949-9bb0-05a63314aab6	76.51871800000072	1695.6120359999995	260.0	Excitatory	Inhibitory	Inhibitory	Inhibitory	Inhibitory	Excitatory	Inhibitory	Inhibitory	unassigned	Inhibitory	Inhibitory
afc1a9a6-72f7-4fc1-be42-8b640e111826	110.35270600000058	1756.8505450000002	260.0	Inhibitory	Inhibitory	Inhibitory	Inhibitory	Inhibitory	Inhibitory	Inhibitory	Inhibitory	Inhibitory	Inhibitory	Inhibitory
5b72011c-a192-4d5b-bb7b-6ee6486266b3	149.42798500000026	1707.2212929999996	260.0	Immature OD	Immature OD	Immature OD	Inhibitory	Inhibitory	Excitatory	Inhibitory	Inhibitory	unassigned	Immature OD	Inhibitory
de5f9604-c687-4be7-a0f7-a778688ee03f	148.6762560000002	1618.6098940000002	260.0	Inhibitory	Inhibitory	Inhibitory	Inhibitory	Inhibitory	Excitatory	Inhibitory	Inhibitory	Inhibitory	Inhibitory	Inhibitory
5dc05522-eb3b-4384-a811-ef912a08431a	181.3855980000003	1741.4714679999997	260.0	Inhibitory	Inhibitory	Inhibitory	Inhibitory	Inhibitory	Excitatory	Inhibitory	Inhibitory	unassigned	Excitatory	Inhibitory
830713a6-e5a8-43c7-86b8-483820a2c67a	187.20802100000037	1768.4428289999996	260.0	Inhibitory	Excitatory	Inhibitory	Inhibitory	Inhibitory	Excitatory	Excitatory	Inhibitory	unassigned	Excitatory	Inhibitory
a461b664-e4b2-46e5-90b7-9bd3a83f57ce	20.091816000000108	1745.1201409999994	260.0	Immature OD	Immature OD	Immature OD	Immature OD	Immature OD	Astrocytes	Inhibitory	Immature OD	unassigned	Immature OD	Astrocytes
a6e310a2-5220-4302-a5da-f172843ca9fc	61.00570000000016	1644.4761950000002	260.0	Excitatory	Inhibitory	Inhibitory	Inhibitory	Excitatory	Excitatory	Inhibitory	Inhibitory	Inhibitory	Inhibitory	Excitatory
13a2601e-9eb6-477e-a4b0-32b0595d04c0	64.78652200000033	1649.9614920000004	260.0	Excitatory	Microglia	Inhibitory	Inhibitory	Inhibitory	Inhibitory	Astrocytes	Inhibitory	unassigned	Inhibitory	Inhibitory
97993c67-0a36-493d-97b3-a0794b7d977d	107.76750400000037	1775.3238069999998	260.0	Astrocytes	Astrocytes	Astrocytes	Inhibitory	Astrocytes	Astrocytes	Inhibitory	Astrocytes	Astrocytes	Astrocytes	Astrocytes
1e14d222-1ede-4f8e-ab19-a27b0c9ca6ab	115.01463500000045	1770.7695320000003	260.0	Inhibitory	Inhibitory	Inhibitory	Inhibitory	Inhibitory	Inhibitory	Inhibitory	Inhibitory	unassigned	Astrocytes	Inhibitory
8e0a26f0-57b2-4d1d-b408-2b984b30b255	120.95062100000041	1652.332531	260.0	Inhibitory	Inhibitory	Inhibitory	Inhibitory	Inhibitory	Inhibitory	Excitatory	Inhibitory	unassigned	Inhibitory	Inhibitory
19a03b0e-a32b-45ac-bb50-7604ecf77a0d	127.01604400000042	1751.9132369999998	260.0	Immature OD	Immature OD	Immature OD	Inhibitory	Inhibitory	Excitatory	Inhibitory	Inhibitory	Inhibitory	Immature OD	Inhibitory
aee68a0f-2c52-4039-adac-bd2a2d04d59b	2.9476990000002843	1714.7939649999998	260.0	Astrocytes	Astrocytes	Astrocytes	Inhibitory	Astrocytes	Astrocytes	Astrocytes	Astrocytes	unassigned	Astrocytes	Astrocytes
e3a5a046-59a3-4ebc-96b0-38dfbc0c8d16	14.923647000000528	1673.765515	260.0	Inhibitory	Inhibitory	Inhibitory	Inhibitory	Inhibitory	Inhibitory	Astrocytes	Inhibitory	Inhibitory	Inhibitory	Excitatory
609aeb46-8715-4811-bc18-277224aac581	22.74416100000053	1703.4187600000005	260.0	Excitatory	Inhibitory	Inhibitory	Inhibitory	Inhibitory	Excitatory	Mature OD	Inhibitory	unassigned	Inhibitory	Excitatory
714eed9c-ed3f-4204-8fe8-bd7a4764466c	60.670093000000634	1655.6604979999993	260.0	Inhibitory	Inhibitory	Inhibitory	Inhibitory	Inhibitory	Excitatory	Inhibitory	Inhibitory	unassigned	Inhibitory	Inhibitory
014af34d-a14c-410c-b072-0dad662f9422	67.2882410000002	1621.3947790000002	260.0	Inhibitory	Inhibitory	Inhibitory	Inhibitory	Inhibitory	Inhibitory	Inhibitory	Inhibitory	Inhibitory	Inhibitory	Inhibitory
6afadf5b-7810-4a4b-b8a1-a27893e8dd41	80.96306900000036	1733.4095049999996	260.0	Microglia	Microglia	Microglia	Microglia	Microglia	Microglia	Mural	Microglia	unassigned	Microglia	Microglia
6b864886-94db-44e4-9e29-74b8b91ab90d	80.55451600000015	1750.846426	260.0	Mature OD	Mature OD	Mature OD	Mature OD	Mature OD	Ependymal	Inhibitory	Mature OD	Mature OD	Mature OD	Mature OD
323a22bb-4969-4551-9f6d-e1f2749bc358	158.1546930000004	1688.6601659999997	260.0	Mature OD	Mature OD	Mature OD	Mature OD	Mature OD	Endothelial	Excitatory	Mature OD	Mature OD	Mature OD	Mature OD
088d70cf-45d3-4530-a2b8-15411304e3c9	206.56945900000073	1668.4642299999996	260.0	Inhibitory	Inhibitory	Inhibitory	Inhibitory	Inhibitory	Excitatory	Inhibitory	Inhibitory	unassigned	Excitatory	Inhibitory
c9069f13-3b08-4632-9a98-b9c2bd0b6a5e	211.83024600000044	1693.6944549999998	260.0	Endothelial	Endothelial	Endothelial	Inhibitory	Endothelial	Endothelial	Endothelial	Endothelial	unassigned	Endothelial	Endothelial
eadbb888-b268-4530-814b-08ebcf56ec0b	219.52580300000045	1704.046281	260.0	Endothelial	Endothelial	Endothelial	Mature OD	Endothelial	Endothelial	Immature OD	Endothelial	Endothelial	Endothelial	Endothelial
a86d885b-2a03-4720-97ae-adb1c802a232	225.63711100000046	1737.6329689999993	260.0	Endothelial	Endothelial	Endothelial	Inhibitory	Endothelial	Endothelial	Immature OD	Endothelial	unassigned	Endothelial	Endothelial
4ed3ec4d-ed7a-4144-a9b1-74aac0eb5774	230.06880300000012	1706.535422	260.0	Endothelial	Endothelial	Endothelial	Immature OD	Endothelial	Ependymal	Inhibitory	Endothelial	unassigned	Endothelial	Endothelial
706022a7-1c93-42b1-81e2-a89d6f923ccb	230.01309700000047	1726.7021049999994	260.0	Astrocytes	Astrocytes	Astrocytes	Astrocytes	Astrocytes	Astrocytes	Inhibitory	Mature OD	unassigned	Astrocytes	Astrocytes
1bf7ef63-58d8-4f16-a320-ff3a3ff841fc	234.0840090000006	1779.2579369999994	260.0	Inhibitory	Inhibitory	Inhibitory	Inhibitory	Inhibitory	Excitatory	unassigned	Inhibitory	unassigned	Excitatory	Inhibitory
345dc329-289e-4d0c-b14e-6a41703aeccf	237.07135300000027	1699.627163	260.0	Endothelial	Endothelial	Immature OD	Immature OD	Immature OD	Endothelial	Immature OD	Endothelial	unassigned	Endothelial	Endothelial
36d5e523-75e6-4d1d-9cce-f144f3a272a6	235.8113400000002	1619.6728539999995	260.0	Inhibitory	Inhibitory	Inhibitory	Inhibitory	Inhibitory	Excitatory	Mature OD	Inhibitory	unassigned	Excitatory	Inhibitory
e8b09e8d-20bc-4900-bec4-20e5194914c4	249.42174700000032	1785.499089	260.0	Inhibitory	Inhibitory	Inhibitory	Inhibitory	Inhibitory	Excitatory	unassigned	Inhibitory	unassigned	Inhibitory	Inhibitory
15d092e3-138d-447e-b891-d273baf7e867	253.42418100000032	1737.0256769999996	260.0	Endothelial	Endothelial	Endothelial	Inhibitory	Endothelial	Endothelial	Astrocytes	Endothelial	Endothelial	Endothelial	Endothelial
8462f3fb-397d-425e-ad46-02b91bb85295	256.8470960000004	1654.5044310000003	260.0	Inhibitory	Inhibitory	Inhibitory	Inhibitory	Inhibitory	Excitatory	Excitatory	Inhibitory	Inhibitory	Inhibitory	Inhibitory
e309929c-1bb0-44d2-bdbc-2f23210240e2	254.98567500000036	1680.8872149999997	260.0	Inhibitory	Inhibitory	Inhibitory	Inhibitory	Inhibitory	Excitatory	Excitatory	Inhibitory	unassigned	Inhibitory	Inhibitory
53d09af1-6d72-408d-9f92-7cee9f3c0136	263.6629880000005	1635.8386839999994	260.0	Inhibitory	Inhibitory	Inhibitory	Inhibitory	Inhibitory	Excitatory	Excitatory	Inhibitory	unassigned	Inhibitory	Inhibitory
d42d3fb1-983f-4f38-b3a2-07d2a09bfd9d	265.62730800000054	1766.958603	260.0	Microglia	Astrocytes	Microglia	Microglia	Microglia	Ependymal	Excitatory	Microglia	unassigned	Astrocytes	Astrocytes
e888bcd0-8937-47a5-8fb7-39eee9afac32	274.40993300000036	1603.5808990000005	260.0	Inhibitory	Inhibitory	Inhibitory	Inhibitory	Inhibitory	Excitatory	Inhibitory	Inhibitory	unassigned	Inhibitory	Inhibitory
4cbd11c8-5c18-4b69-ba31-ce6257343b6c	275.5661240000004	1662.169691	260.0	Excitatory	Inhibitory	Inhibitory	Excitatory	Inhibitory	Excitatory	Excitatory	Inhibitory	Inhibitory	Inhibitory	Inhibitory
19614801-d1ef-4719-b046-f3461a3673c5	279.08593400000063	1761.3733549999997	260.0	Inhibitory	Inhibitory	Inhibitory	Inhibitory	Inhibitory	Excitatory	Immature OD	Inhibitory	unassigned	Excitatory	Inhibitory
99d1f8cc-cbe4-46d6-ac86-3df36150aa5d	276.74392900000066	1739.4031610000002	260.0	Mature OD	Mature OD	Mature OD	Mature OD	Mature OD	Astrocytes	Excitatory	Mature OD	unassigned	Mature OD	Inhibitory
d5b47046-c349-45a4-9bf5-21856a472e91	283.24057300000004	1682.0850469999996	260.0	Immature OD	Immature OD	Immature OD	Immature OD	Immature OD	Immature OD	Immature OD	Immature OD	unassigned	Immature OD	Immature OD
6550536c-07da-40e9-bd64-641e7b1bb016	288.5576210000004	1623.7748600000004	260.0	Endothelial	Endothelial	Endothelial	Inhibitory	Endothelial	Endothelial	Astrocytes	Endothelial	Endothelial	Endothelial	Endothelial
8600f105-a0db-4756-acd6-de7f21f16739	293.0030390000002	1746.1778890000005	260.0	Inhibitory	Inhibitory	Inhibitory	Inhibitory	Inhibitory	Inhibitory	Excitatory	Inhibitory	unassigned	Inhibitory	Inhibitory
ab5b7932-dd9f-4d74-8808-677678ca766d	298.41848900000014	1659.9020899999996	260.0	Inhibitory	Inhibitory	Inhibitory	Inhibitory	Inhibitory	Excitatory	Immature OD	Inhibitory	unassigned	Inhibitory	Inhibitory
ca0166ad-1c15-47c6-93d8-77a8feda2890	303.6206630000006	1720.5264159999997	260.0	Immature OD	Astrocytes	Ependymal	Immature OD	Immature OD	Astrocytes	Immature OD	Astrocytes	unassigned	Astrocytes	Astrocytes
0961401f-d3eb-4ba4-8dff-04c0c6730aa5	307.22640800000045	1676.6593479999992	260.0	Astrocytes	Astrocytes	Astrocytes	Immature OD	Ependymal	Astrocytes	Immature OD	Mature OD	unassigned	Astrocytes	Astrocytes
b25416a1-eab2-4c33-a7d3-49580125926b	309.71627400000034	1706.818977	260.0	Inhibitory	Astrocytes	Ependymal	Inhibitory	Inhibitory	Excitatory	Excitatory	Inhibitory	unassigned	Astrocytes	Inhibitory
f64f6746-d35c-4929-90e3-261a0ba02a2f	314.1092980000003	1620.7383339999997	260.0	Excitatory	Excitatory	Excitatory	Excitatory	Excitatory	Excitatory	Excitatory	Inhibitory	unassigned	Excitatory	Excitatory
13dfd30a-a0b6-47eb-adc5-4a5a9c82fb71	332.15907300000026	1608.9387939999997	260.0	Inhibitory	Inhibitory	Inhibitory	Inhibitory	Excitatory	Excitatory	Excitatory	Inhibitory	unassigned	Excitatory	Inhibitory
0659c47d-a614-422a-b195-dc82d3b7a281	341.7142160000003	1745.7026999999998	260.0	Inhibitory	Inhibitory	Inhibitory	Inhibitory	Inhibitory	Excitatory	Excitatory	Inhibitory	unassigned	Inhibitory	Inhibitory
7451d47b-fc7f-420e-813b-2018eaf2ca9f	345.7094030000003	1692.3919409999999	260.0	Endothelial	Endothelial	Endothelial	Endothelial	Endothelial	Endothelial	Astrocytes	Endothelial	Endothelial	Endothelial	Endothelial
af2fd731-0cdc-4e43-ba3f-4c9520c8dda1	345.33597499999996	1787.0551320000004	260.0	Astrocytes	Astrocytes	Astrocytes	Excitatory	Astrocytes	Astrocytes	Immature OD	Astrocytes	unassigned	Astrocytes	Astrocytes
95a25576-16d0-424a-983b-64a29b113a93	351.41810300000043	1668.3187659999994	260.0	Excitatory	Excitatory	Excitatory	Inhibitory	Excitatory	Excitatory	unassigned	Inhibitory	Inhibitory	Excitatory	Excitatory
d7c1b2f6-b886-4b24-b099-0c65a864418b	356.7726120000002	1609.958157	260.0	Endothelial	Endothelial	Endothelial	Inhibitory	Endothelial	Endothelial	Inhibitory	Endothelial	unassigned	Endothelial	Endothelial
c01c9405-02a3-4fad-85ec-a7aa1e490190	357.48576100000037	1689.1400939999994	260.0	Inhibitory	Inhibitory	Inhibitory	Inhibitory	Inhibitory	Inhibitory	Excitatory	Inhibitory	unassigned	Inhibitory	Inhibitory
fbfd4c64-db7d-4f27-8220-fac28d8166e2	361.18413100000043	1746.886993	260.0	Inhibitory	Inhibitory	Inhibitory	Inhibitory	Inhibitory	Excitatory	Astrocytes	Inhibitory	unassigned	Excitatory	Inhibitory
02918892-f52d-48ff-9aa9-2cbe9598665a	361.55997400000024	1616.0014950000004	260.0	Endothelial	Endothelial	Endothelial	Immature OD	Immature OD	Astrocytes	Inhibitory	Endothelial	unassigned	Ependymal	Immature OD
184d4a41-8751-4222-9751-03ea58050ee1	367.68407300000035	1603.0382600000003	260.0	Endothelial	Endothelial	Endothelial	Mature OD	Endothelial	Endothelial	Astrocytes	Endothelial	Endothelial	Endothelial	Endothelial
aeead40e-8605-41e0-a1e7-f521a65982d8	366.49742300000025	1714.9222769999997	260.0	Inhibitory	Inhibitory	Ependymal	Inhibitory	Inhibitory	Excitatory	Inhibitory	Inhibitory	unassigned	Inhibitory	Inhibitory
c61abb5b-11f2-4792-9697-90ef79e5c5c5	368.631582	1664.0789969999996	260.0	Inhibitory	Inhibitory	Inhibitory	Inhibitory	Inhibitory	Excitatory	Inhibitory	Inhibitory	unassigned	Inhibitory	Inhibitory
6765ec52-b52a-4a50-ae5b-1c0b24720db0	374.6664730000002	1607.193749	260.0	Endothelial	Endothelial	Endothelial	Mature OD	Endothelial	Endothelial	Astrocytes	Endothelial	unassigned	Endothelial	Endothelial
9bb245d0-ab35-4d0e-9b94-cca7c485ef85	371.7657350000004	1689.485681	260.0	Inhibitory	Inhibitory	Inhibitory	Inhibitory	Excitatory	Excitatory	Excitatory	Inhibitory	unassigned	Excitatory	Inhibitory
7a24f102-2913-4d69-a43e-aeea64e53dc0	382.9926080000005	1665.404461	260.0	Mature OD	Mature OD	Mature OD	Mature OD	Mature OD	Mature OD	Inhibitory	Mature OD	Mature OD	Mature OD	Mature OD
c771492d-c9c6-4718-90c1-a64528c6ec49	249.0342970000006	1625.410672	260.0	Inhibitory	Inhibitory	Inhibitory	Inhibitory	Inhibitory	Excitatory	Inhibitory	Inhibitory	Inhibitory	Inhibitory	Inhibitory
42e1f198-d86e-40b3-89b7-303485623a90	296.0345150000003	1610.7122130000007	260.0	Excitatory	Excitatory	Excitatory	Inhibitory	Excitatory	Excitatory	Excitatory	Excitatory	Excitatory	Excitatory	Excitatory
0a93ae2f-bad8-4de4-af32-878d512a8cfb	324.83542400000033	1622.7915400000002	260.0	Inhibitory	Inhibitory	Inhibitory	Inhibitory	Excitatory	Excitatory	Inhibitory	Inhibitory	Inhibitory	Excitatory	Inhibitory
36b7233f-adc2-43d6-9ce7-f213e0179efe	383.25355300000047	1735.925889	260.0	Inhibitory	Inhibitory	Ependymal	Inhibitory	Inhibitory	Excitatory	Inhibitory	Inhibitory	unassigned	Excitatory	Astrocytes
f021e403-6583-4ffc-8196-6f232a16d154	205.70773400000053	1719.8286170000001	260.0	Inhibitory	Inhibitory	Inhibitory	Inhibitory	Inhibitory	Excitatory	Microglia	Inhibitory	unassigned	Excitatory	Inhibitory
56cad933-348f-4996-be00-c52bb2618653	217.71405200000072	1791.7614700000004	260.0	Immature OD	Immature OD	Immature OD	Immature OD	Immature OD	Ependymal	Immature OD	Immature OD	unassigned	Immature OD	Immature OD
21555966-ba1f-4aa1-87d8-a139fae62abf	284.5487270000003	1674.0019490000004	260.0	Immature OD	Immature OD	Immature OD	Inhibitory	Inhibitory	Excitatory	Mature OD	Inhibitory	unassigned	Inhibitory	Inhibitory
11caaf73-2461-411c-aa17-a725ecd3ca70	302.86782900000026	1606.375169	260.0	Inhibitory	Excitatory	Inhibitory	Inhibitory	Excitatory	Excitatory	unassigned	Inhibitory	unassigned	Excitatory	Excitatory
872e809f-b952-4f12-a2ad-87322df7e78c	345.0914190000003	1700.531661	260.0	Inhibitory	Inhibitory	Ependymal	Inhibitory	Excitatory	Excitatory	Immature OD	Inhibitory	unassigned	Excitatory	Inhibitory
19192960-afdb-4871-92ff-6296afa0afe3	354.6523270000007	1752.1081780000004	260.0	Inhibitory	Inhibitory	Inhibitory	Inhibitory	Inhibitory	Excitatory	Inhibitory	Inhibitory	unassigned	Excitatory	Inhibitory
23e05861-eea9-4ae6-901f-6bdb61bf3e0d	336.15467100000023	1673.587222	260.0	Inhibitory	Inhibitory	Inhibitory	Inhibitory	Inhibitory	Excitatory	unassigned	Inhibitory	Inhibitory	Inhibitory	Inhibitory
bf922a8d-5773-4d41-927f-90c07a35c05a	340.12510100000054	1678.7258269999993	260.0	Endothelial	Endothelial	Endothelial	Inhibitory	Endothelial	Endothelial	Endothelial	Endothelial	Endothelial	Endothelial	Endothelial
86966700-a4a4-4234-a167-e2432e7fb73f	199.78641900000048	1753.718382	260.0	Endothelial	Endothelial	Endothelial	Mature OD	Endothelial	Endothelial	Astrocytes	Endothelial	Endothelial	Endothelial	Endothelial
296a8776-bd36-488d-9a74-1c3085e84d5b	250.1079580000005	1689.9224530000001	260.0	Immature OD	Immature OD	Immature OD	Excitatory	Immature OD	Excitatory	Inhibitory	Inhibitory	unassigned	Immature OD	Excitatory
b187584e-e916-47ae-81ae-067ea3afb7c9	269.53283500000043	1616.0064630000006	260.0	Inhibitory	Inhibitory	Inhibitory	Inhibitory	Inhibitory	Inhibitory	Inhibitory	Inhibitory	Inhibitory	Inhibitory	Inhibitory
751a9928-5b78-4168-8df9-df41fab34527	305.83991400000014	1670.372515	260.0	Inhibitory	Astrocytes	Inhibitory	Inhibitory	Inhibitory	Excitatory	Inhibitory	Inhibitory	Inhibitory	Astrocytes	Inhibitory
2ee79568-46c8-4a2f-9daa-1e1b8e6e41f0	359.1701320000002	1662.4251169999998	260.0	Inhibitory	Inhibitory	Inhibitory	Inhibitory	Inhibitory	Excitatory	Inhibitory	Inhibitory	Excitatory	Inhibitory	Inhibitory
90bf0848-b4f0-433e-ae19-6160e5d34c4b	205.13431900000023	1496.43426	260.0	Inhibitory	Inhibitory	Inhibitory	Inhibitory	Inhibitory	Excitatory	unassigned	Inhibitory	unassigned	Inhibitory	Inhibitory
6b8125aa-1dce-43ce-b952-e311e7434856	200.5526990000003	1553.5627709999999	260.0	Mature OD	Mature OD	Mature OD	Mature OD	Mature OD	Mature OD	Inhibitory	Mature OD	Mature OD	Mature OD	Mature OD
f54f3682-add7-4573-88d3-1a30bcda9b45	201.63737000000037	1409.1648810000002	260.0	Astrocytes	Astrocytes	Ependymal	Inhibitory	Astrocytes	Astrocytes	Astrocytes	Mature OD	unassigned	Astrocytes	Astrocytes
86f4f24f-5d9b-4111-97b7-93db7c396723	207.4355190000001	1529.1164689999996	260.0	Inhibitory	Inhibitory	Inhibitory	Inhibitory	Inhibitory	Excitatory	Excitatory	Inhibitory	unassigned	Inhibitory	Inhibitory
2260b3ed-3bce-4363-82b9-f1e9b6ad6229	207.55264100000022	1412.793157	260.0	Mature OD	Mature OD	Mature OD	Mature OD	Mature OD	Ependymal	Immature OD	Mature OD	Mature OD	Mature OD	Mature OD
cf3c1c0d-137f-4582-b1d0-5cc650e4668b	206.98364000000038	1554.55991	260.0	Inhibitory	Inhibitory	Inhibitory	Inhibitory	Inhibitory	Inhibitory	Inhibitory	Inhibitory	Inhibitory	Inhibitory	Inhibitory
7fbb78a6-d63b-453e-ae43-407b8d9420ee	212.30473500000016	1540.8679769999999	260.0	Inhibitory	Inhibitory	Inhibitory	Inhibitory	Inhibitory	Inhibitory	Excitatory	Inhibitory	unassigned	Inhibitory	Inhibitory
ff0e8b53-24d7-4858-9ed6-f345e0df07b5	214.95480300000008	1563.7353890000004	260.0	Inhibitory	Inhibitory	Inhibitory	Inhibitory	Inhibitory	Excitatory	Astrocytes	Inhibitory	Inhibitory	Inhibitory	Inhibitory
c9c33802-f43f-49f2-a304-9ced74473705	221.36091400000032	1440.9091269999994	260.0	Inhibitory	Inhibitory	Inhibitory	Inhibitory	Inhibitory	Excitatory	Inhibitory	Inhibitory	unassigned	Excitatory	Inhibitory
2258d237-acd9-49ef-8f03-580c0543df39	224.48602700000038	1494.342232	260.0	Inhibitory	Inhibitory	Inhibitory	Inhibitory	Inhibitory	Inhibitory	Inhibitory	Inhibitory	Inhibitory	Inhibitory	Inhibitory
5797933d-dcf2-420c-88cc-a3ac1d65edd6	228.3809280000005	1533.162346	260.0	Inhibitory	Inhibitory	Inhibitory	Inhibitory	Inhibitory	Inhibitory	Immature OD	Inhibitory	unassigned	Inhibitory	Inhibitory
55bd6d2c-f615-461f-88e5-a2e7fb959fdd	228.34943300000032	1415.3223049999997	260.0	Microglia	Mature OD	Mature OD	Mature OD	Mature OD	Ependymal	Astrocytes	Mature OD	Mature OD	Mature OD	Mature OD
73520de5-40fc-43a5-8a04-b3b41c319779	230.00970300000017	1514.193671	260.0	Inhibitory	Inhibitory	Inhibitory	Inhibitory	Inhibitory	Inhibitory	Inhibitory	Inhibitory	unassigned	Inhibitory	Inhibitory
599bd502-858c-4c4f-9797-fad8cf1d9422	238.31605600000057	1588.348602	260.0	Inhibitory	Inhibitory	Inhibitory	Inhibitory	Excitatory	Excitatory	Inhibitory	Inhibitory	unassigned	Excitatory	Inhibitory
ecf32863-fc2c-4187-b70a-20d299d2b235	238.2316020000003	1579.660288	260.0	Inhibitory	Inhibitory	Inhibitory	Inhibitory	Inhibitory	Excitatory	Astrocytes	Inhibitory	unassigned	Excitatory	Inhibitory
9f374807-8865-4660-b482-efe499c212bc	247.06588100000045	1544.64988	260.0	Immature OD	Immature OD	Immature OD	Immature OD	Immature OD	Excitatory	Inhibitory	Immature OD	unassigned	Immature OD	Immature OD
d5fc5255-2e28-43ec-851c-09a77f048d77	251.85680300000013	1517.1785249999998	260.0	Inhibitory	Inhibitory	Inhibitory	Inhibitory	Inhibitory	Excitatory	Excitatory	Inhibitory	Inhibitory	Inhibitory	Inhibitory
e28ff848-fb93-407e-9c70-5386cc4bb403	252.62080300000025	1531.109203	260.0	Inhibitory	Inhibitory	Inhibitory	Inhibitory	Inhibitory	Excitatory	Inhibitory	Inhibitory	unassigned	Inhibitory	Inhibitory
07a3bd30-d92a-4653-a22e-9f94ed04a304	258.1196810000006	1443.6481749999998	260.0	Mature OD	Mature OD	Mural	Mature OD	Mature OD	Astrocytes	Inhibitory	Mature OD	Mature OD	Mature OD	Mature OD
f03ea264-e184-4a96-9315-78d978922d1e	263.22623100000055	1580.4622149999996	260.0	Inhibitory	Inhibitory	Inhibitory	Inhibitory	Inhibitory	Excitatory	unassigned	Inhibitory	unassigned	Inhibitory	Inhibitory
398402da-e401-42ac-bfc5-f6af8b519a9d	273.4679980000001	1494.4071170000002	260.0	Mature OD	Mature OD	Mature OD	Mature OD	Mature OD	Astrocytes	Inhibitory	Mature OD	Mature OD	Mature OD	Mature OD
9acf0906-87b4-47af-b884-449cc467f799	271.9112250000003	1556.1839600000003	260.0	Inhibitory	Inhibitory	Inhibitory	Inhibitory	Inhibitory	Inhibitory	Excitatory	Inhibitory	unassigned	Inhibitory	Inhibitory
69ddffcf-db2e-4068-a0b6-6987f5a40512	275.7511540000005	1577.4912990000003	260.0	Endothelial	Endothelial	Endothelial	Inhibitory	Endothelial	Ependymal	Endothelial	Endothelial	unassigned	Endothelial	Endothelial
5e556667-3740-48f3-b3ad-5b3de4c48868	276.20319100000006	1457.421872	260.0	Inhibitory	Mural	Inhibitory	Inhibitory	Inhibitory	Excitatory	Mural	Inhibitory	unassigned	Inhibitory	Inhibitory
cc7ba484-4b96-47f1-a172-d818d4882ebd	280.22539800000004	1478.061063	260.0	Mature OD	Mature OD	Mature OD	Mature OD	Mature OD	Mature OD	Excitatory	Mature OD	Mature OD	Mature OD	Mature OD
1115612e-2323-45ab-900d-32d9e0652552	283.1281200000003	1546.0538269999997	260.0	Astrocytes	Astrocytes	Astrocytes	Immature OD	Astrocytes	Ependymal	Astrocytes	Mature OD	unassigned	Astrocytes	Astrocytes
b2d14eef-8bc2-4d26-995c-084bd2d57266	290.20474600000034	1577.0057299999999	260.0	Inhibitory	Inhibitory	Ependymal	Inhibitory	Excitatory	Excitatory	Astrocytes	Inhibitory	Inhibitory	Inhibitory	Inhibitory
2ce7dfa5-5133-45fb-ad3e-171f480c5c8d	294.9403090000005	1470.3999289999997	260.0	Inhibitory	Excitatory	Inhibitory	Inhibitory	Inhibitory	Excitatory	Excitatory	Inhibitory	unassigned	Excitatory	Excitatory
2c094086-02f4-4d4b-9c97-7d906aa670a2	306.52873400000044	1439.83426	260.0	Mature OD	Mature OD	Mature OD	Mature OD	Mature OD	Excitatory	Excitatory	Mature OD	Mature OD	Mature OD	Mature OD
1171fdc4-ae1e-497f-8677-ba18a214b8b7	307.28251300000056	1404.9227110000002	260.0	Mature OD	Mature OD	Mature OD	Mature OD	Mature OD	Mature OD	Astrocytes	Mature OD	Mature OD	Mature OD	Mature OD
fb10512f-daa8-4229-a7f1-e4c04a26c368	306.5014270000006	1550.4249089999994	260.0	Mature OD	Mature OD	Mature OD	Mature OD	Mature OD	Endothelial	Immature OD	Mature OD	Mature OD	Mature OD	Mature OD
b25cf880-2042-4235-91e1-da4db66450ba	313.115366	1458.987846	260.0	Mature OD	Mature OD	Mature OD	Mature OD	Mature OD	Ependymal	Inhibitory	Mature OD	Mature OD	Mature OD	Mature OD
d75cedc3-804e-498c-9277-2d801a93814a	314.41845900000044	1529.2757130000005	260.0	Inhibitory	Inhibitory	Inhibitory	Inhibitory	Excitatory	Excitatory	Inhibitory	Inhibitory	unassigned	Excitatory	Excitatory
cda58129-cef1-4e7d-b9a5-8adfb8dd1b34	321.7756580000005	1552.1336689999998	260.0	Inhibitory	Inhibitory	Inhibitory	Inhibitory	Inhibitory	Excitatory	Inhibitory	Inhibitory	unassigned	Excitatory	Inhibitory
c62d32b0-a802-48dc-a574-030d090402f9	320.16841800000066	1427.1284839999994	260.0	Mature OD	Mature OD	Mural	Mature OD	Mature OD	Endothelial	Endothelial	Mature OD	Mature OD	Mature OD	Endothelial
f4d3282d-cabf-4e0e-81ed-db5cb6dd7940	328.96378500000037	1476.1315130000003	260.0	Mature OD	Mature OD	Mature OD	Mature OD	Mature OD	Excitatory	Inhibitory	Mature OD	Mature OD	Mature OD	Mature OD
80bdf6bf-b224-495c-b373-8a3b6df866c9	332.31113700000014	1583.3353150000003	260.0	Endothelial	Endothelial	Endothelial	Mature OD	Endothelial	Endothelial	Immature OD	Endothelial	unassigned	Endothelial	Endothelial
d443fe6a-e31d-4d10-b1b2-9e69e7c66759	354.2794650000005	1511.5289479999997	260.0	Inhibitory	Inhibitory	Inhibitory	Inhibitory	Inhibitory	Excitatory	Inhibitory	Inhibitory	unassigned	Inhibitory	Inhibitory
b5224cb6-6f55-4a62-bc3e-b3371985a8d7	345.40963200000033	1563.2038159999993	260.0	Inhibitory	Inhibitory	Inhibitory	Inhibitory	Inhibitory	Excitatory	Inhibitory	Inhibitory	Inhibitory	Inhibitory	Inhibitory
4581095a-edf1-436b-97ed-e0704fca540f	348.9404320000003	1549.7793119999997	260.0	Astrocytes	Astrocytes	Astrocytes	Astrocytes	Astrocytes	Astrocytes	Astrocytes	Mature OD	unassigned	Astrocytes	Astrocytes
0b045a94-7d39-4f47-95a2-7587ed0be310	362.5371270000005	1419.9561159999998	260.0	Mature OD	Mature OD	Mature OD	Mature OD	Mature OD	Astrocytes	Inhibitory	Mature OD	Mature OD	Mature OD	Mature OD
cc34b886-600c-496c-abf6-41ae7515eecf	361.9276480000003	1543.3699079999997	260.0	Inhibitory	Inhibitory	Inhibitory	Inhibitory	Inhibitory	Excitatory	Inhibitory	Inhibitory	unassigned	Inhibitory	Inhibitory
392c46d6-3484-4e16-a03c-2ec530918411	365.7991750000001	1579.5436869999994	260.0	Astrocytes	Astrocytes	Astrocytes	Immature OD	Astrocytes	Astrocytes	Mural	Mature OD	unassigned	Astrocytes	Astrocytes
65661d91-8f7e-40d2-a181-377acb957ab7	371.8720530000005	1423.6072600000002	260.0	Mature OD	Mature OD	Mature OD	Mature OD	Mature OD	Mature OD	Inhibitory	Mature OD	Mature OD	Mature OD	Mature OD
dafbf52b-cc22-4726-86d3-727a32a58904	372.28481100000045	1558.6639679999998	260.0	Inhibitory	Inhibitory	Inhibitory	Inhibitory	Inhibitory	Excitatory	Inhibitory	Inhibitory	unassigned	Inhibitory	Inhibitory
091b6f11-6d1e-41ba-b3c4-90b972bbe31c	372.3625900000002	1458.338139	260.0	Mature OD	Mature OD	Mature OD	Mature OD	Mature OD	Mature OD	Inhibitory	Mature OD	Mature OD	Mature OD	Mature OD
4e419726-48d6-4713-8754-c0d65e2c90d0	378.7284990000003	1467.2948939999997	260.0	Mature OD	Mature OD	Mature OD	Mature OD	Mature OD	Mature OD	Inhibitory	Mature OD	Mature OD	Mature OD	Mature OD
36a90a00-1804-4f96-9630-dad001ebd954	381.8175940000001	1426.381164	260.0	Mature OD	Mature OD	Mature OD	Mature OD	Mature OD	Mature OD	Immature OD	Mature OD	Mature OD	Mature OD	Mature OD
6026e9d1-04ba-4e5a-9303-f6dc222984b1	380.537241	1494.0177869999998	260.0	Microglia	Microglia	Microglia	Microglia	Microglia	Ependymal	Mature OD	Mature OD	unassigned	Microglia	Microglia
2430781d-86aa-402e-a410-ab1776778b27	381.92946500000016	1438.35385	260.0	Mature OD	Mature OD	Mature OD	Mature OD	Mature OD	Mature OD	Astrocytes	Mature OD	Mature OD	Mature OD	Mature OD
e968c423-d76a-4424-a1ab-102352bf297d	213.91265600000042	1421.5477189999997	260.0	Mature OD	Mature OD	Mature OD	Mature OD	Mature OD	Mature OD	Immature OD	Mature OD	Mature OD	Mature OD	Mature OD
e0499837-0393-4de5-bc07-28bcd1ad0d43	230.69503300000042	1488.939836	260.0	Microglia	Microglia	Microglia	Microglia	Microglia	Excitatory	Excitatory	Microglia	unassigned	Microglia	Microglia
fba6dc83-60f5-4339-807c-6f5cd0ff9440	246.90125300000045	1410.9924729999998	260.0	Immature OD	Immature OD	Immature OD	Immature OD	Immature OD	Immature OD	Excitatory	Immature OD	Mature OD	Immature OD	Immature OD
62ee344f-ae34-4eb7-b509-043868866bcb	251.73012400000016	1495.902117	260.0	Inhibitory	Inhibitory	Inhibitory	Inhibitory	Inhibitory	Excitatory	unassigned	Inhibitory	unassigned	Inhibitory	Inhibitory
26ba83a7-ba87-488d-9f7c-09f952ec8812	290.4964030000001	1521.2056509999998	260.0	Immature OD	Immature OD	Immature OD	Inhibitory	Immature OD	Excitatory	Inhibitory	Inhibitory	unassigned	Immature OD	Inhibitory
c72541c5-be1e-418b-a29a-d9836ecd6666	373.0459450000003	1534.1089469999997	260.0	Inhibitory	Inhibitory	Inhibitory	Inhibitory	Inhibitory	Excitatory	Inhibitory	Inhibitory	unassigned	Excitatory	Inhibitory
c110eb88-3ed5-4f02-b4da-3f5a409850d1	278.79417600000033	1583.5058749999998	260.0	Inhibitory	Inhibitory	Ependymal	Inhibitory	Inhibitory	Inhibitory	Inhibitory	Inhibitory	unassigned	Inhibitory	Inhibitory
9c26ca8a-330e-4885-b4f8-957b63fb3669	308.92647700000043	1514.7095339999996	260.0	Mature OD	Mature OD	Microglia	Mature OD	Mature OD	Ependymal	Astrocytes	Mature OD	Mature OD	Mature OD	Mature OD
339a8b9c-3fcb-4661-adfc-a906541919dd	316.6655900000005	1536.352558	260.0	Astrocytes	Astrocytes	Astrocytes	Inhibitory	Astrocytes	Astrocytes	Inhibitory	Mature OD	unassigned	Astrocytes	Astrocytes
bdbebb96-0ec6-46b6-b4a7-3cef207f98b4	376.7580630000002	1580.887315	260.0	Inhibitory	Inhibitory	Inhibitory	Inhibitory	Inhibitory	Inhibitory	Inhibitory	Inhibitory	unassigned	Inhibitory	Inhibitory
28a84f6b-7c5d-4600-a8a2-8e82313739a0	377.3160350000003	1425.4446009999997	260.0	Mature OD	Mature OD	Mature OD	Mature OD	Mature OD	Mature OD	Excitatory	Mature OD	Mature OD	Mature OD	Mature OD
180a1d44-1afa-48bb-b294-ceb566801213	216.43249400000013	1457.955536	260.0	Mature OD	Inhibitory	Mature OD	Inhibitory	Microglia	Excitatory	Excitatory	Inhibitory	unassigned	Excitatory	Excitatory
1a4ca279-1687-4d28-aafb-7b56feae4187	243.28961000000027	1464.377654	260.0	Endothelial	Endothelial	Endothelial	Inhibitory	Endothelial	Endothelial	Astrocytes	Endothelial	Endothelial	Endothelial	Endothelial
3a8142dc-0b0c-40ae-988c-7e40a04064fb	210.0583430000006	1463.1813780000002	260.0	Mature OD	Mature OD	Mature OD	Mature OD	Mature OD	Mature OD	Inhibitory	Mature OD	Mature OD	Mature OD	Mature OD
ba5914c4-b08b-48a0-84d9-362db6c8a5e5	214.92717800000037	1430.0568019999996	260.0	Mature OD	Mature OD	Mature OD	Mature OD	Mature OD	Endothelial	Endothelial	Mature OD	Mature OD	Mature OD	Mature OD
209c519f-62d2-4e53-b10a-7808c2736564	240.81864300000052	1427.4416850000002	260.0	Mature OD	Mature OD	Mature OD	Mature OD	Mature OD	Mature OD	Immature OD	Mature OD	Mature OD	Mature OD	Mature OD
df4d1d69-ba01-49a7-a574-0382effe5dc0	251.44871000000012	1447.7559820000001	260.0	Inhibitory	Inhibitory	Ependymal	Inhibitory	Inhibitory	Excitatory	Inhibitory	Inhibitory	Inhibitory	Excitatory	Inhibitory
1ed0407f-bd0a-482e-8924-106fb30fd24f	266.53422800000044	1435.3694659999996	260.0	Mature OD	Mature OD	Mature OD	Mature OD	Mature OD	Mature OD	Excitatory	Mature OD	Mature OD	Mature OD	Mature OD
41c3014b-a3ce-431d-9cdf-1b32725145e5	282.2366840000004	1525.448868	260.0	Immature OD	Inhibitory	Immature OD	Inhibitory	Inhibitory	Excitatory	Excitatory	Inhibitory	unassigned	Immature OD	Inhibitory
76cea74e-e856-4758-a2af-6d788321fd44	337.352766	1538.0654670000004	260.0	Inhibitory	Inhibitory	Inhibitory	Inhibitory	Inhibitory	Inhibitory	Inhibitory	Inhibitory	Inhibitory	Inhibitory	Inhibitory
99819f93-dbee-4b60-9d3c-580e31060b4a	203.1964020000005	1262.5845640000002	260.0	Mature OD	Mature OD	Mature OD	Mature OD	Mature OD	Excitatory	Inhibitory	Mature OD	Mature OD	Mature OD	Mature OD
088b5c0e-4b6b-41e9-94c8-2834d7c92e4b	205.80759200000057	1336.8564490000003	260.0	Mature OD	Mature OD	Mural	Mature OD	Mature OD	Astrocytes	Astrocytes	Mature OD	Mature OD	Mature OD	Mature OD
d552b0b8-4bf6-462a-adc3-8e6bc4af61b2	206.78513500000054	1304.224404	260.0	Mature OD	Mature OD	Mature OD	Mature OD	Mature OD	Mural	Inhibitory	Mature OD	Mature OD	Mature OD	Mature OD
065fde8e-176e-43cd-a954-8edfd2a30870	213.75681900000018	1217.150364	260.0	Mature OD	Mature OD	Microglia	Mature OD	Mature OD	Excitatory	Inhibitory	Mature OD	Mature OD	Mature OD	Mature OD
2db87d31-8855-473f-94fe-913e688d5972	215.36067600000024	1357.3036450000004	260.0	Mature OD	Mature OD	Mature OD	Mature OD	Mature OD	Mature OD	Excitatory	Mature OD	Mature OD	Mature OD	Mature OD
17226133-8abc-4bd4-8d91-12c8111a471a	219.15667600000052	1258.0715679999998	260.0	Mature OD	Mature OD	Mature OD	Mature OD	Mature OD	Mature OD	Inhibitory	Mature OD	Mature OD	Mature OD	Mature OD
3dade610-cb2f-43ed-86d5-8c186dc0e52d	221.20970000000034	1239.4309600000001	260.0	Mature OD	Mature OD	Mature OD	Mature OD	Mature OD	Excitatory	Mural	Mature OD	Mature OD	Mature OD	Mature OD
ca2b6511-64c5-4bf3-ab2f-de99863a52e8	227.27648400000044	1285.2301859999998	260.0	Mature OD	Mature OD	Mature OD	Mature OD	Mature OD	Mature OD	Excitatory	Mature OD	Mature OD	Mature OD	Mature OD
31bca1a0-8ec5-4a08-9553-f50ac1af7311	231.0974580000002	1247.336342	260.0	Mature OD	Mature OD	Mature OD	Mature OD	Mature OD	Mature OD	Inhibitory	Mature OD	Mature OD	Mature OD	Mature OD
22dc330e-af6d-4a65-8f1b-17759cca5579	234.1771650000005	1286.1672339999996	260.0	Mature OD	Mature OD	Mature OD	Mature OD	Mature OD	Mature OD	Inhibitory	Mature OD	Mature OD	Mature OD	Mature OD
6620f8f0-99bb-451a-915c-0aeb3b28609b	234.0934170000005	1220.8834700000002	260.0	Mature OD	Mature OD	Microglia	Mature OD	Mature OD	Mature OD	Astrocytes	Mature OD	Mature OD	Mature OD	Mature OD
ad0cc3a7-8578-4bcf-ab45-f78250888929	242.89853100000028	1373.0416170000003	260.0	Mature OD	Mature OD	Mature OD	Mature OD	Mature OD	Mature OD	Inhibitory	Mature OD	Mature OD	Mature OD	Mature OD
fa14d809-eac8-446e-9fbc-c79187bd04c0	246.05344100000002	1263.9818850000001	260.0	Mature OD	Mature OD	Mature OD	Mature OD	Mature OD	Excitatory	Inhibitory	Mature OD	Mature OD	Mature OD	Mature OD
0d3d5748-1467-4492-8795-d516f3f82a08	247.57537400000047	1388.660883	260.0	Endothelial	Mural	Endothelial	Inhibitory	Mural	Mural	Immature OD	Mural	unassigned	Mature OD	Endothelial
49ef3e37-54bf-40de-8af0-aaad3b389123	274.39937100000043	1227.830125	260.0	Mature OD	Mature OD	Mature OD	Mature OD	Mature OD	Mature OD	Mural	Mature OD	Mature OD	Mature OD	Mature OD
1982b01d-15be-45dc-973c-fed102fdef82	273.29057000000057	1350.304106	260.0	Mature OD	Mature OD	Mature OD	Mature OD	Mature OD	Astrocytes	Astrocytes	Mature OD	Mature OD	Mature OD	Mature OD
aca1a3d6-c6b7-4889-ac36-93314495c334	287.47535500000004	1363.829889	260.0	Mature OD	Mature OD	Mature OD	Mature OD	Mature OD	Astrocytes	Excitatory	Mature OD	Mature OD	Mature OD	Mature OD
b003f7a7-1b27-4f4e-b0c9-22929433a73e	293.37447000000066	1209.9804759999997	260.0	Mature OD	Mature OD	Mural	Mature OD	Mature OD	Mature OD	Inhibitory	Mature OD	Mature OD	Mature OD	Mature OD
3f98d081-0526-444e-9645-a90851905013	298.36924000000045	1275.9104049999996	260.0	Mature OD	Mature OD	Mature OD	Inhibitory	Mature OD	Mature OD	Mature OD	Mature OD	Mature OD	Mature OD	Mature OD
6492e6d5-ae84-46e0-9c77-c0581cdbf3af	307.37588000000005	1208.6206479999996	260.0	Mature OD	Mature OD	Mature OD	Mature OD	Mature OD	Ependymal	Astrocytes	Mature OD	Mature OD	Mature OD	Mature OD
0aff5144-17d8-4581-b712-317ffb62e207	316.67899200000056	1326.2677339999996	260.0	Mature OD	Mature OD	Mature OD	Mature OD	Mature OD	Excitatory	unassigned	Mature OD	Mature OD	Mature OD	Mature OD
614a9dc9-7e53-4b0a-b68e-40fd1e32666c	316.67768000000024	1313.0263609999997	260.0	Mature OD	Mature OD	Mature OD	Mature OD	Mature OD	Astrocytes	Astrocytes	Mature OD	Mature OD	Mature OD	Mature OD
cb06e940-c8ca-4622-899a-ed6469202ae7	335.3077870000002	1266.1810950000004	260.0	Mature OD	Mature OD	Mature OD	Mature OD	Mature OD	Ependymal	Endothelial	Mature OD	Mature OD	Mature OD	Mature OD
860c861e-e290-4c1b-9e0e-2813221e6166	347.4732100000001	1231.3503509999996	260.0	Mature OD	Mature OD	Mature OD	Mature OD	Mature OD	Mature OD	Inhibitory	Mature OD	Mature OD	Mature OD	Mature OD
243ca78f-8b2b-4c1d-8f16-790bee8ce126	348.89360200000056	1346.9066329999996	260.0	Mature OD	Mature OD	Mature OD	Mature OD	Mature OD	Mature OD	Astrocytes	Mature OD	Mature OD	Mature OD	Mature OD
def2c2c9-b729-4afd-9220-39d961c7a6d7	349.881523	1253.1397039999997	260.0	Mature OD	Mature OD	Mature OD	Mature OD	Mature OD	Mature OD	Astrocytes	Mature OD	Mature OD	Mature OD	Mature OD
28636c81-747b-4e32-ad96-9e0e0403c5d5	360.35374400000046	1333.20829	260.0	Endothelial	Endothelial	Endothelial	Inhibitory	Endothelial	Endothelial	Inhibitory	Endothelial	Endothelial	Endothelial	Endothelial
aa5546ad-0afe-4547-bbe7-42d622dd3c99	372.6163220000003	1268.271339	260.0	Mature OD	Mature OD	Mature OD	Mature OD	Mature OD	Ependymal	Inhibitory	Mature OD	Mature OD	Mature OD	Mature OD
7fc1baa0-bf0e-4fe4-b9de-6bb4bf28f7ad	373.6030060000003	1319.171829	260.0	Mature OD	Mature OD	Mature OD	Mature OD	Mature OD	Ependymal	Excitatory	Mature OD	Mature OD	Mature OD	Mature OD
25f3d518-b334-42ca-b8d4-d0ee0977ea1d	383.42115200000035	1378.122714	260.0	Mature OD	Mature OD	Mature OD	Mature OD	Mature OD	Mature OD	Excitatory	Mature OD	Mature OD	Mature OD	Mature OD
6e515fe1-5896-497b-98a0-feaa6f6d524d	239.4933340000007	1367.3727880000001	260.0	Mature OD	Mature OD	Mature OD	Mature OD	Mature OD	Mature OD	Inhibitory	Mature OD	Mature OD	Mature OD	Mature OD
e5149e27-6927-4462-ae8d-2941cdfc7ed9	240.3801970000004	1342.335987	260.0	Mature OD	Mature OD	Mature OD	Mature OD	Mature OD	Astrocytes	Inhibitory	Mature OD	Mature OD	Mature OD	Mature OD
3a249269-e401-4427-b114-e59911d33836	294.0231720000006	1236.6073119999996	260.0	Mature OD	Mature OD	Mature OD	Mature OD	Mature OD	Endothelial	Excitatory	Mature OD	Mature OD	Mature OD	Mature OD
bb439eb0-0c64-4ac5-82c6-44a5a85111a8	360.1684670000004	1248.850344	260.0	Mature OD	Microglia	Mural	Mature OD	Mature OD	Excitatory	unassigned	Inhibitory	Mature OD	Mature OD	Mature OD
2b9ce25f-8972-44c1-82a0-313ba7b6d843	385.36337200000025	1338.376178	260.0	Mature OD	Mature OD	Mature OD	Mature OD	Mature OD	Mature OD	Astrocytes	Mature OD	Mature OD	Mature OD	Mature OD
11fbc1c6-1db2-49ec-8479-91a87324133a	295.26184600000033	1264.833274	260.0	Mature OD	Mature OD	Mature OD	Inhibitory	Mature OD	Mature OD	Immature OD	Mature OD	Mature OD	Mature OD	Mature OD
e41aa380-e5c0-40ae-ba7f-fec2dfaa9ab8	374.8543040000004	1364.4709329999996	260.0	Mature OD	Mature OD	Mature OD	Mature OD	Mature OD	Mature OD	Inhibitory	Mature OD	Mature OD	Mature OD	Mature OD
666764de-ef1d-40c8-b020-dde3fa315011	314.1337800000001	1297.6719389999998	260.0	Mature OD	Mature OD	Mature OD	Mature OD	Mature OD	Mature OD	Excitatory	Mature OD	Mature OD	Mature OD	Mature OD
892c1fab-5dc1-486a-8a84-3489789c86e3	202.31324200000017	1112.0676229999995	260.0	Mature OD	Mature OD	Mature OD	Mature OD	Mature OD	Inhibitory	Inhibitory	Inhibitory	Mature OD	Mature OD	Inhibitory
48af098d-285e-4d55-8098-dd6c62f90475	201.46168000000034	1131.8137829999996	260.0	Endothelial	Endothelial	Endothelial	Inhibitory	Endothelial	Endothelial	Immature OD	Endothelial	unassigned	Endothelial	Endothelial
d70c5345-6559-450c-97bd-602fe7f0a148	207.86024700000053	1018.534447	260.0	Inhibitory	Inhibitory	Inhibitory	Inhibitory	Inhibitory	Inhibitory	unassigned	Inhibitory	unassigned	Inhibitory	Inhibitory
197df998-caf2-4e8f-abb9-4125515601df	210.82258400000046	1099.9520060000004	260.0	Inhibitory	Inhibitory	Inhibitory	Inhibitory	Inhibitory	Excitatory	unassigned	Inhibitory	Inhibitory	Inhibitory	Inhibitory
2c2a4e74-52e1-451a-af92-8ac75a858d8e	225.7295820000004	1028.3755390000001	260.0	Inhibitory	Inhibitory	Inhibitory	Inhibitory	Inhibitory	Excitatory	Excitatory	Inhibitory	Inhibitory	Excitatory	Inhibitory
dfb864d7-0309-4e26-8095-d2b8cac74469	230.33779100000038	1077.876197	260.0	Inhibitory	Inhibitory	Inhibitory	Inhibitory	Inhibitory	Excitatory	Inhibitory	Inhibitory	unassigned	Inhibitory	Excitatory
1a10ecb1-e415-42e4-9f9d-20f8277247ab	238.8042760000003	1056.715486	260.0	Astrocytes	Astrocytes	Astrocytes	Inhibitory	Astrocytes	Astrocytes	Immature OD	Astrocytes	Astrocytes	Astrocytes	Astrocytes
ba5dcb1b-ff10-4e94-8dd9-6cee856e5a54	249.0877300000002	1137.2349880000002	260.0	Astrocytes	Astrocytes	Astrocytes	Inhibitory	Astrocytes	Astrocytes	Inhibitory	Astrocytes	unassigned	Astrocytes	Astrocytes
43fbdb65-8b2e-4a37-b898-1faa52d8e7bf	248.81346900000017	1072.858276	260.0	Inhibitory	Inhibitory	Inhibitory	Inhibitory	Inhibitory	Excitatory	Mural	Inhibitory	unassigned	Inhibitory	Inhibitory
dc6bec93-7ced-4112-9616-fddb16c52ff1	254.7185440000003	1142.8451519999994	260.0	Endothelial	Endothelial	Endothelial	Inhibitory	Endothelial	Endothelial	Astrocytes	Endothelial	unassigned	Endothelial	Endothelial
5a358e11-579e-4d9b-bdfd-6e9f230a1106	256.8423120000002	1037.2720310000004	260.0	Inhibitory	Inhibitory	Inhibitory	Inhibitory	Inhibitory	Excitatory	Excitatory	Inhibitory	unassigned	Inhibitory	Inhibitory
d609e1e1-4837-4994-833c-b5ec98bd6c62	255.64880500000027	1050.6177380000004	260.0	Astrocytes	Astrocytes	Ependymal	Inhibitory	Ependymal	Ependymal	Excitatory	Mature OD	unassigned	Astrocytes	Microglia
e6ac3c4e-59a0-46d0-b73a-7949d129d4e4	262.8018350000002	1105.5305680000001	260.0	Endothelial	Endothelial	Endothelial	Inhibitory	Mural	Endothelial	Astrocytes	Endothelial	unassigned	Endothelial	Endothelial
150ace77-1e79-4d10-88a1-9c3d538e904e	266.05210900000066	1040.1151990000003	260.0	Immature OD	Immature OD	Immature OD	Immature OD	Immature OD	Immature OD	Excitatory	Immature OD	Immature OD	Immature OD	Immature OD
87ef5763-25a4-418f-b45a-3e683608c38a	267.9940770000003	1119.4301839999998	260.0	Inhibitory	Inhibitory	Inhibitory	Inhibitory	Inhibitory	Inhibitory	Immature OD	Inhibitory	unassigned	Inhibitory	Inhibitory
45fc0cc7-4fda-45b0-885a-cb36235febcf	282.1601080000005	1122.7411310000002	260.0	Inhibitory	Inhibitory	Inhibitory	Inhibitory	Inhibitory	Excitatory	Inhibitory	Inhibitory	unassigned	Inhibitory	Inhibitory
a9e6e49e-1dd0-41c8-abaf-2b0b1dce4b23	283.9368030000005	1175.2485009999996	260.0	Endothelial	Endothelial	Endothelial	Inhibitory	Endothelial	Endothelial	Excitatory	Endothelial	unassigned	Endothelial	Endothelial
080d46b7-d9e1-44e7-8fe0-720082877580	285.35670400000026	1144.4380839999994	260.0	Immature OD	Immature OD	Immature OD	Immature OD	Immature OD	Immature OD	Inhibitory	Immature OD	Immature OD	Immature OD	Immature OD
bacb45c2-49c4-4347-8ffc-e28a4fefb2b5	289.17878900000005	1004.7941420000002	260.0	Inhibitory	Inhibitory	Inhibitory	Inhibitory	Excitatory	Excitatory	Immature OD	Inhibitory	unassigned	Excitatory	Inhibitory
afd729e3-79ca-495a-bdbe-615fe6309a20	291.8250710000002	1034.0706409999998	260.0	Endothelial	Endothelial	Endothelial	Inhibitory	Astrocytes	Ependymal	Astrocytes	Endothelial	unassigned	Endothelial	Endothelial
045de4eb-d414-4b24-9b54-0df521b655fe	290.38637500000004	1058.2432769999996	260.0	Inhibitory	Inhibitory	Inhibitory	Inhibitory	Inhibitory	Excitatory	unassigned	Inhibitory	unassigned	Inhibitory	Inhibitory
0c2a9469-cd52-4ce2-8271-1ba4b2e98013	293.66590900000074	1080.6349409999998	260.0	Inhibitory	Inhibitory	Inhibitory	Inhibitory	Inhibitory	Inhibitory	Inhibitory	Inhibitory	unassigned	Inhibitory	Inhibitory
96efe606-3f87-4926-999a-afe986529eee	299.98473900000045	1063.0280780000003	260.0	Inhibitory	Inhibitory	Inhibitory	Inhibitory	Inhibitory	Inhibitory	Mural	Inhibitory	Inhibitory	Inhibitory	Inhibitory
45837904-53ba-470e-a9a1-009ae87da8a2	302.59495000000015	1182.709179	260.0	Astrocytes	Astrocytes	Astrocytes	Astrocytes	Ependymal	Astrocytes	Inhibitory	Astrocytes	unassigned	Astrocytes	Astrocytes
1bb8d6ca-3de7-48d9-9af4-1cbd4ebf3575	304.51590699999997	1098.839081	260.0	Astrocytes	Astrocytes	Ependymal	Inhibitory	Ependymal	Ependymal	Astrocytes	Mature OD	unassigned	Astrocytes	Astrocytes
35932d40-bce8-4185-bb37-751bba8c93b6	304.49895000000015	1146.652536	260.0	Mature OD	Mature OD	Mature OD	Mature OD	Mature OD	Mature OD	Immature OD	Mature OD	Mature OD	Mature OD	Mature OD
31d60fed-44a8-4566-9b7b-3ad528c83b89	307.1153860000004	1174.3211070000002	260.0	Mature OD	Mature OD	Mature OD	Mature OD	Mature OD	Astrocytes	Inhibitory	Mature OD	Mature OD	Mature OD	Mature OD
e22ebbff-cfe8-46d3-9e11-5db32801a182	310.3201350000004	1003.0903329999996	260.0	Inhibitory	Inhibitory	Inhibitory	Inhibitory	Inhibitory	Excitatory	Ependymal	Inhibitory	unassigned	Excitatory	Inhibitory
345b882c-64c8-47e8-a42a-475a6d772065	309.8150540000006	1020.4329810000004	260.0	Inhibitory	Inhibitory	Inhibitory	Inhibitory	Inhibitory	Excitatory	Inhibitory	Inhibitory	unassigned	Inhibitory	Inhibitory
1dd3732b-bf1c-47a6-a97f-144952b86e25	311.64494500000046	1110.096986	260.0	Inhibitory	Inhibitory	Ependymal	Inhibitory	Inhibitory	Excitatory	Excitatory	Inhibitory	unassigned	Excitatory	Excitatory
e563b90a-275b-4307-8da2-f1a7921f0a59	319.3214990000006	1022.7576130000002	260.0	Immature OD	Inhibitory	Immature OD	Inhibitory	Inhibitory	Excitatory	Astrocytes	Inhibitory	Inhibitory	Excitatory	Inhibitory
9fcdf0d7-be4c-4d9b-b40a-0cac47b12d97	341.3430550000003	1084.4292289999999	260.0	Inhibitory	Inhibitory	Inhibitory	Inhibitory	Inhibitory	Excitatory	Mural	Inhibitory	unassigned	Inhibitory	Excitatory
42c90f15-1222-4425-af32-8d6166a707b4	343.9501380000006	1049.9838289999998	260.0	Inhibitory	Inhibitory	Inhibitory	Inhibitory	Inhibitory	Excitatory	Mature OD	Inhibitory	unassigned	Inhibitory	Inhibitory
726ab10c-ef46-464e-8840-4c591a76b970	349.31389400000035	1032.250117	260.0	Inhibitory	Inhibitory	Inhibitory	Inhibitory	Inhibitory	Excitatory	Inhibitory	Inhibitory	unassigned	Inhibitory	Inhibitory
c1a27297-09e5-4386-a411-c6f10891b4ee	352.6101260000005	1098.2600360000001	260.0	Inhibitory	Inhibitory	Inhibitory	Inhibitory	Inhibitory	Excitatory	Inhibitory	Inhibitory	Inhibitory	Inhibitory	Inhibitory
cb49298d-852f-4c3f-9683-7336e861863b	353.3141470000005	1148.247249	260.0	Mature OD	Mature OD	Mature OD	Mature OD	Mature OD	Mature OD	Inhibitory	Mature OD	Mature OD	Mature OD	Mature OD
4cc7fb46-79f7-41bc-8d60-2172f3502fca	356.85141800000065	1035.2908759999996	260.0	Inhibitory	Inhibitory	Inhibitory	Inhibitory	Inhibitory	Excitatory	Excitatory	Inhibitory	Inhibitory	Inhibitory	Inhibitory
f1881d11-3eb8-4db8-bd8a-8bd2836a2f45	356.6805380000005	1054.8140979999998	260.0	Endothelial	Endothelial	Endothelial	Inhibitory	Endothelial	Endothelial	Mature OD	Endothelial	Endothelial	Endothelial	Endothelial
119b1b01-a232-4c23-a73b-bccbf5f2601a	380.5857810000002	1079.5022640000002	260.0	Astrocytes	Astrocytes	Astrocytes	Inhibitory	Astrocytes	Astrocytes	Inhibitory	Mature OD	unassigned	Astrocytes	Astrocytes
90e3d2c0-aadc-476f-bc6a-5b068f80581c	389.35303100000056	1116.3830810000004	260.0	Astrocytes	Astrocytes	Astrocytes	Inhibitory	Astrocytes	Astrocytes	Inhibitory	Mature OD	unassigned	Astrocytes	Astrocytes
b1b085bd-b66f-4581-89fb-a83be9a4617d	200.55849700000044	1178.6422039999998	260.0	Mature OD	Mature OD	Mature OD	Mature OD	Mature OD	Mature OD	Excitatory	Mature OD	Mature OD	Mature OD	Mature OD
8fbb1569-a40e-4fa6-8f45-8a30eaca7156	220.0412120000001	1077.3806640000003	260.0	Inhibitory	Inhibitory	Inhibitory	Inhibitory	Inhibitory	Excitatory	Excitatory	Inhibitory	Inhibitory	Inhibitory	Excitatory
1c7ed00a-868e-42e7-93a3-1a7d2774afd0	246.30722100000048	1030.212126	260.0	Inhibitory	Inhibitory	Inhibitory	Inhibitory	Inhibitory	Excitatory	Excitatory	Inhibitory	unassigned	Excitatory	Inhibitory
f968efb1-b8c1-4259-92b4-4540d7b61765	245.37831400000005	1143.9812119999997	260.0	Inhibitory	Inhibitory	Ependymal	Inhibitory	Inhibitory	Inhibitory	Excitatory	Inhibitory	unassigned	Inhibitory	Inhibitory
959675e1-9913-43c4-9395-46e33a65f971	250.2325950000004	1111.565317	260.0	Mature OD	Mature OD	Mature OD	Mature OD	Mature OD	Mature OD	Inhibitory	Mature OD	Mature OD	Mature OD	Mature OD
8c707d64-49a6-4918-8b25-05198376b998	254.14891300000045	1094.5812880000003	260.0	Inhibitory	Inhibitory	Inhibitory	Inhibitory	Inhibitory	Excitatory	Mature OD	Inhibitory	unassigned	Inhibitory	Inhibitory
041d7414-1598-4540-ae84-1d5d36ad8ff4	278.1525780000002	1023.4417880000001	260.0	Inhibitory	Inhibitory	Inhibitory	Inhibitory	Inhibitory	Excitatory	Endothelial	Inhibitory	unassigned	Excitatory	Inhibitory
4cea936a-6a70-44ce-8c4e-e498a1215502	286.26918600000045	1041.8453280000003	260.0	Excitatory	Astrocytes	Ependymal	Inhibitory	Excitatory	Excitatory	Excitatory	Inhibitory	unassigned	Astrocytes	Excitatory
69a83174-f9f6-46fe-a91b-c7df666993b6	295.863257	1160.2432680000002	260.0	Mature OD	Mature OD	Mature OD	Mature OD	Mature OD	Mature OD	Inhibitory	Mature OD	Mature OD	Mature OD	Mature OD
52aed6fd-2e2d-4973-a77f-70b38e34c19e	326.7950950000004	1049.1936990000004	260.0	Inhibitory	Inhibitory	Inhibitory	Inhibitory	Inhibitory	Excitatory	Inhibitory	Inhibitory	unassigned	Excitatory	Inhibitory
d0a3e270-84f2-40a6-ab62-df765123e887	358.27633600000036	1134.354621	260.0	Mature OD	Mature OD	Mature OD	Mature OD	Mature OD	Excitatory	Inhibitory	Mature OD	Mature OD	Mature OD	Mature OD
9f86f7d6-e3dd-4f77-a692-af5ccf78871e	360.9853880000005	1064.4280089999997	260.0	Inhibitory	Inhibitory	Inhibitory	Inhibitory	Inhibitory	Excitatory	Inhibitory	Inhibitory	unassigned	Inhibitory	Inhibitory
05bc31d2-5558-472a-be6e-ff73bdeda14e	368.3912680000003	1151.949118	260.0	Mature OD	Mature OD	Mature OD	Mature OD	Mature OD	Mature OD	Inhibitory	Mature OD	Mature OD	Mature OD	Mature OD
5b19e9bf-9633-4d49-b820-920b51b58e59	370.6816660000004	1162.5237130000005	260.0	Microglia	Mature OD	Microglia	Mature OD	Mature OD	Ependymal	Immature OD	Mature OD	Mature OD	Mature OD	Mature OD
fd833607-6e1c-4fda-8c5d-b6805dad9b5a	373.49748000000045	1035.50245	260.0	Inhibitory	Inhibitory	Inhibitory	Inhibitory	Inhibitory	Excitatory	Mural	Inhibitory	unassigned	Inhibitory	Inhibitory
8f1839e4-d77f-4122-af75-1016237dc814	374.73465900000065	1002.2636399999997	260.0	Inhibitory	Inhibitory	Inhibitory	Inhibitory	Inhibitory	Excitatory	Inhibitory	Inhibitory	Inhibitory	Excitatory	Inhibitory
1b9d126a-58a8-41b7-bfb5-5e5ac87e5ae0	238.70879100000002	1068.4657149999998	260.0	Inhibitory	Inhibitory	Inhibitory	Inhibitory	Inhibitory	Inhibitory	Inhibitory	Inhibitory	Inhibitory	Inhibitory	Inhibitory
435a2a7e-2fff-4d79-bc26-355e57d226fc	203.0657640000004	975.7568839999994	260.0	Inhibitory	Inhibitory	Inhibitory	Inhibitory	Excitatory	Excitatory	Inhibitory	Inhibitory	Inhibitory	Excitatory	Inhibitory
55c8d775-9169-4556-97e0-b7408ab78248	206.72922000000062	967.2284640000003	260.0	Excitatory	Inhibitory	Inhibitory	Inhibitory	Inhibitory	Inhibitory	Immature OD	Inhibitory	Inhibitory	Inhibitory	Inhibitory
b3789c37-b537-401b-93c7-7bc7cf790bf0	217.76329600000008	982.3183689999996	260.0	Mature OD	Mature OD	Mature OD	Mature OD	Mature OD	Mature OD	Inhibitory	Mature OD	Mature OD	Mature OD	Mature OD
520d4c2b-0508-4abc-8708-0af04c8780b5	220.2453230000001	914.1054490000001	260.0	Inhibitory	Inhibitory	Inhibitory	Inhibitory	Inhibitory	Inhibitory	Inhibitory	Inhibitory	unassigned	Inhibitory	Inhibitory
88f065eb-653f-4e40-b60d-9fb2e049d206	221.7103490000004	849.694974	260.0	Excitatory	Inhibitory	Inhibitory	Inhibitory	Excitatory	Excitatory	Inhibitory	Inhibitory	unassigned	Excitatory	Excitatory
4cf86a7c-6783-42b7-a38a-8819c3cde7b2	222.66511700000046	824.7460060000003	260.0	Mature OD	Mature OD	Mature OD	Mature OD	Mature OD	Ependymal	Immature OD	Mature OD	unassigned	Mature OD	Mature OD
7a7de319-a4c5-4ca6-b80e-dd96935f2d3c	223.89949000000024	865.9672110000001	260.0	Inhibitory	Inhibitory	Inhibitory	Inhibitory	Inhibitory	Excitatory	Excitatory	Inhibitory	Excitatory	Excitatory	Inhibitory
f2ac6bbc-01cd-4c7c-907d-5407093fe23f	226.07286599999998	957.1545229999997	260.0	Endothelial	Mural	Mural	Mature OD	Mural	Endothelial	Inhibitory	Endothelial	Endothelial	Endothelial	Endothelial
91a68c01-1499-4a8b-92a6-7aa6865821e7	229.55335300000024	930.7852130000001	260.0	Endothelial	Endothelial	Endothelial	Inhibitory	Endothelial	Endothelial	Inhibitory	Endothelial	Endothelial	Endothelial	Endothelial
cf94933f-b7a4-47d4-af26-6f0e6e2407ab	233.38389700000062	947.7075030000001	260.0	Microglia	Microglia	Microglia	Microglia	Microglia	Microglia	Immature OD	Microglia	unassigned	Microglia	Microglia
91fb845a-d373-4ef8-a96d-40f42344d011	236.34999800000014	887.4703310000004	260.0	Inhibitory	Inhibitory	Inhibitory	Inhibitory	Inhibitory	Excitatory	Excitatory	Inhibitory	unassigned	Excitatory	Inhibitory
608e93ea-051b-46e3-8fe2-a0d06d3b79fa	233.73165500000005	851.602699	260.0	Inhibitory	Inhibitory	Inhibitory	Inhibitory	Excitatory	Excitatory	Inhibitory	Inhibitory	unassigned	Excitatory	Inhibitory
f18906ce-0b4c-4530-97e6-1b47c28493d4	248.80533700000024	928.7197689999998	260.0	Inhibitory	Inhibitory	Inhibitory	Inhibitory	Inhibitory	Excitatory	Inhibitory	Inhibitory	Inhibitory	Inhibitory	Inhibitory
9d9e4a21-097e-413f-ba03-3983a083f42d	253.26115000000027	878.2761579999997	260.0	Inhibitory	Inhibitory	Inhibitory	Inhibitory	Excitatory	Excitatory	Inhibitory	Inhibitory	unassigned	Excitatory	Excitatory
96eed2e9-4738-4ff9-87de-60b7f39e53ed	254.43691400000034	962.7796269999994	260.0	Inhibitory	Inhibitory	Inhibitory	Inhibitory	Excitatory	Excitatory	Mature OD	Inhibitory	Inhibitory	Excitatory	Inhibitory
c53a459a-ff5b-47da-bd78-f9d8d80811a6	253.4469570000001	990.9749929999998	260.0	Mature OD	Mature OD	Mature OD	Mature OD	Mature OD	Mature OD	Immature OD	Mature OD	Mature OD	Mature OD	Mature OD
99aad74d-c958-4d11-86f8-9523838cbf2a	256.17956500000037	859.6992339999997	260.0	Inhibitory	Inhibitory	Inhibitory	Inhibitory	Excitatory	Excitatory	Excitatory	Inhibitory	Excitatory	Excitatory	Excitatory
550e72bd-7d9b-4558-98f6-48089f65f014	264.8007230000003	948.6985380000001	260.0	Inhibitory	Inhibitory	Inhibitory	Inhibitory	Inhibitory	Inhibitory	Inhibitory	Inhibitory	unassigned	Inhibitory	Inhibitory
edf532a0-a783-49cc-97af-b7c4b20e414d	268.63282000000027	983.2831589999996	260.0	Inhibitory	Inhibitory	Inhibitory	Inhibitory	Inhibitory	Inhibitory	Mural	Inhibitory	unassigned	Inhibitory	Inhibitory
31204281-c66b-4db4-93a0-b3cc9f4653b9	267.8680380000005	959.1147019999994	260.0	Endothelial	Endothelial	Endothelial	Inhibitory	Endothelial	Endothelial	Mature OD	Endothelial	Endothelial	Endothelial	Endothelial
4f7b7ccd-8ed8-4665-821f-700ce3a94d0b	271.05573300000015	815.4617149999999	260.0	Inhibitory	Inhibitory	Inhibitory	Inhibitory	Inhibitory	Excitatory	Inhibitory	Inhibitory	unassigned	Excitatory	Inhibitory
6eba0473-1edc-45a0-bbd8-721705eb8734	276.7031950000005	868.794218	260.0	Inhibitory	Inhibitory	Inhibitory	Inhibitory	Inhibitory	Excitatory	Inhibitory	Inhibitory	unassigned	Inhibitory	Inhibitory
340c9838-7ae4-46f8-98a4-4b2d671a6191	283.10486100000026	971.8182780000002	260.0	Astrocytes	Astrocytes	Astrocytes	Inhibitory	Astrocytes	Ependymal	Inhibitory	Mature OD	unassigned	Astrocytes	Astrocytes
bda4d42b-75ad-43a6-a243-b76b1494e7bc	291.1296150000003	964.8559100000002	260.0	Inhibitory	Inhibitory	Inhibitory	Inhibitory	Inhibitory	Inhibitory	Immature OD	Inhibitory	unassigned	Inhibitory	Inhibitory
bcb00380-2fb7-4300-a661-3e89ff01e738	299.3255170000002	892.6050549999995	260.0	Astrocytes	Astrocytes	Astrocytes	Inhibitory	Astrocytes	Astrocytes	Immature OD	Mature OD	unassigned	Astrocytes	Astrocytes
0f9adb3b-d6b5-4bfd-b6e3-5a2056dd86e2	305.2542040000003	970.1898019999994	260.0	Inhibitory	Inhibitory	Ependymal	Inhibitory	Inhibitory	Excitatory	Inhibitory	Inhibitory	Inhibitory	Excitatory	Immature OD
231f1b99-7bb2-4c9a-acbf-58d7aa1a00ab	317.12890700000025	892.7947979999999	260.0	Inhibitory	Inhibitory	Inhibitory	Inhibitory	Inhibitory	Excitatory	Inhibitory	Inhibitory	unassigned	Inhibitory	Inhibitory
c89773c9-0eaf-43cc-becc-3b455ea92e78	319.24059500000067	933.1744819999999	260.0	Endothelial	Endothelial	Endothelial	Inhibitory	Endothelial	Endothelial	Astrocytes	Endothelial	unassigned	Endothelial	Endothelial
4809e5ec-f210-4bcb-b1c8-da5eb9047e6e	321.3231030000002	908.5552589999998	260.0	Astrocytes	Astrocytes	Astrocytes	Astrocytes	Astrocytes	Astrocytes	Astrocytes	Mature OD	unassigned	Astrocytes	Astrocytes
46f975f9-6c92-4eb5-a751-0ef52377a798	323.50355800000034	836.840815	260.0	Inhibitory	Inhibitory	Inhibitory	Inhibitory	Inhibitory	Excitatory	Inhibitory	Inhibitory	unassigned	Excitatory	Inhibitory
c6eca830-ca54-43c7-a22c-224aff4c5d7e	325.75738200000023	865.34051	260.0	Astrocytes	Astrocytes	Astrocytes	Inhibitory	Astrocytes	Astrocytes	Excitatory	Mature OD	unassigned	Astrocytes	Immature OD
23196672-7ecb-47b5-9ac6-32b5f2129d97	327.24270000000024	877.3739269999996	260.0	Excitatory	Excitatory	Excitatory	Mature OD	Excitatory	Excitatory	Immature OD	Inhibitory	Excitatory	Excitatory	Inhibitory
e8e2dedf-37be-4137-830c-d5c3ef981525	329.3979180000006	975.6936729999998	260.0	Astrocytes	Astrocytes	Astrocytes	Inhibitory	Astrocytes	Astrocytes	Astrocytes	Mature OD	unassigned	Astrocytes	Astrocytes
d8f86425-6881-4f8e-a319-6ec20e069ea7	327.49450700000034	987.5721200000003	260.0	Inhibitory	Inhibitory	Inhibitory	Inhibitory	Inhibitory	Excitatory	Endothelial	Inhibitory	unassigned	Inhibitory	Inhibitory
1cf6ec7f-01bd-4050-abdb-c804e3ce7fe7	330.68478600000026	812.3907950000003	260.0	Endothelial	Endothelial	Endothelial	Inhibitory	Endothelial	Endothelial	Endothelial	Endothelial	Endothelial	Endothelial	Endothelial
cb1fee1c-73c6-405a-be2e-246872d70e49	342.0358580000002	834.1647299999995	260.0	Excitatory	Excitatory	Excitatory	Excitatory	Excitatory	Excitatory	Inhibitory	Inhibitory	unassigned	Excitatory	Inhibitory
73f5f481-42c7-4bd8-9f13-6ac0ec42b07f	345.04502100000036	852.0781469999997	260.0	Excitatory	Inhibitory	Excitatory	Inhibitory	Excitatory	Excitatory	unassigned	Inhibitory	Excitatory	Excitatory	Excitatory
9cbc6ab3-8622-4844-8e3b-cc66303d1c7d	348.8683070000002	887.8151759999996	260.0	Inhibitory	Inhibitory	Inhibitory	Inhibitory	Inhibitory	Excitatory	Excitatory	Inhibitory	unassigned	Excitatory	Excitatory
8c9f7a8a-16c1-419e-aaf4-aeac9cd2bdfc	356.0968020000005	975.8407769999994	260.0	Inhibitory	Inhibitory	Inhibitory	Inhibitory	Inhibitory	Excitatory	Inhibitory	Inhibitory	unassigned	Excitatory	Inhibitory
f593f720-3500-4948-aab1-f782f364e683	357.986007	962.0936829999996	260.0	Endothelial	Endothelial	Endothelial	Endothelial	Endothelial	Endothelial	Astrocytes	Endothelial	unassigned	Endothelial	Endothelial
fec9a867-7129-4b41-9f31-02d41284c121	360.42143300000043	941.5304460000002	260.0	Inhibitory	Inhibitory	Inhibitory	Inhibitory	Inhibitory	Excitatory	Inhibitory	Inhibitory	Inhibitory	Inhibitory	Inhibitory
314bc911-96fc-489c-9152-2cadc4cc6190	364.7072850000004	853.3820369999999	260.0	Inhibitory	Inhibitory	Inhibitory	Inhibitory	Excitatory	Excitatory	Excitatory	Inhibitory	unassigned	Excitatory	Inhibitory
6af53ad1-a68f-491f-bb89-c414ac2a8034	367.84374600000046	914.1593619999999	260.0	Astrocytes	Astrocytes	Astrocytes	Inhibitory	Astrocytes	Astrocytes	Excitatory	Astrocytes	Astrocytes	Astrocytes	Astrocytes
db3bf4ea-064e-4d59-88fc-777f76bdc07e	370.7998620000003	870.1423299999997	260.0	Excitatory	Excitatory	Excitatory	Inhibitory	Excitatory	Excitatory	Inhibitory	Excitatory	unassigned	Excitatory	Excitatory
18f4e999-80c2-462a-a47c-b42adc95542f	381.2135880000005	858.5384610000001	260.0	Endothelial	Endothelial	Endothelial	Mature OD	Endothelial	Endothelial	Astrocytes	Endothelial	Endothelial	Endothelial	Endothelial
69cd00b2-dec7-41eb-8fc4-ba715747b08a	227.43119100000013	969.6738490000002	260.0	Endothelial	Endothelial	Endothelial	Inhibitory	Endothelial	Endothelial	Astrocytes	Endothelial	unassigned	Endothelial	Endothelial
711745cb-831b-4c13-a555-5ce7b52276e5	270.9805150000002	904.98614	260.0	Inhibitory	Inhibitory	Inhibitory	Inhibitory	Inhibitory	Excitatory	Inhibitory	Inhibitory	unassigned	Excitatory	Inhibitory
5d003a52-8421-48a6-bc95-cb7f3e054397	355.4096930000005	806.3828280000002	260.0	Inhibitory	Inhibitory	Inhibitory	Inhibitory	Excitatory	Excitatory	Mature OD	Inhibitory	unassigned	Inhibitory	Inhibitory
3691b23b-0d11-4c68-bce1-57cfbbd72f70	357.02899700000034	865.7026780000001	260.0	Inhibitory	Inhibitory	Inhibitory	Inhibitory	Inhibitory	Excitatory	Excitatory	Inhibitory	unassigned	Inhibitory	Inhibitory
2d7b9b26-5260-40dc-9761-cdc5dc0585ea	209.17094700000052	947.7772719999998	260.0	Inhibitory	Inhibitory	Inhibitory	Inhibitory	Inhibitory	Inhibitory	Inhibitory	Inhibitory	Inhibitory	Inhibitory	Inhibitory
9c5fef4c-a8f3-48d5-a752-133168d72e17	222.59838700000046	817.6270810000001	260.0	Excitatory	Excitatory	Excitatory	Excitatory	Excitatory	Excitatory	Excitatory	Inhibitory	unassigned	Excitatory	Inhibitory
e3002282-293c-4334-a308-fb8dab2272f1	282.48905800000057	945.3600700000002	260.0	Inhibitory	Inhibitory	Inhibitory	Inhibitory	Excitatory	Excitatory	Immature OD	Inhibitory	unassigned	Excitatory	Inhibitory
106c0eb2-b56a-46c3-bcfd-27388efa5ea9	282.6874450000005	827.9244039999999	260.0	Astrocytes	Astrocytes	Astrocytes	Mature OD	Astrocytes	Astrocytes	Inhibitory	Mature OD	unassigned	Astrocytes	Astrocytes
9f209012-b9ef-4b66-b1f9-c84f58ce03aa	309.96001700000033	835.0726019999997	260.0	Immature OD	Immature OD	Immature OD	Immature OD	Immature OD	Immature OD	Inhibitory	Immature OD	unassigned	Immature OD	Immature OD
de8f609a-776b-4d57-b58f-60c5d3c260b0	338.8280170000003	918.6316569999999	260.0	Inhibitory	Inhibitory	Inhibitory	Inhibitory	Inhibitory	Excitatory	Astrocytes	Inhibitory	Inhibitory	Inhibitory	Inhibitory
cc1eed10-569c-40b0-92c9-760ad48000f1	366.04831100000047	906.0804479999997	260.0	Excitatory	Excitatory	Excitatory	Inhibitory	Excitatory	Excitatory	Inhibitory	Inhibitory	unassigned	Excitatory	Inhibitory
66e8a11c-e6e3-4128-9d68-21a58fbe4d03	298.08926100000053	836.0088729999998	260.0	Inhibitory	Inhibitory	Inhibitory	Inhibitory	Inhibitory	Excitatory	Inhibitory	Inhibitory	unassigned	Excitatory	Inhibitory
b680909d-2256-406b-8d35-849e13d9420f	298.68246300000055	885.7328820000002	260.0	Mature OD	Mature OD	Mural	Mature OD	Mature OD	Astrocytes	Astrocytes	Mature OD	Mature OD	Mature OD	Mature OD
67306b3e-0c6d-4c95-b5ef-9587b4183eb4	341.4101110000006	930.044085	260.0	Inhibitory	Inhibitory	Inhibitory	Inhibitory	Excitatory	Excitatory	Excitatory	Inhibitory	Inhibitory	Excitatory	Inhibitory
404eef30-0ea6-4fa8-81a3-8e2961a52573	285.5306230000001	845.5606680000001	260.0	Inhibitory	Inhibitory	Inhibitory	Inhibitory	Inhibitory	Excitatory	unassigned	Inhibitory	unassigned	Excitatory	Inhibitory
efbf70da-cc7a-44e4-a194-a034a8dd7c23	313.46843100000024	850.8387159999997	260.0	Inhibitory	Inhibitory	Inhibitory	Inhibitory	Excitatory	Inhibitory	Immature OD	Inhibitory	unassigned	Inhibitory	Inhibitory
21b4498b-0b39-4d32-9ec3-dd859d2f51a7	352.18447100000003	942.86589	260.0	Inhibitory	Inhibitory	Inhibitory	Inhibitory	Excitatory	Excitatory	Inhibitory	Inhibitory	unassigned	Excitatory	Excitatory
139e08c5-a099-4b22-9bff-cf1f92a4fe10	374.05771200000027	889.4670609999998	260.0	Inhibitory	Inhibitory	Inhibitory	Inhibitory	Inhibitory	Excitatory	Inhibitory	Inhibitory	Inhibitory	Inhibitory	Inhibitory
ef48a800-9aa3-4cc7-838e-2dcf4f959108	205.60049800000024	613.591903	260.0	Immature OD	Immature OD	Immature OD	Immature OD	Immature OD	Astrocytes	Astrocytes	Immature OD	unassigned	Immature OD	Immature OD
72e21b53-7524-4294-8c72-7696326b9fec	211.3956890000004	692.9638070000001	260.0	Inhibitory	Inhibitory	Inhibitory	Inhibitory	Excitatory	Excitatory	Excitatory	Inhibitory	unassigned	Excitatory	Astrocytes
9ed08a84-eff0-4f75-98f7-b029f03df338	217.39315900000065	769.203062	260.0	Inhibitory	Inhibitory	Inhibitory	Inhibitory	Inhibitory	Excitatory	Excitatory	Inhibitory	unassigned	Excitatory	Inhibitory
fa40289a-b200-45f7-a164-5bd391712d16	229.7686550000003	724.5768579999999	260.0	Astrocytes	Astrocytes	Ependymal	Inhibitory	Astrocytes	Astrocytes	Inhibitory	Mature OD	unassigned	Astrocytes	Astrocytes
b560daaf-ea4b-45ae-a514-f78c8e45c4f3	240.483248	652.770372	260.0	Astrocytes	Astrocytes	Astrocytes	Inhibitory	Astrocytes	Astrocytes	Astrocytes	Astrocytes	Astrocytes	Astrocytes	Astrocytes
06d64b04-54cc-4f96-a069-b4d061529844	251.41052600000012	778.869616	260.0	Inhibitory	Inhibitory	Inhibitory	Inhibitory	Inhibitory	Excitatory	Inhibitory	Inhibitory	unassigned	Inhibitory	Inhibitory
3dbd665c-7674-481e-bbe6-20b294aa831d	255.83003400000052	673.7799660000001	260.0	Excitatory	Excitatory	Excitatory	Inhibitory	Excitatory	Excitatory	Inhibitory	Inhibitory	unassigned	Excitatory	Excitatory
bc3d8d65-7db6-4f06-acc2-2b046b9a33a3	257.7252990000002	749.0836199999999	260.0	Inhibitory	Inhibitory	Ependymal	Inhibitory	Inhibitory	Excitatory	Immature OD	Inhibitory	unassigned	Excitatory	Inhibitory
2df6a483-e8b1-4173-8fcc-5b1fd4f561d9	261.0538550000001	655.58635	260.0	Microglia	Inhibitory	Microglia	Inhibitory	Inhibitory	Excitatory	Excitatory	Inhibitory	unassigned	Inhibitory	Inhibitory
168b76cd-92fd-4f97-86f9-1dc77d49cd0b	264.79633600000034	701.3867300000002	260.0	Inhibitory	Inhibitory	Inhibitory	Inhibitory	Inhibitory	Excitatory	Inhibitory	Inhibitory	unassigned	Excitatory	Inhibitory
70423b91-9247-46e0-a613-1ba6293251dd	279.5619230000002	707.6948859999998	260.0	Inhibitory	Inhibitory	Inhibitory	Inhibitory	Inhibitory	Excitatory	Mature OD	Inhibitory	Excitatory	Excitatory	Inhibitory
bdffad20-d0f9-467b-b387-5fbb0305fe52	280.17160900000044	726.3718210000002	260.0	Astrocytes	Astrocytes	Astrocytes	Inhibitory	Astrocytes	Astrocytes	Mature OD	Mature OD	unassigned	Astrocytes	Astrocytes
a85bf5c1-c45c-4fc0-8b4a-d7f4188d7394	295.11457800000017	604.1633829999996	260.0	Endothelial	Endothelial	Endothelial	Mature OD	Endothelial	Endothelial	Astrocytes	Endothelial	Endothelial	Endothelial	Endothelial
d063acd1-d768-4d0f-ae42-4685b50ff892	297.45285100000046	729.8315030000003	260.0	Endothelial	Endothelial	Endothelial	Inhibitory	Endothelial	Endothelial	Endothelial	Endothelial	Endothelial	Endothelial	Endothelial
de81e126-33b8-45d5-8ae9-4fc50fed6ab0	302.43637400000034	672.110248	260.0	Mature OD	Mature OD	Mature OD	Mature OD	Mature OD	Excitatory	Inhibitory	Mature OD	unassigned	Mature OD	Mature OD
7941364d-7c56-4c0a-9148-63aa1b34c2c8	311.3302580000004	662.5178129999999	260.0	Inhibitory	Inhibitory	Inhibitory	Inhibitory	Inhibitory	Excitatory	Astrocytes	Inhibitory	unassigned	Excitatory	Inhibitory
58dcd08a-fe6f-43c5-aeb8-fa36a91e00b8	312.8914160000004	744.0313349999997	260.0	Immature OD	Immature OD	Immature OD	Inhibitory	Immature OD	Excitatory	Inhibitory	Inhibitory	unassigned	Immature OD	Immature OD
e94da36f-2551-48a7-9738-b54939d86639	319.6848050000003	753.60032	260.0	Immature OD	Immature OD	Inhibitory	Inhibitory	Inhibitory	Excitatory	Excitatory	Inhibitory	Inhibitory	Immature OD	Inhibitory
909fe202-bd77-4771-bc36-3886ed5f211d	324.195616	677.1286070000001	260.0	Endothelial	Mural	Mural	Inhibitory	Mural	Mural	Endothelial	Mural	unassigned	Mural	Mural
9b9bafd6-77e3-410c-9d49-342cbb78881b	327.06285900000057	770.661885	260.0	Excitatory	Excitatory	Excitatory	Excitatory	Excitatory	Excitatory	Inhibitory	Inhibitory	unassigned	Excitatory	Excitatory
e7166159-399c-429e-9c3e-bd2aa604c8ca	333.96947500000033	780.4993079999999	260.0	Inhibitory	Inhibitory	Inhibitory	Inhibitory	Excitatory	Excitatory	unassigned	Inhibitory	unassigned	Excitatory	Inhibitory
5930212e-84ad-4c75-b7ba-28bc0815ab9d	335.9158870000001	640.2387480000002	260.0	Mature OD	Mature OD	Mature OD	Mature OD	Mature OD	Ependymal	Inhibitory	Mature OD	Mature OD	Mature OD	Mature OD
0a7f40b6-ba76-4b76-93a6-fb4d0aaaff4e	344.4524930000007	693.0635539999998	260.0	Inhibitory	Inhibitory	Inhibitory	Inhibitory	Inhibitory	Excitatory	unassigned	Inhibitory	unassigned	Excitatory	Inhibitory
e5f4102f-0704-4ddc-bda0-f4331552e87d	344.53527200000053	766.5276469999999	260.0	Inhibitory	Inhibitory	Inhibitory	Inhibitory	Inhibitory	Excitatory	Astrocytes	Inhibitory	unassigned	Excitatory	Inhibitory
3491e8aa-a753-429d-acae-63d25f6bb6f2	354.9572060000005	745.3654179999999	260.0	Inhibitory	Inhibitory	Inhibitory	Mature OD	Excitatory	Excitatory	Immature OD	Excitatory	unassigned	Excitatory	Inhibitory
9578eb89-f15e-49cc-bf1c-4bbf5197d358	369.3611700000006	756.122476	260.0	Immature OD	Astrocytes	Ependymal	Immature OD	Ependymal	Astrocytes	Immature OD	Mature OD	unassigned	Astrocytes	Astrocytes
c204d22b-07a8-4092-b689-6b6a5a79e93c	370.2300530000002	670.022727	260.0	Inhibitory	Astrocytes	Mural	Inhibitory	Ependymal	Astrocytes	Inhibitory	Mature OD	unassigned	Astrocytes	Astrocytes
99c598c4-658e-4e31-9fdd-2ed64988d42f	375.1752740000002	761.8444449999997	260.0	Astrocytes	Astrocytes	Astrocytes	Inhibitory	Astrocytes	Astrocytes	Astrocytes	Mature OD	unassigned	Astrocytes	Astrocytes
8117c14c-6630-41e7-8b32-dd163ff8a485	224.30227600000035	708.16374	260.0	Microglia	Microglia	Microglia	Microglia	Microglia	Endothelial	Endothelial	Microglia	unassigned	Microglia	Microglia
e2dc52db-e793-407c-b9e8-d6ce0b46038b	233.23804700000028	705.1019230000002	260.0	Endothelial	Endothelial	Endothelial	Inhibitory	Endothelial	Endothelial	Inhibitory	Endothelial	unassigned	Endothelial	Endothelial
35597fa8-dd8f-459a-825d-4bd66da9a389	243.90143600000056	718.6496899999997	260.0	Mature OD	Mature OD	Mature OD	Mature OD	Mature OD	Ependymal	Inhibitory	Mature OD	Mature OD	Mature OD	Mature OD
fa74b3e0-adc1-4180-9a36-22d1e880beff	273.0550610000005	611.537621	260.0	Inhibitory	Inhibitory	Inhibitory	Inhibitory	Inhibitory	Excitatory	Inhibitory	Inhibitory	unassigned	Excitatory	Inhibitory
14cf1967-4a3b-4587-9259-156ec8d3ad26	303.812132	732.6863120000003	260.0	Endothelial	Inhibitory	Ependymal	Inhibitory	Excitatory	Excitatory	Mural	Inhibitory	Inhibitory	Excitatory	Inhibitory
13088ee6-d905-48f4-bfdc-280e97d22b44	348.55473900000015	610.5677700000001	260.0	Endothelial	Endothelial	Endothelial	Inhibitory	Endothelial	Endothelial	Endothelial	Endothelial	unassigned	Endothelial	Endothelial
16591a36-ef1c-4260-af46-37cbcb25a7b8	229.9684940000002	759.4818089999999	260.0	Astrocytes	Astrocytes	Astrocytes	Inhibitory	Astrocytes	Astrocytes	Inhibitory	Inhibitory	unassigned	Astrocytes	Astrocytes
985b4df6-e9ab-4984-8d53-49f5e343907a	293.8200090000005	666.0411960000001	260.0	Mature OD	Mature OD	Microglia	Mature OD	Mature OD	Astrocytes	Inhibitory	Mature OD	Mature OD	Mature OD	Mature OD
26e36710-f089-48b4-aecc-f33d7805ee7d	366.47352000000046	622.7536370000003	260.0	Microglia	Microglia	Microglia	Inhibitory	Microglia	Excitatory	Inhibitory	Inhibitory	unassigned	Microglia	Microglia
00683d3a-a35d-4e78-a09c-367c65cedcec	302.3993330000003	612.0051780000003	260.0	Endothelial	Endothelial	Endothelial	Mature OD	Endothelial	Endothelial	Immature OD	Endothelial	unassigned	Endothelial	Astrocytes
1e01f7ca-3bf2-4b5d-82ba-906f6ae69a1a	210.4687570000001	652.247503	260.0	Inhibitory	Inhibitory	Inhibitory	Inhibitory	Inhibitory	Excitatory	Inhibitory	Inhibitory	Inhibitory	Inhibitory	Inhibitory
a820070b-6adc-4989-8e25-603410c3f587	283.8796000000002	684.696637	260.0	Inhibitory	Inhibitory	Inhibitory	Inhibitory	Inhibitory	Inhibitory	Inhibitory	Inhibitory	Inhibitory	Inhibitory	Inhibitory
7f56864d-6701-4d7f-8ee7-2f1e6b173cec	205.4645300000002	421.37634899999966	260.0	Inhibitory	Inhibitory	Inhibitory	Inhibitory	Inhibitory	Excitatory	Inhibitory	Inhibitory	unassigned	Inhibitory	Inhibitory
4465e4ab-9e76-4e4c-aec5-a12bfde5ca23	221.9409150000006	433.5704129999999	260.0	Excitatory	Inhibitory	Excitatory	Inhibitory	Excitatory	Excitatory	Mature OD	Inhibitory	unassigned	Excitatory	Excitatory
1f4fdb9e-d8cb-4f67-8135-0fa0e11b7481	223.14391200000046	501.72258899999997	260.0	Inhibitory	Inhibitory	Inhibitory	Inhibitory	Inhibitory	Inhibitory	Inhibitory	Inhibitory	Inhibitory	Inhibitory	Inhibitory
26fd16df-ce5c-41c0-893b-eca845acc39f	223.3715000000002	515.982258	260.0	Inhibitory	Inhibitory	Inhibitory	Inhibitory	Inhibitory	Excitatory	Inhibitory	Inhibitory	Inhibitory	Inhibitory	Inhibitory
7428e6e2-b5b0-4e20-a168-cbd78f453b3e	224.5068570000003	558.539248	260.0	Inhibitory	Inhibitory	Inhibitory	Inhibitory	Excitatory	Excitatory	unassigned	Inhibitory	unassigned	Excitatory	Inhibitory
75ba8070-7a22-4808-a5df-ad38215f9d83	228.69329300000072	431.97818099999995	260.0	Mature OD	Mature OD	Mature OD	Mature OD	Mature OD	Mature OD	Endothelial	Mature OD	Mature OD	Mature OD	Mature OD
e07eb840-536a-4f9c-bf75-d3eb059150a9	225.9994330000004	582.2671009999999	260.0	Mature OD	Mature OD	Astrocytes	Mature OD	Mature OD	Ependymal	Inhibitory	Mature OD	Mature OD	Mature OD	Mature OD
740b4b52-1224-45a9-b3c6-8ad7bdaffac8	243.43551800000068	499.961139	260.0	Immature OD	Immature OD	Immature OD	Immature OD	Immature OD	Excitatory	Endothelial	Immature OD	unassigned	Immature OD	Immature OD
6900bb35-2ef0-4baf-8be7-599a7670eac3	248.1949950000003	569.938443	260.0	Inhibitory	Inhibitory	Inhibitory	Inhibitory	Inhibitory	Excitatory	Excitatory	Inhibitory	unassigned	Inhibitory	Astrocytes
679ddc2a-9c59-4e4c-8e48-25dd42f060d6	247.4562030000002	543.9913109999998	260.0	Mature OD	Mature OD	Mature OD	Mature OD	Mature OD	Endothelial	Mature OD	Mature OD	Mature OD	Mature OD	Mature OD
39858504-5d94-4545-b469-175140ed68d8	254.5626510000002	441.4148439999999	260.0	Inhibitory	Inhibitory	Inhibitory	Inhibitory	Inhibitory	Inhibitory	Inhibitory	Inhibitory	Inhibitory	Inhibitory	Inhibitory
52b7adc3-220c-4fa5-bff2-0e80654ac84a	260.562273	468.41714399999955	260.0	Excitatory	Excitatory	Excitatory	Inhibitory	Excitatory	Excitatory	Mural	Inhibitory	Excitatory	Excitatory	Excitatory
5c531e13-3f19-4b57-a2cc-5c04b244b651	278.3016360000006	437.9738550000002	260.0	Inhibitory	Inhibitory	Inhibitory	Inhibitory	Inhibitory	Excitatory	Inhibitory	Inhibitory	Inhibitory	Excitatory	Inhibitory
43d44790-4ba0-4ab6-a19f-3fa72ca5f630	280.94823600000063	417.6791269999999	260.0	Astrocytes	Astrocytes	Astrocytes	Astrocytes	Astrocytes	Astrocytes	Excitatory	Mature OD	unassigned	Astrocytes	Astrocytes
19dc092f-ea8d-4172-8010-4743c11ebc59	284.0791470000004	458.860193	260.0	Inhibitory	Inhibitory	Inhibitory	Inhibitory	Inhibitory	Excitatory	Inhibitory	Inhibitory	unassigned	Inhibitory	Inhibitory
69190ca2-149f-4bff-9695-ff5c31e7e0fb	291.1857380000006	482.1185809999997	260.0	Excitatory	Excitatory	Excitatory	Inhibitory	Excitatory	Excitatory	Inhibitory	Excitatory	unassigned	Excitatory	Excitatory
1e26c4a4-a73f-4392-9337-364e6b77947c	306.96171200000026	517.9940569999999	260.0	Mature OD	Mural	Mural	Mature OD	Mature OD	Endothelial	Mural	Endothelial	Mature OD	Mature OD	Endothelial
ccc865a8-fd80-40c2-a739-4cf7d8955e79	307.8257190000004	498.033993	260.0	Inhibitory	Inhibitory	Inhibitory	Inhibitory	Inhibitory	Excitatory	Excitatory	Inhibitory	unassigned	Inhibitory	Excitatory
ead819d2-9ea4-4880-824a-e00e2bf4e1bc	313.2942770000004	522.189954	260.0	Endothelial	Endothelial	Endothelial	Inhibitory	Endothelial	Endothelial	Astrocytes	Endothelial	Endothelial	Endothelial	Endothelial
8f1670ff-e3ad-46bd-832d-55d215218ff4	313.8258420000002	434.4823230000002	260.0	Microglia	Microglia	Microglia	Microglia	Microglia	Astrocytes	Immature OD	Microglia	unassigned	Astrocytes	Astrocytes
4a8f136f-7542-40c8-ad4d-c0e31f976277	315.48527900000045	481.92875000000004	260.0	Mature OD	Mature OD	Mature OD	Mature OD	Mature OD	Ependymal	Inhibitory	Mature OD	Mature OD	Mature OD	Mature OD
817e20f2-6bbb-47a4-b577-150b5bfb4ef1	317.3265790000005	453.11110099999996	260.0	Immature OD	Immature OD	Immature OD	Immature OD	Immature OD	Immature OD	Inhibitory	Immature OD	unassigned	Immature OD	Immature OD
d1cc727b-c380-4149-bb5e-e5496aadecad	320.1005140000002	585.2073059999998	260.0	Inhibitory	Inhibitory	Inhibitory	Inhibitory	Inhibitory	Excitatory	unassigned	Inhibitory	unassigned	Excitatory	Inhibitory
43da8c03-96d4-447e-911b-6302c036cf59	321.13297400000056	460.15815099999963	260.0	Endothelial	Endothelial	Mural	Mural	Mural	Astrocytes	Excitatory	Endothelial	unassigned	Astrocytes	Astrocytes
4acf630f-a155-4dee-9309-a46ec805a6ef	333.6712400000006	519.4532210000002	260.0	Astrocytes	Astrocytes	Astrocytes	Inhibitory	Astrocytes	Astrocytes	Immature OD	Astrocytes	unassigned	Astrocytes	Astrocytes
a8b6967b-b410-4689-a38d-b14d105dba1f	337.69577500000014	514.5304470000001	260.0	Astrocytes	Astrocytes	Astrocytes	Microglia	Astrocytes	Astrocytes	Excitatory	Mature OD	unassigned	Astrocytes	Astrocytes
90f2559a-5892-416d-8aef-7a84353aac01	341.3978950000005	412.47471499999983	260.0	Mature OD	Mature OD	Mature OD	Mature OD	Mature OD	Mature OD	Inhibitory	Mature OD	Mature OD	Mature OD	Mature OD
c86456cc-0bfe-4159-842e-1c7ad41a5326	342.0715140000002	553.472953	260.0	Inhibitory	Excitatory	Excitatory	Excitatory	Excitatory	Excitatory	Excitatory	Excitatory	unassigned	Excitatory	Excitatory
f84f6ac8-41e1-4a01-af17-a45dcbc823c0	345.13946100000067	537.6899429999999	260.0	Inhibitory	Inhibitory	Inhibitory	Inhibitory	Inhibitory	Excitatory	Inhibitory	Inhibitory	unassigned	Inhibitory	Inhibitory
25dd99f8-61ea-448c-8952-ea2020cf2213	346.300291	464.382779	260.0	Mature OD	Mature OD	Mature OD	Mature OD	Mature OD	Mature OD	Astrocytes	Mature OD	Mature OD	Mature OD	Mature OD
a3cbec8d-6f57-4694-95b5-77530e07a906	351.80112700000063	554.3902069999999	260.0	Mature OD	Mature OD	Microglia	Mature OD	Mature OD	Mature OD	Immature OD	Mature OD	Mature OD	Mature OD	Mature OD
17a26ea9-344f-41bb-bdea-0474f3f836cf	356.5029010000003	506.10884799999985	260.0	Excitatory	Excitatory	Excitatory	Inhibitory	Excitatory	Excitatory	Excitatory	Inhibitory	unassigned	Excitatory	Inhibitory
e67feffe-588e-4fa8-bca6-e31cd44dde36	367.39278800000056	576.20802	260.0	Endothelial	Endothelial	Endothelial	Mature OD	Endothelial	Endothelial	Endothelial	Endothelial	Endothelial	Endothelial	Endothelial
bfc2dc30-f59c-40c4-8b2a-886f822ebc1d	370.27688300000045	472.9112329999998	260.0	Microglia	Microglia	Microglia	Microglia	Microglia	Ependymal	Inhibitory	Microglia	unassigned	Microglia	Microglia
59af5229-c55a-4999-aa2e-7f8b3b2be92d	380.76767000000063	443.24393299999974	260.0	Inhibitory	Inhibitory	Inhibitory	Inhibitory	Inhibitory	Excitatory	Inhibitory	Inhibitory	unassigned	Excitatory	Inhibitory
b077ac64-252e-41bf-91e5-ee750b34fe91	384.4569770000003	428.28420400000005	260.0	Inhibitory	Inhibitory	Inhibitory	Inhibitory	Inhibitory	Excitatory	Immature OD	Inhibitory	Excitatory	Excitatory	Inhibitory
d275aa01-588e-4d65-b8e3-c0908eff9d44	248.5881090000007	528.2211379999999	260.0	Mature OD	Mature OD	Mature OD	Mature OD	Mature OD	Mature OD	Inhibitory	Mature OD	Mature OD	Mature OD	Mature OD
61a10098-01e8-49b1-affc-700f25cd236f	256.81831900000043	531.0477460000002	260.0	Inhibitory	Inhibitory	Inhibitory	Inhibitory	Inhibitory	Inhibitory	Astrocytes	Inhibitory	unassigned	Inhibitory	Inhibitory
b89e290f-2d84-4425-8a94-aa12fcf34345	256.2517260000004	421.5100659999998	260.0	Inhibitory	Inhibitory	Inhibitory	Inhibitory	Inhibitory	Excitatory	Immature OD	Inhibitory	Inhibitory	Inhibitory	Inhibitory
0a6bd687-0ee1-47c2-823e-068fd7307a7a	347.6176940000005	456.4143899999999	260.0	Mature OD	Mature OD	Mature OD	Mature OD	Mature OD	Ependymal	Excitatory	Mature OD	Mature OD	Mature OD	Mature OD
0f956cdb-ab5f-4edf-8964-3b06520a2ee0	367.1343450000004	455.18093599999975	260.0	Astrocytes	Astrocytes	Astrocytes	Inhibitory	Astrocytes	Astrocytes	Inhibitory	Mature OD	unassigned	Astrocytes	Astrocytes
2d6824d7-5b03-42f0-8727-1247acb5d51c	202.6097150000005	406.57685500000025	260.0	Inhibitory	Inhibitory	Inhibitory	Inhibitory	Excitatory	Excitatory	Astrocytes	Inhibitory	unassigned	Excitatory	Inhibitory
06bbd1fc-1276-4652-9937-f01e6e6c0280	256.6017880000004	577.656238	260.0	Astrocytes	Astrocytes	Astrocytes	Astrocytes	Astrocytes	Astrocytes	Astrocytes	Astrocytes	Astrocytes	Astrocytes	Astrocytes
bc680edc-681d-456c-bf9a-a09763d66c2c	272.49380100000053	537.267902	260.0	Excitatory	Excitatory	Excitatory	Inhibitory	Excitatory	Excitatory	Inhibitory	Inhibitory	unassigned	Excitatory	Inhibitory
c38f0ef7-c9cb-46cc-9efd-02c598a7135e	344.3871090000007	446.47520399999985	260.0	Inhibitory	Inhibitory	Inhibitory	Inhibitory	Excitatory	Excitatory	unassigned	Inhibitory	Inhibitory	Excitatory	Excitatory
b3575d35-27d4-439e-b1a0-bf2b1aea668b	362.0318200000006	417.6309390000001	260.0	Endothelial	Endothelial	Endothelial	Mature OD	Endothelial	Endothelial	Astrocytes	Endothelial	unassigned	Endothelial	Endothelial
a4dd3197-f396-473a-a5d7-4553ae863d46	333.7683820000002	451.01941099999976	260.0	Inhibitory	Inhibitory	Inhibitory	Inhibitory	Inhibitory	Inhibitory	Inhibitory	Inhibitory	unassigned	Inhibitory	Inhibitory
9f8c5c66-e027-4d60-b50b-4ffa7596d477	366.97641500000054	538.9017919999997	260.0	Inhibitory	Inhibitory	Inhibitory	Inhibitory	Inhibitory	Excitatory	unassigned	Inhibitory	unassigned	Excitatory	Inhibitory
5f75a776-71f4-44ed-beb2-0ed088172677	388.2420600000005	543.2152929999997	260.0	Astrocytes	Astrocytes	Astrocytes	Mature OD	Astrocytes	Astrocytes	Inhibitory	Astrocytes	unassigned	Astrocytes	Astrocytes
940fb19d-0893-4737-a75d-5205be188191	211.30612400000018	330.2693519999998	260.0	Mature OD	Mature OD	Mature OD	Mature OD	Mature OD	Astrocytes	Astrocytes	Mature OD	Mature OD	Mature OD	Mature OD
e01c1012-f577-4217-a36e-911f45ee20fc	210.71653700000024	242.29117899999983	260.0	Inhibitory	Inhibitory	Inhibitory	Inhibitory	Inhibitory	Excitatory	Inhibitory	Inhibitory	Inhibitory	Astrocytes	Inhibitory
60f4a02c-117b-4b9f-adcb-7c1da8554147	217.56222200000047	374.3623339999999	260.0	Astrocytes	Astrocytes	Astrocytes	Astrocytes	Astrocytes	Astrocytes	Inhibitory	Astrocytes	Astrocytes	Astrocytes	Astrocytes
1fde24d7-1c99-4d97-9d93-9d6821631a8f	219.24871200000007	316.763872	260.0	Endothelial	Endothelial	Endothelial	Inhibitory	Endothelial	Endothelial	Astrocytes	Endothelial	Endothelial	Endothelial	Endothelial
6fca99c0-5be2-4326-9f0d-fa89ee18fcc0	223.60015900000053	263.2121790000001	260.0	Microglia	Microglia	Microglia	Microglia	Microglia	Astrocytes	Excitatory	Immature OD	unassigned	Immature OD	Astrocytes
97fb58c7-a4d0-4d49-a669-c20ab7bc6f7d	227.81117600000016	221.7868800000001	260.0	Inhibitory	Inhibitory	Inhibitory	Inhibitory	Inhibitory	Inhibitory	Inhibitory	Inhibitory	unassigned	Inhibitory	Inhibitory
c87dcfa5-3f28-42c6-8aa5-a0255772d81e	233.72449000000051	355.734062	260.0	Inhibitory	Inhibitory	Inhibitory	Inhibitory	Inhibitory	Inhibitory	Inhibitory	Inhibitory	unassigned	Inhibitory	Inhibitory
46173249-5322-4a20-9a32-a3661aeab3a9	254.16368800000055	213.01585799999975	260.0	Inhibitory	Inhibitory	Inhibitory	Inhibitory	Inhibitory	Excitatory	Astrocytes	Inhibitory	unassigned	Immature OD	Inhibitory
358e49ec-e6b7-49ee-b2e4-27b4b1c5b9ec	271.2379340000007	377.1826070000002	260.0	Inhibitory	Inhibitory	Inhibitory	Inhibitory	Inhibitory	Excitatory	Astrocytes	Inhibitory	unassigned	Excitatory	Inhibitory
cdaa3de4-dfb5-4d26-b5f8-d15c531b3281	286.58275900000035	362.78510800000004	260.0	Astrocytes	Astrocytes	Astrocytes	Mature OD	Astrocytes	Astrocytes	Mature OD	Mature OD	unassigned	Astrocytes	Astrocytes
dc28cdec-70ac-42c4-9603-97633b3509b7	292.71271000000024	381.55305099999987	260.0	Mature OD	Mature OD	Mural	Mature OD	Mature OD	Mature OD	Astrocytes	Mature OD	Mature OD	Mature OD	Mature OD
0ed7aaf1-f17b-4f1a-a69d-e3d9e2f7653b	316.9684140000004	328.60114299999987	260.0	Mature OD	Mature OD	Mature OD	Mature OD	Mature OD	Excitatory	Excitatory	Mature OD	Mature OD	Mature OD	Excitatory
a7b5fa86-efc6-40df-b164-abaf868caf05	317.3954580000004	375.9681049999999	260.0	Inhibitory	Inhibitory	Inhibitory	Inhibitory	Inhibitory	Excitatory	Inhibitory	Inhibitory	unassigned	Inhibitory	Inhibitory
93645505-30be-4c93-a150-f9941fa7830f	324.8863070000002	299.75181599999996	260.0	Excitatory	Excitatory	Excitatory	Excitatory	Excitatory	Excitatory	Excitatory	Excitatory	Excitatory	Excitatory	Excitatory
3550757f-98a7-4fc5-b4b6-f04e1a6dc920	326.12426700000015	210.3457159999998	260.0	Inhibitory	Inhibitory	Inhibitory	Inhibitory	Inhibitory	Excitatory	unassigned	Inhibitory	Inhibitory	Excitatory	Inhibitory
72f72be5-9e58-40b9-ab0c-d39c7ba1f516	332.72211000000016	333.8652870000001	260.0	Inhibitory	Inhibitory	Inhibitory	Inhibitory	Excitatory	Excitatory	Inhibitory	Inhibitory	Inhibitory	Inhibitory	Inhibitory
801ee784-ad69-4d77-8b25-763dba11a70f	334.5387920000003	387.02938700000004	260.0	Endothelial	Endothelial	Endothelial	Inhibitory	Endothelial	Endothelial	Immature OD	Endothelial	Endothelial	Endothelial	Endothelial
4568901f-127d-4baa-9bdc-bd66511b0d9b	345.8330480000004	267.58498499999996	260.0	Inhibitory	Inhibitory	Inhibitory	Inhibitory	Inhibitory	Excitatory	Inhibitory	Inhibitory	unassigned	Excitatory	Inhibitory
8d3a4b10-2624-4768-a291-71c9e7783ecb	344.752391	305.9090000000001	260.0	Mature OD	Mature OD	Mature OD	Mature OD	Mature OD	Ependymal	Excitatory	Mature OD	Mature OD	Mature OD	Mature OD
89e557d7-755e-4c07-811f-46320f6c5c2a	353.2957610000003	319.0143750000002	260.0	Immature OD	Immature OD	Immature OD	Immature OD	Immature OD	Immature OD	Immature OD	Immature OD	Immature OD	Immature OD	Immature OD
60ad0f19-977a-4539-b6c0-77e3bb71c3e5	365.00316200000043	293.24901999999975	260.0	Inhibitory	Inhibitory	Inhibitory	Inhibitory	Inhibitory	Inhibitory	Inhibitory	Inhibitory	Inhibitory	Inhibitory	Inhibitory
2965e845-4f33-4b7f-ab48-26572dc6af7f	370.02205700000013	387.0629050000002	260.0	Endothelial	Endothelial	Endothelial	Inhibitory	Endothelial	Endothelial	Astrocytes	Endothelial	Endothelial	Endothelial	Endothelial
88a0d69d-be11-4b1a-8e98-f327ea2e1b57	372.84290400000054	307.39822000000004	260.0	Astrocytes	Astrocytes	Ependymal	Inhibitory	Ependymal	Astrocytes	Excitatory	Mature OD	unassigned	Astrocytes	Astrocytes
11deee74-5bb1-474b-97fc-2af62d456296	375.7685310000006	371.052909	260.0	Astrocytes	Astrocytes	Astrocytes	Inhibitory	Astrocytes	Astrocytes	Astrocytes	Astrocytes	unassigned	Astrocytes	Astrocytes
cc2b4f7c-ad93-4983-92fa-967316d06cbc	380.3343200000004	339.5409410000002	260.0	Mature OD	Mature OD	Mature OD	Mature OD	Mature OD	Mature OD	Excitatory	Mature OD	Mature OD	Mature OD	Mature OD
92975346-af0b-4f5a-bf29-d3e57f60ac10	380.1276300000004	313.23183700000027	260.0	Astrocytes	Astrocytes	Astrocytes	Mature OD	Astrocytes	Astrocytes	Astrocytes	Mature OD	unassigned	Astrocytes	Astrocytes
f6297f57-a0be-4c02-9426-0e854d4cb156	380.9964950000003	231.82252199999994	260.0	Endothelial	Endothelial	Endothelial	Inhibitory	Endothelial	Endothelial	unassigned	Endothelial	Endothelial	Endothelial	Endothelial
d7b95f38-3c40-46f8-a0aa-8c2926b50f36	201.45163400000047	374.76027699999986	260.0	Mature OD	Mature OD	Mature OD	Mature OD	Mature OD	Astrocytes	Excitatory	Mature OD	unassigned	Mature OD	Mature OD
799cfe88-f82a-4d08-9354-d629efd6738f	247.60206400000015	245.57234500000004	260.0	Endothelial	Endothelial	Endothelial	Mature OD	Endothelial	Endothelial	Immature OD	Endothelial	Endothelial	Endothelial	Endothelial
4ea1b49d-7322-49e4-b4cb-af918ec8c1c3	254.1793430000007	324.878921	260.0	Astrocytes	Astrocytes	Astrocytes	Immature OD	Astrocytes	Astrocytes	Immature OD	Mature OD	unassigned	Astrocytes	Astrocytes
3cf0eba4-6c80-48a9-a52c-c40233c0c2d6	355.9434670000005	343.1803219999997	260.0	Excitatory	Excitatory	Excitatory	Excitatory	Excitatory	Excitatory	Excitatory	Inhibitory	unassigned	Excitatory	Excitatory
d4ce106d-b0a9-4a27-a1e4-9123fb66bda1	362.24987700000065	316.854433	260.0	Endothelial	Endothelial	Endothelial	Inhibitory	Endothelial	Endothelial	Excitatory	Endothelial	Endothelial	Endothelial	Endothelial
a23ed3e4-de6a-46f6-b415-dabe507fd501	252.9235960000001	306.24618899999996	260.0	Inhibitory	Inhibitory	Inhibitory	Inhibitory	Inhibitory	Excitatory	Inhibitory	Inhibitory	Inhibitory	Excitatory	Inhibitory
6807cbbe-e38d-4446-ae0e-71386cf2e9c6	254.34303300000056	351.67644599999994	260.0	Excitatory	Excitatory	Excitatory	Inhibitory	Excitatory	Excitatory	Inhibitory	Excitatory	Mature OD	Excitatory	Excitatory
dc9b07ea-3c81-4ee4-85e4-e4b0583adb01	288.0715680000003	320.2798509999998	260.0	Inhibitory	Inhibitory	Ependymal	Inhibitory	Inhibitory	Excitatory	Microglia	Inhibitory	unassigned	Excitatory	Inhibitory
bb24768e-5b93-4171-804b-7a42c814713e	365.2756300000001	209.37731200000007	260.0	Endothelial	Endothelial	Endothelial	Mature OD	Endothelial	Endothelial	Inhibitory	Endothelial	Endothelial	Endothelial	Endothelial
4ac1db80-a75e-418e-b842-0f5ebaa7dd5c	356.26454200000035	368.6827659999999	260.0	Inhibitory	Inhibitory	Inhibitory	Inhibitory	Excitatory	Excitatory	Inhibitory	Inhibitory	unassigned	Excitatory	Inhibitory
fd67ce8d-03ae-4e6e-8f2c-ea937f9b68bc	241.4372760000001	390.332089	260.0	Excitatory	Inhibitory	Inhibitory	Inhibitory	Inhibitory	Inhibitory	Inhibitory	Inhibitory	Inhibitory	Inhibitory	Inhibitory
a58419ae-b711-4f82-951e-2ea84c9590ca	291.9352380000005	302.03269199999977	260.0	Inhibitory	Inhibitory	Inhibitory	Inhibitory	Inhibitory	Inhibitory	Inhibitory	Inhibitory	unassigned	Astrocytes	Inhibitory
3adba9f7-7d93-4448-89b0-e8128fc60879	295.54558700000007	294.75071100000014	260.0	Inhibitory	Inhibitory	Inhibitory	Inhibitory	Inhibitory	Excitatory	unassigned	Inhibitory	unassigned	Inhibitory	Inhibitory
f2807e43-b497-4fd8-9b3d-f1d0934e4bb1	360.1970770000007	218.23210699999981	260.0	Inhibitory	Inhibitory	Inhibitory	Inhibitory	Inhibitory	Excitatory	Inhibitory	Inhibitory	unassigned	Mature OD	Inhibitory
4c0151a7-7f42-4a90-9d4c-d18cea4c6785	200.07693000000017	167.0621739999997	260.0	Endothelial	Endothelial	Endothelial	Mature OD	Endothelial	Endothelial	Immature OD	Endothelial	Endothelial	Endothelial	Endothelial
c76b9b1b-3053-475a-b6bb-60da6caef6ce	204.92224200000055	64.46311699999978	260.0	Endothelial	Mural	Mural	Inhibitory	Mural	Mural	Excitatory	Mural	unassigned	Endothelial	Mural
5d3ebbba-588b-4da9-acb5-d180bd155fbb	206.07000900000048	102.14008400000012	260.0	Mature OD	Mature OD	Mature OD	Mature OD	Mature OD	Astrocytes	Astrocytes	Mature OD	unassigned	Mature OD	Mature OD
fa51680d-ff72-4e48-80fb-c3534b2ae2d4	218.86903900000016	94.2703620000002	260.0	Inhibitory	Inhibitory	Inhibitory	Inhibitory	Inhibitory	Inhibitory	Inhibitory	Inhibitory	Inhibitory	Ependymal	Inhibitory
12f6aaf2-9eb5-4be4-8753-9d8c948719b8	221.63836400000037	125.52414499999986	260.0	Endothelial	Endothelial	Endothelial	Inhibitory	Endothelial	Endothelial	Inhibitory	Endothelial	Endothelial	Endothelial	Endothelial
915ba873-9d45-4a7f-846a-7c457a57c70d	225.79613000000018	132.97118799999998	260.0	Astrocytes	Astrocytes	Astrocytes	Inhibitory	Astrocytes	Astrocytes	Astrocytes	Endothelial	unassigned	Astrocytes	Inhibitory
ce0d0050-7338-4719-9430-94a1f5067523	227.51202400000057	115.46519899999976	260.0	Endothelial	Endothelial	Endothelial	Inhibitory	Endothelial	Endothelial	Astrocytes	Endothelial	Endothelial	Endothelial	Endothelial
d733e56d-cf88-4f97-a48d-3cd0b7eb8dad	234.60940500000015	160.92068700000027	260.0	Inhibitory	Inhibitory	Inhibitory	Inhibitory	Inhibitory	Excitatory	Inhibitory	Inhibitory	unassigned	Inhibitory	Inhibitory
7d05dd14-bf60-485f-9489-9c79f0f67b17	242.1366250000001	97.91595999999981	260.0	Endothelial	Endothelial	Endothelial	Mature OD	Endothelial	Endothelial	Astrocytes	Endothelial	unassigned	Endothelial	Endothelial
89cef7ce-34e1-467a-8362-6bc9d09b4f51	244.84909900000048	37.41892000000007	260.0	Mature OD	Mature OD	Mature OD	Mature OD	Mature OD	Astrocytes	Inhibitory	Mature OD	Mature OD	Mature OD	Mature OD
ef238422-be5b-4993-8499-37b3c19c86a2	245.09462800000028	187.59747900000002	260.0	Astrocytes	Astrocytes	Astrocytes	Inhibitory	Astrocytes	Astrocytes	Inhibitory	Mature OD	unassigned	Astrocytes	Astrocytes
5570bf31-38d0-4cd6-b5dc-caeb06bb33c6	248.3769030000003	62.62698	260.0	Endothelial	Endothelial	Endothelial	Inhibitory	Endothelial	Mural	Immature OD	Mature OD	unassigned	Endothelial	Immature OD
f84a57d2-6c23-4b39-b403-485629d7fcf7	250.0348210000002	88.74105000000009	260.0	Endothelial	Endothelial	Endothelial	Inhibitory	Mural	Endothelial	Mural	Endothelial	unassigned	Endothelial	Endothelial
16f2fd30-0247-40c7-87af-59db05ff6532	257.31100200000037	160.533187	260.0	Mature OD	Mature OD	Mature OD	Mature OD	Mature OD	Mature OD	Inhibitory	Mature OD	Mature OD	Mature OD	Mature OD
6ea12704-1bef-4f84-9f74-0070b922c25b	260.1332000000002	171.34856200000013	260.0	Mature OD	Mature OD	Mature OD	Mature OD	Mature OD	Endothelial	Excitatory	Mature OD	Mature OD	Mature OD	Endothelial
169080aa-6386-43d9-8c4d-e0ff8c1691ee	259.30464800000027	101.44637599999987	260.0	Inhibitory	Inhibitory	Inhibitory	Inhibitory	Inhibitory	Astrocytes	Inhibitory	Inhibitory	unassigned	Astrocytes	Inhibitory
8a148ac7-0ba8-46d1-a1c1-43884630ca27	273.456725	66.68697199999997	260.0	Astrocytes	Astrocytes	Astrocytes	Inhibitory	Astrocytes	Astrocytes	Inhibitory	Mature OD	unassigned	Astrocytes	Astrocytes
dfd08206-b0fa-44b4-b56e-1198592379b0	275.1875130000003	173.78299900000002	260.0	Mature OD	Mature OD	Mature OD	Mature OD	Mature OD	Astrocytes	Inhibitory	Mature OD	Mature OD	Mature OD	Mature OD
d38f8e0b-fc6f-4c13-be2d-0652dfb1bd96	275.36157800000046	10.908578999999918	260.0	Endothelial	Endothelial	Endothelial	Immature OD	Immature OD	Ependymal	Mural	Endothelial	unassigned	Endothelial	Endothelial
d8efaa0c-29d8-423b-b303-48c493e06c13	277.3571040000006	52.787643999999545	260.0	Endothelial	Mural	Endothelial	Inhibitory	Mural	Mural	unassigned	Mural	unassigned	Endothelial	Mural
789f8555-309e-4d9a-8100-e999564536d5	281.75603400000045	15.196821	260.0	Endothelial	Endothelial	Endothelial	Mature OD	Endothelial	Endothelial	Inhibitory	Endothelial	Endothelial	Endothelial	Endothelial
df93e337-723f-49bf-8184-bed64d1ca40f	281.6696780000002	88.82406499999979	260.0	Astrocytes	Astrocytes	Astrocytes	Astrocytes	Astrocytes	Astrocytes	Immature OD	Mature OD	Astrocytes	Astrocytes	Astrocytes
2b72aade-4136-4ed8-a76c-4b3193dd21d4	288.3858310000005	15.878205999999864	260.0	Endothelial	Endothelial	Endothelial	Mature OD	Endothelial	Endothelial	Inhibitory	Endothelial	unassigned	Endothelial	Endothelial
31ca3fe0-7685-44b0-a7bb-51aac98fcae9	294.76932900000065	151.63149999999996	260.0	Endothelial	Astrocytes	Astrocytes	Astrocytes	Ependymal	Ependymal	Astrocytes	Mature OD	unassigned	Astrocytes	Astrocytes
c2158703-486b-40af-a247-c71421690d90	302.10851500000035	164.58796099999972	260.0	Endothelial	Astrocytes	Astrocytes	Inhibitory	Astrocytes	Astrocytes	Astrocytes	Mature OD	unassigned	Astrocytes	Astrocytes
d7a0339c-2496-449d-8c33-7ca0d1c6a69d	310.2712510000001	25.436023999999634	260.0	Mature OD	Astrocytes	Astrocytes	Mature OD	Mature OD	Astrocytes	Immature OD	Mature OD	unassigned	Mature OD	Astrocytes
c8920c34-29d6-401c-965e-7609b213ae25	310.2253510000005	105.58869999999979	260.0	Astrocytes	Astrocytes	Astrocytes	Astrocytes	Astrocytes	Astrocytes	Inhibitory	Mature OD	unassigned	Astrocytes	Astrocytes
1675755a-e251-48ed-8822-23c9a9dd0d9c	328.5511210000004	71.63447599999972	260.0	Inhibitory	Inhibitory	Inhibitory	Inhibitory	Inhibitory	Excitatory	Excitatory	Inhibitory	unassigned	Inhibitory	Inhibitory
097e1aad-ee83-4209-89d5-d63bdda6fd76	325.79821400000037	48.79109900000003	260.0	Astrocytes	Astrocytes	Astrocytes	Mature OD	Astrocytes	Astrocytes	Immature OD	Mature OD	unassigned	Astrocytes	Astrocytes
cf1bba79-7ac7-4c8e-b87c-6eead89b4f89	336.29979200000025	110.56263600000011	260.0	Inhibitory	Excitatory	Excitatory	Inhibitory	Excitatory	Excitatory	Inhibitory	Excitatory	unassigned	Excitatory	Excitatory
ff6315f7-ab80-46ce-a2b5-8d185620a34e	341.3818690000003	182.9330189999996	260.0	Immature OD	Immature OD	Immature OD	Immature OD	Immature OD	Astrocytes	Inhibitory	Inhibitory	Mature OD	Immature OD	Immature OD
3dfab0e6-77af-4584-801b-b7a04a872ab2	346.85991300000023	51.10683599999993	260.0	Mature OD	Mature OD	Mature OD	Mature OD	Mature OD	Ependymal	Astrocytes	Mature OD	Mature OD	Mature OD	Mature OD
d055910d-28fc-4f6a-aac8-96390693ccf9	362.71436200000016	108.63868599999978	260.0	Mature OD	Mature OD	Mature OD	Mature OD	Mature OD	Mature OD	Inhibitory	Mature OD	Mature OD	Mature OD	Mature OD
9b225c7d-41e4-4356-b6bf-d171785bdbd1	368.44011400000045	130.18842399999994	260.0	Inhibitory	Inhibitory	Inhibitory	Inhibitory	Inhibitory	Inhibitory	Inhibitory	Inhibitory	unassigned	Inhibitory	Inhibitory
d708b7db-5570-4711-956e-b3321f5a4eaf	374.3039360000007	178.71742399999994	260.0	Endothelial	Endothelial	Endothelial	Inhibitory	Endothelial	Endothelial	Endothelial	Endothelial	unassigned	Endothelial	Endothelial
f915dca2-8478-410b-9f9a-19364ec36594	377.0237530000004	163.4100309999999	260.0	Inhibitory	Inhibitory	Inhibitory	Inhibitory	Inhibitory	Astrocytes	Inhibitory	Inhibitory	Inhibitory	Ependymal	Inhibitory
4b377dcf-2545-4b33-910d-320b3b0dbb2c	377.2278030000002	138.91860899999983	260.0	Inhibitory	Inhibitory	Inhibitory	Inhibitory	Inhibitory	Inhibitory	unassigned	Inhibitory	Inhibitory	Inhibitory	Inhibitory
c75528b6-e712-4a95-801f-3e6872c6f647	378.3751600000005	16.993537999999717	260.0	Astrocytes	Astrocytes	Astrocytes	Mature OD	Astrocytes	Astrocytes	Immature OD	Mature OD	unassigned	Astrocytes	Astrocytes
afcf9a8d-edfe-4e62-8f99-d486fba63e30	383.3375000000001	155.6517960000001	260.0	Microglia	Microglia	Microglia	Microglia	Microglia	Microglia	Excitatory	Mature OD	Mature OD	Mature OD	Mature OD
e7e5065a-58bd-402e-9471-5ae5b0a91a62	384.36442600000055	58.000199000000066	260.0	Astrocytes	Astrocytes	Astrocytes	Inhibitory	Astrocytes	Astrocytes	Astrocytes	Mature OD	unassigned	Astrocytes	Astrocytes
0064a75a-c2ec-4050-85b9-2da1b1294ce5	239.70743900000025	57.14975400000003	260.0	Excitatory	Excitatory	Excitatory	Inhibitory	Excitatory	Excitatory	Inhibitory	Excitatory	unassigned	Excitatory	Excitatory
5adde8f3-9e81-4bc5-a744-477437099f83	250.9335560000004	119.47464199999968	260.0	Astrocytes	Astrocytes	Astrocytes	Inhibitory	Astrocytes	Astrocytes	Excitatory	Inhibitory	unassigned	Astrocytes	Astrocytes
62b6d164-0b2a-4bfb-8dc2-1b5043c91fec	273.48545600000034	34.525360999999975	260.0	Endothelial	Endothelial	Endothelial	Mature OD	Endothelial	Endothelial	Astrocytes	Endothelial	Endothelial	Endothelial	Endothelial
686d6d4a-a2d3-4913-a4b2-eebac429cdc3	280.18813400000045	38.28191199999992	260.0	Endothelial	Endothelial	Endothelial	Mature OD	Endothelial	Endothelial	Excitatory	Endothelial	unassigned	Endothelial	Endothelial
38c4ecbf-2d22-4d60-8507-957ffc107eed	351.50960200000054	81.14462800000001	260.0	Astrocytes	Astrocytes	Astrocytes	Mature OD	Astrocytes	Astrocytes	Excitatory	Mature OD	unassigned	Astrocytes	Astrocytes
dc29ee85-d991-49bc-a0ef-b51f0fbf1300	359.9924670000005	174.55072599999994	260.0	Inhibitory	Inhibitory	Ependymal	Inhibitory	Inhibitory	Inhibitory	Inhibitory	Inhibitory	Inhibitory	Inhibitory	Inhibitory
6307b525-3efd-4936-82da-0ee430fc1705	300.28461000000016	84.27272700000003	260.0	Inhibitory	Inhibitory	Inhibitory	Inhibitory	Inhibitory	Inhibitory	Inhibitory	Inhibitory	unassigned	Inhibitory	Inhibitory
50bfaa42-073b-49e6-8e0a-01dea722a7c0	377.5104620000002	87.95049599999993	260.0	Inhibitory	Inhibitory	Inhibitory	Inhibitory	Inhibitory	Inhibitory	Astrocytes	Inhibitory	Inhibitory	Inhibitory	Inhibitory
a68b7c65-bd9e-4f53-bbac-d57c4e9543d9	352.57329700000037	143.12074100000018	260.0	Inhibitory	Inhibitory	Inhibitory	Inhibitory	Inhibitory	Inhibitory	Inhibitory	Inhibitory	unassigned	Inhibitory	Inhibitory
ce4d110e-9303-456c-881e-e15e11e6683b	345.9125160000003	91.67771099999982	260.0	Mature OD	Mature OD	Mature OD	Mature OD	Mature OD	Ependymal	Inhibitory	Mature OD	Mature OD	Mature OD	Mature OD
b892abe0-95cb-4e1f-9260-d88286b64c1e	408.0233780000003	166.80043099999966	260.0	Inhibitory	Inhibitory	Inhibitory	Inhibitory	Inhibitory	Excitatory	Inhibitory	Inhibitory	Inhibitory	Excitatory	Inhibitory
911171a1-7be8-4d84-96d8-4319bb96374a	409.64721000000054	73.3062789999999	260.0	Mature OD	Mature OD	Mature OD	Mature OD	Mature OD	Endothelial	Endothelial	Mature OD	Mature OD	Mature OD	Mature OD
ffa16027-ddd5-408b-9da0-2698a437a78e	409.1769710000003	112.86747800000012	260.0	Excitatory	Excitatory	Excitatory	Inhibitory	Excitatory	Excitatory	Excitatory	Inhibitory	Excitatory	Excitatory	Excitatory
36507fcb-ffc4-47d2-beda-b0f82c1a13a2	425.1646840000003	39.06063099999983	260.0	Astrocytes	Astrocytes	Astrocytes	Inhibitory	Astrocytes	Astrocytes	Excitatory	Mature OD	unassigned	Astrocytes	Astrocytes
40755f4b-0c1f-4fb4-91d1-819e523eda95	431.2457450000006	111.50318799999968	260.0	Immature OD	Immature OD	Immature OD	Immature OD	Immature OD	Immature OD	Immature OD	Immature OD	unassigned	Immature OD	Immature OD
c0bfd10a-306d-4274-a3b2-a24c33866787	427.10814400000027	170.75413900000012	260.0	Inhibitory	Inhibitory	Inhibitory	Inhibitory	Inhibitory	Excitatory	Inhibitory	Inhibitory	Inhibitory	Excitatory	Inhibitory
ed1a27e5-2e50-48a8-bfb5-1cd33e701a98	433.01324900000054	141.59085000000005	260.0	Inhibitory	Inhibitory	Inhibitory	Inhibitory	Inhibitory	Excitatory	unassigned	Inhibitory	Inhibitory	Inhibitory	Inhibitory
ea2f5493-b304-4b7f-a084-d318eefcc699	437.68854000000056	108.82684199999994	260.0	Immature OD	Immature OD	Immature OD	Immature OD	Immature OD	Immature OD	Immature OD	Immature OD	unassigned	Immature OD	Immature OD
77437a7b-1618-47ea-8864-91203eed0060	437.7750520000004	175.5569089999999	260.0	Inhibitory	Inhibitory	Inhibitory	Inhibitory	Inhibitory	Inhibitory	unassigned	Inhibitory	unassigned	Endothelial	Inhibitory
1556119e-a2fa-4401-a805-8dea8a6c0d0d	447.239364	146.23903400000017	260.0	Inhibitory	Inhibitory	Inhibitory	Inhibitory	Inhibitory	Excitatory	unassigned	Inhibitory	Inhibitory	Inhibitory	Inhibitory
7b36dd59-b9d1-4e05-8089-f5c5de2ee707	453.98229100000026	68.34038199999986	260.0	Astrocytes	Astrocytes	Astrocytes	Inhibitory	Astrocytes	Astrocytes	Endothelial	Mature OD	unassigned	Astrocytes	Astrocytes
8b66696a-70b1-4fa7-86a1-b183edf4d934	454.8560110000003	126.54925000000003	260.0	Excitatory	Excitatory	Excitatory	Inhibitory	Excitatory	Excitatory	Excitatory	Inhibitory	unassigned	Excitatory	Inhibitory
cc317e03-1357-40f8-bcd0-f4376e74020e	457.26632100000006	79.87330599999996	260.0	Astrocytes	Astrocytes	Astrocytes	Astrocytes	Astrocytes	Astrocytes	Inhibitory	Mature OD	unassigned	Astrocytes	Astrocytes
fdd6c998-a3df-4b71-8002-b4396900afa4	482.16017100000045	186.7750719999999	260.0	Mature OD	Mature OD	Microglia	Inhibitory	Mature OD	Excitatory	Inhibitory	Inhibitory	unassigned	Mature OD	Mature OD
2d79a204-c2b0-4edc-8064-9b2231f0f1b3	481.5650450000003	30.08071800000016	260.0	Astrocytes	Astrocytes	Astrocytes	Astrocytes	Astrocytes	Astrocytes	Inhibitory	Astrocytes	unassigned	Astrocytes	Astrocytes
b64338e8-790f-46b3-876f-75b8cc528393	488.0240270000004	91.71133599999985	260.0	Endothelial	Endothelial	Endothelial	Inhibitory	Endothelial	Endothelial	Immature OD	Endothelial	Endothelial	Endothelial	Endothelial
99321917-e471-48d9-a429-0634682b1805	490.2115630000003	136.90508099999988	260.0	Endothelial	Endothelial	Mural	Inhibitory	Mural	Mural	Mature OD	Endothelial	Endothelial	Endothelial	Endothelial
4c049668-0aef-4890-8bf6-dd2d9620009a	495.5058750000003	57.658266999999796	260.0	Microglia	Microglia	Microglia	Inhibitory	Microglia	Microglia	Astrocytes	Microglia	unassigned	Microglia	Microglia
8e53bb5d-5dec-4e06-b017-202be285ad65	504.20288800000026	117.65104599999995	260.0	Mature OD	Mature OD	Mature OD	Mature OD	Mature OD	Astrocytes	Immature OD	Mature OD	Mature OD	Mature OD	Mature OD
07dc67ef-5bf8-4665-a61d-8c337085e2fd	517.2697100000005	81.53675999999996	260.0	Inhibitory	Inhibitory	Inhibitory	Inhibitory	Excitatory	Excitatory	Inhibitory	Inhibitory	unassigned	Excitatory	Excitatory
6cff5265-454c-42a0-a607-a990ed503799	532.4941110000004	137.088929	260.0	Excitatory	Excitatory	Excitatory	Inhibitory	Excitatory	Excitatory	Mature OD	Inhibitory	unassigned	Excitatory	Inhibitory
a0b17c78-f6cd-43ba-942b-18f57124150e	528.5938840000003	37.53426899999977	260.0	Astrocytes	Astrocytes	Astrocytes	Mature OD	Astrocytes	Ependymal	Excitatory	Inhibitory	unassigned	Astrocytes	Astrocytes
029161d1-a572-4f21-873b-c28b4fd08a13	545.7431860000006	190.5968899999998	260.0	Mature OD	Mature OD	Mural	Mature OD	Mature OD	Astrocytes	Astrocytes	Mature OD	Mature OD	Mature OD	Mature OD
26dfe97c-570f-478e-a1bf-c3d37fa13b33	554.5559890000004	68.83007199999975	260.0	Astrocytes	Astrocytes	Astrocytes	Inhibitory	Astrocytes	Astrocytes	Immature OD	Mature OD	unassigned	Astrocytes	Astrocytes
08babfcc-ffe9-44a5-9ad6-bbc9b5b858a3	558.5179390000003	97.30680600000005	260.0	Endothelial	Astrocytes	Mural	Inhibitory	Mural	Endothelial	Astrocytes	Endothelial	unassigned	Astrocytes	Astrocytes
d58acb66-6fa3-4ffa-93b7-6a768ce8a3aa	562.7831510000005	44.815419999999904	260.0	Astrocytes	Astrocytes	Astrocytes	Mature OD	Astrocytes	Astrocytes	Inhibitory	Mature OD	unassigned	Astrocytes	Astrocytes
b7f79c07-b17c-40a0-9572-cf7a399d3f15	566.0480070000003	182.43445799999972	260.0	Excitatory	Inhibitory	Inhibitory	Inhibitory	Excitatory	Excitatory	Immature OD	Inhibitory	unassigned	Excitatory	Inhibitory
6f667d7b-169b-4ff9-a61a-8bbb9e4b1ebb	574.9689680000006	184.83008999999993	260.0	Inhibitory	Inhibitory	Inhibitory	Inhibitory	Excitatory	Excitatory	Inhibitory	Inhibitory	unassigned	Excitatory	Inhibitory
81f5903e-07a7-4171-ac5d-b02362781b5f	584.1219410000003	47.567454	260.0	Astrocytes	Astrocytes	Astrocytes	Inhibitory	Astrocytes	Ependymal	Immature OD	Mature OD	unassigned	Ependymal	Astrocytes
155261bd-3c29-48cf-bac9-2562723a9c14	433.28016400000024	161.78782899999987	260.0	Inhibitory	Inhibitory	Inhibitory	Inhibitory	Inhibitory	Excitatory	Inhibitory	Inhibitory	unassigned	Inhibitory	Inhibitory
beeb97b6-b4b1-4076-87ba-720bf96021c0	483.9147890000004	98.94990199999984	260.0	Inhibitory	Inhibitory	Ependymal	Inhibitory	Excitatory	Excitatory	Excitatory	Inhibitory	Inhibitory	Excitatory	Inhibitory
bb44f1ea-c0a0-486f-9e97-76717bada3fa	519.2345220000002	97.51772299999993	260.0	Excitatory	Inhibitory	Inhibitory	Inhibitory	Inhibitory	Excitatory	Immature OD	Inhibitory	unassigned	Excitatory	Inhibitory
63fc6732-2e58-4478-942a-c2c146d07942	570.6431940000002	123.0481249999998	260.0	Excitatory	Excitatory	Inhibitory	Inhibitory	Excitatory	Excitatory	Excitatory	Inhibitory	Excitatory	Excitatory	Excitatory
a43f4476-6e63-49fc-807d-837b519b87a2	415.16093800000044	66.23709399999962	260.0	Endothelial	Endothelial	Endothelial	Inhibitory	Endothelial	Endothelial	Inhibitory	Endothelial	Endothelial	Endothelial	Endothelial
c365fc99-fca1-4cc6-ab0d-5a467a568d1c	541.1549590000004	104.85578299999997	260.0	Astrocytes	Astrocytes	Astrocytes	Inhibitory	Astrocytes	Astrocytes	Inhibitory	Mature OD	unassigned	Astrocytes	Astrocytes
3f69982e-e9b9-4e9d-865c-2c365b1a738c	497.7225760000001	155.65922499999988	260.0	Excitatory	Inhibitory	Inhibitory	Inhibitory	Inhibitory	Inhibitory	Immature OD	Inhibitory	unassigned	Mature OD	Inhibitory
7052ec84-6a39-4f81-ac82-49bf1a377f66	511.0037970000003	76.56990899999983	260.0	Astrocytes	Astrocytes	Astrocytes	Immature OD	Astrocytes	Astrocytes	Inhibitory	Astrocytes	unassigned	Astrocytes	Astrocytes
40cd6526-b85b-476b-b7f2-255804f35da9	541.0161520000006	170.16221200000018	260.0	Inhibitory	Inhibitory	Ependymal	Inhibitory	Excitatory	Excitatory	Inhibitory	Inhibitory	Inhibitory	Inhibitory	Inhibitory
e457dafb-9e87-44b1-b405-69e87d686639	404.437582	272.39920500000017	260.0	Endothelial	Endothelial	Endothelial	Mature OD	Endothelial	Astrocytes	Mature OD	Endothelial	unassigned	Endothelial	Endothelial
360a501a-c430-472d-8fc6-f5790ca0ff93	407.3242020000007	249.50054199999977	260.0	Inhibitory	Inhibitory	Inhibitory	Inhibitory	Inhibitory	Excitatory	Inhibitory	Inhibitory	Inhibitory	Excitatory	Inhibitory
9fdbb62d-1a87-4f00-84c7-55ba427e32da	409.53420600000027	243.85241300000007	260.0	Mature OD	Mature OD	Mature OD	Mature OD	Mature OD	Mature OD	Inhibitory	Mature OD	Mature OD	Mature OD	Mature OD
d69305a2-7e8c-4c11-9bcb-cf4ca8e02060	419.3879710000001	319.68435499999987	260.0	Immature OD	Immature OD	Immature OD	Immature OD	Immature OD	Immature OD	Excitatory	Immature OD	unassigned	Immature OD	Immature OD
58444904-5e68-40f5-b9a2-e40aacf067aa	425.0558280000005	332.95844899999975	260.0	Astrocytes	Astrocytes	Astrocytes	Inhibitory	Astrocytes	Astrocytes	Inhibitory	Mature OD	unassigned	Astrocytes	Astrocytes
7ef2dd01-83c7-41dc-b7f2-3fced60f0818	442.0552650000004	206.95741999999973	260.0	Inhibitory	Inhibitory	Inhibitory	Inhibitory	Inhibitory	Excitatory	Excitatory	Inhibitory	unassigned	Inhibitory	Inhibitory
dddd64bc-549a-4dcd-9eef-bd9197fb3511	449.8972010000002	384.69454499999983	260.0	Immature OD	Immature OD	Immature OD	Immature OD	Immature OD	Astrocytes	Astrocytes	Immature OD	unassigned	Immature OD	Immature OD
1d739d21-0e0e-4f37-9176-dab9c3952300	456.30444400000033	206.30393700000013	260.0	Endothelial	Endothelial	Endothelial	Mature OD	Endothelial	Endothelial	Immature OD	Endothelial	Endothelial	Endothelial	Endothelial
8433ec60-a510-480c-9da3-732f74c99737	463.22464300000047	265.40094499999987	260.0	Astrocytes	Astrocytes	Astrocytes	Inhibitory	Astrocytes	Astrocytes	Inhibitory	Astrocytes	unassigned	Astrocytes	Astrocytes
70090608-c2a5-4e87-a520-fa4f49a0e52f	467.7341220000003	285.8646259999996	260.0	Excitatory	Excitatory	Excitatory	Excitatory	Excitatory	Excitatory	Inhibitory	Excitatory	Excitatory	Excitatory	Excitatory
151bd03e-a8e2-4383-abe0-cb9e09416f42	490.93546400000014	295.0590659999998	260.0	Mature OD	Mature OD	Mature OD	Mature OD	Mature OD	Endothelial	Endothelial	Mature OD	Mature OD	Mature OD	Endothelial
f4b9b5ec-68b5-495a-9ca3-e762f2164490	494.9446330000005	255.3200099999999	260.0	Endothelial	Endothelial	Endothelial	Inhibitory	Endothelial	Excitatory	Inhibitory	Inhibitory	unassigned	Endothelial	Inhibitory
aeb87652-b4c1-4e05-acd0-7da1423188bb	499.5893820000001	212.65207800000007	260.0	Astrocytes	Astrocytes	Astrocytes	Inhibitory	Astrocytes	Astrocytes	Immature OD	Mature OD	unassigned	Astrocytes	Astrocytes
75f08ad9-dde0-4828-9727-ef3414955955	504.2998040000007	244.83189300000004	260.0	Mature OD	Mature OD	Mural	Mature OD	Mature OD	Astrocytes	Excitatory	Mature OD	Mature OD	Mature OD	Mature OD
d4358ee4-7478-438f-a7f6-6ba2b1c8bdfd	511.5965120000001	372.62192400000004	260.0	Mature OD	Mature OD	Mural	Mature OD	Mature OD	Astrocytes	Inhibitory	Mature OD	Mature OD	Mature OD	Mature OD
0a287f9a-bac9-409b-bb58-00c0aceb6bfe	516.3260910000004	253.10540300000002	260.0	Astrocytes	Astrocytes	Astrocytes	Astrocytes	Astrocytes	Astrocytes	Immature OD	Mature OD	Astrocytes	Astrocytes	Astrocytes
3c904d72-efbe-484f-83d0-4c7c5a1f4f2a	529.7719070000003	331.40455999999995	260.0	Excitatory	Microglia	Ependymal	Inhibitory	Astrocytes	Excitatory	Inhibitory	Inhibitory	unassigned	Mature OD	Inhibitory
b5427404-4a61-4522-be82-a223ad27e84c	530.9293770000004	369.81143900000006	260.0	Endothelial	Endothelial	Endothelial	Mature OD	Endothelial	Endothelial	Inhibitory	Endothelial	Endothelial	Endothelial	Endothelial
d5707fae-8976-4a0e-8046-fc4b1084ee1d	533.3269430000005	250.06662199999982	260.0	Endothelial	Endothelial	Endothelial	Inhibitory	Mural	Endothelial	Astrocytes	Endothelial	unassigned	Endothelial	Endothelial
b5ed45bc-fc57-4122-8929-f0b28f6b753a	532.9115340000003	289.401034	260.0	Excitatory	Excitatory	Excitatory	Inhibitory	Excitatory	Excitatory	Mature OD	Excitatory	unassigned	Excitatory	Excitatory
38365398-6673-4b85-ac9b-97c93bc65bac	537.5421300000003	314.0543499999999	260.0	Excitatory	Excitatory	Excitatory	Inhibitory	Excitatory	Excitatory	unassigned	Inhibitory	Excitatory	Excitatory	Excitatory
b00ee4a2-0dd6-455e-91c1-2267906bd6c4	539.1940970000005	269.56846499999983	260.0	Inhibitory	Inhibitory	Inhibitory	Inhibitory	Excitatory	Excitatory	Excitatory	Inhibitory	Inhibitory	Inhibitory	Inhibitory
f28815f9-7d66-490e-88aa-62b110577efe	545.0401300000003	243.55497100000002	260.0	Excitatory	Astrocytes	Ependymal	Inhibitory	Excitatory	Astrocytes	Excitatory	Inhibitory	unassigned	Astrocytes	Astrocytes
56468f76-22c9-47a1-ab63-90723a1370a9	552.5901450000006	248.47433999999976	260.0	Astrocytes	Astrocytes	Astrocytes	Inhibitory	Astrocytes	Astrocytes	Inhibitory	Astrocytes	unassigned	Astrocytes	Astrocytes
2512a19f-fc90-445e-9227-227565e65e05	560.9188850000005	306.66134599999987	260.0	Inhibitory	Inhibitory	Inhibitory	Inhibitory	Inhibitory	Excitatory	Inhibitory	Inhibitory	Inhibitory	Inhibitory	Inhibitory
c4e0b468-a69f-4f21-ad18-aa4c52046cb9	561.3672530000003	235.3537369999999	260.0	Excitatory	Excitatory	Excitatory	Inhibitory	Excitatory	Excitatory	unassigned	Inhibitory	unassigned	Excitatory	Excitatory
eb4e84b1-7b9d-447e-a996-81f2b41b5e3a	571.7126920000005	267.558125	260.0	Excitatory	Excitatory	Excitatory	Excitatory	Excitatory	Excitatory	Excitatory	Inhibitory	unassigned	Excitatory	Excitatory
79c9cf0a-d617-4b9b-b98d-3edf82c46cf3	579.0401990000005	352.97490000000016	260.0	Inhibitory	Inhibitory	Inhibitory	Inhibitory	Inhibitory	Excitatory	Inhibitory	Inhibitory	unassigned	Excitatory	Excitatory
1d51f34f-f0c6-4603-b447-7291c62ead83	584.0060410000001	342.3260399999999	260.0	Excitatory	Excitatory	Excitatory	Inhibitory	Excitatory	Excitatory	Immature OD	Inhibitory	unassigned	Excitatory	Excitatory
61c8eae7-44c8-4d9d-ad80-59349b73961e	425.3774320000002	202.15815399999974	260.0	Microglia	Inhibitory	Microglia	Inhibitory	Microglia	Excitatory	Excitatory	Inhibitory	unassigned	Microglia	Excitatory
04909f58-6365-4b9c-81eb-71d88c337e44	507.59171400000014	333.43333699999994	260.0	Endothelial	Endothelial	Endothelial	Inhibitory	Endothelial	Endothelial	Astrocytes	Endothelial	unassigned	Endothelial	Endothelial
61805f28-a6e8-4598-bc64-6841b076ca49	568.8741670000004	334.20059600000013	260.0	Inhibitory	Inhibitory	Ependymal	Inhibitory	Inhibitory	Excitatory	Inhibitory	Inhibitory	unassigned	Excitatory	Inhibitory
b4226325-e55f-4a37-ad0a-6100a2ee307d	574.34285	313.5367689999998	260.0	Endothelial	Mural	Mural	Inhibitory	Mural	Excitatory	unassigned	Inhibitory	unassigned	Immature OD	Inhibitory
95322f8d-81eb-43f7-9306-2dc84c894006	578.5464230000002	369.8789320000001	260.0	Astrocytes	Astrocytes	Astrocytes	Astrocytes	Astrocytes	Astrocytes	Astrocytes	Mature OD	unassigned	Astrocytes	Astrocytes
13c223b3-052e-47c1-aef2-357a16641b5d	440.1657790000004	281.33846600000015	260.0	Inhibitory	Inhibitory	Inhibitory	Inhibitory	Inhibitory	Inhibitory	Excitatory	Inhibitory	Inhibitory	Inhibitory	Inhibitory
62111c49-504d-42a8-a5e8-71d6b5501120	468.6180510000004	359.58033799999976	260.0	Mature OD	Mature OD	Mature OD	Mature OD	Mature OD	Mature OD	Immature OD	Mature OD	Mature OD	Mature OD	Mature OD
d1537d6a-26de-42d7-ae79-0d7216a91d9b	471.1169990000003	240.87705899999992	260.0	Inhibitory	Inhibitory	Inhibitory	Inhibitory	Excitatory	Excitatory	Inhibitory	Inhibitory	Inhibitory	Inhibitory	Excitatory
4c7c4ff0-0918-40ba-9954-6dc2351959d7	489.4697570000003	341.4139689999997	260.0	Inhibitory	Inhibitory	Inhibitory	Inhibitory	Excitatory	Excitatory	Astrocytes	Inhibitory	unassigned	Excitatory	Inhibitory
34f50853-7dc2-4921-ba7e-6f083cdfbf24	564.9334600000002	309.74779100000023	260.0	Inhibitory	Inhibitory	Ependymal	Inhibitory	Inhibitory	Excitatory	Inhibitory	Inhibitory	unassigned	Inhibitory	Inhibitory
87d29788-c063-41e3-ac6e-2c0a0a306162	456.7308930000004	313.8677910000001	260.0	Immature OD	Inhibitory	Ependymal	Inhibitory	Excitatory	Excitatory	Immature OD	Inhibitory	Inhibitory	Inhibitory	Inhibitory
8f4647e8-89ad-42bb-8860-d0f5655bb80f	463.5965210000004	314.4301800000003	260.0	Inhibitory	Inhibitory	Inhibitory	Inhibitory	Excitatory	Excitatory	Excitatory	Inhibitory	unassigned	Inhibitory	Inhibitory
c1cc4771-d001-4a26-8892-08a2137e3c00	525.0855570000003	267.9554370000001	260.0	Excitatory	Excitatory	Excitatory	Inhibitory	Excitatory	Excitatory	Inhibitory	Inhibitory	unassigned	Excitatory	Excitatory
b163be38-480b-4b3f-856b-9a156640d1c5	400.72626500000024	268.65412300000025	260.0	Astrocytes	Astrocytes	Astrocytes	Astrocytes	Astrocytes	Astrocytes	Immature OD	Astrocytes	unassigned	Astrocytes	Astrocytes
b58303c7-6cd3-4eb7-ad33-d95c27712f7b	410.7257440000003	226.432229	260.0	Inhibitory	Inhibitory	Inhibitory	Inhibitory	Inhibitory	Inhibitory	Inhibitory	Inhibitory	Inhibitory	Excitatory	Inhibitory
38afd70c-e8be-48e8-b2c0-46b81db5bdbf	556.2646400000003	303.5753829999999	260.0	Inhibitory	Inhibitory	Inhibitory	Inhibitory	Inhibitory	Excitatory	Immature OD	Inhibitory	unassigned	Excitatory	Astrocytes
aa25e474-496d-45c3-8dfc-c184e28f4f11	555.2193710000001	351.49293799999987	260.0	Endothelial	Endothelial	Endothelial	Inhibitory	Endothelial	Endothelial	Immature OD	Endothelial	unassigned	Endothelial	Endothelial
99218234-9da7-4108-89f1-749738b6c515	563.9050350000002	226.8271789999999	260.0	Excitatory	Inhibitory	Excitatory	Inhibitory	Excitatory	Excitatory	Excitatory	Inhibitory	unassigned	Excitatory	Inhibitory
05f2e6da-bcd1-41ea-b125-2cc8c089baa1	409.67994700000054	435.05781799999977	260.0	Inhibitory	Inhibitory	Inhibitory	Inhibitory	Excitatory	Excitatory	Excitatory	Inhibitory	unassigned	Excitatory	Inhibitory
6d43b2c9-4adb-4599-86c0-37867b0ce092	417.5945930000007	469.46091400000023	260.0	Inhibitory	Inhibitory	Inhibitory	Inhibitory	Inhibitory	Excitatory	unassigned	Inhibitory	unassigned	Inhibitory	Inhibitory
47ae24ff-3b7f-437c-8e80-02059f098540	419.23810500000036	525.3649660000001	260.0	Endothelial	Endothelial	Endothelial	Mature OD	Endothelial	Endothelial	Inhibitory	Endothelial	unassigned	Endothelial	Endothelial
bc06ea29-bf19-4840-9f38-ca27f9fe9045	421.0866940000001	405.6164469999999	260.0	Inhibitory	Inhibitory	Inhibitory	Inhibitory	Inhibitory	Inhibitory	Excitatory	Inhibitory	unassigned	Inhibitory	Inhibitory
623e4ea3-2b1c-47db-8b44-490d02d5c23a	426.72189800000024	497.44946600000003	260.0	Inhibitory	Inhibitory	Inhibitory	Inhibitory	Inhibitory	Excitatory	unassigned	Inhibitory	unassigned	Excitatory	Inhibitory
a3bda9ba-9f5a-4a2b-84a0-a080bad0b700	429.78165300000046	449.03543999999965	260.0	Inhibitory	Inhibitory	Inhibitory	Inhibitory	Inhibitory	Excitatory	unassigned	Inhibitory	unassigned	Inhibitory	Inhibitory
15980933-1bcc-4043-8a55-64e0e0dd32df	430.5826900000002	576.6420280000002	260.0	Inhibitory	Inhibitory	Ependymal	Inhibitory	Inhibitory	Excitatory	Excitatory	Inhibitory	unassigned	Excitatory	Inhibitory
d9a5457c-3bdc-4e30-9040-5d97c1a3d902	433.0516220000004	414.7232570000001	260.0	Inhibitory	Inhibitory	Inhibitory	Inhibitory	Inhibitory	Excitatory	Inhibitory	Inhibitory	unassigned	Excitatory	Inhibitory
17f53c50-a469-4a38-b52c-91278a88e21c	435.6965650000002	487.27526799999987	260.0	Inhibitory	Inhibitory	Inhibitory	Inhibitory	Inhibitory	Excitatory	Astrocytes	Inhibitory	unassigned	Excitatory	Inhibitory
116a9b9a-020d-4226-b65a-369f2762d841	450.94572300000027	442.9166329999998	260.0	Endothelial	Endothelial	Endothelial	Inhibitory	Endothelial	Excitatory	Endothelial	Inhibitory	Endothelial	Endothelial	Endothelial
a7ddcd7e-8948-4835-90a9-94c2fb61e957	450.5729790000005	548.1695669999999	260.0	Inhibitory	Inhibitory	Inhibitory	Inhibitory	Inhibitory	Excitatory	unassigned	Inhibitory	unassigned	Inhibitory	Inhibitory
2290948b-02a2-46fc-9b3c-3a0d01cc8655	449.19879500000025	538.841296	260.0	Inhibitory	Inhibitory	Inhibitory	Inhibitory	Inhibitory	Excitatory	Inhibitory	Inhibitory	unassigned	Excitatory	Inhibitory
31420895-8b51-4134-95f5-0ed7b7366cd5	456.25468800000044	434.1950499999998	260.0	Inhibitory	Inhibitory	Inhibitory	Inhibitory	Inhibitory	Inhibitory	unassigned	Inhibitory	unassigned	Inhibitory	Inhibitory
a933ac54-3294-4b64-b1b6-fc9f13dd96b6	460.48639600000024	524.9419640000001	260.0	Mature OD	Mature OD	Mature OD	Mature OD	Mature OD	Ependymal	Inhibitory	Mature OD	Mature OD	Mature OD	Mature OD
5e4d8d1f-4fed-4cdb-a9db-6ec04efb2231	470.7066150000005	482.208482	260.0	Inhibitory	Inhibitory	Inhibitory	Inhibitory	Excitatory	Excitatory	Inhibitory	Inhibitory	unassigned	Excitatory	Inhibitory
067e1ced-da73-4a90-b39d-2c20446b16ce	474.8989110000007	433.3221129999997	260.0	Inhibitory	Inhibitory	Inhibitory	Inhibitory	Inhibitory	Excitatory	unassigned	Inhibitory	unassigned	Excitatory	Inhibitory
1cb58e40-4d13-4603-8b15-ed65cc6b359d	487.8750990000003	550.2624270000001	260.0	Microglia	Microglia	Microglia	Microglia	Microglia	Microglia	Inhibitory	Microglia	unassigned	Microglia	Microglia
5d22b226-da9e-42ad-a9c2-dba5b60f4186	493.9219560000006	481.2663339999999	260.0	Inhibitory	Inhibitory	Inhibitory	Inhibitory	Inhibitory	Excitatory	unassigned	Inhibitory	Inhibitory	Excitatory	Inhibitory
ebf9635c-984f-4795-96fd-21ec263379c1	508.9012600000001	557.121889	260.0	Inhibitory	Inhibitory	Inhibitory	Inhibitory	Excitatory	Excitatory	unassigned	Inhibitory	unassigned	Excitatory	Inhibitory
d8d18489-5097-4151-bb49-319d8596c900	511.5227640000003	432.9096669999999	260.0	Inhibitory	Inhibitory	Inhibitory	Inhibitory	Inhibitory	Excitatory	Inhibitory	Inhibitory	unassigned	Inhibitory	Inhibitory
ede4da56-7443-4ab7-a486-963f3da72d19	524.623873	437.8656040000001	260.0	Inhibitory	Inhibitory	Inhibitory	Inhibitory	Inhibitory	Excitatory	Endothelial	Inhibitory	unassigned	Excitatory	Inhibitory
5ad2cc99-fb8b-44e4-b147-a8c1a1b4a08a	530.1886520000003	405.63679399999955	260.0	Excitatory	Excitatory	Excitatory	Inhibitory	Excitatory	Excitatory	unassigned	Excitatory	Excitatory	Excitatory	Excitatory
9322e318-6560-4669-96de-e3430ba78ace	539.4899320000004	512.3710879999999	260.0	Astrocytes	Astrocytes	Astrocytes	Mature OD	Ependymal	Astrocytes	Astrocytes	Mature OD	unassigned	Astrocytes	Astrocytes
b14ca07d-ac68-4fc3-bf2f-c01b94708dd8	548.0550940000003	500.19832899999983	260.0	Mature OD	Mature OD	Mature OD	Mature OD	Mature OD	Ependymal	Immature OD	Mature OD	Mature OD	Mature OD	Mature OD
b72c9e3a-4f16-41e3-a2a7-bdc3d3d5efaf	549.334875	475.2777000000001	260.0	Immature OD	Immature OD	Immature OD	Immature OD	Immature OD	Immature OD	Immature OD	Immature OD	unassigned	Immature OD	Immature OD
d5627c70-b028-4d68-be5c-e91f53b39366	551.5943880000004	528.0728250000002	260.0	Excitatory	Excitatory	Excitatory	Excitatory	Excitatory	Excitatory	Excitatory	Inhibitory	unassigned	Excitatory	Excitatory
75cfbeb3-a4e3-4d72-a426-7d72bab86532	555.4846510000002	412.1784789999997	260.0	Astrocytes	Astrocytes	Astrocytes	Astrocytes	Astrocytes	Astrocytes	Inhibitory	Mature OD	unassigned	Astrocytes	Astrocytes
8d723ac1-e758-4453-b3df-db2498a68bd1	562.9220030000001	558.3787439999996	260.0	Excitatory	Excitatory	Excitatory	Excitatory	Excitatory	Excitatory	Inhibitory	Inhibitory	unassigned	Excitatory	Excitatory
58c07808-eeb9-43a7-9ade-53d1091a5447	566.9719560000003	536.3752199999999	260.0	Excitatory	Excitatory	Excitatory	Excitatory	Excitatory	Excitatory	unassigned	Inhibitory	Excitatory	Excitatory	Excitatory
81e6f87e-7021-4626-858b-4f61a075d2d7	401.16959300000053	406.4843530000003	260.0	Excitatory	Excitatory	Inhibitory	Inhibitory	Excitatory	Excitatory	Astrocytes	Excitatory	unassigned	Excitatory	Excitatory
f47e4407-6686-44b2-a5d9-d70c3204fad0	408.45234400000027	544.8582609999999	260.0	Astrocytes	Astrocytes	Astrocytes	Inhibitory	Astrocytes	Astrocytes	Inhibitory	Mature OD	unassigned	Astrocytes	Astrocytes
b9e6d88a-211a-40d6-be95-b980310d8ed7	409.1160680000007	410.9611689999997	260.0	Inhibitory	Inhibitory	Inhibitory	Inhibitory	Inhibitory	Inhibitory	Inhibitory	Inhibitory	unassigned	Excitatory	Inhibitory
f2c60534-e261-42c5-8b15-5d52ba8630a5	475.97670700000026	571.00551	260.0	Inhibitory	Inhibitory	Inhibitory	Inhibitory	Inhibitory	Excitatory	Inhibitory	Inhibitory	Inhibitory	Excitatory	Inhibitory
940c7b7d-0a46-4c0b-b5da-3c7a9461529d	506.7809270000007	521.9192899999998	260.0	Inhibitory	Inhibitory	Inhibitory	Inhibitory	Inhibitory	Excitatory	Excitatory	Inhibitory	Inhibitory	Excitatory	Inhibitory
d9e238f1-b16e-41f5-8db9-1e84e34edef4	504.5985850000002	496.01821500000005	260.0	Inhibitory	Inhibitory	Inhibitory	Inhibitory	Inhibitory	Excitatory	unassigned	Inhibitory	unassigned	Excitatory	Inhibitory
a7781c86-be91-4bfe-b224-4c27bf54988c	532.2720290000007	527.2488550000003	260.0	Astrocytes	Astrocytes	Astrocytes	Inhibitory	Astrocytes	Astrocytes	Excitatory	Mature OD	unassigned	Astrocytes	Astrocytes
9f482635-6c5e-4fd1-8ad2-f8a8c4782bf5	554.3687790000004	510.14055499999995	260.0	Endothelial	Endothelial	Endothelial	Endothelial	Endothelial	Endothelial	Mature OD	Endothelial	Endothelial	Endothelial	Endothelial
152c7bc4-00c3-4478-a979-a68cabc9c8df	557.8047660000002	519.4060439999998	260.0	Endothelial	Endothelial	Endothelial	Inhibitory	Endothelial	Endothelial	Inhibitory	Endothelial	unassigned	Endothelial	Endothelial
bbe041ab-4d8f-4eb0-bd1e-0b0e8bd48510	581.582441	542.3960269999998	260.0	Excitatory	Excitatory	Excitatory	Excitatory	Excitatory	Excitatory	unassigned	Inhibitory	unassigned	Excitatory	Inhibitory
aea0af7c-40b8-4413-a2cb-08c268631c03	401.30030200000056	495.6316320000001	260.0	Endothelial	Endothelial	Endothelial	Inhibitory	Endothelial	Endothelial	Mural	Endothelial	Endothelial	Endothelial	Endothelial
cf015ec3-f7b6-45f3-aa91-5ddcf2ed3fba	513.6561490000004	414.86102200000005	260.0	Mature OD	Mature OD	Mature OD	Mature OD	Mature OD	Mature OD	Inhibitory	Mature OD	Mature OD	Mature OD	Mature OD
0ea1a1ca-c1d6-42ca-9f5a-8c07dc84e75d	557.8715630000006	543.596599	260.0	Mature OD	Mature OD	Mature OD	Mature OD	Mature OD	Excitatory	Excitatory	Mature OD	Mature OD	Mature OD	Mature OD
92392f65-ce12-4e5e-b074-3403d1bc5aa9	560.9948010000003	483.11046799999986	260.0	Mature OD	Mature OD	Mature OD	Mature OD	Mature OD	Mature OD	Inhibitory	Mature OD	Mature OD	Mature OD	Mature OD
318eb6f7-684f-415a-ba32-392af193076b	429.8235010000003	440.96380999999974	260.0	Mature OD	Mature OD	Mature OD	Mature OD	Mature OD	Mature OD	Astrocytes	Mature OD	Mature OD	Mature OD	Mature OD
c105acef-89d4-4799-8052-0eab591a6ccc	466.9247040000005	558.8425659999998	260.0	Inhibitory	Inhibitory	Inhibitory	Inhibitory	Inhibitory	Excitatory	Excitatory	Inhibitory	unassigned	Excitatory	Inhibitory
ec9bc1e1-b035-4a84-907b-fa14e684e8eb	489.8208910000003	424.02259000000004	260.0	Endothelial	Endothelial	Endothelial	Astrocytes	Endothelial	Endothelial	Inhibitory	Endothelial	Endothelial	Endothelial	Endothelial
5f447bc5-6d77-4194-847f-f2a380bc51ef	539.8482250000002	511.2481750000002	260.0	Inhibitory	Astrocytes	Ependymal	Inhibitory	Ependymal	Ependymal	Immature OD	Astrocytes	unassigned	Ependymal	Astrocytes
723ac884-f133-40cf-9654-02cf036e2526	562.8125860000005	448.8073599999998	260.0	Inhibitory	Inhibitory	Inhibitory	Inhibitory	Inhibitory	Excitatory	Inhibitory	Inhibitory	unassigned	Excitatory	Inhibitory
6e42fff2-8d16-405c-9b68-3093b6f0f66a	578.0825570000002	531.5841639999999	260.0	Inhibitory	Excitatory	Excitatory	Inhibitory	Excitatory	Excitatory	Inhibitory	Inhibitory	unassigned	Excitatory	Inhibitory
a23782e7-e53d-48dd-9adb-270a1b504ad4	418.70127400000047	789.8711840000001	260.0	Mature OD	Mature OD	Mature OD	Mature OD	Mature OD	Mature OD	Immature OD	Mature OD	Mature OD	Mature OD	Mature OD
dee089f4-be8e-4ac7-a655-3c6c8f6145d2	422.59658300000046	773.947482	260.0	Inhibitory	Inhibitory	Inhibitory	Inhibitory	Inhibitory	Inhibitory	Inhibitory	Inhibitory	unassigned	Inhibitory	Inhibitory
ff86f342-63f3-4331-ac36-bf84f562fc9a	423.7246720000003	744.4674340000001	260.0	Endothelial	Endothelial	Endothelial	Inhibitory	Endothelial	Endothelial	Astrocytes	Endothelial	Endothelial	Endothelial	Endothelial
bb37d62d-0d35-45dc-8be6-83928c3c33a6	433.33353000000034	651.9936459999999	260.0	Inhibitory	Inhibitory	Inhibitory	Inhibitory	Excitatory	Inhibitory	Inhibitory	Inhibitory	unassigned	Excitatory	Inhibitory
03fbdb01-977e-4abe-92fa-6aee4fac151b	437.74490600000036	605.4489250000001	260.0	Endothelial	Endothelial	Endothelial	Mature OD	Endothelial	Endothelial	Astrocytes	Endothelial	Endothelial	Endothelial	Endothelial
7764a5de-bc29-4533-ab90-ab1fb3ece85e	457.6343300000003	611.989118	260.0	Excitatory	Inhibitory	Inhibitory	Inhibitory	Inhibitory	Inhibitory	Inhibitory	Inhibitory	unassigned	Inhibitory	Inhibitory
ab642ff6-1ece-4e4d-ac95-b32637926c9e	457.73400100000026	619.697032	260.0	Inhibitory	Inhibitory	Inhibitory	Inhibitory	Inhibitory	Excitatory	Excitatory	Inhibitory	unassigned	Excitatory	Inhibitory
76a3fd57-b076-4e48-a88a-c09d1179e18c	459.35250200000064	761.658441	260.0	Inhibitory	Inhibitory	Inhibitory	Inhibitory	Excitatory	Excitatory	Inhibitory	Inhibitory	unassigned	Excitatory	Inhibitory
b1ac94f6-2039-4b7a-816b-eaf253def6ab	464.03232300000036	723.1100040000001	260.0	Inhibitory	Inhibitory	Inhibitory	Inhibitory	Excitatory	Excitatory	Immature OD	Inhibitory	unassigned	Excitatory	Inhibitory
85fb1ffc-f1f7-49a7-b33c-bd943a49e3e2	470.1857590000004	764.7745340000001	260.0	Mature OD	Mature OD	Mature OD	Mature OD	Mature OD	Mature OD	Inhibitory	Mature OD	Mature OD	Mature OD	Mature OD
3d0e0bdc-1400-45db-ac89-ca80ad035492	470.63148500000034	714.1761780000002	260.0	Astrocytes	Astrocytes	Astrocytes	Inhibitory	Astrocytes	Astrocytes	Excitatory	Mature OD	unassigned	Astrocytes	Astrocytes
ab914210-daf7-4260-9271-a63c784812e1	478.6290780000004	683.8955569999998	260.0	Mature OD	Mature OD	Mature OD	Mature OD	Mature OD	Ependymal	Inhibitory	Mature OD	unassigned	Mature OD	Mature OD
9e90c477-e4d6-4f4b-8e3b-be83ff2bd34a	479.6770370000004	641.0942620000001	260.0	Excitatory	Excitatory	Excitatory	Inhibitory	Excitatory	Excitatory	Excitatory	Excitatory	unassigned	Excitatory	Excitatory
9d8c1a4c-898a-4bac-b4a3-e2be821b2471	481.7173300000004	664.4800230000001	260.0	Astrocytes	Astrocytes	Astrocytes	Excitatory	Ependymal	Astrocytes	Inhibitory	Mature OD	unassigned	Immature OD	Astrocytes
f4c374bb-6c17-46e7-a4f9-99e41cc873ed	487.44933500000025	604.3848759999996	260.0	Astrocytes	Astrocytes	Astrocytes	Inhibitory	Astrocytes	Astrocytes	Inhibitory	Mature OD	unassigned	Astrocytes	Astrocytes
31a3ff53-b356-472d-86d2-bfb2798aacb3	488.54553600000054	714.2373009999997	260.0	Excitatory	Excitatory	Excitatory	Inhibitory	Excitatory	Excitatory	Inhibitory	Inhibitory	unassigned	Excitatory	Inhibitory
b4cf8b7d-ad70-4be6-a37d-e2b71154fd72	497.1573650000005	632.7396309999999	260.0	Mature OD	Mature OD	Mature OD	Mature OD	Mature OD	Astrocytes	Immature OD	Mature OD	Mature OD	Mature OD	Mature OD
13e73ed1-a019-4b98-ac73-b3ac00b29bf8	503.70421300000044	603.6228460000002	260.0	Immature OD	Immature OD	Immature OD	Immature OD	Immature OD	Immature OD	Excitatory	Immature OD	Immature OD	Immature OD	Immature OD
55f0103c-77d9-40ec-a294-2b843e99a0de	506.88143300000047	724.3875250000001	260.0	Mature OD	Mature OD	Mature OD	Mature OD	Mature OD	Mature OD	Immature OD	Mature OD	Mature OD	Mature OD	Mature OD
f1981365-6e57-49a0-bd83-03ec349c1d7d	511.48518100000047	657.8427620000002	260.0	Mature OD	Mature OD	Mature OD	Mature OD	Mature OD	Astrocytes	Inhibitory	Mature OD	Mature OD	Mature OD	Mature OD
a62ec125-bc3d-4151-9926-2971ad076aa8	513.0147600000005	753.9700680000001	260.0	Endothelial	Endothelial	Endothelial	Inhibitory	Endothelial	Endothelial	Inhibitory	Endothelial	unassigned	Endothelial	Endothelial
7ffe3750-944d-42cc-a613-f3a10d0be49c	519.8043970000003	735.270845	260.0	Inhibitory	Inhibitory	Inhibitory	Inhibitory	Inhibitory	Excitatory	Excitatory	Inhibitory	unassigned	Excitatory	Inhibitory
dfca69db-cac6-4a13-8ab3-f140f9b136c6	521.5621760000004	745.4531780000002	260.0	Inhibitory	Inhibitory	Inhibitory	Inhibitory	Excitatory	Excitatory	Astrocytes	Inhibitory	unassigned	Excitatory	Inhibitory
efac903b-5a44-4d3f-b270-73b81fccfb7f	523.3170270000005	712.3675800000001	260.0	Endothelial	Inhibitory	Endothelial	Inhibitory	Endothelial	Excitatory	Astrocytes	Inhibitory	unassigned	Endothelial	Endothelial
e637bf00-6f73-4d30-bc5f-64870837fb67	533.8054890000003	653.1970809999998	260.0	Inhibitory	Inhibitory	Inhibitory	Inhibitory	Inhibitory	Excitatory	Immature OD	Inhibitory	unassigned	Inhibitory	Inhibitory
12d27db7-6cb6-4aa1-800b-5da618a56b24	532.9289460000005	689.328105	260.0	Inhibitory	Inhibitory	Excitatory	Excitatory	Excitatory	Excitatory	Inhibitory	Excitatory	unassigned	Excitatory	Excitatory
301a8fc8-d244-4430-bcc3-d34f21a3bf3b	538.8604770000006	737.7485939999997	260.0	Mature OD	Mature OD	Mature OD	Mature OD	Mature OD	Mature OD	Astrocytes	Mature OD	Mature OD	Mature OD	Mature OD
cb7b7cfb-f496-4c1c-94ab-498899f39af7	539.0126700000005	763.0773099999997	260.0	Inhibitory	Inhibitory	Inhibitory	Inhibitory	Inhibitory	Excitatory	Inhibitory	Inhibitory	unassigned	Excitatory	Excitatory
d4c4a134-c059-4c6b-9fa2-be51df00b934	544.2112280000001	692.2773390000002	260.0	Inhibitory	Inhibitory	Inhibitory	Inhibitory	Inhibitory	Excitatory	Excitatory	Inhibitory	unassigned	Excitatory	Inhibitory
d55b98e3-bc44-4fc5-b5ca-a182554ceda9	560.8977500000001	649.5426339999999	260.0	Inhibitory	Inhibitory	Ependymal	Inhibitory	Inhibitory	Excitatory	Excitatory	Inhibitory	unassigned	Excitatory	Astrocytes
b58eeb63-b5f4-466b-9ee7-a0ebe96c7e02	567.9418190000001	630.7900500000001	260.0	Microglia	Microglia	Microglia	Microglia	Microglia	Excitatory	Excitatory	Microglia	unassigned	Microglia	Microglia
4c824517-ba2f-4619-94df-a85a8c4d75a6	576.004437	752.962673	260.0	Inhibitory	Inhibitory	Inhibitory	Inhibitory	Excitatory	Excitatory	Inhibitory	Inhibitory	unassigned	Excitatory	Excitatory
fde52a32-8ba6-4190-ae69-baffd8c657db	582.4351360000005	655.3548799999999	260.0	Inhibitory	Inhibitory	Inhibitory	Inhibitory	Inhibitory	Excitatory	Excitatory	Inhibitory	Excitatory	Excitatory	Excitatory
4b217ed2-87a3-49dd-8baa-19c662bf334b	406.6710670000002	699.935039	260.0	Inhibitory	Inhibitory	Inhibitory	Inhibitory	Excitatory	Excitatory	Immature OD	Inhibitory	unassigned	Inhibitory	Inhibitory
e417abc8-fe6d-4b55-ae4c-02155c6f0def	411.4418760000003	644.3928259999998	260.0	Inhibitory	Inhibitory	Inhibitory	Inhibitory	Excitatory	Excitatory	Inhibitory	Inhibitory	unassigned	Excitatory	Inhibitory
e72b6551-e7c6-414f-bcea-d97591e02218	414.72153000000026	752.6114429999998	260.0	Inhibitory	Inhibitory	Inhibitory	Inhibitory	Inhibitory	Excitatory	Excitatory	Inhibitory	unassigned	Excitatory	Inhibitory
c71c2fc9-b71f-40a9-b5a8-9356fff8dbd1	433.66256800000065	713.4363399999997	260.0	Inhibitory	Inhibitory	Inhibitory	Inhibitory	Inhibitory	Excitatory	unassigned	Inhibitory	unassigned	Inhibitory	Inhibitory
2886dcaf-0233-49d5-b5ad-bd11110a3824	435.1846950000004	732.4158980000002	260.0	Excitatory	Excitatory	Excitatory	Excitatory	Excitatory	Excitatory	unassigned	Inhibitory	unassigned	Excitatory	Endothelial
c21b5fa4-4eb3-4d5d-a138-fcefb982e275	553.2016570000001	702.712379	260.0	Immature OD	Immature OD	Immature OD	Immature OD	Immature OD	Astrocytes	Immature OD	Mature OD	Mature OD	Mature OD	Immature OD
530abd6e-3249-4104-977e-1837a3e89d4b	570.2512220000003	728.2732169999999	260.0	Inhibitory	Inhibitory	Inhibitory	Inhibitory	Excitatory	Excitatory	Inhibitory	Inhibitory	Inhibitory	Excitatory	Excitatory
95610510-c199-45c4-96d8-5ccadb1f916a	408.6424600000005	736.5796259999997	260.0	Inhibitory	Inhibitory	Inhibitory	Inhibitory	Inhibitory	Inhibitory	Inhibitory	Inhibitory	unassigned	Inhibitory	Inhibitory
6857efa0-b58f-40a1-b162-79a9d2a954ce	442.19392500000004	744.3743399999998	260.0	Inhibitory	Inhibitory	Inhibitory	Inhibitory	Inhibitory	Excitatory	Excitatory	Inhibitory	unassigned	Excitatory	Excitatory
2c79dfb2-ad93-4848-ab0f-484225634c62	517.3571140000004	689.85878	260.0	Mature OD	Mature OD	Mature OD	Mature OD	Mature OD	Mature OD	Inhibitory	Mature OD	Mature OD	Mature OD	Mature OD
8037ce69-6680-4a7c-bca7-ac2880a0a1da	530.5852800000002	760.3482089999998	260.0	Inhibitory	Inhibitory	Inhibitory	Inhibitory	Inhibitory	Excitatory	Immature OD	Inhibitory	unassigned	Inhibitory	Inhibitory
0ecc17a5-b2e1-4647-9bdb-eaedb5830ae6	462.60234900000023	729.9398099999999	260.0	Inhibitory	Inhibitory	Excitatory	Inhibitory	Excitatory	Excitatory	Inhibitory	Inhibitory	unassigned	Excitatory	Inhibitory
52416979-1774-42de-8690-d333c91bab00	565.8859340000004	736.242107	260.0	Endothelial	Endothelial	Endothelial	Inhibitory	Endothelial	Endothelial	Inhibitory	Endothelial	unassigned	Endothelial	Endothelial
7b04505a-fbdd-438e-b525-5a59930ed468	536.0864490000004	644.746345	260.0	Inhibitory	Inhibitory	Inhibitory	Inhibitory	Inhibitory	Excitatory	Inhibitory	Inhibitory	Inhibitory	Inhibitory	Inhibitory
24f1d168-7b69-410c-b2b7-4819e6b7f60f	548.2403210000002	616.4879820000001	260.0	Endothelial	Endothelial	Astrocytes	Inhibitory	Astrocytes	Excitatory	Inhibitory	Inhibitory	unassigned	Endothelial	Endothelial
256f0c05-ced0-4801-bcd2-66e860a03488	399.6347400000004	901.6190229999997	260.0	Immature OD	Immature OD	Immature OD	Inhibitory	Excitatory	Excitatory	Immature OD	Immature OD	unassigned	Immature OD	Immature OD
e1a9dd4d-f027-4d07-8d6e-ce067fb4c16f	402.1858650000004	833.2004189999998	260.0	Endothelial	Astrocytes	Endothelial	Inhibitory	Immature OD	Ependymal	Inhibitory	Immature OD	unassigned	Ependymal	Astrocytes
2ae86ef2-570e-4f44-9c6c-2adc5eb8c99b	403.22316800000044	845.1656509999998	260.0	Inhibitory	Inhibitory	Inhibitory	Inhibitory	Inhibitory	Excitatory	Excitatory	Inhibitory	unassigned	Astrocytes	Astrocytes
9812f234-af65-428d-bb79-f94fb4c4d28a	417.4370200000003	899.2426869999999	260.0	Astrocytes	Astrocytes	Ependymal	Inhibitory	Astrocytes	Excitatory	Excitatory	Inhibitory	unassigned	Astrocytes	Astrocytes
15a2d64a-53be-462e-9d5f-f2681f98f4d3	420.18916500000023	847.7866880000001	260.0	Immature OD	Immature OD	Immature OD	Inhibitory	Immature OD	Excitatory	Inhibitory	Inhibitory	unassigned	Immature OD	Inhibitory
078f87f3-591f-48f3-a793-609f112fe748	421.3757620000001	869.830935	260.0	Excitatory	Excitatory	Excitatory	Mature OD	Excitatory	Excitatory	Inhibitory	Inhibitory	unassigned	Excitatory	Inhibitory
96fd15f8-2f42-4bbf-bccb-e84595ceaa17	424.8122520000006	912.9415130000002	260.0	Excitatory	Excitatory	Excitatory	Inhibitory	Excitatory	Excitatory	unassigned	Inhibitory	unassigned	Excitatory	Excitatory
24f54bec-5ce4-49b2-90eb-0053c75e88aa	423.5635220000004	964.3719100000003	260.0	Excitatory	Inhibitory	Inhibitory	Inhibitory	Excitatory	Excitatory	Immature OD	Inhibitory	unassigned	Excitatory	Astrocytes
ca9e660c-f7d0-43ad-97c4-fbb33dfe4778	427.0269040000003	927.3662359999998	260.0	Inhibitory	Inhibitory	Inhibitory	Inhibitory	Inhibitory	Excitatory	Mural	Inhibitory	unassigned	Excitatory	Inhibitory
f74399a5-65e8-40a6-bb68-7e2b440600e0	433.75495500000034	983.5671049999996	260.0	Inhibitory	Inhibitory	Inhibitory	Inhibitory	Inhibitory	Excitatory	Inhibitory	Inhibitory	Inhibitory	Inhibitory	Inhibitory
9fb1a693-8d3e-4c5e-aac6-e42c4d2cb877	442.9018050000004	905.6728469999998	260.0	Inhibitory	Inhibitory	Excitatory	Inhibitory	Excitatory	Excitatory	Inhibitory	Inhibitory	unassigned	Excitatory	Inhibitory
aa081219-20e7-45b8-8148-16400768a578	443.8279480000001	958.0705680000001	260.0	Mature OD	Mature OD	Mature OD	Mature OD	Mature OD	Mature OD	Inhibitory	Mature OD	Mature OD	Mature OD	Mature OD
2209c0c7-49a4-49c2-927c-af55edea3f3b	442.05804700000044	915.7598869999997	260.0	Inhibitory	Inhibitory	Inhibitory	Inhibitory	Excitatory	Excitatory	Inhibitory	Inhibitory	unassigned	Excitatory	Excitatory
76e7afc2-e815-4bbd-9c50-38eafe49b9f9	443.94824300000073	862.0079769999998	260.0	Astrocytes	Astrocytes	Astrocytes	Mature OD	Astrocytes	Astrocytes	Immature OD	Mature OD	unassigned	Astrocytes	Astrocytes
f183fe8f-7683-4abd-b932-c2dd00b6293b	445.0006920000005	882.4624490000001	260.0	Inhibitory	Inhibitory	Inhibitory	Inhibitory	Excitatory	Excitatory	Inhibitory	Inhibitory	unassigned	Excitatory	Inhibitory
3b0b8590-a0f0-4701-9f8c-3c467118ed0b	447.96775700000035	936.8575100000003	260.0	Inhibitory	Inhibitory	Inhibitory	Inhibitory	Excitatory	Excitatory	Inhibitory	Inhibitory	unassigned	Excitatory	Inhibitory
eadb8fc7-d514-4115-a197-6bd372a93c8e	449.20878900000025	963.9762659999997	260.0	Inhibitory	Inhibitory	Inhibitory	Inhibitory	Inhibitory	Excitatory	Mature OD	Inhibitory	unassigned	Excitatory	Excitatory
9ae7dee6-1a73-4c00-99ea-f737cf75b01e	463.8045750000001	926.3992759999996	260.0	Inhibitory	Inhibitory	Inhibitory	Inhibitory	Excitatory	Excitatory	Inhibitory	Inhibitory	unassigned	Excitatory	Inhibitory
b8a6db72-814d-4777-9963-6a12873a73c3	467.4409510000005	958.7132420000003	260.0	Inhibitory	Inhibitory	Inhibitory	Inhibitory	Inhibitory	Excitatory	Inhibitory	Inhibitory	unassigned	Excitatory	Inhibitory
0bb4bdd4-e7b3-4c0d-9c1e-2117426282c7	467.44243300000016	838.0417159999997	260.0	Inhibitory	Inhibitory	Inhibitory	Inhibitory	Inhibitory	Excitatory	Inhibitory	Inhibitory	Inhibitory	Inhibitory	Inhibitory
a5cf3506-09f0-409f-94c8-779dc568fb5e	481.41007700000046	923.5537220000001	260.0	Inhibitory	Inhibitory	Inhibitory	Inhibitory	Inhibitory	Excitatory	Excitatory	Inhibitory	unassigned	Inhibitory	Inhibitory
12dbf301-fb93-4e40-bcb1-222e50b75ff5	481.0295240000005	890.270004	260.0	Inhibitory	Inhibitory	Inhibitory	Inhibitory	Inhibitory	Excitatory	Inhibitory	Inhibitory	unassigned	Excitatory	Inhibitory
d4db6992-d392-4ed2-9a24-6b0d54177e8d	485.4762490000003	938.3434549999997	260.0	Immature OD	Immature OD	Immature OD	Immature OD	Immature OD	Immature OD	Immature OD	Immature OD	unassigned	Immature OD	Immature OD
a943e5f7-408d-46f9-9efd-2a0222e00244	491.30528200000026	867.4366100000002	260.0	Inhibitory	Astrocytes	Ependymal	Inhibitory	Inhibitory	Excitatory	Astrocytes	Inhibitory	unassigned	Astrocytes	Inhibitory
d916245b-cc4a-4a21-a9b1-b0c398d8bfc0	493.0303350000004	941.8901299999998	260.0	Mature OD	Mature OD	Mature OD	Mature OD	Mature OD	Excitatory	Immature OD	Mature OD	Mature OD	Mature OD	Mature OD
68975e0a-13d1-47a2-8a6a-ead02d7c7ec7	520.289655	897.6535650000001	260.0	Endothelial	Mural	Endothelial	Inhibitory	Mural	Endothelial	Endothelial	Endothelial	unassigned	Endothelial	Endothelial
6cb283be-1a57-4165-9b35-22266aea723d	521.4389960000003	889.8876570000002	260.0	Microglia	Microglia	Microglia	Microglia	Microglia	Microglia	Inhibitory	Microglia	unassigned	Microglia	Microglia
2d435ab4-c694-4606-80b2-51d908cc50a2	521.5580280000004	984.2712380000003	260.0	Inhibitory	Inhibitory	Inhibitory	Inhibitory	Excitatory	Excitatory	Excitatory	Inhibitory	Inhibitory	Excitatory	Excitatory
e4d78549-ebf3-4519-a3a9-2bb2e4fc96a0	526.2635950000004	911.6187049999999	260.0	Inhibitory	Inhibitory	Inhibitory	Inhibitory	Inhibitory	Excitatory	Endothelial	Inhibitory	unassigned	Excitatory	Inhibitory
60a65ba8-6e1e-45ed-be26-0bba47ade55e	526.6554080000005	874.2324079999999	260.0	Astrocytes	Astrocytes	Astrocytes	Inhibitory	Astrocytes	Astrocytes	Inhibitory	Mature OD	Astrocytes	Astrocytes	Astrocytes
f54b6d34-e195-4e5f-8e65-d3276ec3d606	531.6388100000004	922.7171339999995	260.0	Excitatory	Excitatory	Excitatory	Inhibitory	Excitatory	Excitatory	Inhibitory	Inhibitory	unassigned	Excitatory	Excitatory
34d6f25c-c7a9-4a82-b212-0ebbd74a9a55	529.6887770000003	943.3669009999999	260.0	Inhibitory	Astrocytes	Inhibitory	Inhibitory	Inhibitory	Excitatory	Inhibitory	Inhibitory	Inhibitory	Inhibitory	Astrocytes
269bcaff-5aab-4ca6-b06f-cb20d19b294c	544.4543770000005	978.4678039999999	260.0	Excitatory	Excitatory	Excitatory	Inhibitory	Excitatory	Excitatory	Inhibitory	Inhibitory	unassigned	Excitatory	Excitatory
451ce972-8818-4a97-8fdd-52dea9f93cee	548.4390230000004	865.4095939999997	260.0	Inhibitory	Inhibitory	Inhibitory	Inhibitory	Inhibitory	Excitatory	Mature OD	Inhibitory	unassigned	Inhibitory	Inhibitory
475870bf-fca2-4749-8202-646d638664ce	550.4897680000004	839.3658500000001	260.0	Immature OD	Immature OD	Immature OD	Inhibitory	Immature OD	Excitatory	Inhibitory	Inhibitory	unassigned	Immature OD	Immature OD
f84ef0a2-67b1-4818-ad0d-7b7fd4ed2f4c	553.1511330000003	821.3997709999999	260.0	Endothelial	Mural	Mural	Mural	Mural	Mural	Mural	Mural	unassigned	Mural	Mural
995349c9-6d95-44b7-8d80-6afacec33b8d	550.3316040000004	815.405604	260.0	Astrocytes	Astrocytes	Astrocytes	Astrocytes	Astrocytes	Astrocytes	Endothelial	Mature OD	unassigned	Astrocytes	Astrocytes
c4a6a363-59a1-4f58-92f8-7848d26a531a	552.4164120000005	890.4933269999997	260.0	Excitatory	Inhibitory	Excitatory	Inhibitory	Excitatory	Excitatory	Excitatory	Inhibitory	unassigned	Excitatory	Excitatory
ed7b63fa-0eac-4a7c-a8a5-74ec9f72ae9b	572.3161750000004	846.0148049999998	260.0	Inhibitory	Inhibitory	Inhibitory	Inhibitory	Inhibitory	Excitatory	Excitatory	Inhibitory	unassigned	Excitatory	Inhibitory
2c0ac3bb-5739-41f0-a975-ee4ddd154c20	572.0871910000001	968.3620560000004	260.0	Astrocytes	Astrocytes	Astrocytes	Inhibitory	Astrocytes	Astrocytes	Immature OD	Mature OD	unassigned	Astrocytes	Astrocytes
57cb2a6d-de39-4ecd-911c-859aaf02bf7a	572.3733230000003	974.471411	260.0	Astrocytes	Astrocytes	Astrocytes	Inhibitory	Ependymal	Astrocytes	Mature OD	Mature OD	Mature OD	Mature OD	Astrocytes
9b68ea73-7a5c-4eae-8eb2-1040a634fe3e	580.0615710000002	813.8809030000002	260.0	Inhibitory	Inhibitory	Inhibitory	Inhibitory	Inhibitory	Excitatory	Inhibitory	Inhibitory	unassigned	Inhibitory	Inhibitory
7935cd25-87ff-46e9-b20c-428edf305bab	580.1372850000002	908.0676159999998	260.0	Inhibitory	Inhibitory	Inhibitory	Inhibitory	Excitatory	Excitatory	Excitatory	Inhibitory	unassigned	Excitatory	Excitatory
01503855-7d6b-4415-9bf7-146ea787fba9	586.7544340000004	875.6967219999997	260.0	Microglia	Mature OD	Microglia	Mature OD	Mature OD	Mature OD	Excitatory	Mature OD	Mature OD	Mature OD	Mature OD
0b9b3726-ddb7-43cf-8f82-86161916fb91	453.4984830000003	978.92004	260.0	Inhibitory	Inhibitory	Inhibitory	Inhibitory	Inhibitory	Excitatory	Inhibitory	Inhibitory	unassigned	Inhibitory	Inhibitory
0361f970-1428-4763-97be-1dfe558966bc	461.9630270000007	900.3727229999995	260.0	Immature OD	Immature OD	Immature OD	Inhibitory	Immature OD	Excitatory	Astrocytes	Inhibitory	unassigned	Immature OD	Immature OD
2bb58fab-7705-401f-ba53-f0dd553e9e09	468.6111040000005	979.2970639999999	260.0	Inhibitory	Inhibitory	Inhibitory	Inhibitory	Excitatory	Excitatory	Inhibitory	Inhibitory	Inhibitory	Excitatory	Inhibitory
6e8a72dd-a07f-4596-be11-b3ce57ef0240	483.8923700000005	824.2912000000001	260.0	Inhibitory	Inhibitory	Inhibitory	Inhibitory	Excitatory	Excitatory	Inhibitory	Inhibitory	unassigned	Inhibitory	Inhibitory
1fba7fb1-6a50-4f0e-a7b6-4fdaa35b40b7	579.1537890000004	925.866736	260.0	Inhibitory	Inhibitory	Inhibitory	Inhibitory	Inhibitory	Excitatory	Excitatory	Inhibitory	Inhibitory	Excitatory	Inhibitory
caf35000-5926-4455-980f-d137c70abf67	411.10343100000046	936.4276719999998	260.0	Inhibitory	Inhibitory	Inhibitory	Inhibitory	Inhibitory	Excitatory	Astrocytes	Inhibitory	Inhibitory	Excitatory	Inhibitory
0354c44a-51d3-4f65-a63e-19ca34ce2531	413.6527140000003	930.1638819999998	260.0	Inhibitory	Inhibitory	Inhibitory	Inhibitory	Inhibitory	Excitatory	Inhibitory	Inhibitory	Excitatory	Excitatory	Excitatory
70860d3f-0cfb-4f95-a19c-75bdcea9caed	521.3042870000004	882.6562950000002	260.0	Mature OD	Mature OD	Microglia	Mature OD	Mature OD	Mature OD	Inhibitory	Mature OD	Mature OD	Mature OD	Mature OD
16098c75-8cf6-4202-86ea-d2afdfcf712b	535.1571950000007	963.830293	260.0	Endothelial	Mural	Mural	Inhibitory	Mural	Mural	Endothelial	Endothelial	unassigned	Endothelial	Mural
78422879-f387-4917-af05-78e6bb94d028	562.2148290000005	853.4600869999999	260.0	Mature OD	Mature OD	Mature OD	Mature OD	Mature OD	Excitatory	Immature OD	Mature OD	Mature OD	Mature OD	Mature OD
a878fe2e-2f59-4b6d-a534-17ec7e61ad24	575.6799230000001	953.5271759999996	260.0	Inhibitory	Astrocytes	Astrocytes	Inhibitory	Inhibitory	Astrocytes	Immature OD	Inhibitory	unassigned	Astrocytes	Astrocytes
384c4d94-051e-40c2-9d98-52c3fa5f7369	407.79093500000045	824.8858990000003	260.0	Inhibitory	Inhibitory	Inhibitory	Inhibitory	Inhibitory	Excitatory	Inhibitory	Inhibitory	unassigned	Inhibitory	Inhibitory
33e7735b-3fbc-47eb-a7fb-79c95b056246	403.4961480000002	884.595315	260.0	Inhibitory	Inhibitory	Inhibitory	Inhibitory	Inhibitory	Excitatory	Inhibitory	Inhibitory	unassigned	Excitatory	Inhibitory
6d26a5b8-1818-44b5-b096-c56b5fd377b7	413.1461740000004	803.012217	260.0	Inhibitory	Inhibitory	Inhibitory	Inhibitory	Inhibitory	Excitatory	Inhibitory	Inhibitory	unassigned	Excitatory	Inhibitory
35420c13-8a10-4bd1-8853-5789b87af086	412.8816440000005	881.1633089999996	260.0	Mature OD	Mature OD	Mature OD	Mature OD	Mature OD	Mature OD	Inhibitory	Mature OD	Mature OD	Mature OD	Mature OD
ff383567-2d2d-41c3-ad23-5a5a7d73b545	504.5801800000004	934.2356310000005	260.0	Inhibitory	Inhibitory	Inhibitory	Inhibitory	Inhibitory	Excitatory	Excitatory	Inhibitory	Excitatory	Excitatory	Inhibitory
c67a10c4-9779-4a94-8631-ba69717ca573	405.01471200000015	1060.798256	260.0	Inhibitory	Inhibitory	Inhibitory	Inhibitory	Excitatory	Excitatory	Inhibitory	Inhibitory	unassigned	Excitatory	Inhibitory
f072637f-edb8-481c-a7f1-be720ce03703	402.808532	1168.312054	260.0	Mature OD	Mature OD	Mature OD	Mature OD	Mature OD	Mature OD	Inhibitory	Mature OD	Mature OD	Mature OD	Mature OD
47f3e7ae-45e9-4002-8b9f-24c486409a9d	408.6116700000007	1014.0174439999996	260.0	Endothelial	Mural	Mural	Inhibitory	Mural	Mural	Endothelial	Mural	unassigned	Mural	Mural
080b28b7-289a-44dc-b8b7-5886ce46d3d3	411.9406270000004	1085.5253759999996	260.0	Endothelial	Endothelial	Endothelial	Endothelial	Endothelial	Endothelial	Astrocytes	Endothelial	Endothelial	Endothelial	Endothelial
e7997855-ff30-4f28-8b7d-a3b72639241d	412.3704120000002	1044.8243579999998	260.0	Inhibitory	Inhibitory	Inhibitory	Inhibitory	Excitatory	Excitatory	Inhibitory	Inhibitory	unassigned	Excitatory	Inhibitory
6f7b9094-25a6-48db-902f-971ec90cc219	421.9794040000006	1178.8029880000004	260.0	Microglia	Mature OD	Mature OD	Mature OD	Mature OD	Endothelial	Inhibitory	Mature OD	Mature OD	Mature OD	Mature OD
5945e341-a91f-4ecc-b83b-29320076d0fb	435.4844070000004	1017.1126960000001	260.0	Inhibitory	Inhibitory	Inhibitory	Inhibitory	Inhibitory	Inhibitory	unassigned	Inhibitory	unassigned	Inhibitory	Inhibitory
146b5478-500d-4cca-bd2e-14b9980ae74b	436.29614600000014	1076.202022	260.0	Inhibitory	Inhibitory	Ependymal	Inhibitory	Inhibitory	Excitatory	Inhibitory	Inhibitory	unassigned	Inhibitory	Excitatory
03ebda58-6710-4f5a-9480-177c907109b4	440.38086200000043	1037.8594839999996	260.0	Astrocytes	Astrocytes	Astrocytes	Mature OD	Astrocytes	Astrocytes	Astrocytes	Mature OD	unassigned	Astrocytes	Astrocytes
0acd723b-f64b-4171-ba1e-82bcaf10d513	441.11174800000026	1175.1921229999998	260.0	Endothelial	Endothelial	Endothelial	Mature OD	Endothelial	Endothelial	Inhibitory	Endothelial	unassigned	Endothelial	Endothelial
04992f9b-d52b-44f8-8a9b-a5ae279cf4f5	453.74709600000006	1108.1957049999996	260.0	Inhibitory	Inhibitory	Inhibitory	Inhibitory	Inhibitory	Excitatory	Endothelial	Inhibitory	unassigned	Excitatory	Excitatory
b72546fe-aa5c-4307-b4e9-e47738d9b563	456.4961920000005	1045.2065539999999	260.0	Inhibitory	Inhibitory	Inhibitory	Inhibitory	Excitatory	Excitatory	Immature OD	Inhibitory	Inhibitory	Inhibitory	Inhibitory
e54f2885-246b-4fbf-8394-df1a7868b608	454.6112380000004	1077.4627460000002	260.0	Mature OD	Mature OD	Mature OD	Mature OD	Mature OD	Mature OD	Immature OD	Mature OD	Mature OD	Mature OD	Mature OD
c97cb26c-a412-413b-ac72-bf8554535fd0	463.8737560000004	1142.601764	260.0	Microglia	Endothelial	Endothelial	Microglia	Endothelial	Endothelial	Mature OD	Endothelial	unassigned	Endothelial	Endothelial
ec4a8453-2191-4591-a349-f69948ef4421	477.53532300000006	1015.9592030000003	260.0	Astrocytes	Astrocytes	Astrocytes	Inhibitory	Astrocytes	Astrocytes	Inhibitory	Inhibitory	unassigned	Astrocytes	Astrocytes
b7db177c-4ebf-48d9-b58f-99744c4586fe	473.22757000000047	1020.1452119999999	260.0	Immature OD	Immature OD	Immature OD	Inhibitory	Immature OD	Astrocytes	Inhibitory	Mature OD	unassigned	Immature OD	Immature OD
4209b328-8c32-4ea5-94bf-de304b6c355f	485.4084880000005	1095.8169990000001	260.0	Inhibitory	Inhibitory	Inhibitory	Inhibitory	Inhibitory	Excitatory	unassigned	Inhibitory	unassigned	Excitatory	Inhibitory
06e8a8e0-1f00-40e4-87cf-eea42f6c226b	490.05211300000065	1043.8042450000003	260.0	Astrocytes	Astrocytes	Astrocytes	Astrocytes	Astrocytes	Astrocytes	Inhibitory	Mature OD	unassigned	Astrocytes	Astrocytes
93d7fbb0-5268-4769-8999-0aa870625ccc	490.0758050000004	1075.6198570000001	260.0	Immature OD	Immature OD	Immature OD	Immature OD	Immature OD	Astrocytes	Immature OD	Immature OD	unassigned	Immature OD	Immature OD
2e7eb727-b4d6-45ea-9c09-a6a9c74fa598	495.1166030000004	1032.834065	260.0	Astrocytes	Astrocytes	Astrocytes	Astrocytes	Astrocytes	Astrocytes	Mural	Endothelial	unassigned	Astrocytes	Astrocytes
bf49bc4f-79f5-45cf-aff7-fdd160a3397c	501.3429630000005	1124.4433089999998	260.0	Astrocytes	Astrocytes	Astrocytes	Inhibitory	Astrocytes	Astrocytes	Inhibitory	Astrocytes	Astrocytes	Astrocytes	Astrocytes
b10c4909-548c-479c-a45e-3576cbb8d63e	507.22649700000056	1054.307464	260.0	Mature OD	Mature OD	Microglia	Mature OD	Mature OD	Mature OD	Mural	Mature OD	Mature OD	Mature OD	Mature OD
0f33f138-b83c-41ad-b31f-3a205e09255b	508.99065400000063	1139.6084909999995	260.0	Inhibitory	Inhibitory	Inhibitory	Inhibitory	Inhibitory	Excitatory	Excitatory	Inhibitory	unassigned	Excitatory	Inhibitory
c650fd1d-8613-4814-9d4d-8e2ab6456286	510.07315000000017	1159.3171939999997	260.0	Immature OD	Immature OD	Immature OD	Mature OD	Immature OD	Immature OD	Excitatory	Immature OD	unassigned	Immature OD	Immature OD
534d4697-830e-498c-9cb6-40a042eceee8	516.1976610000006	1091.783421	260.0	Inhibitory	Inhibitory	Inhibitory	Inhibitory	Inhibitory	Excitatory	Astrocytes	Inhibitory	unassigned	Excitatory	Inhibitory
1e8ece84-cdb4-44ca-a762-95117e44a6d1	528.1978270000004	1018.4808009999997	260.0	Inhibitory	Inhibitory	Inhibitory	Inhibitory	Inhibitory	Excitatory	Astrocytes	Inhibitory	unassigned	Excitatory	Inhibitory
07b5dde2-6dce-4586-b50c-9bd10bdbe25a	528.5834600000003	1071.9967159999997	260.0	Inhibitory	Inhibitory	Inhibitory	Inhibitory	Inhibitory	Excitatory	Inhibitory	Inhibitory	unassigned	Excitatory	Inhibitory
bac60065-85c5-46bd-ba2a-40373e4b9bcc	530.7550380000002	1165.8112049999995	260.0	Mature OD	Mature OD	Mature OD	Mature OD	Mature OD	Astrocytes	Inhibitory	Mature OD	Mature OD	Mature OD	Mature OD
857f1c44-d9a3-4dd5-8eda-2421a3c9bb85	534.6490930000004	1106.364396	260.0	Inhibitory	Inhibitory	Inhibitory	Inhibitory	Inhibitory	Inhibitory	Excitatory	Inhibitory	unassigned	Inhibitory	Inhibitory
d305d3f4-488f-474c-acb6-b34d7cd77b4e	547.7941640000004	1094.0061920000003	260.0	Endothelial	Endothelial	Endothelial	Inhibitory	Endothelial	Excitatory	Excitatory	Inhibitory	Inhibitory	Endothelial	Endothelial
50e3acf3-ad2f-4c70-83b6-95b72c9a1c74	544.0829910000002	1120.2091179999998	260.0	Mature OD	Mature OD	Mature OD	Mature OD	Mature OD	Astrocytes	Inhibitory	Mature OD	Mature OD	Mature OD	Mature OD
ec149c9b-3ca8-411d-ba5a-2fcce51936e7	545.0479680000003	1142.2240979999997	260.0	Endothelial	Mural	Mural	Mature OD	Mural	Endothelial	Mature OD	Mural	Mature OD	Mature OD	Endothelial
f7835bc1-b7aa-4b62-a80e-ac1ae4725186	552.7129860000005	1063.3695740000003	260.0	Inhibitory	Inhibitory	Inhibitory	Inhibitory	Excitatory	Excitatory	Inhibitory	Inhibitory	unassigned	Excitatory	Inhibitory
bdefe145-16a5-47c4-8d6f-9ad57d9b50e5	554.2356	1071.5698189999998	260.0	Inhibitory	Inhibitory	Excitatory	Inhibitory	Excitatory	Excitatory	Inhibitory	Inhibitory	unassigned	Inhibitory	Excitatory
6ecc71ed-5f34-4ef3-b47e-7963757f01ce	565.9450890000003	1175.8270589999997	260.0	Mature OD	Mature OD	Mature OD	Mature OD	Mature OD	Ependymal	Astrocytes	Mature OD	Mature OD	Mature OD	Mature OD
3edcf25c-a25a-48dd-9122-16054417dcec	573.4728940000005	1178.6543420000003	260.0	Mature OD	Mature OD	Mature OD	Mature OD	Mature OD	Mature OD	Excitatory	Mature OD	Mature OD	Mature OD	Mature OD
dc519d91-1619-4157-a112-346ca5105787	576.6760760000002	1081.8331359999997	260.0	Inhibitory	Inhibitory	Inhibitory	Inhibitory	Excitatory	Excitatory	Inhibitory	Inhibitory	unassigned	Inhibitory	Inhibitory
579d27ac-e67d-4bc5-ae5b-6166b3032f15	588.1006010000006	1011.8026609999997	260.0	Astrocytes	Astrocytes	Astrocytes	Immature OD	Ependymal	Ependymal	Excitatory	Ependymal	unassigned	Astrocytes	Astrocytes
31a341d1-9ea2-40e3-852c-4dc32e9bff59	425.95312600000034	1115.494769	260.0	Mature OD	Mature OD	Mature OD	Mature OD	Mature OD	Mature OD	Inhibitory	Mature OD	Mature OD	Mature OD	Mature OD
0c140c42-da50-4948-b574-7052b24c9edf	427.83842200000026	1034.1530409999996	260.0	Microglia	Microglia	Microglia	Microglia	Microglia	Microglia	Excitatory	Microglia	unassigned	Microglia	Microglia
353c7d0c-86d9-4b82-a005-034bd9c97f30	451.9362240000005	1173.6138990000004	260.0	Mature OD	Mature OD	Microglia	Mature OD	Mature OD	Ependymal	Immature OD	Mature OD	Mature OD	Mature OD	Mature OD
63b01265-8c6b-4f14-a31a-e027ea3cc026	527.2522810000005	1048.2203530000002	260.0	Inhibitory	Inhibitory	Inhibitory	Inhibitory	Inhibitory	Excitatory	Inhibitory	Inhibitory	Excitatory	Excitatory	Inhibitory
095fb76b-ef8d-4440-aef6-ca3d6a9fd3ee	568.5117570000002	1142.571254	260.0	Inhibitory	Inhibitory	Inhibitory	Mature OD	Inhibitory	Inhibitory	Immature OD	Inhibitory	Inhibitory	Inhibitory	Astrocytes
ea95f1ca-9e8a-43ac-bc14-620052b9449d	569.2036840000005	1085.5543339999995	260.0	Inhibitory	Inhibitory	Inhibitory	Inhibitory	Inhibitory	Excitatory	Inhibitory	Inhibitory	unassigned	Inhibitory	Inhibitory
d126b225-126e-44a4-9a5c-c592b6a809fb	408.53034600000046	1077.0492749999999	260.0	Inhibitory	Inhibitory	Ependymal	Inhibitory	Inhibitory	Inhibitory	Inhibitory	Inhibitory	unassigned	Inhibitory	Inhibitory
2481e66b-50f7-4ec7-a24c-4a51c8a4b0a8	419.97124200000053	1137.774656	260.0	Astrocytes	Astrocytes	Astrocytes	Mature OD	Astrocytes	Ependymal	Inhibitory	Mature OD	Mature OD	Astrocytes	Astrocytes
37e242e4-e96a-4b43-95a7-e62a937e39f0	469.01760500000046	1066.8207880000004	260.0	Inhibitory	Inhibitory	Inhibitory	Inhibitory	Inhibitory	Inhibitory	Inhibitory	Inhibitory	Inhibitory	Inhibitory	Inhibitory
140871b9-a47a-449e-9896-73974ba3c08d	541.5258660000004	1160.0425909999994	260.0	Mature OD	Mature OD	Mature OD	Mature OD	Mature OD	Ependymal	Inhibitory	Mature OD	Mature OD	Mature OD	Mature OD
5a289932-95cf-4420-aa4a-af49afce93ca	417.5240560000002	1014.0161429999998	260.0	Inhibitory	Inhibitory	Inhibitory	Inhibitory	Excitatory	Excitatory	Excitatory	Inhibitory	unassigned	Inhibitory	Inhibitory
69d623c4-9feb-47c6-b3fa-6de6c7579b9b	453.09006400000044	1028.2382499999999	260.0	Excitatory	Inhibitory	Ependymal	Inhibitory	Excitatory	Excitatory	Immature OD	Inhibitory	unassigned	Excitatory	Inhibitory
0e7c1dbe-9225-4b27-92c8-89868d4158e9	481.6128540000004	1178.2766490000004	260.0	Mature OD	Mature OD	Mature OD	Mature OD	Mature OD	Excitatory	Inhibitory	Mature OD	Mature OD	Mature OD	Mature OD
466ebda6-fde9-45c8-bc01-9311756609ad	491.01522300000033	1175.1877049999998	260.0	Mature OD	Mature OD	Mature OD	Mature OD	Mature OD	Mature OD	Immature OD	Mature OD	Mature OD	Mature OD	Mature OD
4428f2e3-4315-462f-afef-47829a45b3dd	526.9967300000003	1039.7169079999999	260.0	Inhibitory	Inhibitory	Inhibitory	Inhibitory	Inhibitory	Excitatory	Inhibitory	Inhibitory	unassigned	Excitatory	Inhibitory
ce73d2c6-4558-48f8-8b9d-bba900616f26	573.488566	1118.7830719999997	260.0	Inhibitory	Inhibitory	Inhibitory	Inhibitory	Inhibitory	Excitatory	Inhibitory	Inhibitory	Excitatory	Excitatory	Inhibitory
43b9fc4b-7376-4e07-9c28-2a615a1c7d6a	577.6481350000004	1051.3221819999999	260.0	Inhibitory	Astrocytes	Ependymal	Inhibitory	Excitatory	Excitatory	Immature OD	Inhibitory	unassigned	Excitatory	Astrocytes
db82b602-83c4-46e7-9dd6-2339f7851251	410.34439500000053	1237.5886299999997	260.0	Mature OD	Mature OD	Mature OD	Mature OD	Mature OD	Excitatory	Astrocytes	Mature OD	Mature OD	Mature OD	Mature OD
44f68385-b812-4e7a-b96c-311c6e156f3d	420.4828940000002	1239.8126579999998	260.0	Mature OD	Mature OD	Mature OD	Mature OD	Mature OD	Mural	Excitatory	Mature OD	Mature OD	Mature OD	Mature OD
1570c5bd-eb61-44ae-8249-cbba4a9bcfa8	429.6460530000004	1291.6006240000002	260.0	Mature OD	Mature OD	Mature OD	Mature OD	Mature OD	Mature OD	Inhibitory	Mature OD	Mature OD	Mature OD	Mature OD
956846dd-9cad-4c23-906f-b69782678784	437.5732270000003	1359.72415	260.0	Mature OD	Mature OD	Mature OD	Mature OD	Mature OD	Astrocytes	Astrocytes	Mature OD	Mature OD	Mature OD	Mature OD
3ab87052-6d17-4a45-ae19-3fadffd1d9be	443.5800710000003	1248.7422850000003	260.0	Microglia	Microglia	Microglia	Microglia	Microglia	Astrocytes	Astrocytes	Mature OD	Mature OD	Mature OD	Astrocytes
b99d5905-495a-4cbb-bd58-41c422b43e1b	448.98134400000026	1257.7993339999998	260.0	Astrocytes	Astrocytes	Astrocytes	Astrocytes	Astrocytes	Ependymal	Inhibitory	Mature OD	unassigned	Astrocytes	Astrocytes
ced73e50-b45c-4a2b-808d-418f7c6ca07c	454.46752800000013	1361.517433	260.0	Mature OD	Mature OD	Mature OD	Mature OD	Mature OD	Astrocytes	Astrocytes	Mature OD	Mature OD	Mature OD	Mature OD
e66fe32c-c997-43bb-a4cc-3a6d2cde002e	458.9119410000003	1339.921872	260.0	Mature OD	Mural	Mural	Mature OD	Mature OD	Endothelial	unassigned	Mature OD	Mature OD	Mature OD	Endothelial
d0fe9dc8-973e-40ff-8c78-d75026387514	462.2854910000001	1316.9310200000004	260.0	Mature OD	Mature OD	Mature OD	Mature OD	Mature OD	Endothelial	Astrocytes	Mature OD	Mature OD	Mature OD	Mature OD
25f279e7-57c8-4dce-99fa-f0176d1885cf	465.60336700000016	1230.6111530000003	260.0	Mature OD	Mature OD	Mature OD	Mature OD	Mature OD	Astrocytes	Inhibitory	Mature OD	Mature OD	Mature OD	Mature OD
b0f3cb4a-2aab-4895-953b-61a657ab9b83	480.548264	1275.3829909999995	260.0	Mature OD	Mature OD	Mature OD	Mature OD	Mature OD	Mature OD	Inhibitory	Mature OD	Mature OD	Mature OD	Mature OD
325383db-ccb5-4ae9-842b-00edc2df6c45	482.38015200000063	1387.8186070000002	260.0	Mature OD	Mature OD	Mature OD	Mature OD	Mature OD	Mature OD	Astrocytes	Mature OD	Mature OD	Mature OD	Mature OD
0e9e5c77-e641-4226-ba59-03509afda3bc	488.9491850000004	1234.4493509999998	260.0	Mature OD	Mature OD	Mature OD	Mature OD	Mature OD	Ependymal	Mural	Mature OD	Mature OD	Mature OD	Mature OD
15356ace-628c-49de-bc9d-8816a5d5ec7c	494.45167600000013	1262.2796939999998	260.0	Mature OD	Mature OD	Mature OD	Mature OD	Mature OD	Mature OD	Inhibitory	Mature OD	Mature OD	Mature OD	Mature OD
3085105f-551c-4512-a825-886e6c10672d	494.0981490000004	1313.8399659999995	260.0	Mature OD	Mature OD	Mature OD	Mature OD	Mature OD	Mature OD	Excitatory	Mature OD	Mature OD	Mature OD	Mature OD
6db3ea5f-83ca-454b-a542-8b18fb82a07c	497.04039500000044	1359.1923860000002	260.0	Microglia	Mature OD	Mature OD	Microglia	Mature OD	Endothelial	Inhibitory	Mature OD	Mature OD	Mature OD	Mature OD
606d3275-730d-4a4d-a60e-1cb19a8118fc	511.65961400000015	1294.239897	260.0	Mature OD	Mature OD	Mature OD	Mature OD	Mature OD	Ependymal	Inhibitory	Mature OD	Mature OD	Mature OD	Mature OD
dc7d8780-db31-4118-bac5-733b79f0f0a2	518.5971980000004	1349.1329920000003	260.0	Mature OD	Mature OD	Mature OD	Mature OD	Mature OD	Astrocytes	Immature OD	Mature OD	Mature OD	Mature OD	Mature OD
c57175be-e011-479a-b106-9e5f9704b2bb	521.9799370000001	1245.848426	260.0	Mature OD	Mature OD	Mature OD	Mature OD	Mature OD	Mature OD	Inhibitory	Mature OD	Mature OD	Mature OD	Mature OD
185b7191-57f8-4b15-94bd-3b945407b2a6	546.076814	1335.7384460000003	260.0	Mature OD	Mature OD	Mature OD	Mature OD	Mature OD	Mature OD	Inhibitory	Mature OD	Mature OD	Mature OD	Mature OD
a13702ef-908c-4416-9185-e8fbd4d1830c	558.3355390000002	1326.7257229999996	260.0	Mature OD	Mature OD	Mature OD	Mature OD	Mature OD	Endothelial	Inhibitory	Mature OD	Mature OD	Mature OD	Mature OD
95f1beb8-5cc0-496a-88f4-1d637fa1d250	568.4721970000005	1374.1628170000004	260.0	Mature OD	Mature OD	Mature OD	Mature OD	Mature OD	Mature OD	Astrocytes	Mature OD	Mature OD	Mature OD	Mature OD
71a31ced-1e3a-4f5a-8a56-be4de8a76b33	572.0713890000002	1305.061068	260.0	Mature OD	Mature OD	Mature OD	Mature OD	Mature OD	Mature OD	Excitatory	Mature OD	Mature OD	Mature OD	Mature OD
8dec349d-cb52-4c50-b491-050535b92c63	575.5837050000005	1286.7551689999996	260.0	Mature OD	Mature OD	Mature OD	Mature OD	Mature OD	Microglia	Mature OD	Mature OD	Mature OD	Mature OD	Mature OD
7c2d8675-00c3-46a0-98c3-19c3ba70de4d	574.3793720000003	1279.4899249999999	260.0	Mature OD	Mature OD	Mature OD	Mature OD	Mature OD	Mature OD	Immature OD	Mature OD	Mature OD	Mature OD	Mature OD
355dd43d-b940-4286-9468-6f42c8d3548f	581.9636130000004	1238.121119	260.0	Mature OD	Mature OD	Mural	Mature OD	Mature OD	Endothelial	Excitatory	Mature OD	Mature OD	Mature OD	Endothelial
c277c856-424c-4227-a6ca-37969512fc90	583.8586110000006	1211.2646869999999	260.0	Mature OD	Mature OD	Mural	Inhibitory	Mature OD	Endothelial	Inhibitory	Mature OD	Mature OD	Mature OD	Mature OD
9284f14e-0c2e-4eb2-ae05-fda75534cdb2	433.3931290000005	1247.2947210000002	260.0	Mature OD	Mature OD	Mature OD	Mature OD	Mature OD	Ependymal	Mature OD	Mature OD	Mature OD	Mature OD	Mature OD
8d0458a6-79da-4f50-91df-c7a84b3ef98f	541.3244990000003	1360.2322640000002	260.0	Immature OD	Immature OD	Immature OD	Mature OD	Immature OD	Immature OD	Inhibitory	Immature OD	unassigned	Immature OD	Immature OD
c21d801a-954d-4cc3-8b9a-76383d0ba62c	553.7454930000004	1368.7053310000001	260.0	Mature OD	Mature OD	Mature OD	Mature OD	Mature OD	Mature OD	Immature OD	Mature OD	Mature OD	Mature OD	Mature OD
cde75d6f-af6e-44ba-ba39-3f07ded1cf43	436.32900500000005	1275.0717339999997	260.0	Mature OD	Mature OD	Mature OD	Mature OD	Mature OD	Ependymal	Endothelial	Mature OD	Mature OD	Mature OD	Mature OD
64848562-3c6b-4391-8deb-0e3270fa3fea	437.44654200000014	1303.4972880000005	260.0	Mature OD	Mature OD	Mature OD	Mature OD	Mature OD	Mature OD	Excitatory	Mature OD	Mature OD	Mature OD	Mature OD
b8e17181-040d-41c3-8f1c-b361a93ca48e	481.44108300000016	1218.7738789999999	260.0	Mature OD	Mature OD	Mature OD	Mature OD	Mature OD	Ependymal	Inhibitory	Mature OD	Mature OD	Mature OD	Mature OD
df9bcbd7-eb98-4b7f-9a6d-7d84b8dcd67e	533.4741400000003	1206.9833469999999	260.0	Mature OD	Mature OD	Mature OD	Mature OD	Mature OD	Mature OD	Immature OD	Mature OD	Mature OD	Mature OD	Mature OD
203d03cb-5d32-4c50-8c63-5b9fefae963a	553.5047770000006	1343.8109759999998	260.0	Mature OD	Mature OD	Mature OD	Mature OD	Mature OD	Mature OD	Excitatory	Mature OD	Mature OD	Mature OD	Mature OD
2918f207-e03b-4f93-a9ac-c17e74453991	403.94277000000056	1363.0216540000001	260.0	Mature OD	Mature OD	Mature OD	Mature OD	Mature OD	Mature OD	Inhibitory	Mature OD	Mature OD	Mature OD	Mature OD
9bb809ba-03fb-425f-aa5e-5fef80675271	475.76113600000053	1335.4491549999998	260.0	Mature OD	Microglia	Mural	Mature OD	Mature OD	Endothelial	Mural	Mature OD	Mature OD	Mature OD	Mature OD
e213335b-fb9a-4584-8e63-3dd33a8a5801	453.89653600000065	1251.836099	260.0	Mature OD	Mature OD	Mural	Mature OD	Mature OD	Ependymal	Immature OD	Mature OD	Mature OD	Mature OD	Mature OD
4e958556-217f-4a25-bbf1-444e4f4f1abe	483.07159000000047	1342.0676670000003	260.0	Microglia	Microglia	Microglia	Inhibitory	Microglia	Microglia	Excitatory	Microglia	Mature OD	Microglia	Microglia
2a1c2f2a-98e3-421c-b7ca-a0fc14da9163	586.6316200000006	1383.1246569999998	260.0	Mature OD	Mature OD	Mature OD	Mature OD	Mature OD	Mature OD	Inhibitory	Mature OD	Mature OD	Mature OD	Mature OD
2b4f57cf-20e3-44e8-ae89-bef41da26be6	401.57766600000014	1478.1458189999998	260.0	Mature OD	Mature OD	Mature OD	Mature OD	Mature OD	Mature OD	Excitatory	Mature OD	Mature OD	Mature OD	Mature OD
8bb5b39c-61ff-444f-9f5f-eb243187bef7	415.2556290000002	1545.9408569999996	260.0	Excitatory	Excitatory	Excitatory	Inhibitory	Excitatory	Excitatory	Excitatory	Inhibitory	unassigned	Excitatory	Excitatory
058c8cf3-05b4-44eb-a644-50a71817f0e4	432.3519970000002	1429.4325869999998	260.0	Mature OD	Mature OD	Mature OD	Mature OD	Mature OD	Mature OD	Immature OD	Mature OD	Mature OD	Mature OD	Mature OD
9c69e790-421b-4fcf-a0bb-819170b423fc	430.87228600000026	1558.299782	260.0	Excitatory	Excitatory	Excitatory	Excitatory	Excitatory	Excitatory	Inhibitory	Excitatory	Excitatory	Excitatory	Excitatory
3ac58bac-7390-46f9-baac-de2333a3b8c0	429.9808560000006	1587.2120189999996	260.0	Inhibitory	Astrocytes	Inhibitory	Inhibitory	Inhibitory	Excitatory	Inhibitory	Inhibitory	unassigned	Inhibitory	Inhibitory
aaaa96be-ac62-4a35-9fe8-2117298e5370	432.74762100000044	1505.1355979999998	260.0	Mature OD	Mature OD	Mature OD	Mature OD	Mature OD	Mature OD	Immature OD	Mature OD	Mature OD	Mature OD	Mature OD
23be4322-7764-4d93-b190-9eb4459f42d1	435.7231110000007	1411.6839009999999	260.0	Mature OD	Mature OD	Microglia	Mature OD	Mature OD	Mature OD	Mature OD	Mature OD	Mature OD	Mature OD	Mature OD
963042fb-e35f-45fc-8e5f-a2d2a41f15b7	436.8262150000005	1453.574403	260.0	Immature OD	Immature OD	Immature OD	Mature OD	Immature OD	Immature OD	Immature OD	Mature OD	unassigned	Mature OD	Immature OD
6ec970ec-96a8-48af-9879-fd4368f01f05	449.1231740000003	1557.183946	260.0	Excitatory	Excitatory	Excitatory	Inhibitory	Excitatory	Excitatory	Excitatory	Excitatory	Excitatory	Excitatory	Excitatory
65838f85-5053-49f3-8bb7-419396119fc9	447.80097600000045	1455.2665920000004	260.0	Immature OD	Mature OD	Mature OD	Mature OD	Mature OD	Ependymal	Astrocytes	Mature OD	Mature OD	Mature OD	Mature OD
3115c859-48b3-4724-9ce4-da83a1f097cc	449.0297930000006	1519.5903250000001	260.0	Excitatory	Excitatory	Excitatory	Inhibitory	Excitatory	Excitatory	Inhibitory	Excitatory	Excitatory	Excitatory	Excitatory
81112ecf-c24d-4111-9d89-a887f89fd41d	452.0894410000001	1585.79601	260.0	Inhibitory	Inhibitory	Inhibitory	Inhibitory	Inhibitory	Inhibitory	Inhibitory	Inhibitory	unassigned	Inhibitory	Inhibitory
adf3d037-246a-4424-9ca7-394659371396	459.88131800000065	1507.7971450000005	260.0	Inhibitory	Inhibitory	Inhibitory	Inhibitory	Inhibitory	Inhibitory	Immature OD	Inhibitory	Inhibitory	Inhibitory	Inhibitory
09834ce1-fff0-41c5-9cc7-d60efa6517a8	475.7483950000005	1494.7925200000004	260.0	Mature OD	Mature OD	Mature OD	Mature OD	Mature OD	Astrocytes	Inhibitory	Mature OD	Mature OD	Mature OD	Mature OD
871663d7-eea9-4234-8a83-3eb671877f87	480.0496640000001	1524.658085	260.0	Endothelial	Endothelial	Endothelial	Inhibitory	Endothelial	Endothelial	Mural	Endothelial	unassigned	Endothelial	Endothelial
377b0dfb-44cf-4a8e-b41a-da09d730c66a	485.4885280000003	1466.2615689999998	260.0	Mature OD	Mature OD	Mature OD	Mature OD	Mature OD	Mature OD	Excitatory	Mature OD	Mature OD	Mature OD	Mature OD
b6462d18-7c93-4076-a692-0b578dcadba1	493.19902500000035	1510.1977820000002	260.0	Mature OD	Mature OD	Mature OD	Mature OD	Mature OD	Ependymal	Inhibitory	Mature OD	Mature OD	Mature OD	Mature OD
0d417579-36fe-4162-bb59-1be968425d33	498.51206500000035	1575.2263490000005	260.0	Inhibitory	Inhibitory	Inhibitory	Inhibitory	Inhibitory	Excitatory	Inhibitory	Inhibitory	unassigned	Inhibitory	Inhibitory
8cbc3bc0-db58-4ede-b83e-7e09725adc60	500.5412770000007	1487.2171250000001	260.0	Mature OD	Mature OD	Mature OD	Mature OD	Mature OD	Mature OD	Inhibitory	Mature OD	Mature OD	Mature OD	Mature OD
8d3500aa-1a9a-4914-8d66-f17b34c5bf28	532.9387660000002	1586.093495	260.0	Astrocytes	Astrocytes	Astrocytes	Mature OD	Astrocytes	Astrocytes	Astrocytes	Mature OD	unassigned	Astrocytes	Astrocytes
1d586f88-a3e5-411f-b292-cf5f94d9100e	533.7334920000003	1460.7190890000002	260.0	Mature OD	Mature OD	Mature OD	Mature OD	Mature OD	Excitatory	Inhibitory	Mature OD	Mature OD	Mature OD	Mature OD
c34e74ed-47d9-4894-b781-cd2a0998763f	551.2280840000003	1434.4560769999994	260.0	Mature OD	Mature OD	Mature OD	Mature OD	Mature OD	Astrocytes	Inhibitory	Mature OD	Mature OD	Mature OD	Mature OD
afd0e9b1-857c-4b90-a504-ead180b43d63	560.0958510000005	1517.853807	260.0	Inhibitory	Excitatory	Inhibitory	Inhibitory	Excitatory	Excitatory	Excitatory	Inhibitory	Inhibitory	Excitatory	Excitatory
934429cd-5364-41d3-9b55-910756d14caf	564.3248240000003	1541.658528	260.0	Excitatory	Excitatory	Excitatory	Excitatory	Excitatory	Excitatory	Inhibitory	Inhibitory	Excitatory	Excitatory	Excitatory
858cd0c5-d78b-4d47-a45a-818400a3d76a	568.7042850000003	1553.3007479999997	260.0	Inhibitory	Inhibitory	Inhibitory	Inhibitory	Inhibitory	Excitatory	Excitatory	Inhibitory	unassigned	Excitatory	Inhibitory
bc375119-89eb-486c-a70c-698270e547a7	568.7717650000004	1430.849953	260.0	Mature OD	Mature OD	Mature OD	Mature OD	Mature OD	Excitatory	Excitatory	Mature OD	Mature OD	Mature OD	Mature OD
221649ac-3925-4da1-9bb9-3063972303fd	578.9391310000005	1409.1348950000001	260.0	Mature OD	Mature OD	Mature OD	Mature OD	Mature OD	Mature OD	Excitatory	Mature OD	Mature OD	Mature OD	Mature OD
3f509c55-5355-43e6-8273-52451b7c9422	579.5556750000001	1522.551707	260.0	Astrocytes	Astrocytes	Astrocytes	Mature OD	Astrocytes	Astrocytes	Endothelial	Astrocytes	Astrocytes	Astrocytes	Astrocytes
81a96d44-2761-4d2e-a896-2ec477dd051f	448.05766500000027	1578.1046240000005	260.0	Inhibitory	Astrocytes	Astrocytes	Inhibitory	Inhibitory	Astrocytes	Inhibitory	Inhibitory	unassigned	Inhibitory	Astrocytes
ddda525c-e30e-402c-8870-6c1e3aafe783	470.52929900000026	1552.3658450000003	260.0	Inhibitory	Inhibitory	Inhibitory	Inhibitory	Inhibitory	Excitatory	Inhibitory	Inhibitory	unassigned	Inhibitory	Inhibitory
490f55b2-72ed-453f-a329-0927387f0dce	475.46325600000046	1440.685336	260.0	Mature OD	Mature OD	Mature OD	Mature OD	Mature OD	Endothelial	Inhibitory	Mature OD	Mature OD	Mature OD	Mature OD
77a88018-e172-48fe-92aa-cec2584d8705	493.56846600000017	1438.5105259999996	260.0	Microglia	Mature OD	Microglia	Mature OD	Mature OD	Mural	Excitatory	Mature OD	Mature OD	Mature OD	Mature OD
f7c64082-5165-4643-afe1-96330d4d7300	502.81803100000025	1542.9342049999996	260.0	Inhibitory	Inhibitory	Inhibitory	Inhibitory	Inhibitory	Excitatory	Astrocytes	Inhibitory	unassigned	Excitatory	Inhibitory
e98083b2-b1cc-4e7e-9bac-b147fe421e86	411.46609700000045	1528.6226740000002	260.0	Inhibitory	Inhibitory	Inhibitory	Inhibitory	Inhibitory	Inhibitory	Astrocytes	Inhibitory	Inhibitory	Inhibitory	Inhibitory
879f1e55-c2db-4e54-b3ea-0843ff592108	412.70044300000063	1515.1295950000003	260.0	Inhibitory	Inhibitory	Ependymal	Inhibitory	Excitatory	Excitatory	Inhibitory	Inhibitory	unassigned	Astrocytes	Excitatory
94bef0ab-4bdf-4159-bc40-51ef9a8f28eb	415.1714420000003	1478.7343839999994	260.0	Mature OD	Mature OD	Mature OD	Mature OD	Mature OD	Excitatory	Inhibitory	Mature OD	Mature OD	Mature OD	Mature OD
a3c08ff4-1f50-4975-be51-9fd6beb87507	426.6023100000002	1478.9309670000002	260.0	Mature OD	Mature OD	Mature OD	Mature OD	Mature OD	Mature OD	Immature OD	Mature OD	Mature OD	Mature OD	Mature OD
61024314-6903-4f9a-b58f-69f8878b186a	468.8970930000005	1575.9439830000001	260.0	Inhibitory	Inhibitory	Inhibitory	Inhibitory	Inhibitory	Excitatory	Inhibitory	Inhibitory	unassigned	Inhibitory	Excitatory
fed765aa-0d3b-476f-b3f3-73b654cc9c71	482.9475930000003	1536.2635530000002	260.0	Astrocytes	Astrocytes	Astrocytes	Inhibitory	Astrocytes	Astrocytes	unassigned	Mature OD	Astrocytes	Astrocytes	Astrocytes
81da54d5-fac6-4fd5-a0d0-a86a1972b30b	488.9903390000004	1544.955685	260.0	Astrocytes	Astrocytes	Astrocytes	Inhibitory	Astrocytes	Astrocytes	Astrocytes	Astrocytes	unassigned	Astrocytes	Astrocytes
404f2cc3-f680-47be-b14d-239e18debd4b	509.8037410000002	1487.8466659999995	260.0	Mature OD	Mature OD	Mature OD	Mature OD	Mature OD	Mature OD	Astrocytes	Mature OD	Mature OD	Mature OD	Mature OD
e13fe2d4-0653-4e30-9ee2-77dd25cc8cc6	506.8665410000003	1589.4521889999996	260.0	Astrocytes	Astrocytes	Astrocytes	Inhibitory	Astrocytes	Astrocytes	Inhibitory	Astrocytes	Astrocytes	Astrocytes	Astrocytes
bdea3bc5-4609-45f8-8b8c-64c8520b354a	452.7876310000006	1529.4507329999997	260.0	Astrocytes	Astrocytes	Astrocytes	Mature OD	Astrocytes	Astrocytes	Inhibitory	Mature OD	unassigned	Astrocytes	Astrocytes
db3c5064-f00e-4e2b-87fa-d01e4a2d7ae1	518.4922300000003	1544.5381310000002	260.0	Microglia	Microglia	Microglia	Microglia	Microglia	Excitatory	Mature OD	Microglia	unassigned	Mural	Microglia
06d5f55a-1a83-4e5a-a46e-9888d9e5126d	571.8698900000004	1498.8137929999998	260.0	Microglia	Microglia	Microglia	Mature OD	Microglia	Ependymal	Excitatory	Microglia	Mature OD	Mature OD	Microglia
864e7106-fdc6-47db-af7a-5870e4ff3024	404.0260560000006	1705.2023710000003	260.0	Inhibitory	Inhibitory	Inhibitory	Inhibitory	Inhibitory	Excitatory	Inhibitory	Inhibitory	unassigned	Inhibitory	Inhibitory
a9384a58-9c14-4675-9135-44419018a5a5	412.6700850000002	1718.0686180000002	260.0	Excitatory	Inhibitory	Inhibitory	Inhibitory	Excitatory	Excitatory	Inhibitory	Inhibitory	Inhibitory	Inhibitory	Inhibitory
414e1759-01a6-4005-9200-e781d023106d	416.62144200000057	1755.2549829999998	260.0	Excitatory	Inhibitory	Inhibitory	Inhibitory	Excitatory	Excitatory	Inhibitory	Inhibitory	unassigned	Inhibitory	Excitatory
a2cfedab-b346-43d0-8b04-9f40e105d537	420.5209220000006	1651.9396539999998	260.0	Inhibitory	Inhibitory	Inhibitory	Inhibitory	Inhibitory	Inhibitory	Excitatory	Inhibitory	Inhibitory	Inhibitory	Inhibitory
d32a068c-aa28-48eb-9d27-34b031c026b7	417.7463840000005	1732.4244990000007	260.0	Inhibitory	Inhibitory	Inhibitory	Inhibitory	Inhibitory	Excitatory	Inhibitory	Inhibitory	Inhibitory	Excitatory	Inhibitory
c6557781-f7ee-41c2-876d-103a256c8ab1	421.3469140000002	1604.3942150000003	260.0	Excitatory	Inhibitory	Excitatory	Inhibitory	Excitatory	Excitatory	Inhibitory	Inhibitory	unassigned	Excitatory	Inhibitory
95bf5a7f-d839-4f9d-90c2-80e5e92d6e39	427.5235810000004	1763.1581569999998	260.0	Inhibitory	Inhibitory	Inhibitory	Inhibitory	Inhibitory	Excitatory	Excitatory	Inhibitory	unassigned	Inhibitory	Inhibitory
34f9d347-6c31-4ced-8346-b50c5b924bf5	430.87569900000017	1628.393505	260.0	Inhibitory	Inhibitory	Inhibitory	Inhibitory	Inhibitory	Excitatory	Excitatory	Inhibitory	Inhibitory	Inhibitory	Inhibitory
a8fab970-17e3-4a75-8b9c-04b6cfa9e63b	432.9873290000005	1710.0209519999999	260.0	Inhibitory	Inhibitory	Inhibitory	Inhibitory	Inhibitory	Excitatory	unassigned	Inhibitory	unassigned	Excitatory	Inhibitory
298c798a-bfd2-4600-af9b-2801d6d9c5aa	437.1632730000001	1718.100617	260.0	Inhibitory	Inhibitory	Inhibitory	Inhibitory	Inhibitory	Excitatory	Excitatory	Inhibitory	Excitatory	Inhibitory	Inhibitory
02ebb432-49a3-483e-91f8-82a281f2d00a	449.12861100000055	1717.857989	260.0	Inhibitory	Inhibitory	Inhibitory	Inhibitory	Inhibitory	Excitatory	Endothelial	Inhibitory	unassigned	Excitatory	Excitatory
255188a5-3aa2-4921-9a6c-8dacad0e488f	452.7020230000003	1760.4545049999997	260.0	Astrocytes	Astrocytes	Ependymal	Inhibitory	Astrocytes	Astrocytes	Immature OD	Astrocytes	unassigned	Astrocytes	Astrocytes
5fb963ee-60a4-4718-8061-2224f982f65e	466.0836370000002	1604.8498450000006	260.0	Endothelial	Endothelial	Endothelial	Inhibitory	Endothelial	Endothelial	Endothelial	Endothelial	Endothelial	Endothelial	Endothelial
8a81a93e-5edd-438a-aaaa-6f8e5962626b	466.9404050000003	1671.950272	260.0	Inhibitory	Inhibitory	Inhibitory	Inhibitory	Inhibitory	Excitatory	unassigned	Inhibitory	unassigned	Inhibitory	Inhibitory
9ea4307a-45f4-47e1-9271-d5471d680c3e	473.70157100000006	1634.259768	260.0	Immature OD	Immature OD	Immature OD	Immature OD	Immature OD	Excitatory	Mural	Inhibitory	unassigned	Immature OD	Immature OD
79b92170-48ec-45c2-9997-d1169666db72	478.4754020000005	1696.519738	260.0	Astrocytes	Astrocytes	Astrocytes	Inhibitory	Astrocytes	Astrocytes	Inhibitory	Mature OD	unassigned	Astrocytes	Astrocytes
ab8a8ce9-225c-4fa6-b215-89e7603c176f	478.0430070000002	1606.9637739999998	260.0	Endothelial	Endothelial	Endothelial	Mature OD	Endothelial	Endothelial	Mural	Endothelial	Endothelial	Endothelial	Endothelial
e992a0b2-65a1-4bb1-b6a8-2107346dc891	485.43017499999996	1679.2032549999994	260.0	Immature OD	Immature OD	Immature OD	Inhibitory	Immature OD	Excitatory	Astrocytes	Inhibitory	unassigned	Immature OD	Inhibitory
a8cf1553-3d48-4b07-8ad4-e019e7327ccf	486.9161930000005	1737.265977	260.0	Mature OD	Mature OD	Mural	Mature OD	Mature OD	Astrocytes	Astrocytes	Mature OD	Mature OD	Mature OD	Mature OD
8d4cd281-3362-469a-bffd-144da14e64ce	492.22472400000015	1622.0960189999996	260.0	Inhibitory	Inhibitory	Inhibitory	Inhibitory	Inhibitory	Excitatory	Inhibitory	Inhibitory	unassigned	Excitatory	Inhibitory
f4984b1b-14a1-4c2e-bec4-2b6703f7ff85	502.0660420000004	1635.8910560000004	260.0	Inhibitory	Inhibitory	Inhibitory	Inhibitory	Inhibitory	Excitatory	unassigned	Inhibitory	unassigned	Inhibitory	Inhibitory
e01f9941-281d-4646-b28e-50bd6a42f284	505.57331500000055	1625.9705810000005	260.0	Inhibitory	Inhibitory	Inhibitory	Inhibitory	Inhibitory	Excitatory	Immature OD	Inhibitory	unassigned	Inhibitory	Excitatory
48a48230-0643-4a64-a1e8-e5d0a4ffddd9	507.778855	1684.519905	260.0	Excitatory	Inhibitory	Inhibitory	Inhibitory	Inhibitory	Excitatory	Inhibitory	Inhibitory	unassigned	Inhibitory	Inhibitory
c9f0cc2f-7aae-4d1d-88f1-8b5aa7b58bb0	508.8259880000005	1703.0201740000002	260.0	Inhibitory	Inhibitory	Inhibitory	Inhibitory	Inhibitory	Inhibitory	unassigned	Inhibitory	Inhibitory	Inhibitory	Inhibitory
b5bfffbc-14e0-4677-ae3b-1f67e9409e00	511.30234100000007	1720.8236310000002	260.0	Inhibitory	Inhibitory	Inhibitory	Inhibitory	Inhibitory	Excitatory	Endothelial	Inhibitory	unassigned	Excitatory	Excitatory
558cc43a-5243-4532-8030-9a1f44fa32a3	517.0195000000003	1728.0698519999996	260.0	Inhibitory	Inhibitory	Inhibitory	Inhibitory	Inhibitory	Excitatory	Excitatory	Inhibitory	unassigned	Excitatory	Inhibitory
ae4f5a6b-1e53-49c1-a209-b5e379af26fc	521.5756190000002	1692.8382630000006	260.0	Inhibitory	Inhibitory	Inhibitory	Inhibitory	Inhibitory	Inhibitory	Inhibitory	Inhibitory	unassigned	Inhibitory	Inhibitory
c1df6d41-a736-4b4b-a7db-e622adb9fb7b	523.9545340000004	1623.7402549999997	260.0	Immature OD	Immature OD	Immature OD	Immature OD	Immature OD	Astrocytes	Inhibitory	Immature OD	Immature OD	Immature OD	Immature OD
af181ff3-f80f-4a36-96c5-5a9e6fc80600	524.5707910000001	1663.058685	260.0	Inhibitory	Inhibitory	Inhibitory	Inhibitory	Inhibitory	Excitatory	Inhibitory	Inhibitory	unassigned	Inhibitory	Inhibitory
194dd4b6-b155-4785-8c9c-fa65e9ee9cef	532.6245170000002	1649.9885350000004	260.0	Excitatory	Inhibitory	Inhibitory	Inhibitory	Excitatory	Excitatory	Inhibitory	Inhibitory	Inhibitory	Inhibitory	Inhibitory
168536a6-712e-4e96-b71e-a167b908a58f	549.5955080000003	1748.6610740000006	260.0	Astrocytes	Astrocytes	Astrocytes	Immature OD	Astrocytes	Astrocytes	Immature OD	Mature OD	unassigned	Astrocytes	Astrocytes
2071a6f6-155c-4e90-a831-a122b8d55c35	552.1488910000003	1608.3644219999996	260.0	Endothelial	Endothelial	Endothelial	Inhibitory	Mural	Endothelial	Immature OD	Endothelial	Endothelial	Endothelial	Endothelial
c69032bd-b494-43f2-a75e-8b270b9c9f63	566.5035020000005	1664.564074	260.0	Inhibitory	Inhibitory	Inhibitory	Inhibitory	Inhibitory	Excitatory	Inhibitory	Inhibitory	unassigned	Inhibitory	Inhibitory
821d9c19-2dd1-4716-b247-51b6b4fa5136	572.8524810000004	1714.9845829999995	260.0	Astrocytes	Astrocytes	Astrocytes	Inhibitory	Astrocytes	Excitatory	Inhibitory	Inhibitory	unassigned	Astrocytes	Astrocytes
f68089f1-eb7b-49de-b03a-f2652a0b89e4	575.2294900000002	1695.9627149999997	260.0	Inhibitory	Inhibitory	Inhibitory	Inhibitory	Inhibitory	Excitatory	Inhibitory	Inhibitory	Inhibitory	Inhibitory	Inhibitory
02acfff1-a19c-4162-9cbb-df3b01c509f8	578.3424530000002	1723.5669070000004	260.0	Astrocytes	Astrocytes	Astrocytes	Inhibitory	Astrocytes	Astrocytes	Astrocytes	Mature OD	unassigned	Astrocytes	Astrocytes
4cb0e495-5532-46ad-be19-a803a6851bd9	579.9079790000005	1677.3703159999995	260.0	Microglia	Microglia	Microglia	Inhibitory	Inhibitory	Excitatory	Excitatory	Inhibitory	unassigned	Inhibitory	Inhibitory
313325df-506c-46f7-a1c5-65ea6c3ab11d	587.6187110000005	1789.2929830000003	260.0	Inhibitory	Inhibitory	Inhibitory	Inhibitory	Inhibitory	Excitatory	Excitatory	Inhibitory	unassigned	Inhibitory	Inhibitory
d95943f3-1e4b-4074-8340-0a2b76a9809d	400.06463400000075	1663.5729979999996	260.0	Mature OD	Mature OD	Mature OD	Mature OD	Mature OD	Mature OD	Astrocytes	Mature OD	Mature OD	Mature OD	Mature OD
5528d926-c300-482e-b3aa-1899ef14136a	416.32670700000017	1765.6106490000002	260.0	Inhibitory	Inhibitory	Inhibitory	Inhibitory	Inhibitory	Inhibitory	Astrocytes	Inhibitory	Inhibitory	Inhibitory	Inhibitory
c06c6999-0dcf-4941-9e36-298ea027ccc5	434.3059580000004	1618.3175170000004	260.0	Inhibitory	Inhibitory	Inhibitory	Inhibitory	Inhibitory	Excitatory	Immature OD	Inhibitory	Inhibitory	Inhibitory	Inhibitory
f3e3cce6-9410-4003-93cd-8dac126e426d	447.7669820000001	1672.930684	260.0	Astrocytes	Astrocytes	Astrocytes	Inhibitory	Astrocytes	Astrocytes	Endothelial	Astrocytes	unassigned	Astrocytes	Astrocytes
6a0693f2-0e09-4b58-8968-e96795ab7096	451.5841360000004	1619.158413	260.0	Inhibitory	Inhibitory	Inhibitory	Inhibitory	Inhibitory	Excitatory	Inhibitory	Inhibitory	Inhibitory	Inhibitory	Inhibitory
16291048-0fd9-4690-b271-3c15113bad1c	480.8698900000004	1786.6508839999997	260.0	Excitatory	Ependymal	Ependymal	Inhibitory	Inhibitory	Excitatory	Astrocytes	Inhibitory	unassigned	Excitatory	Inhibitory
9a896bad-9476-450d-a3f6-df288b5c4a7d	488.0581580000003	1667.5659990000004	260.0	Mature OD	Mature OD	Mature OD	Mature OD	Mature OD	Mature OD	Inhibitory	Mature OD	Mature OD	Mature OD	Mature OD
da36a393-aba0-4e93-ae8e-61d3e700144d	490.92149300000074	1634.2071729999998	260.0	Inhibitory	Inhibitory	Inhibitory	Inhibitory	Inhibitory	Inhibitory	Inhibitory	Inhibitory	unassigned	Excitatory	Inhibitory
7df61720-8fbe-4c0b-9ea1-6040bf1d2c84	543.7924700000003	1638.2809939999997	260.0	Excitatory	Inhibitory	Inhibitory	Inhibitory	Inhibitory	Excitatory	Inhibitory	Inhibitory	Inhibitory	Inhibitory	Inhibitory
76e77bc9-d09f-4c57-8d99-57f28df58cb1	554.4836910000004	1689.4891240000006	260.0	Inhibitory	Inhibitory	Ependymal	Inhibitory	Inhibitory	Excitatory	Excitatory	Inhibitory	unassigned	Inhibitory	Inhibitory
77c26736-4123-4480-a267-243c1a204b17	567.287307	1708.3433299999997	260.0	Inhibitory	Inhibitory	Inhibitory	Inhibitory	Inhibitory	Excitatory	Mural	Inhibitory	unassigned	Inhibitory	Inhibitory
d32a61d1-f03b-4531-a359-85913c0e426c	445.2697490000005	1682.2846659999996	260.0	Astrocytes	Astrocytes	Astrocytes	Astrocytes	Ependymal	Ependymal	Excitatory	Mature OD	unassigned	Astrocytes	Astrocytes
4c6b665a-ea5f-4d14-b0a9-7941b441fd9f	555.8042970000006	1657.9090070000002	260.0	Astrocytes	Astrocytes	Astrocytes	Mature OD	Astrocytes	Ependymal	Endothelial	Mature OD	unassigned	Astrocytes	Astrocytes
a84c2d58-d027-485c-b652-091a08c4807f	491.66820700000017	1754.3304149999994	260.0	Astrocytes	Astrocytes	Astrocytes	Mature OD	Astrocytes	Astrocytes	Immature OD	Astrocytes	unassigned	Astrocytes	Astrocytes
947948e7-c4aa-4527-ad13-b086581f46ff	456.3372880000006	1699.041867	260.0	Excitatory	Ependymal	Excitatory	Inhibitory	Excitatory	Excitatory	Astrocytes	Inhibitory	unassigned	Excitatory	Excitatory
3fdaacf8-a238-4475-b009-62f26d3d3d88	485.8556540000004	1691.7988380000006	260.0	Inhibitory	Inhibitory	Inhibitory	Inhibitory	Inhibitory	Excitatory	Excitatory	Inhibitory	unassigned	Inhibitory	Inhibitory
52b6d520-806e-4a32-a464-f770f640ae89	522.2741340000007	1605.2872049999996	260.0	Inhibitory	Inhibitory	Inhibitory	Inhibitory	Inhibitory	Excitatory	Excitatory	Inhibitory	unassigned	Inhibitory	Inhibitory
fc845fb2-540d-4762-90f1-6e0090af0c68	583.9039600000001	1616.5623369999994	260.0	Astrocytes	Astrocytes	Astrocytes	Mature OD	Astrocytes	Astrocytes	Inhibitory	Mature OD	unassigned	Astrocytes	Astrocytes
354fad60-a79f-4df7-a4bf-caf3043f131d	601.2780390000003	1698.2241810000005	260.0	Inhibitory	Inhibitory	Inhibitory	Inhibitory	Inhibitory	Excitatory	Inhibitory	Inhibitory	unassigned	Inhibitory	Inhibitory
f8d6bd19-f552-45b2-ba12-a56151cb9d8d	606.2756640000002	1718.1234530000002	260.0	Excitatory	Excitatory	Microglia	Inhibitory	Excitatory	Excitatory	unassigned	Inhibitory	unassigned	Excitatory	Inhibitory
bef977b3-de27-4ce6-b681-bb7de3d2fb2a	612.2836330000005	1778.3205560000006	260.0	Inhibitory	Inhibitory	Inhibitory	Inhibitory	Inhibitory	Excitatory	Inhibitory	Inhibitory	unassigned	Excitatory	Inhibitory
3707a249-53d1-4c77-9a73-dc4511b1846b	612.9475200000006	1619.8761769999992	260.0	Inhibitory	Inhibitory	Inhibitory	Inhibitory	Inhibitory	Excitatory	Inhibitory	Inhibitory	unassigned	Inhibitory	Inhibitory
71316c47-b204-4355-8bde-72c46b4bf06d	613.7793140000003	1752.106804	260.0	Inhibitory	Inhibitory	Ependymal	Inhibitory	Inhibitory	Excitatory	Mature OD	Inhibitory	unassigned	Inhibitory	Inhibitory
17bb5f4b-eade-41b9-883e-ad184e2628eb	617.4006960000002	1638.803266	260.0	Inhibitory	Inhibitory	Inhibitory	Inhibitory	Inhibitory	Excitatory	Immature OD	Inhibitory	unassigned	Inhibitory	Inhibitory
7372091a-a04d-4cf0-bea7-130a7223f4b9	620.2059090000007	1707.5174019999995	260.0	Endothelial	Endothelial	Endothelial	Inhibitory	Inhibitory	Excitatory	Endothelial	Inhibitory	unassigned	Endothelial	Endothelial
eee7fa0c-ad03-43b7-8c94-c9678744dd7c	618.2870010000001	1764.491889	260.0	Inhibitory	Inhibitory	Inhibitory	Inhibitory	Inhibitory	Excitatory	Inhibitory	Inhibitory	unassigned	Inhibitory	Inhibitory
7b2a9f8d-9f35-447e-9ce2-dc08c6c00086	621.2873550000004	1630.914804	260.0	Endothelial	Endothelial	Endothelial	Inhibitory	Endothelial	Endothelial	Excitatory	Endothelial	unassigned	Endothelial	Endothelial
bc3d2543-c114-4029-80d2-f850b2be4942	628.5222920000006	1718.9819549999993	260.0	Inhibitory	Inhibitory	Inhibitory	Inhibitory	Inhibitory	Inhibitory	Inhibitory	Inhibitory	Inhibitory	Inhibitory	Inhibitory
41036ab9-9fed-4567-9d08-bd25927d588f	630.5625880000002	1738.1944460000004	260.0	Inhibitory	Inhibitory	Inhibitory	Inhibitory	Inhibitory	Excitatory	Excitatory	Inhibitory	unassigned	Inhibitory	Inhibitory
070bbb59-b3d8-4a60-abe4-a901ad16a4a1	633.8800020000003	1617.704662	260.0	Inhibitory	Inhibitory	Inhibitory	Inhibitory	Inhibitory	Inhibitory	Inhibitory	Inhibitory	unassigned	Inhibitory	Inhibitory
9c204c11-711f-418a-b267-f78b8e7bf22c	634.9104160000002	1628.1387869999999	260.0	Endothelial	Endothelial	Endothelial	Inhibitory	Endothelial	Endothelial	Endothelial	Endothelial	unassigned	Endothelial	Endothelial
6f6adc74-d2dd-44ff-af26-65061b0cb487	640.4326950000004	1750.586112	260.0	Inhibitory	Inhibitory	Inhibitory	Inhibitory	Inhibitory	Inhibitory	Excitatory	Inhibitory	Inhibitory	Inhibitory	Inhibitory
cd5005ee-9d50-4e4d-bee7-bf0bcbbb66c8	638.6131560000003	1695.7713320000003	260.0	Excitatory	Endothelial	Endothelial	Inhibitory	Excitatory	Excitatory	Astrocytes	Inhibitory	unassigned	Excitatory	Inhibitory
ee379d26-a1c3-4fb5-a0a4-50d9b0c64cef	639.6480370000004	1719.8685269999996	260.0	Inhibitory	Inhibitory	Inhibitory	Inhibitory	Inhibitory	Excitatory	Inhibitory	Inhibitory	unassigned	Excitatory	Excitatory
5d729c9d-8787-4c5d-a1eb-86d6078ecb32	646.7203860000004	1680.4510600000003	260.0	Inhibitory	Inhibitory	Inhibitory	Inhibitory	Inhibitory	Excitatory	Astrocytes	Inhibitory	unassigned	Excitatory	Inhibitory
d1044a18-f3e5-4995-979c-5a526b764696	643.9750480000002	1631.6246959999999	260.0	Inhibitory	Inhibitory	Inhibitory	Inhibitory	Inhibitory	Inhibitory	Immature OD	Inhibitory	Inhibitory	Inhibitory	Inhibitory
85856604-1cdb-451c-828a-b46806d5ace8	646.1594300000002	1768.4700490000005	260.0	Inhibitory	Inhibitory	Inhibitory	Inhibitory	Inhibitory	Inhibitory	Inhibitory	Inhibitory	unassigned	Inhibitory	Inhibitory
e3a13492-f19a-4ab9-9de3-2a03c8ed82af	653.7636340000004	1679.6700769999998	260.0	Inhibitory	Inhibitory	Inhibitory	Inhibitory	Excitatory	Excitatory	Inhibitory	Inhibitory	unassigned	Excitatory	Inhibitory
3330df26-d056-44f1-8ecf-ed1babf8c7d4	654.2342080000003	1703.9114009999994	260.0	Inhibitory	Inhibitory	Inhibitory	Inhibitory	Inhibitory	Inhibitory	Excitatory	Inhibitory	Inhibitory	Inhibitory	Inhibitory
12384814-8f4e-4f02-a63f-4235b7971310	661.1743590000005	1665.6895649999997	260.0	Astrocytes	Astrocytes	Astrocytes	Inhibitory	Astrocytes	Astrocytes	Inhibitory	Mature OD	Astrocytes	Astrocytes	Astrocytes
f186617d-d925-482e-b3e1-5e7e790b1c97	669.1289830000005	1622.046214	260.0	Endothelial	Endothelial	Endothelial	Inhibitory	Endothelial	Endothelial	Astrocytes	Endothelial	Endothelial	Endothelial	Endothelial
3cb7fc60-e10a-4487-8830-5b0e791ad9f7	674.5616920000002	1725.2221790000003	260.0	Inhibitory	Astrocytes	Inhibitory	Inhibitory	Inhibitory	Inhibitory	Immature OD	Inhibitory	Inhibitory	Inhibitory	Astrocytes
51091329-2f99-42fb-b304-ff01a34c2cb2	681.3749600000001	1759.8970239999999	260.0	Inhibitory	Inhibitory	Inhibitory	Inhibitory	Inhibitory	Excitatory	Inhibitory	Inhibitory	unassigned	Excitatory	Inhibitory
452c704e-d305-44e0-8923-18043ea39401	684.8843100000004	1771.2663380000004	260.0	Inhibitory	Inhibitory	Inhibitory	Inhibitory	Inhibitory	Inhibitory	Inhibitory	Inhibitory	Inhibitory	Inhibitory	Inhibitory
51f43e0e-289e-4815-b69c-a0ccc13ad6c1	694.5799170000005	1726.1127019999994	260.0	Immature OD	Immature OD	Immature OD	Inhibitory	Immature OD	Excitatory	Inhibitory	Inhibitory	unassigned	Immature OD	Immature OD
bc49ae65-5296-4d5f-bff8-f56a900920a9	698.2548110000007	1637.9336509999994	260.0	Endothelial	Endothelial	Endothelial	Inhibitory	Endothelial	Endothelial	Endothelial	Endothelial	Endothelial	Endothelial	Endothelial
e284fcba-3350-4dbf-b4b4-89756b9d58e3	702.7242920000003	1751.4822490000006	260.0	Excitatory	Astrocytes	Astrocytes	Inhibitory	Astrocytes	Astrocytes	Inhibitory	Mature OD	unassigned	Astrocytes	Astrocytes
4b7fe9ba-4eaa-4366-9290-25849cb29c28	702.7999030000001	1721.0901189999995	260.0	Immature OD	Inhibitory	Endothelial	Inhibitory	Inhibitory	Excitatory	Astrocytes	Inhibitory	unassigned	Excitatory	Excitatory
6d747113-ed8f-4fa4-b343-b00930c1f15a	703.1551080000004	1776.2485049999996	260.0	Astrocytes	Astrocytes	Astrocytes	Astrocytes	Astrocytes	Astrocytes	Astrocytes	Mature OD	unassigned	Astrocytes	Astrocytes
3a90800d-9a35-42d4-9d57-f6712c1b990f	700.2326520000006	1628.5805769999997	260.0	Endothelial	Endothelial	Endothelial	Inhibitory	Endothelial	Endothelial	Mature OD	Endothelial	Endothelial	Endothelial	Endothelial
c0964c60-c16d-4729-b3e7-7e8926404f00	703.2777030000002	1735.097441	260.0	Inhibitory	Inhibitory	Inhibitory	Inhibitory	Inhibitory	Excitatory	Inhibitory	Inhibitory	unassigned	Inhibitory	Inhibitory
3f0b20e6-6c59-44b4-994a-82cc0af7b64d	704.0070240000005	1616.3193860000001	260.0	Astrocytes	Astrocytes	Astrocytes	Inhibitory	Astrocytes	Astrocytes	Immature OD	Mature OD	unassigned	Astrocytes	Astrocytes
e7ae3042-9409-47eb-91a0-db1313dc4a18	726.889298	1692.1806180000003	260.0	Endothelial	Endothelial	Endothelial	Inhibitory	Endothelial	Endothelial	Endothelial	Endothelial	unassigned	Endothelial	Endothelial
8cbb2178-d36c-4721-8de7-4b41dcafe923	736.7252850000004	1712.0805009999995	260.0	Inhibitory	Inhibitory	Inhibitory	Inhibitory	Inhibitory	Excitatory	Excitatory	Inhibitory	unassigned	Inhibitory	Inhibitory
b8706932-67ec-4425-806c-8fe883c87dd0	745.1445260000005	1699.5794450000003	260.0	Astrocytes	Astrocytes	Astrocytes	Inhibitory	Astrocytes	Astrocytes	Excitatory	Mature OD	Astrocytes	Astrocytes	Astrocytes
4aacc054-8b9d-410e-ae32-b9ad5ae1c68c	745.6497080000004	1614.2910890000003	260.0	Inhibitory	Inhibitory	Inhibitory	Inhibitory	Inhibitory	Excitatory	Inhibitory	Inhibitory	unassigned	Inhibitory	Inhibitory
e36202d8-ecb6-43c0-ac37-7176a79d8787	747.0325700000003	1751.2158799999997	260.0	Inhibitory	Inhibitory	Inhibitory	Inhibitory	Inhibitory	Excitatory	Inhibitory	Inhibitory	unassigned	Excitatory	Excitatory
ba0cf5d6-70a9-49ad-a405-310725ff6a2f	754.1228150000002	1770.3263749999996	260.0	Inhibitory	Astrocytes	Inhibitory	Inhibitory	Inhibitory	Excitatory	Astrocytes	Inhibitory	unassigned	Inhibitory	Inhibitory
58f479cc-1c4f-455b-a8b8-cc64a56e7aaa	757.0856430000003	1624.4503799999993	260.0	Astrocytes	Astrocytes	Astrocytes	Inhibitory	Astrocytes	Astrocytes	Inhibitory	Mature OD	Inhibitory	Astrocytes	Astrocytes
19040d1c-07e1-4f21-a760-f02f55f67c9c	769.5497800000003	1717.4822969999996	260.0	Inhibitory	Inhibitory	Inhibitory	Inhibitory	Inhibitory	Excitatory	Inhibitory	Inhibitory	unassigned	Inhibitory	Inhibitory
ac3d9ef4-6d13-4174-bb88-1653d083ae84	778.9135470000006	1639.0087350000003	260.0	Inhibitory	Inhibitory	Inhibitory	Inhibitory	Inhibitory	Excitatory	unassigned	Inhibitory	unassigned	Inhibitory	Inhibitory
5d938793-6597-43f1-9c39-18b4d692d93f	779.4123640000003	1737.6581380000007	260.0	Immature OD	Immature OD	Immature OD	Immature OD	Immature OD	Immature OD	Immature OD	Immature OD	Immature OD	Immature OD	Immature OD
dfa64799-fd9c-4ffd-aa71-6ba09c732c82	785.1561350000002	1679.8205470000003	260.0	Inhibitory	Inhibitory	Inhibitory	Inhibitory	Inhibitory	Excitatory	Astrocytes	Inhibitory	unassigned	Inhibitory	Inhibitory
67949e4f-d90c-4d78-ab6c-be1c3ea9a8e2	599.5901850000005	1750.4338399999997	260.0	Immature OD	Immature OD	Immature OD	Immature OD	Immature OD	Astrocytes	Immature OD	Immature OD	unassigned	Immature OD	Immature OD
b4f1ea3d-42b5-4faf-a358-d4e5408470f3	613.7674110000003	1735.816664	260.0	Inhibitory	Inhibitory	Inhibitory	Inhibitory	Inhibitory	Excitatory	Inhibitory	Inhibitory	Inhibitory	Inhibitory	Inhibitory
d97228db-fdef-4424-848d-0400ba92d8f9	627.7341780000002	1665.3797539999996	260.0	Astrocytes	Astrocytes	Astrocytes	Inhibitory	Astrocytes	Astrocytes	Inhibitory	Mature OD	unassigned	Astrocytes	Astrocytes
cc4b3266-8ff6-41a8-92c3-28b08a5bd521	731.0730030000004	1664.4898860000003	260.0	Endothelial	Endothelial	Endothelial	Inhibitory	Endothelial	Endothelial	Excitatory	Endothelial	Endothelial	Endothelial	Endothelial
1d196e9c-2819-4b11-bea9-0377a4404a24	733.4627050000004	1746.3050750000002	260.0	Endothelial	Endothelial	Endothelial	Inhibitory	Endothelial	Endothelial	Inhibitory	Endothelial	Endothelial	Endothelial	Endothelial
9d79bbfc-5cf2-4575-8b08-f86210e63f1b	753.5033530000001	1734.7648630000003	260.0	Inhibitory	Inhibitory	Inhibitory	Inhibitory	Inhibitory	Excitatory	Immature OD	Inhibitory	unassigned	Inhibitory	Inhibitory
066240f2-551d-4e69-b02b-0f72b4e83991	775.839864	1747.915865	260.0	Inhibitory	Inhibitory	Inhibitory	Inhibitory	Inhibitory	Excitatory	Astrocytes	Inhibitory	Inhibitory	Excitatory	Inhibitory
359a113f-d677-40b8-a904-693f522cf457	786.2040720000005	1604.613198	260.0	Excitatory	Excitatory	Excitatory	Inhibitory	Excitatory	Excitatory	Excitatory	Inhibitory	unassigned	Excitatory	Inhibitory
157676f3-fded-48cc-8b83-5c3574bef9d5	602.1953000000003	1652.79533	260.0	Endothelial	Endothelial	Endothelial	Inhibitory	Endothelial	Endothelial	Immature OD	Endothelial	Endothelial	Endothelial	Endothelial
279c6d16-4770-496b-a12b-501b2661745a	609.2898760000003	1677.1442259999994	260.0	Inhibitory	Inhibitory	Inhibitory	Inhibitory	Inhibitory	Excitatory	Excitatory	Inhibitory	unassigned	Inhibitory	Inhibitory
053afce8-2bcd-4774-8a09-c2b189683bd0	676.1789480000002	1766.5740380000007	260.0	Astrocytes	Astrocytes	Astrocytes	Inhibitory	Astrocytes	Astrocytes	Inhibitory	Astrocytes	unassigned	Astrocytes	Astrocytes
3e3bd857-66e0-406a-a173-dc0126f0e215	689.6668430000004	1653.8252329999996	260.0	Inhibitory	Inhibitory	Inhibitory	Inhibitory	Inhibitory	Inhibitory	Inhibitory	Inhibitory	Inhibitory	Inhibitory	Inhibitory
c0e7d691-9702-4891-bd1d-51bc7c8c8100	711.8774130000006	1719.828273	260.0	Inhibitory	Inhibitory	Inhibitory	Inhibitory	Inhibitory	Excitatory	Inhibitory	Inhibitory	unassigned	Excitatory	Inhibitory
b6643956-7b32-408f-b0da-bcace4dee31a	712.2413550000001	1629.2519700000003	260.0	Inhibitory	Inhibitory	Ependymal	Inhibitory	Inhibitory	Excitatory	Inhibitory	Inhibitory	unassigned	Excitatory	Inhibitory
e6f3a02f-cfb1-4d64-bd20-39657c58ef58	714.1428220000003	1679.2134150000002	260.0	Astrocytes	Astrocytes	Astrocytes	Inhibitory	Astrocytes	Astrocytes	Astrocytes	Mature OD	unassigned	Astrocytes	Astrocytes
d2d24cd6-3c9d-45c8-97d3-99f5327e47b6	730.9877530000003	1621.3400000000001	260.0	Inhibitory	Inhibitory	Inhibitory	Inhibitory	Excitatory	Excitatory	Excitatory	Inhibitory	unassigned	Excitatory	Inhibitory
3c7a80f6-e4a2-46ad-8919-f6363b4e28cb	743.1184950000006	1654.7057560000003	260.0	Astrocytes	Astrocytes	Astrocytes	Inhibitory	Astrocytes	Astrocytes	Inhibitory	Inhibitory	unassigned	Astrocytes	Astrocytes
24d00df4-47ed-43af-a78f-787d58e31658	758.7472450000005	1740.4655309999998	260.0	Inhibitory	Inhibitory	Inhibitory	Inhibitory	Inhibitory	Inhibitory	Inhibitory	Inhibitory	unassigned	Inhibitory	Inhibitory
80d9b989-1a4b-4b28-8fb5-61b58d927d3a	764.9289240000003	1699.573434	260.0	Inhibitory	Inhibitory	Inhibitory	Inhibitory	Excitatory	Excitatory	Excitatory	Inhibitory	unassigned	Inhibitory	Excitatory
549a5a14-f61b-4b5d-82b0-4b4392d20982	771.1274850000004	1792.5571909999999	260.0	Mature OD	Mature OD	Mature OD	Mature OD	Mature OD	Mature OD	Inhibitory	Mature OD	Mature OD	Mature OD	Mature OD
4e3ff376-15d1-4904-9025-1cf443282327	708.7252220000005	1686.3225860000002	260.0	Astrocytes	Astrocytes	Astrocytes	Inhibitory	Astrocytes	Astrocytes	Excitatory	Astrocytes	unassigned	Astrocytes	Astrocytes
e3fc2d78-0a94-4d46-b4df-3b5337485032	670.145473	1684.713396	260.0	Inhibitory	Inhibitory	Inhibitory	Inhibitory	Inhibitory	Inhibitory	Inhibitory	Inhibitory	unassigned	Inhibitory	Inhibitory
77852365-93bf-4e82-be92-1ed6ed8ad384	686.973555	1659.6860820000002	260.0	Inhibitory	Inhibitory	Inhibitory	Inhibitory	Inhibitory	Inhibitory	Inhibitory	Inhibitory	unassigned	Inhibitory	Inhibitory
b1021c89-a945-458f-94f4-f3f253e1e55f	737.7421820000004	1770.2659599999997	260.0	Microglia	Microglia	Microglia	Microglia	Microglia	Astrocytes	Mature OD	Microglia	unassigned	Astrocytes	Astrocytes
abf64289-e2db-4bd1-8b39-35ea0a6d8c7c	752.5326190000005	1756.595754	260.0	Astrocytes	Astrocytes	Astrocytes	Inhibitory	Astrocytes	Astrocytes	Inhibitory	Mature OD	unassigned	Astrocytes	Astrocytes
8a375286-523e-4a6c-a5a2-f5a285642453	600.1172430000006	1453.755901	260.0	Mature OD	Mature OD	Mature OD	Mature OD	Mature OD	Mature OD	Excitatory	Mature OD	Mature OD	Mature OD	Mature OD
cab2f508-2175-430e-ac50-2180a0abb1b2	603.6342220000006	1576.3201159999999	260.0	Endothelial	Endothelial	Endothelial	Inhibitory	Endothelial	Endothelial	Endothelial	Endothelial	Endothelial	Endothelial	Endothelial
8724a679-de2d-4298-adcc-133a336badea	613.6763870000004	1556.1453589999992	260.0	Inhibitory	Inhibitory	Inhibitory	Inhibitory	Inhibitory	Excitatory	Inhibitory	Inhibitory	unassigned	Excitatory	Inhibitory
cf4bf45c-f2ae-4237-8e61-8cf325eff8f4	616.6702950000004	1415.030683	260.0	Mature OD	Mature OD	Mature OD	Mature OD	Mature OD	Mature OD	Immature OD	Mature OD	Mature OD	Mature OD	Mature OD
9be9fe63-c053-43e0-9384-d40d06651450	617.7199850000002	1535.351247	260.0	Inhibitory	Inhibitory	Inhibitory	Inhibitory	Inhibitory	Excitatory	Inhibitory	Inhibitory	unassigned	Excitatory	Inhibitory
0b3ad86d-b8c2-4e1f-af9a-935f407aab1f	637.4590640000001	1589.2927450000007	260.0	Inhibitory	Inhibitory	Inhibitory	Inhibitory	Inhibitory	Excitatory	Inhibitory	Inhibitory	unassigned	Excitatory	Inhibitory
fb4c6262-b0fd-4209-bbd9-93599cc5171f	638.2889410000002	1553.0076200000003	260.0	Mature OD	Mature OD	Mature OD	Mature OD	Mature OD	Astrocytes	Inhibitory	Mature OD	Mature OD	Mature OD	Mature OD
9b9cfa5c-2809-43c7-9698-392eab8070c9	643.5189730000002	1416.8488750000001	260.0	Mature OD	Mature OD	Mature OD	Mature OD	Mature OD	Astrocytes	Mature OD	Mature OD	Mature OD	Mature OD	Mature OD
a4d7aa56-0869-4596-8708-e799bed68d34	657.5533540000006	1583.4374630000002	260.0	Inhibitory	Inhibitory	Inhibitory	Inhibitory	Inhibitory	Excitatory	Excitatory	Inhibitory	unassigned	Inhibitory	Inhibitory
1270f0ab-1223-4e7b-87eb-26074359da65	668.2086920000002	1518.6422700000003	260.0	Astrocytes	Astrocytes	Astrocytes	Inhibitory	Astrocytes	Astrocytes	Excitatory	Mature OD	unassigned	Astrocytes	Astrocytes
78fc0fcc-3c2d-4da8-a7d4-5d7606b4595b	672.2204440000005	1583.6497570000001	260.0	Inhibitory	Inhibitory	Inhibitory	Inhibitory	Inhibitory	Excitatory	Inhibitory	Inhibitory	unassigned	Inhibitory	Inhibitory
7f5ba529-1ed2-4e58-bbe8-880043f4078c	679.7698430000005	1447.053262	260.0	Mature OD	Mature OD	Mature OD	Mature OD	Mature OD	Mature OD	Inhibitory	Mature OD	Mature OD	Mature OD	Mature OD
241e7ab7-3bc8-42f7-b606-6aaad76de391	681.4351150000002	1494.4654070000001	260.0	Mature OD	Mural	Microglia	Mature OD	Mature OD	Mural	Endothelial	Mature OD	Mature OD	Mature OD	Endothelial
ca987cd0-f378-48f0-aff5-5c7718d23e34	686.0491110000003	1549.5385619999997	260.0	Inhibitory	Inhibitory	Inhibitory	Inhibitory	Excitatory	Excitatory	unassigned	Inhibitory	Excitatory	Excitatory	Excitatory
7a0089b0-aeb5-4d1e-a97c-77a347199f93	699.1999370000003	1542.2426019999994	260.0	Inhibitory	Inhibitory	Ependymal	Inhibitory	Inhibitory	Excitatory	Excitatory	Inhibitory	unassigned	Excitatory	Excitatory
c9e584bd-f3e0-41b1-9950-74091422610d	700.1049190000003	1501.42915	260.0	Inhibitory	Inhibitory	Inhibitory	Inhibitory	Inhibitory	Excitatory	Mural	Inhibitory	unassigned	Inhibitory	Inhibitory
232e893b-2b3e-49ae-9b6c-ff5f1ac4a539	699.1270580000005	1562.2231089999996	260.0	Inhibitory	Inhibitory	Inhibitory	Inhibitory	Inhibitory	Inhibitory	Astrocytes	Inhibitory	unassigned	Inhibitory	Inhibitory
efe3cefa-08e4-4379-93eb-c6219e1d45cc	702.1822590000006	1583.1980990000002	260.0	Astrocytes	Astrocytes	Astrocytes	Astrocytes	Astrocytes	Astrocytes	Excitatory	Astrocytes	unassigned	Astrocytes	Astrocytes
92889ef9-0578-4809-b070-87253f7bc933	709.0160710000005	1562.8274380000003	260.0	Inhibitory	Inhibitory	Inhibitory	Inhibitory	Inhibitory	Inhibitory	Inhibitory	Inhibitory	Inhibitory	Inhibitory	Inhibitory
d5aa87e5-ba77-496f-98dd-b71a5b98a106	712.7411360000006	1512.6162570000001	260.0	Mature OD	Mature OD	Mature OD	Mature OD	Mature OD	Excitatory	Inhibitory	Mature OD	Mature OD	Mature OD	Mature OD
8a0a8e16-312f-409d-9d43-34fbc6e879c8	720.2777800000003	1425.309893	260.0	Mature OD	Mature OD	Mature OD	Mature OD	Mature OD	Ependymal	Inhibitory	Mature OD	Mature OD	Mature OD	Mature OD
70078f57-a2bf-4d4e-885d-aec9c203053c	715.9169760000004	1401.7579289999999	260.0	Mature OD	Mature OD	Mature OD	Mature OD	Mature OD	Mature OD	Inhibitory	Mature OD	Mature OD	Mature OD	Mature OD
8f07e24f-325c-4aa1-b2c9-8e81c9b6374f	729.7476710000001	1502.3323450000003	260.0	Endothelial	Mural	Endothelial	Mature OD	Endothelial	Ependymal	Inhibitory	Mural	unassigned	Endothelial	Mural
3ee70e63-0868-46ee-bf2b-bee7ce2e8e48	729.2916790000004	1561.639357	260.0	Inhibitory	Inhibitory	Inhibitory	Inhibitory	Inhibitory	Excitatory	Excitatory	Inhibitory	unassigned	Inhibitory	Inhibitory
2fdf4857-ace1-4c63-8248-f4a025cb3b29	739.4880020000005	1484.3535689999999	260.0	Endothelial	Endothelial	Astrocytes	Mature OD	Astrocytes	Endothelial	Astrocytes	Endothelial	unassigned	Endothelial	Endothelial
46cf4789-c152-41b0-8cec-835a3895f10b	745.0930150000004	1544.630298	260.0	Excitatory	Inhibitory	Ependymal	Inhibitory	Excitatory	Excitatory	Excitatory	Inhibitory	Excitatory	Excitatory	Inhibitory
737c4dd0-5d07-4d20-9a64-5f3d25c7dd45	739.5503970000004	1525.6845429999998	260.0	Immature OD	Immature OD	Immature OD	Immature OD	Immature OD	Immature OD	Excitatory	Immature OD	Immature OD	Immature OD	Immature OD
e3663787-b22a-4fb0-ac85-1f0c44b4e484	741.5062350000003	1503.531794	260.0	Endothelial	Mural	Mural	Mature OD	Mural	Mural	Mural	Mural	unassigned	Mature OD	Mural
fbfeebde-38a1-4f68-bd2d-c5ab81d6df58	747.4173920000003	1559.8895159999993	260.0	Astrocytes	Astrocytes	Astrocytes	Inhibitory	Astrocytes	Astrocytes	Immature OD	Astrocytes	unassigned	Astrocytes	Astrocytes
3d4a3aee-dadc-4857-8176-b419e662c7bb	757.9090030000002	1589.690544	260.0	Inhibitory	Inhibitory	Inhibitory	Inhibitory	Excitatory	Excitatory	Astrocytes	Inhibitory	unassigned	Inhibitory	Inhibitory
425e7830-18f8-4311-9174-586e56e4d847	760.0130100000001	1572.250849	260.0	Inhibitory	Astrocytes	Ependymal	Inhibitory	Inhibitory	Inhibitory	Astrocytes	Inhibitory	Inhibitory	Inhibitory	Astrocytes
63856366-d3cb-416c-a5ec-b033ffd3e863	761.5109850000003	1467.4351079999997	260.0	Inhibitory	Inhibitory	Inhibitory	Inhibitory	Inhibitory	Excitatory	Astrocytes	Inhibitory	unassigned	Inhibitory	Inhibitory
69fec000-a6e3-41ea-8c3e-418904e4a79b	763.4895440000005	1534.3584890000002	260.0	Inhibitory	Inhibitory	Inhibitory	Inhibitory	Excitatory	Excitatory	Inhibitory	Inhibitory	unassigned	Inhibitory	Inhibitory
b8926a77-a484-40d6-b777-ee04a4b21e52	766.1091460000002	1590.425429	260.0	Inhibitory	Inhibitory	Inhibitory	Inhibitory	Inhibitory	Inhibitory	Excitatory	Inhibitory	Inhibitory	Inhibitory	Inhibitory
c0038d52-4356-44e1-a424-fbdafa8a6035	624.3406380000006	1576.5313689999994	260.0	Inhibitory	Inhibitory	Ependymal	Inhibitory	Inhibitory	Excitatory	Endothelial	Inhibitory	unassigned	Inhibitory	Inhibitory
311c71ad-e3cd-454e-a4e4-7a804702c742	689.9070240000005	1419.7137429999998	260.0	Mature OD	Mature OD	Mature OD	Mature OD	Microglia	Excitatory	Inhibitory	Mature OD	Mature OD	Mature OD	Mature OD
1d27193f-bd91-4670-9b9e-196511fd962f	694.3686290000005	1492.368136	260.0	Mature OD	Mature OD	Mature OD	Mature OD	Mature OD	Astrocytes	Astrocytes	Mature OD	Mature OD	Mature OD	Mature OD
504886a9-8376-45ee-a52f-27828224241f	706.5425180000007	1454.5770019999995	260.0	Immature OD	Mature OD	Mature OD	Mature OD	Mature OD	Ependymal	Inhibitory	Mature OD	Mature OD	Mature OD	Mature OD
f8fce37d-5212-47da-a755-5695f08620b1	714.4622770000005	1450.2345890000001	260.0	Immature OD	Immature OD	Immature OD	Immature OD	Immature OD	Immature OD	Inhibitory	Immature OD	unassigned	Mature OD	Immature OD
9a198967-b6de-4fd3-84ac-cf628b79917b	729.0039780000002	1405.1285789999997	260.0	Mature OD	Mature OD	Mature OD	Mature OD	Mature OD	Ependymal	Inhibitory	Mature OD	Mature OD	Mature OD	Mature OD
09808973-a846-41f9-bcfb-05c2eb015340	762.6784200000006	1494.3830130000001	260.0	Astrocytes	Astrocytes	Astrocytes	Mature OD	Astrocytes	Astrocytes	Immature OD	Mature OD	Mature OD	Astrocytes	Astrocytes
cb44ca65-3c03-4acc-9a1c-bce954381f39	777.5652	1474.3335350000002	260.0	Inhibitory	Inhibitory	Inhibitory	Inhibitory	Inhibitory	Excitatory	unassigned	Inhibitory	unassigned	Inhibitory	Inhibitory
de315ac1-06bc-4624-a93a-34ece6f374b6	780.8207890000003	1450.0906990000003	260.0	Inhibitory	Inhibitory	Inhibitory	Inhibitory	Inhibitory	Excitatory	Inhibitory	Inhibitory	unassigned	Excitatory	Inhibitory
43110514-717e-4426-9708-04b3907870a8	614.3571510000002	1459.8501390000001	260.0	Mature OD	Mature OD	Mature OD	Mature OD	Mature OD	Ependymal	Inhibitory	Mature OD	Mature OD	Mature OD	Mature OD
683e2b50-c186-4e14-a206-272b602d859e	625.9087520000003	1414.8556759999997	260.0	Mature OD	Microglia	Mural	Mature OD	Mature OD	Astrocytes	Inhibitory	Mature OD	Mature OD	Mature OD	Astrocytes
b3725daa-492f-4a0e-8c5a-ea74436b8c4f	671.4957920000002	1499.5082109999998	260.0	Endothelial	Endothelial	Endothelial	Inhibitory	Endothelial	Endothelial	Inhibitory	Endothelial	Endothelial	Endothelial	Endothelial
9c5dad2f-5579-4eac-b37d-a453b2968a04	739.7682480000003	1491.5253750000002	260.0	Endothelial	Endothelial	Endothelial	Inhibitory	Endothelial	Endothelial	Astrocytes	Endothelial	Endothelial	Endothelial	Endothelial
1ad91cde-2ad7-4985-88db-e0a6963fc872	768.0997100000004	1452.770704	260.0	Astrocytes	Astrocytes	Astrocytes	Astrocytes	Astrocytes	Astrocytes	Immature OD	Mature OD	unassigned	Astrocytes	Astrocytes
81fd8256-73ac-42c1-9112-f05fa75e1af7	611.9235040000003	1518.3343600000003	260.0	Endothelial	Endothelial	Endothelial	Inhibitory	Mural	Mural	Mural	Mural	unassigned	Endothelial	Endothelial
8e36c2e5-0e3f-40b0-86d0-f841c8a4d176	632.4882050000001	1462.7639769999996	260.0	Mature OD	Mature OD	Mature OD	Mature OD	Mature OD	Excitatory	Inhibitory	Mature OD	Mature OD	Mature OD	Mature OD
d260334b-39e0-4739-ada8-785dc2016e96	653.7127190000001	1523.8632399999997	260.0	Astrocytes	Astrocytes	Astrocytes	Inhibitory	Astrocytes	Astrocytes	Immature OD	Mature OD	unassigned	Astrocytes	Astrocytes
bb27f3e7-3146-41fd-81d3-7f0cd3387a38	685.4571080000005	1458.5502979999997	260.0	Mature OD	Mature OD	Mature OD	Mature OD	Mature OD	Endothelial	Inhibitory	Mature OD	Mature OD	Mature OD	Mature OD
ff03623d-bb75-4010-ac3c-d2b248892088	722.8074620000002	1403.4809530000002	260.0	Mature OD	Mature OD	Mature OD	Mature OD	Mature OD	Ependymal	Inhibitory	Mature OD	Mature OD	Mature OD	Mature OD
baecf4a5-2fb5-489e-b97a-7225fd87d75a	737.1974060000002	1401.3235130000003	260.0	Mature OD	Mature OD	Mature OD	Mature OD	Mature OD	Mature OD	Astrocytes	Mature OD	Mature OD	Mature OD	Mature OD
c8259139-9d0a-486c-9bf4-f81f57c12a95	750.9327480000002	1508.458485	260.0	Endothelial	Endothelial	Endothelial	Mural	Endothelial	Endothelial	Astrocytes	Endothelial	unassigned	Endothelial	Mural
2af35621-107d-45a2-96c7-910b46caf94f	603.3870630000006	1429.0125630000002	260.0	Mature OD	Mature OD	Mature OD	Mature OD	Mature OD	Mature OD	Immature OD	Mature OD	Mature OD	Mature OD	Mature OD
13ef3999-513b-4287-8bfd-34c8f6f31a0e	610.0940870000004	1430.628682	260.0	Mature OD	Mature OD	Mature OD	Mature OD	Mature OD	Mature OD	Inhibitory	Mature OD	Mature OD	Mature OD	Mature OD
d4591a41-93fe-4cfc-8ec8-72ab95f5ed04	668.9138510000002	1544.0294909999993	260.0	Astrocytes	Astrocytes	Astrocytes	Inhibitory	Astrocytes	Astrocytes	Immature OD	Mature OD	unassigned	Astrocytes	Astrocytes
91fc0b68-9679-4bd7-b2df-652fb732e307	599.8419930000005	1297.946257	260.0	Mature OD	Mature OD	Mature OD	Mature OD	Mature OD	Mature OD	Immature OD	Mature OD	Mature OD	Mature OD	Mature OD
8e14d129-0510-4382-86e8-5272ed86318f	609.3925440000003	1356.2118799999998	260.0	Mature OD	Mature OD	Mature OD	Mature OD	Mature OD	Mature OD	Inhibitory	Mature OD	Mature OD	Mature OD	Mature OD
140cfb6f-8261-43cf-a298-ea31273672a5	609.0976950000004	1331.9936280000002	260.0	Mature OD	Mature OD	Mature OD	Inhibitory	Mature OD	Mature OD	Inhibitory	Mature OD	Mature OD	Mature OD	Mature OD
3651cba4-8fd5-4c46-9a90-517773b6d94f	608.7176730000001	1300.6134069999998	260.0	Mature OD	Mature OD	Mature OD	Mature OD	Mature OD	Ependymal	Inhibitory	Mature OD	Mature OD	Mature OD	Mature OD
a876ee7a-79da-413b-8e5d-82b11d7e7f53	616.6413740000003	1280.2660339999998	260.0	Mature OD	Mature OD	Mature OD	Mature OD	Mature OD	Mature OD	Mature OD	Mature OD	Mature OD	Mature OD	Mature OD
a43b7a4e-9af6-433b-90a3-3c9fe25d1a6a	621.6251110000003	1245.591754	260.0	Mature OD	Mature OD	Mature OD	Mature OD	Mature OD	Mature OD	Mature OD	Mature OD	Mature OD	Mature OD	Mature OD
5d173f7c-ee2e-4d00-af7e-36cabe958f95	624.7489180000007	1339.98936	260.0	Mature OD	Mature OD	Mature OD	Mature OD	Mature OD	Ependymal	Immature OD	Mature OD	Mature OD	Mature OD	Mature OD
46f26378-981f-482e-b41b-53e314f71c72	626.2443400000002	1350.9196969999998	260.0	Mature OD	Mature OD	Mature OD	Mature OD	Mature OD	Mature OD	Inhibitory	Mature OD	Mature OD	Mature OD	Mature OD
b704d973-e1b5-435a-95b8-3cee59ca0347	629.9282580000004	1236.6212950000004	260.0	Mature OD	Mature OD	Mature OD	Mature OD	Mature OD	Ependymal	Inhibitory	Mature OD	Mature OD	Mature OD	Mature OD
209c2b3f-ba16-4328-8a90-46d2bfcf4aad	631.4938010000005	1316.62315	260.0	Mature OD	Mature OD	Mature OD	Mature OD	Mature OD	Excitatory	Excitatory	Mature OD	Mature OD	Mature OD	Mature OD
9771ce95-151b-42ef-a7cf-84421c7ac9f0	641.491125	1349.5664839999995	260.0	Mature OD	Mature OD	Mature OD	Mature OD	Mature OD	Ependymal	Inhibitory	Mature OD	Mature OD	Mature OD	Mature OD
2ecdce87-7c73-48c7-bd7f-931e0a0867b6	645.9728650000002	1202.6636280000002	260.0	Microglia	Microglia	Microglia	Mature OD	Microglia	Ependymal	Excitatory	Mature OD	unassigned	Mature OD	Microglia
c2eed433-00eb-484c-9926-b7f4868fb756	648.7471210000003	1322.224057	260.0	Mature OD	Mature OD	Mature OD	Mature OD	Microglia	Excitatory	unassigned	Inhibitory	Mature OD	Mature OD	Mature OD
bf5de3fc-3ffe-40a0-a350-5ea91bba92df	660.3818070000002	1210.9044549999999	260.0	Inhibitory	Inhibitory	Inhibitory	Inhibitory	Inhibitory	Excitatory	Mural	Inhibitory	unassigned	Inhibitory	Excitatory
2ecb5fb8-d5e6-4eef-bcca-1a238272a292	661.6123430000007	1234.8622329999998	260.0	Mature OD	Mature OD	Mature OD	Mature OD	Mature OD	Mature OD	Endothelial	Mature OD	Mature OD	Mature OD	Mature OD
177d2db5-8a3f-498b-ba90-cd501deb7298	662.2373540000003	1289.966261	260.0	Mature OD	Mature OD	Mature OD	Mature OD	Mature OD	Astrocytes	Inhibitory	Mature OD	Mature OD	Mature OD	Mature OD
8bdeb0c2-0522-407a-b565-3ff218a968b6	662.4446520000006	1225.675064	260.0	Inhibitory	Inhibitory	Inhibitory	Inhibitory	Excitatory	Excitatory	Excitatory	Inhibitory	unassigned	Excitatory	Inhibitory
6b62893a-4332-4b78-982d-86972057f5b9	673.3199810000006	1228.1128659999995	260.0	Immature OD	Immature OD	Immature OD	Immature OD	Immature OD	Immature OD	Excitatory	Immature OD	unassigned	Immature OD	Immature OD
ee5bf66a-63de-4d79-ac30-f8b8fa8a1ab1	678.3282940000004	1239.2988299999997	260.0	Endothelial	Endothelial	Endothelial	Endothelial	Endothelial	Endothelial	Inhibitory	Endothelial	Endothelial	Endothelial	Endothelial
5a9b5f17-86c8-4b8d-82e5-682b542dc379	700.1432470000004	1352.6213509999998	260.0	Mature OD	Mature OD	Mature OD	Mature OD	Mature OD	Inhibitory	Inhibitory	Mature OD	Mature OD	Mature OD	Mature OD
b05e7608-5339-4bc9-954b-6d22d17c3746	703.1015390000002	1219.91066	260.0	Excitatory	Excitatory	Excitatory	Inhibitory	Excitatory	Excitatory	Mature OD	Inhibitory	unassigned	Excitatory	Excitatory
f603c79c-447c-44d2-b929-a8ccc0eb0a67	706.8387450000005	1262.4726019999994	260.0	Endothelial	Endothelial	Endothelial	Mature OD	Endothelial	Endothelial	Inhibitory	Endothelial	unassigned	Endothelial	Endothelial
01d9e8df-6ee4-441b-ad32-e58be1cf67bb	721.5730350000003	1345.318267	260.0	Immature OD	Mature OD	Immature OD	Mature OD	Mature OD	Immature OD	Immature OD	Mature OD	Mature OD	Mature OD	Mature OD
5a8a9047-bef7-433d-9d6e-8934f610979e	725.0234760000003	1332.0475030000002	260.0	Mature OD	Mature OD	Mature OD	Mature OD	Mature OD	Mural	Excitatory	Mature OD	Mature OD	Mature OD	Mature OD
af3196af-c735-4efd-a66a-6d990c67c985	728.3356770000005	1202.8345610000001	260.0	Inhibitory	Inhibitory	Inhibitory	Inhibitory	Inhibitory	Excitatory	Astrocytes	Inhibitory	Inhibitory	Excitatory	Inhibitory
f9e0cb0b-c8b2-4490-abd1-417f371e3140	732.0716660000003	1350.1192589999996	260.0	Mature OD	Mature OD	Mature OD	Mature OD	Mature OD	Endothelial	Immature OD	Mature OD	Mature OD	Mature OD	Endothelial
e6b5f447-218a-4bc2-bb65-1829c81f3b26	734.0148110000005	1362.678828	260.0	Astrocytes	Astrocytes	Astrocytes	Astrocytes	Ependymal	Ependymal	Excitatory	Mature OD	unassigned	Astrocytes	Astrocytes
a62a36d1-5739-4390-9188-eb302af7f278	738.9596470000006	1312.6750929999998	260.0	Astrocytes	Astrocytes	Astrocytes	Astrocytes	Astrocytes	Astrocytes	Astrocytes	Mature OD	unassigned	Astrocytes	Astrocytes
31522a24-671f-4cf0-81f0-3ac2fd56cbbd	743.8594810000004	1239.771589	260.0	Immature OD	Immature OD	Immature OD	Inhibitory	Inhibitory	Excitatory	Inhibitory	Inhibitory	unassigned	Mature OD	Inhibitory
7720ca70-426d-4a0e-99a8-d8e8b5db031c	753.8984320000004	1383.9281500000002	260.0	Inhibitory	Inhibitory	Inhibitory	Inhibitory	Inhibitory	Excitatory	Immature OD	Inhibitory	unassigned	Excitatory	Excitatory
9a482156-9f2b-4d55-8a74-2b12043e71ed	774.9718820000003	1281.7270200000003	260.0	Excitatory	Inhibitory	Inhibitory	Inhibitory	Excitatory	Astrocytes	Excitatory	Mature OD	unassigned	Excitatory	Inhibitory
0f17b136-58d1-4ae7-8cfd-e0f4515afe4e	773.9840880000006	1321.155843	260.0	Immature OD	Immature OD	Immature OD	Immature OD	Immature OD	Ependymal	Endothelial	Immature OD	unassigned	Immature OD	Immature OD
f624a614-dd9e-4668-9ca7-262bef76750a	776.5952070000003	1288.614858	260.0	Inhibitory	Inhibitory	Inhibitory	Inhibitory	Excitatory	Excitatory	Excitatory	Inhibitory	unassigned	Excitatory	Inhibitory
697800cf-fcb1-4a5f-839f-ff2239b029c4	778.6194500000001	1340.9615259999996	260.0	Astrocytes	Astrocytes	Astrocytes	Astrocytes	Astrocytes	Astrocytes	Astrocytes	Mature OD	unassigned	Astrocytes	Astrocytes
a5fc1aba-fa4b-4641-a026-30379867467b	786.6426340000007	1269.661733	260.0	Microglia	Microglia	Microglia	Inhibitory	Microglia	Microglia	Excitatory	Microglia	unassigned	Microglia	Microglia
7dfb584e-aed1-454e-9db3-2f7692fe9f5d	786.722655	1371.479914	260.0	Inhibitory	Inhibitory	Inhibitory	Inhibitory	Inhibitory	Excitatory	Inhibitory	Inhibitory	Inhibitory	Inhibitory	Inhibitory
ca96dda9-7e04-4043-ab69-c02c295e4794	605.878373	1220.7546459999999	260.0	Mature OD	Mature OD	Mature OD	Mature OD	Mature OD	Mature OD	Inhibitory	Mature OD	Mature OD	Mature OD	Mature OD
f4f2bd0e-a184-4e1c-8d0b-c2510b16d862	676.7374290000002	1210.4549820000002	260.0	Inhibitory	Inhibitory	Inhibitory	Inhibitory	Inhibitory	Excitatory	Inhibitory	Inhibitory	unassigned	Inhibitory	Inhibitory
eca22608-3a7d-432a-98b3-6f2e164f517b	697.2177880000004	1293.3195619999997	260.0	Endothelial	Mural	Mural	Mature OD	Mural	Mural	Astrocytes	Mural	unassigned	Mature OD	Mural
2440a210-90dc-4124-b2c9-16f751ed39b8	707.7255620000001	1295.58306	260.0	Microglia	Microglia	Microglia	Microglia	Microglia	Ependymal	Inhibitory	Microglia	unassigned	Microglia	Microglia
e78cdf01-ce35-45b9-a9b8-8c2fadce44c2	730.4275320000002	1286.0580380000001	260.0	Mature OD	Mature OD	Mature OD	Mature OD	Mature OD	Astrocytes	Astrocytes	Mature OD	Mature OD	Mature OD	Mature OD
0de76f55-bf23-42c7-a9d5-8ed68b8dc4fb	760.2357070000003	1296.5039909999996	260.0	Inhibitory	Inhibitory	Inhibitory	Inhibitory	Inhibitory	Excitatory	Inhibitory	Inhibitory	unassigned	Excitatory	Inhibitory
7300e258-0836-44f3-8f0d-24fd593ef327	762.7462020000007	1242.7498560000004	260.0	Excitatory	Inhibitory	Inhibitory	Inhibitory	Excitatory	Excitatory	Immature OD	Inhibitory	Inhibitory	Inhibitory	Inhibitory
b51007ed-79b5-4a34-8d4d-e30186a7056c	608.3905920000002	1372.0144880000003	260.0	Endothelial	Endothelial	Endothelial	Mature OD	Endothelial	Endothelial	Astrocytes	Endothelial	Endothelial	Endothelial	Endothelial
67658068-78d2-49f4-93ca-f0af2f61da4b	612.8095320000002	1361.5753689999997	260.0	Endothelial	Mural	Mural	Inhibitory	Mural	Mural	Mural	Mural	unassigned	Mural	Mural
ac4d494c-f825-41a0-a198-510766c3c3af	661.5392120000001	1324.6064350000001	260.0	Mature OD	Mature OD	Mature OD	Mature OD	Mature OD	Excitatory	Inhibitory	Mature OD	Mature OD	Mature OD	Mature OD
513fe4ef-5b59-48e2-85b0-85860aae9f3b	676.2774220000006	1291.174662	260.0	Mature OD	Mature OD	Mature OD	Mature OD	Mature OD	Excitatory	Excitatory	Mature OD	Mature OD	Mature OD	Mature OD
0559dde1-8f4d-4414-8e48-42c02b74f3bd	706.0971280000003	1237.5848579999997	260.0	Endothelial	Astrocytes	Mural	Inhibitory	Mural	Astrocytes	Endothelial	Mature OD	unassigned	Mature OD	Astrocytes
943dea42-f304-46ed-9284-ec012ea4b080	714.7077030000005	1340.707797	260.0	Microglia	Microglia	Microglia	Microglia	Microglia	Excitatory	Inhibitory	Immature OD	unassigned	Mature OD	Mature OD
1babd6dd-fadc-4445-be89-9bf902f3c44f	778.0867030000004	1255.2390839999998	260.0	Inhibitory	Inhibitory	Inhibitory	Inhibitory	Excitatory	Excitatory	Excitatory	Inhibitory	unassigned	Inhibitory	Inhibitory
0d9c68c5-31da-47ab-9a86-0349096b90b1	609.5081780000005	1191.2240219999999	260.0	Endothelial	Endothelial	Mural	Inhibitory	Astrocytes	Ependymal	Immature OD	Endothelial	unassigned	Endothelial	Astrocytes
67775685-da1e-4e9f-835d-0838b3891bba	615.8021130000006	1038.6213360000002	260.0	Mature OD	Mature OD	Mature OD	Mature OD	Mature OD	Ependymal	Inhibitory	Mature OD	Mature OD	Mature OD	Mature OD
075c73bf-3c8a-4a8d-9d77-83c4bf17ea26	616.7420590000006	1127.043847	260.0	Immature OD	Immature OD	Immature OD	Inhibitory	Immature OD	Excitatory	Excitatory	Inhibitory	unassigned	Immature OD	Immature OD
b6dbab00-e680-4cb3-a28e-919231f686f2	619.2089710000005	1001.138379	260.0	Inhibitory	Inhibitory	Inhibitory	Inhibitory	Inhibitory	Excitatory	Mural	Inhibitory	unassigned	Excitatory	Inhibitory
e6220b7c-5d9c-4884-8af5-eeb1de31a35f	622.7461850000004	1113.0813320000002	260.0	Astrocytes	Astrocytes	Astrocytes	Immature OD	Astrocytes	Astrocytes	Immature OD	Mature OD	unassigned	Astrocytes	Astrocytes
a88015fe-3752-41f3-a9e3-c4a09e16b289	622.4468300000003	1063.041871	260.0	Excitatory	Inhibitory	Excitatory	Inhibitory	Excitatory	Excitatory	Excitatory	Inhibitory	unassigned	Excitatory	Excitatory
9c805bb9-868b-47ce-91f8-b2d210273583	626.5210430000006	1177.2975549999996	260.0	Inhibitory	Inhibitory	Inhibitory	Inhibitory	Inhibitory	Excitatory	Excitatory	Inhibitory	unassigned	Excitatory	Inhibitory
99f1c6bb-aacf-46d7-8416-f81c9cf4d5d1	631.4840790000003	1083.7226019999994	260.0	Inhibitory	Inhibitory	Inhibitory	Inhibitory	Inhibitory	Excitatory	Inhibitory	Inhibitory	unassigned	Excitatory	Inhibitory
f42ffe75-a699-43a6-bd23-36e0455ed4be	635.4455270000003	1097.1817700000001	260.0	Endothelial	Endothelial	Endothelial	Inhibitory	Endothelial	Endothelial	unassigned	Endothelial	Endothelial	Endothelial	Endothelial
793551b2-d702-4eae-a1b0-10fec92b96f0	643.0849430000003	1016.4778490000003	260.0	Astrocytes	Astrocytes	Astrocytes	Inhibitory	Astrocytes	Astrocytes	Astrocytes	Astrocytes	unassigned	Astrocytes	Astrocytes
5715a129-0945-41fa-9581-85891f7ca7dc	657.5946970000005	1121.0902229999997	260.0	Endothelial	Astrocytes	Endothelial	Inhibitory	Mural	Mural	Immature OD	Ependymal	unassigned	Ependymal	Astrocytes
6d7a4bad-9fd1-4872-bd39-a799b5afb784	659.6414990000003	1038.8491009999998	260.0	Endothelial	Endothelial	Astrocytes	Inhibitory	Mural	Mural	Immature OD	Endothelial	unassigned	Endothelial	Endothelial
f5e35278-28d1-4f7b-a0d3-08d7a8bfc9e0	664.9458980000004	1080.1959219999999	260.0	Inhibitory	Inhibitory	Inhibitory	Inhibitory	Inhibitory	Excitatory	Inhibitory	Inhibitory	unassigned	Excitatory	Inhibitory
d7a1da1a-efb7-47de-be93-57dc71f7d8df	679.0483670000003	1147.2787899999998	260.0	Inhibitory	Inhibitory	Inhibitory	Inhibitory	Excitatory	Excitatory	Endothelial	Inhibitory	unassigned	Excitatory	Inhibitory
e9480bda-dbc5-41f4-b0ff-2473ffc0a19d	695.3052120000002	1154.528217	260.0	Inhibitory	Inhibitory	Inhibitory	Inhibitory	Inhibitory	Excitatory	Inhibitory	Inhibitory	unassigned	Excitatory	Excitatory
0050255e-82c2-458d-be46-dec5198db1fa	694.1310810000004	1078.0832380000002	260.0	Inhibitory	Inhibitory	Inhibitory	Inhibitory	Excitatory	Excitatory	Excitatory	Excitatory	unassigned	Excitatory	Excitatory
e699b85c-4913-424b-87c4-1895318892b7	696.8424260000002	1010.4544979999996	260.0	Inhibitory	Inhibitory	Inhibitory	Inhibitory	Inhibitory	Excitatory	Immature OD	Inhibitory	unassigned	Excitatory	Inhibitory
e69bee66-9add-45bb-8eb8-62f7d790c288	697.4304210000005	1091.2812229999995	260.0	Endothelial	Endothelial	Endothelial	Inhibitory	Endothelial	Endothelial	Endothelial	Endothelial	Endothelial	Endothelial	Endothelial
e74098e8-eb0d-4dc8-bd5a-674a8ef1e66c	706.8649970000006	1120.0828469999997	260.0	Astrocytes	Astrocytes	Astrocytes	Mature OD	Astrocytes	Astrocytes	Excitatory	Mature OD	unassigned	Astrocytes	Astrocytes
c3f8791d-c129-4de0-b8a7-613ea087e155	704.0297180000007	1086.411493	260.0	Astrocytes	Astrocytes	Astrocytes	Inhibitory	Astrocytes	Ependymal	Astrocytes	Endothelial	unassigned	Astrocytes	Astrocytes
0c85b53b-9fec-4ac5-8bae-3db792a94c50	707.5355640000002	1012.4707909999997	260.0	Mature OD	Mature OD	Mature OD	Mature OD	Mature OD	Ependymal	Astrocytes	Mature OD	Mature OD	Mature OD	Mature OD
7b233960-653f-4a64-909f-ea5aad2c0ea6	717.8977670000004	1085.235714	260.0	Inhibitory	Inhibitory	Inhibitory	Inhibitory	Inhibitory	Inhibitory	Inhibitory	Inhibitory	unassigned	Inhibitory	Astrocytes
24c6d40e-7228-488b-b4c1-1f89d0b0d5cc	716.4741810000005	1175.9442680000002	260.0	Astrocytes	Astrocytes	Astrocytes	Inhibitory	Astrocytes	Astrocytes	Immature OD	Astrocytes	unassigned	Astrocytes	Astrocytes
e7383d91-d35e-4271-aa69-f0a639b35393	721.6401520000004	1036.86044	260.0	Inhibitory	Inhibitory	Inhibitory	Inhibitory	Inhibitory	Excitatory	Astrocytes	Inhibitory	unassigned	Inhibitory	Inhibitory
f33ac661-bc5a-49fe-bde9-fce8f5a0a0fd	720.3874970000006	1152.8491159999999	260.0	Astrocytes	Astrocytes	Ependymal	Excitatory	Ependymal	Astrocytes	Inhibitory	Mature OD	unassigned	Astrocytes	Astrocytes
156f169d-03d4-444e-981c-8f211b1d14fc	722.0795560000006	1063.8387819999998	260.0	Inhibitory	Inhibitory	Inhibitory	Inhibitory	Inhibitory	Excitatory	Inhibitory	Inhibitory	unassigned	Excitatory	Inhibitory
3dbcb007-2815-4704-a046-8e1fe7f68c4f	728.4440920000002	1027.1694509999998	260.0	Inhibitory	Inhibitory	Inhibitory	Inhibitory	Excitatory	Excitatory	Inhibitory	Inhibitory	unassigned	Excitatory	Excitatory
a89b2a4c-a92a-4777-a077-2fac3d1f0f87	729.1885500000003	1054.6917170000002	260.0	Immature OD	Immature OD	Immature OD	Inhibitory	Immature OD	Excitatory	Immature OD	Inhibitory	unassigned	Immature OD	Immature OD
c88bbaa8-e1d0-4a34-8e69-858becef18a4	731.7159830000005	1008.1114889999999	260.0	Excitatory	Excitatory	Excitatory	Inhibitory	Excitatory	Excitatory	Mature OD	Excitatory	unassigned	Excitatory	Excitatory
4568070a-b5a3-418f-aa56-d926d0bb4f73	737.2906450000005	1117.2826369999998	260.0	Excitatory	Excitatory	Excitatory	Inhibitory	Excitatory	Excitatory	Inhibitory	Inhibitory	unassigned	Excitatory	Excitatory
68c574fe-5a80-4ca3-afd0-623fb7598c2b	743.3252190000003	1067.6000060000001	260.0	Inhibitory	Inhibitory	Inhibitory	Inhibitory	Inhibitory	Excitatory	Mature OD	Inhibitory	unassigned	Inhibitory	Inhibitory
84d91509-140e-4798-a505-a1a8c5c17fd8	743.3315780000003	1098.6553909999998	260.0	Microglia	Microglia	Microglia	Inhibitory	Inhibitory	Excitatory	Excitatory	Inhibitory	unassigned	Excitatory	Inhibitory
075b8ad9-7d80-4c0b-b307-2a9162a14a92	748.1939840000005	1158.623737	260.0	Inhibitory	Inhibitory	Inhibitory	Inhibitory	Inhibitory	Inhibitory	Mural	Inhibitory	Inhibitory	Inhibitory	Inhibitory
eeefd4f5-84f8-4874-8b10-24d271fff87c	749.8641660000003	1166.7095600000002	260.0	Inhibitory	Inhibitory	Inhibitory	Inhibitory	Inhibitory	Excitatory	Inhibitory	Inhibitory	Inhibitory	Inhibitory	Inhibitory
c56028e2-ad1c-41e3-b76d-02741c6a936a	756.7241610000005	1183.4304439999996	260.0	Inhibitory	Inhibitory	Inhibitory	Inhibitory	Inhibitory	Excitatory	Excitatory	Inhibitory	Inhibitory	Excitatory	Excitatory
3a19ceff-bee4-4ddb-b8b0-1464b9d6037a	763.7403390000004	1079.0518310000002	260.0	Endothelial	Endothelial	Endothelial	Inhibitory	Mural	Endothelial	Endothelial	Endothelial	unassigned	Endothelial	Endothelial
6218b779-7a59-454f-95ab-373f0240d6c4	762.5071700000003	1139.5093229999998	260.0	Astrocytes	Astrocytes	Astrocytes	Inhibitory	Astrocytes	Astrocytes	Inhibitory	Mature OD	unassigned	Astrocytes	Astrocytes
638aaacc-02c5-46d3-822e-5b17fe2f54f6	765.0442970000004	1022.5718229999998	260.0	Inhibitory	Inhibitory	Inhibitory	Inhibitory	Inhibitory	Excitatory	Inhibitory	Inhibitory	unassigned	Excitatory	Excitatory
367a470b-4056-4f4a-9045-0088e257b576	766.6402660000003	1095.0972909999996	260.0	Mature OD	Mature OD	Mural	Mature OD	Mature OD	Ependymal	Inhibitory	Mature OD	Mature OD	Mature OD	Mature OD
51bf9dae-b707-43ac-ad9f-9d98d739c8e3	768.4725480000002	1008.29484	260.0	Inhibitory	Inhibitory	Inhibitory	Inhibitory	Inhibitory	Excitatory	Astrocytes	Inhibitory	unassigned	Excitatory	Excitatory
70f7112b-c1dd-44e9-99e6-0485db8366e4	770.4744660000001	1047.9283979999996	260.0	Astrocytes	Astrocytes	Astrocytes	Inhibitory	Astrocytes	Astrocytes	Inhibitory	Astrocytes	unassigned	Astrocytes	Astrocytes
5f62c584-6f4e-4814-bf31-c6620ad9655c	770.6098740000002	1075.168486	260.0	Inhibitory	Inhibitory	Inhibitory	Inhibitory	Excitatory	Excitatory	unassigned	Inhibitory	Excitatory	Excitatory	Excitatory
a01cff22-78c3-4a13-9d50-73452272c87a	775.8849310000005	1105.413051	260.0	Astrocytes	Astrocytes	Ependymal	Inhibitory	Ependymal	Astrocytes	Inhibitory	Astrocytes	unassigned	Astrocytes	Astrocytes
a5a3b3d9-ac73-4cd3-a46c-00756c4b1e01	777.2960260000004	1096.2076820000002	260.0	Inhibitory	Inhibitory	Inhibitory	Inhibitory	Excitatory	Excitatory	Mature OD	Inhibitory	unassigned	Excitatory	Inhibitory
d0f498db-3222-4078-85e6-38ed52ef3229	781.2497510000003	1013.7864189999996	260.0	Inhibitory	Inhibitory	Inhibitory	Inhibitory	Inhibitory	Excitatory	Inhibitory	Inhibitory	unassigned	Excitatory	Inhibitory
15ca2e69-2bc6-44c2-9088-fbc23317e0b7	656.0055090000005	1009.9706089999995	260.0	Inhibitory	Astrocytes	Ependymal	Inhibitory	Inhibitory	Excitatory	Microglia	Inhibitory	unassigned	Excitatory	Excitatory
c7966ee5-24d1-4282-9916-9667d3c10d53	686.7302240000004	1102.4112259999997	260.0	Inhibitory	Inhibitory	Ependymal	Inhibitory	Excitatory	Excitatory	Astrocytes	Inhibitory	Inhibitory	Excitatory	Inhibitory
78f88e38-48ff-4056-b5f8-044b129c05e3	709.7160190000004	1078.3701420000002	260.0	Endothelial	Endothelial	Endothelial	Mature OD	Endothelial	Endothelial	Immature OD	Endothelial	Endothelial	Endothelial	Endothelial
b274628d-2c19-4325-ae36-2f36494c5e7c	741.1605320000003	1137.4253369999997	260.0	Excitatory	Excitatory	Excitatory	Inhibitory	Excitatory	Excitatory	Excitatory	Inhibitory	Excitatory	Excitatory	Excitatory
50bd26b4-6817-412e-b647-83b09ef24d74	769.9418810000002	1155.994525	260.0	Inhibitory	Inhibitory	Inhibitory	Inhibitory	Inhibitory	Excitatory	Astrocytes	Inhibitory	unassigned	Excitatory	Inhibitory
acf162ee-c744-422f-9de2-162d066c7be5	642.6786070000003	1043.6373549999998	260.0	Inhibitory	Excitatory	Ependymal	Inhibitory	Excitatory	Excitatory	Astrocytes	Inhibitory	Excitatory	Excitatory	Excitatory
735177d7-7c2f-42c3-95e5-d227f76ee9ec	669.6248520000004	1038.7090119999998	260.0	Endothelial	Endothelial	Endothelial	Immature OD	Endothelial	Endothelial	Immature OD	Endothelial	unassigned	Endothelial	Endothelial
edae58d5-2cd0-4fc5-a050-8bb62a817906	674.6999730000002	1025.2038350000003	260.0	Inhibitory	Astrocytes	Ependymal	Inhibitory	Excitatory	Excitatory	Excitatory	Mature OD	unassigned	Immature OD	Excitatory
ae9428a3-aab2-443e-8d47-1ab2996912a8	690.8905460000001	1037.727985	260.0	Inhibitory	Inhibitory	Inhibitory	Inhibitory	Excitatory	Excitatory	Inhibitory	Inhibitory	unassigned	Inhibitory	Inhibitory
cdf967eb-a503-40f4-85c4-83828eb702e8	698.3514130000003	1093.527603	260.0	Endothelial	Endothelial	Endothelial	Inhibitory	Endothelial	Endothelial	Endothelial	Endothelial	Endothelial	Endothelial	Endothelial
ca2acaae-692a-4330-87f1-64ab43e293f4	737.2934060000002	1020.3216899999998	260.0	Inhibitory	Inhibitory	Inhibitory	Inhibitory	Inhibitory	Excitatory	Inhibitory	Inhibitory	unassigned	Inhibitory	Inhibitory
9be31476-b29f-49b3-a1c5-3c8fc2406956	688.6218680000006	1083.316069	260.0	Astrocytes	Astrocytes	Astrocytes	Inhibitory	Astrocytes	Astrocytes	Excitatory	Astrocytes	Astrocytes	Astrocytes	Astrocytes
01c10557-0a48-42cb-a11d-31118736087e	730.5480440000001	1002.9902700000002	260.0	Inhibitory	Excitatory	Excitatory	Excitatory	Excitatory	Excitatory	Immature OD	Excitatory	unassigned	Excitatory	Excitatory
8c8a714a-55fe-4c85-86dd-effb4e6094de	738.7223470000004	1043.4407509999996	260.0	Excitatory	Excitatory	Excitatory	Inhibitory	Excitatory	Excitatory	Excitatory	Excitatory	unassigned	Excitatory	Excitatory
67da073f-1909-46b0-b10c-e581a23e0109	742.1839550000004	1013.50164	260.0	Excitatory	Inhibitory	Inhibitory	Inhibitory	Excitatory	Excitatory	Inhibitory	Inhibitory	unassigned	Excitatory	Excitatory
9a31b25d-a778-44aa-b4c2-9070fe93688c	748.7480930000006	1038.3924859999997	260.0	Inhibitory	Inhibitory	Inhibitory	Inhibitory	Inhibitory	Excitatory	unassigned	Inhibitory	unassigned	Excitatory	Inhibitory
27a3b945-7b57-49ee-bc73-e6f358d1bba4	767.5941400000006	1068.2453060000003	260.0	Excitatory	Excitatory	Excitatory	Inhibitory	Excitatory	Excitatory	Excitatory	Inhibitory	unassigned	Excitatory	Excitatory
58805b2b-603d-423a-ba71-82995889d971	600.9045610000003	804.9408479999997	260.0	Immature OD	Immature OD	Immature OD	Immature OD	Immature OD	Immature OD	Immature OD	Immature OD	unassigned	Immature OD	Immature OD
4a54467b-aa8d-4906-a6dc-0767a550308f	609.9435030000004	889.0834450000002	260.0	Mature OD	Mature OD	Microglia	Mature OD	Mature OD	Ependymal	Immature OD	Mature OD	Mature OD	Mature OD	Mature OD
a76dc1ac-02e4-4875-ad29-305506c17262	609.7958460000004	966.7568219999998	260.0	Mature OD	Mature OD	Mature OD	Mature OD	Mature OD	Ependymal	Mature OD	Mature OD	Mature OD	Mature OD	Mature OD
fb22e591-489e-4f6c-b5e9-2f8a04c09237	610.6206900000002	831.160128	260.0	Astrocytes	Astrocytes	Astrocytes	Inhibitory	Astrocytes	Astrocytes	Mature OD	Astrocytes	unassigned	Astrocytes	Astrocytes
2bc49b98-c6f7-4295-a4a3-1b8a323ea9d4	612.3483280000005	840.9194079999997	260.0	Astrocytes	Astrocytes	Astrocytes	Immature OD	Astrocytes	Ependymal	Inhibitory	Mature OD	Mature OD	Astrocytes	Astrocytes
26cdcbdc-d334-4a26-83ce-b8f9e6157081	618.5330860000004	867.7885899999997	260.0	Inhibitory	Inhibitory	Inhibitory	Inhibitory	Inhibitory	Inhibitory	Inhibitory	Inhibitory	unassigned	Inhibitory	Inhibitory
50bfbb43-dcb7-41ba-9253-e28a459466fb	625.9064830000002	939.1449539999999	260.0	Inhibitory	Inhibitory	Inhibitory	Inhibitory	Inhibitory	Excitatory	Inhibitory	Inhibitory	unassigned	Excitatory	Inhibitory
3682b20f-9996-4ebb-8836-b4b93b3ec23b	626.0978750000004	886.0616689999997	260.0	Astrocytes	Astrocytes	Astrocytes	Astrocytes	Astrocytes	Astrocytes	Astrocytes	Astrocytes	unassigned	Astrocytes	Astrocytes
bab782bf-3b21-4320-8347-7bf11750a91a	626.9461900000006	951.6181139999999	260.0	Inhibitory	Inhibitory	Inhibitory	Inhibitory	Inhibitory	Inhibitory	Astrocytes	Inhibitory	unassigned	Excitatory	Inhibitory
5af76d9f-b0a9-46c2-a91d-f1c7f3160f24	630.8685600000003	977.1512290000001	260.0	Inhibitory	Inhibitory	Inhibitory	Inhibitory	Excitatory	Excitatory	Inhibitory	Inhibitory	unassigned	Excitatory	Excitatory
6ef7ee6d-061b-4187-999a-8c630fded7b9	644.4256940000005	894.6903350000002	260.0	Endothelial	Endothelial	Endothelial	Inhibitory	Endothelial	Endothelial	Excitatory	Endothelial	Endothelial	Endothelial	Endothelial
5775ece6-445e-4615-b9a5-964fbfd441b0	642.0033490000005	991.9063530000003	260.0	Mature OD	Mature OD	Mature OD	Mature OD	Mature OD	Mature OD	Astrocytes	Mature OD	Mature OD	Mature OD	Mature OD
3d20b525-e8d4-4f28-bf44-1d2eb5e8c505	643.3053490000002	834.5262210000001	260.0	Excitatory	Microglia	Excitatory	Inhibitory	Excitatory	Excitatory	Inhibitory	Mature OD	unassigned	Mature OD	Excitatory
090c9d53-bcf6-45ae-8650-611d703ca887	658.4874390000004	875.3862759999997	260.0	Excitatory	Excitatory	Excitatory	Inhibitory	Excitatory	Excitatory	Excitatory	Excitatory	unassigned	Excitatory	Excitatory
2665e6bd-5f65-4494-b2c9-23c40a9b71f9	657.1875140000002	954.6404769999995	260.0	Mature OD	Mature OD	Mature OD	Mature OD	Mature OD	Astrocytes	Inhibitory	Mature OD	Mature OD	Mature OD	Mature OD
522a5e6e-6812-438b-a568-8c0f6e50dacb	660.148991	835.239364	260.0	Inhibitory	Inhibitory	Inhibitory	Inhibitory	Inhibitory	Excitatory	Excitatory	Inhibitory	unassigned	Excitatory	Inhibitory
180fdae0-bfcf-46cc-b597-2a2d4e184595	660.7546380000003	939.7776979999999	260.0	Inhibitory	Inhibitory	Inhibitory	Inhibitory	Inhibitory	Inhibitory	Inhibitory	Inhibitory	Inhibitory	Inhibitory	Inhibitory
8bc9452f-dbe4-4834-b780-4dabaadfb5ff	663.4786560000002	859.49064	260.0	Astrocytes	Astrocytes	Ependymal	Inhibitory	Astrocytes	Astrocytes	Inhibitory	Astrocytes	unassigned	Astrocytes	Astrocytes
ffd5a743-601e-42d8-8e1c-43b4708ac91e	664.3904370000005	928.76944	260.0	Inhibitory	Inhibitory	Inhibitory	Inhibitory	Inhibitory	Excitatory	Inhibitory	Inhibitory	unassigned	Excitatory	Inhibitory
80cb6e3a-05bc-4a41-87ad-84511997bf75	668.0221870000005	984.5738460000002	260.0	Inhibitory	Inhibitory	Inhibitory	Inhibitory	Inhibitory	Inhibitory	Inhibitory	Inhibitory	unassigned	Inhibitory	Inhibitory
3df02895-0309-4b52-9686-e956df703636	675.8550910000004	899.0571850000001	260.0	Immature OD	Immature OD	Immature OD	Immature OD	Immature OD	Astrocytes	Immature OD	Immature OD	unassigned	Immature OD	Immature OD
214e0ab5-9558-4373-a609-72d749b92327	677.5643240000004	886.952597	260.0	Inhibitory	Inhibitory	Inhibitory	Inhibitory	Inhibitory	Excitatory	Inhibitory	Inhibitory	unassigned	Excitatory	Inhibitory
c2744a42-a55c-4193-9457-f167cc1d2740	676.4018830000005	817.731217	260.0	Excitatory	Excitatory	Excitatory	Inhibitory	Excitatory	Excitatory	Excitatory	Inhibitory	unassigned	Excitatory	Excitatory
b43d9e9c-3fef-4e7a-8026-ecde5c7d2eb0	679.7519350000002	958.9655280000002	260.0	Inhibitory	Inhibitory	Excitatory	Inhibitory	Excitatory	Excitatory	Inhibitory	Inhibitory	unassigned	Excitatory	Inhibitory
dfab15f8-68dc-4f16-8064-1956de4d3614	681.4030470000002	916.314907	260.0	Inhibitory	Inhibitory	Ependymal	Inhibitory	Inhibitory	Excitatory	Mature OD	Inhibitory	unassigned	Inhibitory	Astrocytes
5d7eba74-80ef-4de0-8d11-ab26e088bbb6	682.1795270000007	925.3540479999997	260.0	Astrocytes	Astrocytes	Astrocytes	Inhibitory	Astrocytes	Astrocytes	Excitatory	Mature OD	unassigned	Astrocytes	Astrocytes
8a0c3126-a26a-40be-bbaf-67c2652a1888	686.7039030000001	855.3931939999998	260.0	Astrocytes	Astrocytes	Astrocytes	Inhibitory	Astrocytes	Astrocytes	Excitatory	Astrocytes	unassigned	Astrocytes	Astrocytes
ede6730e-72f2-435e-a6ef-abf3d9f406f5	686.4366100000002	842.8073219999997	260.0	Inhibitory	Inhibitory	Inhibitory	Inhibitory	Excitatory	Excitatory	Excitatory	Inhibitory	Excitatory	Excitatory	Excitatory
e48e347f-3f46-4881-9f8b-405c139675dc	692.6847050000001	899.8497509999997	260.0	Inhibitory	Inhibitory	Inhibitory	Inhibitory	Inhibitory	Inhibitory	Astrocytes	Inhibitory	unassigned	Inhibitory	Inhibitory
0a3a89e4-eb25-402b-8b87-3a23f282fa54	693.4067590000004	851.620367	260.0	Immature OD	Endothelial	Immature OD	Inhibitory	Immature OD	Excitatory	Inhibitory	Inhibitory	unassigned	Immature OD	Inhibitory
221063fb-5087-47b3-b63d-62a873a78a5f	697.6538270000005	940.4649310000004	260.0	Inhibitory	Inhibitory	Inhibitory	Inhibitory	Inhibitory	Excitatory	Endothelial	Inhibitory	unassigned	Excitatory	Inhibitory
5ee4d0d9-f20f-4e37-8f78-590c1e86c678	701.9686030000003	926.9467950000003	260.0	Inhibitory	Inhibitory	Inhibitory	Inhibitory	Inhibitory	Excitatory	Immature OD	Inhibitory	unassigned	Excitatory	Inhibitory
d8f0fcad-2a93-4bc5-a50e-790a45e678dd	710.8632650000004	961.8025979999998	260.0	Astrocytes	Astrocytes	Astrocytes	Inhibitory	Astrocytes	Astrocytes	Excitatory	Mature OD	unassigned	Astrocytes	Astrocytes
244b8db3-9fa4-4e78-9704-eb7bd0f5a351	714.8213190000001	873.7771079999998	260.0	Inhibitory	Inhibitory	Inhibitory	Inhibitory	Inhibitory	Excitatory	Inhibitory	Inhibitory	unassigned	Excitatory	Inhibitory
85606386-93b8-40f2-ab55-59a2877e4c50	716.5703480000002	956.0959130000001	260.0	Astrocytes	Astrocytes	Astrocytes	Inhibitory	Ependymal	Astrocytes	Inhibitory	Mature OD	unassigned	Astrocytes	Astrocytes
79913294-ee9c-4f2e-aebe-ec49c811d1d3	712.1869610000003	840.103517	260.0	Inhibitory	Inhibitory	Inhibitory	Inhibitory	Inhibitory	Excitatory	Mature OD	Inhibitory	unassigned	Excitatory	Inhibitory
d9429b4c-5b79-44c8-8afb-d3e78b9ab73b	720.3987900000002	986.6059240000004	260.0	Inhibitory	Inhibitory	Inhibitory	Inhibitory	Inhibitory	Excitatory	Excitatory	Inhibitory	unassigned	Excitatory	Inhibitory
f80b41a6-989b-4d66-9f61-94a6bb5e9b35	720.2437630000004	907.7050469999999	260.0	Inhibitory	Inhibitory	Inhibitory	Inhibitory	Inhibitory	Excitatory	Inhibitory	Inhibitory	unassigned	Immature OD	Inhibitory
ab3732c7-9e37-4774-80b2-2228d6e44e11	722.3892100000003	813.4688209999999	260.0	Excitatory	Inhibitory	Excitatory	Excitatory	Excitatory	Excitatory	unassigned	Inhibitory	unassigned	Excitatory	Excitatory
e9fe12ca-e4d5-43e5-82c4-fdaab44451bd	725.7338550000004	916.6340930000001	260.0	Mature OD	Mature OD	Mature OD	Mature OD	Mature OD	Mural	Astrocytes	Mature OD	Mature OD	Mature OD	Mature OD
94164cf2-880f-47ac-b3cb-5bc41ba33334	729.2037870000004	886.9928909999999	260.0	Inhibitory	Inhibitory	Inhibitory	Inhibitory	Excitatory	Excitatory	Inhibitory	Inhibitory	unassigned	Excitatory	Inhibitory
268aeb7b-7d71-454e-a488-4298b3c061a6	728.6180520000007	802.2236810000004	260.0	Excitatory	Excitatory	Excitatory	Inhibitory	Excitatory	Excitatory	Excitatory	Excitatory	unassigned	Excitatory	Excitatory
e81fd8ed-8d23-430e-a832-395169560233	735.8089870000003	878.1596979999995	260.0	Endothelial	Endothelial	Endothelial	Mature OD	Endothelial	Endothelial	Astrocytes	Endothelial	Endothelial	Endothelial	Endothelial
ef5d6500-bde7-4a38-8aa0-c36cc3a67047	738.8180820000002	948.0142619999997	260.0	Mature OD	Mature OD	Mature OD	Mature OD	Mature OD	Mature OD	Inhibitory	Mature OD	Mature OD	Mature OD	Mature OD
bfc4d038-8332-4b81-9fda-62d046b3eaf5	745.0578250000003	851.008171	260.0	Astrocytes	Excitatory	Ependymal	Inhibitory	Excitatory	Excitatory	Immature OD	Excitatory	unassigned	Excitatory	Astrocytes
fcddb097-ff13-44b1-97fc-872ce948383f	752.9244440000002	947.730376	260.0	Excitatory	Excitatory	Excitatory	Excitatory	Excitatory	Excitatory	Inhibitory	Inhibitory	unassigned	Excitatory	Excitatory
4b73343c-dc85-41cf-a864-fe769968d60f	751.4329420000004	971.046578	260.0	Inhibitory	Inhibitory	Inhibitory	Inhibitory	Inhibitory	Excitatory	Inhibitory	Inhibitory	unassigned	Inhibitory	Inhibitory
1ebb2222-1c98-4481-bc3f-648f2a08bc64	757.4946280000004	915.9184540000001	260.0	Astrocytes	Astrocytes	Ependymal	Inhibitory	Excitatory	Excitatory	unassigned	Inhibitory	unassigned	Astrocytes	Inhibitory
1d4a42b4-61e1-4224-a262-e370e158e71d	763.3828600000002	873.100617	260.0	Inhibitory	Inhibitory	Inhibitory	Inhibitory	Excitatory	Excitatory	Inhibitory	Inhibitory	unassigned	Excitatory	Inhibitory
2f399df6-3936-45de-bb70-69ddbda389dd	773.5250380000002	917.7938130000002	260.0	Inhibitory	Inhibitory	Inhibitory	Inhibitory	Inhibitory	Excitatory	Immature OD	Inhibitory	unassigned	Inhibitory	Inhibitory
931c153a-986b-4c01-a2ff-5509bde21922	780.3481230000002	830.8822659999996	260.0	Excitatory	Inhibitory	Inhibitory	Inhibitory	Excitatory	Excitatory	Inhibitory	Inhibitory	unassigned	Excitatory	Inhibitory
09405a1b-3f0d-442d-b3b6-63ae048c8bf2	782.0166170000002	849.71236	260.0	Mature OD	Mature OD	Mature OD	Mature OD	Mature OD	Ependymal	Inhibitory	Mature OD	Mature OD	Mature OD	Mature OD
089a0d9f-14c7-42ad-a9a8-b95f7ad78f35	784.3781990000002	911.6573049999997	260.0	Endothelial	Endothelial	Endothelial	Inhibitory	Endothelial	Endothelial	Inhibitory	Endothelial	unassigned	Endothelial	Endothelial
736616a0-d238-4a9f-802a-178dd26902a5	788.5155200000004	934.844087	260.0	Astrocytes	Astrocytes	Astrocytes	Immature OD	Astrocytes	Astrocytes	Inhibitory	Mature OD	unassigned	Astrocytes	Astrocytes
59032397-2a6a-4a9e-955b-a2dab84b0190	611.1545820000001	979.7027280000002	260.0	Inhibitory	Inhibitory	Inhibitory	Inhibitory	Inhibitory	Excitatory	Inhibitory	Inhibitory	unassigned	Excitatory	Inhibitory
ccffd07b-a2fb-48b2-be9c-69d4909dd8a6	623.5068760000004	921.2014979999999	260.0	Inhibitory	Inhibitory	Ependymal	Inhibitory	Excitatory	Excitatory	Inhibitory	Inhibitory	Inhibitory	Excitatory	Inhibitory
16da4003-c41c-4e73-84eb-2bbf30aedeb2	632.5451260000004	813.7161759999999	260.0	Inhibitory	Inhibitory	Inhibitory	Inhibitory	Inhibitory	Inhibitory	Inhibitory	Inhibitory	unassigned	Inhibitory	Inhibitory
832122a9-ec15-4b0e-8b67-a3aa04f8b37e	639.8495090000006	901.7506869999997	260.0	Endothelial	Endothelial	Endothelial	Inhibitory	Inhibitory	Excitatory	Inhibitory	Inhibitory	unassigned	Endothelial	Excitatory
cb98810f-d228-43b3-81f0-aa232107be24	665.8630440000002	873.33005	260.0	Astrocytes	Astrocytes	Astrocytes	Inhibitory	Astrocytes	Astrocytes	Inhibitory	Mature OD	unassigned	Astrocytes	Astrocytes
a10d1dac-e8a3-4413-a35b-777fa82a6fed	683.8458790000004	859.1945380000002	260.0	Immature OD	Immature OD	Astrocytes	Immature OD	Immature OD	Astrocytes	Astrocytes	Mature OD	Mature OD	Immature OD	Astrocytes
2780086d-25b6-4e0c-8e8d-91c5f11a3f37	742.2990390000004	811.723817	260.0	Inhibitory	Inhibitory	Inhibitory	Inhibitory	Excitatory	Excitatory	Immature OD	Inhibitory	unassigned	Excitatory	Inhibitory
4b054449-7cf9-464f-8906-35090fbc2a44	743.3266870000002	869.4567189999998	260.0	Mature OD	Mature OD	Mature OD	Mature OD	Mature OD	Astrocytes	Astrocytes	Mature OD	Mature OD	Mature OD	Mature OD
f92497bf-43bd-47c1-8941-275fec5468b9	770.1769490000001	866.2832060000001	260.0	Astrocytes	Astrocytes	Astrocytes	Inhibitory	Astrocytes	Astrocytes	Excitatory	Astrocytes	unassigned	Astrocytes	Astrocytes
7429649f-10f6-4c65-ad00-796013ab0b95	778.6388140000004	869.1640519999996	260.0	Astrocytes	Astrocytes	Astrocytes	Inhibitory	Astrocytes	Astrocytes	Inhibitory	Mature OD	unassigned	Astrocytes	Astrocytes
ad3f3237-93d9-453f-aaec-0c05af29c0e3	608.4038460000002	988.091715	260.0	Endothelial	Microglia	Endothelial	Inhibitory	Mural	Endothelial	Immature OD	Endothelial	unassigned	Endothelial	Astrocytes
83b440b4-f1c2-491f-9297-d078bf6f32c8	648.8736720000006	878.9134659999995	260.0	Inhibitory	Inhibitory	Inhibitory	Inhibitory	Excitatory	Excitatory	Mural	Inhibitory	unassigned	Excitatory	Inhibitory
4e7a3df9-6469-429f-ab01-9304c8dd9db1	653.3417620000005	965.2485609999999	260.0	Mature OD	Mature OD	Mature OD	Mature OD	Mature OD	Astrocytes	Excitatory	Mature OD	Mature OD	Mature OD	Mature OD
c1f8bc05-df54-4ee8-b2e2-de35c46ebb0e	705.0658000000003	934.3550060000002	260.0	Inhibitory	Inhibitory	Inhibitory	Inhibitory	Excitatory	Excitatory	Inhibitory	Excitatory	Excitatory	Excitatory	Excitatory
1d6816f4-dd3c-49d3-8800-05fcb241bebc	710.0126640000003	887.241736	260.0	Inhibitory	Inhibitory	Inhibitory	Inhibitory	Inhibitory	Excitatory	Inhibitory	Inhibitory	unassigned	Excitatory	Inhibitory
343474d6-bdf1-45f0-a25b-1b546bb7629e	740.2250860000004	822.7887170000004	260.0	Inhibitory	Inhibitory	Excitatory	Inhibitory	Excitatory	Excitatory	Inhibitory	Inhibitory	unassigned	Excitatory	Excitatory
71be36dc-8cfd-4f24-b288-7a85eac94ab6	760.8792450000005	986.314057	260.0	Inhibitory	Inhibitory	Inhibitory	Inhibitory	Excitatory	Excitatory	Mural	Inhibitory	unassigned	Excitatory	Excitatory
df256e34-fbb0-4f19-b312-4ef4c8ec0e0d	705.9383820000003	831.2572119999995	260.0	Inhibitory	Inhibitory	Inhibitory	Inhibitory	Inhibitory	Excitatory	Inhibitory	Inhibitory	unassigned	Excitatory	Inhibitory
b3c4957b-9f66-4dcf-9433-3e3314445d2f	729.1037850000002	805.8381850000001	260.0	Excitatory	Excitatory	Excitatory	Inhibitory	Excitatory	Excitatory	Astrocytes	Excitatory	Excitatory	Excitatory	Inhibitory
09ff7a93-c134-47a9-9b6c-33046ecddf41	782.6069390000002	955.2409740000003	260.0	Inhibitory	Astrocytes	Ependymal	Inhibitory	Inhibitory	Excitatory	Mural	Inhibitory	unassigned	Astrocytes	Inhibitory
29f70e24-bc72-4e68-96ca-cddd741bde18	604.4073700000004	715.8343249999998	260.0	Astrocytes	Astrocytes	Astrocytes	Inhibitory	Astrocytes	Astrocytes	Inhibitory	Mature OD	unassigned	Astrocytes	Astrocytes
93e215b2-895b-4fbc-a545-4ddfbcf5a321	608.2514000000001	659.4711950000001	260.0	Endothelial	Endothelial	Endothelial	Mature OD	Endothelial	Endothelial	Astrocytes	Endothelial	unassigned	Endothelial	Endothelial
a1640ed2-c645-42dc-a3e9-9670da7e9996	617.1495460000001	665.1057960000003	260.0	Astrocytes	Astrocytes	Ependymal	Inhibitory	Ependymal	Astrocytes	Astrocytes	Astrocytes	unassigned	Astrocytes	Astrocytes
7077b299-2ea3-4ed0-8bcf-a69d09375f10	615.9537350000005	606.0789210000003	260.0	Inhibitory	Inhibitory	Inhibitory	Inhibitory	Inhibitory	Excitatory	Inhibitory	Inhibitory	unassigned	Excitatory	Inhibitory
4598e20d-6b93-43a2-8d1f-e328b0bef2fc	626.5282580000003	701.3909399999998	260.0	Mature OD	Mature OD	Mature OD	Mature OD	Mature OD	Ependymal	Immature OD	Mature OD	Mature OD	Mature OD	Mature OD
0ead5001-0cad-488d-a5a5-b85dbd075f20	630.5521810000005	766.253498	260.0	Inhibitory	Inhibitory	Inhibitory	Inhibitory	Inhibitory	Excitatory	Mature OD	Inhibitory	unassigned	Excitatory	Inhibitory
6ecb81b1-48f2-4413-9014-f05b7c01842c	629.4957900000004	719.756206	260.0	Excitatory	Excitatory	Excitatory	Excitatory	Excitatory	Excitatory	Inhibitory	Inhibitory	unassigned	Excitatory	Excitatory
339d803d-16f1-4da6-a44a-cd3d0109b0c5	636.6575070000004	744.726834	260.0	Astrocytes	Astrocytes	Astrocytes	Immature OD	Astrocytes	Astrocytes	Inhibitory	Mature OD	unassigned	Astrocytes	Astrocytes
657c1664-f350-4f02-810c-1f8d0642f0fd	658.1260330000005	762.5048929999998	260.0	Inhibitory	Inhibitory	Inhibitory	Inhibitory	Inhibitory	Excitatory	unassigned	Inhibitory	unassigned	Excitatory	Excitatory
a2ff3342-ee7e-40ea-884c-a1c744f5e114	658.2106560000002	674.2147249999998	260.0	Mature OD	Mature OD	Microglia	Mature OD	Mature OD	Mature OD	Astrocytes	Mature OD	Mature OD	Mature OD	Mature OD
55413ec6-c7b6-439e-af50-095d52c07db9	671.5242890000004	735.373756	260.0	Inhibitory	Inhibitory	Inhibitory	Inhibitory	Inhibitory	Excitatory	Inhibitory	Inhibitory	unassigned	Excitatory	Inhibitory
35087154-735b-40ef-b600-7ff30b0c5f8c	683.5953740000004	759.7900189999996	260.0	Astrocytes	Astrocytes	Astrocytes	Astrocytes	Astrocytes	Astrocytes	Inhibitory	Mature OD	unassigned	Astrocytes	Astrocytes
15dcb5f6-584f-4437-9f31-3e7fff31db80	693.4681050000004	726.2924980000003	260.0	Astrocytes	Astrocytes	Astrocytes	Inhibitory	Astrocytes	Astrocytes	Astrocytes	Astrocytes	unassigned	Astrocytes	Astrocytes
c5e978fe-f4a0-48db-aacc-3b92a4513045	695.2351470000003	748.9410349999998	260.0	Inhibitory	Inhibitory	Inhibitory	Inhibitory	Inhibitory	Excitatory	Excitatory	Inhibitory	unassigned	Excitatory	Inhibitory
e3f5db93-31b5-4304-954b-18ca97ba6791	703.9617720000006	710.092729	260.0	Excitatory	Excitatory	Inhibitory	Inhibitory	Excitatory	Excitatory	Excitatory	Inhibitory	Excitatory	Excitatory	Excitatory
d8861dd0-fbfa-45e5-9323-db32de3134c5	705.0713540000006	616.5234739999996	260.0	Mature OD	Mature OD	Mature OD	Mature OD	Mature OD	Excitatory	Astrocytes	Mature OD	Mature OD	Mature OD	Mature OD
80fad12b-035b-4057-9160-0d6246a40b92	725.3194330000006	746.8456079999996	260.0	Immature OD	Immature OD	Immature OD	Immature OD	Immature OD	Excitatory	Inhibitory	Inhibitory	unassigned	Immature OD	Immature OD
751e9cf3-4f6e-43d8-9202-cf4d0285f788	731.6502150000006	723.364407	260.0	Mature OD	Mature OD	Mature OD	Mature OD	Mature OD	Ependymal	Inhibitory	Mature OD	Mature OD	Mature OD	Mature OD
13875454-91d3-4aa7-bf7c-bd0242e59296	731.8960790000006	776.531047	260.0	Endothelial	Endothelial	Endothelial	Inhibitory	Mural	Endothelial	Endothelial	Endothelial	unassigned	Endothelial	Endothelial
12c14357-2c91-41d7-80f2-dda2389aebc6	732.9656830000004	685.0155960000002	260.0	Astrocytes	Astrocytes	Astrocytes	Inhibitory	Astrocytes	Astrocytes	Astrocytes	Mature OD	unassigned	Astrocytes	Astrocytes
80b04237-d57c-4373-9f43-558a0f57be81	730.6345450000003	660.7216329999997	260.0	Inhibitory	Inhibitory	Inhibitory	Inhibitory	Inhibitory	Excitatory	Excitatory	Inhibitory	Inhibitory	Excitatory	Inhibitory
8ec3447e-297b-4be2-a4c1-9d8064ad69c6	740.4113080000002	647.144882	260.0	Inhibitory	Inhibitory	Inhibitory	Inhibitory	Excitatory	Excitatory	unassigned	Inhibitory	unassigned	Excitatory	Inhibitory
6a2fef87-21c0-4aee-8b6f-d0a7995d2a6c	739.2884270000004	672.8021599999997	260.0	Inhibitory	Inhibitory	Inhibitory	Inhibitory	Inhibitory	Excitatory	Astrocytes	Inhibitory	Inhibitory	Excitatory	Inhibitory
b65c8d1d-866d-42c9-a972-1f6f68a390c7	738.9930090000007	610.218363	260.0	Inhibitory	Inhibitory	Ependymal	Inhibitory	Inhibitory	Excitatory	Excitatory	Inhibitory	unassigned	Excitatory	Excitatory
ccae121b-fb09-4e2f-a169-93805c928453	745.7171560000006	749.5183120000002	260.0	Excitatory	Excitatory	Excitatory	Excitatory	Excitatory	Excitatory	Immature OD	Excitatory	unassigned	Excitatory	Excitatory
f2f3479b-95c1-4d88-a399-71ef8a30ddb7	750.6716620000002	735.2137950000001	260.0	Astrocytes	Astrocytes	Astrocytes	Inhibitory	Astrocytes	Astrocytes	Inhibitory	Astrocytes	Astrocytes	Astrocytes	Astrocytes
a447568f-35c6-45a6-96c3-b08d8b450190	766.3514990000003	694.7200720000001	260.0	Excitatory	Excitatory	Excitatory	Inhibitory	Excitatory	Excitatory	Inhibitory	Inhibitory	unassigned	Excitatory	Inhibitory
0f4a0752-4311-4551-9706-2de7ce7abe17	774.0898590000006	674.375673	260.0	Endothelial	Endothelial	Endothelial	Inhibitory	Endothelial	Endothelial	Astrocytes	Endothelial	unassigned	Endothelial	Endothelial
c853b06a-848d-4613-b743-6fd147346db1	777.5203350000002	622.7683189999998	260.0	Astrocytes	Astrocytes	Astrocytes	Microglia	Astrocytes	Astrocytes	Immature OD	Mature OD	unassigned	Astrocytes	Astrocytes
3bd9538d-3c29-49d2-b2ca-f9bac4c386fb	780.3332790000004	673.0947149999997	260.0	Endothelial	Endothelial	Endothelial	Inhibitory	Endothelial	Endothelial	Immature OD	Endothelial	Endothelial	Endothelial	Endothelial
c0a39ac5-eaf6-452d-886c-feecc05677f1	784.7210180000006	738.6634919999997	260.0	Inhibitory	Inhibitory	Inhibitory	Inhibitory	Excitatory	Excitatory	Inhibitory	Inhibitory	Inhibitory	Inhibitory	Inhibitory
74f20d98-81fd-450e-b067-73c35492108a	616.0965880000003	771.8134919999998	260.0	Excitatory	Inhibitory	Inhibitory	Inhibitory	Excitatory	Excitatory	Inhibitory	Inhibitory	unassigned	Excitatory	Inhibitory
6d577833-4d35-40db-86a1-9e7dca62a0a7	617.5063760000003	781.9729379999999	260.0	Excitatory	Inhibitory	Inhibitory	Inhibitory	Excitatory	Excitatory	Inhibitory	Inhibitory	unassigned	Excitatory	Excitatory
d9f4bed1-31b2-4256-bb3a-3a0b97c69c63	631.4748100000002	789.5975439999997	260.0	Excitatory	Excitatory	Excitatory	Inhibitory	Excitatory	Excitatory	Inhibitory	Excitatory	unassigned	Excitatory	Excitatory
1e8dd9c2-da7d-424e-9bf5-4961cab1e704	666.4006180000006	783.9229019999998	260.0	Mature OD	Mature OD	Mature OD	Mature OD	Mature OD	Excitatory	Inhibitory	Mature OD	Mature OD	Mature OD	Mature OD
7a883bad-6500-4ab1-b910-e26f9365550a	713.3776120000002	648.421249	260.0	Endothelial	Endothelial	Endothelial	Inhibitory	Endothelial	Endothelial	Astrocytes	Endothelial	Endothelial	Endothelial	Endothelial
29f788f8-03a4-4e18-93fe-8e16c29e5ed6	710.8488710000001	785.1474559999997	260.0	Inhibitory	Inhibitory	Inhibitory	Inhibitory	Excitatory	Excitatory	Immature OD	Inhibitory	unassigned	Excitatory	Inhibitory
3d37effd-4d99-4c99-b469-4f2d15f0bafd	726.4012520000006	702.6678200000001	260.0	Immature OD	Immature OD	Immature OD	Inhibitory	Excitatory	Excitatory	Immature OD	Inhibitory	unassigned	Immature OD	Excitatory
ca3e7d59-6edc-491c-8b4f-ebb67b0af24a	654.8290820000002	723.216907	260.0	Inhibitory	Inhibitory	Inhibitory	Inhibitory	Inhibitory	Excitatory	Excitatory	Inhibitory	Inhibitory	Inhibitory	Inhibitory
f3217973-ea9d-4736-803a-cd007e4031be	660.4625420000002	638.4087879999997	260.0	Endothelial	Endothelial	Endothelial	Inhibitory	Endothelial	Endothelial	Inhibitory	Endothelial	Endothelial	Endothelial	Endothelial
a40b949b-1d47-427f-8da8-523af2261ff7	667.4090010000004	719.4000470000001	260.0	Excitatory	Excitatory	Inhibitory	Inhibitory	Excitatory	Excitatory	Endothelial	Inhibitory	unassigned	Excitatory	Inhibitory
31a7d31d-0de0-4061-8dc5-b3ee083cff4a	672.6018690000001	714.268141	260.0	Inhibitory	Inhibitory	Inhibitory	Inhibitory	Excitatory	Excitatory	Inhibitory	Inhibitory	unassigned	Excitatory	Inhibitory
91da1aba-c567-4c21-ad05-a1acc5744383	689.7782460000003	736.4512300000001	260.0	Inhibitory	Inhibitory	Inhibitory	Inhibitory	Inhibitory	Excitatory	Astrocytes	Inhibitory	Inhibitory	Inhibitory	Inhibitory
23cc9264-d1f7-4235-ad87-7adffe8e092f	700.5173450000007	685.5341060000001	260.0	Excitatory	Excitatory	Excitatory	Inhibitory	Excitatory	Excitatory	Inhibitory	Inhibitory	unassigned	Excitatory	Inhibitory
ee9d7d28-f928-416e-82c0-dfcbfa83d00f	705.6271710000001	601.7386630000001	260.0	Excitatory	Excitatory	Excitatory	Inhibitory	Excitatory	Excitatory	Mature OD	Excitatory	unassigned	Excitatory	Excitatory
8fdb8783-b111-4a78-bcdb-4a1b0c694c04	709.2596390000003	608.4984870000003	260.0	Excitatory	Excitatory	Excitatory	Inhibitory	Excitatory	Excitatory	Inhibitory	Excitatory	Excitatory	Excitatory	Excitatory
1e1e9a2a-0f03-43da-a2bd-7eb432fa2788	714.8867600000003	690.7636000000002	260.0	Excitatory	Inhibitory	Inhibitory	Inhibitory	Excitatory	Astrocytes	Excitatory	Inhibitory	Inhibitory	Inhibitory	Astrocytes
c6bbd472-afc7-466a-996d-bf990c4fff39	757.3298870000003	729.4937559999998	260.0	Inhibitory	Astrocytes	Ependymal	Mature OD	Excitatory	Excitatory	Immature OD	Astrocytes	unassigned	Astrocytes	Astrocytes
9ef153f7-9b58-43c5-a8b8-63f90f6cccb0	627.5538270000006	643.5972379999998	260.0	Mature OD	Mature OD	Mural	Mature OD	Mature OD	Astrocytes	Inhibitory	Mature OD	Mature OD	Mature OD	Mature OD
413b53dd-7dfe-40a6-879e-713a4344aba6	686.4945600000001	670.6043460000001	260.0	Endothelial	Endothelial	Endothelial	Inhibitory	Endothelial	Endothelial	Inhibitory	Endothelial	Endothelial	Endothelial	Endothelial
7e38e6cc-4e9c-4a31-8b68-5acccffec525	647.9542160000001	762.1062419999998	260.0	Astrocytes	Astrocytes	Astrocytes	Inhibitory	Astrocytes	Astrocytes	Inhibitory	Astrocytes	unassigned	Astrocytes	Astrocytes
6f585837-05cc-4ee1-a84f-2de7d2ac4686	652.9979120000003	697.892026	260.0	Mature OD	Mature OD	Mature OD	Mature OD	Mature OD	Astrocytes	Excitatory	Mature OD	Mature OD	Mature OD	Mature OD
ee2bdab9-d483-402c-8c85-c34e1c40b8dc	672.2458820000002	652.6625280000003	260.0	Excitatory	Excitatory	Excitatory	Inhibitory	Excitatory	Excitatory	Inhibitory	Inhibitory	unassigned	Excitatory	Inhibitory
49ad5f7f-1e80-4c3e-b66b-e320784335f6	735.8651390000005	729.568843	260.0	Inhibitory	Inhibitory	Ependymal	Inhibitory	Immature OD	Inhibitory	Inhibitory	Inhibitory	unassigned	Inhibitory	Inhibitory
31ed60ab-5860-410e-8f33-6b15bc31fdd5	752.4730270000005	777.8999280000003	260.0	Excitatory	Inhibitory	Excitatory	Inhibitory	Excitatory	Excitatory	Inhibitory	Inhibitory	unassigned	Excitatory	Inhibitory
37591665-f984-4654-a05f-b4ce9b0a0bc2	760.4915670000005	700.8050669999998	260.0	Inhibitory	Inhibitory	Inhibitory	Inhibitory	Excitatory	Excitatory	Inhibitory	Inhibitory	unassigned	Inhibitory	Inhibitory
abb0254a-36de-43b6-954c-78735697be5e	769.7159260000003	769.869811	260.0	Astrocytes	Astrocytes	Astrocytes	Inhibitory	Astrocytes	Astrocytes	Inhibitory	Inhibitory	Astrocytes	Astrocytes	Astrocytes
bdff2202-c437-407f-b2c8-b5e9a4dc02c7	692.6188620000003	645.4010669999998	260.0	Mature OD	Mature OD	Mature OD	Mature OD	Mature OD	Mature OD	Inhibitory	Mature OD	Mature OD	Mature OD	Mature OD
6b1290a2-164f-4306-a174-ca098db82ab8	603.6554530000003	513.4992870000001	260.0	Mature OD	Mature OD	Mature OD	Mature OD	Mature OD	Astrocytes	Inhibitory	Mature OD	Mature OD	Mature OD	Mature OD
c057d8a4-7020-4701-b4cb-050b7ed21165	607.327425	434.09715099999994	260.0	Endothelial	Endothelial	Endothelial	Mature OD	Endothelial	Endothelial	Astrocytes	Endothelial	Endothelial	Endothelial	Endothelial
d1940a27-213d-4e3e-8dcb-6eb832d3c01d	611.1397910000001	457.3914890000001	260.0	Mature OD	Mature OD	Mature OD	Mature OD	Mature OD	Excitatory	Astrocytes	Mature OD	Mature OD	Mature OD	Mature OD
cd0de581-6757-4ea2-a2e0-74b9d71361e4	610.3194830000002	541.5939329999997	260.0	Inhibitory	Astrocytes	Ependymal	Inhibitory	Excitatory	Excitatory	Inhibitory	Inhibitory	Inhibitory	Inhibitory	Astrocytes
15d5c6bc-0f88-4248-932e-a26b3a5b2ce9	616.9818100000002	483.57999599999994	260.0	Immature OD	Immature OD	Excitatory	Inhibitory	Excitatory	Excitatory	Inhibitory	Inhibitory	unassigned	Immature OD	Excitatory
b1130ad8-58bc-4997-a6b4-dee3921ba0db	621.9392810000004	446.912229	260.0	Inhibitory	Inhibitory	Inhibitory	Inhibitory	Excitatory	Excitatory	Inhibitory	Inhibitory	unassigned	Excitatory	Inhibitory
350e11ce-7bf5-4ca7-8739-d577c04757c1	622.1215050000001	527.523835	260.0	Inhibitory	Inhibitory	Inhibitory	Inhibitory	Inhibitory	Excitatory	Endothelial	Inhibitory	unassigned	Excitatory	Inhibitory
9122960a-3070-4586-9f91-01f35459cef1	628.2260700000006	510.7101039999998	260.0	Excitatory	Excitatory	Excitatory	Excitatory	Excitatory	Excitatory	unassigned	Inhibitory	unassigned	Excitatory	Excitatory
f63381f4-8529-4168-8dcf-649cbaffc6f2	624.9643200000005	535.5044640000001	260.0	Excitatory	Excitatory	Excitatory	Excitatory	Excitatory	Excitatory	Inhibitory	Inhibitory	unassigned	Excitatory	Excitatory
dd723e4b-1a44-46a4-90be-7cf3b1a232c8	626.9999270000003	581.4910140000002	260.0	Inhibitory	Inhibitory	Inhibitory	Inhibitory	Excitatory	Excitatory	Inhibitory	Inhibitory	unassigned	Inhibitory	Inhibitory
1d36d62f-8089-4fb3-9ae7-da2d95072ef7	634.7461050000002	424.69633299999987	260.0	Inhibitory	Inhibitory	Ependymal	Inhibitory	Excitatory	Excitatory	Excitatory	Inhibitory	unassigned	Excitatory	Inhibitory
06b38cfe-b0d2-4f0e-a122-50b0965a1889	646.3641240000002	438.6241259999997	260.0	Astrocytes	Astrocytes	Astrocytes	Inhibitory	Astrocytes	Astrocytes	Inhibitory	Mature OD	unassigned	Astrocytes	Astrocytes
2fc915a4-2dcf-4b8d-ac19-f92236a21e82	645.411016	511.8156849999996	260.0	Inhibitory	Inhibitory	Excitatory	Inhibitory	Excitatory	Excitatory	Excitatory	Inhibitory	unassigned	Excitatory	Inhibitory
5386713e-dc91-4616-a933-a1a929d19f34	651.1628850000002	455.2590949999999	260.0	Immature OD	Immature OD	Immature OD	Immature OD	Immature OD	Ependymal	Immature OD	Immature OD	Immature OD	Immature OD	Immature OD
a01d048f-4c98-45f2-a404-8a365859d4b7	654.2436630000007	441.850363	260.0	Excitatory	Excitatory	Inhibitory	Inhibitory	Excitatory	Excitatory	Inhibitory	Inhibitory	unassigned	Excitatory	Excitatory
c6f1fd94-5d80-427c-afc7-8fed0c096f49	652.3703530000003	549.0886329999998	260.0	Inhibitory	Inhibitory	Inhibitory	Inhibitory	Inhibitory	Inhibitory	Excitatory	Inhibitory	unassigned	Inhibitory	Inhibitory
9214e8ee-6109-4ecc-a817-4653800bbc89	657.1028850000002	506.045306	260.0	Inhibitory	Inhibitory	Inhibitory	Inhibitory	Inhibitory	Excitatory	Excitatory	Inhibitory	unassigned	Excitatory	Inhibitory
83062564-3af8-4a9b-8e2a-c46ceb616d4b	665.1324370000002	514.4010550000003	260.0	Inhibitory	Inhibitory	Inhibitory	Inhibitory	Inhibitory	Excitatory	Inhibitory	Inhibitory	Inhibitory	Excitatory	Inhibitory
b750c729-7f5f-4cca-95fb-22f8b6c5f980	671.6654520000006	476.39231800000016	260.0	Inhibitory	Inhibitory	Inhibitory	Inhibitory	Excitatory	Excitatory	unassigned	Inhibitory	unassigned	Excitatory	Inhibitory
a9425d2b-d6f1-467f-b1ab-229628ea7c69	671.4994210000004	567.9023599999996	260.0	Endothelial	Endothelial	Endothelial	Mature OD	Endothelial	Mural	Mural	Endothelial	Endothelial	Endothelial	Mural
4e2ac3fd-afa2-4528-9d09-a504f58662e3	675.2775980000001	425.32441100000005	260.0	Astrocytes	Astrocytes	Astrocytes	Inhibitory	Astrocytes	Astrocytes	Excitatory	Mature OD	unassigned	Astrocytes	Astrocytes
031b9308-65ba-4b87-b888-55e93644578c	676.9700640000001	522.3724009999996	260.0	Inhibitory	Inhibitory	Inhibitory	Inhibitory	Excitatory	Excitatory	Mural	Inhibitory	unassigned	Excitatory	Inhibitory
58730433-c325-4a16-87b4-0aa45eea9562	682.7978850000004	539.0225660000001	260.0	Excitatory	Inhibitory	Excitatory	Inhibitory	Excitatory	Excitatory	unassigned	Inhibitory	Inhibitory	Excitatory	Excitatory
883b8f57-a7fd-40ee-98e7-7c2dba23b176	685.9091850000004	499.92074	260.0	Mature OD	Mature OD	Mature OD	Mature OD	Mature OD	Excitatory	Immature OD	Mature OD	Mature OD	Mature OD	Excitatory
2306c126-e403-468e-8ec0-95d7e76a9f12	687.4759380000005	552.154908	260.0	Inhibitory	Inhibitory	Inhibitory	Inhibitory	Excitatory	Excitatory	Mural	Inhibitory	Inhibitory	Excitatory	Inhibitory
222e855b-3126-4da5-99a5-ff7d730b6241	688.5958010000004	439.15706899999986	260.0	Inhibitory	Inhibitory	Inhibitory	Inhibitory	Excitatory	Excitatory	unassigned	Inhibitory	unassigned	Excitatory	Excitatory
26f1b4ec-cc60-497d-936b-bd9842c02dbb	697.1860780000002	497.17339600000014	260.0	Excitatory	Excitatory	Excitatory	Inhibitory	Excitatory	Excitatory	Inhibitory	Inhibitory	unassigned	Excitatory	Excitatory
e4fae8b7-81ec-4e3b-9682-d8bcf8b6f9b6	707.2292930000003	564.117866	260.0	Inhibitory	Inhibitory	Inhibitory	Inhibitory	Inhibitory	Excitatory	Immature OD	Inhibitory	unassigned	Excitatory	Inhibitory
d8010c79-f1d2-4dee-8b38-0f488af90ee6	714.4782280000004	458.12377100000003	260.0	Excitatory	Excitatory	Excitatory	Inhibitory	Excitatory	Excitatory	Inhibitory	Inhibitory	unassigned	Excitatory	Inhibitory
add1d3a8-3f00-4d13-932d-07aede5613e2	723.9664360000006	516.0615829999997	260.0	Endothelial	Endothelial	Endothelial	Inhibitory	Endothelial	Endothelial	Inhibitory	Endothelial	unassigned	Endothelial	Endothelial
075b077d-72cc-4dc6-a56e-daf5fdb24628	739.8368500000001	505.0600199999999	260.0	Astrocytes	Astrocytes	Astrocytes	Inhibitory	Astrocytes	Astrocytes	Astrocytes	Mature OD	unassigned	Astrocytes	Astrocytes
a490ec75-7e69-4bb4-87ed-a8e1e5d94419	743.5215590000007	439.49395400000003	260.0	Endothelial	Endothelial	Endothelial	Inhibitory	Endothelial	Endothelial	Endothelial	Endothelial	Endothelial	Endothelial	Endothelial
054268b9-853b-4b5c-b35c-2603a5eb06ec	751.2165020000007	470.7443619999999	260.0	Excitatory	Excitatory	Excitatory	Inhibitory	Excitatory	Excitatory	unassigned	Inhibitory	unassigned	Excitatory	Excitatory
bc8e43e3-d908-4811-a815-dda1e90b35e3	753.2172570000002	538.1532069999998	260.0	Immature OD	Inhibitory	Immature OD	Inhibitory	Excitatory	Excitatory	Inhibitory	Inhibitory	unassigned	Excitatory	Inhibitory
8881e94e-af75-46c7-860e-2d45c38aa7da	758.2040150000003	464.68775800000003	260.0	Inhibitory	Inhibitory	Inhibitory	Inhibitory	Excitatory	Excitatory	Excitatory	Inhibitory	Inhibitory	Inhibitory	Excitatory
168219c5-e666-4fd1-8a6d-b55cc5bb1865	756.8314830000004	512.042598	260.0	Excitatory	Excitatory	Excitatory	Inhibitory	Excitatory	Excitatory	Immature OD	Excitatory	unassigned	Excitatory	Excitatory
57bfcdcf-ad1f-46ed-bd89-79e7cd007ddb	760.1209270000004	561.0439379999998	260.0	Inhibitory	Inhibitory	Inhibitory	Inhibitory	Excitatory	Excitatory	Excitatory	Inhibitory	unassigned	Excitatory	Excitatory
4a9872e8-53ea-4c32-8c95-fc780550136c	762.9445660000001	548.2379349999997	260.0	Excitatory	Excitatory	Excitatory	Inhibitory	Excitatory	Excitatory	Inhibitory	Inhibitory	Excitatory	Excitatory	Excitatory
31efe0db-0213-4058-badc-1fcb1582eca7	771.4325630000003	431.15239699999984	260.0	Mature OD	Mature OD	Mature OD	Mature OD	Mature OD	Ependymal	Inhibitory	Mature OD	Mature OD	Mature OD	Mature OD
8e52d53a-c7ab-4d87-ac2c-753e9bae1524	779.2798020000005	444.16209100000015	260.0	Inhibitory	Inhibitory	Inhibitory	Inhibitory	Excitatory	Excitatory	Inhibitory	Inhibitory	unassigned	Excitatory	Inhibitory
fabf2e5d-6f60-4a5e-84df-287b719d77d5	780.3576380000004	461.57647	260.0	Excitatory	Excitatory	Excitatory	Inhibitory	Excitatory	Excitatory	Inhibitory	Inhibitory	unassigned	Excitatory	Excitatory
482169b8-8077-476e-b421-17036730eae0	780.9729770000004	507.133926	260.0	Excitatory	Excitatory	Excitatory	Inhibitory	Excitatory	Excitatory	Inhibitory	Excitatory	unassigned	Excitatory	Excitatory
17ca32c3-b13c-4a70-a493-75c7046cb1da	781.1650600000003	414.7303750000001	260.0	Astrocytes	Astrocytes	Astrocytes	Inhibitory	Astrocytes	Ependymal	Mural	Mural	unassigned	Astrocytes	Astrocytes
8d498c60-b64c-463d-9b47-eb0aa94d0254	786.2344900000003	585.9241489999999	260.0	Astrocytes	Astrocytes	Ependymal	Mature OD	Ependymal	Astrocytes	Immature OD	Astrocytes	unassigned	Astrocytes	Astrocytes
3be66fb7-76e4-448d-99a5-71adcb3af9c7	636.253432	501.51749800000016	260.0	Inhibitory	Inhibitory	Inhibitory	Inhibitory	Excitatory	Excitatory	unassigned	Inhibitory	unassigned	Inhibitory	Inhibitory
8f81ed97-4870-4d20-a85e-606a8b612790	640.5998700000005	532.1122639999999	260.0	Microglia	Microglia	Microglia	Mature OD	Mature OD	Excitatory	Inhibitory	Mature OD	Mature OD	Mature OD	Microglia
683b65ea-08d0-4b6a-bbb5-1affef4d8a93	655.4509280000002	535.9322230000002	260.0	Mature OD	Mature OD	Mature OD	Mature OD	Mature OD	Mature OD	Inhibitory	Mature OD	Mature OD	Mature OD	Mature OD
0a96e954-46e0-48d2-a9f2-afa1808932cf	689.1210930000007	581.557691	260.0	Astrocytes	Astrocytes	Astrocytes	Mature OD	Astrocytes	Astrocytes	Excitatory	Mature OD	unassigned	Astrocytes	Astrocytes
4d07f0fd-eee7-4143-8b94-68cc70e37fb8	768.9995400000003	554.2626939999996	260.0	Excitatory	Excitatory	Excitatory	Inhibitory	Excitatory	Excitatory	Excitatory	Excitatory	unassigned	Excitatory	Excitatory
963471b1-f54e-417f-b719-2924c8d8722a	651.2946520000005	571.8650149999999	260.0	Astrocytes	Astrocytes	Astrocytes	Astrocytes	Astrocytes	Astrocytes	Astrocytes	Astrocytes	Astrocytes	Astrocytes	Astrocytes
3b65ac86-ac87-421f-8c89-ab070de7b26f	666.2006880000004	499.58725700000014	260.0	Inhibitory	Inhibitory	Inhibitory	Inhibitory	Excitatory	Excitatory	Inhibitory	Inhibitory	Inhibitory	Excitatory	Inhibitory
d9375f64-4f0a-4a2d-91fc-08201fecfa73	698.6758730000001	458.1124890000001	260.0	Excitatory	Excitatory	Excitatory	Excitatory	Excitatory	Excitatory	Excitatory	Excitatory	Excitatory	Excitatory	Excitatory
9c73e03a-6a6e-472d-9b5f-24bd43c35806	703.6826610000003	426.11323900000025	260.0	Mature OD	Mature OD	Mature OD	Mature OD	Mature OD	Mural	Inhibitory	Mature OD	Mature OD	Mature OD	Mature OD
b59737e8-5638-4094-ad5a-c87f48805e2d	755.5360400000004	481.66149300000006	260.0	Excitatory	Excitatory	Excitatory	Inhibitory	Excitatory	Excitatory	Excitatory	Excitatory	unassigned	Excitatory	Excitatory
df156d86-fe00-428f-af25-79ad05a36665	759.3227520000005	476.938576	260.0	Endothelial	Endothelial	Mural	Mature OD	Mural	Endothelial	Endothelial	Endothelial	unassigned	Endothelial	Endothelial
789be287-7ac6-4102-9dbb-92803d887124	774.40535	417.4031640000003	260.0	Endothelial	Endothelial	Endothelial	Inhibitory	Endothelial	Endothelial	Excitatory	Endothelial	Endothelial	Endothelial	Endothelial
893931c3-a5eb-4f8d-8332-761cb9f4b827	763.6134540000003	536.7479290000001	260.0	Inhibitory	Inhibitory	Inhibitory	Inhibitory	Excitatory	Excitatory	Astrocytes	Inhibitory	unassigned	Excitatory	Inhibitory
13ce0a19-9314-45ba-a10f-6ae13ccb3504	609.7801030000005	441.9363629999998	260.0	Inhibitory	Inhibitory	Inhibitory	Inhibitory	Inhibitory	Excitatory	Inhibitory	Inhibitory	Inhibitory	Inhibitory	Inhibitory
39b4615a-94af-420c-b79e-1a55cf154c2c	613.5217990000006	412.1933009999998	260.0	Inhibitory	Inhibitory	Inhibitory	Inhibitory	Excitatory	Excitatory	Microglia	Inhibitory	unassigned	Excitatory	Inhibitory
bd5d588d-b3a4-4dc7-8a14-5b186d6e5eed	692.5850190000001	537.507721	260.0	Excitatory	Excitatory	Excitatory	Excitatory	Excitatory	Excitatory	Inhibitory	Inhibitory	unassigned	Excitatory	Excitatory
e2e5f4bd-1092-497e-98e6-fd84de69003e	752.1138260000002	545.5837270000002	260.0	Immature OD	Immature OD	Immature OD	Inhibitory	Immature OD	Immature OD	Inhibitory	Immature OD	unassigned	Immature OD	Immature OD
480a1e63-a3b3-4f23-aa8e-fa4a7186230c	772.1263320000003	444.43023700000003	260.0	Mature OD	Mature OD	Mature OD	Mature OD	Mature OD	Mature OD	Excitatory	Mature OD	Mature OD	Mature OD	Mature OD
3f7fe08f-2f08-430e-a45d-8f0c4dee2049	603.8887850000001	329.44859399999996	260.0	Endothelial	Endothelial	Endothelial	Inhibitory	Inhibitory	Excitatory	Inhibitory	Inhibitory	unassigned	Endothelial	Endothelial
7178548d-6d1f-475a-b8ef-9621365e0808	602.0457010000005	387.9064840000001	260.0	Astrocytes	Astrocytes	Astrocytes	Inhibitory	Astrocytes	Astrocytes	Inhibitory	Mature OD	unassigned	Astrocytes	Astrocytes
5bde3802-4645-435e-9915-1a124bc5cb8c	608.7971140000004	368.9642640000002	260.0	Microglia	Microglia	Microglia	Microglia	Microglia	Endothelial	Immature OD	Microglia	unassigned	Endothelial	Endothelial
1d4fabaf-0fb2-4392-83ed-3b16bad34633	615.9131490000004	307.10893099999976	260.0	Mature OD	Mature OD	Mature OD	Mature OD	Mature OD	Mature OD	Inhibitory	Mature OD	Mature OD	Mature OD	Mature OD
e004bee1-472b-4517-8309-4e4b3d84c37a	616.0040780000004	327.52388199999996	260.0	Inhibitory	Endothelial	Inhibitory	Inhibitory	Excitatory	Excitatory	Endothelial	Inhibitory	unassigned	Endothelial	Inhibitory
2e4e27df-4f08-4f05-8cce-77f41c12140f	623.1248260000002	250.1532299999999	260.0	Endothelial	Endothelial	Endothelial	Inhibitory	Endothelial	Endothelial	Immature OD	Endothelial	Endothelial	Endothelial	Endothelial
021854c6-86d3-465f-90d0-87b9eee11315	628.656273	241.05899399999998	260.0	Excitatory	Excitatory	Excitatory	Excitatory	Excitatory	Excitatory	Inhibitory	Inhibitory	unassigned	Excitatory	Excitatory
4ba16c1a-e0b2-4d4e-850e-118a9b905162	634.9543540000004	385.87645399999974	260.0	Endothelial	Astrocytes	Astrocytes	Excitatory	Astrocytes	Astrocytes	Inhibitory	Endothelial	unassigned	Astrocytes	Astrocytes
f89e10bd-5fd6-402f-94f4-b42d7a0f26ec	636.999405	325.8128999999999	260.0	Inhibitory	Inhibitory	Inhibitory	Inhibitory	Excitatory	Excitatory	Inhibitory	Inhibitory	unassigned	Excitatory	Excitatory
9b3b377e-68b5-4796-a9f4-7594c808923c	646.426473	214.55363999999963	260.0	Endothelial	Endothelial	Endothelial	Inhibitory	Endothelial	Endothelial	Inhibitory	Endothelial	unassigned	Endothelial	Endothelial
413c5ee1-50a8-44e5-8cd9-1286beddbba8	647.4676440000003	205.71530200000007	260.0	Mature OD	Mature OD	Mature OD	Mature OD	Mature OD	Astrocytes	Immature OD	Mature OD	Mature OD	Mature OD	Mature OD
16e6c7f8-9014-4f77-81bc-945f3964e32a	656.6633350000002	340.9135769999998	260.0	Inhibitory	Astrocytes	Ependymal	Inhibitory	Excitatory	Excitatory	Inhibitory	Inhibitory	Inhibitory	Excitatory	Excitatory
87dd134d-f873-471d-88ad-37b41faf7a26	657.8811680000003	352.50546799999984	260.0	Excitatory	Excitatory	Excitatory	Inhibitory	Excitatory	Excitatory	Immature OD	Excitatory	Excitatory	Excitatory	Excitatory
c6a0b879-30b8-42f6-96b7-54b10506baf5	671.6798660000004	320.9536899999998	260.0	Inhibitory	Inhibitory	Inhibitory	Inhibitory	Excitatory	Excitatory	Excitatory	Inhibitory	Inhibitory	Excitatory	Inhibitory
1128ed2a-eed2-466f-a436-cee8aa4a24ac	674.0917260000001	285.8767280000002	260.0	Excitatory	Excitatory	Excitatory	Inhibitory	Excitatory	Excitatory	Excitatory	Inhibitory	unassigned	Excitatory	Excitatory
9d4556ce-e71a-4049-a27d-f6beb62c5913	681.3573000000001	224.48726299999998	260.0	Endothelial	Endothelial	Endothelial	Endothelial	Endothelial	Endothelial	Immature OD	Endothelial	unassigned	Endothelial	Endothelial
2ff698bc-2e76-4a14-bfb9-a062371c2a28	689.5037280000001	308.7607459999999	260.0	Astrocytes	Astrocytes	Astrocytes	Inhibitory	Astrocytes	Astrocytes	Inhibitory	Mature OD	unassigned	Astrocytes	Astrocytes
f28d79b3-0f5e-469e-844d-95f6c988139b	689.476048	294.76502900000014	260.0	Inhibitory	Inhibitory	Inhibitory	Inhibitory	Inhibitory	Excitatory	Excitatory	Inhibitory	unassigned	Inhibitory	Inhibitory
334ce5d7-353a-46fb-8768-16311c6cb046	689.835423	221.51118499999984	260.0	Astrocytes	Astrocytes	Astrocytes	Mature OD	Astrocytes	Ependymal	Inhibitory	Endothelial	unassigned	Endothelial	Ependymal
64fd8ed0-14f3-457b-a47f-a6d320a9aba9	694.1731910000003	208.7921019999999	260.0	Endothelial	Mural	Mural	Mural	Mural	Mural	Mural	Mural	unassigned	Mural	Mural
42001f06-8c6c-4627-ba80-ff2bc80e438a	693.9538010000001	272.06433000000015	260.0	Inhibitory	Inhibitory	Inhibitory	Inhibitory	Excitatory	Excitatory	unassigned	Inhibitory	unassigned	Inhibitory	Inhibitory
bcda846b-fab9-42fa-b090-100a97e5ab2c	717.8080150000005	280.75559999999996	260.0	Excitatory	Excitatory	Excitatory	Excitatory	Excitatory	Excitatory	unassigned	Inhibitory	unassigned	Excitatory	Excitatory
cb46c7a1-f038-4fdc-9769-583b35f75284	727.2792740000004	204.2433219999998	260.0	Mural	Immature OD	Ependymal	Inhibitory	Ependymal	Excitatory	Inhibitory	Inhibitory	unassigned	Immature OD	Inhibitory
7a288a91-0ffc-4083-ae22-317232aad923	729.8033380000006	236.168185	260.0	Inhibitory	Excitatory	Excitatory	Mature OD	Excitatory	Excitatory	Inhibitory	Inhibitory	unassigned	Excitatory	Inhibitory
8f590732-4f85-4fd4-aa7e-a957c2767460	735.8779170000003	267.339297	260.0	Excitatory	Excitatory	Excitatory	Inhibitory	Excitatory	Excitatory	Excitatory	Excitatory	Excitatory	Excitatory	Excitatory
5e4a71c9-4bde-4b22-a44f-f3393169311c	740.4709400000006	292.5081559999999	260.0	Mature OD	Mature OD	Mature OD	Mature OD	Mature OD	Mature OD	Inhibitory	Mature OD	Mature OD	Mature OD	Mature OD
9207e765-f065-4991-9d7b-f90b1d0c1881	748.9211200000004	315.964207	260.0	Inhibitory	Astrocytes	Inhibitory	Inhibitory	Inhibitory	Excitatory	Mature OD	Inhibitory	Excitatory	Astrocytes	Inhibitory
e81ca1cf-4c6b-4f19-806d-03202b81e820	756.5832610000007	343.6044780000002	260.0	Immature OD	Astrocytes	Immature OD	Inhibitory	Excitatory	Excitatory	unassigned	Inhibitory	unassigned	Immature OD	Immature OD
26b13e2e-b553-4fc2-9f9c-136590549a63	754.0032470000006	249.241849	260.0	Inhibitory	Inhibitory	Inhibitory	Inhibitory	Inhibitory	Excitatory	Excitatory	Inhibitory	Inhibitory	Inhibitory	Excitatory
4668d0de-d80f-4f46-b0f7-3905fbf15acf	756.2981610000006	291.90580899999986	260.0	Inhibitory	Inhibitory	Inhibitory	Inhibitory	Inhibitory	Excitatory	Astrocytes	Inhibitory	unassigned	Excitatory	Inhibitory
43d71c87-4b1f-4d54-aaa6-4fea85bfd940	754.9054500000002	224.649989	260.0	Excitatory	Excitatory	Excitatory	Inhibitory	Excitatory	Excitatory	Excitatory	Inhibitory	unassigned	Excitatory	Excitatory
d78a7cbe-44cc-4903-bb7a-d4751a9cb1f3	764.0438900000004	303.16923099999985	260.0	Inhibitory	Inhibitory	Inhibitory	Inhibitory	Inhibitory	Inhibitory	Immature OD	Inhibitory	unassigned	Immature OD	Inhibitory
51880ab1-2449-4e1d-8620-d86a466ede89	774.8947200000007	271.4550119999999	260.0	Inhibitory	Inhibitory	Inhibitory	Inhibitory	Excitatory	Excitatory	Inhibitory	Inhibitory	unassigned	Inhibitory	Inhibitory
779da80c-2dac-4836-bdf4-f0526cb473f7	777.3250940000003	322.3820939999996	260.0	Endothelial	Endothelial	Endothelial	Inhibitory	Endothelial	Excitatory	Excitatory	Endothelial	unassigned	Endothelial	Endothelial
38317d85-9f04-4340-8884-f68fe4063440	776.9456030000001	292.5055299999999	260.0	Excitatory	Excitatory	Excitatory	Inhibitory	Excitatory	Excitatory	unassigned	Inhibitory	unassigned	Excitatory	Excitatory
54d400a5-5b5b-4054-9c48-ab3b308be649	780.4742530000003	218.03217499999982	260.0	Excitatory	Excitatory	Excitatory	Excitatory	Excitatory	Excitatory	Excitatory	Excitatory	unassigned	Excitatory	Excitatory
873d391a-8a80-469e-928b-ef00125b19b9	666.9657580000003	253.6716339999998	260.0	Excitatory	Excitatory	Excitatory	Inhibitory	Excitatory	Excitatory	Mural	Inhibitory	Excitatory	Excitatory	Excitatory
2059e654-858f-4641-beb6-771f1d5caae0	711.1729580000006	293.3747370000001	260.0	Astrocytes	Astrocytes	Astrocytes	Astrocytes	Astrocytes	Astrocytes	Inhibitory	Mature OD	unassigned	Astrocytes	Astrocytes
8b95bdcb-4e77-4b59-a629-10b6861422d8	760.5025090000004	266.73429899999974	260.0	Astrocytes	Astrocytes	Astrocytes	Astrocytes	Astrocytes	Astrocytes	Astrocytes	Mature OD	unassigned	Astrocytes	Astrocytes
f35ff694-714d-4d9e-9a58-3b9e3421edd0	770.684557	359.2529169999998	260.0	Microglia	Microglia	Microglia	Microglia	Microglia	Microglia	Astrocytes	Microglia	unassigned	Microglia	Microglia
df607c2a-0182-4b9a-857d-3ecded5d1195	776.5625340000006	212.6099949999998	260.0	Excitatory	Excitatory	Ependymal	Inhibitory	Excitatory	Excitatory	unassigned	Inhibitory	Excitatory	Excitatory	Excitatory
19de5bb9-590b-45ec-bd28-704a124c0cdf	611.2728360000006	221.93368400000008	260.0	Astrocytes	Astrocytes	Astrocytes	Inhibitory	Astrocytes	Astrocytes	Immature OD	Mature OD	unassigned	Astrocytes	Astrocytes
492d75f0-0719-45b4-9032-150b3053a90f	617.0119030000001	206.8048450000001	260.0	Inhibitory	Inhibitory	Inhibitory	Inhibitory	Excitatory	Excitatory	unassigned	Inhibitory	unassigned	Excitatory	Inhibitory
c7ca00fb-4f05-4425-9087-1c1d7395d3c5	644.9794460000003	260.1696710000001	260.0	Endothelial	Endothelial	Endothelial	Inhibitory	Endothelial	Endothelial	Astrocytes	Endothelial	Endothelial	Endothelial	Endothelial
1b73fb21-23c6-45c1-acf0-b3326c9568c4	655.7054730000004	233.95337599999993	260.0	Endothelial	Endothelial	Endothelial	Endothelial	Endothelial	Endothelial	Mural	Endothelial	unassigned	Endothelial	Endothelial
aed1adab-37fb-4375-a61c-48f9355748af	661.0996040000005	360.18390899999986	260.0	Inhibitory	Inhibitory	Excitatory	Inhibitory	Excitatory	Excitatory	Excitatory	Inhibitory	unassigned	Excitatory	Excitatory
1206360d-97e6-48b7-bd34-67758207bf3f	630.1406330000004	246.11106500000005	260.0	Excitatory	Excitatory	Excitatory	Excitatory	Excitatory	Excitatory	Excitatory	Excitatory	unassigned	Excitatory	Excitatory
81c7f163-1fc0-4fcb-8de1-ed2a7205a8d9	663.6357870000002	240.1800189999999	260.0	Endothelial	Mural	Mural	Inhibitory	Mural	Mural	Inhibitory	Mural	unassigned	Mural	Mural
6deb9465-def9-4b30-bc70-d2120f74dc7c	674.8177970000006	234.20005999999967	260.0	Endothelial	Endothelial	Endothelial	Immature OD	Immature OD	Ependymal	Immature OD	Mature OD	unassigned	Endothelial	Endothelial
a0939753-da3d-429d-92dd-a25884101597	678.2373890000003	240.86161300000003	260.0	Endothelial	Endothelial	Endothelial	Inhibitory	Mural	Endothelial	unassigned	Mural	unassigned	Endothelial	Endothelial
1566841c-ad49-4b7a-94f3-8fb3c8bf33c9	732.0913600000003	281.5186819999999	260.0	Excitatory	Excitatory	Excitatory	Excitatory	Excitatory	Excitatory	Excitatory	Inhibitory	unassigned	Excitatory	Excitatory
aebe9152-f3f9-4b6a-97c8-cce402fc93de	610.2708740000003	295.9392280000002	260.0	Inhibitory	Inhibitory	Inhibitory	Inhibitory	Inhibitory	Inhibitory	Inhibitory	Inhibitory	Inhibitory	Inhibitory	Inhibitory
bde1fc5c-8d42-4340-83c0-2dd823a97635	627.9902560000005	354.7318930000001	260.0	Excitatory	Excitatory	Excitatory	Excitatory	Excitatory	Excitatory	Excitatory	Excitatory	unassigned	Excitatory	Excitatory
8d09d334-96c1-458c-8cde-37d35e058f91	639.7007050000002	211.54306799999995	260.0	Excitatory	Endothelial	Endothelial	Inhibitory	Excitatory	Excitatory	Inhibitory	Inhibitory	unassigned	Endothelial	Inhibitory
f144456b-6d61-4094-b646-b5f559066f02	676.6753520000007	329.2941579999997	260.0	Inhibitory	Inhibitory	Inhibitory	Inhibitory	Excitatory	Excitatory	Excitatory	Inhibitory	unassigned	Excitatory	Inhibitory
6e524310-2020-451e-a616-10b36fe4a33d	680.6081590000003	206.60737800000015	260.0	Astrocytes	Astrocytes	Astrocytes	Astrocytes	Astrocytes	Astrocytes	Immature OD	Mature OD	unassigned	Astrocytes	Astrocytes
b61bb0a0-9a9c-43fa-b924-206da95eff09	711.0663580000005	226.69989699999996	260.0	Inhibitory	Excitatory	Excitatory	Inhibitory	Excitatory	Excitatory	Inhibitory	Inhibitory	Excitatory	Excitatory	Inhibitory
2f1aba47-3c4c-458d-95dc-64c04af6a6c6	713.4723750000003	362.85597899999993	260.0	Excitatory	Excitatory	Excitatory	Inhibitory	Excitatory	Excitatory	Inhibitory	Inhibitory	Excitatory	Excitatory	Inhibitory
2d7400d3-bd7c-4d6e-91ca-22e5b0a56cba	726.5968520000006	330.5898659999998	260.0	Astrocytes	Astrocytes	Astrocytes	Inhibitory	Astrocytes	Astrocytes	Astrocytes	Inhibitory	unassigned	Astrocytes	Astrocytes
edeb53de-23d1-4cb3-acc0-c8ae173b2cd6	747.0897150000005	303.8409059999999	260.0	Excitatory	Excitatory	Inhibitory	Inhibitory	Excitatory	Excitatory	unassigned	Inhibitory	unassigned	Excitatory	Excitatory
77da5cbe-24d8-417e-85ce-b513e7f59a0c	604.6232570000002	53.53803599999992	260.0	Astrocytes	Astrocytes	Astrocytes	Astrocytes	Astrocytes	Ependymal	Astrocytes	Astrocytes	unassigned	Astrocytes	Astrocytes
68ebf524-f21e-40c5-b87e-b3f1ea7f323f	604.7806830000004	158.64687400000003	260.0	Astrocytes	Astrocytes	Astrocytes	Inhibitory	Astrocytes	Astrocytes	Inhibitory	Inhibitory	unassigned	Astrocytes	Astrocytes
613199c0-7684-49d6-84a7-85f59459f78d	618.1988420000002	159.7532339999998	260.0	Excitatory	Excitatory	Inhibitory	Inhibitory	Excitatory	Excitatory	Excitatory	Inhibitory	unassigned	Excitatory	Excitatory
7aa506ed-099f-424b-ada3-694f43334743	617.6983710000004	100.85308799999984	260.0	Endothelial	Endothelial	Endothelial	Inhibitory	Endothelial	Endothelial	Endothelial	Endothelial	Endothelial	Endothelial	Endothelial
227b7c97-be48-44ef-a169-bb913e1cbf28	620.7584740000002	169.92389699999967	260.0	Excitatory	Inhibitory	Inhibitory	Inhibitory	Excitatory	Excitatory	Excitatory	Inhibitory	unassigned	Inhibitory	Excitatory
ec49c60f-9e50-4da5-9542-838b2af2379c	625.7776080000003	53.54109500000004	260.0	Astrocytes	Astrocytes	Astrocytes	Astrocytes	Astrocytes	Astrocytes	Inhibitory	Mature OD	unassigned	Astrocytes	Astrocytes
87180b83-1f0a-44ea-b90d-6df37f028393	635.2258950000005	119.129864	260.0	Immature OD	Immature OD	Immature OD	Inhibitory	Immature OD	Excitatory	Immature OD	Inhibitory	unassigned	Immature OD	Immature OD
d5628a9a-2da8-4e80-bed1-2356b72c6d99	640.8634590000006	57.53119399999969	260.0	Astrocytes	Astrocytes	Astrocytes	Inhibitory	Astrocytes	Astrocytes	Astrocytes	Astrocytes	unassigned	Astrocytes	Astrocytes
3b3521bb-81b6-4191-92a7-3f153183c1c2	639.7444010000004	180.51475699999992	260.0	Excitatory	Excitatory	Excitatory	Inhibitory	Excitatory	Excitatory	Excitatory	Inhibitory	unassigned	Excitatory	Excitatory
92eefedf-b8c0-4a28-88f4-2dc3ddb64e30	665.3774400000002	123.73129299999982	260.0	Inhibitory	Excitatory	Excitatory	Inhibitory	Excitatory	Excitatory	Inhibitory	Inhibitory	unassigned	Excitatory	Inhibitory
e12f5122-7690-4918-a00e-18dd7ed4a0ef	667.3837230000004	163.525353	260.0	Endothelial	Endothelial	Endothelial	Inhibitory	Endothelial	Endothelial	Astrocytes	Endothelial	Endothelial	Endothelial	Endothelial
bdb61bb7-835a-4a96-a16e-14bd275ec776	679.7431510000001	71.10175999999956	260.0	Astrocytes	Astrocytes	Astrocytes	Inhibitory	Astrocytes	Ependymal	Immature OD	Mature OD	unassigned	Astrocytes	Astrocytes
409398d4-c148-4ba8-ab55-5c33dfd8c30c	699.6169070000001	74.39866299999994	260.0	Astrocytes	Astrocytes	Astrocytes	Astrocytes	Astrocytes	Astrocytes	Excitatory	Mature OD	unassigned	Astrocytes	Astrocytes
169852aa-a58e-4647-842b-cc4cbf1e49dd	733.1488190000005	168.77095099999997	260.0	Astrocytes	Astrocytes	Astrocytes	Mature OD	Astrocytes	Astrocytes	Astrocytes	Mature OD	unassigned	Astrocytes	Astrocytes
5e9aa447-ccc0-4a4d-9566-41683a9bdddc	749.0385040000006	154.09412800000018	260.0	Inhibitory	Ependymal	Excitatory	Inhibitory	Excitatory	Excitatory	Excitatory	Excitatory	Excitatory	Excitatory	Astrocytes
08e7bc76-8991-4389-9292-1521271d2096	750.8831790000004	120.92145299999993	260.0	Excitatory	Excitatory	Excitatory	Inhibitory	Excitatory	Excitatory	Excitatory	Inhibitory	unassigned	Excitatory	Excitatory
4d487424-6f8e-48d5-8ec1-280eb960310e	746.6352360000005	82.6342709999999	260.0	Astrocytes	Astrocytes	Astrocytes	Inhibitory	Astrocytes	Astrocytes	unassigned	Mature OD	unassigned	Astrocytes	Astrocytes
41c635b6-dd59-4e59-ba8a-1cbcddb5d0c4	768.4805700000006	90.806106	260.0	Astrocytes	Astrocytes	Astrocytes	Inhibitory	Astrocytes	Ependymal	Astrocytes	Mature OD	unassigned	Astrocytes	Astrocytes
d522398a-7b0d-4f20-8b1f-b4c715595fa3	780.8757470000005	166.83256600000004	260.0	Inhibitory	Astrocytes	Astrocytes	Inhibitory	Astrocytes	Astrocytes	Inhibitory	Inhibitory	unassigned	Astrocytes	Astrocytes
99b2f16a-cca8-4a69-81a4-d141bf48a907	613.0384010000002	117.58437300000014	260.0	Astrocytes	Astrocytes	Astrocytes	Astrocytes	Astrocytes	Astrocytes	Immature OD	Mature OD	unassigned	Astrocytes	Astrocytes
0f9f7b8b-6a4a-43b6-87ac-c951eebbcabe	622.0267140000001	128.80589699999973	260.0	Inhibitory	Inhibitory	Inhibitory	Inhibitory	Inhibitory	Excitatory	Inhibitory	Inhibitory	unassigned	Inhibitory	Inhibitory
91301132-3285-4708-a418-504a58910f0f	623.0572240000006	139.46111299999984	260.0	Excitatory	Excitatory	Excitatory	Inhibitory	Excitatory	Excitatory	Mature OD	Inhibitory	unassigned	Excitatory	Inhibitory
551d144a-09c2-4e61-ac9e-d5c6a637f38f	669.1919400000006	147.58498899999995	260.0	Excitatory	Excitatory	Excitatory	Mature OD	Excitatory	Excitatory	Inhibitory	Inhibitory	Excitatory	Excitatory	Excitatory
82c9097d-b491-4511-97a6-5dd63b98ac45	681.6094560000006	171.769139	260.0	Inhibitory	Inhibitory	Inhibitory	Inhibitory	Excitatory	Excitatory	Immature OD	Inhibitory	Inhibitory	Inhibitory	Excitatory
9205d327-1a3d-43f1-b8d6-c39ab6511de8	711.5944690000001	160.2172169999999	260.0	Mature OD	Mature OD	Mature OD	Mature OD	Mature OD	Mature OD	unassigned	Mature OD	Mature OD	Mature OD	Mature OD
d77c9a8d-8f69-4482-a4dc-35709af26465	666.0463590000004	170.00644499999999	260.0	Excitatory	Endothelial	Inhibitory	Inhibitory	Excitatory	Excitatory	unassigned	Inhibitory	Inhibitory	Excitatory	Excitatory
0b1dc3db-3f31-4951-a98a-5f754c8c3f02	825.7074470000002	111.011665	260.0	Astrocytes	Astrocytes	Astrocytes	Inhibitory	Astrocytes	Ependymal	Immature OD	Mature OD	unassigned	Ependymal	Astrocytes
bbc47691-a6a3-4d82-a064-548b34b5dba6	833.2204590000006	180.70672999999988	260.0	Inhibitory	Astrocytes	Astrocytes	Inhibitory	Ependymal	Astrocytes	Astrocytes	Astrocytes	unassigned	Astrocytes	Astrocytes
383789e2-0e93-48e9-bb84-b951a213e8f9	836.1099740000004	109.273052	260.0	Endothelial	Astrocytes	Astrocytes	Immature OD	Astrocytes	Ependymal	Astrocytes	Mature OD	unassigned	Immature OD	Ependymal
88844894-5393-401d-82d9-6e4889fd8bb6	839.3465220000003	99.2542699999999	260.0	Endothelial	Endothelial	Endothelial	Immature OD	Immature OD	Endothelial	Immature OD	Mature OD	unassigned	Mature OD	Immature OD
61880414-fc68-4b7e-ad1b-6d1a8bdbb0a7	846.7140950000003	109.11897399999998	260.0	Endothelial	Endothelial	Endothelial	Inhibitory	Endothelial	Endothelial	Astrocytes	Endothelial	unassigned	Endothelial	Endothelial
24f19803-c69f-4c18-8ef0-705170aab968	860.0208440000001	111.84847100000025	260.0	Astrocytes	Astrocytes	Astrocytes	Astrocytes	Astrocytes	Ependymal	Immature OD	Mature OD	unassigned	Astrocytes	Astrocytes
14ccf112-3835-45c7-b367-b4153394c323	866.2905810000002	98.87924899999962	260.0	Endothelial	Mural	Mural	Inhibitory	Mural	Mural	Mural	Mural	unassigned	Mural	Mural
95d774b0-4bef-4315-8a25-93096e2c711f	871.5834690000002	164.10259199999973	260.0	Astrocytes	Astrocytes	Astrocytes	Mature OD	Astrocytes	Astrocytes	Astrocytes	Mature OD	unassigned	Mature OD	Astrocytes
26dc82df-70c3-4c39-aa35-6d3313c17490	873.3811510000005	109.61553099999992	260.0	Astrocytes	Astrocytes	Astrocytes	Inhibitory	Astrocytes	Ependymal	Immature OD	Mature OD	unassigned	Astrocytes	Ependymal
4af6912a-957c-4b1b-a68a-2031bff19625	879.8472920000004	114.04962399999977	260.0	Astrocytes	Astrocytes	Astrocytes	Inhibitory	Astrocytes	Ependymal	Astrocytes	Astrocytes	unassigned	Astrocytes	Astrocytes
2a8d6780-6408-4605-83fc-868c2d5716c9	893.9391350000005	185.45011999999997	260.0	Inhibitory	Inhibitory	Inhibitory	Inhibitory	Inhibitory	Inhibitory	Mature OD	Inhibitory	Inhibitory	Inhibitory	Inhibitory
f1d93752-b598-4604-8063-e07e5a2ec1a5	900.5158550000001	105.33292800000027	260.0	Endothelial	Endothelial	Endothelial	Immature OD	Endothelial	Ependymal	Inhibitory	Endothelial	Endothelial	Endothelial	Endothelial
a20fc571-e7fd-4f51-973f-afc32e41cd08	904.2986470000005	156.9424680000002	260.0	Immature OD	Immature OD	Immature OD	Immature OD	Immature OD	Immature OD	Inhibitory	Immature OD	unassigned	Immature OD	Immature OD
cc5d7bce-7ef3-4680-a562-a924cea37ab1	934.6783150000006	104.34021499999972	260.0	Astrocytes	Astrocytes	Astrocytes	Inhibitory	Astrocytes	Ependymal	Endothelial	Mature OD	unassigned	Ependymal	Ependymal
273e1659-198a-41ae-b6c1-9e80d6f57d72	948.1061840000007	100.5031939999999	260.0	Astrocytes	Astrocytes	Astrocytes	Inhibitory	Ependymal	Ependymal	Inhibitory	Mature OD	Astrocytes	Astrocytes	Astrocytes
9cc00036-48fa-42ca-b2b2-5ac882094b9b	979.1255870000005	131.249456	260.0	Immature OD	Immature OD	Immature OD	Immature OD	Immature OD	Immature OD	Astrocytes	Mature OD	Immature OD	Immature OD	Immature OD
652a81a4-1d5e-4fec-9219-b26e42c62c6c	983.3068660000004	91.76550599999973	260.0	Astrocytes	Astrocytes	Astrocytes	Inhibitory	Astrocytes	Astrocytes	Astrocytes	Mature OD	unassigned	Astrocytes	Astrocytes
cd1916ce-b329-4357-90c7-98e3d1c7355c	989.3350170000003	84.18972100000019	260.0	Astrocytes	Astrocytes	Astrocytes	Astrocytes	Astrocytes	Ependymal	Excitatory	Astrocytes	unassigned	Astrocytes	Astrocytes
33255a55-2ba9-4a53-9a3f-2d8366975597	987.4905660000004	136.074341	260.0	Endothelial	Endothelial	Endothelial	Inhibitory	Endothelial	Endothelial	Endothelial	Endothelial	Endothelial	Endothelial	Endothelial
f1e69584-e148-4c27-a805-5e95fc4aa8c7	846.0513370000003	102.8959189999996	260.0	Mural	Mural	Mural	Mural	Mural	Mural	Inhibitory	Mural	unassigned	Mural	Mural
562f804f-c1f9-4901-8c90-b55817ee0681	934.6690950000007	160.36723900000015	260.0	Inhibitory	Ependymal	Ependymal	Inhibitory	Excitatory	Excitatory	Excitatory	Inhibitory	Excitatory	Excitatory	Excitatory
58d6a02d-cf39-45d0-a50e-b1b2b78bbd40	938.3262210000003	150.68057099999987	260.0	Astrocytes	Astrocytes	Astrocytes	Astrocytes	Astrocytes	Astrocytes	Inhibitory	Astrocytes	unassigned	Astrocytes	Astrocytes
c37fbbd3-53d4-4e02-bc5c-2b407cc7b88c	942.5822480000002	148.1656939999998	260.0	Astrocytes	Astrocytes	Astrocytes	Astrocytes	Astrocytes	Astrocytes	Immature OD	Astrocytes	unassigned	Astrocytes	Astrocytes
877d0c99-d99d-4909-a238-b29f0a58fb82	959.5039860000006	89.96223800000007	260.0	Endothelial	Astrocytes	Ependymal	Inhibitory	Mural	Astrocytes	Excitatory	Astrocytes	unassigned	Astrocytes	Mural
[truncated: 59,250 more rows]
