# Supplementary material for: Spatial-ID: a cell typing method for spatially resolved transcriptomics via transfer learning and spatial embedding
Source: Nat Commun. 2022 Dec 10;13:7640. doi: 10.1038/s41467-022-35288-0 (PMC9741613; doi:10.1038/s41467-022-35288-0)
Supplement: Supplementary file 4 — Source Data [file 41467_2022_35288_MOESM4_ESM.zip › NCOMMS-22-24196B Source Data/figures_source_data/hpr/demo/st_sample3_demo1.csv]

Cell_ID	Cell_class	celltype_pred	tangram	cell2location	scibet	cellidcell	scnymcpu	scmapcell	singler	seurat	x	y
2322d26d-166d-49b5-9ba4-7e1b9613ba1c	Endothelial	Endothelial	Mature OD	Endothelial	Endothelial	Inhibitory	Endothelial	unassigned	Endothelial	Endothelial	1756.9237533	1687.258327
f1952e02-69fe-4fc2-9015-160196a1ab39	Inhibitory	Inhibitory	Inhibitory	Mural	Excitatory	Mature OD	Inhibitory	unassigned	Endothelial	Microglia	1738.7462249	1675.0048779999993
600f8c5b-4282-487a-b5aa-456702e9f2d1	Inhibitory	Inhibitory	Inhibitory	Excitatory	Endothelial	Endothelial	Inhibitory	unassigned	Endothelial	Inhibitory	1720.4475781	1721.7338129999994
7e78859c-0952-4116-be5d-ef914db4c3e4	Mature OD	Mature OD	Mature OD	Mature OD	Excitatory	Excitatory	Mature OD	Mature OD	Mature OD	Mature OD	1702.1613978	1614.6572529999999
2e465199-d25b-4ac8-8a97-b0ab2f4084f4	Excitatory	Excitatory	Inhibitory	Excitatory	Excitatory	Inhibitory	Inhibitory	Excitatory	Excitatory	Excitatory	1661.7848847	1630.7980059999995
56707bbd-d568-4413-854e-dc8229a4ee44	Inhibitory	Inhibitory	Inhibitory	Inhibitory	Excitatory	Excitatory	Inhibitory	unassigned	Excitatory	Inhibitory	1650.9113555	1649.9300870000002
93e25bcf-2276-4180-af8c-bf319c0b7785	Inhibitory	Inhibitory	Inhibitory	Inhibitory	Excitatory	Immature OD	Inhibitory	Inhibitory	Excitatory	Inhibitory	1609.0707418	1651.7014050000002
a238e1c0-d7fd-49d0-a23d-761e6562b421	Immature OD	Inhibitory	Inhibitory	Ependymal	Ependymal	Astrocytes	Mature OD	unassigned	Ependymal	Astrocytes	1601.4747602	1626.0987339999997
6ed519a9-e3c4-4fab-a900-99b2fb832c80	Inhibitory	Inhibitory	Mature OD	Inhibitory	Excitatory	Inhibitory	Inhibitory	Inhibitory	Inhibitory	Inhibitory	1778.9773691	1648.6376219999997
6cd84f92-40f2-49a6-9de1-5bee0e225fae	Inhibitory	Inhibitory	Inhibitory	Excitatory	Excitatory	Inhibitory	Inhibitory	unassigned	Inhibitory	Inhibitory	1733.5503954	1679.6128139999996
9b5bed40-6755-4840-b2f8-c7470e987f7d	Mature OD	Mature OD	Mature OD	Mature OD	Mature OD	Mature OD	Mature OD	Mature OD	Mature OD	Mature OD	1697.0008317000002	1620.6448489999998
f94eee57-10f8-4f1d-87e6-da040c149bf2	Astrocytes	Astrocytes	Inhibitory	Astrocytes	Astrocytes	Inhibitory	Mature OD	unassigned	Astrocytes	Astrocytes	1669.6744231	1694.624988
184193c6-16f4-4aca-8aaf-010dbedef6a3	Inhibitory	Inhibitory	Inhibitory	Excitatory	Excitatory	Excitatory	Inhibitory	unassigned	Inhibitory	Inhibitory	1608.0761180999998	1626.2632429999999
f3d629ad-c8c6-4351-960c-9a6227883c97	Excitatory	Inhibitory	Mature OD	Excitatory	Excitatory	Excitatory	Inhibitory	unassigned	Immature OD	Excitatory	1678.5275786	1689.9471769999996
570caa25-76a0-4401-b9c3-43c5a7dba1f6	Inhibitory	Inhibitory	Inhibitory	Excitatory	Excitatory	Excitatory	Inhibitory	Inhibitory	Inhibitory	Inhibitory	1671.5686778999998	1624.1822669999997
659bf016-ff41-49d1-948d-5aff4669dbdd	Endothelial	Endothelial	Inhibitory	Endothelial	Endothelial	Excitatory	Endothelial	Endothelial	Endothelial	Endothelial	1787.321545	1638.5735399999999
b793c7a5-53f7-4cfc-84b3-572ca7652d8c	Excitatory	Excitatory	Inhibitory	Excitatory	Excitatory	Microglia	Inhibitory	unassigned	Excitatory	Excitatory	1670.3632032	1610.2328119999997
5653c31b-8f14-47ce-b62a-70dfeb74e828	Excitatory	Excitatory	Inhibitory	Excitatory	Excitatory	Astrocytes	Inhibitory	unassigned	Excitatory	Inhibitory	1646.1572396	1632.266669
21dbe87b-596a-48f5-bc53-99cb3281274c	Excitatory	Excitatory	Inhibitory	Excitatory	Excitatory	Mature OD	Inhibitory	Excitatory	Excitatory	Excitatory	1640.623827	1646.4579799999997
ba245191-468a-45e7-aeae-064ea7b1f94c	Inhibitory	Inhibitory	Inhibitory	Excitatory	Excitatory	Excitatory	Inhibitory	unassigned	Excitatory	Inhibitory	1630.0697507	1622.1957359999992
e5c7c78c-4af0-441d-92e3-d2df4f80e098	Inhibitory	Inhibitory	Inhibitory	Excitatory	Excitatory	Mature OD	Inhibitory	unassigned	Excitatory	Excitatory	1775.6610741	1463.101634
29a2799f-9b38-407d-8193-c4a2c7adb44d	Mature OD	Mature OD	Mature OD	Mature OD	Excitatory	Excitatory	Inhibitory	unassigned	Mature OD	Mature OD	1767.3872938	1556.6037959999999
f984c8ce-e9e6-4841-ba8a-25718e9196cb	Inhibitory	Inhibitory	Inhibitory	Excitatory	Excitatory	Inhibitory	Inhibitory	unassigned	Excitatory	Inhibitory	1764.777503	1481.109626
3c29c819-b91b-462d-96d4-9941ca6290ca	Excitatory	Excitatory	Excitatory	Excitatory	Excitatory	Immature OD	Inhibitory	unassigned	Excitatory	Excitatory	1754.4011666000001	1440.9413870000003
bb9e516a-4061-4afa-95e8-069a5909df23	Inhibitory	Inhibitory	Inhibitory	Inhibitory	Inhibitory	Mural	Inhibitory	Inhibitory	Inhibitory	Mural	1753.0279305	1420.0244539999999
2976677a-e2bf-45bd-a83a-d901685ac560	Microglia	Inhibitory	Inhibitory	Microglia	Inhibitory	Inhibitory	Inhibitory	Inhibitory	Inhibitory	Inhibitory	1750.8637259	1566.4102900000003
b1a73a41-1b5b-49af-bcf2-c10c50acc365	Endothelial	Endothelial	Inhibitory	Endothelial	Endothelial	Inhibitory	Endothelial	Endothelial	Endothelial	Endothelial	1748.0476868	1474.7554379999997
bc47f80c-2307-4264-8f91-f385d7919aff	Excitatory	Excitatory	Inhibitory	Excitatory	Excitatory	Excitatory	Excitatory	Excitatory	Excitatory	Excitatory	1731.3805293	1433.2484650000001
640277f3-8138-4f48-a0aa-a0935d8e907f	Astrocytes	Astrocytes	Immature OD	Astrocytes	Astrocytes	Astrocytes	Mature OD	unassigned	Astrocytes	Astrocytes	1727.8829913999998	1517.5492529999997
8d9bd82a-09a7-40c6-927e-d98b7eb802c2	Astrocytes	Astrocytes	Mature OD	Astrocytes	Ependymal	Endothelial	Mature OD	unassigned	Astrocytes	Astrocytes	1711.8109817	1434.4801489999995
785b3df8-273d-4ec0-becc-ccffa50cc1c8	Inhibitory	Inhibitory	Inhibitory	Excitatory	Excitatory	Immature OD	Inhibitory	unassigned	Excitatory	Inhibitory	1703.3823299	1589.8446479999998
7e334da7-234d-4cc8-86f9-c86d8f5e3808	Excitatory	Excitatory	Inhibitory	Excitatory	Excitatory	Mature OD	Inhibitory	unassigned	Excitatory	Excitatory	1696.524398	1403.3655949999998
e789de1b-8eb0-4a4d-836c-cf1e9589625e	Excitatory	Excitatory	Inhibitory	Excitatory	Excitatory	unassigned	Inhibitory	unassigned	Excitatory	Excitatory	1680.0696093000001	1537.7762129999996
f72eb746-a813-4fab-a756-d773a9585aec	Inhibitory	Inhibitory	Inhibitory	Inhibitory	Excitatory	Excitatory	Inhibitory	unassigned	Excitatory	Inhibitory	1685.9965814	1552.6529249999999
4fbcdbfc-67ef-4c5b-9372-3dda189ae454	Mature OD	Microglia	Mature OD	Mature OD	Excitatory	Mature OD	Mature OD	Mature OD	Mature OD	Mature OD	1686.126677	1523.5379290000005
0e87e15f-99b2-4059-adc4-f12adca08fe6	Excitatory	Excitatory	Inhibitory	Excitatory	Excitatory	Excitatory	Inhibitory	unassigned	Excitatory	Excitatory	1673.7186566	1549.4114329999998
b2c5385e-6cdb-4ac0-939a-6a264e0b917f	Excitatory	Excitatory	Inhibitory	Excitatory	Excitatory	Excitatory	Inhibitory	unassigned	Excitatory	Excitatory	1670.4957711000002	1580.3238669999996
fc52a894-faeb-4a10-99b5-be596f5293be	Excitatory	Excitatory	Inhibitory	Excitatory	Excitatory	Excitatory	Inhibitory	unassigned	Excitatory	Inhibitory	1668.8950669	1569.7599239999995
bde2fe10-05c8-4449-96a7-50ffd5a9e9d8	Inhibitory	Excitatory	Inhibitory	Excitatory	Excitatory	Inhibitory	Excitatory	unassigned	Excitatory	Excitatory	1663.7422268	1428.0622339999995
03cf6978-e7ff-4f74-baa1-737be062836a	Microglia	Astrocytes	Inhibitory	Microglia	Astrocytes	Astrocytes	Astrocytes	unassigned	Astrocytes	Astrocytes	1661.6707728000001	1482.6200290000002
16049323-908d-48c9-bd8f-12bfcf4afb42	Excitatory	Excitatory	Inhibitory	Excitatory	Excitatory	unassigned	Inhibitory	Excitatory	Excitatory	Excitatory	1661.5614772	1506.6862690000003
6d381c0b-4da8-469b-a943-3f106cf34a36	Endothelial	Endothelial	Endothelial	Endothelial	Endothelial	Excitatory	Endothelial	Endothelial	Endothelial	Endothelial	1650.7995789000001	1580.301473
b481e172-0c8d-434c-b6c1-80f3ac517593	Inhibitory	Inhibitory	Inhibitory	Excitatory	Excitatory	Excitatory	Inhibitory	unassigned	Astrocytes	Astrocytes	1650.6130569	1505.4670019999999
8927aaa5-ee6c-472e-8ac3-d6c02d2d59a1	Excitatory	Excitatory	Inhibitory	Excitatory	Excitatory	Excitatory	Inhibitory	Excitatory	Excitatory	Excitatory	1645.7333813	1463.1520849999993
adaa6dee-25a8-4400-a869-bf1b73a2e3d5	Excitatory	Inhibitory	Inhibitory	Excitatory	Excitatory	Excitatory	Inhibitory	Excitatory	Excitatory	Excitatory	1646.4102092	1533.916444
64a4799b-8e10-44a2-b7b8-81b1c14c6237	Inhibitory	Inhibitory	Inhibitory	Inhibitory	Excitatory	Astrocytes	Inhibitory	unassigned	Excitatory	Inhibitory	1644.5859885999998	1567.7212679999998
10f8716d-d32c-43a4-9062-57de1bd821fb	Excitatory	Excitatory	Inhibitory	Excitatory	Excitatory	Inhibitory	Inhibitory	unassigned	Excitatory	Inhibitory	1643.4877979	1557.2404929999998
f7c85045-3ae5-4a11-98e5-e8433cf91880	Excitatory	Excitatory	Inhibitory	Excitatory	Excitatory	Inhibitory	Inhibitory	unassigned	Excitatory	Inhibitory	1633.1934862000003	1514.9256330000003
07a65a4d-3e81-4c9c-8d08-ff0f9ee146de	Immature OD	Immature OD	Immature OD	Immature OD	Astrocytes	Astrocytes	Immature OD	unassigned	Immature OD	Immature OD	1622.5690249	1467.3807769999999
c91d5674-139d-4061-b845-eb46adf6877b	Mature OD	Astrocytes	Mature OD	Astrocytes	Astrocytes	Inhibitory	Mature OD	unassigned	Astrocytes	Astrocytes	1617.994367	1516.5173220000001
43a9c667-4ee2-4060-83f7-27659a4e1435	Astrocytes	Astrocytes	Immature OD	Astrocytes	Astrocytes	Mature OD	Astrocytes	unassigned	Astrocytes	Astrocytes	1614.3655961	1570.5257589999997
927ebc84-2523-4ca2-a5f1-dfba61cd6579	Inhibitory	Inhibitory	Inhibitory	Inhibitory	Excitatory	Astrocytes	Inhibitory	unassigned	Excitatory	Excitatory	1724.9488901	1409.1205420000001
1d6717c9-4abe-452b-a768-693dfc649d7e	Astrocytes	Astrocytes	Mature OD	Astrocytes	Astrocytes	Inhibitory	Inhibitory	unassigned	Astrocytes	Astrocytes	1707.599549	1555.9743429999994
a6b59690-2daa-4693-a194-dfe0981dfeee	Microglia	Microglia	Microglia	Microglia	Microglia	Astrocytes	Microglia	unassigned	Microglia	Microglia	1692.1307927999999	1524.7243089999997
c576d639-49a3-44d7-bbab-0b78eb30407d	Inhibitory	Inhibitory	Inhibitory	Excitatory	Excitatory	Excitatory	Inhibitory	unassigned	Excitatory	Excitatory	1660.6754285	1460.4486700000002
0bfe1717-6dec-46b5-be11-5f24db7c080f	Mature OD	Mature OD	Mature OD	Mature OD	Astrocytes	Excitatory	Mature OD	Mature OD	Mature OD	Mature OD	1660.0975539	1416.3460060000002
b16b5d1d-def6-4eae-a5c7-d68610b6bf46	Astrocytes	Astrocytes	Mature OD	Astrocytes	Astrocytes	Immature OD	Mature OD	unassigned	Astrocytes	Astrocytes	1648.878741	1421.7306089999997
68429a30-86d2-4787-a50a-bac6ab98e171	Endothelial	Endothelial	Mature OD	Endothelial	Endothelial	Astrocytes	Endothelial	Endothelial	Endothelial	Endothelial	1607.9673971000002	1519.4695900000002
4f404039-2b2c-4c08-bd78-df8e96c44fc6	Endothelial	Endothelial	Inhibitory	Endothelial	Endothelial	Endothelial	Endothelial	Endothelial	Endothelial	Endothelial	1778.5784092000001	1403.0316150000003
95536718-e405-4840-922b-28e3905c5514	Mature OD	Mature OD	Mature OD	Mature OD	Excitatory	Excitatory	Mature OD	Mature OD	Mature OD	Mature OD	1747.7578429	1541.2997870000004
a45cc9ae-669b-4ade-b850-120f48320af1	Inhibitory	Excitatory	Inhibitory	Inhibitory	Excitatory	Inhibitory	Inhibitory	unassigned	Excitatory	Excitatory	1694.0239253	1420.2989330000005
24b4e80b-70fa-401f-a715-6e1a51dd771d	Inhibitory	Excitatory	Inhibitory	Excitatory	Excitatory	Excitatory	Inhibitory	Inhibitory	Excitatory	Excitatory	1690.5998513	1439.361391
71115564-3d84-4fe1-b393-5c3e84e9db74	Inhibitory	Inhibitory	Inhibitory	Inhibitory	Inhibitory	Astrocytes	Inhibitory	Inhibitory	Immature OD	Inhibitory	1637.5841186	1422.0736579999998
39631971-da31-4d6a-90f8-1bced26ab169	Astrocytes	Astrocytes	Mature OD	Astrocytes	Astrocytes	Inhibitory	Astrocytes	unassigned	Astrocytes	Astrocytes	1616.9260370000002	1494.9272129999995
c755c396-b172-41b0-9ac4-f9dadf9e1123	Excitatory	Excitatory	Inhibitory	Excitatory	Excitatory	unassigned	Inhibitory	unassigned	Excitatory	Excitatory	1752.4051785000001	1577.4723499999996
0a566ceb-562f-4690-9882-999a313bcb1b	Inhibitory	Inhibitory	Inhibitory	Inhibitory	Excitatory	Inhibitory	Inhibitory	unassigned	Excitatory	Inhibitory	1734.2413419	1423.2610790000003
434ee76f-7dda-49be-9cf9-1ca79c9cc10c	Inhibitory	Inhibitory	Inhibitory	Inhibitory	Excitatory	Inhibitory	Inhibitory	unassigned	Excitatory	Inhibitory	1611.8026702000002	1453.7936169999998
c378bcc1-6684-4a5a-8b01-af9a4615964c	Inhibitory	Inhibitory	Inhibitory	Excitatory	Excitatory	Inhibitory	Inhibitory	unassigned	Excitatory	Inhibitory	1781.1625625000001	1575.8779109999991
55fe9ff2-fc80-4ed1-990f-8ac75b5b078f	Inhibitory	Inhibitory	Inhibitory	Inhibitory	Excitatory	Mature OD	Inhibitory	unassigned	Excitatory	Inhibitory	1776.5872511000002	1444.7409629999997
f98d5719-8ce2-42b9-8f6d-c8adfabbb23c	Astrocytes	Endothelial	Microglia	Endothelial	Astrocytes	Endothelial	Endothelial	unassigned	Endothelial	Endothelial	1772.6560829	1515.6377339999995
828dc4e3-4c5d-47ad-be42-24913dc21ea8	Inhibitory	Excitatory	Inhibitory	Excitatory	Excitatory	Inhibitory	Inhibitory	unassigned	Excitatory	Inhibitory	1766.2424221	1464.0124650000002
a539ca2f-9814-44cb-947b-294884051c4e	Inhibitory	Inhibitory	Inhibitory	Excitatory	Excitatory	Inhibitory	Inhibitory	unassigned	Excitatory	Inhibitory	1715.5113342	1491.612842
3eba1064-49e9-468f-9d92-a2de6912d78e	Inhibitory	Inhibitory	Inhibitory	Excitatory	Excitatory	Mature OD	Inhibitory	unassigned	Inhibitory	Inhibitory	1662.9434615999999	1444.0563980000002
c0352f17-8b12-4f5f-95d4-7a2839e9e4c3	Inhibitory	Inhibitory	Inhibitory	Inhibitory	Inhibitory	Inhibitory	Inhibitory	Inhibitory	Inhibitory	Inhibitory	1657.4345122	1528.2451099999994
1a0becde-9188-4bb1-ad4f-91a8a8889748	Mature OD	Mature OD	Mature OD	Mature OD	Astrocytes	Inhibitory	Mature OD	Mature OD	Mature OD	Mature OD	1611.4380102	1554.4880179999996
7a2bdfb3-8c65-4bdc-b45f-ce72614a766f	Inhibitory	Inhibitory	Inhibitory	Inhibitory	Excitatory	Inhibitory	Inhibitory	Inhibitory	Excitatory	Inhibitory	1788.7306257	1269.640812
9ffeae60-8b2a-4097-b256-f283c3582634	Astrocytes	Astrocytes	Mature OD	Astrocytes	Astrocytes	Immature OD	Astrocytes	unassigned	Astrocytes	Astrocytes	1789.4815242999998	1203.5736620000002
bd39d2be-a03d-4b96-bef3-00867ba3d75b	Excitatory	Excitatory	Inhibitory	Excitatory	Excitatory	Mature OD	Excitatory	unassigned	Excitatory	Excitatory	1789.8920701000002	1220.0635340000003
e07fef46-a439-4cbc-9999-506cb200aacd	Immature OD	Immature OD	Immature OD	Immature OD	Inhibitory	Excitatory	Inhibitory	unassigned	Immature OD	Immature OD	1782.7018581	1247.3196979999998
2e9d322b-a617-40eb-8859-6a0d98312f9a	Inhibitory	Inhibitory	Inhibitory	Excitatory	Excitatory	Excitatory	Inhibitory	Inhibitory	Inhibitory	Inhibitory	1772.4115723	1220.4889359999993
04d8ecbd-565f-4a1f-9b06-54547e4e2d92	Inhibitory	Inhibitory	Inhibitory	Inhibitory	Excitatory	Astrocytes	Inhibitory	Inhibitory	Inhibitory	Inhibitory	1770.6696664	1212.155147
0cac0365-2684-4483-965f-27399ea9d6a8	Endothelial	Endothelial	Inhibitory	Endothelial	Endothelial	Mature OD	Endothelial	Endothelial	Endothelial	Endothelial	1769.1716182	1284.1457239999995
b35e2e69-0825-43c3-938f-9842e2156f70	Excitatory	Excitatory	Inhibitory	Excitatory	Excitatory	Inhibitory	Inhibitory	unassigned	Excitatory	Inhibitory	1766.1678856	1265.9449629999995
8f50f12f-1c46-46e4-b37a-5ff32320a897	Excitatory	Excitatory	Inhibitory	Excitatory	Excitatory	Inhibitory	Inhibitory	Excitatory	Excitatory	Excitatory	1763.1334072999998	1251.2323359999996
6ae93fad-7af2-4a27-9b09-5ef4bc877aed	Excitatory	Excitatory	Mature OD	Excitatory	Excitatory	Excitatory	Inhibitory	unassigned	Excitatory	Excitatory	1747.546935	1266.5374849999994
165435e2-f64c-4dd3-923f-b46250b5fc88	Inhibitory	Excitatory	Inhibitory	Excitatory	Excitatory	Excitatory	Inhibitory	unassigned	Excitatory	Excitatory	1737.3329699	1228.7634569999996
a7016627-5e39-4923-96a4-4141228772e1	Excitatory	Excitatory	Inhibitory	Excitatory	Excitatory	Endothelial	Inhibitory	Excitatory	Excitatory	Excitatory	1722.4513390000002	1268.1323230000003
57c3d22b-f5b2-42bd-9af4-71a174c685da	Endothelial	Mural	Inhibitory	Mural	Mural	Mural	Mural	unassigned	Mural	Mural	1719.6416606	1244.2691389999995
9fda47e6-1f05-4de5-8738-e208e8c37d6c	Excitatory	Excitatory	Mature OD	Excitatory	Excitatory	Excitatory	Inhibitory	Excitatory	Excitatory	Excitatory	1710.7792289	1310.481569
3a832c9c-592f-4c15-ac27-df2215c2f8b4	Inhibitory	Inhibitory	Inhibitory	Inhibitory	Inhibitory	Excitatory	Inhibitory	Inhibitory	Inhibitory	Inhibitory	1710.5342295	1324.298601
4f89540a-6ff1-4514-a52e-b5cdfcff6d2c	Endothelial	Endothelial	Inhibitory	Endothelial	Endothelial	Mature OD	Endothelial	Endothelial	Endothelial	Endothelial	1708.8429747999999	1218.512056
891fe044-1bb6-43bd-b2b0-8019c707285a	Immature OD	Immature OD	Immature OD	Immature OD	Immature OD	Inhibitory	Immature OD	Immature OD	Immature OD	Immature OD	1698.7565353999998	1286.487831
dd369adb-ce40-446c-bd61-c4051fbed149	Excitatory	Excitatory	Inhibitory	Excitatory	Excitatory	Inhibitory	Inhibitory	unassigned	Excitatory	Excitatory	1689.6214277	1230.466395
ea02a11d-116f-4983-9fcd-90fafc21f9fe	Mural	Mural	Mural	Mural	Mural	Inhibitory	Mural	unassigned	Mural	Mural	1681.3037009	1328.4869089999997
09701552-6f8a-474e-b26e-94a152945150	Inhibitory	Inhibitory	Inhibitory	Excitatory	Excitatory	Inhibitory	Inhibitory	unassigned	Excitatory	Inhibitory	1673.8971367999998	1267.5825279999995
b02f5f92-d64d-4608-bb58-81d0f22c666e	Mural	Mural	Mural	Mural	Mural	unassigned	Mural	unassigned	Mural	Mural	1667.2228819	1370.6338470000005
1fa98bcc-ecd0-4f47-99da-0f99a0f215fc	Inhibitory	Inhibitory	Inhibitory	Excitatory	Excitatory	Inhibitory	Inhibitory	unassigned	Inhibitory	Inhibitory	1667.5858182	1299.9157019999998
e0ee451e-53ed-4389-8f48-3588e191aa7b	Mural	Mural	Mural	Mural	Mural	Excitatory	Mural	Mural	Mural	Mural	1664.3870814	1376.7656809999994
d1ce0352-56b1-4110-a8db-f62ad1c426ca	Inhibitory	Inhibitory	Inhibitory	Excitatory	Excitatory	Astrocytes	Inhibitory	unassigned	Excitatory	Inhibitory	1660.6767221	1237.513751
2a58481f-6c68-415e-b5ae-6a268ed1827f	Microglia	Microglia	Microglia	Microglia	Microglia	Inhibitory	Microglia	unassigned	Microglia	Microglia	1654.4798761	1314.0892909999998
9a2015a6-b3cc-4ea4-b98f-dc52ed826ee7	Inhibitory	Inhibitory	Inhibitory	Inhibitory	Excitatory	unassigned	Inhibitory	Inhibitory	Inhibitory	Inhibitory	1651.5585892	1262.5860779999998
1622869d-b4ef-41e4-a6e6-ee1cba4cc016	Endothelial	Mural	Mature OD	Mural	Endothelial	Astrocytes	Mature OD	unassigned	Mature OD	Endothelial	1647.7037194	1214.8117290000005
dfea3b18-fe26-4e24-8b9a-19a3a5950452	Excitatory	Excitatory	Mature OD	Excitatory	Excitatory	Immature OD	Excitatory	unassigned	Excitatory	Excitatory	1642.0435501	1225.3791919999999
2d8bd333-af45-4c4a-b8d2-7dafdb0628a8	Excitatory	Excitatory	Inhibitory	Excitatory	Excitatory	Excitatory	Excitatory	Excitatory	Excitatory	Excitatory	1638.9756474	1278.7623209999997
c6cebb05-3406-497e-9770-801798d2a7bb	Mature OD	Mature OD	Mature OD	Mature OD	Mature OD	Astrocytes	Mature OD	Mature OD	Mature OD	Mature OD	1628.0121947999999	1271.0967139999998
a1c7e2c3-368e-40b0-9a1a-dc912c118033	Astrocytes	Astrocytes	Mature OD	Astrocytes	Astrocytes	Inhibitory	Inhibitory	unassigned	Astrocytes	Astrocytes	1621.5281127	1283.4825239999996
3bf5186c-1c42-4868-9f68-c9755cd356ed	Excitatory	Excitatory	Inhibitory	Excitatory	Excitatory	Endothelial	Excitatory	unassigned	Excitatory	Excitatory	1619.6286615	1358.6922760000002
56e6bdf3-4c92-48f9-9b41-7730d635687e	Inhibitory	Inhibitory	Inhibitory	Inhibitory	Inhibitory	Immature OD	Inhibitory	unassigned	Inhibitory	Inhibitory	1615.548647	1238.109669
31847d2e-a4dc-4cbc-ae55-cadcd0ec5295	Excitatory	Inhibitory	Mature OD	Excitatory	Excitatory	Excitatory	Inhibitory	unassigned	Inhibitory	Excitatory	1606.6567844	1211.2273069999997
8b89f50a-a501-4e30-9f2e-4216867575a6	Mural	Mural	Mural	Mural	Mural	Mural	Mural	unassigned	Mural	Mural	1754.3639132	1338.9108259999998
d34fc749-575c-4e44-b516-20777afcd551	Mural	Mural	Mural	Mural	Mural	Inhibitory	Mural	unassigned	Mural	Mural	1702.6426007	1354.878166
16a79567-917f-474b-a593-a38e6b0fffe4	Mural	Astrocytes	Inhibitory	Mural	Excitatory	Mural	Inhibitory	unassigned	Ependymal	Inhibitory	1677.7469078	1351.368258
ca58aad2-2902-4338-bf58-3ac78e304cea	Excitatory	Excitatory	Inhibitory	Excitatory	Excitatory	Microglia	Inhibitory	unassigned	Excitatory	Excitatory	1663.1266789000001	1310.5989099999993
fd4e1294-32a0-4629-bf62-0e2aa6da78eb	Endothelial	Endothelial	Mature OD	Endothelial	Endothelial	Astrocytes	Endothelial	unassigned	Endothelial	Endothelial	1639.2515209	1313.935062
f79b0a79-6572-422a-a9c5-e6e1cdc9f124	Excitatory	Excitatory	Mature OD	Excitatory	Excitatory	Astrocytes	Inhibitory	unassigned	Excitatory	Excitatory	1636.2256012	1333.2238869999996
09f04c89-d782-4c7a-b64b-be8373d7e1a7	Endothelial	Endothelial	Inhibitory	Endothelial	Endothelial	Mature OD	Endothelial	Endothelial	Endothelial	Endothelial	1612.5709348999999	1265.1270760000002
0e41cca3-e1ae-443d-88ec-f8028567acae	Excitatory	Excitatory	Inhibitory	Excitatory	Excitatory	Inhibitory	Inhibitory	unassigned	Excitatory	Excitatory	1702.5618141	1213.7116959999998
0374b920-4eed-4306-8d03-5d127486efb7	Mature OD	Mature OD	Mature OD	Mature OD	Astrocytes	Inhibitory	Mature OD	Mature OD	Mature OD	Mature OD	1703.5202837000002	1366.4005040000006
9c835044-0517-4916-b748-0275de416f99	Inhibitory	Inhibitory	Excitatory	Inhibitory	Inhibitory	Excitatory	Inhibitory	unassigned	Inhibitory	Inhibitory	1695.5853505999999	1214.9777739999995
bfc6dfa2-a4b8-467f-8e18-c9a83816da4c	Mural	Mural	Mural	Mural	Mural	Mural	Mural	Mural	Mural	Mural	1679.2317465	1320.3499499999994
1a0e744c-5522-4a90-b910-8bbbe72df49f	Mural	Mural	Mural	Mural	Mural	Astrocytes	Mural	unassigned	Mural	Mural	1658.1401360999998	1378.8980219999999
c7a7cdd4-61c7-49b7-8a4a-475732551409	Immature OD	Inhibitory	Inhibitory	Immature OD	Excitatory	Inhibitory	Inhibitory	unassigned	Immature OD	Immature OD	1627.5081183	1302.4849550000004
5377eaf6-a511-43ef-8db0-2c43ff53d093	Mural	Mural	Inhibitory	Mural	Excitatory	Mural	Inhibitory	unassigned	Mural	Mural	1693.138981	1339.2303479999996
9f6a539a-e330-44d1-8c63-4ddb35e4001e	Inhibitory	Inhibitory	Inhibitory	Excitatory	Excitatory	Inhibitory	Inhibitory	Inhibitory	Inhibitory	Inhibitory	1690.7687904	1272.5808229999998
964932a3-b64d-4b3c-bd11-7bc882c4ab1d	Inhibitory	Inhibitory	Inhibitory	Excitatory	Excitatory	Excitatory	Inhibitory	unassigned	Excitatory	Excitatory	1777.6228412	1314.1986389999997
aa14778e-7b1f-4ba9-8b43-a1ef75121628	Inhibitory	Excitatory	Inhibitory	Excitatory	Excitatory	Astrocytes	Excitatory	unassigned	Excitatory	Excitatory	1745.4572122999998	1245.4510189999996
582077c8-f015-4750-8c20-59f5e43afada	Excitatory	Excitatory	Excitatory	Excitatory	Excitatory	Excitatory	Inhibitory	Excitatory	Excitatory	Excitatory	1734.1408945	1378.9890730000002
5ab9eea8-5b21-40c9-b69e-5ae82a804a41	Astrocytes	Astrocytes	Mature OD	Astrocytes	Astrocytes	Inhibitory	Mature OD	unassigned	Astrocytes	Astrocytes	1733.0931955	1292.8180630000002
0f54bb37-54b5-4556-b366-12d10430287f	Excitatory	Excitatory	Inhibitory	Excitatory	Excitatory	Excitatory	Excitatory	Excitatory	Excitatory	Excitatory	1725.6547274	1338.2010189999996
8d3065d2-beed-4cae-9069-74b57fc5643e	Mature OD	Mature OD	Mature OD	Mature OD	Mature OD	Inhibitory	Mature OD	Mature OD	Mature OD	Mature OD	1679.0141514000002	1388.0611489999997
65507e4f-781b-43cb-addc-5ba50ad1d6c8	Inhibitory	Inhibitory	Inhibitory	Excitatory	Excitatory	Excitatory	Inhibitory	unassigned	Inhibitory	Inhibitory	1635.7642079	1237.57919
2d596e46-af3b-416c-9f9a-2982632be14b	Immature OD	Immature OD	Immature OD	Immature OD	Immature OD	Inhibitory	Immature OD	Immature OD	Immature OD	Immature OD	1623.1262221000002	1378.3967529999995
2c124b88-55c2-439f-ac00-c59d27a97373	Mural	Mural	Mature OD	Mural	Ependymal	Excitatory	Mural	unassigned	Endothelial	Mural	1656.4732950000002	1366.1381050000005
2372f5f1-c056-4ff1-9260-78fc5d26b4af	Mural	Mural	Mural	Microglia	Mural	Mural	Mural	unassigned	Mural	Mural	1660.0394583000002	1362.4191059999998
20def3dd-fb21-4ca2-bae0-34789060ca27	Inhibitory	Inhibitory	Inhibitory	Inhibitory	Excitatory	Inhibitory	Inhibitory	Inhibitory	Inhibitory	Inhibitory	1789.2196139	1125.332739
48da9a48-6a64-49da-8fc3-0a88649c598f	Inhibitory	Inhibitory	Inhibitory	Inhibitory	Excitatory	Inhibitory	Inhibitory	unassigned	Inhibitory	Inhibitory	1786.8418914	1135.0910559999998
54510165-aa72-45b6-8c6d-8918c1a47c57	Inhibitory	Inhibitory	Inhibitory	Inhibitory	Excitatory	unassigned	Inhibitory	unassigned	Inhibitory	Inhibitory	1766.0431556	1113.2523219999998
b037127b-909d-43a4-874e-495d24692010	Inhibitory	Inhibitory	Inhibitory	Inhibitory	Excitatory	Mature OD	Inhibitory	unassigned	Inhibitory	Inhibitory	1771.5089816	1033.4661179999998
8459d01f-b129-4ef1-914f-1d1038d58f30	Inhibitory	Inhibitory	Inhibitory	Inhibitory	Inhibitory	Inhibitory	Inhibitory	unassigned	Inhibitory	Inhibitory	1767.1175693999999	1059.1207739999995
c6d53ae3-3458-48e7-8f0d-7ce1036da2ef	Inhibitory	Inhibitory	Inhibitory	Excitatory	Excitatory	Excitatory	Inhibitory	unassigned	Excitatory	Excitatory	1765.8985973	1081.3853590000003
a23f97aa-5433-4090-90a4-dde9fd6c292b	Excitatory	Excitatory	Inhibitory	Excitatory	Excitatory	Excitatory	Inhibitory	unassigned	Excitatory	Excitatory	1763.5846415	1131.140801
5616226b-3096-4158-b79f-a1338ead2fd4	Mature OD	Mature OD	Mature OD	Mature OD	Mature OD	Inhibitory	Mature OD	Mature OD	Mature OD	Mature OD	1759.9973478	1177.2252220000005
0c91550e-02e9-48c0-b17b-f7f85f728e62	Inhibitory	Inhibitory	Inhibitory	Inhibitory	Excitatory	Excitatory	Inhibitory	Inhibitory	Inhibitory	Inhibitory	1743.5342615	1036.625856
bf4b2093-dbd3-46d8-b5df-25fe4b7ac498	Inhibitory	Inhibitory	Inhibitory	Inhibitory	Inhibitory	Inhibitory	Inhibitory	Inhibitory	Excitatory	Inhibitory	1745.0230909	1175.7124389999994
aa52f588-0a25-4277-acb1-7ea3859a9362	Immature OD	Astrocytes	Mature OD	Astrocytes	Excitatory	Astrocytes	Inhibitory	unassigned	Astrocytes	Inhibitory	1742.1748575000001	1065.1986259999999
5d46c651-1387-4810-a027-117dbb8239fe	Inhibitory	Inhibitory	Inhibitory	Inhibitory	Excitatory	Microglia	Inhibitory	Inhibitory	Inhibitory	Inhibitory	1731.2555084	1010.0473770000003
48e65f56-f62e-47dd-883c-2e3030f2b360	Inhibitory	Inhibitory	Inhibitory	Inhibitory	Inhibitory	Inhibitory	Inhibitory	unassigned	Inhibitory	Inhibitory	1719.9047677	1182.4719499999997
4fdced88-2d1d-43e7-9d00-33f11ec9444d	Inhibitory	Excitatory	Inhibitory	Excitatory	Excitatory	Excitatory	Endothelial	unassigned	Excitatory	Inhibitory	1716.3962974	1046.4135760000004
ba91103d-857a-4222-a6a1-814507cfcc9a	Inhibitory	Inhibitory	Inhibitory	Excitatory	Excitatory	Inhibitory	Inhibitory	unassigned	Excitatory	Inhibitory	1699.312841	1084.5916859999993
2a9f5f13-d33f-4038-b754-60740f4f6422	Excitatory	Astrocytes	Mature OD	Excitatory	Excitatory	Mural	Inhibitory	unassigned	Mature OD	Excitatory	1696.6029102000002	1128.96664
71886a11-cc31-4600-ae7c-45efd284921b	Endothelial	Endothelial	Endothelial	Endothelial	Endothelial	Endothelial	Endothelial	Endothelial	Endothelial	Endothelial	1690.1833887000003	1158.9104429999993
e0aa3f26-b9a7-4ccf-9ba6-237c941f5bbc	Excitatory	Inhibitory	Inhibitory	Excitatory	Inhibitory	Inhibitory	Inhibitory	Inhibitory	Inhibitory	Inhibitory	1692.1688087	1166.4257029999994
6d8c08f7-8b38-4719-928b-6ec2f735bc4b	Excitatory	Excitatory	Mature OD	Excitatory	Excitatory	Inhibitory	Inhibitory	unassigned	Excitatory	Excitatory	1688.4667571	1043.41473
37c4272e-cc2c-4ca2-805f-3265dffcdd3c	Excitatory	Excitatory	Inhibitory	Excitatory	Excitatory	Inhibitory	Inhibitory	Excitatory	Excitatory	Inhibitory	1688.7999054	1023.5097220000002
1b32b131-fd89-408d-ac24-f8d80383c6b2	Inhibitory	Inhibitory	Inhibitory	Inhibitory	Excitatory	unassigned	Inhibitory	Inhibitory	Inhibitory	Inhibitory	1687.0782385	1109.6609429999994
482ae65b-7e08-4300-a7d9-6f0636940a57	Inhibitory	Inhibitory	Inhibitory	Excitatory	Excitatory	Inhibitory	Inhibitory	Inhibitory	Excitatory	Inhibitory	1690.8962853	1143.3562310000002
fce89076-ede8-447c-b55c-cb5fd5d30714	Inhibitory	Inhibitory	Inhibitory	Inhibitory	Excitatory	Excitatory	Inhibitory	unassigned	Excitatory	Inhibitory	1673.5730247000001	1097.6242189999998
0b3c302b-7571-4095-b3b1-40f2655f38a5	Inhibitory	Inhibitory	Inhibitory	Excitatory	Excitatory	Inhibitory	Inhibitory	Inhibitory	Inhibitory	Inhibitory	1674.0259012000001	1159.225035
974ef7b8-2ed3-4fdb-bbe4-436e491589c3	Inhibitory	Inhibitory	Inhibitory	Inhibitory	Excitatory	Excitatory	Inhibitory	unassigned	Excitatory	Inhibitory	1668.5532257	1045.153785
627a0454-1108-475c-b59a-4100c10889d9	Inhibitory	Inhibitory	Mature OD	Inhibitory	Inhibitory	Inhibitory	Inhibitory	unassigned	Inhibitory	Inhibitory	1668.3911518999998	1126.1341429999998
f3f4999c-9293-450b-84ba-26a48b510d05	Astrocytes	Astrocytes	Inhibitory	Astrocytes	Astrocytes	Inhibitory	Mature OD	unassigned	Astrocytes	Astrocytes	1666.0859949	1010.7612910000003
8e54211e-9a98-4848-8d02-d2bb54883933	Excitatory	Astrocytes	Inhibitory	Ependymal	Astrocytes	Excitatory	Mature OD	Astrocytes	Astrocytes	Astrocytes	1655.9146917000003	1020.8523109999992
5990a477-afcd-461e-84a7-f9c73055eb4f	Inhibitory	Inhibitory	Inhibitory	Inhibitory	Excitatory	Inhibitory	Inhibitory	Inhibitory	Inhibitory	Inhibitory	1658.2758258	1162.5494699999995
14fcf39f-d871-4266-83dc-b2f544d2341e	Endothelial	Endothelial	Mature OD	Endothelial	Endothelial	Endothelial	Endothelial	Endothelial	Endothelial	Endothelial	1641.6316467000001	1143.426188
8f7c8527-9d1d-4075-8652-898c22db4103	Astrocytes	Astrocytes	Mature OD	Astrocytes	Astrocytes	Excitatory	Mature OD	unassigned	Astrocytes	Astrocytes	1637.1467226	1189.5457309999997
8a77110e-05e9-45bf-a825-6dbb3e50c8c1	Inhibitory	Inhibitory	Inhibitory	Inhibitory	Excitatory	Inhibitory	Inhibitory	unassigned	Inhibitory	Inhibitory	1632.6969162999999	1084.8793549999996
bced6066-04fb-4252-934e-78a67325c1f1	Inhibitory	Inhibitory	Inhibitory	Inhibitory	Excitatory	Inhibitory	Inhibitory	unassigned	Inhibitory	Inhibitory	1631.4262062999999	1182.9616870000004
e4939f35-ae6f-4707-9953-0ec5124740b6	Inhibitory	Inhibitory	Inhibitory	Excitatory	Excitatory	Inhibitory	Inhibitory	unassigned	Inhibitory	Inhibitory	1615.1667222	1105.155574
8c3e5098-48a2-4b78-b846-31dd63892d6c	Astrocytes	Astrocytes	Astrocytes	Astrocytes	Astrocytes	Inhibitory	Mature OD	unassigned	Astrocytes	Astrocytes	1782.9018523	1162.7804979999996
602eeeca-8773-43f3-ae3a-1cefd05f8966	Inhibitory	Inhibitory	Inhibitory	Inhibitory	Excitatory	Inhibitory	Inhibitory	unassigned	Excitatory	Inhibitory	1777.0985694	1078.0136290000005
28a65d5a-f63b-46ee-8321-7607cb3a84b4	Inhibitory	Inhibitory	Inhibitory	Excitatory	Excitatory	Inhibitory	Inhibitory	unassigned	Inhibitory	Excitatory	1760.4090863000001	1020.9531849999998
28be43e3-50d1-44a8-94db-d1bf6fad9307	Excitatory	Inhibitory	Inhibitory	Excitatory	Excitatory	Inhibitory	Inhibitory	unassigned	Excitatory	Inhibitory	1716.5850311	1103.6087510000002
186ec772-ca18-4d32-8771-b9438501e473	Astrocytes	Astrocytes	Inhibitory	Astrocytes	Astrocytes	Inhibitory	Astrocytes	unassigned	Astrocytes	Astrocytes	1711.8116248000001	1157.6884889999997
2952e884-ff58-4561-b9d6-4fa5b0ecf10f	Mural	Mural	Mural	Mural	Mural	Inhibitory	Mural	unassigned	Mural	Mural	1624.6621669	1011.1564459999995
711407af-d933-4593-ae9a-3e0d995297e2	Microglia	Astrocytes	Microglia	Microglia	Astrocytes	Inhibitory	Mature OD	unassigned	Astrocytes	Astrocytes	1623.2944517	1071.8234509999997
e5a4f4f5-6390-4183-8160-23a4ed3ca49c	Mural	Inhibitory	Inhibitory	Mural	Inhibitory	unassigned	Inhibitory	unassigned	Excitatory	Inhibitory	1624.0899831000002	1019.4026639999997
88e4ee7f-91ea-4878-a774-6f3aae3b631c	Mature OD	Mature OD	Mature OD	Mature OD	Astrocytes	Inhibitory	Mature OD	Mature OD	Mature OD	Mature OD	1619.7273184	1057.1635119999996
da23a48d-cd4a-4834-8608-267a374729ad	Inhibitory	Inhibitory	Inhibitory	Excitatory	Excitatory	Inhibitory	Inhibitory	unassigned	Excitatory	Inhibitory	1788.1167441	1147.0647599999998
1ab6cd52-c867-48b6-9644-0e7c24d5af3a	Endothelial	Mural	Inhibitory	Mural	Endothelial	Mural	Endothelial	unassigned	Endothelial	Endothelial	1782.3319461	1147.2336449999998
c92253af-a256-493d-b3c9-bd93f24375df	Inhibitory	Inhibitory	Inhibitory	Excitatory	Excitatory	Inhibitory	Inhibitory	unassigned	Excitatory	Excitatory	1777.6824038999998	1178.7566629999997
59c0865d-c81b-4da1-b25e-a4834cc3316a	Inhibitory	Inhibitory	Inhibitory	Inhibitory	Excitatory	unassigned	Inhibitory	Inhibitory	Inhibitory	Inhibitory	1743.30735	1119.3959040000004
455365a9-f706-496c-bdfe-95445cc049d6	Immature OD	Immature OD	Immature OD	Immature OD	Immature OD	Inhibitory	Immature OD	Immature OD	Immature OD	Immature OD	1741.9071344	1182.9136109999995
39807d5e-b547-424b-aebf-a47154289877	Immature OD	Immature OD	Immature OD	Immature OD	Inhibitory	Astrocytes	Inhibitory	unassigned	Immature OD	Immature OD	1730.8696991000002	1187.7911139999992
43b04273-4a01-4aa9-8d15-e0ddf71327ab	Inhibitory	Excitatory	Inhibitory	Excitatory	Excitatory	Astrocytes	Inhibitory	unassigned	Excitatory	Inhibitory	1724.1945467	1034.168427
5f9a2a4f-7108-4f76-a108-ef7189b57177	Inhibitory	Inhibitory	Inhibitory	Inhibitory	Inhibitory	Mature OD	Inhibitory	Inhibitory	Astrocytes	Inhibitory	1708.8688965000001	1185.096983
5496c65d-da07-48dc-8ce0-9fce6c419eb7	Excitatory	Inhibitory	Inhibitory	Excitatory	Excitatory	Mature OD	Inhibitory	unassigned	Excitatory	Inhibitory	1652.2220207	1170.9000819999997
b44e7ab7-5192-4069-bb9b-3e4236a51ad6	Inhibitory	Inhibitory	Inhibitory	Excitatory	Excitatory	Excitatory	Inhibitory	unassigned	Inhibitory	Inhibitory	1645.5086876	1040.3195019999998
bde0661e-699d-4cb0-bb86-41df480be4fb	Inhibitory	Inhibitory	Inhibitory	Inhibitory	Excitatory	Microglia	Inhibitory	unassigned	Inhibitory	Excitatory	1627.9813448	1105.0855819999992
c972a02c-64aa-4b3e-bb68-e228001abc60	Microglia	Microglia	Microglia	Microglia	Microglia	Excitatory	Microglia	unassigned	Microglia	Microglia	1727.4738836000001	1083.8177859999992
a50d065d-f767-47ca-aaf0-8f0919963cb1	Mature OD	Mature OD	Mature OD	Mature OD	Ependymal	Astrocytes	Mature OD	Mature OD	Mature OD	Mature OD	1725.8024828	1089.5787299999997
498dd441-4d30-4f72-95eb-46256da4154e	Inhibitory	Inhibitory	Inhibitory	Astrocytes	Excitatory	Inhibitory	Inhibitory	unassigned	Astrocytes	Inhibitory	1715.9919353999999	1151.1373440000002
35b0b02a-08bb-4df7-9692-b2b7d81648c8	Inhibitory	Excitatory	Mature OD	Inhibitory	Excitatory	Inhibitory	Inhibitory	unassigned	Excitatory	Inhibitory	1675.50863	1076.3624050000003
f851db09-e65f-4f55-9e63-79a66fb6da95	Inhibitory	Inhibitory	Inhibitory	Inhibitory	Inhibitory	Inhibitory	Inhibitory	Inhibitory	Inhibitory	Inhibitory	1740.9317544	1134.3028449999997
addd20c2-58cf-42a6-967d-4a2066c80889	Microglia	Microglia	Mature OD	Mature OD	Excitatory	Immature OD	Mature OD	unassigned	Mature OD	Mature OD	1711.0107234	1007.0692729999996
8cb75d52-ad9b-40a1-9aed-7e10efbc53ef	Excitatory	Excitatory	Inhibitory	Excitatory	Excitatory	Endothelial	Excitatory	unassigned	Excitatory	Excitatory	1612.0727314	1128.5084999999995
0e3d16ca-71f8-4ec0-b9fb-710be550172f	Inhibitory	Inhibitory	Inhibitory	Inhibitory	Excitatory	Inhibitory	Inhibitory	unassigned	Inhibitory	Inhibitory	1772.4993207	878.124726
3217c166-226d-45fb-9f4b-cc618314bc89	Mature OD	Mature OD	Mature OD	Mature OD	Excitatory	Excitatory	Mature OD	Mature OD	Mature OD	Mature OD	1766.0997256	883.4633800000001
456a4b00-4720-4524-b4fa-61ccb890e5dd	Mature OD	Mature OD	Mature OD	Mature OD	Mature OD	Inhibitory	Mature OD	Mature OD	Mature OD	Mature OD	1764.2203951000001	971.4029260000002
3da76729-6189-475a-a2d4-1398933e4633	Inhibitory	Inhibitory	Inhibitory	Excitatory	Excitatory	Inhibitory	Inhibitory	unassigned	Excitatory	Inhibitory	1755.1892226	971.6238619999999
f18d276a-0081-45c8-a70c-1c101fbc135a	Inhibitory	Inhibitory	Inhibitory	Excitatory	Excitatory	Excitatory	Inhibitory	unassigned	Inhibitory	Inhibitory	1755.9329391	866.8573940000001
dd22e7ac-f762-44d3-9274-b06eef462e1f	Inhibitory	Inhibitory	Inhibitory	Excitatory	Excitatory	Inhibitory	Inhibitory	Inhibitory	Excitatory	Inhibitory	1741.2663280000002	950.4701999999993
c6450f60-81a0-4793-85b1-91e8195db281	Mature OD	Mature OD	Mature OD	Mature OD	Ependymal	Astrocytes	Mature OD	Mature OD	Mature OD	Mature OD	1724.4533058	962.0938089999995
11e8c4e3-eae0-40e0-b6d4-3489067ba2be	Mature OD	Mature OD	Mature OD	Mature OD	Excitatory	Excitatory	Mature OD	Mature OD	Mature OD	Mature OD	1719.8846449	802.8908239999996
c632af5b-5654-4451-9c5f-4fcc3c4629a9	Endothelial	Astrocytes	Inhibitory	Astrocytes	Astrocytes	Mature OD	Astrocytes	unassigned	Astrocytes	Astrocytes	1701.8687432000002	989.5218769999997
69f6e055-c5e1-429b-8495-1a812c2198f2	Mural	Mural	Mural	Mural	Mural	Excitatory	Mural	unassigned	Mural	Mural	1697.8770020000002	883.0822189999999
cecc91e3-421a-4f95-b89e-59f3208781cf	Mature OD	Mature OD	Mature OD	Mature OD	Excitatory	Inhibitory	Mature OD	Mature OD	Mature OD	Mature OD	1695.1383162000002	851.5844510000002
5469ae00-2db8-41dc-8465-9eabca91e904	Inhibitory	Excitatory	Mature OD	Excitatory	Excitatory	Inhibitory	Excitatory	unassigned	Excitatory	Excitatory	1690.2797547999999	830.0707129999996
0e87a47b-ea5d-4ceb-ae55-8ec1657cbeed	Inhibitory	Inhibitory	Inhibitory	Excitatory	Excitatory	Inhibitory	Inhibitory	unassigned	Excitatory	Inhibitory	1690.028274	868.1079359999994
f6657c35-77d7-4176-8c5f-9a908e1f98af	Inhibitory	Inhibitory	Inhibitory	Inhibitory	Excitatory	unassigned	Inhibitory	unassigned	Excitatory	Inhibitory	1663.9848507000002	900.7937349999997
a1cc6bfc-7490-49fc-bf69-75332c50bc2e	Mature OD	Mature OD	Mature OD	Mature OD	Astrocytes	Inhibitory	Mature OD	Mature OD	Mature OD	Mature OD	1661.0644541000001	944.5201869999996
9f62d93b-d694-4ce3-819c-128cd5072f83	Excitatory	Excitatory	Inhibitory	Immature OD	Excitatory	Inhibitory	Inhibitory	Mature OD	Excitatory	Inhibitory	1658.1388653999998	933.5355529999993
73c2a384-9115-472f-b7fd-d0b208cfbd5f	Inhibitory	Inhibitory	Inhibitory	Inhibitory	Excitatory	Inhibitory	Inhibitory	unassigned	Inhibitory	Inhibitory	1649.1922887	815.3183830000003
75cc0dcf-9a6e-4666-a7ab-d563f9556136	Inhibitory	Inhibitory	Inhibitory	Inhibitory	Excitatory	Inhibitory	Inhibitory	unassigned	Inhibitory	Inhibitory	1652.0887187	833.3560749999997
bd7d8721-7bc0-4a47-b64c-371fcb103d74	Inhibitory	Inhibitory	Inhibitory	Inhibitory	Excitatory	unassigned	Inhibitory	unassigned	Inhibitory	Inhibitory	1646.3144315999998	849.991149
68abaf26-500b-46cf-8cc2-ef9588aedbda	Inhibitory	Inhibitory	Inhibitory	Inhibitory	Inhibitory	Inhibitory	Inhibitory	unassigned	Inhibitory	Inhibitory	1641.4835524	891.261587
ac604b89-defa-4df6-af24-2113ae1d36cf	Mature OD	Mature OD	Mature OD	Mature OD	Excitatory	Inhibitory	Mature OD	Mature OD	Mature OD	Mature OD	1633.5030854000001	963.6026109999998
0ebe3b84-7d5a-42c5-863c-c60656f92606	Inhibitory	Inhibitory	Inhibitory	Inhibitory	Excitatory	Inhibitory	Inhibitory	Inhibitory	Inhibitory	Inhibitory	1630.958137	866.9631290000002
fba0ec45-b5a1-419a-a041-a60b5e632cff	Astrocytes	Astrocytes	Inhibitory	Astrocytes	Astrocytes	Excitatory	Astrocytes	unassigned	Astrocytes	Astrocytes	1624.0360858999998	904.0351540000001
60a12bf3-74e2-40b2-afab-cf9b5f3fb478	Inhibitory	Inhibitory	Inhibitory	Inhibitory	Inhibitory	Excitatory	Inhibitory	unassigned	Inhibitory	Inhibitory	1603.2046065999998	979.4730880000002
35bc0b78-d604-4871-ba7f-d6bfa667cec8	Inhibitory	Inhibitory	Inhibitory	Inhibitory	Inhibitory	Excitatory	Inhibitory	unassigned	Inhibitory	Inhibitory	1605.2442888	928.3899839999999
2bbd09e9-09db-4dbe-8dd2-3a9d8cf00765	Astrocytes	Astrocytes	Inhibitory	Astrocytes	Astrocytes	Astrocytes	Astrocytes	unassigned	Astrocytes	Astrocytes	1732.7308263	819.8217859999995
0d259ba3-ecb8-4451-adf0-5656982e0da3	Inhibitory	Inhibitory	Inhibitory	Inhibitory	Excitatory	Excitatory	Inhibitory	Inhibitory	Excitatory	Inhibitory	1716.2708548	893.0233790000002
9dfcfa58-7f06-4a76-aa11-f3816daeed35	Inhibitory	Inhibitory	Inhibitory	Excitatory	Excitatory	Inhibitory	Inhibitory	unassigned	Inhibitory	Inhibitory	1690.4818814	934.707010999999
9a962c13-84b8-4833-a861-52323e6e01ec	Endothelial	Endothelial	Mature OD	Endothelial	Endothelial	Inhibitory	Endothelial	unassigned	Endothelial	Endothelial	1662.8391072999998	972.8138190000004
49a868a8-b430-4921-9749-c99e38bcbe0e	Excitatory	Excitatory	Inhibitory	Excitatory	Excitatory	Excitatory	Inhibitory	unassigned	Excitatory	Excitatory	1656.6132876000001	868.2886540000004
2d35a6b2-3c45-4fd4-81c6-33848e54c6d6	Astrocytes	Astrocytes	Immature OD	Astrocytes	Ependymal	Inhibitory	Mature OD	unassigned	Astrocytes	Astrocytes	1630.3803775000001	819.841727
77502d2c-3f92-46a3-ab32-7914d0d6c11c	Astrocytes	Astrocytes	Astrocytes	Astrocytes	Astrocytes	Inhibitory	Astrocytes	Astrocytes	Astrocytes	Astrocytes	1622.9457063999998	817.3658249999994
fe10e815-cac6-4f10-966c-8ba9366e4061	Inhibitory	Astrocytes	Mature OD	Astrocytes	Astrocytes	Astrocytes	Mature OD	unassigned	Astrocytes	Astrocytes	1777.6153361000001	846.9131069999994
d55fb2e3-f635-4853-a46b-c25f73403e25	Inhibitory	Inhibitory	Inhibitory	Inhibitory	Excitatory	Inhibitory	Inhibitory	unassigned	Excitatory	Excitatory	1771.4305841	915.3399999999997
d07eea45-3f18-49b0-9aeb-24ac356902cd	Endothelial	Endothelial	Inhibitory	Endothelial	Endothelial	Inhibitory	Endothelial	Endothelial	Endothelial	Endothelial	1756.7544023	950.1018330000002
087b99e0-fc81-4285-bcee-d7913fd60aef	Mature OD	Mature OD	Mature OD	Mature OD	Mature OD	Inhibitory	Mature OD	Mature OD	Mature OD	Mature OD	1743.5270575	918.7863319999997
1b0c78b6-088a-4369-b8fe-a0639838be42	Astrocytes	Astrocytes	Mature OD	Astrocytes	Astrocytes	Inhibitory	Astrocytes	unassigned	Astrocytes	Astrocytes	1698.5789764	953.8478719999998
c598ad7f-4ab2-4123-9cc6-eb3bd7749d6c	Immature OD	Immature OD	Immature OD	Immature OD	Immature OD	Inhibitory	Immature OD	Immature OD	Immature OD	Immature OD	1668.5669828	855.4632999999994
e921c08f-bf60-4a96-964a-7b355c313d53	Inhibitory	Inhibitory	Inhibitory	Excitatory	Excitatory	Inhibitory	Inhibitory	Inhibitory	Excitatory	Inhibitory	1670.8869365	846.7277609999996
ed2f3dc3-62a9-4a46-a2ec-f341121f94c2	Inhibitory	Inhibitory	Inhibitory	Inhibitory	Excitatory	Inhibitory	Inhibitory	unassigned	Excitatory	Inhibitory	1620.6683409	927.0506719999998
a2698e76-e4e5-450f-9dcd-be226a3685e7	Excitatory	Excitatory	Mature OD	Excitatory	Excitatory	Inhibitory	Excitatory	unassigned	Excitatory	Excitatory	1745.147481	973.8122019999996
88468975-b18e-4771-9f8c-7cff48a5352d	Astrocytes	Astrocytes	Astrocytes	Astrocytes	Astrocytes	Inhibitory	Astrocytes	unassigned	Astrocytes	Astrocytes	1708.9068031000002	897.2022689999999
bdf18a55-7db5-46ac-a870-a8762dd36af7	Astrocytes	Astrocytes	Inhibitory	Astrocytes	Astrocytes	Inhibitory	Mature OD	unassigned	Astrocytes	Astrocytes	1782.3743628	983.7471909999999
f7cb75ca-dad9-47a8-a386-1b79d336a565	Inhibitory	Inhibitory	Inhibitory	Inhibitory	Excitatory	Mature OD	Inhibitory	Inhibitory	Inhibitory	Inhibitory	1765.1230126	935.6388309999998
0f0531b5-5710-4e3f-8cc7-457be5eca923	Inhibitory	Inhibitory	Inhibitory	Inhibitory	Excitatory	Excitatory	Inhibitory	Inhibitory	Inhibitory	Inhibitory	1765.7504681	957.0192769999999
4493e15e-0867-4686-b69c-2783fc860013	Excitatory	Inhibitory	Inhibitory	Excitatory	Excitatory	Inhibitory	Inhibitory	unassigned	Excitatory	Excitatory	1761.0698872	906.4372199999998
ac186d44-9001-4ea5-9e2a-0fcb88bffafc	Astrocytes	Astrocytes	Mature OD	Astrocytes	Astrocytes	Mural	Mature OD	unassigned	Astrocytes	Astrocytes	1693.6264905	965.1598479999998
ba3deff6-47b3-4ff3-b4fb-af0c92b7adea	Mural	Mural	Mural	Mural	Mural	Mural	Mural	unassigned	Mural	Mural	1692.6050169	887.7367839999997
387ff8b0-316f-4271-9574-671b5a79ddac	Mural	Mural	Mural	Mural	Mural	Mural	Mural	unassigned	Mural	Mural	1685.3359676	887.0594249999995
ca3f2263-7235-478f-9309-48ee18837f6a	Inhibitory	Inhibitory	Inhibitory	Excitatory	Inhibitory	Excitatory	Inhibitory	unassigned	Inhibitory	Inhibitory	1653.6750327	892.3844639999998
e39d004c-c967-432c-bc21-50aae7714a80	Inhibitory	Inhibitory	Inhibitory	Inhibitory	Excitatory	Inhibitory	Inhibitory	unassigned	Inhibitory	Inhibitory	1625.1419532999998	809.5361809999999
e1430b33-479b-47fe-b65d-53f3e9a011d6	Endothelial	Mural	Inhibitory	Mural	Ependymal	Inhibitory	Mural	unassigned	Mural	Mural	1787.8780781	674.9715249999995
d31c7de3-4d18-4b14-9359-91174c3d46cc	Excitatory	Excitatory	Inhibitory	Excitatory	Excitatory	unassigned	Inhibitory	unassigned	Excitatory	Excitatory	1776.3826027	728.4517379999998
8938815e-b01b-49a3-94d2-eea8edf46cf8	Astrocytes	Astrocytes	Inhibitory	Astrocytes	Excitatory	Inhibitory	Inhibitory	unassigned	Astrocytes	Astrocytes	1767.3145178999998	766.4504309999998
542576bd-b47d-451c-bbd2-df9095f829fe	Mature OD	Mature OD	Mature OD	Mature OD	Excitatory	Inhibitory	Inhibitory	Mature OD	Mature OD	Mature OD	1764.7479315	661.754606
d3cf975c-9149-4718-b294-11235a539079	Inhibitory	Inhibitory	Inhibitory	Inhibitory	Excitatory	Inhibitory	Inhibitory	unassigned	Inhibitory	Inhibitory	1761.9792063	630.2956709999999
4dbda2d8-861e-47c6-b643-e5952964cdf7	Endothelial	Endothelial	Inhibitory	Endothelial	Endothelial	Inhibitory	Endothelial	Endothelial	Endothelial	Endothelial	1756.9156423999998	721.9240589999999
ca42be0c-d315-4024-8e9a-fe0cd313442b	Excitatory	Inhibitory	Inhibitory	Inhibitory	Excitatory	Inhibitory	Inhibitory	unassigned	Inhibitory	Inhibitory	1756.0369522	681.0764489999997
fd0af8e6-9bea-406c-95fb-2d7784a19678	Inhibitory	Inhibitory	Inhibitory	Inhibitory	Excitatory	Inhibitory	Inhibitory	Excitatory	Excitatory	Inhibitory	1755.9991583	697.1870779999995
fe442a6f-f02f-4448-9509-263642f19ff7	Inhibitory	Inhibitory	Inhibitory	Inhibitory	Excitatory	Inhibitory	Inhibitory	Inhibitory	Excitatory	Inhibitory	1755.6853953	643.6038089999997
0dc89436-d4d3-4884-95c6-b128b87cd974	Astrocytes	Astrocytes	Mature OD	Astrocytes	Astrocytes	Astrocytes	Mature OD	unassigned	Astrocytes	Astrocytes	1752.2023156	780.5342540000001
1a30c65e-21a5-4f42-8a63-4ea2ab2dafbc	Inhibitory	Inhibitory	Inhibitory	Excitatory	Excitatory	Excitatory	Inhibitory	unassigned	Excitatory	Inhibitory	1751.00873	706.8225809999999
72456c6e-75d4-4414-acdf-4d673fe3be26	Astrocytes	Astrocytes	Inhibitory	Astrocytes	Astrocytes	Mature OD	Astrocytes	Astrocytes	Astrocytes	Astrocytes	1751.4660524	786.4844709999998
c19c0efe-ea6a-4de0-b975-9c888d444750	Excitatory	Inhibitory	Inhibitory	Excitatory	Excitatory	unassigned	Inhibitory	unassigned	Excitatory	Excitatory	1747.6866688999999	660.9435699999999
e22051f2-90e7-4478-819b-283f6f7134bb	Excitatory	Excitatory	Excitatory	Excitatory	Excitatory	Inhibitory	Excitatory	Excitatory	Excitatory	Excitatory	1749.4836297000002	767.2427459999994
799ad846-83a7-4055-ad1c-8113afb65421	Excitatory	Inhibitory	Inhibitory	Excitatory	Excitatory	unassigned	Inhibitory	unassigned	Excitatory	Excitatory	1740.2179873999999	723.1382189999999
fcf8f182-4507-4b99-96a1-9c2ce3791dc8	Inhibitory	Inhibitory	Inhibitory	Inhibitory	Inhibitory	Inhibitory	Inhibitory	Inhibitory	Inhibitory	Inhibitory	1735.0458595	646.8624109999996
8aade6f8-f60b-4b3b-a8ad-eae8531c5a93	Inhibitory	Inhibitory	Inhibitory	Inhibitory	Excitatory	Inhibitory	Inhibitory	unassigned	Inhibitory	Inhibitory	1736.7463802000002	710.0536319999997
85a6f1a5-8258-40ea-90d9-5ec32b4488db	Inhibitory	Inhibitory	Inhibitory	Excitatory	Excitatory	Excitatory	Inhibitory	unassigned	Excitatory	Inhibitory	1734.6993691	682.364626
d5acc01e-2ed6-40cd-8d8c-1a800d2f7966	Inhibitory	Inhibitory	Inhibitory	Excitatory	Excitatory	Inhibitory	Inhibitory	Excitatory	Excitatory	Inhibitory	1723.4947797999998	697.5448859999997
6b960ce2-2bfe-4de4-a710-901fb21c3e00	Mature OD	Mature OD	Mature OD	Mature OD	Ependymal	Endothelial	Mature OD	Mature OD	Mature OD	Mature OD	1719.6645216	789.2261909999997
10e75985-98d4-40fe-9f77-2415407b40f3	Inhibitory	Inhibitory	Inhibitory	Excitatory	Excitatory	Excitatory	Inhibitory	Inhibitory	Inhibitory	Inhibitory	1718.3005438999999	764.1410699999997
e261e73c-ea0e-4f27-8139-ff33b1bd1d4c	Inhibitory	Inhibitory	Inhibitory	Inhibitory	Inhibitory	Excitatory	Inhibitory	Inhibitory	Inhibitory	Inhibitory	1714.4169324	608.1136260000003
70f28230-5563-4b7a-889d-232734943583	Excitatory	Excitatory	Excitatory	Excitatory	Excitatory	Mature OD	Excitatory	Excitatory	Excitatory	Excitatory	1716.9863297000002	668.5186249999997
f5e1a3b7-8b22-4703-99b3-15a64960ae03	Excitatory	Immature OD	Inhibitory	Excitatory	Excitatory	unassigned	Inhibitory	unassigned	Immature OD	Inhibitory	1711.8792549	759.9870620000002
70be00dd-a078-41d8-a230-f25af82baa33	Inhibitory	Inhibitory	Inhibitory	Inhibitory	Excitatory	Inhibitory	Inhibitory	unassigned	Inhibitory	Inhibitory	1708.8315539	696.4452650000003
ec06aed7-2642-48fa-847f-bd03c95a7bbe	Mature OD	Mature OD	Mature OD	Mature OD	Mature OD	Excitatory	Mature OD	Mature OD	Mature OD	Mature OD	1703.8756712	723.3095800000001
dfb4e413-e72c-42cc-bc75-2621dc741933	Excitatory	Excitatory	Inhibitory	Excitatory	Excitatory	Excitatory	Inhibitory	unassigned	Excitatory	Excitatory	1701.8409987999999	622.4826099999996
167d3623-35ea-43ad-b1ef-c602021dfe27	Inhibitory	Inhibitory	Inhibitory	Inhibitory	Excitatory	unassigned	Inhibitory	Inhibitory	Inhibitory	Inhibitory	1701.9422337	676.040458
1400c6b9-2988-4f29-b830-9da32e762eeb	Inhibitory	Inhibitory	Inhibitory	Inhibitory	Inhibitory	Inhibitory	Inhibitory	Inhibitory	Inhibitory	Inhibitory	1697.2570606	708.2282679999994
a8e24592-816a-473f-87f1-d5c862282a0a	Excitatory	Excitatory	Inhibitory	Excitatory	Excitatory	Excitatory	Excitatory	Excitatory	Excitatory	Excitatory	1697.4224657	730.4682790000002
b1d6a415-3be8-476d-b614-2f3d7a2f25eb	Inhibitory	Inhibitory	Excitatory	Inhibitory	Excitatory	Microglia	Inhibitory	unassigned	Inhibitory	Inhibitory	1693.6213913	769.7741260000003
1d2401a4-a0e1-4d7f-8410-a3c97e386e1f	Inhibitory	Inhibitory	Inhibitory	Excitatory	Excitatory	Inhibitory	Inhibitory	Inhibitory	Excitatory	Inhibitory	1694.7361759	724.5151279999995
db6175ba-3807-4b6d-8da2-53c38ff62bb2	Inhibitory	Inhibitory	Inhibitory	Inhibitory	Excitatory	Excitatory	Inhibitory	unassigned	Inhibitory	Inhibitory	1681.8535963	746.2787319999998
16c798ab-a45f-4700-951b-2a56edfbd65a	Excitatory	Excitatory	Inhibitory	Excitatory	Excitatory	Excitatory	Inhibitory	unassigned	Excitatory	Excitatory	1690.2802152	735.0321389999995
22367b13-da5d-4d0c-85d2-eb7e2f67cfff	Inhibitory	Inhibitory	Inhibitory	Inhibitory	Excitatory	Inhibitory	Inhibitory	unassigned	Inhibitory	Inhibitory	1678.4655092	661.4204739999996
864e3551-4585-4816-82dd-08d9361af8d1	Mature OD	Mature OD	Mature OD	Mature OD	Excitatory	Inhibitory	Inhibitory	unassigned	Mature OD	Mature OD	1672.6403759999998	604.4386889999996
80b73c00-48aa-4da7-ac61-3d03ccc5da2d	Inhibitory	Inhibitory	Inhibitory	Excitatory	Excitatory	Ependymal	Inhibitory	unassigned	Excitatory	Excitatory	1659.1267142000002	633.3203440000002
e8dfc066-2f47-4824-b9a5-4d41b43815ed	Inhibitory	Inhibitory	Inhibitory	Inhibitory	Excitatory	Inhibitory	Inhibitory	unassigned	Astrocytes	Inhibitory	1651.5940752000001	778.0570389999998
fe803735-1af0-4787-ab5b-45a0525da015	Endothelial	Mural	Mature OD	Mural	Mural	Mural	Mural	unassigned	Endothelial	Mural	1642.4861285	695.8241109999994
6be483f5-edf0-4709-9424-9a6a5de21085	Excitatory	Excitatory	Inhibitory	Excitatory	Excitatory	Immature OD	Inhibitory	Excitatory	Excitatory	Excitatory	1639.1999552000002	741.081365
2a8931ee-fe96-4a82-9e9f-344914ce7ca1	Inhibitory	Inhibitory	Inhibitory	Inhibitory	Excitatory	Inhibitory	Inhibitory	unassigned	Excitatory	Excitatory	1627.2904371	629.057515
54ed75f0-297f-48f8-afb9-98e914da6d94	Inhibitory	Inhibitory	Inhibitory	Inhibitory	Excitatory	Inhibitory	Inhibitory	Inhibitory	Inhibitory	Inhibitory	1623.4420332	764.7320519999998
4b0e3524-794e-4d4e-ae8b-2b308db52b27	Inhibitory	Inhibitory	Inhibitory	Inhibitory	Excitatory	unassigned	Inhibitory	unassigned	Excitatory	Inhibitory	1620.4847876	784.1318929999993
eb361123-5a7a-4e0a-a990-52e1ef9b46cc	Inhibitory	Inhibitory	Inhibitory	Inhibitory	Excitatory	Excitatory	Inhibitory	unassigned	Inhibitory	Inhibitory	1615.7468297	610.7010559999999
0be37a79-1ff7-48b8-9881-f93b4091f1b0	Inhibitory	Inhibitory	Inhibitory	Inhibitory	Inhibitory	Inhibitory	Inhibitory	unassigned	Inhibitory	Inhibitory	1787.7708241	770.2618090000001
b967cf90-38c1-4cfa-8cca-ab7fe0bf2582	Inhibitory	Inhibitory	Inhibitory	Inhibitory	Excitatory	Excitatory	Inhibitory	unassigned	Inhibitory	Inhibitory	1704.1671442000002	606.5266569999994
fd1f96ca-e36e-4795-9d11-3015fc90d48e	Inhibitory	Inhibitory	Inhibitory	Inhibitory	Excitatory	Inhibitory	Inhibitory	unassigned	Excitatory	Inhibitory	1701.1597332000001	686.2822409999999
ed129879-caad-4484-959f-fd4bcf787523	Microglia	Microglia	Microglia	Microglia	Excitatory	unassigned	Inhibitory	Inhibitory	Microglia	Inhibitory	1671.0838031	782.6952639999995
5ac90e60-11e8-4f33-8d13-9e1f4ed646f8	Astrocytes	Astrocytes	Mature OD	Astrocytes	Astrocytes	Immature OD	Mature OD	unassigned	Astrocytes	Astrocytes	1661.7202539	649.0631800000001
f411c1f3-51f1-4a95-8eaa-854ae45482e1	Inhibitory	Inhibitory	Inhibitory	Inhibitory	Excitatory	Excitatory	Inhibitory	Inhibitory	Excitatory	Inhibitory	1658.1434342	753.1200199999998
d7caa7dd-9773-4418-b096-3a5a0406a5f3	Astrocytes	Astrocytes	Mature OD	Ependymal	Astrocytes	Inhibitory	Mature OD	unassigned	Astrocytes	Astrocytes	1650.5217542	733.7960139999996
0377e628-8dbb-48fc-95aa-d2c641736842	Inhibitory	Inhibitory	Inhibitory	Inhibitory	Excitatory	Excitatory	Inhibitory	unassigned	Excitatory	Inhibitory	1610.6159292000002	704.0317819999996
c7f9cb8a-f26a-491f-9641-39852b9d3b0a	Endothelial	Endothelial	Mature OD	Endothelial	Excitatory	Excitatory	Inhibitory	Mature OD	Endothelial	Endothelial	1644.3008988000001	724.7472779999998
975febf7-a206-42ce-b53d-ed6d02384883	Inhibitory	Inhibitory	Inhibitory	Inhibitory	Excitatory	Excitatory	Inhibitory	unassigned	Inhibitory	Inhibitory	1617.9847874	669.6963759999999
0488c7e1-b57a-4db3-b732-65d1b268750e	Excitatory	Excitatory	Inhibitory	Excitatory	Excitatory	Excitatory	Inhibitory	Excitatory	Excitatory	Excitatory	1617.8882617999998	688.3190279999999
0142b5cc-31c2-4d71-a8d3-465cc8f17a10	Excitatory	Inhibitory	Inhibitory	Excitatory	Excitatory	Inhibitory	Inhibitory	Excitatory	Excitatory	Excitatory	1649.7779864	669.1891019999998
3304db7b-7e16-4725-8aac-e8fe3088f717	Inhibitory	Inhibitory	Inhibitory	Inhibitory	Inhibitory	Excitatory	Inhibitory	unassigned	Inhibitory	Inhibitory	1784.4977370000001	644.8642809999997
0efe630c-8b53-4a97-a87d-32ab08ef3d69	Inhibitory	Astrocytes	Inhibitory	Excitatory	Inhibitory	Inhibitory	Inhibitory	Inhibitory	Astrocytes	Astrocytes	1781.2268284	719.7783089999998
e6222a26-bf88-4318-b4a8-036202568373	Microglia	Inhibitory	Inhibitory	Inhibitory	Excitatory	Excitatory	Inhibitory	unassigned	Inhibitory	Inhibitory	1780.3748993	683.934456
a515ab05-d81b-4600-9041-7ae12b2d1f3e	Inhibitory	Inhibitory	Inhibitory	Inhibitory	Excitatory	Inhibitory	Inhibitory	Inhibitory	Inhibitory	Inhibitory	1741.7200028	641.2900800000002
a6e2acf4-2c54-4f75-8ae0-c4a66905eb1c	Astrocytes	Astrocytes	Inhibitory	Astrocytes	Astrocytes	Excitatory	Astrocytes	unassigned	Astrocytes	Astrocytes	1705.1649791	642.8702069999995
144d46d0-4b45-4234-83d1-c991a2b4b694	Inhibitory	Inhibitory	Inhibitory	Inhibitory	Inhibitory	Mature OD	Inhibitory	unassigned	Inhibitory	Inhibitory	1681.2037381	687.3155099999999
81a94879-c147-4944-9843-ecf173933b9d	Inhibitory	Inhibitory	Inhibitory	Excitatory	Excitatory	Excitatory	Inhibitory	unassigned	Excitatory	Inhibitory	1673.3715777000002	682.873063
0a824468-8fab-44e6-9753-877e75119fd8	Inhibitory	Inhibitory	Inhibitory	Excitatory	Excitatory	Inhibitory	Excitatory	unassigned	Excitatory	Excitatory	1609.2611617999999	689.8747040000003
1c0a77f1-db3a-4991-8ca9-d6e34570e9d7	Inhibitory	Inhibitory	Inhibitory	Inhibitory	Excitatory	Inhibitory	Inhibitory	unassigned	Excitatory	Inhibitory	1785.1184907000002	407.1328179999996
4b9cf1a4-8b6b-4e00-af9e-ecb46e8f5f85	Inhibitory	Inhibitory	Inhibitory	Excitatory	Excitatory	Inhibitory	Inhibitory	Inhibitory	Inhibitory	Inhibitory	1766.9797124	479.3921599999999
02ab6943-d7cb-486c-b0cb-199e227d10da	Inhibitory	Inhibitory	Inhibitory	Inhibitory	Excitatory	Excitatory	Inhibitory	unassigned	Inhibitory	Inhibitory	1761.2854399	511.49381600000015
58ca7b2d-c3cc-4b8f-963f-767330265d3b	Inhibitory	Inhibitory	Inhibitory	Inhibitory	Inhibitory	Excitatory	Inhibitory	unassigned	Inhibitory	Inhibitory	1760.3416268	459.5478949999997
67503df4-412d-4704-87e4-62a420fdbc68	Inhibitory	Inhibitory	Inhibitory	Inhibitory	Excitatory	Excitatory	Inhibitory	unassigned	Inhibitory	Inhibitory	1751.2361673999999	423.8519369999999
b0c4f485-a2f4-42a0-b8f7-f9159734f903	Inhibitory	Inhibitory	Inhibitory	Inhibitory	Excitatory	unassigned	Inhibitory	Inhibitory	Inhibitory	Inhibitory	1737.3242862000002	449.9888999999994
ad13dfbd-04bc-42ce-ba90-b6d9a0b2a748	Inhibitory	Inhibitory	Inhibitory	Excitatory	Inhibitory	Inhibitory	Inhibitory	unassigned	Inhibitory	Inhibitory	1729.2657121	466.7757260000003
696d1ccc-2de3-48db-b6d5-cd7247a15af2	Inhibitory	Inhibitory	Inhibitory	Inhibitory	Excitatory	Excitatory	Inhibitory	Inhibitory	Excitatory	Inhibitory	1723.80603	501.28393800000003
bc401a89-7e84-4880-a947-9cbf85f1ebe1	Inhibitory	Inhibitory	Inhibitory	Inhibitory	Excitatory	unassigned	Inhibitory	unassigned	Inhibitory	Inhibitory	1722.7698526	413.36255500000016
d1be0ec8-1a8c-42dd-a278-9f7905092aa7	Inhibitory	Inhibitory	Inhibitory	Inhibitory	Excitatory	unassigned	Inhibitory	unassigned	Inhibitory	Inhibitory	1709.2492276	557.3093779999995
c96809fa-1f96-4ae2-bb45-a648351dfde8	Inhibitory	Inhibitory	Inhibitory	Inhibitory	Excitatory	Inhibitory	Inhibitory	unassigned	Inhibitory	Inhibitory	1698.2474607	456.62587600000006
2ca41533-fca7-45a5-90eb-4d644c76006d	Inhibitory	Inhibitory	Inhibitory	Inhibitory	Excitatory	Excitatory	Inhibitory	Inhibitory	Inhibitory	Excitatory	1693.0152339	532.9438059999998
da03816d-0b71-4ddf-a2e9-c103a36ddde5	Inhibitory	Inhibitory	Inhibitory	Inhibitory	Excitatory	unassigned	Inhibitory	unassigned	Inhibitory	Inhibitory	1694.5730497	480.74998300000016
1b8c0038-3ee5-490b-b0cb-59917a468232	Excitatory	Inhibitory	Inhibitory	Excitatory	Excitatory	Astrocytes	Inhibitory	unassigned	Excitatory	Inhibitory	1690.5876857	501.84099599999945
0ea139e0-3c41-4415-ba21-aef29b5d9fa4	Inhibitory	Inhibitory	Inhibitory	Excitatory	Excitatory	Mature OD	Inhibitory	Inhibitory	Excitatory	Excitatory	1682.9133006000002	439.802377
9c20b5a0-41c3-449d-a959-d5990ef98778	Inhibitory	Inhibitory	Inhibitory	Excitatory	Excitatory	Mature OD	Inhibitory	unassigned	Immature OD	Inhibitory	1674.5279633999999	541.4305690000001
0e2c49b4-dcc6-4699-8625-6e5f465bcda8	Excitatory	Excitatory	Inhibitory	Excitatory	Excitatory	Inhibitory	Excitatory	Excitatory	Excitatory	Excitatory	1674.1944715	482.0679349999996
35e197b2-278c-4b84-abeb-a44905308fbd	Astrocytes	Astrocytes	Mature OD	Astrocytes	Astrocytes	Inhibitory	Mature OD	Astrocytes	Astrocytes	Astrocytes	1670.0745777000002	573.3309549999999
9d589bc0-e72f-4873-a017-f50db1710510	Excitatory	Excitatory	Inhibitory	Excitatory	Excitatory	Excitatory	Inhibitory	unassigned	Excitatory	Excitatory	1669.4795827000003	556.6499349999999
0da7a4d9-1457-4df1-a203-cbacbe12e031	Excitatory	Excitatory	Inhibitory	Excitatory	Excitatory	unassigned	Excitatory	Excitatory	Excitatory	Excitatory	1662.7409873	520.2370150000002
2933a7b5-a778-40ef-a0e6-b4d2e83cfd4c	Endothelial	Endothelial	Mature OD	Mural	Endothelial	Inhibitory	Endothelial	unassigned	Endothelial	Endothelial	1652.9579729	563.5953589999999
2b337ca9-a37e-47aa-be6e-1be981ef7de7	Inhibitory	Inhibitory	Inhibitory	Inhibitory	Inhibitory	unassigned	Inhibitory	unassigned	Inhibitory	Inhibitory	1653.7536011	547.3513010000001
aea507b6-ad1d-4936-8f4c-bae334b87fe9	Astrocytes	Astrocytes	Inhibitory	Astrocytes	Astrocytes	Inhibitory	Astrocytes	unassigned	Astrocytes	Astrocytes	1649.4073799	519.6042459999994
66df2b1f-8127-48cc-95ca-c164ff518080	Excitatory	Excitatory	Inhibitory	Excitatory	Excitatory	Immature OD	Inhibitory	Excitatory	Excitatory	Excitatory	1648.3083883999998	539.6170790000001
38733870-8e6c-416c-a980-e5ec9f52f239	Excitatory	Excitatory	Inhibitory	Excitatory	Excitatory	unassigned	Inhibitory	unassigned	Excitatory	Excitatory	1648.7944714999999	478.639177
eec770a5-3981-4ee2-8536-c9b278b61655	Excitatory	Inhibitory	Inhibitory	Excitatory	Excitatory	Inhibitory	Inhibitory	Excitatory	Inhibitory	Excitatory	1646.4861871	456.554983
7453936a-6a41-4c10-a015-8cc1718ee419	Inhibitory	Inhibitory	Inhibitory	Excitatory	Excitatory	Excitatory	Inhibitory	unassigned	Excitatory	Inhibitory	1645.8884174	445.33619799999997
32c165be-3a7f-4a1e-8ee0-4c3d8ef2bb7f	Inhibitory	Inhibitory	Inhibitory	Inhibitory	Excitatory	unassigned	Inhibitory	unassigned	Inhibitory	Inhibitory	1640.4564529	421.15659000000005
68d43b7c-0e11-48ea-b21f-6329fb4db828	Inhibitory	Inhibitory	Inhibitory	Inhibitory	Inhibitory	Mature OD	Inhibitory	Inhibitory	Inhibitory	Inhibitory	1636.260812	504.1247010000002
1802e98b-1277-406d-bdb7-2bf96332ead1	Excitatory	Excitatory	Inhibitory	Excitatory	Excitatory	Excitatory	Excitatory	unassigned	Excitatory	Excitatory	1619.1445147	455.07376099999965
de2a36ec-edf6-4461-9f32-77a7098e6276	Mural	Mural	Mural	Mural	Mural	Mural	Mural	Mural	Mural	Mural	1617.8485733999999	501.48392200000035
fc5f7c86-6c6b-47a8-92b9-ad7b7fcd0ee1	Excitatory	Excitatory	Inhibitory	Excitatory	Excitatory	Inhibitory	Inhibitory	unassigned	Excitatory	Excitatory	1613.4643512	449.06743300000016
8f0eefc5-6e04-4d89-a99b-c80b066dc5f8	Inhibitory	Inhibitory	Inhibitory	Inhibitory	Inhibitory	Excitatory	Inhibitory	Inhibitory	Inhibitory	Inhibitory	1603.5570447999999	562.0792459999998
6b74084e-2d38-4e25-ba69-e79287497c09	Inhibitory	Inhibitory	Inhibitory	Excitatory	Excitatory	Inhibitory	Inhibitory	unassigned	Excitatory	Inhibitory	1782.9578643	532.2827769999999
d3297358-8db0-479b-a048-29e5fd9c8883	Inhibitory	Inhibitory	Inhibitory	Inhibitory	Excitatory	unassigned	Inhibitory	unassigned	Inhibitory	Inhibitory	1754.8537312	530.2010429999996
fd1049ec-1990-470e-8285-cd3b663e8a29	Inhibitory	Inhibitory	Inhibitory	Excitatory	Excitatory	Inhibitory	Inhibitory	unassigned	Excitatory	Inhibitory	1743.8069781	479.8639900000003
a470a5ef-85cd-4219-8a91-f413b68bec71	Inhibitory	Inhibitory	Inhibitory	Inhibitory	Excitatory	Inhibitory	Inhibitory	Inhibitory	Inhibitory	Inhibitory	1735.7707283999998	482.85993099999996
448d9da4-365e-4dda-abc8-4221d5e4ccf8	Mature OD	Mature OD	Mature OD	Mature OD	Ependymal	Inhibitory	Mature OD	Mature OD	Mature OD	Mature OD	1716.6613018	456.2765089999998
06bcaa41-0661-4d83-bde6-7921045681c4	Inhibitory	Inhibitory	Inhibitory	Inhibitory	Excitatory	Excitatory	Inhibitory	unassigned	Excitatory	Inhibitory	1708.6949482	512.7157129999996
1e583dde-9104-4f42-9df3-0eb3840df0c5	Immature OD	Inhibitory	Inhibitory	Excitatory	Excitatory	Excitatory	Inhibitory	Inhibitory	Excitatory	Inhibitory	1682.1204523000001	412.35301799999934
4d240cc3-9781-4725-8e9f-44d4494c8442	Excitatory	Excitatory	Inhibitory	Excitatory	Excitatory	unassigned	Inhibitory	unassigned	Excitatory	Inhibitory	1622.4165636	539.1607260000001
756acacf-450a-4612-840b-e63b7d97758d	Inhibitory	Inhibitory	Inhibitory	Inhibitory	Inhibitory	Inhibitory	Inhibitory	unassigned	Inhibitory	Inhibitory	1789.8164814000002	554.0728679999997
5be6046a-165f-401e-b22a-5985e34a273a	Astrocytes	Astrocytes	Inhibitory	Astrocytes	Astrocytes	Immature OD	Astrocytes	unassigned	Astrocytes	Astrocytes	1787.7325055000001	439.61708499999986
087fa990-6a8c-49a6-8ea4-487e68e46e90	Inhibitory	Inhibitory	Inhibitory	Inhibitory	Excitatory	Inhibitory	Inhibitory	Inhibitory	Inhibitory	Inhibitory	1721.6360115	478.38597200000004
b9d275be-95bc-43c5-8d02-a0fc116bb0b3	Inhibitory	Inhibitory	Inhibitory	Inhibitory	Excitatory	Excitatory	Inhibitory	unassigned	Excitatory	Inhibitory	1706.174869	472.27765699999964
af97700d-5613-4de7-b87a-cab3bb8d1b31	Inhibitory	Inhibitory	Inhibitory	Excitatory	Excitatory	Inhibitory	Inhibitory	unassigned	Excitatory	Excitatory	1687.6896574	559.4458839999998
e5f8fff6-30d4-44af-ad2b-cbd0962575ad	Excitatory	Excitatory	Inhibitory	Excitatory	Excitatory	Immature OD	Inhibitory	Excitatory	Excitatory	Excitatory	1678.7290732000001	509.7532819999997
c8c2ec28-ca3d-4370-81a9-1338e75651e7	Inhibitory	Inhibitory	Inhibitory	Astrocytes	Excitatory	Inhibitory	Inhibitory	unassigned	Inhibitory	Inhibitory	1663.2502557	431.19191299999966
5f74f47b-3801-43e7-9053-6d3aa2afab01	Inhibitory	Inhibitory	Inhibitory	Excitatory	Excitatory	Excitatory	Inhibitory	unassigned	Excitatory	Inhibitory	1623.9609943	439.7626919999998
b0d4c243-4e48-4b97-ae08-dac1d2327421	Inhibitory	Inhibitory	Inhibitory	Inhibitory	Inhibitory	Excitatory	Inhibitory	unassigned	Inhibitory	Inhibitory	1623.8654695	564.9728359999995
7622fb3b-b927-489e-810d-1976c279dc63	Mural	Mural	Mature OD	Endothelial	Mural	Inhibitory	Mural	unassigned	Mural	Endothelial	1614.4191652999998	497.72671399999945
048f4208-1ec4-4813-9ced-7eb074924891	Inhibitory	Inhibitory	Mature OD	Inhibitory	Inhibitory	Excitatory	Inhibitory	Inhibitory	Inhibitory	Inhibitory	1752.7449135	583.7403899999999
ee288e8f-ba1a-479a-9563-01886263299a	Inhibitory	Inhibitory	Inhibitory	Microglia	Inhibitory	Inhibitory	Inhibitory	Inhibitory	Inhibitory	Inhibitory	1768.1821958	565.7942819999994
f49cf4f6-eff1-4d85-a829-af1c0526b66b	Inhibitory	Inhibitory	Inhibitory	Inhibitory	Excitatory	Inhibitory	Inhibitory	unassigned	Inhibitory	Inhibitory	1744.0305267	532.3415279999995
b5fd4da0-f88d-43b8-8892-be24f7c08f01	Excitatory	Excitatory	Excitatory	Excitatory	Excitatory	Inhibitory	Excitatory	Excitatory	Excitatory	Excitatory	1640.0693167	456.4866199999997
fd8331e4-1bfd-4465-be18-ec7f768fab25	Excitatory	Excitatory	Inhibitory	Excitatory	Excitatory	Excitatory	Excitatory	Excitatory	Excitatory	Excitatory	1624.3809783	458.8390319999994
74f2dcea-5ccf-4f5a-bfac-5be27c0b6541	Endothelial	Endothelial	Endothelial	Endothelial	Endothelial	Endothelial	Endothelial	Endothelial	Endothelial	Endothelial	1783.5691742	294.7854040000002
87491f32-3eaa-4af3-a2d4-2c0a12a479a3	Excitatory	Excitatory	Inhibitory	Excitatory	Excitatory	unassigned	Inhibitory	unassigned	Excitatory	Excitatory	1773.7749654	329.07886499999995
10e72b85-b169-45d5-8a8d-05290955a29d	Excitatory	Excitatory	Mature OD	Excitatory	Excitatory	Inhibitory	Excitatory	unassigned	Excitatory	Excitatory	1774.9623956	278.3992989999997
b4b8ce66-886f-4135-a578-c1f694dcf77c	Inhibitory	Inhibitory	Inhibitory	Inhibitory	Excitatory	Mature OD	Inhibitory	unassigned	Inhibitory	Inhibitory	1771.5300322	375.05715499999997
d360cedc-2226-4dea-8b57-8f53adf613fa	Mature OD	Mature OD	Mature OD	Mature OD	Ependymal	Endothelial	Mature OD	Mature OD	Mature OD	Mature OD	1761.6547311	268.30855500000007
82037666-6e0b-429f-8948-acc028b71b78	Astrocytes	Astrocytes	Mature OD	Astrocytes	Astrocytes	Excitatory	Mature OD	unassigned	Astrocytes	Astrocytes	1750.9345228	305.0419059999999
e6cb6770-c8dc-4fa6-b703-17ea60573e28	Mature OD	Mature OD	Mature OD	Mature OD	Mature OD	Astrocytes	Mature OD	Mature OD	Mature OD	Mature OD	1749.1445614	349.6357830000002
185eccd6-4019-45e9-bc7b-5a52df332dc4	Mature OD	Mature OD	Mature OD	Mature OD	Ependymal	Excitatory	Mature OD	Mature OD	Mature OD	Mature OD	1746.3839822999998	221.80749800000012
6343fcf7-746c-4c3a-9764-e660dcba8fdd	Endothelial	Mural	Mature OD	Endothelial	Mural	Mural	Mural	unassigned	Endothelial	Mural	1742.2880366	232.6837919999998
7ff483af-7f15-4b11-bb24-de783ad45c83	Excitatory	Inhibitory	Inhibitory	Endothelial	Ependymal	Inhibitory	Inhibitory	Inhibitory	Ependymal	Inhibitory	1744.3836111	252.06514199999992
1f386051-4e79-4227-9e33-5fd10d9630c0	Excitatory	Inhibitory	Inhibitory	Endothelial	Astrocytes	Inhibitory	Inhibitory	unassigned	Inhibitory	Inhibitory	1742.3746805	245.8560669999997
46238a87-b817-4f63-b33c-da528638fb63	Astrocytes	Astrocytes	Inhibitory	Astrocytes	Astrocytes	Inhibitory	Mature OD	unassigned	Astrocytes	Astrocytes	1731.68606	373.0418040000004
164634b9-953b-4019-b9fc-75733fb0ffc8	Mature OD	Mature OD	Mature OD	Mature OD	Endothelial	Endothelial	Mature OD	Mature OD	Mature OD	Mature OD	1730.9560272	335.1760129999998
adb03d8e-4770-42f0-9ee4-970e9f170274	Astrocytes	Astrocytes	Inhibitory	Astrocytes	Astrocytes	Inhibitory	Mature OD	unassigned	Astrocytes	Astrocytes	1724.8486846	280.1121720000001
1e31b98e-e9b1-4f8f-9669-e4921c1549d8	Endothelial	Endothelial	Mature OD	Endothelial	Endothelial	Inhibitory	Endothelial	Endothelial	Endothelial	Endothelial	1711.3156481	335.4293819999998
3194f9c6-ddcd-4602-b339-5c9338fa06d6	Mature OD	Mature OD	Mature OD	Mature OD	Mature OD	Inhibitory	Mature OD	Mature OD	Mature OD	Mature OD	1703.7996919	296.0942309999996
40c42b53-1e87-4a85-941b-693dfaae0c27	Mature OD	Mature OD	Mature OD	Mature OD	Ependymal	Astrocytes	Mature OD	Mature OD	Mature OD	Mature OD	1693.7102656000002	248.10176699999965
ccddbeb0-3c11-482e-b029-98bc0e499b09	Inhibitory	Inhibitory	Inhibitory	Excitatory	Inhibitory	Inhibitory	Inhibitory	unassigned	Immature OD	Inhibitory	1692.9158947	374.48978199999965
37cacbad-1c02-47cc-b1c7-f99b2fb4721c	Mature OD	Mature OD	Mature OD	Mature OD	Mature OD	Inhibitory	Mature OD	Mature OD	Mature OD	Mature OD	1672.6363481	323.75714199999993
240f7ff0-d305-49a9-abf1-252e0ed32d35	Mature OD	Mature OD	Mature OD	Mature OD	Astrocytes	Astrocytes	Mature OD	Mature OD	Mature OD	Mature OD	1670.4029837	298.7516660000001
a648d89a-7f08-4870-a5b2-121134eca9cd	Astrocytes	Astrocytes	Mature OD	Astrocytes	Astrocytes	Astrocytes	Mature OD	unassigned	Astrocytes	Astrocytes	1670.015211	316.1220720000001
93c7feb9-3965-4bc2-8bc5-97f0e0947971	Excitatory	Astrocytes	Inhibitory	Endothelial	Astrocytes	Inhibitory	Inhibitory	Inhibitory	Ependymal	Inhibitory	1667.8705607000002	355.2533760000001
9ca35872-c2b8-423f-b8ec-3937bfd618ed	Mature OD	Mature OD	Mature OD	Mature OD	Endothelial	Excitatory	Mature OD	unassigned	Mature OD	Mature OD	1660.1197822999998	373.68207699999994
4a179960-08e2-4e35-bdcf-05ce04c66d74	Microglia	Microglia	Mature OD	Microglia	Excitatory	Excitatory	Inhibitory	Inhibitory	Excitatory	Inhibitory	1659.8892833	355.44499799999994
98e821a8-703b-421f-af43-380916653fae	Mature OD	Mature OD	Mature OD	Mature OD	Mature OD	Mature OD	Mature OD	Mature OD	Mature OD	Mature OD	1656.9955094000002	383.74227599999995
56b855ae-67e3-4d3d-8ffd-4926ee31b3c1	Mature OD	Mature OD	Mature OD	Mature OD	Mature OD	Excitatory	Mature OD	Mature OD	Mature OD	Mature OD	1643.8465781	289.19921699999986
ec677a07-d2cf-4e79-8cf7-991f950ede16	Astrocytes	Astrocytes	Astrocytes	Astrocytes	Astrocytes	Astrocytes	Mature OD	unassigned	Astrocytes	Astrocytes	1639.4984064	355.47630400000025
1c1a6c37-9f54-454d-854b-c7650b6e1d9f	Mature OD	Mature OD	Mature OD	Mature OD	Ependymal	Excitatory	Mature OD	Mature OD	Mature OD	Mature OD	1635.7478927000002	230.96707099999958
646e69ea-11f8-4b1d-8abe-659b7ee24f04	Mature OD	Mural	Mature OD	Endothelial	Endothelial	Endothelial	Mature OD	unassigned	Endothelial	Astrocytes	1632.5842347999999	285.01070400000026
51a1e39f-413c-487a-aa4c-1f5dd56ddd98	Mural	Mural	Mural	Mural	Mural	Inhibitory	Mural	unassigned	Mural	Mural	1630.5395985	366.6563139999994
fc5a4257-b328-4d64-9744-6b26491d4031	Mature OD	Mature OD	Mature OD	Mature OD	Mature OD	Mature OD	Mature OD	Mature OD	Mature OD	Mature OD	1618.1044075	334.2422590000001
d3bf1c2e-a49e-4c3c-8e36-9554f508c243	Mature OD	Mature OD	Mature OD	Mature OD	Mature OD	Inhibitory	Mature OD	Mature OD	Mature OD	Mature OD	1611.9597560000002	284.9022739999996
e48c917b-5431-4a4b-8167-2a024816d2e0	Excitatory	Excitatory	Inhibitory	Excitatory	Excitatory	Inhibitory	Inhibitory	unassigned	Excitatory	Excitatory	1787.4398759	259.16920500000015
dd2ae161-9e2e-4200-93df-0c5b9c45d609	Astrocytes	Astrocytes	Mature OD	Astrocytes	Astrocytes	Astrocytes	Mature OD	unassigned	Astrocytes	Astrocytes	1729.8465687	361.36232599999994
c4b61b44-95ea-43c7-b1f8-6e08706abe85	Inhibitory	Inhibitory	Inhibitory	Inhibitory	Inhibitory	unassigned	Inhibitory	unassigned	Inhibitory	Inhibitory	1721.2691298999998	339.81191999999965
2884ed0c-9c00-42db-aed7-e1fc55200d83	Mature OD	Mature OD	Mature OD	Mature OD	Ependymal	Mature OD	Mature OD	Mature OD	Mature OD	Mature OD	1709.3784323	265.94687299999987
da55f3e4-fae4-4a2a-8323-1faf9d41b320	Astrocytes	Astrocytes	Mature OD	Astrocytes	Astrocytes	Excitatory	Mature OD	unassigned	Astrocytes	Astrocytes	1676.2649843	349.9359119999999
a19dec42-4bfa-4e0c-9d46-e517d75b1c5f	Mature OD	Mature OD	Mature OD	Mature OD	Mature OD	Inhibitory	Mature OD	Mature OD	Mature OD	Mature OD	1651.4368165	264.65903599999956
a266a1b1-de88-48d1-9a4d-dc986d2c30d2	Mature OD	Mature OD	Mature OD	Mature OD	Mature OD	Inhibitory	Mature OD	Mature OD	Mature OD	Mature OD	1650.7734713	313.8979569999997
34113449-1d19-4302-908a-97b6e44c22e4	Mural	Mural	Mural	Mural	Mural	Inhibitory	Mural	Mural	Mural	Mural	1622.417935	377.9385790000001
ba25fbcc-3e52-497a-9d14-955b805f04df	Astrocytes	Astrocytes	Mature OD	Astrocytes	Astrocytes	Endothelial	Mature OD	unassigned	Astrocytes	Astrocytes	1613.758975	380.7564339999999
9f7dfbb3-1540-4943-9891-04017686f64b	Inhibitory	Inhibitory	Inhibitory	Excitatory	Excitatory	Excitatory	Inhibitory	unassigned	Inhibitory	Inhibitory	1777.6808475	335.31698800000004
ee321cbe-7a0c-4b56-a83f-76839f28fd1b	Mature OD	Mature OD	Mature OD	Mature OD	Excitatory	Excitatory	Mature OD	unassigned	Mature OD	Mature OD	1772.0838456000001	210.17988799999966
86feb83f-3411-416e-b99f-11326f0d0085	Inhibitory	Inhibitory	Inhibitory	Inhibitory	Excitatory	Excitatory	Inhibitory	Inhibitory	Inhibitory	Inhibitory	1743.7002402	373.7420739999998
b514f315-70b0-466c-a6af-3296e6d9f8b9	Inhibitory	Inhibitory	Inhibitory	Inhibitory	Inhibitory	Inhibitory	Inhibitory	unassigned	Inhibitory	Inhibitory	1730.39752	380.43422999999984
993bc65c-69d4-459a-8658-01ebea38a08f	Mature OD	Astrocytes	Mature OD	Mature OD	Astrocytes	Excitatory	Mature OD	Mature OD	Mature OD	Astrocytes	1726.5537647	287.684084
bb3fcfdd-8aac-4afe-9b84-ee5d531bd140	Mature OD	Mural	Mature OD	Mature OD	Astrocytes	Inhibitory	Mature OD	Mature OD	Mature OD	Mature OD	1655.7473469000001	244.78848000000016
f1f850d5-ae93-429e-a54b-36fad3ab4fee	Mature OD	Mature OD	Mature OD	Mature OD	Mature OD	Inhibitory	Mature OD	Mature OD	Mature OD	Mature OD	1613.4768424	309.35856399999966
9f9b9df2-69fe-48e0-8266-8165f6300ec0	Mature OD	Mature OD	Mature OD	Mature OD	Mature OD	Astrocytes	Mature OD	Mature OD	Mature OD	Mature OD	1626.3802582	332.7466029999996
deedb7b7-12fc-47a1-84bc-7cbb92009df6	Inhibitory	Inhibitory	Inhibitory	Inhibitory	Excitatory	Inhibitory	Inhibitory	unassigned	Excitatory	Inhibitory	1778.4697452999999	354.13833300000033
23767595-fc12-4516-879a-07a8ecf19d06	Endothelial	Endothelial	Mature OD	Endothelial	Endothelial	Inhibitory	Endothelial	unassigned	Endothelial	Endothelial	1786.8020793	40.45018600000003
1fe06e6d-fc97-43ae-98a9-b7258d03ab12	Mature OD	Mature OD	Inhibitory	Mature OD	Excitatory	Excitatory	Mature OD	Mature OD	Mature OD	Mature OD	1779.9371783	168.7092359999997
983d51f4-2609-4708-8385-9ae6f556f0b0	Inhibitory	Inhibitory	Inhibitory	Excitatory	Excitatory	Excitatory	Inhibitory	unassigned	Excitatory	Inhibitory	1780.3071391	139.55438000000004
07a696e1-0ddc-4b47-a05a-24d27228f679	Endothelial	Endothelial	Inhibitory	Endothelial	Endothelial	Mature OD	Endothelial	unassigned	Endothelial	Endothelial	1760.0115535999998	62.854489999999714
cb88d92e-9706-4670-942b-1a59b8ba1ff7	Endothelial	Endothelial	Mature OD	Endothelial	Endothelial	Astrocytes	Endothelial	Endothelial	Endothelial	Endothelial	1758.6688267	123.43616799999972
c8a8742f-a27f-420c-92ad-127a31ae4fe3	Immature OD	Immature OD	Mature OD	Immature OD	Excitatory	Inhibitory	Mature OD	Mature OD	Mature OD	Mature OD	1744.1969105	146.43376699999953
53b6ad9d-ae29-4b8c-9133-0af99557aee9	Astrocytes	Astrocytes	Microglia	Astrocytes	Astrocytes	Inhibitory	Astrocytes	unassigned	Astrocytes	Astrocytes	1718.734026	92.18172399999958
278c2457-ee69-4d41-9c57-96b6faecba23	Mature OD	Mature OD	Mature OD	Mature OD	Mature OD	Inhibitory	Mature OD	Mature OD	Mature OD	Mature OD	1707.4149372000002	133.06408299999975
e647ebe0-7ab6-405a-ae1d-d14e3ae50f08	Mature OD	Mature OD	Mature OD	Mature OD	Mature OD	Inhibitory	Mature OD	Mature OD	Mature OD	Mature OD	1705.812355	104.07147399999985
1e1c1bdd-c547-40e7-928d-1639d63c2779	Mature OD	Mature OD	Mature OD	Mature OD	Excitatory	Inhibitory	Inhibitory	Mature OD	Mature OD	Mature OD	1703.451544	36.30400399999962
9b90e9c6-eb67-48e1-b6e4-a30fb7a856d3	Mature OD	Mature OD	Mature OD	Mature OD	Endothelial	Inhibitory	Mature OD	Mature OD	Mature OD	Mature OD	1689.6166693	173.15896299999986
1212385f-1c09-4691-a950-26f661664acd	Mature OD	Mature OD	Mature OD	Mature OD	Astrocytes	Immature OD	Mature OD	Mature OD	Mature OD	Mature OD	1689.0957769000001	105.23316899999963
f03aecec-254f-40fc-84ab-52fb6b2a0766	Excitatory	Inhibitory	Inhibitory	Inhibitory	Inhibitory	Immature OD	Inhibitory	unassigned	Immature OD	Inhibitory	1689.8224275	8.95047199999999
adc8aeba-621f-437d-89a2-e149f162a031	Astrocytes	Astrocytes	Inhibitory	Astrocytes	Astrocytes	Inhibitory	Inhibitory	unassigned	Astrocytes	Astrocytes	1681.1663088999999	21.166416000000027
5901a3d4-3df4-41ee-858e-81bd36f70e6c	Mature OD	Mature OD	Mature OD	Mature OD	Mature OD	Excitatory	Mature OD	Mature OD	Mature OD	Mature OD	1670.3913909	26.060711999999967
003de204-29d0-4aac-ba8e-de37ea013bd7	Mature OD	Mature OD	Mature OD	Mature OD	Mature OD	Inhibitory	Mature OD	Mature OD	Mature OD	Mature OD	1664.7166333	91.01073499999984
2a144778-8ac1-400a-b9cf-ebfd73fd22ab	Mature OD	Mature OD	Mature OD	Mature OD	Astrocytes	Mural	Mature OD	Mature OD	Mature OD	Mature OD	1658.3337597999998	133.68603799999983
1e3af799-5e58-401f-a468-b7f24d9c8cc7	Mature OD	Mature OD	Mature OD	Mature OD	Astrocytes	Excitatory	Mature OD	Mature OD	Mature OD	Mature OD	1652.5561274000002	169.07573899999988
81a685e4-4b11-47fd-b05c-09d6300f561a	Astrocytes	Astrocytes	Astrocytes	Astrocytes	Astrocytes	Inhibitory	Mature OD	unassigned	Astrocytes	Astrocytes	1648.4170988	24.770422999999937
78eeb8c5-1519-491f-9233-81e14e6e2349	Endothelial	Mural	Mature OD	Mature OD	Mural	Immature OD	Mural	unassigned	Mature OD	Mural	1641.8034499	78.53986299999997
5911a39f-1b44-4d8a-8b11-7f0f80991aea	Mural	Mural	Immature OD	Mural	Mural	unassigned	Mural	unassigned	Mural	Mural	1633.0684304	71.17625999999973
f4ca58ac-52e8-4c10-b2ed-b1641c431bd3	Inhibitory	Inhibitory	Inhibitory	Inhibitory	Excitatory	Inhibitory	Inhibitory	Inhibitory	Inhibitory	Inhibitory	1625.0603423	21.81520999999975
af08d98a-5946-4ccb-b14d-094f8a65fcb6	Microglia	Microglia	Mature OD	Mature OD	Ependymal	Inhibitory	Mature OD	unassigned	Mature OD	Astrocytes	1625.2464673	181.09218499999952
5e861b98-cbe7-42d7-b998-bf9434819a74	Inhibitory	Inhibitory	Inhibitory	Inhibitory	Inhibitory	Inhibitory	Inhibitory	Inhibitory	Inhibitory	Inhibitory	1608.6135105	106.2908809999999
441ff5f8-2e2c-4cc7-8505-a41d26d4eef6	Mature OD	Microglia	Mature OD	Mature OD	Ependymal	Inhibitory	Mature OD	Mature OD	Mature OD	Mature OD	1768.8036433	150.72426399999995
3eb45066-37c7-4f1d-8629-2c009a4e9aff	Mature OD	Mature OD	Mature OD	Mature OD	Mature OD	Astrocytes	Mature OD	Mature OD	Mature OD	Mature OD	1753.8654318	89.92363599999999
ee4a7499-83ae-4448-bd70-f5c420d8de38	Mural	Mural	Mural	Mural	Mural	Endothelial	Mural	unassigned	Mural	Mural	1655.0062644999998	45.78121299999975
e44824f9-6296-42c5-b812-6b1d4836bc83	Excitatory	Astrocytes	Inhibitory	Inhibitory	Astrocytes	Mature OD	Inhibitory	unassigned	Astrocytes	Astrocytes	1754.2548891000001	12.051222999999936
409e6f69-494e-40f7-81a1-4cfffc76ff49	Inhibitory	Inhibitory	Inhibitory	Inhibitory	Excitatory	Excitatory	Inhibitory	unassigned	Inhibitory	Inhibitory	1735.9916025	125.18611699999974
7cf3f419-4a03-4a85-bc7d-2ad6de3fd471	Mature OD	Mature OD	Mature OD	Mature OD	Astrocytes	Inhibitory	Mature OD	Mature OD	Mature OD	Mature OD	1713.91703	9.416781999999785
a59db49d-e5a3-4a63-bf7f-8e981e8cee3b	Mature OD	Mature OD	Mature OD	Mature OD	Astrocytes	Inhibitory	Mature OD	Mature OD	Mature OD	Mature OD	1688.1618894	122.95134899999994
1d7d5681-6bf0-498b-99a0-4729b0ee147c	Microglia	Microglia	Mature OD	Microglia	Ependymal	Immature OD	Microglia	unassigned	Immature OD	Microglia	1659.2303090999999	97.39962399999968
dc996fab-db7c-4538-9cff-36190d6854a8	Mature OD	Mature OD	Mature OD	Mature OD	Inhibitory	Astrocytes	Inhibitory	Mature OD	Mature OD	Mature OD	1758.061173	33.71578700000009
89858eec-f90c-48e0-9748-c2b3761c553b	Astrocytes	Astrocytes	Astrocytes	Astrocytes	Astrocytes	Inhibitory	Mature OD	unassigned	Astrocytes	Astrocytes	1678.8090671999998	106.43149499999981
7b463bac-e509-47e1-bd7d-ce2827cd1927	Excitatory	Inhibitory	Inhibitory	Inhibitory	Inhibitory	Astrocytes	Inhibitory	unassigned	Endothelial	Inhibitory	1772.4015492	6.422457999999551
a4921ba5-5716-4517-b089-73345b595969	Astrocytes	Astrocytes	Mature OD	Astrocytes	Astrocytes	Excitatory	Mature OD	unassigned	Astrocytes	Astrocytes	1682.1421165000002	83.69539899999972
72b02d4e-75cb-4014-b395-3140f6eccbc3	Mature OD	Mature OD	Mature OD	Mature OD	Mature OD	Inhibitory	Mature OD	Mature OD	Mature OD	Mature OD	1606.9846526000001	98.83931399999983
c3388597-c03e-424e-b61d-033f329b2063	Astrocytes	Astrocytes	Mature OD	Ependymal	Ependymal	Inhibitory	Mature OD	unassigned	Astrocytes	Astrocytes	1771.7950647	113.24590500000022
94ee983f-72f8-4477-bd1e-5865d69f59af	Astrocytes	Astrocytes	Mature OD	Astrocytes	Astrocytes	Inhibitory	Mature OD	unassigned	Astrocytes	Astrocytes	1764.5710478	116.43171699999994
8fbf5548-33fe-48f1-883c-4cee5c7286f8	Mature OD	Mature OD	Mature OD	Mature OD	Mature OD	Astrocytes	Mature OD	Mature OD	Mature OD	Mature OD	1585.9982437999997	78.75464999999986
05c40157-e06d-4493-9487-16b86aa8940a	Mature OD	Mature OD	Mature OD	Mature OD	Mature OD	Inhibitory	Mature OD	Mature OD	Mature OD	Mature OD	1581.1265632	134.15524800000003
0e9f3e68-91bc-4d1a-ad8e-0ba2f0b30dba	Mature OD	Mature OD	Mature OD	Mature OD	Astrocytes	Astrocytes	Mature OD	Mature OD	Mature OD	Mature OD	1580.7456196	142.39137599999958
22dc0cf3-c234-45f8-a79c-1caa460d83b8	Inhibitory	Inhibitory	Inhibitory	Inhibitory	Excitatory	Immature OD	Inhibitory	unassigned	Inhibitory	Inhibitory	1578.0867262000002	78.3623819999998
9cfa26e6-f46e-46cf-bff8-ba329b9e6856	Mature OD	Mature OD	Mature OD	Mature OD	Astrocytes	Astrocytes	Mature OD	Mature OD	Mature OD	Mature OD	1561.7725225	71.34017700000004
1e417db0-8cfc-49f5-b982-52149255d4f9	Mature OD	Mature OD	Mature OD	Mature OD	Endothelial	Inhibitory	Mature OD	Mature OD	Mature OD	Mature OD	1556.8746148999999	184.28623300000027
3ebb40bf-c5a6-423a-a436-88b710279174	Mature OD	Mature OD	Mature OD	Mature OD	Mature OD	Immature OD	Mature OD	Mature OD	Mature OD	Mature OD	1552.4967445	149.39916200000016
c7ab92d2-c527-4e85-a04a-aae5cbc58c64	Microglia	Microglia	Microglia	Microglia	Microglia	Inhibitory	Microglia	unassigned	Microglia	Microglia	1548.7817507999998	159.92574100000002
2fc7824b-a0c3-4d7d-b780-b11dac6a347b	Mature OD	Mature OD	Mature OD	Mature OD	Mature OD	Excitatory	Mature OD	Mature OD	Mature OD	Mature OD	1546.6503149999999	51.17113599999993
f87ae3d3-70d9-4159-b1ad-d9ddd2d03a4c	Mature OD	Mature OD	Mature OD	Mature OD	Astrocytes	Inhibitory	Mature OD	Mature OD	Mature OD	Mature OD	1547.1543806999998	26.09262899999976
ea1e3ed8-29a2-45d5-9691-99547528cfd3	Mature OD	Mature OD	Mature OD	Mature OD	Ependymal	Astrocytes	Mature OD	Mature OD	Mature OD	Mature OD	1543.7318648	134.54686999999967
0dff1995-96fe-4faf-bb0e-7b3677167969	Astrocytes	Astrocytes	Astrocytes	Astrocytes	Astrocytes	Mature OD	Mature OD	Astrocytes	Astrocytes	Astrocytes	1538.0755896	101.33192699999972
111330a7-3f37-406e-8eef-e53991f66fa8	Mature OD	Mature OD	Mature OD	Mature OD	Mature OD	Mature OD	Mature OD	Mature OD	Mature OD	Mature OD	1537.3125294	74.05857100000003
b1866668-9dc6-4250-b969-c505793afcdf	Inhibitory	Inhibitory	Inhibitory	Inhibitory	Inhibitory	Inhibitory	Inhibitory	unassigned	Inhibitory	Inhibitory	1522.153826	60.12535900000012
227892fb-c019-4fbb-a654-ca5cce69ab5d	Mature OD	Mature OD	Mature OD	Mature OD	Inhibitory	Ependymal	Inhibitory	Mature OD	Mature OD	Mature OD	1512.318745	120.56610199999977
17ab8ad8-c51b-46f7-bcc6-75c9509ebcc4	Excitatory	Inhibitory	Inhibitory	Inhibitory	Excitatory	Inhibitory	Inhibitory	unassigned	Inhibitory	Inhibitory	1506.7612450000001	105.94336599999997
241bd300-5866-431a-8767-ce43b06a2bc4	Inhibitory	Inhibitory	Inhibitory	Inhibitory	Excitatory	Inhibitory	Inhibitory	Inhibitory	Excitatory	Inhibitory	1499.6158970000001	94.08970399999998
1a68bb33-9e63-40e3-b535-f0e28ca47c95	Mature OD	Mature OD	Mature OD	Mature OD	Ependymal	Inhibitory	Mature OD	Mature OD	Mature OD	Mature OD	1501.688768	163.15678099999968
d0e4b553-c642-47d9-b2fe-fd91595dba5a	Astrocytes	Astrocytes	Mature OD	Astrocytes	Excitatory	Inhibitory	Inhibitory	unassigned	Astrocytes	Astrocytes	1500.3981919999999	178.6401209999999
857bab81-fc00-412c-8392-09b67be041e5	Excitatory	Inhibitory	Inhibitory	Inhibitory	Excitatory	Inhibitory	Inhibitory	unassigned	Excitatory	Inhibitory	1491.9270359999998	83.43121999999994
ac59fda7-86b4-4331-a24d-208e520e1511	Astrocytes	Astrocytes	Mature OD	Astrocytes	Astrocytes	Inhibitory	Astrocytes	unassigned	Astrocytes	Astrocytes	1489.872184	8.750962999999956
f08d8421-57d5-45e6-88d4-b30c96d8925d	Mature OD	Mature OD	Mature OD	Mature OD	Excitatory	Mature OD	Mature OD	Mature OD	Mature OD	Mature OD	1479.6887669999999	151.89411699999982
4686d50b-ee91-4759-bb79-06e15527958f	Endothelial	Endothelial	Mature OD	Endothelial	Endothelial	Astrocytes	Endothelial	Endothelial	Endothelial	Endothelial	1478.4892849999999	172.38717399999996
74c6b811-0f11-4833-b27a-691187c9fad9	Mature OD	Mature OD	Mature OD	Mature OD	Mature OD	Immature OD	Mature OD	Mature OD	Mature OD	Mature OD	1464.853807	49.25160799999958
0883c80d-8447-40c9-b5af-e9274a3516d8	Inhibitory	Inhibitory	Inhibitory	Inhibitory	Excitatory	Inhibitory	Inhibitory	unassigned	Excitatory	Inhibitory	1461.419746	84.11017700000002
135fa037-1330-4c09-a2b6-c1361a8cb462	Excitatory	Inhibitory	Inhibitory	Inhibitory	Excitatory	Inhibitory	Inhibitory	unassigned	Inhibitory	Inhibitory	1457.242322	165.98471199999994
da0a508a-c4d1-4c16-85be-21a21543cb56	Mature OD	Mature OD	Mature OD	Mature OD	Endothelial	Astrocytes	Mature OD	Mature OD	Mature OD	Mature OD	1454.040946	119.70084699999961
8fb91e91-5dbe-431e-a3c1-ab965e127ada	Endothelial	Endothelial	Mature OD	Endothelial	Endothelial	Immature OD	Endothelial	Endothelial	Endothelial	Endothelial	1451.201259	142.345237
e420b1a4-0f80-4d01-a407-772a9b0ba145	Excitatory	Excitatory	Inhibitory	Inhibitory	Excitatory	Inhibitory	Inhibitory	Inhibitory	Excitatory	Inhibitory	1442.321357	97.88314899999978
8de76797-fe78-4025-8b20-0112dbb9ff13	Endothelial	Endothelial	Mature OD	Endothelial	Endothelial	Inhibitory	Endothelial	unassigned	Endothelial	Endothelial	1441.078371	132.22853299999997
05c5e6b3-7964-4fe4-884b-d07cf8daaa98	Excitatory	Excitatory	Inhibitory	Excitatory	Excitatory	Excitatory	Inhibitory	unassigned	Mature OD	Excitatory	1436.467356	20.601728999999978
3e7ecffe-b0f7-4d01-a8a9-6f083a885033	Astrocytes	Astrocytes	Inhibitory	Astrocytes	Astrocytes	Inhibitory	Astrocytes	unassigned	Astrocytes	Astrocytes	1436.129881	38.60125500000004
0f758516-5b58-42bf-99fe-cb67ae2379b7	Astrocytes	Astrocytes	Astrocytes	Astrocytes	Astrocytes	Inhibitory	Astrocytes	unassigned	Astrocytes	Astrocytes	1434.127115	45.69104299999981
aa391513-92de-4bbb-afc8-fc1664291cf0	Excitatory	Excitatory	Mature OD	Excitatory	Excitatory	Mature OD	Excitatory	unassigned	Excitatory	Excitatory	1430.173382	188.86026799999945
561699f2-21d8-4c5e-87c4-11197f4cd06c	Endothelial	Endothelial	Mature OD	Endothelial	Endothelial	Inhibitory	Endothelial	Endothelial	Endothelial	Endothelial	1428.098318	71.7622449999999
765bad3d-04d7-42a3-85a2-14b539ef6059	Astrocytes	Astrocytes	Mature OD	Astrocytes	Ependymal	Immature OD	Mature OD	unassigned	Astrocytes	Astrocytes	1427.005207	166.50940599999967
89fc34e5-551b-4ba7-8b4e-eeda60c771ca	Mature OD	Mature OD	Mature OD	Mature OD	Ependymal	Inhibitory	Mature OD	Mature OD	Mature OD	Mature OD	1422.866693	8.25214399999959
0956b830-b20d-4d9c-a961-b15882400300	Astrocytes	Astrocytes	Inhibitory	Astrocytes	Astrocytes	Inhibitory	Astrocytes	unassigned	Astrocytes	Astrocytes	1570.4276517	169.94344999999976
81bb60bf-3a62-4e49-bb24-e36af2796894	Immature OD	Immature OD	Immature OD	Immature OD	Excitatory	Inhibitory	Inhibitory	unassigned	Immature OD	Immature OD	1536.5535923	141.8472569999999
8679d366-7ed9-4912-bd77-a80ef836caef	Mature OD	Mature OD	Mature OD	Mature OD	Endothelial	Immature OD	Mature OD	Mature OD	Mature OD	Mature OD	1534.0998473	122.6150889999999
6eac0456-a97d-43c9-9513-dece8b6cb8bf	Endothelial	Endothelial	Mature OD	Endothelial	Endothelial	Mature OD	Endothelial	Endothelial	Endothelial	Endothelial	1528.9433076	91.302862
aa1d5b12-192e-42b8-8e87-a5a69ce784cb	Mature OD	Mature OD	Mature OD	Mature OD	Astrocytes	Inhibitory	Mature OD	Mature OD	Mature OD	Mature OD	1471.138966	77.0660469999998
51933562-8daf-4699-870b-8431d0402d58	Astrocytes	Astrocytes	Astrocytes	Astrocytes	Astrocytes	Inhibitory	Astrocytes	unassigned	Astrocytes	Astrocytes	1463.511244	119.05047100000002
e3151223-9fc7-4189-be7e-a491694665a0	Mature OD	Mature OD	Mature OD	Mature OD	Ependymal	Excitatory	Mature OD	Mature OD	Mature OD	Mature OD	1459.635164	35.42725399999972
cf278490-7362-43a9-ac23-b5849e7b7c96	Mature OD	Mature OD	Mature OD	Mature OD	Ependymal	Astrocytes	Mature OD	Mature OD	Mature OD	Mature OD	1452.459991	152.53401899999972
74ae4816-ad87-4a07-bb69-bc701b89fe1b	Inhibitory	Astrocytes	Mature OD	Astrocytes	Excitatory	Inhibitory	Mature OD	unassigned	Astrocytes	Astrocytes	1406.269311	163.5915960000002
c0e5dfb8-8ee0-477e-821e-c8bed494e4b4	Astrocytes	Astrocytes	Mature OD	Astrocytes	Astrocytes	Inhibitory	Mature OD	Mature OD	Astrocytes	Astrocytes	1564.746706	95.17010699999992
4b3be614-2257-4233-a0ec-8e59a391f5f7	Endothelial	Endothelial	Inhibitory	Endothelial	Endothelial	Astrocytes	Endothelial	Endothelial	Endothelial	Endothelial	1519.607939	39.11188200000015
4337656b-fdff-4c36-9850-e9a485591546	Endothelial	Endothelial	Mature OD	Endothelial	Endothelial	Astrocytes	Endothelial	Endothelial	Endothelial	Endothelial	1511.133955	139.73129599999993
029ed73b-a4a7-48e3-882f-cfeb3658811d	Mature OD	Mature OD	Mature OD	Mature OD	Endothelial	Astrocytes	Mature OD	Mature OD	Mature OD	Mature OD	1488.670836	92.74169699999993
87fe44d2-7b6f-481e-a4b1-5b6722000fcb	Microglia	Microglia	Microglia	Microglia	Excitatory	Mature OD	Microglia	unassigned	Microglia	Microglia	1454.318619	64.38232999999991
b1276829-c5d8-4ebf-982a-54923851110c	Excitatory	Inhibitory	Inhibitory	Inhibitory	Excitatory	Inhibitory	Inhibitory	unassigned	Inhibitory	Inhibitory	1446.837234	114.00576200000023
24345e6a-f635-448a-ab37-cf5e1aa9d545	Endothelial	Endothelial	Inhibitory	Endothelial	Endothelial	Inhibitory	Endothelial	Endothelial	Endothelial	Endothelial	1587.6564365	105.74210700000003
5d54d140-c06f-478e-a61e-c0230553f5a0	Endothelial	Endothelial	Mature OD	Astrocytes	Astrocytes	Astrocytes	Endothelial	unassigned	Astrocytes	Endothelial	1582.3574795	111.55658200000016
d7bbe649-3d3a-439e-ba85-fa623842031d	Astrocytes	Astrocytes	Mature OD	Astrocytes	Astrocytes	Inhibitory	Mature OD	unassigned	Astrocytes	Astrocytes	1549.0818708000002	4.362662999999884
6d6d899f-a08d-4bcc-8dd4-afc0efbe8e3b	Astrocytes	Astrocytes	Inhibitory	Astrocytes	Astrocytes	Inhibitory	Mature OD	unassigned	Astrocytes	Astrocytes	1548.3189455000002	9.867955999999594
8a1eb3a0-3545-49dd-9d1f-b187a2ac966a	Mature OD	Mature OD	Mature OD	Mature OD	Mature OD	Inhibitory	Mature OD	Mature OD	Mature OD	Mature OD	1520.687994	183.88877799999955
e733e2b5-8145-4f65-bdd0-28653e2898d4	Astrocytes	Astrocytes	Mature OD	Astrocytes	Astrocytes	Excitatory	Mature OD	unassigned	Astrocytes	Astrocytes	1465.702516	191.34461299999975
ce35c65f-9862-4962-99e0-30f777e3d32f	Astrocytes	Astrocytes	Mature OD	Astrocytes	Astrocytes	Inhibitory	Astrocytes	unassigned	Astrocytes	Astrocytes	1449.312887	83.58436699999993
5f756fd1-2a83-47d1-b3b4-e73dd5895540	Mature OD	Mature OD	Mature OD	Mature OD	Mature OD	Inhibitory	Mature OD	Mature OD	Mature OD	Mature OD	1591.160033	384.99509599999965
ca3c679a-9e32-4921-9137-aa19a079d6b2	Mature OD	Mature OD	Mature OD	Mature OD	Ependymal	Excitatory	Mature OD	unassigned	Mature OD	Mature OD	1591.6889932	236.96994199999972
c6cb3e69-ae30-43fe-863e-bd9d8850c9f1	Mature OD	Mature OD	Mature OD	Mature OD	Mature OD	Astrocytes	Mature OD	Mature OD	Mature OD	Mature OD	1580.1969263	264.01950599999964
46693f7e-8e1f-4c30-b44b-6e17074736fb	Mature OD	Mature OD	Mature OD	Mature OD	Astrocytes	Excitatory	Mature OD	Mature OD	Mature OD	Mature OD	1578.2071894	303.3982970000002
27367ac5-d38d-43d1-a2d7-59dea089c498	Immature OD	Immature OD	Immature OD	Immature OD	Immature OD	Excitatory	Immature OD	unassigned	Immature OD	Immature OD	1560.2403331	268.75482599999987
497056ac-d229-48b3-abb3-2ecc9035c504	Mature OD	Mature OD	Mature OD	Mature OD	Mature OD	Inhibitory	Mature OD	Mature OD	Mature OD	Mature OD	1558.4281639	384.20532000000003
f97ab21a-8d06-4116-aee4-ae74a6ee542a	Mature OD	Mature OD	Mature OD	Mature OD	Ependymal	Immature OD	Mature OD	Mature OD	Mature OD	Mature OD	1551.9691027999997	266.561369
e0797aaa-1366-4d38-a2d2-b315a249e0db	Endothelial	Endothelial	Mature OD	Endothelial	Endothelial	Inhibitory	Endothelial	unassigned	Endothelial	Endothelial	1546.5072797	250.84115199999997
49101b17-8934-40bf-a1df-150c5ffadb90	Mature OD	Mature OD	Mature OD	Mature OD	Astrocytes	Excitatory	Mature OD	Mature OD	Mature OD	Mature OD	1547.423116	204.25464199999988
991a4cde-105f-431a-97c7-0b480743c0ff	Astrocytes	Astrocytes	Mature OD	Astrocytes	Astrocytes	Inhibitory	Mature OD	unassigned	Astrocytes	Astrocytes	1537.1952774000001	213.59232099999963
5a041bc3-77aa-45b7-8bba-265122302a4e	Mature OD	Mature OD	Mature OD	Mature OD	Astrocytes	Excitatory	Mature OD	Mature OD	Mature OD	Mature OD	1535.4554162	222.95965400000023
fc97b9a9-9b3b-46b7-a722-da170a814db3	Endothelial	Endothelial	Mature OD	Endothelial	Endothelial	Mature OD	Endothelial	Endothelial	Endothelial	Endothelial	1521.536137	287.7918459999996
26ee03d7-7ded-466b-b2c2-aa76ec80c5eb	Mature OD	Mature OD	Mature OD	Mature OD	Astrocytes	Astrocytes	Mature OD	Mature OD	Mature OD	Mature OD	1523.08158	334.5675319999996
8c59043b-40c8-4d18-861f-2233dd53c09a	Mature OD	Mature OD	Mature OD	Mature OD	Astrocytes	Inhibitory	Mature OD	Mature OD	Mature OD	Mature OD	1519.143704	253.58105999999952
e9451e36-28ce-4600-b9b6-0dc5b9182a46	Mature OD	Mature OD	Mature OD	Mature OD	Mature OD	Inhibitory	Mature OD	Mature OD	Mature OD	Mature OD	1514.439177	315.4974659999998
a8d6110f-404a-4852-9001-33dee38c930a	Excitatory	Excitatory	Inhibitory	Excitatory	Excitatory	Excitatory	Excitatory	unassigned	Excitatory	Excitatory	1515.518575	274.43446799999947
c2bd86c7-8a20-420d-b8fd-a3ec624d859f	Immature OD	Immature OD	Immature OD	Immature OD	Excitatory	Excitatory	Immature OD	unassigned	Immature OD	Immature OD	1504.22896	320.3971980000001
609db654-af93-4727-b716-5d30b8f14a0c	Excitatory	Excitatory	Inhibitory	Excitatory	Excitatory	Astrocytes	Excitatory	unassigned	Excitatory	Excitatory	1504.036461	314.21880299999975
80f8082b-294e-4d97-a7c2-9be47fef73e5	Endothelial	Endothelial	Mature OD	Endothelial	Endothelial	Inhibitory	Endothelial	Endothelial	Endothelial	Endothelial	1502.404076	201.04474700000037
1f8f6d66-9a0e-46ff-8947-bf04fd438056	Excitatory	Excitatory	Inhibitory	Excitatory	Excitatory	Inhibitory	Inhibitory	unassigned	Astrocytes	Excitatory	1494.8573700000002	327.1245979999999
f8a98288-8dbf-4ecb-8d5e-d728adf041b2	Mature OD	Mature OD	Mature OD	Mature OD	Mature OD	Excitatory	Mature OD	Mature OD	Mature OD	Mature OD	1495.582606	267.72176999999965
57515591-9299-407d-9fea-5e9b209e08d4	Excitatory	Inhibitory	Inhibitory	Inhibitory	Excitatory	Excitatory	Inhibitory	unassigned	Mature OD	Inhibitory	1484.417488	232.84106500000007
459b3459-c04c-4ce2-bdef-650c9a756a96	Mature OD	Mature OD	Mature OD	Mature OD	Mature OD	Excitatory	Mature OD	Mature OD	Mature OD	Mature OD	1484.81496	339.0355959999997
93ec17a0-29bf-46d9-b42d-e0b6d2e13925	Excitatory	Excitatory	Excitatory	Excitatory	Excitatory	Endothelial	Excitatory	unassigned	Excitatory	Excitatory	1484.06229	384.4511900000002
68be12b9-849e-4fca-863f-ca20ffd45d8e	Endothelial	Endothelial	Inhibitory	Endothelial	Excitatory	Inhibitory	Inhibitory	unassigned	Endothelial	Endothelial	1475.7203650000001	284.4343839999997
2a47cab7-7db5-4aa3-b8a9-8230e503606d	Excitatory	Excitatory	Inhibitory	Excitatory	Excitatory	unassigned	Inhibitory	unassigned	Excitatory	Excitatory	1469.311168	379.6293569999998
90d3f4fd-3b7e-4107-84bb-f8f01b4a593c	Excitatory	Excitatory	Excitatory	Excitatory	Excitatory	Inhibitory	Excitatory	unassigned	Excitatory	Excitatory	1472.668594	366.9893859999993
0018d661-204a-4cc4-9a08-def465df959d	Astrocytes	Astrocytes	Mature OD	Astrocytes	Astrocytes	Immature OD	Mature OD	Astrocytes	Astrocytes	Astrocytes	1463.092538	231.0589799999998
21789011-5d24-4cfe-a373-37f1d1cc3f36	Excitatory	Excitatory	Excitatory	Excitatory	Excitatory	Astrocytes	Excitatory	unassigned	Excitatory	Excitatory	1460.523567	296.9788569999996
d1cd1cb1-3453-4bdf-8cf5-6a85f5375605	Excitatory	Excitatory	Inhibitory	Excitatory	Excitatory	Astrocytes	Inhibitory	unassigned	Excitatory	Excitatory	1459.223854	319.7246439999999
948730ff-f5a5-4e2d-b2cb-959e7ffeec22	Astrocytes	Astrocytes	Mature OD	Astrocytes	Ependymal	Endothelial	Mature OD	unassigned	Astrocytes	Astrocytes	1451.121903	381.8374939999999
a14903b0-b39d-4f50-b2d3-257df9660128	Excitatory	Astrocytes	Inhibitory	Astrocytes	Excitatory	Excitatory	Mature OD	unassigned	Astrocytes	Excitatory	1449.249679	254.0961269999998
c2c153e1-ab78-4e8f-bf51-f7ea95f7cd2a	Inhibitory	Inhibitory	Inhibitory	Inhibitory	Excitatory	Inhibitory	Inhibitory	unassigned	Excitatory	Inhibitory	1448.264554	374.00804100000005
9ff3f9d6-8f02-40a8-86c9-f56b3c500554	Ependymal	Excitatory	Excitatory	Excitatory	Excitatory	Mature OD	Excitatory	unassigned	Excitatory	Excitatory	1443.856655	230.6792319999995
f91d19ad-b2f3-4808-aed4-a1d49a2a8994	Excitatory	Inhibitory	Inhibitory	Inhibitory	Excitatory	Inhibitory	Inhibitory	Mature OD	Astrocytes	Inhibitory	1434.346953	339.25794099999985
22265fe2-ad0b-496a-9893-77864a42c9f0	Excitatory	Inhibitory	Inhibitory	Inhibitory	Excitatory	Astrocytes	Inhibitory	unassigned	Inhibitory	Inhibitory	1434.7693370000002	235.665845
74044964-2481-492b-b1bd-dd725d7799d6	Excitatory	Astrocytes	Mature OD	Excitatory	Astrocytes	Excitatory	Mature OD	unassigned	Astrocytes	Astrocytes	1429.620931	321.5573929999996
63d03338-5d6d-40e2-8d70-87e0fe8aa6ca	Mature OD	Mature OD	Mature OD	Mature OD	Astrocytes	Endothelial	Mature OD	Mature OD	Mature OD	Mature OD	1426.40567	288.2939040000001
93ee2a5b-fde8-41bb-b9e0-5a7f9220fe4c	Mature OD	Mature OD	Mature OD	Mature OD	Astrocytes	Endothelial	Mature OD	Mature OD	Mature OD	Mature OD	1423.593776	309.8461709999997
961e58fd-5d4f-44ed-9c8c-45338b41a1ce	Mature OD	Mature OD	Mature OD	Mature OD	Mature OD	Inhibitory	Mature OD	Mature OD	Mature OD	Mature OD	1422.738766	207.4015849999996
adcecb2b-650a-4f07-aff4-77c05a6b6739	Mature OD	Mature OD	Mature OD	Mature OD	Mature OD	Inhibitory	Mature OD	Mature OD	Mature OD	Mature OD	1408.353541	277.3144970000003
e9a0f616-1104-453b-8920-ca523f659f3f	Excitatory	Inhibitory	Inhibitory	Inhibitory	Excitatory	Inhibitory	Inhibitory	Inhibitory	Inhibitory	Inhibitory	1407.24441	286.90847099999974
1be39f0f-40bb-43ec-890e-5f8b3c20e600	Excitatory	Excitatory	Mature OD	Excitatory	Excitatory	Excitatory	Inhibitory	unassigned	Immature OD	Inhibitory	1405.576991	334.77805400000034
3e2b667f-7af4-4a27-90a9-da43ed200a72	Excitatory	Excitatory	Inhibitory	Excitatory	Excitatory	Inhibitory	Inhibitory	Inhibitory	Excitatory	Inhibitory	1536.5999137	374.40078300000005
29a42a65-5967-47f6-bfac-ab72345e7e79	Mature OD	Mature OD	Mature OD	Mature OD	Mature OD	Inhibitory	Mature OD	Mature OD	Mature OD	Mature OD	1521.931844	374.49992199999997
5e346836-04fb-4699-89e2-5c507d08226e	Excitatory	Excitatory	Inhibitory	Excitatory	Excitatory	Excitatory	Inhibitory	Inhibitory	Excitatory	Excitatory	1422.776871	235.06938899999977
59d69bca-cd7f-4630-9dc3-470a1eed1ad6	Endothelial	Endothelial	Mature OD	Endothelial	Endothelial	Inhibitory	Endothelial	Endothelial	Endothelial	Endothelial	1412.9179040000001	259.84199199999966
a2bf8cf1-758c-4bc2-ad04-f85e74acf646	Excitatory	Excitatory	Inhibitory	Excitatory	Excitatory	Inhibitory	Excitatory	unassigned	Excitatory	Excitatory	1402.001604	208.41640899999993
35b50937-ce48-4936-a4bb-78fde6a25752	Endothelial	Endothelial	Mature OD	Endothelial	Endothelial	Immature OD	Endothelial	Endothelial	Endothelial	Endothelial	1583.5428611	249.34410500000013
d3618743-d6af-43bd-8d07-ab0806c9af95	Mature OD	Mature OD	Mature OD	Mature OD	Mature OD	Endothelial	Mature OD	Mature OD	Mature OD	Mature OD	1578.7925108999998	334.0463069999996
c5a65c68-a73c-4894-8b33-355534077d9b	Mature OD	Mature OD	Mature OD	Mature OD	Ependymal	Inhibitory	Mature OD	Mature OD	Mature OD	Mature OD	1576.9203757	214.03696799999943
5acbee89-365f-4eab-acba-ae8d28bae156	Mature OD	Mature OD	Mature OD	Mature OD	Mature OD	Inhibitory	Mature OD	Mature OD	Mature OD	Mature OD	1570.7022131	250.13123899999982
b8736145-3c2e-42ed-abff-65485469fffc	Endothelial	Endothelial	Mature OD	Endothelial	Endothelial	Inhibitory	Endothelial	Endothelial	Endothelial	Endothelial	1521.030643	345.13798199999974
51be67fc-f6ee-4837-9a16-f0b33e2975d8	Excitatory	Excitatory	Inhibitory	Excitatory	Excitatory	Excitatory	Excitatory	unassigned	Excitatory	Excitatory	1483.021194	323.06386399999974
410a5315-3a7d-4503-ad01-23badebe4d41	Excitatory	Excitatory	Excitatory	Excitatory	Excitatory	Inhibitory	Excitatory	unassigned	Excitatory	Excitatory	1469.9949470000001	357.1784510000002
99b4198d-8f68-401f-8763-c83905d65571	Excitatory	Excitatory	Inhibitory	Excitatory	Excitatory	unassigned	Inhibitory	unassigned	Excitatory	Excitatory	1461.4582540000001	259.50316999999995
43fde342-f2c9-4dc5-a53d-bdcc8a37156d	Excitatory	Excitatory	Inhibitory	Excitatory	Excitatory	Mature OD	Excitatory	unassigned	Excitatory	Excitatory	1427.994315	379.9387290000004
5920dbf7-9b97-4002-ad8f-5438128801b4	Mature OD	Mature OD	Mature OD	Mature OD	Endothelial	Endothelial	Mature OD	unassigned	Mature OD	Mature OD	1414.610887	300.5339119999999
d0606afd-7c6a-43e1-8a6b-f8bfe5977e03	Mature OD	Mature OD	Mature OD	Mature OD	Mature OD	Inhibitory	Mature OD	Mature OD	Mature OD	Mature OD	1584.9027416000001	308.78879700000016
e9e96c9b-f2cc-457b-b19d-216a920a4d6f	Astrocytes	Astrocytes	Mature OD	Astrocytes	Astrocytes	Excitatory	Mature OD	unassigned	Astrocytes	Astrocytes	1463.659746	375.2810849999996
5e2fca08-d79e-47d0-beac-754ea018b032	Excitatory	Excitatory	Inhibitory	Excitatory	Excitatory	Inhibitory	Excitatory	Inhibitory	Excitatory	Excitatory	1443.647697	303.589798
5bdb9596-1ab0-430b-83d2-c02ec23e9cfb	Mature OD	Mature OD	Mature OD	Mature OD	Mature OD	Excitatory	Mature OD	Mature OD	Mature OD	Mature OD	1429.545817	361.8123099999998
3e374cb2-c919-4803-953d-41a383ca2808	Mature OD	Mature OD	Mature OD	Mature OD	Mature OD	Astrocytes	Mature OD	Mature OD	Mature OD	Mature OD	1405.444364	343.8947189999999
458e6f80-d227-413f-91b6-0ff58fbb5390	Mature OD	Mature OD	Mature OD	Mature OD	Mature OD	Endothelial	Mature OD	Mature OD	Mature OD	Mature OD	1563.5266602	282.6367790000004
3fef76f0-3d9b-4e32-9e65-6d3423f389ba	Mature OD	Mature OD	Mature OD	Mature OD	Astrocytes	Inhibitory	Mature OD	Mature OD	Mature OD	Mature OD	1508.9499609999998	344.44808799999964
5dd86ea3-5a9d-41d0-87be-602db10ea829	Mature OD	Mature OD	Mature OD	Mature OD	Mature OD	Excitatory	Mature OD	Mature OD	Mature OD	Mature OD	1502.309133	360.53423399999974
ccc610a3-20c3-486f-b53d-0b7449dea12b	Mature OD	Mature OD	Mature OD	Mature OD	Mature OD	Inhibitory	Mature OD	Mature OD	Mature OD	Mature OD	1496.206205	377.97552099999984
ba115307-2ce6-4a99-98fa-1cbee41187a4	Mature OD	Astrocytes	Mature OD	Mature OD	Astrocytes	Inhibitory	Mature OD	Mature OD	Mature OD	Astrocytes	1589.9237687999998	453.31701399999974
f8ac9245-9260-44c9-8d85-af441ef70fd9	Excitatory	Inhibitory	Inhibitory	Excitatory	Excitatory	Inhibitory	Inhibitory	Inhibitory	Excitatory	Inhibitory	1579.7528906000002	518.5054769999997
b085c91e-4745-420e-8aa9-208ab066b4a4	Inhibitory	Inhibitory	Inhibitory	Inhibitory	Inhibitory	Immature OD	Inhibitory	unassigned	Inhibitory	Inhibitory	1570.8169092	540.2372139999998
8c1d8077-1790-4a07-974a-c70e68260395	Inhibitory	Inhibitory	Inhibitory	Inhibitory	Inhibitory	Inhibitory	Inhibitory	unassigned	Inhibitory	Inhibitory	1569.3544697000002	488.55987499999947
f6c621a8-94ac-472c-9b94-ba16b9143e26	Inhibitory	Inhibitory	Inhibitory	Inhibitory	Excitatory	Inhibitory	Inhibitory	unassigned	Inhibitory	Inhibitory	1569.3756397	517.4026429999994
74d2b1eb-4392-44a4-8c27-b48d6d6d3203	Inhibitory	Inhibitory	Mature OD	Inhibitory	Excitatory	Excitatory	Inhibitory	Inhibitory	Excitatory	Inhibitory	1562.4711417	453.8037879999997
c28fc467-49f8-488f-adbb-4127cb380872	Astrocytes	Astrocytes	Inhibitory	Astrocytes	Astrocytes	Inhibitory	Mature OD	unassigned	Astrocytes	Astrocytes	1558.524121	414.043463
1593fc25-90ff-43bb-9064-f2e959514fa0	Mature OD	Mature OD	Mature OD	Mature OD	Endothelial	Inhibitory	Mature OD	Mature OD	Mature OD	Mature OD	1554.019348	428.73439999999937
7885935c-685f-4d4b-b7c9-5b61aca6d490	Excitatory	Excitatory	Inhibitory	Excitatory	Excitatory	Inhibitory	Excitatory	unassigned	Excitatory	Excitatory	1549.3871563999999	523.69058
8fc00b79-7852-4671-86c9-0a6351f7d822	Inhibitory	Inhibitory	Inhibitory	Inhibitory	Inhibitory	Inhibitory	Inhibitory	unassigned	Inhibitory	Inhibitory	1545.6994295	410.7390779999996
f4bcd84d-643c-476c-ab0a-07b8782d3c81	Inhibitory	Inhibitory	Inhibitory	Excitatory	Excitatory	Inhibitory	Inhibitory	Inhibitory	Excitatory	Inhibitory	1539.5459141000001	428.37177199999996
aebca80b-e84f-48ff-a690-215a79e72316	Excitatory	Excitatory	Inhibitory	Excitatory	Excitatory	Inhibitory	Inhibitory	unassigned	Excitatory	Inhibitory	1536.3154205	471.24638700000014
26a3dba0-b7ef-45b9-9123-b09491d0ff22	Excitatory	Astrocytes	Inhibitory	Excitatory	Astrocytes	Inhibitory	Mature OD	unassigned	Excitatory	Astrocytes	1535.0984747000002	504.53266900000017
03c17cc9-b103-4678-86c4-0fdce38d8385	Excitatory	Excitatory	Excitatory	Excitatory	Excitatory	unassigned	Excitatory	unassigned	Excitatory	Excitatory	1533.3768232999998	432.10896699999967
c5766f4d-e865-4157-a1a9-6b12b7621495	Immature OD	Immature OD	Immature OD	Immature OD	Excitatory	Astrocytes	Immature OD	unassigned	Immature OD	Immature OD	1532.7667637	531.6573480000002
9dcae1d0-57a7-4d41-a3ef-b2aecac9ddd8	Inhibitory	Inhibitory	Inhibitory	Excitatory	Excitatory	Inhibitory	Inhibitory	unassigned	Excitatory	Excitatory	1530.7733496	562.1565419999997
95d893a0-7ab2-4e30-ba7c-0e0a56fef55e	Excitatory	Excitatory	Excitatory	Excitatory	Excitatory	Excitatory	Excitatory	unassigned	Excitatory	Excitatory	1531.6635668	413.17797999999993
0e7cd54d-d39a-42ec-8375-bd0c730ce534	Excitatory	Excitatory	Inhibitory	Excitatory	Excitatory	Inhibitory	Inhibitory	unassigned	Excitatory	Inhibitory	1529.0087141	574.8018650000004
e9bab1f6-6c29-47e3-9f81-6c51674f4632	Astrocytes	Astrocytes	Astrocytes	Astrocytes	Astrocytes	Mature OD	Mature OD	unassigned	Astrocytes	Astrocytes	1528.8500803	481.8400209999995
5e094d3a-f4d8-4bcb-905c-82690e0a83b0	Astrocytes	Astrocytes	Astrocytes	Astrocytes	Astrocytes	Inhibitory	Mature OD	unassigned	Astrocytes	Astrocytes	1526.9541728	505.50307799999973
4a96b023-a875-4731-bb94-3f65c76385c5	Excitatory	Excitatory	Inhibitory	Excitatory	Excitatory	Astrocytes	Inhibitory	unassigned	Excitatory	Excitatory	1514.3126980000002	502.63670299999967
1d2d873f-beeb-41b7-b52c-9be680c1678d	Excitatory	Excitatory	Excitatory	Excitatory	Excitatory	Inhibitory	Inhibitory	unassigned	Excitatory	Excitatory	1505.448535	418.1590299999998
d7ec9919-28cb-4fca-bc04-19af6231f0bc	Excitatory	Excitatory	Inhibitory	Excitatory	Excitatory	Inhibitory	Inhibitory	Excitatory	Excitatory	Excitatory	1504.810733	539.2144510000003
4a45277e-1b3e-4fcf-948f-d57352d29f27	Microglia	Microglia	Microglia	Microglia	Microglia	Mature OD	Microglia	unassigned	Microglia	Microglia	1495.6164800000001	404.2082230000001
42ad34fb-90f7-476c-a7d4-da93ef7c6829	Inhibitory	Inhibitory	Inhibitory	Excitatory	Excitatory	Inhibitory	Inhibitory	unassigned	Excitatory	Excitatory	1491.6583560000001	444.257791
19961000-0644-45e5-b15b-4bd87a6f0fb0	Mature OD	Mature OD	Mature OD	Mature OD	Excitatory	Excitatory	Mature OD	Mature OD	Mature OD	Excitatory	1489.26304	434.6218080000003
d7678776-e520-44cb-ba54-185a1810473d	Endothelial	Endothelial	Mature OD	Endothelial	Endothelial	Endothelial	Endothelial	unassigned	Endothelial	Endothelial	1487.650042	573.7503059999999
99cb384d-013a-41e6-8831-e2e3f939458e	Inhibitory	Inhibitory	Inhibitory	Inhibitory	Inhibitory	Excitatory	Inhibitory	Inhibitory	Inhibitory	Inhibitory	1470.401799	563.082191
abedab07-b80a-4b89-89a7-e7d2684af6b3	Microglia	Endothelial	Mature OD	Mature OD	Endothelial	Endothelial	Mature OD	Mature OD	Mature OD	Endothelial	1463.7188509999999	539.3210549999999
c0d95ddc-c925-4341-b894-7adf3ad86135	Astrocytes	Astrocytes	Immature OD	Astrocytes	Astrocytes	Inhibitory	Mature OD	unassigned	Astrocytes	Astrocytes	1454.138024	424.9422919999997
6e18aaa8-8966-4f7b-8d70-2955f4431875	Endothelial	Endothelial	Inhibitory	Endothelial	Astrocytes	Endothelial	Endothelial	Endothelial	Endothelial	Endothelial	1447.914195	429.0216839999998
1563fa7b-f9b2-4df2-a192-88dcd1f1253f	Excitatory	Excitatory	Excitatory	Excitatory	Excitatory	Mature OD	Excitatory	unassigned	Excitatory	Excitatory	1432.574771	546.8818160000001
d8eaa94b-0d8a-40fb-98c3-2e4c4b33e745	Microglia	Microglia	Mature OD	Mature OD	Microglia	Mature OD	Mature OD	Mature OD	Mature OD	Mature OD	1420.932615	503.11343199999965
06e13837-e624-4a05-9c6f-868fd0962440	Excitatory	Excitatory	Mature OD	Excitatory	Excitatory	Inhibitory	Inhibitory	unassigned	Excitatory	Inhibitory	1411.464186	433.72007699999995
3ffcb581-65b5-4870-bab3-e3e30b58faec	Mature OD	Mature OD	Mature OD	Mature OD	Ependymal	Inhibitory	Mature OD	Mature OD	Mature OD	Mature OD	1579.1089203	583.53784
096008f9-d20e-48e6-b15e-e0e697304025	Excitatory	Excitatory	Inhibitory	Excitatory	Excitatory	Inhibitory	Inhibitory	Excitatory	Excitatory	Inhibitory	1489.0566370000001	528.837469
0e65c521-5bfa-4abd-8348-06dfbb2efcc5	Mature OD	Mature OD	Mature OD	Mature OD	Mature OD	Immature OD	Mature OD	Mature OD	Mature OD	Mature OD	1465.789634	456.6161259999999
3c0d00d2-b478-494e-aea5-d69db3ed9bac	Excitatory	Excitatory	Inhibitory	Excitatory	Excitatory	Inhibitory	Excitatory	Excitatory	Excitatory	Excitatory	1442.85077	543.5369249999994
b75d8ec5-7951-40a5-9c8f-c8e11ed5fc85	Mature OD	Mature OD	Mature OD	Mature OD	Excitatory	Astrocytes	Mature OD	Mature OD	Mature OD	Mature OD	1426.608178	442.52140899999995
1b1c7f8a-a21d-4829-9c1c-39daecce3ecf	Mature OD	Mature OD	Mature OD	Mature OD	Astrocytes	Immature OD	Mature OD	Mature OD	Mature OD	Mature OD	1423.940668	559.5815779999998
06c4e9c0-bd8e-48a1-9e9e-98aaddb82da1	Mature OD	Mature OD	Mature OD	Mature OD	Mature OD	Inhibitory	Mature OD	Mature OD	Mature OD	Mature OD	1423.478108	409.7402739999998
1cb4a0ab-7b69-474a-bae7-efbd8951ee93	Astrocytes	Astrocytes	Inhibitory	Astrocytes	Astrocytes	Excitatory	Mature OD	unassigned	Astrocytes	Astrocytes	1416.6527290000001	559.622687
ded557a1-f5d5-4c4e-9df6-39080bc39c5c	Inhibitory	Inhibitory	Inhibitory	Inhibitory	Inhibitory	Excitatory	Inhibitory	unassigned	Inhibitory	Inhibitory	1562.0456410000002	506.64653199999975
90facfac-0c1f-4f00-9427-040aacab8858	Astrocytes	Astrocytes	Mature OD	Astrocytes	Astrocytes	Immature OD	Mature OD	unassigned	Astrocytes	Astrocytes	1526.3583130000002	433.5685859999994
05c757ec-88c2-43b6-a3e2-d84e6d7f951d	Endothelial	Endothelial	Mature OD	Endothelial	Endothelial	Inhibitory	Endothelial	unassigned	Endothelial	Endothelial	1507.754933	525.4170429999995
43b58e17-1cba-4033-82a5-d78e7972a3ee	Excitatory	Excitatory	Inhibitory	Excitatory	Excitatory	Inhibitory	Inhibitory	unassigned	Excitatory	Excitatory	1492.75941	543.5859129999999
a53aa9ee-317f-4a75-886f-eae26bffd54a	Mature OD	Mature OD	Mature OD	Mature OD	Mature OD	Excitatory	Mature OD	Mature OD	Mature OD	Mature OD	1444.604096	445.8033790000004
26e6c8f4-a797-43af-9e60-1d82bb3a0517	Mature OD	Mature OD	Mature OD	Mature OD	Mature OD	Inhibitory	Mature OD	Mature OD	Mature OD	Mature OD	1436.348931	525.113163
94709b98-54a1-4524-8227-ee7fc6652704	Mature OD	Mature OD	Mature OD	Mature OD	Astrocytes	Immature OD	Mature OD	Mature OD	Mature OD	Mature OD	1424.332046	455.4563830000002
17f4ded3-d152-4ab6-bbe9-5e9a3eb51cc7	Mature OD	Mature OD	Mature OD	Mature OD	Inhibitory	Inhibitory	Mature OD	Mature OD	Mature OD	Mature OD	1500.504136	563.1951249999997
3f19ea40-8f79-4b3b-a8c4-a72332c83444	Excitatory	Excitatory	Inhibitory	Excitatory	Excitatory	Excitatory	Excitatory	unassigned	Excitatory	Excitatory	1524.9313769999999	406.8323009999999
8179f1c1-c3c2-4a9d-8064-e361a375fc53	Mature OD	Mature OD	Mature OD	Mature OD	Excitatory	Inhibitory	Mature OD	Mature OD	Mature OD	Mature OD	1503.547665	573.4861769999998
1febc870-ffbf-45b1-aa96-effbeeccd49a	Excitatory	Excitatory	Inhibitory	Excitatory	Excitatory	Inhibitory	Inhibitory	Inhibitory	Excitatory	Inhibitory	1476.669489	463.36059199999954
e7370e08-84a2-4189-a9b2-f7de3ec9264b	Mature OD	Mature OD	Mature OD	Mature OD	Mature OD	Inhibitory	Mature OD	Mature OD	Mature OD	Mature OD	1432.309118	574.5012290000004
45a6aae8-4124-4085-b004-edd9497d3e30	Endothelial	Endothelial	Inhibitory	Endothelial	Excitatory	unassigned	Inhibitory	unassigned	Endothelial	Endothelial	1549.7644768	574.6951509999999
c6952d96-a24a-4b00-b601-6d3d1fdd48d2	Excitatory	Excitatory	Inhibitory	Excitatory	Excitatory	Inhibitory	Inhibitory	Excitatory	Excitatory	Excitatory	1586.542335	760.0435559999996
a8324e5d-7b86-48d8-a84a-2e7539b21e42	Inhibitory	Excitatory	Inhibitory	Excitatory	Excitatory	Excitatory	Inhibitory	unassigned	Excitatory	Excitatory	1586.5542387	641.3124129999997
5c0d5e1a-7f80-4aea-8b19-5bf255665605	Inhibitory	Inhibitory	Inhibitory	Inhibitory	Inhibitory	unassigned	Inhibitory	Inhibitory	Inhibitory	Inhibitory	1576.0728786	701.7307989999999
6aab23a1-6440-4298-a436-05be0e934345	Endothelial	Endothelial	Endothelial	Endothelial	Endothelial	Astrocytes	Endothelial	unassigned	Endothelial	Endothelial	1574.158609	657.6486620000001
b0c47d49-e221-4d80-9cd2-bfa596385d69	Inhibitory	Inhibitory	Inhibitory	Inhibitory	Excitatory	unassigned	Inhibitory	unassigned	Inhibitory	Inhibitory	1573.5910635999999	624.5100400000001
40744eb0-b7d5-4114-a705-323568d56487	Excitatory	Excitatory	Excitatory	Excitatory	Excitatory	Excitatory	Excitatory	Excitatory	Excitatory	Excitatory	1566.5495152	783.4933940000001
7b6a9734-610f-4753-ab27-24d04ddfdac2	Inhibitory	Inhibitory	Inhibitory	Inhibitory	Excitatory	Immature OD	Inhibitory	unassigned	Excitatory	Inhibitory	1566.6041011	720.155773
a51ca163-bd9d-4ee0-b82c-bb687ad17a2a	Excitatory	Excitatory	Inhibitory	Excitatory	Excitatory	Inhibitory	Inhibitory	Excitatory	Excitatory	Excitatory	1562.0867733	748.4896249999997
f0bf7598-8105-4d7b-b343-6a244a605a68	Inhibitory	Inhibitory	Inhibitory	Inhibitory	Excitatory	Inhibitory	Inhibitory	unassigned	Inhibitory	Inhibitory	1561.0034231	622.395563
cb16df8c-2ed0-41cc-a1e2-b1be648fc83e	Endothelial	Endothelial	Endothelial	Endothelial	Endothelial	Astrocytes	Endothelial	Endothelial	Endothelial	Endothelial	1556.1063996000003	769.4458279999999
a068a897-3e7d-427d-bb1e-6a275786fe20	Immature OD	Immature OD	Immature OD	Immature OD	Immature OD	Immature OD	Immature OD	unassigned	Immature OD	Immature OD	1550.6553008	735.2644019999998
9a055497-a584-41ef-b806-c939de75f407	Inhibitory	Inhibitory	Inhibitory	Inhibitory	Excitatory	unassigned	Inhibitory	unassigned	Inhibitory	Inhibitory	1542.71385	784.7468989999998
28362d6e-3f17-432f-a88b-5d7296bf7fdb	Inhibitory	Inhibitory	Inhibitory	Excitatory	Excitatory	Inhibitory	Inhibitory	Inhibitory	Excitatory	Excitatory	1538.606365	638.6209010000002
a23cda81-9c19-4ba3-9a54-aef50ae1e2a4	Microglia	Microglia	Microglia	Microglia	Microglia	Astrocytes	Microglia	unassigned	Microglia	Microglia	1532.5266271	626.062191
d654f69f-2b3c-4944-9d6d-92777c661d4a	Inhibitory	Inhibitory	Inhibitory	Inhibitory	Excitatory	unassigned	Inhibitory	unassigned	Excitatory	Inhibitory	1532.530099	761.9002909999999
68edb111-03e8-43ca-b76e-eee47b2bd2e6	Mature OD	Inhibitory	Mature OD	Mature OD	Excitatory	Inhibitory	Inhibitory	unassigned	Mature OD	Inhibitory	1523.7524819999999	785.7757139999994
ba061d28-d024-45e4-86ce-2ff0283924b9	Inhibitory	Inhibitory	Inhibitory	Inhibitory	Excitatory	Astrocytes	Inhibitory	Inhibitory	Excitatory	Inhibitory	1525.974856	696.1597729999999
d085088b-1aea-436b-81fb-9eb644bae1e6	Inhibitory	Inhibitory	Inhibitory	Inhibitory	Excitatory	Inhibitory	Inhibitory	unassigned	Excitatory	Inhibitory	1513.049769	721.5045959999998
da32f833-f3ba-46a4-9d60-39d726e55d67	Astrocytes	Astrocytes	Mature OD	Astrocytes	Astrocytes	Inhibitory	Mature OD	unassigned	Astrocytes	Astrocytes	1511.2820590000001	740.8892089999999
fbd8f852-664c-4119-b97e-d397c538c891	Excitatory	Excitatory	Inhibitory	Excitatory	Excitatory	Inhibitory	Excitatory	unassigned	Excitatory	Excitatory	1502.31508	616.131687
6ed28891-9f66-4256-962a-1515249e9c02	Inhibitory	Inhibitory	Inhibitory	Inhibitory	Excitatory	Inhibitory	Inhibitory	unassigned	Excitatory	Inhibitory	1506.7657609999999	679.4789739999997
efd056a9-ea20-4b30-83c0-05fce68bd276	Endothelial	Endothelial	Inhibitory	Endothelial	Endothelial	Inhibitory	Endothelial	Endothelial	Endothelial	Endothelial	1493.656316	744.9298330000001
89723706-bbec-4c50-9924-3b157995a905	Inhibitory	Inhibitory	Inhibitory	Inhibitory	Inhibitory	Excitatory	Inhibitory	Inhibitory	Inhibitory	Inhibitory	1490.3603540000001	766.9132290000002
04924e51-9928-4b27-9737-98fafd89ede7	Inhibitory	Inhibitory	Inhibitory	Inhibitory	Excitatory	Excitatory	Inhibitory	unassigned	Inhibitory	Inhibitory	1490.02054	706.0144499999997
3987f588-fade-4e30-8465-d4a282d0b67e	Endothelial	Endothelial	Inhibitory	Endothelial	Endothelial	Astrocytes	Endothelial	unassigned	Endothelial	Endothelial	1487.758446	758.8903089999999
4d73dbe7-bfa3-432b-9ea9-cac15a7a617e	Endothelial	Mural	Mature OD	Mural	Endothelial	Astrocytes	Endothelial	unassigned	Astrocytes	Endothelial	1486.109189	680.8107339999997
e8893e2f-a187-4797-a32e-deaf661483c8	Inhibitory	Inhibitory	Inhibitory	Inhibitory	Inhibitory	Inhibitory	Inhibitory	unassigned	Inhibitory	Inhibitory	1476.379584	712.9021940000002
b95c76c0-ed72-4533-9329-dc7fb4877df3	Astrocytes	Astrocytes	Immature OD	Astrocytes	Astrocytes	Excitatory	Astrocytes	unassigned	Astrocytes	Astrocytes	1468.474176	686.1891729999998
998faf73-3afa-4c73-a4c6-1a43c5c8cec9	Inhibitory	Inhibitory	Inhibitory	Inhibitory	Inhibitory	Excitatory	Inhibitory	Inhibitory	Inhibitory	Inhibitory	1467.730115	716.2878929999997
e18cf44d-20a3-4d17-b6bb-6afec2e9b5a7	Inhibitory	Inhibitory	Inhibitory	Inhibitory	Inhibitory	unassigned	Inhibitory	Inhibitory	Inhibitory	Inhibitory	1443.386397	722.5028029999999
42e1d73c-0b84-4af9-ac55-13d11fb6e375	Inhibitory	Inhibitory	Inhibitory	Inhibitory	Inhibitory	Inhibitory	Inhibitory	Inhibitory	Inhibitory	Inhibitory	1448.462806	761.9331729999999
a153ae04-67ec-4c0a-ab96-aac905b4f7f8	Microglia	Mature OD	Mature OD	Mature OD	Mature OD	Excitatory	Mature OD	Mature OD	Mature OD	Mature OD	1447.5008679999999	630.823183
457f27e9-8719-4715-aa06-35f63bacd20a	Inhibitory	Inhibitory	Inhibitory	Inhibitory	Excitatory	Inhibitory	Inhibitory	unassigned	Excitatory	Inhibitory	1444.903814	773.4657379999999
2bb12e44-b8a8-4383-a9a6-aa6fa8dc8c0c	Excitatory	Excitatory	Inhibitory	Excitatory	Excitatory	Mature OD	Inhibitory	Excitatory	Excitatory	Excitatory	1431.285101	760.7588729999998
7db30889-5729-460d-b8f0-0e12343fc3f8	Astrocytes	Astrocytes	Inhibitory	Astrocytes	Astrocytes	Immature OD	Astrocytes	unassigned	Astrocytes	Astrocytes	1428.4062390000001	726.0834389999995
0194fe41-c616-459f-a1a1-554d9fa13f2c	Inhibitory	Inhibitory	Inhibitory	Inhibitory	Excitatory	Immature OD	Inhibitory	Inhibitory	Inhibitory	Inhibitory	1420.603492	702.6859519999998
742b714f-09a6-4460-88ce-d6ba59c65152	Excitatory	Excitatory	Inhibitory	Excitatory	Excitatory	Astrocytes	Excitatory	Excitatory	Excitatory	Excitatory	1418.9217370000001	711.1201669999996
c8caf97d-7c8e-41fe-b6e8-4f6258a95776	Inhibitory	Inhibitory	Inhibitory	Inhibitory	Excitatory	Inhibitory	Inhibitory	unassigned	Excitatory	Inhibitory	1419.422399	679.5937779999995
8b6a1966-3560-489a-bd75-8ba9fc9a0dee	Inhibitory	Inhibitory	Inhibitory	Inhibitory	Excitatory	Excitatory	Inhibitory	unassigned	Excitatory	Inhibitory	1415.8481279999999	775.6511489999998
74d858d2-39b0-40a9-9177-cf56858a78a2	Inhibitory	Inhibitory	Inhibitory	Inhibitory	Excitatory	Inhibitory	Inhibitory	unassigned	Inhibitory	Inhibitory	1405.4356269999998	746.8787819999998
ac4b332b-7e0d-4a11-8b82-c84d3300e5f1	Endothelial	Mural	Mature OD	Mural	Mural	Mural	Mural	unassigned	Mural	Mural	1559.429303	612.8682389999994
3ea2b2ea-fa2b-48e4-bd75-f2fc43b195e2	Inhibitory	Inhibitory	Inhibitory	Inhibitory	Excitatory	unassigned	Inhibitory	Inhibitory	Inhibitory	Inhibitory	1536.5170226999999	613.7021179999997
3840df8a-0359-4bc5-8b9e-24920eeb0485	Inhibitory	Inhibitory	Inhibitory	Inhibitory	Excitatory	Astrocytes	Inhibitory	Inhibitory	Inhibitory	Inhibitory	1518.887921	625.0946319999994
659175ae-d856-435f-8e9c-1ad61487dc5f	Inhibitory	Inhibitory	Inhibitory	Excitatory	Excitatory	unassigned	Inhibitory	unassigned	Inhibitory	Inhibitory	1577.7316405	665.2474239999997
db730856-88da-4439-b77d-a8422338630b	Inhibitory	Inhibitory	Inhibitory	Inhibitory	Inhibitory	Excitatory	Inhibitory	Inhibitory	Inhibitory	Inhibitory	1567.478854	645.1051970000003
87089b05-57db-4ea0-a2fe-8fb6c3e8a84f	Inhibitory	Inhibitory	Mature OD	Inhibitory	Excitatory	Excitatory	Inhibitory	unassigned	Excitatory	Inhibitory	1557.3023419	677.4734679999997
7637d672-5791-429e-8e2b-2a61ff345cdf	Endothelial	Endothelial	Endothelial	Endothelial	Endothelial	Immature OD	Endothelial	Endothelial	Endothelial	Endothelial	1548.0516954	662.0761359999997
f5d1620e-6246-42c6-9398-02fab127c5f7	Inhibitory	Inhibitory	Inhibitory	Inhibitory	Inhibitory	Inhibitory	Inhibitory	Inhibitory	Inhibitory	Inhibitory	1435.577403	686.5489709999997
c7065583-88a1-45ed-9ed6-c32635c34808	Immature OD	Immature OD	Mature OD	Immature OD	Excitatory	Mural	Inhibitory	unassigned	Immature OD	Inhibitory	1428.351783	784.2201019999998
61ec5e73-5e7c-48c3-bf94-1aa823a58c93	Inhibitory	Inhibitory	Inhibitory	Inhibitory	Inhibitory	Mural	Inhibitory	Inhibitory	Inhibitory	Inhibitory	1550.3646354	641.9124540000003
a3aabfc1-d7cd-4803-8256-b46a236422a3	Astrocytes	Astrocytes	Mature OD	Astrocytes	Astrocytes	Inhibitory	Mature OD	unassigned	Astrocytes	Astrocytes	1530.766102	676.2385290000002
f109e287-c22e-41ef-8017-184ad7bf21a7	Astrocytes	Astrocytes	Mature OD	Ependymal	Astrocytes	Inhibitory	Astrocytes	unassigned	Astrocytes	Astrocytes	1513.471825	698.5428510000002
71cb9f12-28a2-4ebf-9d0e-648ef7f147c0	Mature OD	Mature OD	Mature OD	Mature OD	Astrocytes	Inhibitory	Mature OD	Mature OD	Mature OD	Mature OD	1481.16715	623.8452809999999
90157413-ad6e-4549-a344-24c7365de400	Inhibitory	Inhibitory	Inhibitory	Inhibitory	Excitatory	Inhibitory	Inhibitory	unassigned	Inhibitory	Inhibitory	1440.7706540000001	764.4620790000004
800b3824-132b-41a9-80f7-6116130a2011	Mature OD	Mature OD	Mature OD	Mature OD	Mature OD	Inhibitory	Mature OD	Mature OD	Mature OD	Mature OD	1432.2200269999998	616.435806
e36c25a3-e055-421c-930a-1331010444de	Mature OD	Mature OD	Mature OD	Mature OD	Ependymal	Mural	Mature OD	Mature OD	Mature OD	Mature OD	1410.138916	618.3013569999994
63129072-ee90-43b7-9953-91e41cb87b77	Astrocytes	Astrocytes	Astrocytes	Ependymal	Astrocytes	Inhibitory	Astrocytes	unassigned	Astrocytes	Astrocytes	1496.020638	714.0418879999997
a5145fc1-e536-4e04-97b2-4f8b3a5b01ba	Immature OD	Immature OD	Immature OD	Immature OD	Inhibitory	Endothelial	Inhibitory	Inhibitory	Immature OD	Immature OD	1588.5859722	880.3589400000001
30829b5a-b668-4a3c-8b48-d2c69f868071	Inhibitory	Inhibitory	Inhibitory	Inhibitory	Excitatory	Inhibitory	Inhibitory	Inhibitory	Inhibitory	Inhibitory	1581.6553901000002	821.9518779999999
a914ccc3-0097-4597-92ce-0b861bb63ef8	Inhibitory	Inhibitory	Inhibitory	Inhibitory	Excitatory	Inhibitory	Inhibitory	unassigned	Excitatory	Inhibitory	1581.9583409	895.8395519999999
4dddbbc0-f763-477d-8988-035b8d1dffe4	Inhibitory	Inhibitory	Inhibitory	Excitatory	Excitatory	Endothelial	Inhibitory	unassigned	Inhibitory	Inhibitory	1575.441132	981.4500729999995
9dd5fffa-3aea-4889-acd0-bd69f6eb9f1c	Inhibitory	Astrocytes	Inhibitory	Astrocytes	Excitatory	Endothelial	Inhibitory	unassigned	Astrocytes	Endothelial	1571.9092121	856.7308059999996
848616d3-aed2-4311-8f94-b50b463805a2	Inhibitory	Inhibitory	Mature OD	Excitatory	Excitatory	Inhibitory	Inhibitory	unassigned	Excitatory	Inhibitory	1569.3307162	935.2108220000005
493b1651-5ed5-48f9-9261-ed12792ed6e5	Mature OD	Mature OD	Mature OD	Mature OD	Mature OD	Mature OD	Mature OD	Mature OD	Mature OD	Mature OD	1567.2666563999999	816.3754089999998
6cb40763-6959-4eb3-8101-af3ee9c100dd	Mature OD	Mature OD	Mature OD	Mature OD	Astrocytes	Astrocytes	Mature OD	Mature OD	Mature OD	Mature OD	1566.2495287000002	899.0987459999997
55bb79e1-51f4-4f50-9fe2-14c04bad2cd9	Endothelial	Endothelial	Inhibitory	Endothelial	Endothelial	Inhibitory	Endothelial	unassigned	Endothelial	Endothelial	1557.1672684	879.1633580000002
9a129ff7-0ec7-47d4-9ab0-7f9d8bda9cdf	Inhibitory	Inhibitory	Inhibitory	Inhibitory	Inhibitory	unassigned	Inhibitory	unassigned	Inhibitory	Inhibitory	1551.9756017999998	891.4141769999997
89ca5f9d-7389-40a0-a1df-31d1daa7cc3e	Immature OD	Immature OD	Immature OD	Immature OD	Astrocytes	Inhibitory	Immature OD	unassigned	Immature OD	Immature OD	1540.5268787	862.8921989999999
319a09bb-3620-47bd-8d46-b0631ed4b10d	Inhibitory	Inhibitory	Inhibitory	Inhibitory	Excitatory	Inhibitory	Inhibitory	unassigned	Inhibitory	Inhibitory	1540.535127	874.8340989999997
d2008ad2-231c-408b-9304-70313cbe76f4	Excitatory	Inhibitory	Inhibitory	Excitatory	Excitatory	Astrocytes	Inhibitory	unassigned	Excitatory	Excitatory	1540.1840093	911.6543249999995
a4339d3a-597c-4cae-a768-d990670e4269	Inhibitory	Inhibitory	Inhibitory	Inhibitory	Inhibitory	Excitatory	Inhibitory	unassigned	Inhibitory	Inhibitory	1538.0110955	935.8605379999995
b1182fa6-3f4c-42ff-90dc-ddd35427d2b7	Inhibitory	Inhibitory	Inhibitory	Inhibitory	Inhibitory	Inhibitory	Inhibitory	Inhibitory	Inhibitory	Inhibitory	1527.1155088	846.1028489999999
78c46723-4f4c-47fb-b1b8-2eb4292f1703	Mature OD	Mature OD	Mature OD	Mature OD	Mature OD	Endothelial	Mature OD	Mature OD	Mature OD	Mature OD	1517.553485	900.3061120000002
4a78e404-ca03-4d39-9eaa-b8bd6a2f5808	Inhibitory	Inhibitory	Inhibitory	Inhibitory	Excitatory	Excitatory	Inhibitory	Inhibitory	Inhibitory	Inhibitory	1516.3044810000001	960.5807639999998
f916959a-b989-41ed-a356-645f5093d0d2	Inhibitory	Inhibitory	Inhibitory	Inhibitory	Excitatory	Inhibitory	Inhibitory	unassigned	Inhibitory	Inhibitory	1515.785769	884.5783529999999
b5d913a6-6a12-4dca-8ae7-55727514ff09	Inhibitory	Inhibitory	Inhibitory	Inhibitory	Inhibitory	Inhibitory	Inhibitory	Inhibitory	Inhibitory	Inhibitory	1505.199921	940.3776469999998
b9e908dc-9f99-44bc-a4d9-a4ec689864b1	Inhibitory	Inhibitory	Inhibitory	Inhibitory	Excitatory	Astrocytes	Inhibitory	Excitatory	Inhibitory	Inhibitory	1482.857265	855.5392379999998
16ae1dd9-cb6d-4c76-8860-45aaf5c40853	Inhibitory	Inhibitory	Inhibitory	Inhibitory	Excitatory	Excitatory	Inhibitory	unassigned	Inhibitory	Inhibitory	1480.152668	827.7893690000001
696a3008-39a4-4e71-b9fd-6ea8024666e5	Inhibitory	Inhibitory	Inhibitory	Inhibitory	Excitatory	Excitatory	Inhibitory	Inhibitory	Inhibitory	Inhibitory	1475.337689	887.5735959999997
a65af0d1-3f54-4b27-ab63-f89b486708c7	Inhibitory	Inhibitory	Inhibitory	Inhibitory	Excitatory	Endothelial	Inhibitory	unassigned	Inhibitory	Inhibitory	1455.671763	862.3358389999994
f7f7777a-2a04-4a26-81ed-3700b40a6070	Inhibitory	Inhibitory	Inhibitory	Inhibitory	Excitatory	Excitatory	Inhibitory	Inhibitory	Inhibitory	Inhibitory	1448.221523	991.1725029999993
97e3e31e-d0fb-4495-bff0-896c60d5d878	Inhibitory	Inhibitory	Inhibitory	Inhibitory	Excitatory	Excitatory	Inhibitory	unassigned	Inhibitory	Inhibitory	1446.286924	874.1168659999998
ea8b5753-1cf1-4a12-8001-f247ea281ad6	Inhibitory	Inhibitory	Inhibitory	Inhibitory	Inhibitory	Inhibitory	Inhibitory	unassigned	Inhibitory	Inhibitory	1438.769818	837.476944
3ff83fc8-f0b7-4f60-a90e-f2cbebf6db2d	Inhibitory	Inhibitory	Inhibitory	Inhibitory	Excitatory	Endothelial	Inhibitory	unassigned	Inhibitory	Inhibitory	1436.423205	889.3356609999996
b3fb1371-0a9a-4230-9d97-52cdb6c6f408	Excitatory	Excitatory	Inhibitory	Excitatory	Excitatory	Excitatory	Inhibitory	Excitatory	Excitatory	Excitatory	1433.270844	975.9114869999999
88669a3e-a6a7-488d-8b2b-54ed3110ea57	Mature OD	Mature OD	Mature OD	Mature OD	Astrocytes	Inhibitory	Mature OD	Mature OD	Mature OD	Mature OD	1432.408097	812.2325609999994
5d2ecd8a-56a3-4c88-8d27-2394b1fd99bf	Mature OD	Mature OD	Mature OD	Mature OD	Mature OD	Excitatory	Mature OD	Mature OD	Mature OD	Mature OD	1425.634031	894.8121139999994
c1f02dcb-6abd-4e99-bc29-423dc573d13a	Inhibitory	Inhibitory	Inhibitory	Inhibitory	Excitatory	Inhibitory	Inhibitory	Inhibitory	Excitatory	Inhibitory	1425.593232	938.6644840000004
ab8fc7bd-78ab-4cd0-bdfb-6b2f134b6639	Inhibitory	Inhibitory	Inhibitory	Inhibitory	Excitatory	Excitatory	Inhibitory	unassigned	Inhibitory	Inhibitory	1421.151097	874.0368529999996
42a2de68-c4d0-425f-8010-73d6b727f693	Inhibitory	Inhibitory	Inhibitory	Inhibitory	Inhibitory	Inhibitory	Inhibitory	unassigned	Inhibitory	Inhibitory	1418.1177300000002	841.445788
4aeaea8f-5d03-4bdc-94aa-68bd684f607d	Inhibitory	Inhibitory	Inhibitory	Inhibitory	Excitatory	Inhibitory	Inhibitory	unassigned	Mature OD	Inhibitory	1420.099144	890.582566
f610e56e-11f5-4413-bf66-176e53b73a2a	Astrocytes	Astrocytes	Inhibitory	Ependymal	Astrocytes	Astrocytes	Mature OD	unassigned	Astrocytes	Astrocytes	1417.8879279999999	983.7897040000003
c7178dde-b0d5-4583-bc41-1be6e468e216	Inhibitory	Inhibitory	Inhibitory	Inhibitory	Excitatory	Excitatory	Inhibitory	unassigned	Excitatory	Inhibitory	1420.149285	825.6113529999998
336c12d7-71c8-42df-af09-2a3a172c6cda	Immature OD	Immature OD	Inhibitory	Immature OD	Excitatory	Inhibitory	Inhibitory	unassigned	Immature OD	Inhibitory	1405.8599370000002	945.7565049999998
48a3f8fa-7846-4ee5-b837-7488e16aa809	Astrocytes	Astrocytes	Astrocytes	Astrocytes	Astrocytes	Mature OD	Astrocytes	unassigned	Astrocytes	Astrocytes	1404.441575	827.5030229999998
b023adcc-0db2-40ef-aff8-79e44429abd4	Inhibitory	Inhibitory	Inhibitory	Excitatory	Inhibitory	Astrocytes	Inhibitory	Inhibitory	Inhibitory	Inhibitory	1401.414092	951.3018429999997
7683e498-1a1a-40d4-beac-2f12983f4e57	Mature OD	Mature OD	Mature OD	Mature OD	Mature OD	Inhibitory	Mature OD	Mature OD	Mature OD	Mature OD	1584.7320623	966.8121080000005
a2996fa5-f49d-4ee4-b956-9ed6513f1b9c	Inhibitory	Inhibitory	Inhibitory	Excitatory	Excitatory	Mature OD	Inhibitory	Inhibitory	Inhibitory	Inhibitory	1544.2902315	818.225179
dbf320f8-dff8-4a53-accb-972cba1eb7e3	Inhibitory	Inhibitory	Inhibitory	Inhibitory	Excitatory	Inhibitory	Inhibitory	unassigned	Inhibitory	Inhibitory	1530.9992571	927.0654030000001
f6f1fb84-5ac1-40e7-929e-f0695c5f03b1	Inhibitory	Inhibitory	Inhibitory	Inhibitory	Excitatory	unassigned	Inhibitory	unassigned	Inhibitory	Inhibitory	1525.3159249999999	888.2187089999998
76acecd7-98b7-43d8-ab1f-fb73a8b41553	Inhibitory	Inhibitory	Inhibitory	Inhibitory	Excitatory	Excitatory	Inhibitory	unassigned	Excitatory	Inhibitory	1511.2135269999999	815.7314379999998
fe183227-71f1-4551-8940-92dab9c00fec	Microglia	Microglia	Microglia	Microglia	Microglia	Mature OD	Microglia	unassigned	Microglia	Microglia	1495.030384	864.1033109999994
6be452a2-e779-4902-af6c-5fef12af178f	Excitatory	Excitatory	Inhibitory	Excitatory	Excitatory	Excitatory	Inhibitory	Excitatory	Excitatory	Excitatory	1493.477528	983.8894660000001
f65372f3-2ec2-413e-bce7-f12df826f86b	Astrocytes	Astrocytes	Mature OD	Astrocytes	Astrocytes	Inhibitory	Mature OD	unassigned	Astrocytes	Astrocytes	1472.007016	980.4208530000001
2e190f40-6ff9-423f-8145-590ada722366	Microglia	Microglia	Microglia	Microglia	Excitatory	Mature OD	Microglia	unassigned	Microglia	Microglia	1457.125946	963.6089879999995
cd47922c-da4c-4a26-86b7-a28b9b0fdc1a	Inhibitory	Inhibitory	Inhibitory	Inhibitory	Excitatory	Inhibitory	Inhibitory	unassigned	Inhibitory	Inhibitory	1453.432567	929.9544069999997
4b0f62ee-d15b-4b64-95a5-01bd6a016ca9	Inhibitory	Inhibitory	Inhibitory	Inhibitory	Inhibitory	unassigned	Inhibitory	unassigned	Inhibitory	Inhibitory	1432.454757	908.5987339999997
f7bdb540-4c5d-47e2-bbe2-449c29af0f04	Excitatory	Excitatory	Inhibitory	Excitatory	Excitatory	Inhibitory	Excitatory	Excitatory	Excitatory	Excitatory	1500.624612	909.4619589999998
882a0498-0f4e-4ef6-bdfd-c7798130bc19	Inhibitory	Inhibitory	Inhibitory	Inhibitory	Inhibitory	Astrocytes	Inhibitory	unassigned	Inhibitory	Inhibitory	1446.4286929999998	830.4631459999996
5aaf4636-8e1f-4527-ac0e-391f748b51ff	Inhibitory	Inhibitory	Inhibitory	Inhibitory	Excitatory	Excitatory	Inhibitory	unassigned	Astrocytes	Inhibitory	1482.037125	921.301402
fd7b783b-31ba-49e6-9f02-dd3b50eb4145	Inhibitory	Inhibitory	Inhibitory	Inhibitory	Excitatory	Inhibitory	Inhibitory	unassigned	Inhibitory	Inhibitory	1458.379044	890.5293739999997
e9a2307f-a1a4-4cfa-8e14-a1324b4ffa01	Inhibitory	Inhibitory	Inhibitory	Inhibitory	Excitatory	Astrocytes	Inhibitory	unassigned	Inhibitory	Inhibitory	1405.009054	850.692802
12ade77c-6358-47db-9bdf-ef9fb5540c05	Astrocytes	Astrocytes	Mature OD	Astrocytes	Astrocytes	Immature OD	Mature OD	unassigned	Astrocytes	Astrocytes	1573.1037203	906.2715549999998
9088243f-d0ad-42a2-8e81-ac285e4f4663	Inhibitory	Inhibitory	Inhibitory	Excitatory	Excitatory	Inhibitory	Inhibitory	unassigned	Excitatory	Inhibitory	1559.043199	868.114059
674152fa-7224-4fed-a4a4-7231908cdbd9	Endothelial	Endothelial	Mural	Mural	Mural	Inhibitory	Endothelial	unassigned	Endothelial	Endothelial	1531.1985555	976.9140549999997
8797836f-8334-4511-a77d-2269045a304c	Inhibitory	Inhibitory	Inhibitory	Inhibitory	Inhibitory	Inhibitory	Inhibitory	unassigned	Inhibitory	Inhibitory	1508.861696	989.0536849999994
02bdec73-3614-4372-a128-874526f32d60	Inhibitory	Inhibitory	Inhibitory	Inhibitory	Excitatory	Excitatory	Inhibitory	unassigned	Inhibitory	Inhibitory	1463.76763	893.5151299999998
07c5ae8d-9845-4c1b-b4c9-66f650259589	Inhibitory	Inhibitory	Inhibitory	Inhibitory	Excitatory	Inhibitory	Inhibitory	unassigned	Mural	Inhibitory	1451.550385	980.1742109999991
6c5181df-c9fd-4c0d-91b5-b488b192b536	Inhibitory	Inhibitory	Inhibitory	Inhibitory	Excitatory	Inhibitory	Inhibitory	unassigned	Inhibitory	Inhibitory	1445.642593	812.1879519999998
1768429c-fc46-407d-95c6-98f05126652b	Inhibitory	Inhibitory	Inhibitory	Inhibitory	Inhibitory	Inhibitory	Inhibitory	unassigned	Inhibitory	Inhibitory	1413.369057	872.0288379999997
ff1fd32d-6ea5-4a96-ae67-86d811409dd8	Microglia	Microglia	Microglia	Microglia	Inhibitory	Mature OD	Microglia	unassigned	Microglia	Microglia	1592.8334674	1129.0160579999997
a9629fde-91d2-44ec-a4ca-d96468cd8973	Inhibitory	Inhibitory	Inhibitory	Inhibitory	Excitatory	Microglia	Inhibitory	unassigned	Inhibitory	Inhibitory	1587.4559021999999	1126.6434800000002
bd69b3d3-503c-43a5-90a7-84daecc27882	Endothelial	Endothelial	Endothelial	Endothelial	Endothelial	Astrocytes	Endothelial	Endothelial	Endothelial	Endothelial	1581.1116835	1121.067923
a82bae3a-40da-4a47-9810-9cbe97d82021	Inhibitory	Inhibitory	Inhibitory	Inhibitory	Excitatory	unassigned	Inhibitory	Inhibitory	Excitatory	Inhibitory	1573.4679118	1066.656566
330c2c99-597c-4d8a-999f-7fba2fd66a18	Inhibitory	Inhibitory	Inhibitory	Excitatory	Excitatory	Inhibitory	Inhibitory	unassigned	Excitatory	Inhibitory	1572.6287395999998	1014.6998900000003
d829b3e8-df85-4ab5-9958-e0f96bebe227	Inhibitory	Inhibitory	Mature OD	Inhibitory	Inhibitory	Excitatory	Inhibitory	unassigned	Inhibitory	Inhibitory	1569.0917909	1163.8332619999996
77104d85-09a1-4df8-b402-5e8cc73c1c9d	Inhibitory	Inhibitory	Inhibitory	Inhibitory	Excitatory	Excitatory	Inhibitory	unassigned	Inhibitory	Inhibitory	1562.8495329	1022.0873479999996
abf5ee76-d76d-423b-ae5e-1bc047d1ad74	Inhibitory	Inhibitory	Inhibitory	Inhibitory	Excitatory	Inhibitory	Inhibitory	unassigned	Inhibitory	Inhibitory	1553.6013502	1108.6811220000004
d3fc6626-bcdb-4a6a-8ec3-c2c0ade2d2e1	Endothelial	Astrocytes	Mature OD	Astrocytes	Ependymal	Mature OD	Endothelial	unassigned	Endothelial	Astrocytes	1552.0304108	1164.161904
77183362-192f-4ef4-9ac9-6b137eb014ba	Inhibitory	Inhibitory	Inhibitory	Inhibitory	Excitatory	Inhibitory	Inhibitory	unassigned	Inhibitory	Inhibitory	1543.9051928	1082.0611199999998
4950fe2d-d1f0-4e09-a7ec-943a0895bcaa	Inhibitory	Inhibitory	Inhibitory	Astrocytes	Excitatory	Inhibitory	Inhibitory	unassigned	Excitatory	Inhibitory	1543.1197072	1145.69288
a796ad2e-40d7-45a2-9d4b-1ed7aea7c681	Inhibitory	Inhibitory	Inhibitory	Inhibitory	Excitatory	Inhibitory	Inhibitory	Inhibitory	Inhibitory	Inhibitory	1535.1067965	1103.0906
249924eb-5e55-452c-acaa-5f4fef36d3e0	Endothelial	Endothelial	Mature OD	Mural	Endothelial	Endothelial	Endothelial	unassigned	Endothelial	Endothelial	1520.228803	1120.212951
158d1efb-687d-478c-a332-75c838abdc37	Inhibitory	Inhibitory	Inhibitory	Inhibitory	Excitatory	Inhibitory	Inhibitory	unassigned	Inhibitory	Inhibitory	1508.7043640000002	1130.8633290000002
fca6dc0e-41f9-4f28-97cb-c034c7191429	Mature OD	Mature OD	Mature OD	Mature OD	Astrocytes	Inhibitory	Mature OD	Mature OD	Mature OD	Mature OD	1506.6594380000001	1152.3310349999997
6160e26f-655a-4480-b134-29fec13c990a	Excitatory	Inhibitory	Inhibitory	Excitatory	Excitatory	Immature OD	Inhibitory	unassigned	Excitatory	Inhibitory	1501.411818	1088.2940839999997
e095e0e1-e24a-4a07-a94f-50f5a830fe6a	Inhibitory	Inhibitory	Inhibitory	Inhibitory	Inhibitory	Inhibitory	Inhibitory	unassigned	Inhibitory	Inhibitory	1498.019064	1005.9369949999996
a1c30cf6-b792-44fc-a582-034e11feda09	Inhibitory	Inhibitory	Inhibitory	Inhibitory	Inhibitory	Excitatory	Inhibitory	unassigned	Inhibitory	Inhibitory	1498.087742	1060.5225599999999
7e57f5f2-0530-4dcc-a7cc-0ff9637779d0	Inhibitory	Inhibitory	Inhibitory	Inhibitory	Excitatory	Inhibitory	Inhibitory	unassigned	Inhibitory	Inhibitory	1489.824384	1043.0093549999997
0a191cf0-4b7b-470e-95dd-ec798272bd28	Astrocytes	Astrocytes	Immature OD	Astrocytes	Astrocytes	Inhibitory	Mature OD	unassigned	Astrocytes	Astrocytes	1491.669085	1178.056553
8dc6b47a-bea2-4795-aa05-dbd8214f6a43	Inhibitory	Inhibitory	Inhibitory	Inhibitory	Excitatory	Astrocytes	Inhibitory	Inhibitory	Inhibitory	Inhibitory	1484.71812	1144.0889970000003
ef32c397-3270-47fc-bc25-3492eda754f2	Endothelial	Endothelial	Inhibitory	Endothelial	Endothelial	Excitatory	Endothelial	Endothelial	Endothelial	Endothelial	1470.61302	1093.8170559999994
766f8bf6-d681-4871-80e7-824bbfe34261	Immature OD	Immature OD	Immature OD	Immature OD	Immature OD	Excitatory	Immature OD	Immature OD	Immature OD	Immature OD	1462.5258589999999	1163.6943849999993
354669b2-8c5f-4512-b50a-7ebf8fc03f14	Inhibitory	Inhibitory	Inhibitory	Excitatory	Excitatory	Astrocytes	Inhibitory	unassigned	Inhibitory	Inhibitory	1461.271391	1128.788486
191926f7-391f-473f-80c6-172ebc907b0e	Inhibitory	Inhibitory	Inhibitory	Inhibitory	Excitatory	Inhibitory	Inhibitory	unassigned	Inhibitory	Inhibitory	1451.363332	1065.7340529999997
24e01a69-4a45-4941-b7ed-03836bbda00b	Inhibitory	Inhibitory	Inhibitory	Inhibitory	Excitatory	Inhibitory	Inhibitory	Inhibitory	Inhibitory	Inhibitory	1450.406888	1020.1524279999999
cb08f425-d944-4854-b75a-eb92c5fd1b1e	Inhibitory	Inhibitory	Inhibitory	Inhibitory	Inhibitory	Inhibitory	Inhibitory	unassigned	Excitatory	Inhibitory	1447.694487	1013.1497299999996
09299bef-5bf4-458a-9cb4-a837f1e95dc0	Astrocytes	Astrocytes	Mature OD	Astrocytes	Astrocytes	Inhibitory	Mature OD	unassigned	Astrocytes	Astrocytes	1439.083551	1165.8347129999997
ed0dd2a7-c6c6-4716-80a2-bf4a0c42a619	Inhibitory	Inhibitory	Inhibitory	Inhibitory	Inhibitory	Inhibitory	Inhibitory	Inhibitory	Inhibitory	Inhibitory	1425.207081	1076.562249
c1d09b50-a36e-45a2-9a38-3d4c180fca42	Inhibitory	Inhibitory	Inhibitory	Inhibitory	Excitatory	Inhibitory	Inhibitory	unassigned	Inhibitory	Inhibitory	1413.382735	1068.5279319999995
a6a686de-c11b-494f-b32b-922d880b171e	Excitatory	Inhibitory	Inhibitory	Inhibitory	Excitatory	Immature OD	Inhibitory	unassigned	Excitatory	Inhibitory	1414.232675	1002.3071139999997
3d23c0b9-1809-4128-befc-a01bfd909094	Inhibitory	Inhibitory	Inhibitory	Inhibitory	Excitatory	Inhibitory	Inhibitory	Inhibitory	Inhibitory	Inhibitory	1410.54905	1032.6584179999995
eb92bd66-edbe-4c27-9e58-56dcddc151c5	Inhibitory	Inhibitory	Inhibitory	Inhibitory	Excitatory	Excitatory	Inhibitory	unassigned	Excitatory	Inhibitory	1406.2608109999999	1093.6004739999994
b637c42a-3f87-4fa4-8a39-c1a7ffa777f5	Inhibitory	Inhibitory	Inhibitory	Inhibitory	Excitatory	Endothelial	Inhibitory	unassigned	Inhibitory	Inhibitory	1583.7848307	1092.7885700000002
811b7526-b48d-488f-a22a-db8f838c33db	Inhibitory	Inhibitory	Inhibitory	Inhibitory	Excitatory	Inhibitory	Inhibitory	unassigned	Inhibitory	Inhibitory	1561.6058697	1109.4790769999995
92953246-f1c2-4abd-92b0-c5b2e05b57d2	Inhibitory	Inhibitory	Inhibitory	Excitatory	Excitatory	unassigned	Inhibitory	unassigned	Excitatory	Inhibitory	1559.4824468000002	1057.436083
82c84314-c680-4b86-8c4d-c742dbbdc6c5	Inhibitory	Inhibitory	Inhibitory	Excitatory	Excitatory	Immature OD	Inhibitory	Inhibitory	Inhibitory	Inhibitory	1527.8617263	1050.5430440000005
0669c38a-8fcd-4e4d-ba70-697067ece3b3	Endothelial	Endothelial	Inhibitory	Endothelial	Endothelial	Excitatory	Endothelial	unassigned	Endothelial	Endothelial	1496.123748	1121.8726489999995
52cc78d4-ee64-4c0d-bf10-79ba8bf998fd	Inhibitory	Inhibitory	Inhibitory	Inhibitory	Excitatory	Inhibitory	Inhibitory	Inhibitory	Inhibitory	Inhibitory	1474.3532710000002	1062.1926349999999
4c903b4f-b183-48ea-a31b-b53389cdd9c4	Inhibitory	Inhibitory	Inhibitory	Inhibitory	Excitatory	Inhibitory	Inhibitory	unassigned	Excitatory	Inhibitory	1471.599567	1137.3216479999996
330c1aab-66f3-4b6c-874e-2665031ac862	Inhibitory	Inhibitory	Inhibitory	Inhibitory	Excitatory	unassigned	Inhibitory	unassigned	Excitatory	Inhibitory	1455.984726	1183.83444
2e030302-8950-48a4-a504-331d5f4aee75	Inhibitory	Inhibitory	Inhibitory	Inhibitory	Excitatory	Immature OD	Inhibitory	unassigned	Inhibitory	Inhibitory	1442.698468	1082.8451489999993
ef373e4c-0bca-4644-9aaf-1a5af70b2a92	Inhibitory	Inhibitory	Inhibitory	Inhibitory	Excitatory	Inhibitory	Inhibitory	unassigned	Excitatory	Inhibitory	1408.589507	1019.3958400000006
cb59a7ef-687d-45c2-97b4-e14ce7df4a52	Endothelial	Endothelial	Inhibitory	Mural	Endothelial	Endothelial	Mural	unassigned	Endothelial	Endothelial	1407.858013	1113.6626579999997
9b01c58f-8ca7-4253-8508-c1a66466de47	Inhibitory	Inhibitory	Inhibitory	Inhibitory	Inhibitory	Mature OD	Inhibitory	Inhibitory	Inhibitory	Inhibitory	1590.1849799000001	1161.7727440000003
94e7f43a-b95d-453a-8e12-e6e8b483d782	Endothelial	Endothelial	Endothelial	Endothelial	Endothelial	Endothelial	Endothelial	Endothelial	Endothelial	Endothelial	1587.6985587000001	1082.3071770000001
2b096b86-9f45-4b5a-aa44-19451967643d	Astrocytes	Astrocytes	Inhibitory	Astrocytes	Astrocytes	Astrocytes	Mature OD	unassigned	Astrocytes	Astrocytes	1587.2664932	1074.4891240000002
cbba744c-d852-4ee7-ac08-c4c75b88749e	Inhibitory	Inhibitory	Inhibitory	Excitatory	Inhibitory	Inhibitory	Inhibitory	unassigned	Inhibitory	Inhibitory	1528.7645453	1075.4222749999994
cb37fb47-ab6e-49ab-bb5c-37fa73bf6df7	Astrocytes	Astrocytes	Astrocytes	Astrocytes	Astrocytes	Inhibitory	Astrocytes	Astrocytes	Astrocytes	Astrocytes	1523.826524	1011.2420830000005
1ac4f565-1e5c-4163-bbf1-3977d90ab52d	Inhibitory	Inhibitory	Inhibitory	Excitatory	Excitatory	Immature OD	Inhibitory	unassigned	Inhibitory	Inhibitory	1484.178873	1102.201203
1b6cf84c-bd92-45f6-a8f5-c976640af612	Inhibitory	Inhibitory	Inhibitory	Inhibitory	Excitatory	Mature OD	Inhibitory	unassigned	Inhibitory	Inhibitory	1461.103369	1076.767808
aca013d8-127b-4858-af5f-403a55595b1b	Microglia	Microglia	Microglia	Microglia	Microglia	Mature OD	Microglia	unassigned	Microglia	Microglia	1436.67121	1044.6681169999997
a5aa0fe7-7333-495b-bdc8-54cfe358af81	Inhibitory	Inhibitory	Inhibitory	Inhibitory	Inhibitory	Excitatory	Inhibitory	Inhibitory	Inhibitory	Inhibitory	1413.7626169999999	1188.0910939999999
bb65420b-b548-45c5-9153-7e55dbdc9478	Inhibitory	Inhibitory	Inhibitory	Excitatory	Excitatory	Endothelial	Inhibitory	unassigned	Excitatory	Inhibitory	1411.347413	1182.6568739999998
40e4e1cf-3fe5-4101-b0c2-e511d336c265	Endothelial	Mural	Mature OD	Microglia	Mural	Mural	Mural	unassigned	Mural	Mural	1461.9557849999999	1002.8354679999998
94bdbb1c-360c-4b20-9ea4-12941f94d9ad	Endothelial	Endothelial	Mature OD	Endothelial	Endothelial	Endothelial	Endothelial	Endothelial	Endothelial	Endothelial	1457.211354	1008.5908199999999
8a7a961a-f1fe-4907-8d72-0987c62d2089	Inhibitory	Inhibitory	Inhibitory	Inhibitory	Inhibitory	Inhibitory	Inhibitory	unassigned	Inhibitory	Inhibitory	1540.0217129	1082.7443179999996
47d30489-9ee4-497b-a083-35fb516ad089	Inhibitory	Inhibitory	Inhibitory	Inhibitory	Excitatory	Excitatory	Inhibitory	unassigned	Excitatory	Inhibitory	1515.401543	1085.1613849999999
adb93773-8279-44f8-85fb-60e3d7f73033	Inhibitory	Inhibitory	Inhibitory	Inhibitory	Inhibitory	Excitatory	Inhibitory	unassigned	Inhibitory	Inhibitory	1491.548061	1001.7142699999999
2c159d60-a06b-4b0e-b81d-9f93015e80df	Inhibitory	Inhibitory	Mature OD	Astrocytes	Inhibitory	Inhibitory	Inhibitory	unassigned	Astrocytes	Inhibitory	1438.781732	1131.9778730000003
f41ef3b7-cdeb-42bb-858f-e019935fd15c	Inhibitory	Excitatory	Inhibitory	Excitatory	Excitatory	Astrocytes	Excitatory	Excitatory	Excitatory	Inhibitory	1437.8922089999999	1138.8775689999998
d6fbb49a-4f28-49e3-bd80-17c2ac56a4b2	Inhibitory	Inhibitory	Inhibitory	Excitatory	Excitatory	Excitatory	Inhibitory	Inhibitory	Inhibitory	Inhibitory	1589.0334306999998	1211.5889229999998
a129f62c-bfd9-4af9-a640-52a9f13f9a3b	Astrocytes	Astrocytes	Astrocytes	Astrocytes	Astrocytes	Excitatory	Mature OD	unassigned	Astrocytes	Astrocytes	1583.2997289	1242.4736550000002
91a0cbb2-8391-45e4-b5ea-223fcf44dc66	Excitatory	Inhibitory	Inhibitory	Excitatory	Excitatory	Inhibitory	Inhibitory	unassigned	Excitatory	Inhibitory	1577.5915682	1287.51888
4c5b5da3-f695-4b2c-a56d-0349ff5b44b9	Inhibitory	Inhibitory	Inhibitory	Inhibitory	Excitatory	Excitatory	Inhibitory	unassigned	Inhibitory	Inhibitory	1577.3512807	1316.0041260000003
b92f5074-6636-43c1-bb68-0818e1eea66c	Inhibitory	Inhibitory	Inhibitory	Excitatory	Excitatory	Inhibitory	Inhibitory	unassigned	Inhibitory	Inhibitory	1569.8543131000001	1222.8432829999997
bef6b47a-52ae-4372-8a07-d19cccc2c0c8	Inhibitory	Inhibitory	Inhibitory	Inhibitory	Excitatory	Inhibitory	Inhibitory	unassigned	Inhibitory	Inhibitory	1565.7545515000002	1324.634219
7341b685-1466-4441-b636-484532009129	Excitatory	Excitatory	Inhibitory	Excitatory	Excitatory	Inhibitory	Inhibitory	unassigned	Excitatory	Excitatory	1564.3650332	1386.3998800000004
233c3f1e-4bb9-4f82-a3d3-95fe2c5aa2d1	Excitatory	Excitatory	Inhibitory	Excitatory	Excitatory	Astrocytes	Excitatory	unassigned	Excitatory	Excitatory	1560.2982524	1316.751253
3b7acf38-d3c9-498e-afee-f4567749ffff	Inhibitory	Inhibitory	Inhibitory	Inhibitory	Excitatory	Inhibitory	Inhibitory	Inhibitory	Inhibitory	Inhibitory	1559.0159153999998	1241.8150220000002
11632f9a-7fe1-4aab-b1a2-cc076c713e44	Inhibitory	Inhibitory	Inhibitory	Inhibitory	Inhibitory	Inhibitory	Inhibitory	Inhibitory	Inhibitory	Inhibitory	1556.49248	1296.344165
a4936cc5-222b-4d6b-aa68-bf33cf3216c4	Inhibitory	Inhibitory	Inhibitory	Inhibitory	Excitatory	Astrocytes	Inhibitory	Inhibitory	Inhibitory	Inhibitory	1553.0851132999999	1219.3544800000004
c05f8ffe-995e-4159-90d2-3eaa71198daa	Inhibitory	Inhibitory	Inhibitory	Excitatory	Excitatory	Excitatory	Inhibitory	unassigned	Excitatory	Inhibitory	1552.8889227	1267.700735
3665d8c5-fefe-4f3f-ab0c-02b8cec29969	Endothelial	Endothelial	Inhibitory	Endothelial	Endothelial	Inhibitory	Endothelial	unassigned	Endothelial	Endothelial	1548.4766712	1335.1137029999995
359fff7d-d6a7-4e8d-8985-e9849e178f78	Inhibitory	Inhibitory	Inhibitory	Excitatory	Excitatory	Inhibitory	Inhibitory	Inhibitory	Excitatory	Inhibitory	1543.9811491	1351.12574
61936529-ec96-4596-a18e-4da2e075d397	Inhibitory	Inhibitory	Inhibitory	Excitatory	Excitatory	Inhibitory	Inhibitory	Inhibitory	Excitatory	Inhibitory	1536.7460328	1371.8658979999996
e34a1952-84ae-4d8c-9363-c42fe5121b99	Inhibitory	Inhibitory	Inhibitory	Inhibitory	Excitatory	Inhibitory	Inhibitory	Inhibitory	Inhibitory	Inhibitory	1535.6031237000002	1242.3451330000003
eacb971a-186e-4f9f-a427-8d245cb17c3e	Microglia	Microglia	Microglia	Microglia	Microglia	Mature OD	Microglia	unassigned	Microglia	Microglia	1531.3992286	1323.7279080000003
220273d0-36a7-4518-906b-bd69d3514c2f	Inhibitory	Inhibitory	Inhibitory	Inhibitory	Excitatory	Inhibitory	Inhibitory	Inhibitory	Excitatory	Inhibitory	1531.344905	1352.7888319999997
2c5c1110-d115-4106-b4f2-515097eaf75d	Excitatory	Excitatory	Excitatory	Excitatory	Excitatory	Inhibitory	Inhibitory	unassigned	Excitatory	Excitatory	1527.4609041	1331.1311249999994
cc310f1d-522e-4984-b5f9-582cf7406794	Inhibitory	Inhibitory	Inhibitory	Inhibitory	Excitatory	Inhibitory	Inhibitory	unassigned	Inhibitory	Inhibitory	1525.171031	1264.7205819999995
c1ebb3e3-fbad-42be-b712-f3a1f46d58b5	Astrocytes	Astrocytes	Astrocytes	Ependymal	Astrocytes	Immature OD	Mature OD	unassigned	Astrocytes	Astrocytes	1518.59843	1215.346274
1c2fce35-02d2-42aa-b0ef-64a75b2be54d	Mature OD	Mature OD	Mature OD	Mature OD	Astrocytes	Excitatory	Mature OD	Mature OD	Mature OD	Mature OD	1515.8324010000001	1227.7240969999998
d0382790-0f1b-4335-9048-11cfc7b9956d	Inhibitory	Inhibitory	Inhibitory	Excitatory	Excitatory	Inhibitory	Inhibitory	Inhibitory	Excitatory	Excitatory	1513.153746	1304.6870789999998
3f2566b2-3517-45eb-9720-5e6eba53211d	Inhibitory	Inhibitory	Inhibitory	Inhibitory	Inhibitory	Inhibitory	Inhibitory	Inhibitory	Inhibitory	Inhibitory	1506.5873900000001	1228.8969029999994
5bd2566b-ea57-4ee3-bc29-96a06bde284a	Inhibitory	Inhibitory	Inhibitory	Excitatory	Excitatory	Inhibitory	Inhibitory	unassigned	Inhibitory	Inhibitory	1500.663066	1338.8993189999997
1eea3e77-661f-420b-a18d-08f8d7592b36	Inhibitory	Inhibitory	Inhibitory	Excitatory	Excitatory	Inhibitory	Inhibitory	unassigned	Excitatory	Inhibitory	1501.735584	1377.6641720000002
6c2f3e54-2976-4b94-b3b7-49cc802c6512	Mature OD	Mature OD	Mature OD	Mature OD	Inhibitory	Inhibitory	Inhibitory	Mature OD	Mature OD	Inhibitory	1500.479664	1265.358127
661acfc8-06c3-4d0b-8a84-690deb810a20	Inhibitory	Inhibitory	Inhibitory	Inhibitory	Inhibitory	Inhibitory	Inhibitory	unassigned	Inhibitory	Inhibitory	1492.449587	1244.56651
e56827fe-47fe-4528-874c-2655b0958790	Excitatory	Excitatory	Excitatory	Excitatory	Excitatory	Mural	Excitatory	Excitatory	Excitatory	Excitatory	1481.2024689999998	1270.9707279999998
f1ad8c30-95f4-4d4f-b799-0d0e754edeee	Mural	Mural	Mural	Mural	Mural	Mural	Mural	unassigned	Mural	Mural	1471.866689	1348.679439
92adda14-0630-4a28-8cac-cf36a13b4bb3	Inhibitory	Inhibitory	Inhibitory	Inhibitory	Excitatory	Inhibitory	Inhibitory	Excitatory	Excitatory	Inhibitory	1468.609259	1233.2718249999994
70f76530-4148-4248-9b39-92c29d24e81a	Inhibitory	Inhibitory	Inhibitory	Excitatory	Excitatory	Mature OD	Inhibitory	unassigned	Excitatory	Excitatory	1468.475219	1305.7407589999998
2d3a8435-bcaa-41cf-ab49-a45ab0ce4a27	Astrocytes	Astrocytes	Inhibitory	Astrocytes	Astrocytes	Inhibitory	Astrocytes	unassigned	Astrocytes	Astrocytes	1450.767032	1255.7972209999994
83da9c32-d0ff-432a-90f0-a03cb0c1bfe8	Excitatory	Excitatory	Inhibitory	Excitatory	Excitatory	unassigned	Inhibitory	Excitatory	Excitatory	Excitatory	1448.789218	1361.2491379999997
1b224cbd-48fc-4729-9c96-326563701870	Inhibitory	Inhibitory	Inhibitory	Excitatory	Excitatory	Inhibitory	Inhibitory	Inhibitory	Inhibitory	Inhibitory	1437.9648519999998	1317.0878319999997
b0ebc935-5e9d-499c-8e5e-b9fc6734e60b	Inhibitory	Inhibitory	Inhibitory	Inhibitory	Excitatory	Inhibitory	Inhibitory	unassigned	Inhibitory	Inhibitory	1430.5775310000001	1235.4755519999994
0f8645a9-c684-412b-b161-121ec5d4fb61	Inhibitory	Inhibitory	Inhibitory	Excitatory	Excitatory	Endothelial	Inhibitory	unassigned	Excitatory	Inhibitory	1428.899351	1300.0607639999994
8a7238ac-af92-40e2-ba1e-ff14196eea40	Inhibitory	Inhibitory	Inhibitory	Inhibitory	Excitatory	Inhibitory	Inhibitory	unassigned	Inhibitory	Inhibitory	1423.51129	1253.8019199999994
b09ad31c-b29a-4c5b-beff-29df3cafbdd7	Inhibitory	Inhibitory	Inhibitory	Inhibitory	Excitatory	Inhibitory	Inhibitory	unassigned	Inhibitory	Inhibitory	1424.70996	1226.7661050000002
6275d34f-edfe-4643-899e-65f9b7f6e288	Excitatory	Excitatory	Inhibitory	Excitatory	Excitatory	Excitatory	Excitatory	Excitatory	Excitatory	Excitatory	1420.283666	1291.2176139999997
2d8c3759-049a-4b2c-91bf-260a6dd6e837	Inhibitory	Inhibitory	Inhibitory	Inhibitory	Excitatory	Inhibitory	Inhibitory	unassigned	Inhibitory	Inhibitory	1425.837082	1353.37232
7ef0aa47-353c-43e4-8a0c-3ff26606d609	Excitatory	Inhibitory	Inhibitory	Excitatory	Excitatory	Inhibitory	Inhibitory	Excitatory	Excitatory	Inhibitory	1421.3010029999998	1360.1206550000002
cf351f39-eea0-44d6-a2ee-ea70972be75e	Inhibitory	Inhibitory	Inhibitory	Inhibitory	Inhibitory	Inhibitory	Inhibitory	unassigned	Inhibitory	Inhibitory	1410.073741	1226.260823
1dab5929-b7f8-4bc9-bf29-ea2f5a7e058a	Inhibitory	Inhibitory	Inhibitory	Excitatory	Excitatory	Inhibitory	Inhibitory	Inhibitory	Excitatory	Inhibitory	1408.2352230000001	1292.8504980000002
c7baf806-e306-4023-850f-327e8ced2b06	Inhibitory	Inhibitory	Inhibitory	Excitatory	Excitatory	Excitatory	Inhibitory	Inhibitory	Excitatory	Inhibitory	1544.7086350999998	1275.5061410000003
2f65ef61-0516-4403-9fc8-7a60a34e172d	Inhibitory	Inhibitory	Inhibitory	Inhibitory	Excitatory	Inhibitory	Inhibitory	unassigned	Excitatory	Inhibitory	1514.566055	1343.7771349999998
1ab28344-ecec-46d4-9d8f-07533f3a3f58	Inhibitory	Inhibitory	Inhibitory	Excitatory	Excitatory	Inhibitory	Inhibitory	unassigned	Excitatory	Inhibitory	1487.124515	1293.8995
199ac19f-0ff1-4aa4-ad21-fc63600814d9	Excitatory	Excitatory	Excitatory	Excitatory	Excitatory	Inhibitory	Excitatory	Excitatory	Excitatory	Excitatory	1474.548037	1307.2745449999998
2147049e-f8f9-49e2-a680-d3c8b9675b03	Astrocytes	Astrocytes	Astrocytes	Astrocytes	Astrocytes	Inhibitory	Astrocytes	Astrocytes	Astrocytes	Astrocytes	1458.6545529999999	1340.8888119999997
8c3c80b3-7a5e-45c9-a024-78a3a544e1a8	Immature OD	Immature OD	Immature OD	Immature OD	Astrocytes	Astrocytes	Immature OD	unassigned	Immature OD	Immature OD	1454.458316	1266.3039109999995
6b8e9546-54c5-4a82-94af-6ef9f4f874fc	Inhibitory	Inhibitory	Inhibitory	Excitatory	Excitatory	unassigned	Inhibitory	unassigned	Excitatory	Inhibitory	1442.6336900000001	1324.4602010000003
492c6f7b-cc7c-493b-963b-69f23bddf01b	Astrocytes	Astrocytes	Astrocytes	Astrocytes	Astrocytes	Inhibitory	Astrocytes	unassigned	Astrocytes	Astrocytes	1439.849795	1284.7431919999995
9119a2b0-5ecf-4c71-8f17-d49d2f333571	Immature OD	Immature OD	Immature OD	Immature OD	Inhibitory	Inhibitory	Inhibitory	unassigned	Immature OD	Immature OD	1409.878959	1307.7750440000004
76492d86-0a77-41bb-8580-353cc457bfd5	Inhibitory	Inhibitory	Inhibitory	Inhibitory	Excitatory	Inhibitory	Inhibitory	unassigned	Excitatory	Inhibitory	1538.5469997999999	1206.3488709999997
02707d44-ef23-4547-adbf-038a9461a8af	Inhibitory	Inhibitory	Inhibitory	Inhibitory	Excitatory	Inhibitory	Inhibitory	unassigned	Excitatory	Inhibitory	1447.040942	1375.4998689999998
4c8ca7d6-b403-4b09-8bda-65078b074a11	Excitatory	Excitatory	Inhibitory	Excitatory	Excitatory	Inhibitory	Inhibitory	unassigned	Excitatory	Inhibitory	1442.014946	1367.2086540000005
03dc8d5f-db9f-4467-ac32-b6c878775282	Inhibitory	Inhibitory	Inhibitory	Inhibitory	Excitatory	Inhibitory	Inhibitory	unassigned	Excitatory	Inhibitory	1544.0894409	1251.1899550000003
06ba7add-59fe-48f4-a8c2-3bac026b5695	Inhibitory	Inhibitory	Inhibitory	Inhibitory	Excitatory	Excitatory	Inhibitory	unassigned	Inhibitory	Inhibitory	1505.947471	1368.9997819999994
902b212d-7131-42c0-9dd3-3d2fa5e0295c	Inhibitory	Inhibitory	Inhibitory	Excitatory	Excitatory	Endothelial	Inhibitory	unassigned	Inhibitory	Inhibitory	1473.326259	1266.0449560000002
b95afa9d-8630-44cf-bf4f-8041020372de	Astrocytes	Astrocytes	Astrocytes	Astrocytes	Astrocytes	Astrocytes	Astrocytes	unassigned	Astrocytes	Astrocytes	1415.466323	1209.540235
903e942c-93ba-4dc6-93b3-6d75b47122f1	Inhibitory	Inhibitory	Inhibitory	Excitatory	Excitatory	Endothelial	Inhibitory	unassigned	Excitatory	Inhibitory	1576.0190374	1230.3322510000003
354c7374-5573-4149-8630-168b31ac093f	Inhibitory	Inhibitory	Microglia	Inhibitory	Inhibitory	Mature OD	Inhibitory	unassigned	Inhibitory	Inhibitory	1556.4671951	1364.080703
a20d74c7-9f53-49d1-8b03-3a38b56224d2	Inhibitory	Inhibitory	Inhibitory	Inhibitory	Excitatory	Excitatory	Inhibitory	unassigned	Excitatory	Excitatory	1493.453788	1318.9201900000003
d1a201a9-2792-4836-b534-bccc64a1cd02	Excitatory	Excitatory	Inhibitory	Excitatory	Excitatory	Excitatory	Inhibitory	Excitatory	Excitatory	Excitatory	1487.290802	1336.2287119999996
b3e33c1d-c58b-4ccf-a093-4ade96442140	Astrocytes	Astrocytes	Inhibitory	Astrocytes	Astrocytes	Astrocytes	Astrocytes	unassigned	Astrocytes	Astrocytes	1581.3082165	1482.8877580000003
cd13064c-fd50-4b7a-88c0-d58c27d50c64	Excitatory	Excitatory	Inhibitory	Excitatory	Excitatory	unassigned	Inhibitory	unassigned	Excitatory	Excitatory	1579.0991875	1460.378824
e79c9da3-6020-43ff-a2b9-878ebc0e8ccf	Inhibitory	Inhibitory	Inhibitory	Inhibitory	Excitatory	Inhibitory	Inhibitory	unassigned	Excitatory	Inhibitory	1571.6791157000002	1458.1363310000002
81ec18fb-9d84-4578-b19f-d8dd53143215	Excitatory	Inhibitory	Inhibitory	Excitatory	Excitatory	Excitatory	Inhibitory	unassigned	Excitatory	Inhibitory	1562.9279542999998	1551.5308730000002
95e8c0cb-f8ab-420b-a2a6-d06db32ce8d8	Immature OD	Immature OD	Immature OD	Immature OD	Immature OD	Immature OD	Immature OD	unassigned	Immature OD	Immature OD	1562.10308	1516.5858590000003
23d7c3d3-e323-4eef-93ae-a6f9823c46c1	Endothelial	Mural	Inhibitory	Mural	Mural	Mural	Mural	unassigned	Mural	Mural	1560.3018264	1490.546363
3dd4091f-7f13-4477-8b41-f2603ba9264e	Inhibitory	Inhibitory	Inhibitory	Excitatory	Excitatory	Inhibitory	Inhibitory	unassigned	Excitatory	Inhibitory	1555.1986322999999	1406.6274010000002
8e56821f-912c-430c-8374-e2ed79606036	Excitatory	Excitatory	Inhibitory	Excitatory	Excitatory	Excitatory	Excitatory	Excitatory	Excitatory	Excitatory	1552.9576152	1421.589206
095d9a8c-ca4e-4036-b9d5-e5e809b08926	Endothelial	Endothelial	Mature OD	Endothelial	Endothelial	Inhibitory	Endothelial	unassigned	Endothelial	Endothelial	1544.2689065999998	1486.5933979999995
c2e732f6-9dea-4658-a961-5fb43836ba13	Inhibitory	Inhibitory	Inhibitory	Excitatory	Excitatory	Inhibitory	Inhibitory	unassigned	Inhibitory	Inhibitory	1543.6276794	1546.0023020000003
a15efffa-e892-49c9-ae52-21712069da91	Astrocytes	Astrocytes	Inhibitory	Astrocytes	Astrocytes	Inhibitory	Inhibitory	unassigned	Astrocytes	Astrocytes	1539.3571207	1581.0361619999999
e13d518c-dd5e-4321-b116-2e42765a8545	Excitatory	Inhibitory	Inhibitory	Excitatory	Excitatory	Excitatory	Inhibitory	unassigned	Excitatory	Inhibitory	1535.3436371000003	1408.2350410000004
819c1bf7-b847-47aa-be0e-5d223dcb9a4a	Inhibitory	Inhibitory	Inhibitory	Inhibitory	Inhibitory	Excitatory	Inhibitory	Inhibitory	Inhibitory	Inhibitory	1523.2894489999999	1535.4429179999993
a792a8ad-6da4-445c-a730-0c0ebd730edc	Mural	Mural	Mature OD	Mature OD	Ependymal	Immature OD	Mature OD	unassigned	Mature OD	Mural	1518.5358150000002	1439.5988709999997
5770367c-06a0-45f6-91ad-dd9ae563aa6c	Inhibitory	Inhibitory	Inhibitory	Excitatory	Excitatory	unassigned	Inhibitory	unassigned	Excitatory	Inhibitory	1518.741517	1425.7635050000004
5c667d2f-3d23-4917-9963-1295f1a3e2e6	Excitatory	Excitatory	Inhibitory	Excitatory	Excitatory	Inhibitory	Inhibitory	unassigned	Excitatory	Excitatory	1515.9064250000001	1494.8207690000004
40d9782b-ee25-4595-8cdc-e0b2223d6639	Mural	Endothelial	Mural	Endothelial	Endothelial	Mural	Endothelial	unassigned	Endothelial	Mural	1510.403999	1440.8820840000003
564b8d00-f3fe-41fc-be2e-a360b519d7fa	Excitatory	Excitatory	Inhibitory	Excitatory	Excitatory	Inhibitory	Inhibitory	Excitatory	Excitatory	Excitatory	1509.6556609999998	1450.5186049999998
54bcbbe2-c1fa-4f17-8086-476b47b53539	Excitatory	Inhibitory	Excitatory	Inhibitory	Excitatory	Inhibitory	Inhibitory	unassigned	Excitatory	Inhibitory	1501.945459	1495.457863
47a300ba-b85e-4541-b62c-7a781a3e6407	Inhibitory	Inhibitory	Inhibitory	Inhibitory	Excitatory	unassigned	Inhibitory	unassigned	Excitatory	Inhibitory	1496.941116	1522.8547809999995
8f7b6be1-57c5-4c74-8ba5-0663203b49ac	Inhibitory	Inhibitory	Inhibitory	Inhibitory	Excitatory	Inhibitory	Inhibitory	unassigned	Inhibitory	Inhibitory	1495.1577849999999	1553.8172950000003
913ff889-b6c5-4879-852d-9d6d984383b1	Inhibitory	Inhibitory	Inhibitory	Excitatory	Excitatory	Inhibitory	Inhibitory	Inhibitory	Excitatory	Inhibitory	1488.397512	1425.2873299999997
6e581591-4a89-4bf5-850d-14f56985a2c5	Astrocytes	Astrocytes	Astrocytes	Astrocytes	Astrocytes	Inhibitory	Mature OD	unassigned	Astrocytes	Astrocytes	1473.7790439999999	1545.6779760000004
d28b9291-1e26-4bca-8cc5-b33ed807a345	Inhibitory	Inhibitory	Inhibitory	Inhibitory	Excitatory	Mature OD	Inhibitory	unassigned	Inhibitory	Inhibitory	1471.72354	1464.9125419999996
63f4c7a2-6dc8-41bd-8a11-17744196d58e	Astrocytes	Astrocytes	Mature OD	Astrocytes	Astrocytes	Astrocytes	Mature OD	unassigned	Astrocytes	Astrocytes	1464.805715	1507.6588989999996
0473313f-71e0-4cea-9937-c54493b477f7	Excitatory	Excitatory	Inhibitory	Excitatory	Excitatory	Excitatory	Inhibitory	unassigned	Excitatory	Excitatory	1463.247678	1428.4130529999998
d4a90e69-61db-44f5-a454-b606306d4382	Inhibitory	Inhibitory	Inhibitory	Inhibitory	Excitatory	Excitatory	Inhibitory	unassigned	Excitatory	Inhibitory	1462.140146	1499.2705609999998
f673d34a-7484-4edf-a7cc-b81681522ba4	Excitatory	Excitatory	Inhibitory	Excitatory	Excitatory	Inhibitory	Inhibitory	unassigned	Excitatory	Excitatory	1453.713215	1473.3628290000001
413eda4e-38d6-4756-9e00-17bd6b93213d	Microglia	Microglia	Microglia	Microglia	Excitatory	Mature OD	Microglia	unassigned	Microglia	Excitatory	1450.836505	1421.760296
d49db6e0-dc39-4fe9-8556-c1c2bee7f1c9	Inhibitory	Inhibitory	Inhibitory	Inhibitory	Inhibitory	Inhibitory	Inhibitory	Inhibitory	Inhibitory	Inhibitory	1450.389398	1446.8296409999998
3adc6886-daf6-4a36-af6c-400c4c74d1f8	Inhibitory	Inhibitory	Inhibitory	Excitatory	Excitatory	Inhibitory	Excitatory	unassigned	Excitatory	Inhibitory	1448.0367720000002	1457.3998370000004
cfd0fea7-5b7c-4a3d-b317-426d4a69439a	Inhibitory	Inhibitory	Inhibitory	Excitatory	Excitatory	Astrocytes	Inhibitory	unassigned	Excitatory	Inhibitory	1436.9519990000001	1539.5083330000002
394b435d-8386-4eac-8ff4-ae7df0a33aa2	Immature OD	Immature OD	Immature OD	Immature OD	Immature OD	Excitatory	Immature OD	Immature OD	Immature OD	Immature OD	1429.711012	1483.5779870000001
d3df6460-b621-4a21-8d0b-a7bf9f18986f	Astrocytes	Astrocytes	Mature OD	Astrocytes	Astrocytes	Inhibitory	Mature OD	unassigned	Astrocytes	Astrocytes	1428.766808	1462.5450690000002
a2d4d481-288e-4e26-b363-5295afb48491	Inhibitory	Inhibitory	Inhibitory	Excitatory	Excitatory	Excitatory	Inhibitory	Inhibitory	Excitatory	Inhibitory	1421.66151	1526.0248400000005
c83a5eb6-6c33-4ca9-a389-1058c04e87c7	Inhibitory	Inhibitory	Inhibitory	Excitatory	Excitatory	Excitatory	Inhibitory	unassigned	Inhibitory	Inhibitory	1425.82942	1504.1979720000004
4c5d6527-4d0b-44dd-890a-5f23eadf7cdb	Excitatory	Excitatory	Inhibitory	Inhibitory	Excitatory	Inhibitory	Inhibitory	unassigned	Excitatory	Inhibitory	1415.411846	1579.1832950000003
d35f835f-38a3-41a0-b09c-6994a57cbdfc	Excitatory	Excitatory	Inhibitory	Excitatory	Excitatory	Inhibitory	Inhibitory	unassigned	Excitatory	Excitatory	1583.1066841	1410.763931
13109c80-2a14-4f45-b9ec-33f1241ff82c	Inhibitory	Inhibitory	Inhibitory	Excitatory	Excitatory	unassigned	Inhibitory	unassigned	Excitatory	Inhibitory	1582.4900463	1509.9749729999999
7b98b1fb-1b03-4e24-b498-840fd9058d00	Astrocytes	Astrocytes	Mature OD	Astrocytes	Astrocytes	Inhibitory	Mature OD	unassigned	Astrocytes	Astrocytes	1571.1561522	1414.2876099999999
ad7ee349-63a2-4312-bfca-6e27227e0e66	Inhibitory	Inhibitory	Inhibitory	Excitatory	Excitatory	Excitatory	Inhibitory	unassigned	Excitatory	Inhibitory	1551.3919038	1560.5467800000001
cbe11a1e-444d-40a6-a34b-094af5e9b38d	Excitatory	Excitatory	Inhibitory	Excitatory	Excitatory	Astrocytes	Inhibitory	unassigned	Excitatory	Excitatory	1535.5974394999998	1515.7895269999995
52a82f3e-27ec-48ff-b7ca-638ce4bd9316	Inhibitory	Excitatory	Inhibitory	Inhibitory	Excitatory	Inhibitory	Inhibitory	unassigned	Excitatory	Excitatory	1515.570375	1512.8595970000001
cd5614f2-b673-4750-a91c-c5d2de0e2ba8	Excitatory	Excitatory	Inhibitory	Excitatory	Excitatory	Astrocytes	Inhibitory	Excitatory	Excitatory	Inhibitory	1496.3247700000002	1569.2997389999996
a407da24-ff6b-4dd7-a1b6-4c1870d551e6	Excitatory	Excitatory	Inhibitory	Excitatory	Excitatory	Excitatory	Excitatory	unassigned	Excitatory	Excitatory	1460.974375	1582.9110749999995
2e2c0fed-44f7-4acb-b496-e98a166e9bd5	Astrocytes	Astrocytes	Mature OD	Astrocytes	Astrocytes	Astrocytes	Astrocytes	unassigned	Astrocytes	Astrocytes	1447.448175	1501.0039540000002
5b20e1be-ec0c-4c2a-b3b8-33dbca51c7c7	Inhibitory	Inhibitory	Inhibitory	Inhibitory	Excitatory	Inhibitory	Inhibitory	unassigned	Inhibitory	Inhibitory	1435.337258	1583.7695090000002
38b8a57d-f9b2-4844-9480-10609e4ec461	Inhibitory	Inhibitory	Inhibitory	Excitatory	Excitatory	Inhibitory	Inhibitory	unassigned	Inhibitory	Inhibitory	1412.5445320000001	1424.1011239999993
c6dd3e85-b57b-4019-94ea-0e1c08325e18	Inhibitory	Inhibitory	Inhibitory	Inhibitory	Excitatory	Excitatory	Inhibitory	unassigned	Excitatory	Inhibitory	1547.4324424000001	1533.323237
1afb751d-0e08-4a81-add0-fde1b6574541	Astrocytes	Astrocytes	Inhibitory	Astrocytes	Astrocytes	Inhibitory	Mature OD	unassigned	Astrocytes	Astrocytes	1508.760831	1529.694371
6ae3eb46-ccc6-4f97-a0c4-36b7b7634d1b	Inhibitory	Inhibitory	Inhibitory	Inhibitory	Inhibitory	Inhibitory	Inhibitory	Inhibitory	Inhibitory	Inhibitory	1449.3304640000001	1493.1740839999998
21199735-b40c-4f55-9dec-dacd301d3324	Inhibitory	Inhibitory	Inhibitory	Excitatory	Excitatory	Inhibitory	Inhibitory	Inhibitory	Inhibitory	Excitatory	1439.469163	1568.2739649999999
9fd1a7cb-c5d4-495b-a163-a0e2b6bec989	Excitatory	Excitatory	Inhibitory	Excitatory	Excitatory	Excitatory	Excitatory	unassigned	Excitatory	Excitatory	1430.4715019999999	1414.15627
da55d5b3-be6d-41e3-9d8a-69b4bc75313e	Excitatory	Inhibitory	Inhibitory	Inhibitory	Inhibitory	Mature OD	Inhibitory	unassigned	Inhibitory	Inhibitory	1424.990368	1564.7598919999996
67d2d051-a4d3-4cf4-b81f-fc9ae16a88b7	Excitatory	Inhibitory	Inhibitory	Excitatory	Excitatory	Immature OD	Inhibitory	unassigned	Excitatory	Inhibitory	1541.6734265	1420.478893
e96a645d-b58e-4669-a522-e593d74df553	Inhibitory	Inhibitory	Inhibitory	Inhibitory	Excitatory	Inhibitory	Inhibitory	Inhibitory	Excitatory	Inhibitory	1463.082477	1535.8318639999993
66154123-bfce-4259-953d-4595b07e2901	Inhibitory	Inhibitory	Inhibitory	Excitatory	Excitatory	Microglia	Inhibitory	unassigned	Excitatory	Excitatory	1585.0211563999999	1580.455012
937252b3-735b-41ff-b448-6b7a80e8a508	Inhibitory	Inhibitory	Inhibitory	Excitatory	Excitatory	Astrocytes	Inhibitory	unassigned	Inhibitory	Inhibitory	1574.4213571999999	1552.0719949999998
cc412d00-b3ee-43b6-b980-f946a4d4025d	Excitatory	Excitatory	Inhibitory	Excitatory	Excitatory	Endothelial	Inhibitory	Excitatory	Excitatory	Inhibitory	1557.9772604	1482.3084269999995
2faf706e-fb88-4c99-8ef8-70c6c847dd20	Astrocytes	Astrocytes	Astrocytes	Astrocytes	Astrocytes	Mature OD	Mature OD	unassigned	Astrocytes	Astrocytes	1468.052979	1541.5722919999994
6dc42541-3b9f-4c28-93bf-09f449a3938c	Inhibitory	Excitatory	Inhibitory	Inhibitory	Excitatory	Inhibitory	Microglia	Inhibitory	Excitatory	Microglia	1453.042248	1594.0954619999998
179ec50f-f6ef-4f55-a0ae-f4e6e4ff683e	Inhibitory	Inhibitory	Inhibitory	Inhibitory	Excitatory	Inhibitory	Inhibitory	unassigned	Excitatory	Inhibitory	1423.043016	1446.8783630000003
13c13d65-c397-440f-813e-635dca6ad6b6	Endothelial	Endothelial	Mature OD	Mural	Endothelial	Endothelial	Endothelial	unassigned	Endothelial	Endothelial	1588.3899984999998	1627.5978849999997
be0bfe6e-7a91-46d8-bf2b-a59bd99c3b12	Endothelial	Endothelial	Inhibitory	Inhibitory	Excitatory	Inhibitory	Inhibitory	unassigned	Excitatory	Endothelial	1574.9407142	1629.7353630000002
272e39a6-3158-4594-b23c-9247a116bd3b	Microglia	Microglia	Mature OD	Microglia	Microglia	Mature OD	Microglia	unassigned	Microglia	Microglia	1570.9878365	1750.1146749999994
243ea548-952e-4cbc-97c8-a01a441db5b2	Excitatory	Excitatory	Inhibitory	Excitatory	Excitatory	Excitatory	Inhibitory	unassigned	Excitatory	Excitatory	1567.1361137	1633.7520909999998
629b8799-85ad-46e3-a397-07377949697d	Inhibitory	Inhibitory	Inhibitory	Inhibitory	Inhibitory	Astrocytes	Inhibitory	Inhibitory	Inhibitory	Inhibitory	1567.1125708	1684.9679019999999
97b10ee9-ae61-4db3-8688-4075d5667c7b	Inhibitory	Inhibitory	Inhibitory	Inhibitory	Excitatory	Excitatory	Inhibitory	unassigned	Inhibitory	Inhibitory	1530.6498055	1673.3981499999995
c751a9d2-e86e-43ee-a30f-2ab98401879e	Inhibitory	Inhibitory	Inhibitory	Excitatory	Excitatory	Inhibitory	Inhibitory	unassigned	Excitatory	Inhibitory	1498.157884	1734.5695819999996
26c92d1e-9854-4c5c-b173-b0793eddf1f2	Inhibitory	Inhibitory	Inhibitory	Excitatory	Excitatory	Inhibitory	Inhibitory	unassigned	Excitatory	Inhibitory	1480.120801	1672.5179489999996
49bbbc04-cf46-4dcd-a6ef-6a288134ef56	Inhibitory	Inhibitory	Inhibitory	Excitatory	Inhibitory	Astrocytes	Inhibitory	unassigned	Excitatory	Inhibitory	1472.391214	1758.9069729999997
35b9a27c-648e-453d-922f-515cfea8e2c6	Inhibitory	Inhibitory	Inhibitory	Excitatory	Excitatory	Inhibitory	Inhibitory	Inhibitory	Excitatory	Inhibitory	1470.455359	1715.4379249999997
626dfe7d-c96d-495d-8119-af745926b9be	Excitatory	Excitatory	Inhibitory	Inhibitory	Excitatory	Mature OD	Inhibitory	unassigned	Excitatory	Inhibitory	1468.974842	1730.8549600000001
c93e9faf-4094-4de7-9239-560fb155a975	Excitatory	Excitatory	Inhibitory	Excitatory	Excitatory	Excitatory	Inhibitory	Excitatory	Excitatory	Excitatory	1460.351075	1688.8136950000003
a9248989-4b07-44fa-baba-11983af799a3	Inhibitory	Inhibitory	Inhibitory	Excitatory	Excitatory	Mature OD	Inhibitory	unassigned	Excitatory	Inhibitory	1444.9055349999999	1709.0614799999998
d799206d-a710-4e1c-8cb1-df903cfec444	Inhibitory	Inhibitory	Inhibitory	Excitatory	Excitatory	Astrocytes	Inhibitory	unassigned	Excitatory	Excitatory	1433.8003700000002	1677.4252359999996
695e477e-d16a-44da-adf9-ce299af61d4c	Inhibitory	Inhibitory	Inhibitory	Inhibitory	Inhibitory	Inhibitory	Inhibitory	Inhibitory	Inhibitory	Inhibitory	1430.0878200000002	1734.928437
d4a36116-d57a-47c3-bf48-f18f81510d19	Inhibitory	Inhibitory	Inhibitory	Inhibitory	Excitatory	Microglia	Inhibitory	unassigned	Inhibitory	Inhibitory	1430.8652710000001	1623.9980979999996
ef4c5361-0942-4a94-9ae0-c9e030eb9cac	Excitatory	Excitatory	Inhibitory	Excitatory	Excitatory	Excitatory	Inhibitory	unassigned	Excitatory	Excitatory	1424.65252	1751.94821
62751584-408a-4d86-bcc3-759d867d76ed	Microglia	Microglia	Microglia	Microglia	Excitatory	Astrocytes	Microglia	unassigned	Microglia	Microglia	1416.5959	1638.3416999999995
4f61cadf-a43c-4fe8-b16f-815f0e60e7e6	Inhibitory	Inhibitory	Inhibitory	Inhibitory	Excitatory	Excitatory	Inhibitory	unassigned	Inhibitory	Inhibitory	1412.81647	1615.1253010000005
58868040-7fe6-4226-ae29-794b0ccd35d9	Inhibitory	Inhibitory	Inhibitory	Inhibitory	Excitatory	Astrocytes	Inhibitory	unassigned	Inhibitory	Inhibitory	1409.623296	1698.8375579999997
db5efe50-cdcb-4639-8b3a-1170b94fb7e8	Inhibitory	Inhibitory	Inhibitory	Inhibitory	Excitatory	Inhibitory	Inhibitory	unassigned	Inhibitory	Inhibitory	1579.6274405	1608.0783660000002
11a223be-9c9f-496f-9d43-6eec0758e601	Inhibitory	Inhibitory	Inhibitory	Excitatory	Inhibitory	Inhibitory	Inhibitory	Inhibitory	Excitatory	Inhibitory	1571.7451467	1658.8162129999996
57d7e211-7fc6-480c-ba16-d9bf4f438a34	Astrocytes	Astrocytes	Mature OD	Astrocytes	Astrocytes	Immature OD	Mature OD	unassigned	Astrocytes	Astrocytes	1568.1019363999999	1668.3179850000001
90c78143-78fc-4b5b-8d6c-cbdd167ee8ea	Immature OD	Immature OD	Inhibitory	Excitatory	Excitatory	Inhibitory	Inhibitory	unassigned	Immature OD	Inhibitory	1514.067736	1639.8549929999995
505e4492-a093-4ba0-9b9e-2a84e06b1ef6	Mature OD	Mature OD	Mature OD	Mature OD	Mature OD	Inhibitory	Mature OD	Mature OD	Mature OD	Mature OD	1491.093679	1634.8007469999998
c76d1e1b-2800-4458-847e-22b4d80aac9d	Inhibitory	Inhibitory	Inhibitory	Excitatory	Excitatory	Inhibitory	Inhibitory	Inhibitory	Inhibitory	Inhibitory	1468.519711	1667.698594
cda633f3-0add-47aa-be5b-86b59b20c510	Inhibitory	Inhibitory	Inhibitory	Excitatory	Excitatory	Inhibitory	Inhibitory	unassigned	Excitatory	Inhibitory	1449.476415	1611.4351609999999
0434dbc2-0545-41da-a5e0-9a6d5cbd9840	Immature OD	Immature OD	Immature OD	Immature OD	Immature OD	Inhibitory	Immature OD	unassigned	Immature OD	Immature OD	1444.802604	1604.8500849999996
e50663c7-4670-4d3f-bc12-3d5f528314f7	Inhibitory	Inhibitory	Inhibitory	Inhibitory	Excitatory	Inhibitory	Inhibitory	unassigned	Excitatory	Inhibitory	1442.437455	1690.4975950000003
a06a2e4e-3ded-487c-a572-f5cdcfe7a373	Endothelial	Endothelial	Inhibitory	Endothelial	Astrocytes	Endothelial	Inhibitory	unassigned	Endothelial	Endothelial	1426.126673	1689.3701449999994
e2229267-3c6b-45df-a019-439c48e3916f	Endothelial	Endothelial	Inhibitory	Endothelial	Endothelial	Endothelial	Endothelial	unassigned	Endothelial	Endothelial	1420.4183130000001	1653.7501699999998
5a1209aa-c5ab-49b7-8419-dee3de4944f7	Inhibitory	Inhibitory	Inhibitory	Excitatory	Excitatory	unassigned	Inhibitory	unassigned	Excitatory	Inhibitory	1547.848636	1655.364365
3a43a879-a012-4190-9437-b34b5fd7d233	Inhibitory	Inhibitory	Inhibitory	Inhibitory	Excitatory	Inhibitory	Inhibitory	unassigned	Excitatory	Inhibitory	1515.100271	1693.8115459999995
d66e126d-1664-4fd7-924a-75e8f97a9f3a	Excitatory	Excitatory	Inhibitory	Excitatory	Excitatory	Inhibitory	Inhibitory	unassigned	Excitatory	Excitatory	1401.760718	1681.9057069999994
847972d5-2367-4f90-ab52-a3874b3a31a8	Inhibitory	Inhibitory	Inhibitory	Excitatory	Excitatory	Inhibitory	Inhibitory	unassigned	Excitatory	Inhibitory	1567.1759769	1649.027141
9400d14f-f37c-4e89-a338-1402f8c6ba78	Inhibitory	Inhibitory	Inhibitory	Inhibitory	Excitatory	Immature OD	Inhibitory	unassigned	Inhibitory	Inhibitory	1548.3922947	1618.02641
fecdde6c-2153-4aa1-8774-365fc1ddd92b	Inhibitory	Inhibitory	Inhibitory	Excitatory	Excitatory	Inhibitory	Inhibitory	unassigned	Inhibitory	Inhibitory	1519.148538	1608.5456249999993
dd1471fc-0514-4a75-833d-b3679a4fe89a	Excitatory	Inhibitory	Inhibitory	Excitatory	Inhibitory	Endothelial	Inhibitory	unassigned	Inhibitory	Inhibitory	1517.105821	1706.5189400000004
b08d861c-6723-44fa-a163-6be1b9aedf05	Inhibitory	Inhibitory	Inhibitory	Inhibitory	Inhibitory	Inhibitory	Inhibitory	unassigned	Inhibitory	Inhibitory	1505.907858	1611.3135690000004
2d940e06-fe24-47fc-851d-761c5100598b	Endothelial	Endothelial	Inhibitory	Endothelial	Endothelial	Inhibitory	Endothelial	unassigned	Endothelial	Endothelial	1503.670597	1710.54423
2bedf5a3-83cf-4b6e-bc86-ce3c4097acf9	Inhibitory	Inhibitory	Inhibitory	Inhibitory	Excitatory	Inhibitory	Inhibitory	Inhibitory	Inhibitory	Inhibitory	1498.122206	1613.1998330000001
c6bf9b3b-aee1-405f-b309-957b6d865289	Immature OD	Immature OD	Immature OD	Immature OD	Astrocytes	Immature OD	Immature OD	unassigned	Immature OD	Immature OD	1496.2136560000001	1705.7104480000003
022a622b-017f-45aa-8efc-4f3ac4030450	Endothelial	Mural	Inhibitory	Mural	Mural	Endothelial	Mural	unassigned	Mural	Mural	1494.841464	1726.7924779999998
dd2a4d72-783e-4163-b806-24d581909eed	Excitatory	Inhibitory	Inhibitory	Excitatory	Excitatory	Inhibitory	Inhibitory	unassigned	Excitatory	Inhibitory	1492.409401	1660.2216540000004
17763d85-8184-4cf9-81bf-1fc964cd209c	Inhibitory	Astrocytes	Inhibitory	Excitatory	Astrocytes	Astrocytes	Inhibitory	unassigned	Astrocytes	Astrocytes	1485.342882	1670.7715269999994
00b91d34-6018-4212-b7c9-526f77c63ad3	Astrocytes	Astrocytes	Inhibitory	Astrocytes	Astrocytes	Inhibitory	Astrocytes	unassigned	Astrocytes	Astrocytes	1482.5207859999998	1614.8729049999997
4bdec0fe-4644-4b5a-8ead-7d0d67ab50be	Inhibitory	Inhibitory	Mature OD	Excitatory	Excitatory	Excitatory	Excitatory	unassigned	Astrocytes	Inhibitory	1474.798546	1765.1914869999996
1ff000ce-c1d8-4fcb-b8cc-66ee257211a4	Astrocytes	Astrocytes	Inhibitory	Astrocytes	Astrocytes	Inhibitory	Mature OD	unassigned	Astrocytes	Astrocytes	1467.619003	1753.51294
8b97f7f0-c3ee-4d08-9811-8e809b3b670d	Inhibitory	Inhibitory	Inhibitory	Excitatory	Excitatory	Excitatory	Inhibitory	unassigned	Excitatory	Inhibitory	1465.032644	1743.893708
07fa0f9e-9da5-43c7-8272-0735127b34b0	Inhibitory	Inhibitory	Inhibitory	Excitatory	Excitatory	Inhibitory	Inhibitory	unassigned	Inhibitory	Inhibitory	1457.833149	1636.3418099999994
b1d674c1-64c0-4671-8e58-4a6725122d1c	Astrocytes	Astrocytes	Inhibitory	Astrocytes	Astrocytes	Inhibitory	Astrocytes	unassigned	Astrocytes	Astrocytes	1448.962518	1699.063917
52a7bfc5-0179-4fb7-8f34-5624ee295759	Inhibitory	Inhibitory	Inhibitory	Excitatory	Excitatory	Inhibitory	Inhibitory	unassigned	Excitatory	Inhibitory	1438.374734	1729.724237
e3170cdf-eb5b-41eb-b1d0-e324b5ddc34e	Inhibitory	Inhibitory	Inhibitory	Excitatory	Excitatory	Excitatory	Inhibitory	unassigned	Excitatory	Inhibitory	1434.35643	1654.0039220000003
1406f50d-da04-47fc-9c6f-1d14291c1d86	Inhibitory	Astrocytes	Mature OD	Immature OD	Astrocytes	Inhibitory	Inhibitory	unassigned	Immature OD	Astrocytes	1425.109072	1775.78584
2a4b0a94-94ad-4d93-a6be-cffabb55de1e	Immature OD	Immature OD	Immature OD	Immature OD	Astrocytes	Inhibitory	Immature OD	unassigned	Immature OD	Immature OD	1409.7543460000002	1773.8213629999996
4f4c1935-5148-4c61-8697-3038cc899ffa	Inhibitory	Inhibitory	Inhibitory	Inhibitory	Excitatory	Inhibitory	Inhibitory	unassigned	Excitatory	Inhibitory	1403.731863	1626.7381840000003
7f1def5e-30f8-4573-adee-c2e1f648a27c	Inhibitory	Inhibitory	Inhibitory	Excitatory	Excitatory	Excitatory	Inhibitory	Inhibitory	Inhibitory	Inhibitory	1385.995834	1609.8838970000002
f11be064-d072-42e0-9a5a-ad387b1f3c1d	Astrocytes	Astrocytes	Inhibitory	Astrocytes	Ependymal	Inhibitory	Mature OD	unassigned	Astrocytes	Astrocytes	1373.918733	1678.7313449999997
7ab4744d-f3a2-440a-9092-61c90136b64a	Inhibitory	Inhibitory	Inhibitory	Excitatory	Excitatory	Inhibitory	Inhibitory	Excitatory	Excitatory	Inhibitory	1364.1197519999998	1662.8687109999996
651eadd7-9857-4ff9-909e-73e4748f06b1	Inhibitory	Inhibitory	Inhibitory	Excitatory	Excitatory	Inhibitory	Inhibitory	unassigned	Excitatory	Inhibitory	1361.131122	1639.7905480000004
dd966327-0e4c-45e3-bb65-ed6ef4509ecc	Inhibitory	Inhibitory	Inhibitory	Excitatory	Excitatory	Microglia	Inhibitory	unassigned	Inhibitory	Inhibitory	1360.335769	1722.721591
0589171b-cb74-41e8-b9ac-24a260607438	Inhibitory	Inhibitory	Inhibitory	Inhibitory	Excitatory	Inhibitory	Inhibitory	unassigned	Excitatory	Inhibitory	1354.713957	1771.6383099999998
defc3e2c-b3b9-4c35-846a-f9e7112d7949	Microglia	Microglia	Microglia	Microglia	Excitatory	Excitatory	Microglia	unassigned	Microglia	Microglia	1351.335036	1757.6424970000003
c138c668-eb32-4fb2-8dd9-8b1a14ea2a32	Excitatory	Excitatory	Inhibitory	Excitatory	Excitatory	Inhibitory	Inhibitory	unassigned	Excitatory	Inhibitory	1342.719233	1648.195134
922da3cd-ee57-4313-80c2-9e99f638567b	Excitatory	Excitatory	Inhibitory	Excitatory	Excitatory	Endothelial	Inhibitory	unassigned	Excitatory	Inhibitory	1338.713713	1603.2357660000002
ecd34076-dbf8-40ae-89ff-3dbdecfc111a	Inhibitory	Inhibitory	Inhibitory	Excitatory	Excitatory	Inhibitory	Inhibitory	Inhibitory	Excitatory	Excitatory	1337.410087	1665.4656069999996
8e0e678d-0b78-4de5-9928-7ff86500cc56	Inhibitory	Inhibitory	Inhibitory	Excitatory	Excitatory	Excitatory	Inhibitory	Inhibitory	Inhibitory	Inhibitory	1334.186194	1715.0720499999993
42b5ab26-40fa-4efd-8789-12f33c7061e7	Inhibitory	Inhibitory	Inhibitory	Excitatory	Excitatory	Inhibitory	Inhibitory	unassigned	Inhibitory	Inhibitory	1331.033051	1678.9971289999999
573fdaad-7fe7-45ab-a245-22c99650b042	Inhibitory	Inhibitory	Inhibitory	Excitatory	Excitatory	Excitatory	Inhibitory	unassigned	Inhibitory	Inhibitory	1325.835278	1698.8012779999995
c5a8ea74-a789-4110-943f-f3fe0862e040	Excitatory	Excitatory	Inhibitory	Excitatory	Excitatory	Inhibitory	Inhibitory	Excitatory	Excitatory	Excitatory	1322.837004	1766.3117340000003
0641ed70-c86f-4b03-bdcc-f01d1ab4ce6b	Astrocytes	Astrocytes	Inhibitory	Astrocytes	Astrocytes	Immature OD	Mature OD	unassigned	Astrocytes	Astrocytes	1320.12419	1726.2842370000003
ed74ae8d-b714-4325-bdd2-5e04096a9f9e	Inhibitory	Excitatory	Inhibitory	Excitatory	Excitatory	Inhibitory	Inhibitory	Inhibitory	Excitatory	Inhibitory	1318.7670540000001	1779.4320459999994
751f200b-1df3-4529-8d72-0db65b4e4abd	Astrocytes	Astrocytes	Astrocytes	Astrocytes	Astrocytes	Endothelial	Mature OD	unassigned	Astrocytes	Astrocytes	1315.0720900000001	1786.3433049999999
da7a9315-88cd-4947-886a-e28f7223d3bc	Astrocytes	Astrocytes	Mature OD	Astrocytes	Astrocytes	Inhibitory	Mature OD	unassigned	Astrocytes	Astrocytes	1314.604008	1614.8382580000002
2d40a945-c1ac-4b6d-b71e-505f669cfac0	Inhibitory	Inhibitory	Inhibitory	Inhibitory	Excitatory	unassigned	Inhibitory	unassigned	Excitatory	Inhibitory	1299.981036	1623.2215709999996
4acd93a3-c3d3-42a3-977f-1ca2e2807237	Inhibitory	Inhibitory	Inhibitory	Excitatory	Excitatory	Inhibitory	Inhibitory	unassigned	Inhibitory	Inhibitory	1297.954988	1689.4155269999997
d481c7e3-fe94-4771-a5b7-75bc8d248d0a	Inhibitory	Inhibitory	Inhibitory	Excitatory	Excitatory	Inhibitory	Inhibitory	unassigned	Excitatory	Inhibitory	1295.465024	1654.3760319999997
ddbc11c0-4b79-44c6-a5d9-0813838ac586	Inhibitory	Excitatory	Excitatory	Excitatory	Excitatory	Immature OD	Inhibitory	unassigned	Excitatory	Inhibitory	1294.51151	1782.8981290000006
dc50ad31-ad57-4e4a-9589-5834bf5f6d7b	Inhibitory	Inhibitory	Inhibitory	Inhibitory	Excitatory	Inhibitory	Inhibitory	unassigned	Inhibitory	Inhibitory	1281.281731	1637.0633029999995
c41a2a74-0057-4f8d-9542-3d846182d25d	Inhibitory	Inhibitory	Inhibitory	Excitatory	Excitatory	Astrocytes	Inhibitory	unassigned	Excitatory	Excitatory	1279.798526	1661.7666480000003
1ef24df4-0141-4994-99fe-98fe20f49661	Inhibitory	Inhibitory	Inhibitory	Excitatory	Excitatory	Excitatory	Inhibitory	Inhibitory	Inhibitory	Excitatory	1268.895633	1623.1685679999996
52939136-13b6-4e07-92e5-8455d2026361	Inhibitory	Astrocytes	Inhibitory	Inhibitory	Excitatory	Inhibitory	Inhibitory	unassigned	Inhibitory	Inhibitory	1265.8013290000001	1727.7376069999996
51ce5452-f317-4967-a778-07179948a7e5	Inhibitory	Inhibitory	Inhibitory	Excitatory	Excitatory	unassigned	Inhibitory	unassigned	Inhibitory	Inhibitory	1267.629447	1758.2193429999993
74934ebd-9f5b-4b6e-ba45-a6d81901b7d9	Inhibitory	Inhibitory	Inhibitory	Inhibitory	Excitatory	Inhibitory	Inhibitory	Inhibitory	Inhibitory	Inhibitory	1270.414542	1636.413865
086d051d-e8e9-4e8f-a856-da7b1ce13dfc	Excitatory	Excitatory	Inhibitory	Excitatory	Excitatory	unassigned	Inhibitory	Excitatory	Excitatory	Excitatory	1261.046122	1781.5796269999996
f57d6f75-a8c2-4214-9073-a9c372f0926b	Inhibitory	Inhibitory	Inhibitory	Inhibitory	Excitatory	Inhibitory	Inhibitory	unassigned	Excitatory	Inhibitory	1254.92015	1674.896862
bfb3e61b-1fc8-4cdf-a1b1-572abaf83e1d	Inhibitory	Inhibitory	Inhibitory	Inhibitory	Excitatory	Excitatory	Inhibitory	Inhibitory	Excitatory	Inhibitory	1254.1167460000001	1787.6534849999994
0a800d87-4b1e-46e4-b0b5-021fb7693cbe	Inhibitory	Excitatory	Inhibitory	Excitatory	Excitatory	Inhibitory	Inhibitory	unassigned	Excitatory	Inhibitory	1253.624669	1746.8638740000001
fcb155c4-84b6-45bb-9600-6f20304638eb	Inhibitory	Inhibitory	Inhibitory	Excitatory	Excitatory	unassigned	Inhibitory	unassigned	Excitatory	Inhibitory	1253.29418	1710.0328759999998
d5fecc83-87b8-47fe-a93b-d804b02978a3	Inhibitory	Inhibitory	Inhibitory	Excitatory	Inhibitory	Endothelial	Inhibitory	unassigned	Inhibitory	Inhibitory	1252.356962	1643.6697369999997
082cba0e-2b7b-4f47-8178-9d6f6a0da482	Inhibitory	Inhibitory	Inhibitory	Excitatory	Excitatory	Immature OD	Inhibitory	unassigned	Excitatory	Inhibitory	1244.83273	1669.3109220000001
e1ef2352-056f-4d53-a4f5-efc3ddca7326	Inhibitory	Inhibitory	Inhibitory	Inhibitory	Excitatory	Inhibitory	Inhibitory	unassigned	Inhibitory	Inhibitory	1242.6627859999999	1769.1641779999995
a67b47df-e060-4159-af4a-eb6ffac287a4	Inhibitory	Inhibitory	Inhibitory	Inhibitory	Inhibitory	Inhibitory	Inhibitory	unassigned	Inhibitory	Inhibitory	1238.762734	1632.2368300000003
c3beb653-5a03-4b1d-807a-b8ebf0ed27a6	Inhibitory	Inhibitory	Inhibitory	Inhibitory	Excitatory	Inhibitory	Inhibitory	Inhibitory	Inhibitory	Inhibitory	1238.535686	1724.9332289999998
9c6615e1-6de5-4df1-91fd-a87d7f6e0c73	Inhibitory	Inhibitory	Inhibitory	Excitatory	Inhibitory	Inhibitory	Inhibitory	Inhibitory	Inhibitory	Inhibitory	1235.638719	1765.507373
400c4cab-95f0-4050-b3c6-e9441d03a882	Inhibitory	Inhibitory	Inhibitory	Inhibitory	Excitatory	Inhibitory	Inhibitory	unassigned	Inhibitory	Inhibitory	1233.503975	1683.5915259999997
346325eb-3096-44b8-8bcb-a4edf33fa3c5	Inhibitory	Inhibitory	Inhibitory	Inhibitory	Excitatory	Inhibitory	Inhibitory	unassigned	Inhibitory	Inhibitory	1235.684097	1752.506014
d116b11d-d25b-436e-b214-5963860e75d1	Inhibitory	Inhibitory	Inhibitory	Inhibitory	Excitatory	Inhibitory	Inhibitory	Inhibitory	Inhibitory	Inhibitory	1231.207096	1715.0013609999992
104c699f-6430-493f-b5e5-206cfc7a26d0	Immature OD	Immature OD	Inhibitory	Immature OD	Excitatory	Excitatory	Inhibitory	unassigned	Immature OD	Immature OD	1222.5505560000001	1625.5649769999995
e2747266-70cf-431a-9755-b5a8f9bd015f	Excitatory	Excitatory	Inhibitory	Excitatory	Excitatory	Excitatory	Inhibitory	unassigned	Excitatory	Excitatory	1222.297221	1744.911012
01f3ee0a-e337-4a2c-85dd-a43265909ab8	Inhibitory	Inhibitory	Inhibitory	Inhibitory	Excitatory	Excitatory	Inhibitory	Inhibitory	Inhibitory	Inhibitory	1216.2891519999998	1691.7071229999997
f7b61921-55a8-43d4-856c-4881c5c6bd01	Inhibitory	Inhibitory	Inhibitory	Inhibitory	Excitatory	Inhibitory	Inhibitory	Inhibitory	Inhibitory	Inhibitory	1209.898892	1655.8366119999996
43287f21-2430-4c5a-9c41-ad7dffe5944a	Inhibitory	Inhibitory	Inhibitory	Inhibitory	Inhibitory	Inhibitory	Inhibitory	Inhibitory	Inhibitory	Inhibitory	1211.649697	1685.8353439999996
c74e9c19-86c0-433a-8958-529822c4dd1d	Inhibitory	Inhibitory	Inhibitory	Inhibitory	Excitatory	Inhibitory	Inhibitory	Inhibitory	Inhibitory	Inhibitory	1204.04109	1674.0257129999995
8b82b93d-3419-440a-b0cd-acab0fb294ef	Inhibitory	Inhibitory	Inhibitory	Inhibitory	Excitatory	Inhibitory	Inhibitory	unassigned	Excitatory	Inhibitory	1377.050125	1758.8340739999999
e3e2a026-d245-42ff-8018-9b092a010158	Inhibitory	Inhibitory	Mature OD	Excitatory	Excitatory	Mural	Inhibitory	unassigned	Inhibitory	Inhibitory	1376.784966	1785.5497709999995
24077b82-cb33-408d-9417-81322766822b	Inhibitory	Inhibitory	Inhibitory	Inhibitory	Excitatory	Inhibitory	Inhibitory	unassigned	Excitatory	Inhibitory	1374.683644	1702.5686359999995
a7d6c51a-db51-45a8-a56a-600237434bda	Immature OD	Immature OD	Immature OD	Immature OD	Ependymal	Endothelial	Immature OD	unassigned	Immature OD	Immature OD	1328.883955	1631.7382059999995
b4e806fa-ee17-4799-9910-348524cc970a	Inhibitory	Inhibitory	Inhibitory	Excitatory	Excitatory	Inhibitory	Inhibitory	unassigned	Excitatory	Inhibitory	1289.418464	1693.984145
ca65107c-ec43-4471-a5c1-3fc7c372eaf7	Inhibitory	Inhibitory	Inhibitory	Inhibitory	Excitatory	Inhibitory	Inhibitory	unassigned	Inhibitory	Inhibitory	1274.702287	1711.7332199999996
3fe6a725-4d69-4bff-89d5-fb844025a607	Inhibitory	Inhibitory	Inhibitory	Inhibitory	Excitatory	Astrocytes	Inhibitory	unassigned	Inhibitory	Inhibitory	1264.8431640000001	1735.5649829999998
ae5237e6-8eea-4d6c-b451-df60a7f582dc	Excitatory	Excitatory	Inhibitory	Excitatory	Excitatory	Immature OD	Inhibitory	Excitatory	Excitatory	Excitatory	1208.713674	1641.3461549999997
4eea6027-9506-4f9c-bcb5-42328f700e40	Inhibitory	Inhibitory	Inhibitory	Inhibitory	Excitatory	Inhibitory	Inhibitory	unassigned	Excitatory	Inhibitory	1356.712176	1673.8867179999993
be6b7702-e62c-48cb-ad11-4f603c8d146f	Inhibitory	Inhibitory	Inhibitory	Excitatory	Inhibitory	Astrocytes	Inhibitory	Inhibitory	Inhibitory	Inhibitory	1348.434439	1699.1476829999997
2daf445c-d4c6-4fef-b7d8-ce18f77ebde6	Endothelial	Endothelial	Endothelial	Endothelial	Endothelial	Endothelial	Endothelial	Endothelial	Endothelial	Endothelial	1331.4432630000001	1765.776668
ad30d9a4-97e8-415e-86a0-7ae7d7db763c	Inhibitory	Inhibitory	Inhibitory	Inhibitory	Inhibitory	Excitatory	Inhibitory	Inhibitory	Inhibitory	Inhibitory	1308.829132	1630.9744529999994
2cefe8cd-dcbb-4ce0-86d5-69070b085b75	Excitatory	Excitatory	Inhibitory	Excitatory	Excitatory	unassigned	Inhibitory	Excitatory	Excitatory	Excitatory	1281.874463	1763.350903
841b84a3-1c72-48e1-8572-14c1e85c85e5	Ependymal	Astrocytes	Inhibitory	Ependymal	Astrocytes	Mural	Immature OD	unassigned	Immature OD	Immature OD	1276.111371	1788.249257
5f295d91-4812-4b5a-bcc4-a770367724ec	Microglia	Microglia	Microglia	Microglia	Excitatory	Mature OD	Microglia	unassigned	Microglia	Astrocytes	1256.84237	1630.3445189999998
0917a08e-26d2-464e-b35b-db0db5167ac1	Inhibitory	Inhibitory	Inhibitory	Inhibitory	Excitatory	unassigned	Inhibitory	unassigned	Inhibitory	Inhibitory	1242.0205640000001	1655.9354479999997
76fec0f1-9aa1-4cb0-9f4c-13e2f127c4ab	Inhibitory	Inhibitory	Inhibitory	Inhibitory	Excitatory	Inhibitory	Inhibitory	unassigned	Inhibitory	Inhibitory	1245.776616	1624.8745199999998
73c459b1-3e72-4849-81ca-5bea97812ad2	Inhibitory	Inhibitory	Inhibitory	Inhibitory	Excitatory	Inhibitory	Inhibitory	unassigned	Inhibitory	Inhibitory	1347.5659349999999	1678.475562
cf467d1b-ed37-4e40-975b-ace5bc087909	Inhibitory	Inhibitory	Inhibitory	Inhibitory	Excitatory	Inhibitory	Inhibitory	unassigned	Excitatory	Inhibitory	1344.778401	1613.1795159999997
90c8dd61-7420-428f-9fec-ec6a6d9259d9	Inhibitory	Excitatory	Inhibitory	Inhibitory	Excitatory	Excitatory	Inhibitory	unassigned	Excitatory	Inhibitory	1228.737354	1693.7448069999996
f27ea557-0b2f-4574-9afe-59db26623328	Endothelial	Endothelial	Endothelial	Endothelial	Endothelial	Excitatory	Endothelial	Endothelial	Endothelial	Endothelial	1212.982274	1627.816969
4fd6abe6-3fc7-43d2-a172-9a1243d2e911	Microglia	Astrocytes	Astrocytes	Astrocytes	Ependymal	Astrocytes	Astrocytes	unassigned	Astrocytes	Astrocytes	1204.305502	1728.3409479999996
e7d716c1-defe-45f6-ba1a-658a7b9f2701	Excitatory	Inhibitory	Inhibitory	Excitatory	Excitatory	Inhibitory	Inhibitory	Inhibitory	Excitatory	Inhibitory	1381.21085	1723.4145830000002
d0532740-4bc7-40c0-98b8-d28b93626b14	Excitatory	Inhibitory	Inhibitory	Excitatory	Excitatory	Inhibitory	Inhibitory	unassigned	Inhibitory	Excitatory	1312.487443	1735.1534349999997
49d1e2f0-72dc-4b41-8864-d93462e8c6e0	Inhibitory	Inhibitory	Inhibitory	Inhibitory	Inhibitory	Inhibitory	Inhibitory	Inhibitory	Inhibitory	Inhibitory	1312.563191	1744.0165270000002
6afd335f-87c5-41e5-af88-55d0654d8236	Inhibitory	Inhibitory	Inhibitory	Excitatory	Excitatory	Excitatory	Inhibitory	unassigned	Excitatory	Inhibitory	1281.558497	1609.1367429999996
cdafad23-cc70-4d0b-bec9-fde9bb61d97b	Inhibitory	Excitatory	Inhibitory	Excitatory	Excitatory	Astrocytes	Excitatory	unassigned	Excitatory	Inhibitory	1239.370244	1712.9466829999997
8741a7e0-84e0-434c-a18c-a0dba038dfb3	Inhibitory	Excitatory	Inhibitory	Excitatory	Excitatory	unassigned	Inhibitory	unassigned	Excitatory	Excitatory	1223.75888	1768.658771
923b6910-e81a-44ce-81e7-3a63839a36e6	Excitatory	Excitatory	Inhibitory	Excitatory	Excitatory	Inhibitory	Inhibitory	unassigned	Excitatory	Excitatory	1220.2564120000002	1724.7765089999998
599217f4-b2da-4b8a-b243-b4cbd2095b34	Inhibitory	Inhibitory	Inhibitory	Excitatory	Excitatory	Excitatory	Inhibitory	Inhibitory	Excitatory	Excitatory	1211.866381	1708.135444
c8c04bf3-9b12-4583-87b2-e30770d64b6f	Endothelial	Endothelial	Mature OD	Endothelial	Endothelial	Inhibitory	Endothelial	unassigned	Endothelial	Endothelial	1203.391155	1788.839837
de6bedc7-6ae6-4c1e-8cc3-2cf5bcc92bc7	Inhibitory	Inhibitory	Inhibitory	Excitatory	Excitatory	Inhibitory	Inhibitory	unassigned	Excitatory	Inhibitory	1376.379014	1632.0116809999995
c9a1a0b5-5be6-47e5-9205-1e596548bb5e	Inhibitory	Inhibitory	Inhibitory	Inhibitory	Excitatory	Inhibitory	Inhibitory	unassigned	Excitatory	Inhibitory	1245.375845	1735.1090760000002
f7dbc01c-f16e-412c-883a-916d8159c373	Immature OD	Immature OD	Immature OD	Immature OD	Immature OD	Immature OD	Immature OD	unassigned	Immature OD	Immature OD	1241.5130589999999	1741.9607549999996
acba8e20-8a29-4489-b6c9-2d9a7d89323a	Excitatory	Excitatory	Inhibitory	Excitatory	Excitatory	Excitatory	Inhibitory	Excitatory	Excitatory	Excitatory	1220.318007	1705.5833980000002
7770a729-5a75-4d40-84ec-b438f6f00b99	Inhibitory	Inhibitory	Inhibitory	Excitatory	Excitatory	Astrocytes	Inhibitory	unassigned	Excitatory	Inhibitory	1388.228533	1443.0769529999993
608b22fd-30de-4aa0-aabd-54ad36e9afe0	Microglia	Astrocytes	Inhibitory	Astrocytes	Astrocytes	Inhibitory	Mature OD	unassigned	Astrocytes	Astrocytes	1370.125843	1471.440607
1f0ad8b5-8e57-4301-8ec6-209757b64d09	Astrocytes	Astrocytes	Inhibitory	Astrocytes	Excitatory	Inhibitory	Inhibitory	unassigned	Astrocytes	Astrocytes	1367.200885	1559.1861839999997
d603a336-8768-4281-8a78-729e495443bc	Immature OD	Inhibitory	Inhibitory	Immature OD	Excitatory	Endothelial	Inhibitory	unassigned	Immature OD	Inhibitory	1370.543185	1413.626879
901d6a06-700c-418a-a2d0-e54ece728309	Inhibitory	Inhibitory	Inhibitory	Excitatory	Excitatory	Excitatory	Inhibitory	unassigned	Inhibitory	Inhibitory	1368.073515	1460.386779
0f98bf1d-9af3-452d-84e0-ae2e027f48eb	Inhibitory	Inhibitory	Inhibitory	Excitatory	Excitatory	Inhibitory	Inhibitory	Inhibitory	Excitatory	Inhibitory	1365.0951400000001	1493.944892
0c3062a1-87b1-4f9d-8d1c-a423e5718a95	Excitatory	Excitatory	Inhibitory	Excitatory	Excitatory	Excitatory	Inhibitory	unassigned	Excitatory	Inhibitory	1364.495833	1575.746095
5e439fea-6628-4f61-ad3b-3fe051ba1abd	Excitatory	Excitatory	Inhibitory	Excitatory	Excitatory	Excitatory	Inhibitory	unassigned	Excitatory	Inhibitory	1361.561894	1504.9465499999992
338babd8-833c-402c-8de3-a959799ebef3	Inhibitory	Inhibitory	Inhibitory	Inhibitory	Excitatory	Inhibitory	Inhibitory	unassigned	Excitatory	Inhibitory	1361.158457	1441.7785709999994
7240f7c3-c78b-497a-ab73-0bde50f692b2	Inhibitory	Inhibitory	Inhibitory	Inhibitory	Excitatory	Excitatory	Inhibitory	unassigned	Inhibitory	Inhibitory	1361.05618	1429.6487739999998
a5b7b2b0-54cc-4f90-8e37-4a9f95caa6cf	Astrocytes	Astrocytes	Inhibitory	Astrocytes	Astrocytes	Astrocytes	Mature OD	unassigned	Astrocytes	Astrocytes	1354.568805	1555.2771709999993
87ddff6b-8e61-4207-9d68-7c2d6eb52974	Inhibitory	Inhibitory	Inhibitory	Inhibitory	Excitatory	Immature OD	Inhibitory	Inhibitory	Excitatory	Inhibitory	1350.136161	1588.7697979999998
071951eb-476b-40b1-a8dd-258133d9baa2	Microglia	Inhibitory	Inhibitory	Inhibitory	Excitatory	Inhibitory	Inhibitory	unassigned	Excitatory	Inhibitory	1340.1538790000002	1515.5263929999996
0e250924-e4a1-45d7-9b05-de4997eb7067	Excitatory	Inhibitory	Inhibitory	Excitatory	Excitatory	Inhibitory	Inhibitory	unassigned	Excitatory	Inhibitory	1333.579378	1423.447917
b3ad3b6c-85fe-4213-b488-b497b7390e37	Inhibitory	Inhibitory	Inhibitory	Excitatory	Excitatory	Inhibitory	Inhibitory	Inhibitory	Excitatory	Inhibitory	1329.464458	1478.4690690000002
ec881e5a-f700-4ebc-9caf-f936db8fc06a	Inhibitory	Inhibitory	Inhibitory	Inhibitory	Inhibitory	Inhibitory	Inhibitory	unassigned	Inhibitory	Inhibitory	1326.725818	1568.5188169999997
86051f95-af64-4f26-b86b-bc81566150e8	Inhibitory	Inhibitory	Inhibitory	Inhibitory	Inhibitory	unassigned	Inhibitory	unassigned	Inhibitory	Inhibitory	1325.093438	1451.959684
a3472255-b7b2-4242-844e-acc7891da731	Excitatory	Excitatory	Inhibitory	Excitatory	Excitatory	Excitatory	Inhibitory	Excitatory	Excitatory	Excitatory	1311.739003	1413.816201
167f1093-01ab-43c0-a5b5-50dd1bf670aa	Inhibitory	Inhibitory	Inhibitory	Excitatory	Excitatory	Excitatory	Inhibitory	unassigned	Excitatory	Inhibitory	1310.820905	1502.6501059999996
5eab3b58-44e8-41c0-92e5-01d35e812456	Inhibitory	Inhibitory	Inhibitory	Inhibitory	Excitatory	Inhibitory	Inhibitory	unassigned	Inhibitory	Inhibitory	1307.032141	1541.6332699999998
8a28c63a-c598-4cc0-8222-2da86a443be2	Inhibitory	Inhibitory	Inhibitory	Inhibitory	Excitatory	Microglia	Inhibitory	unassigned	Inhibitory	Inhibitory	1304.442928	1442.6794169999998
3fc8416e-c94e-4e0c-ae0c-dcaa9eda7c56	Excitatory	Inhibitory	Inhibitory	Excitatory	Excitatory	Inhibitory	Inhibitory	Inhibitory	Inhibitory	Inhibitory	1303.2447029999998	1470.7662859999996
a3195ba1-b23e-4afa-bc07-90b60e5c261c	Astrocytes	Astrocytes	Astrocytes	Astrocytes	Astrocytes	Astrocytes	Astrocytes	Astrocytes	Astrocytes	Astrocytes	1301.291888	1591.046637
8f1c9f3d-a9c4-43d9-b567-7d583e18e181	Inhibitory	Inhibitory	Inhibitory	Excitatory	Excitatory	Excitatory	Inhibitory	Inhibitory	Excitatory	Inhibitory	1294.0771	1441.2141159999996
ba9a2bca-70e5-42b0-9aa6-feacc59c9d5e	Excitatory	Inhibitory	Inhibitory	Excitatory	Excitatory	Inhibitory	Inhibitory	unassigned	Excitatory	Excitatory	1286.699016	1526.2543429999992
febb3787-032e-43ab-8fc3-a5681bed4e43	Inhibitory	Inhibitory	Inhibitory	Inhibitory	Excitatory	Inhibitory	Inhibitory	unassigned	Excitatory	Inhibitory	1285.860975	1496.1659299999997
f79ca26a-cc1a-48d2-a610-f1e8bbad3aa5	Inhibitory	Inhibitory	Inhibitory	Inhibitory	Excitatory	Inhibitory	Inhibitory	Inhibitory	Inhibitory	Inhibitory	1280.136379	1421.1758669999995
61a3b40e-9290-47a1-8e39-3698421c0f69	Inhibitory	Inhibitory	Inhibitory	Inhibitory	Inhibitory	Inhibitory	Inhibitory	Inhibitory	Inhibitory	Inhibitory	1277.074446	1410.8426160000004
cf5e5f99-3a8c-4733-800a-a6302c5113d8	Excitatory	Excitatory	Inhibitory	Excitatory	Excitatory	Inhibitory	Inhibitory	unassigned	Excitatory	Excitatory	1278.554269	1542.4499199999996
2c7c7829-fd4d-4195-9fc6-74a7a4221264	Inhibitory	Inhibitory	Inhibitory	Excitatory	Excitatory	Excitatory	Inhibitory	unassigned	Inhibitory	Inhibitory	1275.712509	1523.765019
1c8e82e3-0ee2-4016-b139-545d5bfada1d	Inhibitory	Inhibitory	Inhibitory	Inhibitory	Excitatory	Inhibitory	Inhibitory	unassigned	Excitatory	Excitatory	1272.127896	1482.35741
475056c3-fc5e-46db-9bea-322f7531d091	Excitatory	Inhibitory	Inhibitory	Excitatory	Inhibitory	Inhibitory	Inhibitory	unassigned	Inhibitory	Inhibitory	1268.1266349999999	1474.2195479999996
e6cfaa2e-101c-4d24-80c7-f2552918d325	Inhibitory	Inhibitory	Inhibitory	Excitatory	Inhibitory	Inhibitory	Inhibitory	Inhibitory	Inhibitory	Inhibitory	1264.427897	1445.4479539999998
be262deb-7de6-464e-8951-dc8dffedb365	Inhibitory	Inhibitory	Inhibitory	Inhibitory	Excitatory	Mature OD	Inhibitory	Inhibitory	Inhibitory	Inhibitory	1262.9275269999998	1507.5673899999997
06520f84-e8e4-4632-a8b7-87c1a6661987	Inhibitory	Inhibitory	Inhibitory	Inhibitory	Inhibitory	Inhibitory	Inhibitory	unassigned	Inhibitory	Inhibitory	1260.5809060000001	1476.0062590000002
59fe8d32-026a-4fbc-bebc-36b88ada326b	Inhibitory	Inhibitory	Inhibitory	Excitatory	Excitatory	Mature OD	Inhibitory	unassigned	Inhibitory	Inhibitory	1255.227494	1428.5027850000001
6d4637c4-fea7-440a-9672-83ec8d2b3e46	Inhibitory	Inhibitory	Inhibitory	Excitatory	Excitatory	unassigned	Inhibitory	unassigned	Inhibitory	Inhibitory	1253.980129	1589.5187549999996
b7ca850c-9cdf-4c46-8c9b-a88bff2d4514	Excitatory	Inhibitory	Inhibitory	Inhibitory	Excitatory	Excitatory	Inhibitory	Inhibitory	Inhibitory	Inhibitory	1253.9487370000002	1546.1947679999998
8a007a90-0d58-439f-80b5-7085b8d8b8f4	Inhibitory	Inhibitory	Inhibitory	Inhibitory	Excitatory	Inhibitory	Inhibitory	unassigned	Inhibitory	Inhibitory	1244.612151	1541.6531689999997
c77eb987-0617-4311-91d8-c405ab553410	Inhibitory	Inhibitory	Inhibitory	Inhibitory	Excitatory	Inhibitory	Inhibitory	unassigned	Inhibitory	Inhibitory	1244.546155	1432.7429809999999
550fee7a-12a2-4c6c-8464-49c63744bbda	Inhibitory	Inhibitory	Inhibitory	Inhibitory	Excitatory	Microglia	Inhibitory	unassigned	Inhibitory	Inhibitory	1225.976055	1504.644221
94e9b2b6-0fed-4883-8e56-336e3251214f	Inhibitory	Inhibitory	Inhibitory	Excitatory	Excitatory	Inhibitory	Inhibitory	unassigned	Excitatory	Inhibitory	1225.705141	1417.0383849999994
a9dd70e5-3a03-4bab-8b8f-778b91393c88	Excitatory	Excitatory	Inhibitory	Excitatory	Excitatory	Inhibitory	Inhibitory	unassigned	Excitatory	Inhibitory	1221.582142	1475.8539450000003
21d89001-386d-4cb4-b0e4-54717b45b411	Endothelial	Endothelial	Inhibitory	Endothelial	Endothelial	Excitatory	Endothelial	unassigned	Endothelial	Endothelial	1210.975914	1557.6297279999994
6bb93568-5959-416f-a051-0447b9c308e5	Inhibitory	Inhibitory	Inhibitory	Inhibitory	Inhibitory	Inhibitory	Inhibitory	Inhibitory	Inhibitory	Inhibitory	1203.6708820000001	1564.6398620000004
a041fca4-de48-46de-9c62-61a6879d2e2d	Inhibitory	Inhibitory	Inhibitory	Inhibitory	Excitatory	Inhibitory	Inhibitory	Inhibitory	Excitatory	Inhibitory	1326.625248	1555.0273489999995
3db840dc-57d1-4ea8-9434-b369a1fb8c13	Inhibitory	Inhibitory	Inhibitory	Excitatory	Excitatory	Excitatory	Inhibitory	unassigned	Inhibitory	Inhibitory	1293.698935	1491.6099330000002
fe02bf0e-0bcd-4c3d-89f5-d63b2005e1a6	Inhibitory	Inhibitory	Inhibitory	Excitatory	Excitatory	Inhibitory	Inhibitory	unassigned	Excitatory	Inhibitory	1272.611693	1456.8280989999998
ceef3d03-27a8-4fa6-b9e8-a8e06551a47e	Excitatory	Inhibitory	Inhibitory	Inhibitory	Excitatory	Immature OD	Inhibitory	unassigned	Excitatory	Inhibitory	1269.8611839999999	1575.4892599999998
451d1080-7c41-43d1-8555-020157248868	Inhibitory	Inhibitory	Inhibitory	Inhibitory	Excitatory	unassigned	Inhibitory	unassigned	Inhibitory	Inhibitory	1209.4042689999999	1410.1580069999995
ce12c1ab-9e69-464f-a00e-7adaf156404b	Inhibitory	Inhibitory	Inhibitory	Excitatory	Excitatory	Excitatory	Inhibitory	unassigned	Excitatory	Inhibitory	1379.504853	1530.431537
0977f161-a2fa-4a02-8fa6-7ce89b0e964d	Inhibitory	Inhibitory	Inhibitory	Excitatory	Excitatory	Inhibitory	Inhibitory	unassigned	Excitatory	Inhibitory	1312.9037839999999	1538.4613910000003
da6add6f-8eb9-49bd-8050-0472f99475f8	Inhibitory	Inhibitory	Inhibitory	Inhibitory	Excitatory	Inhibitory	Inhibitory	unassigned	Inhibitory	Inhibitory	1300.858371	1424.5518389999993
5c4daa96-e013-4959-9f5c-49d0512362f6	Inhibitory	Inhibitory	Inhibitory	Excitatory	Excitatory	Mural	Inhibitory	Inhibitory	Inhibitory	Inhibitory	1263.8778450000002	1528.211586
12ea9370-36bd-4a98-972b-938d96837e3d	Inhibitory	Inhibitory	Inhibitory	Excitatory	Inhibitory	Inhibitory	Inhibitory	Inhibitory	Inhibitory	Inhibitory	1257.648831	1564.1086289999998
b4545a9d-3e2d-475d-a345-4adfdf70ed7d	Inhibitory	Inhibitory	Inhibitory	Inhibitory	Excitatory	Astrocytes	Inhibitory	unassigned	Inhibitory	Inhibitory	1232.600311	1446.1805550000004
09a4524f-2772-4ef6-a543-55cfe9c09b6e	Inhibitory	Excitatory	Mature OD	Excitatory	Excitatory	Inhibitory	Excitatory	Excitatory	Excitatory	Excitatory	1230.858724	1403.2298839999999
d6e40674-3545-480e-af73-85439fc52ffa	Inhibitory	Inhibitory	Inhibitory	Inhibitory	Excitatory	Inhibitory	Inhibitory	unassigned	Excitatory	Inhibitory	1219.087992	1431.2438280000001
0de71012-e216-40a3-8d58-e8c4dbae1bbd	Immature OD	Immature OD	Inhibitory	Immature OD	Excitatory	Inhibitory	Inhibitory	unassigned	Immature OD	Inhibitory	1347.949142	1474.4045139999994
43ced1fb-f1de-408d-83de-72acee944d70	Inhibitory	Excitatory	Inhibitory	Excitatory	Excitatory	Excitatory	Inhibitory	unassigned	Excitatory	Excitatory	1219.187973	1499.4817470000003
4f505720-f04a-4159-893f-8671681caf2d	Astrocytes	Astrocytes	Mature OD	Astrocytes	Astrocytes	Astrocytes	Mature OD	unassigned	Astrocytes	Astrocytes	1206.423859	1478.511406
1260e44e-3ff0-4d6d-8289-273a2fd2495e	Inhibitory	Inhibitory	Inhibitory	Excitatory	Inhibitory	Inhibitory	Inhibitory	Inhibitory	Inhibitory	Inhibitory	1387.393107	1540.5166319999994
281b84d6-32b7-4189-8bcb-b71784675ad6	Inhibitory	Astrocytes	Inhibitory	Inhibitory	Astrocytes	Excitatory	Inhibitory	unassigned	Astrocytes	Astrocytes	1365.9734540000002	1587.8622799999998
5178d8c1-a33d-4d87-bc36-271735271e33	Inhibitory	Inhibitory	Inhibitory	Inhibitory	Excitatory	Excitatory	Inhibitory	unassigned	Inhibitory	Inhibitory	1351.91738	1458.4449909999998
ed041f0a-3cf6-4504-9555-db460dcd1466	Inhibitory	Inhibitory	Inhibitory	Inhibitory	Inhibitory	unassigned	Inhibitory	Inhibitory	Inhibitory	Inhibitory	1297.901313	1553.612917
2a4d0ce9-2c04-4c22-84f0-5d2705322f34	Inhibitory	Inhibitory	Inhibitory	Inhibitory	Excitatory	Inhibitory	Inhibitory	unassigned	Excitatory	Inhibitory	1277.5709	1434.769495
c8da4ed1-3d95-421b-964c-9942b8b01978	Inhibitory	Inhibitory	Inhibitory	Inhibitory	Excitatory	Inhibitory	Inhibitory	unassigned	Inhibitory	Inhibitory	1230.528298	1586.0551769999997
6f939729-cc41-4d4d-8cf7-8a51eb9c9491	Inhibitory	Inhibitory	Inhibitory	Inhibitory	Excitatory	Inhibitory	Inhibitory	Inhibitory	Inhibitory	Inhibitory	1228.022839	1512.532503
028e951b-95df-4213-973b-57eb018c653b	Endothelial	Mural	Inhibitory	Mural	Mural	Mural	Mural	unassigned	Mural	Mural	1390.4332140000001	1248.1943919999999
2ee0116f-60c3-473f-9da3-052ddfb06e0b	Endothelial	Endothelial	Mature OD	Endothelial	Endothelial	Inhibitory	Endothelial	Endothelial	Endothelial	Endothelial	1381.838013	1243.5253660000003
acbfb535-0a2f-4e86-97c1-2cbdb93d67e8	Inhibitory	Inhibitory	Inhibitory	Inhibitory	Inhibitory	Inhibitory	Inhibitory	unassigned	Inhibitory	Inhibitory	1377.104386	1275.0805189999996
782370f8-b658-497f-9210-1f8451521f55	Astrocytes	Astrocytes	Inhibitory	Astrocytes	Astrocytes	Inhibitory	Astrocytes	unassigned	Astrocytes	Astrocytes	1373.233455	1225.9535970000002
59459d60-71a5-458f-8538-762d42e8d0b6	Inhibitory	Inhibitory	Inhibitory	Inhibitory	Inhibitory	unassigned	Inhibitory	unassigned	Inhibitory	Inhibitory	1368.478511	1237.3840880000002
4cb58a73-5c28-4d29-95b1-d463147170ec	Inhibitory	Inhibitory	Inhibitory	Inhibitory	Excitatory	Inhibitory	Inhibitory	unassigned	Excitatory	Excitatory	1370.024361	1319.8173819999997
070448b8-2b8c-4204-973a-0c7fb133aec4	Excitatory	Inhibitory	Inhibitory	Excitatory	Excitatory	Inhibitory	Inhibitory	unassigned	Astrocytes	Inhibitory	1348.18121	1328.8606529999993
db4e3a17-bcd5-4799-bbf6-d00529174abf	Inhibitory	Inhibitory	Inhibitory	Inhibitory	Inhibitory	Astrocytes	Inhibitory	unassigned	Inhibitory	Inhibitory	1345.813084	1268.5510069999996
826588a4-a5cb-4ec3-97af-406d9dd0a5b4	Inhibitory	Inhibitory	Inhibitory	Inhibitory	Excitatory	Inhibitory	Inhibitory	unassigned	Excitatory	Inhibitory	1332.371456	1336.127341
3598213a-e8b3-40aa-ad2a-17c3b6d6d8c1	Inhibitory	Inhibitory	Inhibitory	Excitatory	Excitatory	Inhibitory	Inhibitory	unassigned	Inhibitory	Inhibitory	1330.959175	1371.4560539999998
91d4df5b-b038-440b-9fc7-737c10da2f62	Astrocytes	Astrocytes	Microglia	Astrocytes	Astrocytes	Inhibitory	Astrocytes	unassigned	Astrocytes	Astrocytes	1327.623392	1352.5717040000004
18f1d2aa-aab8-4e1b-898f-916882dcf4cf	Endothelial	Mural	Inhibitory	Mural	Mural	Inhibitory	Mural	unassigned	Mural	Mural	1326.243346	1309.0872020000002
8387165a-2723-4435-8ead-24e11e1e270d	Inhibitory	Inhibitory	Inhibitory	Inhibitory	Excitatory	Inhibitory	Inhibitory	unassigned	Excitatory	Inhibitory	1314.519254	1231.0843949999994
ba314962-37e2-4d33-afe7-3e23e34cab5c	Excitatory	Inhibitory	Inhibitory	Excitatory	Excitatory	Inhibitory	Inhibitory	unassigned	Excitatory	Excitatory	1308.352834	1222.7046450000003
fafcced8-0298-4126-ac9b-b24706fd99ab	Astrocytes	Astrocytes	Inhibitory	Astrocytes	Astrocytes	Inhibitory	Mature OD	unassigned	Astrocytes	Astrocytes	1310.101846	1254.4123989999994
a0435532-f470-4631-802e-fc54a4989d09	Inhibitory	Inhibitory	Inhibitory	Inhibitory	Excitatory	Excitatory	Inhibitory	unassigned	Excitatory	Excitatory	1299.130875	1348.565747
77c3fa61-4d7f-4c80-a74c-0fb36fc786f8	Inhibitory	Inhibitory	Inhibitory	Excitatory	Excitatory	Inhibitory	Inhibitory	unassigned	Inhibitory	Inhibitory	1299.440607	1327.785657
c3252539-6a69-4fb9-af4b-1e9eef51b424	Inhibitory	Inhibitory	Inhibitory	Inhibitory	Excitatory	Excitatory	Inhibitory	Inhibitory	Inhibitory	Inhibitory	1299.897993	1388.9157040000005
8886fc83-7815-4c2f-b7b6-5d8441a933f8	Excitatory	Excitatory	Inhibitory	Excitatory	Excitatory	Inhibitory	Excitatory	Excitatory	Excitatory	Inhibitory	1298.1223499999999	1269.801908
ec537fb9-cc7a-4c41-a34e-fe872394407a	Inhibitory	Inhibitory	Inhibitory	Excitatory	Excitatory	Excitatory	Inhibitory	Inhibitory	Excitatory	Inhibitory	1297.4981169999999	1308.7902249999993
a3318eb3-defd-4481-a96d-97be49e24f8b	Inhibitory	Inhibitory	Inhibitory	Inhibitory	Excitatory	unassigned	Inhibitory	Inhibitory	Inhibitory	Inhibitory	1280.641368	1372.8074709999996
fda21798-b5c0-449b-ae8f-280de8b8e962	Inhibitory	Inhibitory	Inhibitory	Inhibitory	Excitatory	Excitatory	Inhibitory	Inhibitory	Inhibitory	Inhibitory	1284.520391	1265.6646230000001
62fa3673-939a-43fa-adad-87560327fbb6	Inhibitory	Inhibitory	Inhibitory	Excitatory	Excitatory	Excitatory	Inhibitory	unassigned	Excitatory	Inhibitory	1281.7766980000001	1216.3375199999996
4c6a41d0-e437-4f5d-b638-0d7505df0f9a	Inhibitory	Inhibitory	Inhibitory	Excitatory	Excitatory	Mature OD	Inhibitory	Inhibitory	Inhibitory	Inhibitory	1271.108909	1368.4812209999996
8603af49-68c8-48a5-8837-731dd509a8c2	Inhibitory	Inhibitory	Inhibitory	Excitatory	Inhibitory	Immature OD	Inhibitory	Inhibitory	Inhibitory	Inhibitory	1271.474393	1289.4280439999998
e1d6ea97-10f6-4125-9ffa-4366f5132d63	Inhibitory	Inhibitory	Inhibitory	Inhibitory	Excitatory	Inhibitory	Inhibitory	Inhibitory	Inhibitory	Inhibitory	1264.729009	1242.794031
c5bea7c8-28e4-4a60-8089-bbf694315e3f	Inhibitory	Inhibitory	Inhibitory	Excitatory	Excitatory	Inhibitory	Inhibitory	unassigned	Excitatory	Inhibitory	1260.370638	1249.5391220000006
113b9fcf-d3fb-4b13-9ba2-72f74c6ebf55	Inhibitory	Inhibitory	Inhibitory	Inhibitory	Inhibitory	Inhibitory	Inhibitory	Inhibitory	Inhibitory	Inhibitory	1256.745677	1214.524602
1aa80258-b23a-407f-b5df-ada4024f5792	Inhibitory	Inhibitory	Inhibitory	Inhibitory	Excitatory	Inhibitory	Inhibitory	Inhibitory	Inhibitory	Inhibitory	1255.178081	1338.3094749999996
42ccd176-7950-4fd0-a5bf-f7cd1f43f1d1	Inhibitory	Inhibitory	Inhibitory	Inhibitory	Excitatory	Astrocytes	Inhibitory	unassigned	Inhibitory	Inhibitory	1250.535642	1385.87207
b08877f3-bd5e-4f5c-bd14-026abdb5ba45	Inhibitory	Inhibitory	Inhibitory	Excitatory	Excitatory	Inhibitory	Inhibitory	Excitatory	Inhibitory	Inhibitory	1247.013269	1263.1682340000002
3aacd592-6cf5-4562-b113-91ec3b6e5bfc	Endothelial	Mural	Mature OD	Mural	Endothelial	Mural	Endothelial	unassigned	Endothelial	Mural	1236.606232	1295.4735839999998
67d8935e-33d7-4756-93b4-a98a8c0d79f7	Inhibitory	Inhibitory	Inhibitory	Excitatory	Excitatory	Excitatory	Inhibitory	Inhibitory	Inhibitory	Inhibitory	1236.3687710000002	1207.0479169999994
53a7dba9-7116-4485-bf83-15f2af73df41	Inhibitory	Inhibitory	Inhibitory	Inhibitory	Excitatory	Excitatory	Inhibitory	Inhibitory	Inhibitory	Inhibitory	1231.3982429999999	1266.1045209999997
87487526-e811-473d-b0c0-62ed6c2367df	Inhibitory	Inhibitory	Inhibitory	Inhibitory	Excitatory	Inhibitory	Inhibitory	Inhibitory	Inhibitory	Inhibitory	1230.8968439999999	1371.0894169999997
9ca8e7d9-adac-42d5-afd9-535f44bb1057	Inhibitory	Inhibitory	Inhibitory	Inhibitory	Excitatory	Inhibitory	Inhibitory	Inhibitory	Inhibitory	Inhibitory	1226.038675	1298.8789709999996
90670a0e-b463-44df-b187-ef9808d73752	Inhibitory	Inhibitory	Inhibitory	Inhibitory	Excitatory	Inhibitory	Inhibitory	Inhibitory	Excitatory	Inhibitory	1221.081435	1208.3574839999997
dfa9442e-72a1-4b45-9ca0-f1fe716383a9	Inhibitory	Inhibitory	Inhibitory	Inhibitory	Excitatory	Mature OD	Inhibitory	Inhibitory	Excitatory	Inhibitory	1220.1113070000001	1315.3088700000003
f6417b98-5f79-4f26-abbd-7a9c2410bbc1	Inhibitory	Inhibitory	Inhibitory	Inhibitory	Excitatory	unassigned	Inhibitory	unassigned	Inhibitory	Inhibitory	1216.427727	1346.317173
9de4801c-f413-47d9-87a2-5e524c84ee8c	Inhibitory	Inhibitory	Inhibitory	Excitatory	Excitatory	Excitatory	Inhibitory	unassigned	Astrocytes	Inhibitory	1209.074204	1383.4606720000006
aab84b89-874b-4870-895b-5830f87002a0	Excitatory	Excitatory	Excitatory	Excitatory	Excitatory	Excitatory	Inhibitory	Excitatory	Excitatory	Excitatory	1209.415974	1225.1566479999997
120028d6-a96c-42b8-b78d-012e9813fc80	Inhibitory	Inhibitory	Inhibitory	Inhibitory	Excitatory	Inhibitory	Inhibitory	unassigned	Inhibitory	Inhibitory	1207.966525	1266.168521
9eef51e8-bab5-45f4-8691-0f765e859d41	Mature OD	Mature OD	Mature OD	Mature OD	Mature OD	Astrocytes	Mature OD	Mature OD	Mature OD	Mature OD	1206.293032	1368.5689370000005
7c85c8fe-b9d0-4048-b90e-d0eacbca63c1	Endothelial	Endothelial	Inhibitory	Endothelial	Endothelial	Endothelial	Endothelial	Endothelial	Endothelial	Endothelial	1355.256499	1208.5963260000003
e0f718cd-3069-4ce0-a7ed-a3a8c54e4e4c	Inhibitory	Inhibitory	Inhibitory	Inhibitory	Excitatory	Endothelial	Inhibitory	unassigned	Excitatory	Inhibitory	1354.962291	1280.0204829999998
9ac144bc-ec99-4f9d-9e55-26a5f05a5054	Excitatory	Excitatory	Inhibitory	Excitatory	Excitatory	Inhibitory	Inhibitory	unassigned	Excitatory	Excitatory	1325.4845990000001	1359.544738
9f648abd-c8c3-42fd-b05d-332755b9b32b	Inhibitory	Inhibitory	Mature OD	Inhibitory	Inhibitory	Inhibitory	Inhibitory	Inhibitory	Inhibitory	Inhibitory	1321.273015	1254.7808199999995
1b40ff2b-1958-4c45-9bee-39062a0426a2	Inhibitory	Inhibitory	Inhibitory	Inhibitory	Excitatory	Inhibitory	Inhibitory	Inhibitory	Inhibitory	Inhibitory	1242.302949	1219.0264869999996
09c3d41b-d4e7-48a7-9b7e-36270d19944c	Inhibitory	Inhibitory	Inhibitory	Excitatory	Excitatory	Excitatory	Inhibitory	unassigned	Inhibitory	Inhibitory	1237.636161	1362.004883
c5ff924b-4c95-4553-9e42-64430bf0ef81	Inhibitory	Inhibitory	Inhibitory	Inhibitory	Excitatory	Astrocytes	Inhibitory	unassigned	Excitatory	Inhibitory	1378.2028480000001	1235.233785
9fb21e14-704b-47bb-84e8-59fee10aa20e	Inhibitory	Inhibitory	Inhibitory	Inhibitory	Inhibitory	Astrocytes	Inhibitory	unassigned	Inhibitory	Inhibitory	1334.483958	1222.560736
46a975b8-16c1-49ca-99ca-f2b5089f152d	Inhibitory	Inhibitory	Inhibitory	Inhibitory	Excitatory	Excitatory	Inhibitory	Inhibitory	Inhibitory	Inhibitory	1320.831949	1386.1440980000002
06895d28-28cd-4b89-86b4-ef5463782bb4	Inhibitory	Inhibitory	Inhibitory	Inhibitory	Excitatory	Endothelial	Inhibitory	unassigned	Excitatory	Inhibitory	1239.789348	1328.1615609999994
252a53d7-de58-4380-a6c5-416c91bf0bf0	Inhibitory	Inhibitory	Inhibitory	Inhibitory	Inhibitory	Astrocytes	Inhibitory	Inhibitory	Inhibitory	Inhibitory	1383.159187	1259.399723
6364780a-8920-4f87-9270-aad7465a73d0	Inhibitory	Inhibitory	Inhibitory	Excitatory	Excitatory	Inhibitory	Inhibitory	Inhibitory	Inhibitory	Inhibitory	1346.727887	1207.6635350000001
eaa55fb2-fb7e-428d-879a-2ee26d7be9fc	Endothelial	Inhibitory	Inhibitory	Inhibitory	Mural	Endothelial	Inhibitory	Inhibitory	Excitatory	Inhibitory	1331.832189	1309.3171499999994
490c454f-fe64-4521-ad0a-deba1515d2c5	Excitatory	Excitatory	Inhibitory	Excitatory	Excitatory	Excitatory	Inhibitory	unassigned	Excitatory	Excitatory	1288.412525	1210.2321770000003
81f3a953-9e39-44c8-985d-a5ce9044e0a2	Inhibitory	Inhibitory	Inhibitory	Excitatory	Excitatory	Inhibitory	Inhibitory	unassigned	Excitatory	Inhibitory	1233.239832	1321.294445
b18426e6-cfd2-48e7-84a9-9a63b30d6653	Inhibitory	Inhibitory	Inhibitory	Inhibitory	Excitatory	Inhibitory	Inhibitory	Inhibitory	Inhibitory	Inhibitory	1231.6159710000002	1227.24836
c685e97d-a436-4c91-bcd1-a3e0af54bec3	Inhibitory	Inhibitory	Inhibitory	Excitatory	Excitatory	Inhibitory	Inhibitory	unassigned	Excitatory	Inhibitory	1224.551934	1282.9175109999992
97eff202-5562-435d-87dc-41199d13bcab	Inhibitory	Inhibitory	Inhibitory	Excitatory	Excitatory	Mature OD	Inhibitory	unassigned	Excitatory	Inhibitory	1215.216791	1220.260691
687cfccf-9330-4d83-bc99-b90174c7a477	Inhibitory	Inhibitory	Inhibitory	Excitatory	Excitatory	Inhibitory	Inhibitory	Inhibitory	Inhibitory	Inhibitory	1325.00537	1302.0837569999999
2bc3dd5b-5ee5-4852-9314-59d520b78f33	Inhibitory	Inhibitory	Inhibitory	Inhibitory	Inhibitory	Inhibitory	Inhibitory	unassigned	Inhibitory	Inhibitory	1317.3372359999998	1299.177810999999
c63d455d-571f-4153-9e93-1edf53f54f74	Inhibitory	Inhibitory	Inhibitory	Inhibitory	Excitatory	Excitatory	Inhibitory	unassigned	Inhibitory	Inhibitory	1384.423851	1096.4992099999995
21a985a2-13db-4994-8060-cb951ec43061	Inhibitory	Inhibitory	Inhibitory	Inhibitory	Excitatory	Inhibitory	Inhibitory	unassigned	Inhibitory	Inhibitory	1381.98946	1045.1081980000004
c0199390-6e56-46b4-887b-f3b8927af15a	Inhibitory	Inhibitory	Inhibitory	Excitatory	Excitatory	Inhibitory	Inhibitory	Inhibitory	Inhibitory	Inhibitory	1382.1069109999999	1087.4886779999993
fb95d9dc-3a2a-4f45-914b-0fce4336c51f	Inhibitory	Inhibitory	Inhibitory	Inhibitory	Inhibitory	Astrocytes	Inhibitory	unassigned	Inhibitory	Inhibitory	1371.827085	1166.305946
e42a5a2e-3f4d-40f2-b669-ad71b70c93fc	Inhibitory	Inhibitory	Inhibitory	Inhibitory	Inhibitory	Inhibitory	Inhibitory	unassigned	Inhibitory	Inhibitory	1365.361642	1141.9036819999997
bdeb99c7-b6fe-4f29-9110-732f4f08bc1d	Inhibitory	Inhibitory	Inhibitory	Inhibitory	Excitatory	Inhibitory	Inhibitory	unassigned	Excitatory	Inhibitory	1362.719141	1025.1458429999998
a1057071-2cfb-4898-abfd-5ec4a840df46	Inhibitory	Inhibitory	Inhibitory	Inhibitory	Excitatory	Excitatory	Inhibitory	unassigned	Inhibitory	Inhibitory	1361.850588	1058.624894
e75424c5-4ca1-4629-93a1-4129c2ba9bbc	Inhibitory	Inhibitory	Inhibitory	Inhibitory	Excitatory	Microglia	Inhibitory	unassigned	Inhibitory	Inhibitory	1358.568392	1016.8076649999998
491ca5a7-da94-46a1-9fe3-2fa646bca977	Inhibitory	Inhibitory	Inhibitory	Inhibitory	Excitatory	Inhibitory	Inhibitory	unassigned	Inhibitory	Inhibitory	1355.705203	1116.9931309999997
63641876-e753-4b2c-8e4f-b90e8cd00c35	Inhibitory	Inhibitory	Inhibitory	Inhibitory	Excitatory	Inhibitory	Inhibitory	unassigned	Inhibitory	Inhibitory	1348.947807	1084.332849
492ada89-385b-4c47-b4f0-094d14c4cd8a	Inhibitory	Inhibitory	Inhibitory	Inhibitory	Inhibitory	Inhibitory	Inhibitory	Inhibitory	Inhibitory	Inhibitory	1345.77381	1002.5582289999998
7046c913-c5ae-4666-b2cd-198d4796fe43	Inhibitory	Inhibitory	Inhibitory	Inhibitory	Inhibitory	Immature OD	Inhibitory	Inhibitory	Inhibitory	Inhibitory	1344.018985	1108.2957069999998
97fad3e5-8bff-4e10-a23c-dd46977a4aba	Microglia	Microglia	Microglia	Microglia	Microglia	Inhibitory	Microglia	unassigned	Microglia	Microglia	1338.794144	1118.2833919999998
7233a56f-ea56-4e31-9306-e021c6c5a8d9	Microglia	Microglia	Microglia	Microglia	Endothelial	Mature OD	Microglia	unassigned	Endothelial	Endothelial	1335.724072	1072.9890650000002
423c2921-f932-4162-a73b-69a3f50b65bf	Endothelial	Endothelial	Inhibitory	Endothelial	Inhibitory	Endothelial	Inhibitory	unassigned	Endothelial	Inhibitory	1326.0454320000001	1145.748653
998349d1-60c1-4a02-a4b4-a55367d5cde5	Inhibitory	Inhibitory	Inhibitory	Inhibitory	Excitatory	Inhibitory	Inhibitory	unassigned	Inhibitory	Inhibitory	1319.044484	1190.169504
e9378298-2f58-40dc-8b63-1f4874e25939	Inhibitory	Inhibitory	Inhibitory	Inhibitory	Excitatory	Inhibitory	Inhibitory	Inhibitory	Inhibitory	Inhibitory	1316.001272	1126.16322
9d6c73be-89e8-4c52-809e-2e39c2353c1a	Inhibitory	Inhibitory	Inhibitory	Inhibitory	Excitatory	Inhibitory	Inhibitory	unassigned	Inhibitory	Inhibitory	1299.038257	1071.539217
bd652896-5fab-4070-9713-a86f134a03c5	Inhibitory	Inhibitory	Inhibitory	Excitatory	Excitatory	Inhibitory	Inhibitory	unassigned	Inhibitory	Inhibitory	1294.911888	1027.633684
432407f8-c384-4f0f-a869-4992cc0a0d94	Inhibitory	Inhibitory	Inhibitory	Inhibitory	Excitatory	Inhibitory	Inhibitory	Inhibitory	Inhibitory	Inhibitory	1294.216033	1113.1054679999993
a5db59af-a26b-49ab-8bb0-6e28c1d329ff	Inhibitory	Inhibitory	Inhibitory	Inhibitory	Excitatory	Endothelial	Inhibitory	unassigned	Inhibitory	Inhibitory	1288.190603	1173.1427129999997
5f0f6bee-8066-4b68-93de-c410c485d3d8	Immature OD	Immature OD	Immature OD	Immature OD	Excitatory	Inhibitory	Immature OD	unassigned	Immature OD	Immature OD	1286.73949	1059.2216899999999
851e7b88-2e5a-40ae-a7d2-977e87f6f7b1	Endothelial	Endothelial	Mature OD	Endothelial	Endothelial	Astrocytes	Endothelial	unassigned	Endothelial	Endothelial	1282.972558	1148.6894079999997
f32d797b-bff4-4c2f-9fc9-6613a787a1df	Inhibitory	Inhibitory	Inhibitory	Inhibitory	Excitatory	Inhibitory	Inhibitory	unassigned	Inhibitory	Inhibitory	1284.199065	1127.0651029999995
022be39c-3a7f-4437-9369-ef49d53e68f4	Inhibitory	Inhibitory	Inhibitory	Excitatory	Excitatory	unassigned	Inhibitory	Inhibitory	Inhibitory	Inhibitory	1282.913836	1183.7974929999996
c658e82b-420c-439d-977e-a03e7714600e	Inhibitory	Inhibitory	Inhibitory	Inhibitory	Excitatory	Inhibitory	Inhibitory	unassigned	Inhibitory	Inhibitory	1281.539207	1050.6374949999995
312a7c8b-ed25-4ef2-9e19-0d8a92d28071	Endothelial	Endothelial	Endothelial	Endothelial	Endothelial	Excitatory	Endothelial	Endothelial	Endothelial	Endothelial	1274.54996	1147.8775339999997
4d3f8fb0-618b-42aa-979e-2b4fe9029dc6	Inhibitory	Inhibitory	Inhibitory	Inhibitory	Excitatory	Excitatory	Inhibitory	Inhibitory	Inhibitory	Inhibitory	1269.694059	1131.850946
31c39096-2948-4b21-9489-dba070bee8e2	Inhibitory	Inhibitory	Inhibitory	Inhibitory	Inhibitory	Astrocytes	Inhibitory	unassigned	Inhibitory	Inhibitory	1266.901353	1176.6347220000002
4145b10f-a2ac-4db4-9dce-a50dc4969c6c	Inhibitory	Inhibitory	Inhibitory	Inhibitory	Excitatory	Inhibitory	Inhibitory	unassigned	Inhibitory	Inhibitory	1270.2481050000001	1120.7265069999999
f5856f89-f538-4f28-84df-163fc09e7c16	Inhibitory	Inhibitory	Inhibitory	Inhibitory	Excitatory	Excitatory	Inhibitory	Inhibitory	Inhibitory	Inhibitory	1258.605393	1007.9372309999994
8d36e29e-a80a-422a-9359-2db8ba2c730a	Inhibitory	Inhibitory	Inhibitory	Inhibitory	Inhibitory	Microglia	Inhibitory	Inhibitory	Inhibitory	Inhibitory	1246.992081	1025.0573419999996
12c8bc1c-31b1-49fe-a62e-833804987e6a	Inhibitory	Inhibitory	Inhibitory	Inhibitory	Excitatory	Astrocytes	Inhibitory	unassigned	Inhibitory	Inhibitory	1245.690171	1012.0845499999991
74dfdf4c-1662-4ec0-b071-68f72322afca	Inhibitory	Inhibitory	Inhibitory	Inhibitory	Inhibitory	Inhibitory	Inhibitory	Inhibitory	Inhibitory	Inhibitory	1236.900314	1124.3469739999996
74917015-4f74-4913-82c6-9bb0008510c6	Inhibitory	Inhibitory	Inhibitory	Inhibitory	Inhibitory	Inhibitory	Inhibitory	Inhibitory	Inhibitory	Inhibitory	1238.99378	1068.3398739999998
afbd5df7-4918-470a-af80-b39d9f4646dd	Inhibitory	Inhibitory	Inhibitory	Inhibitory	Excitatory	Mature OD	Inhibitory	Inhibitory	Inhibitory	Inhibitory	1234.205382	1075.1695729999997
5c44d662-edaf-4978-95d3-80592a253b87	Inhibitory	Inhibitory	Inhibitory	Inhibitory	Excitatory	Inhibitory	Inhibitory	Inhibitory	Inhibitory	Inhibitory	1232.187791	1169.9357189999996
77e77031-24c9-491a-b23f-f61fcacdf1e3	Excitatory	Excitatory	Inhibitory	Excitatory	Excitatory	Inhibitory	Excitatory	unassigned	Excitatory	Excitatory	1220.5654140000001	1004.1187290000003
5a4b98b6-73fd-4efb-84d1-0aa05e6c13fe	Inhibitory	Astrocytes	Inhibitory	Inhibitory	Excitatory	Endothelial	Inhibitory	unassigned	Inhibitory	Inhibitory	1215.755532	1125.9925239999998
a6d7e5bc-640b-4b49-938d-2bc7db54e2ed	Inhibitory	Inhibitory	Inhibitory	Inhibitory	Inhibitory	Inhibitory	Inhibitory	unassigned	Inhibitory	Inhibitory	1212.0656999999999	1040.4447589999995
ed2d64a9-1a85-4fcc-a699-599c3e0a8f8a	Inhibitory	Inhibitory	Inhibitory	Excitatory	Excitatory	Inhibitory	Inhibitory	unassigned	Excitatory	Inhibitory	1204.464851	1048.634568
082e378a-ab56-432a-8e91-6b9aa7a67156	Inhibitory	Inhibitory	Inhibitory	Inhibitory	Excitatory	Microglia	Inhibitory	unassigned	Inhibitory	Inhibitory	1382.1314	1031.0498929999999
7220ab29-a728-4dee-8ee3-e4aadf057f17	Inhibitory	Inhibitory	Inhibitory	Inhibitory	Excitatory	Excitatory	Inhibitory	unassigned	Inhibitory	Inhibitory	1381.335806	1176.838362
376ca116-27e3-4f8f-b31b-900ba91806b8	Inhibitory	Inhibitory	Inhibitory	Inhibitory	Inhibitory	Immature OD	Inhibitory	unassigned	Inhibitory	Inhibitory	1344.38677	1173.0201229999998
4d0cf5c0-311f-4d53-9d42-d39405b8a1ea	Inhibitory	Inhibitory	Inhibitory	Inhibitory	Excitatory	Inhibitory	Inhibitory	Inhibitory	Inhibitory	Inhibitory	1307.919711	1129.7997459999992
9ed23e2e-ca9d-464b-911d-f31266b05d0a	Inhibitory	Inhibitory	Inhibitory	Inhibitory	Excitatory	Mature OD	Inhibitory	Inhibitory	Inhibitory	Inhibitory	1285.61697	1075.8544859999997
21dc5696-37e7-4ac5-bed9-5909dad6d494	Inhibitory	Inhibitory	Inhibitory	Inhibitory	Excitatory	Excitatory	Inhibitory	unassigned	Excitatory	Inhibitory	1274.3078150000001	1094.601303
d82bfee6-2b78-4697-bb63-582e1639c56a	Endothelial	Endothelial	Mature OD	Mural	Endothelial	Endothelial	Endothelial	unassigned	Endothelial	Endothelial	1254.635281	1139.49012
f3b5135f-f06c-4998-bc08-744ca52a6cf9	Inhibitory	Inhibitory	Inhibitory	Inhibitory	Inhibitory	Inhibitory	Inhibitory	Inhibitory	Inhibitory	Inhibitory	1248.208532	1159.6013550000002
c03df4b7-6a1b-4bd8-abe3-a7022461662d	Inhibitory	Inhibitory	Inhibitory	Inhibitory	Excitatory	Inhibitory	Inhibitory	unassigned	Inhibitory	Inhibitory	1227.4740980000001	1132.573653
d08782fd-aab6-4ef8-9a30-2020ccfc23bc	Inhibitory	Inhibitory	Inhibitory	Inhibitory	Inhibitory	Inhibitory	Inhibitory	Inhibitory	Inhibitory	Inhibitory	1209.544715	1161.033151
d9781894-cd51-46d0-a6ac-17c30b49acbb	Inhibitory	Inhibitory	Inhibitory	Excitatory	Excitatory	Inhibitory	Inhibitory	unassigned	Inhibitory	Inhibitory	1375.633723	1110.6678559999996
b120ee89-c617-4a6c-ad7c-9c93436f0336	Inhibitory	Inhibitory	Inhibitory	Inhibitory	Excitatory	Inhibitory	Inhibitory	Inhibitory	Inhibitory	Inhibitory	1371.522342	1090.459585
35e3c91a-d60d-493c-bc74-0faa561e543e	Inhibitory	Inhibitory	Inhibitory	Inhibitory	Excitatory	Inhibitory	Inhibitory	unassigned	Inhibitory	Inhibitory	1297.512545	1095.0426730000004
dceb757b-de9f-4548-9807-2c6e24c798be	Inhibitory	Inhibitory	Inhibitory	Inhibitory	Inhibitory	Inhibitory	Inhibitory	unassigned	Inhibitory	Inhibitory	1288.09881	1100.0717639999998
f0424cb9-bdad-45ea-84ab-5114eec3daf8	Inhibitory	Inhibitory	Inhibitory	Inhibitory	Inhibitory	Inhibitory	Inhibitory	unassigned	Inhibitory	Inhibitory	1266.3820130000001	1006.2681720000005
e3a28112-4a83-4682-96df-779bad31006c	Inhibitory	Inhibitory	Inhibitory	Inhibitory	Inhibitory	Astrocytes	Inhibitory	unassigned	Inhibitory	Inhibitory	1243.523643	1078.100734
c7ee9b68-44c6-4f71-962a-4c5a5d5815df	Excitatory	Excitatory	Inhibitory	Excitatory	Excitatory	Astrocytes	Excitatory	Excitatory	Excitatory	Excitatory	1243.176736	1108.6278069999994
4ff7642f-d074-414f-91e2-39a6db89923e	Excitatory	Excitatory	Inhibitory	Excitatory	Excitatory	Inhibitory	Inhibitory	unassigned	Excitatory	Inhibitory	1221.326976	1055.017101
1124b92f-6144-4d46-8bc3-849f6ea77023	Inhibitory	Inhibitory	Inhibitory	Inhibitory	Inhibitory	Inhibitory	Inhibitory	Inhibitory	Inhibitory	Inhibitory	1214.710362	1028.2629419999998
8c4a2a44-4a13-4e2a-b1dc-63bdc674433e	Inhibitory	Inhibitory	Inhibitory	Inhibitory	Excitatory	unassigned	Inhibitory	unassigned	Excitatory	Inhibitory	1209.665813	1092.5412689999998
9c10b52c-b275-4809-9506-1e7eb0855595	Endothelial	Endothelial	Mature OD	Endothelial	Endothelial	Astrocytes	Endothelial	Endothelial	Endothelial	Endothelial	1392.383207	1010.9578639999995
cbab061c-609d-4003-8787-eb2650da8f27	Microglia	Microglia	Inhibitory	Microglia	Endothelial	Mature OD	Endothelial	unassigned	Microglia	Endothelial	1307.430385	1157.1611230000003
a8fdeb61-fd49-49ae-9a4f-c7478329d6c5	Endothelial	Endothelial	Inhibitory	Endothelial	Inhibitory	Inhibitory	Endothelial	unassigned	Endothelial	Endothelial	1295.5181189999998	1151.0845910000003
abea9716-de77-48d7-b905-59826b4986d0	Inhibitory	Inhibitory	Inhibitory	Inhibitory	Inhibitory	Inhibitory	Inhibitory	Inhibitory	Inhibitory	Inhibitory	1219.008666	1187.5629379999996
b08ec9a6-929c-4f7b-ae4e-e7c03c31eaeb	Mature OD	Mature OD	Mature OD	Mature OD	Mature OD	Mature OD	Mature OD	Mature OD	Mature OD	Mature OD	1383.851099	1037.7845240000001
46f70f19-e5e8-4735-9835-41c6e034628e	Inhibitory	Inhibitory	Inhibitory	Inhibitory	Excitatory	Inhibitory	Inhibitory	unassigned	Inhibitory	Inhibitory	1356.6906390000001	1032.816241
89fb9c44-2b7a-4d5f-82ad-2f20a46053a6	Inhibitory	Inhibitory	Inhibitory	Excitatory	Excitatory	Excitatory	Inhibitory	unassigned	Immature OD	Inhibitory	1312.4219970000001	1175.9973340000001
1992b0ec-523e-4d00-a832-f90d39ef4b29	Inhibitory	Inhibitory	Inhibitory	Inhibitory	Inhibitory	Inhibitory	Inhibitory	Inhibitory	Inhibitory	Inhibitory	1265.101472	1030.6201150000002
c3849427-0735-48a4-90c7-56eb74b95ade	Inhibitory	Inhibitory	Inhibitory	Inhibitory	Excitatory	Inhibitory	Inhibitory	unassigned	Inhibitory	Inhibitory	1261.507542	1156.7685690000003
cbe74597-7635-4341-be70-81174cced871	Inhibitory	Inhibitory	Inhibitory	Inhibitory	Inhibitory	Inhibitory	Inhibitory	unassigned	Inhibitory	Inhibitory	1258.6343450000002	1075.112256
b21a04e1-9cdb-46ae-98d2-1052b8e5937c	Inhibitory	Inhibitory	Inhibitory	Inhibitory	Inhibitory	Inhibitory	Inhibitory	Inhibitory	Inhibitory	Inhibitory	1211.3876460000001	1169.6468980000004
ef50ef49-163a-490b-8691-abf76fa2f14a	Endothelial	Endothelial	Inhibitory	Endothelial	Endothelial	Endothelial	Endothelial	unassigned	Endothelial	Endothelial	1392.947396	837.9891229999998
fb66cba8-a604-4634-89f2-c9167d853d48	Endothelial	Endothelial	Inhibitory	Endothelial	Endothelial	Endothelial	Endothelial	unassigned	Endothelial	Endothelial	1386.0532939999998	834.04783
7e54fdcc-5fae-4270-a369-4ed5799e1feb	Inhibitory	Inhibitory	Inhibitory	Inhibitory	Excitatory	unassigned	Inhibitory	Inhibitory	Inhibitory	Inhibitory	1377.224574	953.254171
9e5f09dc-398a-4dc0-8292-c0d3c14d8ef9	Inhibitory	Inhibitory	Inhibitory	Inhibitory	Inhibitory	Inhibitory	Inhibitory	Inhibitory	Inhibitory	Inhibitory	1381.182175	804.4066050000001
225e40ed-70d4-45e3-9eb2-5009edb33925	Inhibitory	Inhibitory	Inhibitory	Inhibitory	Inhibitory	Inhibitory	Inhibitory	unassigned	Inhibitory	Inhibitory	1377.784174	987.0436269999996
67100381-c0a7-4142-bed6-20dd67a448a9	Inhibitory	Inhibitory	Inhibitory	Inhibitory	Excitatory	unassigned	Inhibitory	unassigned	Inhibitory	Inhibitory	1373.521385	931.5415859999998
986f48c7-5088-4076-adde-a94fb53f7352	Excitatory	Excitatory	Inhibitory	Excitatory	Excitatory	Excitatory	Excitatory	Excitatory	Excitatory	Excitatory	1375.9575300000001	874.7015940000001
b345ef25-3582-4b7f-ab28-e2e6e0344877	Inhibitory	Inhibitory	Inhibitory	Inhibitory	Excitatory	Inhibitory	Inhibitory	unassigned	Excitatory	Inhibitory	1375.2796210000001	898.1687900000002
d8ce6571-3332-4c99-89fb-cc82d8233de3	Inhibitory	Inhibitory	Inhibitory	Excitatory	Excitatory	Excitatory	Inhibitory	unassigned	Inhibitory	Inhibitory	1363.375368	863.9696400000003
ed15c35c-1e2a-48d6-9788-b4442b07afff	Inhibitory	Inhibitory	Inhibitory	Inhibitory	Excitatory	Excitatory	Inhibitory	unassigned	Inhibitory	Inhibitory	1349.427767	853.0286540000002
ba9ac9ee-957d-4a24-b5c6-2618413b2d03	Inhibitory	Inhibitory	Inhibitory	Inhibitory	Excitatory	Inhibitory	Inhibitory	unassigned	Inhibitory	Inhibitory	1347.1820599999999	884.7106349999999
5959b963-3ebb-42cb-9d6c-1dd945bb50d0	Inhibitory	Inhibitory	Inhibitory	Inhibitory	Excitatory	Astrocytes	Inhibitory	Inhibitory	Inhibitory	Inhibitory	1349.55778	944.2734379999997
edc54636-f9d7-423d-a26e-b7cd1da7b46d	Inhibitory	Inhibitory	Inhibitory	Excitatory	Excitatory	Inhibitory	Inhibitory	unassigned	Excitatory	Inhibitory	1348.793444	924.4840389999995
4de50b66-db09-4191-80d3-7dbe55a1b0bb	Immature OD	Immature OD	Immature OD	Immature OD	Immature OD	Astrocytes	Immature OD	Immature OD	Immature OD	Immature OD	1345.305592	970.3261279999992
41f5168d-8916-496f-9ab7-e17eff640044	Astrocytes	Astrocytes	Microglia	Astrocytes	Astrocytes	Mature OD	Astrocytes	unassigned	Astrocytes	Astrocytes	1345.343639	978.8271449999997
59431645-7837-4341-9613-b8d4498bd20e	Inhibitory	Inhibitory	Inhibitory	Inhibitory	Inhibitory	Excitatory	Inhibitory	Inhibitory	Inhibitory	Inhibitory	1346.563502	827.9070069999998
027ff08c-7a3a-41ae-9c10-fb1455fc1dab	Inhibitory	Inhibitory	Inhibitory	Inhibitory	Excitatory	Inhibitory	Inhibitory	Inhibitory	Inhibitory	Inhibitory	1338.5447040000001	821.9552359999993
83d4883e-4707-493e-8da1-2fa425a4acb5	Inhibitory	Inhibitory	Inhibitory	Inhibitory	Excitatory	Inhibitory	Inhibitory	unassigned	Inhibitory	Excitatory	1338.275816	834.5891569999994
b7384270-4f97-47b9-b226-821239ce9da4	Inhibitory	Inhibitory	Inhibitory	Inhibitory	Excitatory	Excitatory	Inhibitory	unassigned	Inhibitory	Inhibitory	1332.661169	877.7470919999996
cc0d6689-fc08-4551-97b8-4583bdc94965	Inhibitory	Inhibitory	Inhibitory	Inhibitory	Excitatory	Inhibitory	Inhibitory	unassigned	Inhibitory	Inhibitory	1317.523669	846.2273679999994
0ba1dcb0-5d2e-435f-b2b9-a91d4aeaf089	Astrocytes	Astrocytes	Inhibitory	Astrocytes	Astrocytes	Inhibitory	Inhibitory	unassigned	Astrocytes	Astrocytes	1315.876961	813.8074160000001
55a7c54a-0553-4adb-a557-fadf11b442da	Inhibitory	Inhibitory	Inhibitory	Excitatory	Excitatory	Astrocytes	Inhibitory	Inhibitory	Inhibitory	Inhibitory	1315.531175	980.0348650000001
5c1e73c5-dba4-4a0f-8a32-4fbc5323e599	Inhibitory	Inhibitory	Inhibitory	Inhibitory	Excitatory	Inhibitory	Inhibitory	unassigned	Inhibitory	Inhibitory	1314.387849	950.9015340000001
bc672383-f845-4c1c-8fa9-e6104a25805a	Microglia	Microglia	Microglia	Microglia	Excitatory	Inhibitory	Microglia	Excitatory	Microglia	Microglia	1306.774752	890.6472029999995
63bd8a83-e721-4e4d-9945-91e5c4f8593d	Inhibitory	Inhibitory	Inhibitory	Inhibitory	Excitatory	Excitatory	Inhibitory	unassigned	Inhibitory	Inhibitory	1299.601659	839.31563
d37eb1b5-7a43-4519-9c5d-396d5d9bc8f5	Excitatory	Excitatory	Inhibitory	Excitatory	Excitatory	Microglia	Inhibitory	unassigned	Excitatory	Excitatory	1296.679413	829.1810540000001
500cecd5-14c2-4da9-a948-1a05a6ee9993	Inhibitory	Inhibitory	Inhibitory	Inhibitory	Inhibitory	Astrocytes	Inhibitory	unassigned	Inhibitory	Inhibitory	1296.689498	982.2237249999994
34ce5c41-e0b6-42d3-9efc-4212dc65038f	Inhibitory	Inhibitory	Inhibitory	Inhibitory	Excitatory	Excitatory	Inhibitory	Inhibitory	Inhibitory	Inhibitory	1291.01775	846.4057580000003
9c2d9ee2-dcc3-4ad4-939c-de637259798b	Inhibitory	Inhibitory	Inhibitory	Inhibitory	Inhibitory	Inhibitory	Inhibitory	unassigned	Inhibitory	Inhibitory	1287.204714	926.5171420000001
e08d470f-9f2e-4a50-bfe9-f89b5f955af8	Inhibitory	Inhibitory	Inhibitory	Excitatory	Excitatory	Inhibitory	Inhibitory	Inhibitory	Inhibitory	Inhibitory	1281.708896	972.9332150000005
513a174d-5137-4e24-b716-2262d911b3e7	Inhibitory	Inhibitory	Inhibitory	Excitatory	Excitatory	unassigned	Inhibitory	unassigned	Excitatory	Inhibitory	1283.064364	879.3933970000003
a39d10a7-0996-4d83-b025-0152725ce742	Endothelial	Endothelial	Mature OD	Endothelial	Endothelial	Mature OD	Endothelial	unassigned	Endothelial	Endothelial	1277.25483	818.8787959999995
d6548e6a-81ad-44ff-91ec-c2e734cf8b43	Inhibitory	Inhibitory	Inhibitory	Inhibitory	Excitatory	Astrocytes	Inhibitory	unassigned	Inhibitory	Inhibitory	1274.5408439999999	953.7674510000002
cd710180-47b2-4558-b26a-ee717d71247d	Inhibitory	Inhibitory	Inhibitory	Inhibitory	Excitatory	Inhibitory	Inhibitory	Inhibitory	Inhibitory	Inhibitory	1273.169093	978.8154199999994
b4f46f22-621f-4a72-a23a-c0a278a3b4fa	Inhibitory	Inhibitory	Inhibitory	Inhibitory	Inhibitory	Astrocytes	Inhibitory	Inhibitory	Inhibitory	Inhibitory	1271.445224	831.475633
af697558-6aa0-4901-a5bc-5f1ef280f50b	Inhibitory	Inhibitory	Inhibitory	Inhibitory	Excitatory	unassigned	Inhibitory	unassigned	Inhibitory	Inhibitory	1270.106764	926.9790539999999
2bb4a178-1826-4e82-a3a1-92e2dea70b55	Inhibitory	Inhibitory	Inhibitory	Inhibitory	Excitatory	Inhibitory	Inhibitory	unassigned	Inhibitory	Inhibitory	1270.355535	841.3361620000001
a5d61fe1-04f3-465f-9417-fdb68282d985	Astrocytes	Astrocytes	Mature OD	Astrocytes	Astrocytes	Inhibitory	Astrocytes	Astrocytes	Astrocytes	Astrocytes	1265.428567	879.1068889999997
b90df292-4951-4d85-bf4b-7bea457c09de	Excitatory	Excitatory	Inhibitory	Excitatory	Excitatory	Inhibitory	Excitatory	Excitatory	Excitatory	Excitatory	1265.972709	849.3890919999999
e000a124-39ac-45b6-9d07-221384d2b0f3	Inhibitory	Inhibitory	Inhibitory	Inhibitory	Excitatory	Inhibitory	Inhibitory	unassigned	Inhibitory	Inhibitory	1260.225592	906.7153859999994
5a2c1f38-53b1-451f-afb6-7fab9d5e9a03	Inhibitory	Inhibitory	Inhibitory	Inhibitory	Excitatory	Astrocytes	Inhibitory	unassigned	Inhibitory	Inhibitory	1252.299511	886.3793699999997
296c01d7-43f1-476b-b936-1f74acdd5b6b	Excitatory	Excitatory	Inhibitory	Excitatory	Excitatory	Inhibitory	Excitatory	unassigned	Excitatory	Excitatory	1255.242927	813.3104129999997
78d5851d-b29b-4f97-bc56-8ac28a3e7b06	Endothelial	Inhibitory	Excitatory	Excitatory	Excitatory	Inhibitory	Excitatory	Inhibitory	Excitatory	Inhibitory	1252.700018	962.1981089999995
4155a40b-e581-405c-a4a3-47cdb1d31bc1	Inhibitory	Inhibitory	Inhibitory	Inhibitory	Excitatory	Mature OD	Inhibitory	Inhibitory	Inhibitory	Inhibitory	1249.68941	854.932699
593200cd-0ee5-4285-83f4-9cd75ddfd360	Excitatory	Excitatory	Inhibitory	Excitatory	Excitatory	Inhibitory	Inhibitory	Excitatory	Excitatory	Excitatory	1249.853771	899.761516
f1a2911a-4144-4b46-bb92-20b13947402a	Excitatory	Inhibitory	Inhibitory	Excitatory	Excitatory	Endothelial	Inhibitory	unassigned	Excitatory	Inhibitory	1244.461172	810.339974
1f97e1cb-717d-4135-8a7d-c927c18dec1b	Excitatory	Excitatory	Inhibitory	Excitatory	Excitatory	unassigned	Inhibitory	Excitatory	Excitatory	Inhibitory	1233.9778529999999	981.5826300000003
dd1f0ee7-090e-48a6-89b3-cee55e61a101	Immature OD	Immature OD	Inhibitory	Immature OD	Excitatory	Inhibitory	Inhibitory	unassigned	Immature OD	Inhibitory	1228.052862	906.4811459999996
95b2dd38-6160-4b36-b8ad-5f2a60ebdb32	Excitatory	Excitatory	Inhibitory	Excitatory	Excitatory	Inhibitory	Excitatory	Excitatory	Excitatory	Excitatory	1230.370576	818.3211759999999
b71f9e1d-92bb-4e64-aaf8-453fb5e9474f	Inhibitory	Inhibitory	Inhibitory	Excitatory	Excitatory	Inhibitory	Inhibitory	Inhibitory	Inhibitory	Inhibitory	1227.403999	849.5768779999999
19bb4e3f-be33-422e-95e3-ff42cd04f78c	Mature OD	Mature OD	Mature OD	Mature OD	Excitatory	Inhibitory	Inhibitory	Mature OD	Mature OD	Mature OD	1214.826443	813.6800999999996
5cc7fc29-ad55-4e09-82dd-8c5f2d38c6db	Inhibitory	Inhibitory	Inhibitory	Excitatory	Inhibitory	Excitatory	Inhibitory	unassigned	Inhibitory	Inhibitory	1207.182696	956.0344190000001
6a29a6c5-d529-4fa4-b3da-f4babe27e9ac	Inhibitory	Inhibitory	Inhibitory	Inhibitory	Excitatory	unassigned	Inhibitory	unassigned	Inhibitory	Inhibitory	1206.664977	936.780741
dc5d35b7-2429-4b99-8918-a8eee4b503c4	Inhibitory	Inhibitory	Inhibitory	Inhibitory	Excitatory	Inhibitory	Inhibitory	unassigned	Inhibitory	Inhibitory	1340.283334	941.8273299999996
b7268223-f20c-45e6-9e4f-bb2a35b39353	Inhibitory	Inhibitory	Inhibitory	Inhibitory	Excitatory	unassigned	Inhibitory	Inhibitory	Inhibitory	Inhibitory	1322.689343	888.5950959999996
b634d903-55fa-4f65-b7dc-0d26c02dc479	Inhibitory	Inhibitory	Inhibitory	Inhibitory	Excitatory	Inhibitory	Inhibitory	Inhibitory	Inhibitory	Inhibitory	1322.919291	914.9175720000003
03bc03ee-240b-476a-8d52-4779812d8091	Excitatory	Excitatory	Inhibitory	Excitatory	Excitatory	Excitatory	Inhibitory	Excitatory	Excitatory	Inhibitory	1317.0628689999999	858.2613200000001
646c7455-a058-4106-be78-2921d5b05ca9	Inhibitory	Inhibitory	Inhibitory	Inhibitory	Excitatory	Inhibitory	Inhibitory	unassigned	Inhibitory	Inhibitory	1321.225315	930.4676160000004
4c62c686-1d41-489a-a585-fe9dc88c8eac	Inhibitory	Inhibitory	Inhibitory	Inhibitory	Excitatory	Inhibitory	Inhibitory	Inhibitory	Inhibitory	Inhibitory	1310.490843	931.8803169999996
4d73a6e3-9dfa-443a-a1eb-10450e5e8fb4	Inhibitory	Inhibitory	Inhibitory	Inhibitory	Inhibitory	Inhibitory	Inhibitory	Inhibitory	Inhibitory	Inhibitory	1301.6058	880.9286299999999
5ea27e69-8b31-4b23-b86b-a6f00003b273	Inhibitory	Inhibitory	Inhibitory	Inhibitory	Excitatory	Inhibitory	Inhibitory	unassigned	Excitatory	Inhibitory	1263.9745169999999	909.8558940000003
ba2f7b96-0d0d-4b81-822a-7c1c476d241f	Inhibitory	Inhibitory	Inhibitory	Inhibitory	Excitatory	Inhibitory	Inhibitory	unassigned	Inhibitory	Inhibitory	1360.949955	983.1400159999998
9083958d-ee8c-4ef6-869d-3627db8d9656	Inhibitory	Inhibitory	Inhibitory	Excitatory	Excitatory	Inhibitory	Inhibitory	unassigned	Inhibitory	Inhibitory	1353.969061	824.2363730000002
07d4e0e5-3d86-4567-90ad-f02d34453a9c	Inhibitory	Inhibitory	Inhibitory	Inhibitory	Excitatory	Inhibitory	Inhibitory	Inhibitory	Inhibitory	Inhibitory	1335.075182	804.87907
065fd2ec-93bf-48f8-966a-e943039890d0	Excitatory	Excitatory	Inhibitory	Excitatory	Excitatory	Excitatory	Excitatory	Excitatory	Excitatory	Excitatory	1331.935764	948.5047079999999
b8f95060-0122-4210-8639-2071f309fcd4	Inhibitory	Inhibitory	Inhibitory	Inhibitory	Excitatory	Astrocytes	Inhibitory	unassigned	Inhibitory	Inhibitory	1329.001479	977.2577349999997
cc7bd0aa-afec-4ae4-9983-f0576351c093	Inhibitory	Inhibitory	Inhibitory	Inhibitory	Excitatory	Astrocytes	Inhibitory	unassigned	Inhibitory	Inhibitory	1327.446609	984.5345730000004
8eb46c53-5763-4664-a863-ab4add6e55d5	Inhibitory	Inhibitory	Inhibitory	Excitatory	Excitatory	unassigned	Inhibitory	unassigned	Inhibitory	Inhibitory	1311.872202	878.9109179999996
e36791a7-a382-4cc0-b460-a8cdb97e232e	Excitatory	Excitatory	Inhibitory	Excitatory	Excitatory	Inhibitory	Excitatory	Excitatory	Excitatory	Excitatory	1312.635865	901.7573099999995
564abad6-e919-4a15-9a6b-b1009d101790	Inhibitory	Excitatory	Inhibitory	Inhibitory	Excitatory	Excitatory	Inhibitory	Excitatory	Excitatory	Inhibitory	1307.414992	946.6468929999996
b72c9273-0d77-4b06-9bdf-3d1fe2008d37	Inhibitory	Inhibitory	Inhibitory	Inhibitory	Excitatory	unassigned	Inhibitory	unassigned	Inhibitory	Inhibitory	1308.1737150000001	965.1529749999995
ad748cf9-0047-4966-8eb6-b0d4e9226aac	Inhibitory	Inhibitory	Inhibitory	Inhibitory	Excitatory	Excitatory	Inhibitory	unassigned	Inhibitory	Inhibitory	1293.973588	955.0697669999995
34307858-1f2b-41a5-9a5f-0731b40c1658	Inhibitory	Inhibitory	Inhibitory	Inhibitory	Excitatory	Astrocytes	Inhibitory	unassigned	Inhibitory	Inhibitory	1273.173017	876.4183370000001
f4076dd0-b6ab-48a1-b721-d9bf35755a63	Excitatory	Excitatory	Inhibitory	Excitatory	Excitatory	Immature OD	Excitatory	unassigned	Excitatory	Excitatory	1259.065348	868.1901150000003
e066bbb9-c195-402b-9321-0c403a13d3bd	Excitatory	Excitatory	Inhibitory	Excitatory	Excitatory	Mature OD	Inhibitory	Excitatory	Excitatory	Excitatory	1253.5309	933.6049209999996
e887af1e-98c9-4b64-95ae-c04a5a28f8c0	Inhibitory	Inhibitory	Inhibitory	Inhibitory	Excitatory	Inhibitory	Inhibitory	unassigned	Inhibitory	Inhibitory	1241.387769	898.6961220000003
638694ae-149d-41fe-b671-a1f42eaf0da6	Microglia	Microglia	Microglia	Microglia	Excitatory	Mature OD	Microglia	unassigned	Microglia	Microglia	1211.213531	925.2657759999997
696db12b-4095-4be9-af74-a9de6b7bd606	Astrocytes	Astrocytes	Astrocytes	Astrocytes	Astrocytes	Astrocytes	Astrocytes	unassigned	Astrocytes	Astrocytes	1207.982319	892.2109999999993
cc0fc3bf-83bd-4607-991e-c782e3cef0cf	Inhibitory	Inhibitory	Inhibitory	Inhibitory	Excitatory	Astrocytes	Inhibitory	unassigned	Excitatory	Inhibitory	1384.271855	972.2795790000005
69c4d6f4-43e5-47f1-98d8-1ce87d875f6a	Excitatory	Excitatory	Inhibitory	Excitatory	Excitatory	Excitatory	Inhibitory	unassigned	Excitatory	Excitatory	1252.882429	836.0337479999998
4468edc0-81ca-4b0d-acfd-9ac82d8b38f8	Astrocytes	Astrocytes	Inhibitory	Astrocytes	Astrocytes	Inhibitory	Astrocytes	Astrocytes	Astrocytes	Astrocytes	1226.283366	940.2311059999997
56887a7b-0a46-4a93-8760-ae47d3814e7d	Astrocytes	Astrocytes	Astrocytes	Astrocytes	Astrocytes	Astrocytes	Astrocytes	unassigned	Astrocytes	Astrocytes	1224.7512880000002	934.6644149999997
62d97f34-b965-4a53-b670-059a80f449b9	Inhibitory	Inhibitory	Inhibitory	Inhibitory	Inhibitory	Inhibitory	Inhibitory	unassigned	Inhibitory	Inhibitory	1389.113163	864.1068580000001
99efbb3a-1b76-4dcf-a9dc-23332681ab84	Inhibitory	Inhibitory	Inhibitory	Excitatory	Excitatory	Inhibitory	Inhibitory	unassigned	Excitatory	Excitatory	1339.603947	849.1744069999995
2975b7fa-b48e-461f-b417-9fb4264572ac	Excitatory	Excitatory	Inhibitory	Excitatory	Excitatory	Inhibitory	Inhibitory	Excitatory	Excitatory	Excitatory	1321.822417	831.7329439999999
bfbb8ec2-5c45-4232-9798-6351578f6e84	Inhibitory	Excitatory	Inhibitory	Excitatory	Excitatory	Immature OD	Excitatory	Excitatory	Excitatory	Excitatory	1222.339387	808.3992169999997
1fdadde0-2262-46e3-9785-d0c79001c91e	Immature OD	Astrocytes	Immature OD	Immature OD	Astrocytes	Inhibitory	Mature OD	unassigned	Astrocytes	Astrocytes	1392.581999	651.238895
d7cd027b-0aff-47f8-8b1c-990e97c42b18	Excitatory	Excitatory	Inhibitory	Excitatory	Excitatory	unassigned	Inhibitory	Excitatory	Excitatory	Excitatory	1387.5801999999999	740.4182099999998
8ab8f9f8-3d1f-48cd-8c74-330ac8e6b786	Mature OD	Microglia	Mature OD	Mature OD	Ependymal	Excitatory	Mature OD	Mature OD	Mature OD	Mature OD	1380.43186	621.6597849999998
654f1595-0cd8-43e7-ad85-9cb26ca357e8	Inhibitory	Inhibitory	Inhibitory	Excitatory	Excitatory	Excitatory	Inhibitory	unassigned	Excitatory	Inhibitory	1362.974005	698.699987
4551d139-e793-4699-81d2-00c15b2ab95d	Inhibitory	Inhibitory	Inhibitory	Inhibitory	Excitatory	Inhibitory	Inhibitory	unassigned	Inhibitory	Inhibitory	1357.1721909999999	773.3673309999999
2cd63dd6-baa5-4455-8add-9b0011d71e45	Mature OD	Mature OD	Mature OD	Mature OD	Excitatory	Immature OD	Mature OD	Mature OD	Mature OD	Mature OD	1357.427648	666.8238339999998
8ed49381-89ff-47ec-afb1-21138a686202	Astrocytes	Astrocytes	Astrocytes	Ependymal	Astrocytes	Inhibitory	Astrocytes	Astrocytes	Astrocytes	Astrocytes	1352.2211029999999	685.649105
6357b94b-0db3-4a71-a6c0-c341fc021972	Astrocytes	Astrocytes	Inhibitory	Ependymal	Ependymal	Inhibitory	Astrocytes	unassigned	Ependymal	Astrocytes	1351.081182	646.5346830000003
49a0902b-30f9-4005-9d88-80d939d173cd	Inhibitory	Inhibitory	Inhibitory	Inhibitory	Excitatory	Inhibitory	Inhibitory	Inhibitory	Excitatory	Inhibitory	1337.515549	768.2422349999997
e0ea2876-7000-461a-95f1-c9def6e41560	Endothelial	Endothelial	Mature OD	Endothelial	Endothelial	Astrocytes	Endothelial	Endothelial	Endothelial	Endothelial	1333.329875	696.3538099999996
e291b6c3-ed91-4100-85c7-848d20cd6122	Excitatory	Excitatory	Inhibitory	Excitatory	Excitatory	Inhibitory	Excitatory	Excitatory	Excitatory	Excitatory	1331.96726	681.7608230000001
7d3cea59-8352-449f-8d30-b4f7d0721bcf	Inhibitory	Inhibitory	Mature OD	Inhibitory	Excitatory	unassigned	Inhibitory	Inhibitory	Inhibitory	Inhibitory	1326.471524	775.786998
9977d22d-d814-4a04-9c6d-f613c6c2a19c	Astrocytes	Astrocytes	Inhibitory	Astrocytes	Astrocytes	Inhibitory	Mature OD	unassigned	Astrocytes	Astrocytes	1324.633975	711.8520249999997
ac59c945-a8d1-4c83-8124-4935651646d1	Mature OD	Mature OD	Mature OD	Mature OD	Mature OD	Astrocytes	Mature OD	Mature OD	Mature OD	Mature OD	1317.544991	665.2182929999994
a3ea20d7-0f03-4697-9001-ec242d9c5705	Mature OD	Mature OD	Mature OD	Mature OD	Ependymal	Mature OD	Mature OD	Mature OD	Mature OD	Mature OD	1315.189671	616.5173669999999
dc43c74d-c8fb-4c73-b6e6-53507f88f5ad	Inhibitory	Inhibitory	Inhibitory	Inhibitory	Excitatory	Inhibitory	Inhibitory	unassigned	Inhibitory	Excitatory	1304.2678329999999	714.0326109999996
dad8c5a4-0aea-4eda-b94f-7b274c3ffc7d	Mature OD	Astrocytes	Mature OD	Mature OD	Astrocytes	Immature OD	Mature OD	Mature OD	Mature OD	Astrocytes	1304.259294	620.2328339999999
27abefed-f766-4b9c-9716-b9c3d4ac00c9	Inhibitory	Inhibitory	Inhibitory	Inhibitory	Excitatory	Mural	Inhibitory	Inhibitory	Inhibitory	Inhibitory	1305.913455	743.4535779999997
f6a33ff0-7bd3-43c7-b063-4e4cab017081	Inhibitory	Inhibitory	Inhibitory	Inhibitory	Excitatory	Inhibitory	Inhibitory	Inhibitory	Excitatory	Inhibitory	1302.3406009999999	764.8397639999998
84c45583-a772-4b40-8faf-3fadd8e6abbb	Endothelial	Endothelial	Inhibitory	Endothelial	Endothelial	Astrocytes	Endothelial	Endothelial	Endothelial	Endothelial	1292.019859	606.9178209999995
18bc6b04-eb05-4d6c-ab1f-68d3979c5849	Mature OD	Mature OD	Mature OD	Mature OD	Mature OD	Inhibitory	Mature OD	Mature OD	Mature OD	Mature OD	1292.863666	643.007098
a01f253e-a4d9-453f-b974-fa3bb00a2e04	Excitatory	Excitatory	Excitatory	Excitatory	Excitatory	Inhibitory	Excitatory	Excitatory	Excitatory	Excitatory	1289.871871	732.1965419999997
c9af9ddd-11be-4ff7-862d-40b151301cda	Inhibitory	Inhibitory	Inhibitory	Inhibitory	Excitatory	Inhibitory	Inhibitory	unassigned	Excitatory	Inhibitory	1283.764723	774.4895779999997
70204d02-5778-4a5c-85e8-3045746eb228	Excitatory	Excitatory	Inhibitory	Excitatory	Excitatory	Endothelial	Excitatory	unassigned	Excitatory	Excitatory	1286.484199	782.2527599999999
da1e9778-89d1-486f-9abf-158a75b6a265	Endothelial	Mural	Mature OD	Mural	Mural	Mural	Mural	unassigned	Mural	Mural	1283.494322	646.4278959999997
9314fe30-77b0-442e-9dd5-3b3ce201cbd0	Mature OD	Mature OD	Mature OD	Mature OD	Mature OD	Excitatory	Mature OD	Mature OD	Mature OD	Mature OD	1283.703213	668.6327040000001
cbed7fa7-a411-4cc7-abc8-996907e15ad1	Excitatory	Excitatory	Inhibitory	Excitatory	Excitatory	Excitatory	Inhibitory	Excitatory	Excitatory	Excitatory	1278.843569	742.3864370000001
5f9da27d-ef5a-4e84-aafb-963c273e8040	Inhibitory	Inhibitory	Inhibitory	Inhibitory	Excitatory	Astrocytes	Inhibitory	unassigned	Inhibitory	Inhibitory	1277.800458	759.7623109999995
2b61e07d-cf75-483a-a76d-ff4446260dba	Mature OD	Mature OD	Mature OD	Mature OD	Ependymal	Excitatory	Mature OD	Mature OD	Mature OD	Mature OD	1273.0589009999999	612.8261900000002
4727d289-3cc9-46d8-955a-30a6e47c9987	Inhibitory	Inhibitory	Inhibitory	Excitatory	Excitatory	Excitatory	Inhibitory	unassigned	Excitatory	Inhibitory	1264.841193	707.8726529999994
baecc0bf-6c63-4852-bd72-56fb27e8e732	Microglia	Microglia	Microglia	Microglia	Microglia	Inhibitory	Microglia	unassigned	Microglia	Microglia	1265.0799279999999	667.5023999999994
e6df276c-cebd-4c08-885d-f3f01054c808	Mature OD	Mature OD	Mature OD	Mature OD	Astrocytes	Inhibitory	Mature OD	Mature OD	Mature OD	Mature OD	1259.34848	672.312195
3b66894c-0960-4cfc-8039-6055115c4c1a	Endothelial	Endothelial	Inhibitory	Mural	Mural	Astrocytes	Endothelial	unassigned	Endothelial	Endothelial	1255.566185	716.7060739999997
dd515b87-983e-46a6-81c7-dcf1e5af5cc8	Inhibitory	Inhibitory	Inhibitory	Excitatory	Excitatory	Inhibitory	Inhibitory	unassigned	Excitatory	Inhibitory	1252.8875870000002	696.152865
a0f54dc7-59f9-4936-91a9-8415bb68eb8e	Inhibitory	Inhibitory	Inhibitory	Inhibitory	Inhibitory	Inhibitory	Inhibitory	Inhibitory	Inhibitory	Inhibitory	1246.722892	786.8971679999995
8eb2fd6c-d48e-4475-b512-db7d8f227452	Inhibitory	Excitatory	Mature OD	Excitatory	Excitatory	Immature OD	Excitatory	unassigned	Excitatory	Excitatory	1245.2039730000001	733.5984909999997
f8427af6-66ba-4c61-9549-eb8643ba2444	Mature OD	Mature OD	Mature OD	Mature OD	Astrocytes	Astrocytes	Mature OD	Mature OD	Mature OD	Mature OD	1242.526635	620.4086649999999
60222ce0-6a87-4303-abbf-3bbde6da2f91	Excitatory	Excitatory	Inhibitory	Excitatory	Excitatory	Excitatory	Inhibitory	unassigned	Excitatory	Excitatory	1237.222348	662.3427260000003
9263d59d-ab38-41ed-8d8c-91d97611a449	Excitatory	Excitatory	Excitatory	Excitatory	Excitatory	Excitatory	Inhibitory	unassigned	Excitatory	Excitatory	1234.178095	684.5357129999998
fc844262-53cd-48ba-a9b4-7357a7d33667	Immature OD	Immature OD	Immature OD	Immature OD	Excitatory	Inhibitory	Inhibitory	unassigned	Immature OD	Inhibitory	1230.470505	764.5731239999996
f2abbfac-9b60-407c-a05d-2fc1cb7c5ed2	Excitatory	Excitatory	Inhibitory	Excitatory	Excitatory	Astrocytes	Excitatory	Excitatory	Excitatory	Excitatory	1226.059837	785.6335179999996
90837b86-42de-4b24-aa04-c0033c689eea	Inhibitory	Inhibitory	Inhibitory	Inhibitory	Excitatory	Excitatory	Inhibitory	unassigned	Inhibitory	Inhibitory	1222.835775	749.6673129999999
087a745b-8977-4a90-a41b-002207eb7c93	Excitatory	Excitatory	Inhibitory	Excitatory	Excitatory	Inhibitory	Inhibitory	unassigned	Excitatory	Excitatory	1213.672192	622.9863790000004
3da070bc-af25-4dbc-be18-daa345393341	Astrocytes	Astrocytes	Astrocytes	Ependymal	Astrocytes	Inhibitory	Mature OD	unassigned	Astrocytes	Astrocytes	1208.911568	771.9602300000001
c86d7bfa-e9a6-4c21-af88-0203f336e2f3	Excitatory	Excitatory	Inhibitory	Excitatory	Excitatory	Mature OD	Inhibitory	unassigned	Excitatory	Excitatory	1317.875513	706.2552069999997
08f7c4b4-7294-4c6b-92c1-cd337813c0e3	Excitatory	Excitatory	Inhibitory	Excitatory	Excitatory	Inhibitory	Inhibitory	Excitatory	Excitatory	Excitatory	1301.997397	654.3224559999999
ea9b360d-103d-4038-a17c-81c23df8e509	Astrocytes	Astrocytes	Astrocytes	Astrocytes	Astrocytes	Astrocytes	Astrocytes	unassigned	Astrocytes	Astrocytes	1297.9593029999999	612.3111679999997
8aebc0a3-f718-4fef-af31-c0b706d559ca	Excitatory	Excitatory	Inhibitory	Excitatory	Excitatory	unassigned	Inhibitory	unassigned	Excitatory	Excitatory	1270.5751070000001	690.5577840000001
3d952612-9de0-4bc9-83f6-97c24b6e9f85	Astrocytes	Astrocytes	Mature OD	Astrocytes	Astrocytes	Astrocytes	Mature OD	unassigned	Astrocytes	Astrocytes	1222.73872	607.8990239999998
56bdfb6f-6feb-47b3-9bf9-328ae74a4a9c	Mature OD	Mature OD	Mature OD	Mature OD	Endothelial	Astrocytes	Mature OD	unassigned	Mature OD	Mature OD	1205.202023	636.637698
f8f23374-95f3-4a0a-a1e8-83a429d247e2	Inhibitory	Inhibitory	Inhibitory	Inhibitory	Excitatory	Inhibitory	Inhibitory	Inhibitory	Excitatory	Inhibitory	1389.0422540000002	784.576681
653c7356-346e-49f7-8a52-4cea612175a6	Inhibitory	Inhibitory	Inhibitory	Inhibitory	Excitatory	Excitatory	Inhibitory	unassigned	Excitatory	Excitatory	1362.014809	750.6447059999996
81b14a80-7440-4e95-9beb-7f602151923e	Mature OD	Mature OD	Mature OD	Mature OD	Mature OD	Immature OD	Mature OD	Mature OD	Mature OD	Mature OD	1342.635116	614.6983459999997
62139945-f266-4e74-ba1d-885f94d2297b	Excitatory	Excitatory	Inhibitory	Excitatory	Excitatory	Inhibitory	Excitatory	unassigned	Excitatory	Excitatory	1338.314276	778.355622
7d389ce7-9810-44ae-8159-2c7e6dbbff95	Inhibitory	Inhibitory	Inhibitory	Inhibitory	Inhibitory	Inhibitory	Inhibitory	unassigned	Inhibitory	Inhibitory	1294.472176	688.7313069999996
7273a00e-b6a0-4e59-aeb1-cec3edb69eea	Inhibitory	Inhibitory	Inhibitory	Excitatory	Excitatory	Inhibitory	Inhibitory	unassigned	Excitatory	Inhibitory	1221.52707	645.9261499999993
bbd30b58-cc73-4e32-b922-5722a73b9025	Inhibitory	Inhibitory	Inhibitory	Excitatory	Inhibitory	Inhibitory	Inhibitory	unassigned	Inhibitory	Inhibitory	1212.565941	677.7625739999999
06e71c9d-536f-4a5f-886a-952321065fa7	Astrocytes	Astrocytes	Excitatory	Astrocytes	Astrocytes	Inhibitory	Mature OD	unassigned	Astrocytes	Astrocytes	1284.3800279999998	710.7330040000002
4a12d5df-b8fb-4253-8413-725914064e6f	Mature OD	Mature OD	Mature OD	Mature OD	Mature OD	Inhibitory	Mature OD	Mature OD	Mature OD	Mature OD	1291.0039259999999	682.1574150000001
355fc851-c12d-4ab3-921b-b39a7bd0cf0c	Inhibitory	Excitatory	Mature OD	Excitatory	Excitatory	Excitatory	Excitatory	unassigned	Excitatory	Excitatory	1274.242304	642.6137080000003
7d399fe0-600c-465f-9d1f-66f8e7a7b65f	Excitatory	Excitatory	Inhibitory	Excitatory	Excitatory	Mature OD	Excitatory	Excitatory	Excitatory	Excitatory	1241.519792	753.5247549999999
9c17fc08-a634-49bf-9eed-c29542f1e00f	Mature OD	Mature OD	Mature OD	Mature OD	Mature OD	Immature OD	Mature OD	Mature OD	Mature OD	Mature OD	1214.4776650000001	767.3814190000003
49e75ed4-f2d5-4ec5-a9c7-5a09ff015e17	Endothelial	Endothelial	Mature OD	Endothelial	Endothelial	Excitatory	Endothelial	unassigned	Endothelial	Endothelial	1388.6615769999999	461.1190489999999
6d4fc51a-24df-408c-926f-dcc518b2f15e	Mature OD	Mature OD	Mature OD	Mature OD	Mature OD	Excitatory	Mature OD	Mature OD	Mature OD	Mature OD	1388.419641	544.0497089999999
44d18161-9de1-44e1-b79b-c3f1f0a4de5f	Mature OD	Mature OD	Mature OD	Mature OD	Ependymal	Immature OD	Mature OD	Mature OD	Mature OD	Mature OD	1388.421679	452.847616
8286bdc5-d63b-4de6-a18f-2e9bbd961fd6	Endothelial	Endothelial	Mature OD	Endothelial	Endothelial	Excitatory	Endothelial	Endothelial	Endothelial	Endothelial	1385.097158	435.67943099999957
2fcee32c-f11f-43a3-8f58-cdacc953f839	Mature OD	Mature OD	Mature OD	Mature OD	Excitatory	Inhibitory	Mature OD	Mature OD	Mature OD	Mature OD	1384.642554	491.0991049999998
a60d9aac-9fdf-4436-8bb8-b7e17053b457	Excitatory	Excitatory	Inhibitory	Excitatory	Excitatory	Inhibitory	Inhibitory	unassigned	Excitatory	Excitatory	1368.21194	435.7400050000001
f88b0c57-ba1e-4240-bb54-a64fad735f70	Mature OD	Mature OD	Mature OD	Mature OD	Endothelial	Endothelial	Mature OD	Mature OD	Mature OD	Mature OD	1362.41289	556.6807089999998
427e8f5f-d044-4686-b1a5-7f077bb45ec9	Mature OD	Mature OD	Mature OD	Mature OD	Mature OD	Inhibitory	Mature OD	Mature OD	Mature OD	Mature OD	1350.795016	524.6322300000002
e8d9f66d-11ab-4c2e-906f-b3e97b3d3df2	Astrocytes	Astrocytes	Mature OD	Astrocytes	Astrocytes	Inhibitory	Mature OD	unassigned	Astrocytes	Astrocytes	1331.993376	428.00438499999973
5ca89476-7927-4aec-9c97-84a8656948d8	Mature OD	Mature OD	Mature OD	Mature OD	Mature OD	Inhibitory	Mature OD	Mature OD	Mature OD	Mature OD	1327.034594	547.8556849999995
418b2c93-9f61-47c6-9abb-e82b572355b5	Mature OD	Mature OD	Mature OD	Mature OD	Mature OD	Inhibitory	Mature OD	unassigned	Mature OD	Mature OD	1312.894323	493.2292179999995
dcdac4a4-4836-49db-9d1d-558275259f49	Mature OD	Mature OD	Mature OD	Mature OD	Mature OD	Mature OD	Mature OD	Mature OD	Mature OD	Mature OD	1305.82998	495.93973899999946
9244b78e-f2ec-4874-b7d9-09fed97c5fd8	Endothelial	Endothelial	Endothelial	Endothelial	Endothelial	Excitatory	Endothelial	Endothelial	Endothelial	Endothelial	1305.612143	584.3171629999997
7104a771-ae05-4b1b-bb91-5b9a4ddad5e0	Immature OD	Immature OD	Mature OD	Immature OD	Immature OD	Microglia	Mature OD	Mature OD	Mature OD	Mature OD	1286.110225	576.7885959999994
55f6e77a-ee7c-4ee2-bcfd-73dda7887725	Mature OD	Mature OD	Mature OD	Mature OD	Mature OD	Inhibitory	Mature OD	Mature OD	Mature OD	Mature OD	1276.230357	531.2742519999997
3267a840-3694-4884-94df-6b74d3ad50a6	Astrocytes	Astrocytes	Astrocytes	Astrocytes	Astrocytes	Inhibitory	Mature OD	unassigned	Astrocytes	Astrocytes	1267.796551	506.3632849999999
a1721fd5-4c38-4eeb-85a8-bad0be0facc7	Astrocytes	Astrocytes	Mature OD	Astrocytes	Astrocytes	Excitatory	Mature OD	unassigned	Astrocytes	Astrocytes	1259.315073	430.60215900000003
21ce016b-b975-477e-a7ef-a8c282f0ff2e	Mature OD	Mature OD	Mature OD	Mature OD	Ependymal	Inhibitory	Mature OD	Mature OD	Mature OD	Mature OD	1257.583721	467.0760799999998
db3abf0a-b2a1-45e9-a5c0-939680e23e95	Endothelial	Endothelial	Mature OD	Endothelial	Endothelial	Endothelial	Endothelial	Endothelial	Endothelial	Endothelial	1257.019339	482.1957129999996
543f62fb-9198-44cf-b869-8aad98004f3b	Microglia	Microglia	Mature OD	Microglia	Endothelial	Endothelial	Microglia	Mature OD	Mature OD	Microglia	1257.650985	526.0622510000003
f7dc6b9f-3d09-4079-b740-ec20e81fda95	Mature OD	Mature OD	Mature OD	Mature OD	Mature OD	Inhibitory	Mature OD	Mature OD	Mature OD	Mature OD	1254.732087	406.63401399999975
89ce8f97-8697-4073-8e1b-767c13c99c76	Endothelial	Mural	Mature OD	Mural	Endothelial	Mature OD	Endothelial	unassigned	Mature OD	Endothelial	1251.133116	573.1368349999998
7bd865a5-3f2e-42a2-abbf-9d926adf9f1a	Excitatory	Excitatory	Inhibitory	Excitatory	Excitatory	Inhibitory	Inhibitory	Excitatory	Excitatory	Inhibitory	1242.2323620000002	513.4436260000002
367b62e1-6951-474b-8529-99bd03937fb8	Excitatory	Excitatory	Inhibitory	Excitatory	Excitatory	Inhibitory	Inhibitory	unassigned	Excitatory	Inhibitory	1229.220257	480.70845899999995
93467717-9b42-4d99-a807-9e52d40a6ae0	Excitatory	Excitatory	Excitatory	Excitatory	Excitatory	Endothelial	Inhibitory	Mature OD	Excitatory	Excitatory	1387.7048810000001	474.91018299999996
f36d30a6-4b8d-49ac-b317-3ee73a2c24c3	Mature OD	Mature OD	Mature OD	Mature OD	Endothelial	Inhibitory	Mature OD	Mature OD	Mature OD	Endothelial	1376.5233269999999	498.9891510000002
2a035044-d81f-4c62-ae92-418dd7cce889	Mature OD	Mature OD	Mature OD	Mature OD	Mature OD	Astrocytes	Mature OD	Mature OD	Mature OD	Mature OD	1343.242008	491.7867639999995
2a2e00d1-4710-4e35-afff-3f17e47d3215	Astrocytes	Astrocytes	Mature OD	Astrocytes	Astrocytes	Immature OD	Endothelial	unassigned	Astrocytes	Astrocytes	1272.288836	475.2300639999994
81252ead-24f4-4786-bced-4dff8ba7efa0	Astrocytes	Astrocytes	Astrocytes	Astrocytes	Astrocytes	Excitatory	Mature OD	unassigned	Astrocytes	Astrocytes	1233.9285109999998	489.3011609999994
be180643-4414-4145-a485-b17fd0ec669c	Inhibitory	Inhibitory	Inhibitory	Excitatory	Excitatory	Inhibitory	Inhibitory	unassigned	Excitatory	Excitatory	1221.8281550000002	486.6283359999993
364bab46-4d17-407a-b3b0-edc577a56ecf	Mature OD	Mature OD	Mature OD	Mature OD	Excitatory	Inhibitory	Mature OD	unassigned	Mature OD	Mature OD	1356.649352	443.80354199999965
437d06fa-ccf0-4a34-9162-7a50cbc079fd	Mature OD	Mature OD	Mature OD	Mature OD	Mature OD	Inhibitory	Mature OD	Mature OD	Mature OD	Mature OD	1318.160583	569.5857339999998
5c0ef5e1-1ac9-4fbd-b31c-41ae3ac5d5c6	Mature OD	Mature OD	Mature OD	Mature OD	Ependymal	Inhibitory	Mature OD	Mature OD	Mature OD	Mature OD	1308.311367	566.4368409999997
aa239b00-12bb-4a75-bb1b-032b169d0c4f	Mature OD	Mature OD	Mature OD	Mature OD	Mature OD	Microglia	Mature OD	Mature OD	Mature OD	Mature OD	1279.816153	564.3748099999998
7a412c5b-e5e0-4c8c-9a3f-7e84eead1adc	Endothelial	Endothelial	Mature OD	Endothelial	Endothelial	Inhibitory	Endothelial	Endothelial	Endothelial	Endothelial	1241.953949	581.020552
9a55760f-c405-403d-8edc-e2bcf891cdd4	Endothelial	Endothelial	Inhibitory	Endothelial	Endothelial	Endothelial	Endothelial	Endothelial	Endothelial	Endothelial	1240.473405	527.0318419999999
ce1d47f1-e966-4afd-8561-0d7a74a099e9	Excitatory	Excitatory	Inhibitory	Excitatory	Excitatory	Excitatory	Excitatory	Excitatory	Excitatory	Excitatory	1212.395443	418.43937000000005
0cef9231-1e77-4ab5-9c03-ef8b2a745544	Microglia	Microglia	Mature OD	Mature OD	Microglia	Immature OD	Microglia	unassigned	Mature OD	Microglia	1384.572298	532.3027580000003
ca42baec-b7d3-4997-9dd9-d454a135c29a	Mature OD	Mature OD	Mature OD	Mature OD	Excitatory	Inhibitory	Mature OD	Mature OD	Mature OD	Mature OD	1315.8926529999999	459.25541399999975
44d2504c-5e54-4c69-a7c6-c415c9a40bdd	Mature OD	Mature OD	Mature OD	Mature OD	Mature OD	Excitatory	Mature OD	Mature OD	Mature OD	Mature OD	1278.170665	466.7122959999997
13a22e8d-ef95-4b6d-913d-235ab35b4101	Mature OD	Mature OD	Mature OD	Mature OD	Mature OD	Mature OD	Mature OD	Mature OD	Mature OD	Mature OD	1256.139899	412.44867699999986
047a98b6-e4d2-4beb-87b1-10296bcac7e2	Mature OD	Mature OD	Mature OD	Mature OD	Mature OD	Inhibitory	Mature OD	Mature OD	Mature OD	Mature OD	1202.091181	437.8314349999996
826dc6f8-7081-4d08-8116-ce5678491ae5	Excitatory	Excitatory	Inhibitory	Excitatory	Excitatory	Astrocytes	Excitatory	unassigned	Mature OD	Excitatory	1386.602998	429.79107399999975
164e3278-c270-441e-9ce7-4a171a199e1a	Astrocytes	Astrocytes	Mature OD	Astrocytes	Astrocytes	Mature OD	Mature OD	unassigned	Astrocytes	Astrocytes	1324.181405	435.6634119999999
405f4148-7ca0-43b0-9853-13373f53549a	Excitatory	Excitatory	Inhibitory	Excitatory	Excitatory	Excitatory	Excitatory	Excitatory	Excitatory	Excitatory	1266.956118	489.8921190000001
7cf92950-23d3-4095-9640-c2bf734a3f56	Mature OD	Mature OD	Mature OD	Mature OD	Mature OD	Excitatory	Mature OD	Mature OD	Mature OD	Mature OD	1261.806874	579.4340629999997
579829f1-97b5-4bcf-8acf-9f9c947b2ed7	Inhibitory	Excitatory	Inhibitory	Excitatory	Excitatory	Inhibitory	Inhibitory	unassigned	Excitatory	Inhibitory	1221.936709	524.0462279999997
dd092c8c-7c5e-481e-b9fd-c37fc6e811a0	Excitatory	Excitatory	Inhibitory	Excitatory	Excitatory	Inhibitory	Excitatory	unassigned	Excitatory	Excitatory	1204.223497	421.5059179999994
bb7b82ab-6d19-4327-adaa-a3b254ae9e74	Astrocytes	Astrocytes	Astrocytes	Astrocytes	Astrocytes	Inhibitory	Astrocytes	unassigned	Astrocytes	Astrocytes	1383.032301	248.93303300000025
1cb09c49-4e7a-47c2-8180-651057a4b519	Immature OD	Immature OD	Immature OD	Immature OD	Immature OD	Inhibitory	Immature OD	unassigned	Immature OD	Immature OD	1383.9455189999999	294.631347
4efbfeec-e736-4de8-b287-997b705a301d	Excitatory	Excitatory	Excitatory	Excitatory	Excitatory	unassigned	Inhibitory	unassigned	Excitatory	Excitatory	1377.731752	262.0998319999994
d58abebe-4ea2-4973-9b63-461928c97c0b	Excitatory	Inhibitory	Inhibitory	Inhibitory	Excitatory	unassigned	Inhibitory	unassigned	Inhibitory	Inhibitory	1373.651595	323.1282510000001
c8c14206-d886-4dc7-ad30-223bde53c306	Inhibitory	Inhibitory	Inhibitory	Inhibitory	Excitatory	Inhibitory	Inhibitory	unassigned	Astrocytes	Astrocytes	1367.86435	218.98178700000017
894652e5-a348-4ab3-a142-edd4857c94d8	Excitatory	Excitatory	Inhibitory	Excitatory	Excitatory	Inhibitory	Inhibitory	unassigned	Excitatory	Inhibitory	1364.362265	344.23707499999955
573477f4-2ef9-4882-a10b-1a755044ccf1	Inhibitory	Inhibitory	Inhibitory	Excitatory	Excitatory	Inhibitory	Inhibitory	unassigned	Excitatory	Inhibitory	1344.065007	349.4056300000002
28cd82a9-69ca-498a-afd4-514572154af6	Astrocytes	Astrocytes	Mature OD	Astrocytes	Ependymal	Mural	Mature OD	unassigned	Astrocytes	Astrocytes	1342.877962	278.4971679999994
b23936bc-014f-4925-8b35-8f0254f0eec5	Excitatory	Excitatory	Inhibitory	Excitatory	Excitatory	Inhibitory	Inhibitory	unassigned	Excitatory	Excitatory	1342.338081	384.9997679999997
a00c1757-59fe-4943-8181-cd2681bd5b2c	Astrocytes	Astrocytes	Mature OD	Astrocytes	Astrocytes	Excitatory	Mature OD	unassigned	Astrocytes	Astrocytes	1341.264208	245.9161909999998
dba922a8-53c1-4b96-a041-ec767157aac8	Inhibitory	Inhibitory	Inhibitory	Inhibitory	Excitatory	Inhibitory	Inhibitory	unassigned	Inhibitory	Inhibitory	1334.280475	312.29274799999985
233b85e9-6318-43ef-b710-3b587a1dc21c	Inhibitory	Inhibitory	Inhibitory	Excitatory	Inhibitory	Inhibitory	Inhibitory	unassigned	Inhibitory	Inhibitory	1332.9090429999999	261.07817099999966
b98b5043-5f15-4d7a-934a-6f98f52e3cf8	Endothelial	Astrocytes	Inhibitory	Astrocytes	Astrocytes	Mature OD	Mature OD	unassigned	Astrocytes	Astrocytes	1319.6287929999999	201.70716999999968
0256f893-6d6b-4ca2-8f9c-a538856fc0cd	Microglia	Inhibitory	Inhibitory	Excitatory	Excitatory	Inhibitory	Inhibitory	unassigned	Excitatory	Excitatory	1317.215787	293.33298899999954
112f8ed4-0384-4294-a3a0-99935e9e8153	Excitatory	Excitatory	Excitatory	Excitatory	Excitatory	Excitatory	Inhibitory	unassigned	Excitatory	Excitatory	1315.147651	310.5076979999999
08e8e880-ff10-48f1-9ef6-f802d8d369cb	Mature OD	Mature OD	Mature OD	Mature OD	Astrocytes	Inhibitory	Mature OD	Mature OD	Mature OD	Mature OD	1313.092664	246.69727399999965
78573f3e-5b52-4de3-8846-67542ca4296f	Astrocytes	Astrocytes	Astrocytes	Astrocytes	Astrocytes	Excitatory	Mature OD	unassigned	Astrocytes	Astrocytes	1307.414099	367.8127159999999
183ede92-fe3c-49c7-b3f3-0542fc33f4be	Inhibitory	Inhibitory	Inhibitory	Inhibitory	Excitatory	Inhibitory	Inhibitory	unassigned	Inhibitory	Inhibitory	1299.305897	330.0500889999994
38dca86a-e3a3-4e92-8f44-57bdeea91d43	Astrocytes	Astrocytes	Mature OD	Excitatory	Astrocytes	Astrocytes	Mature OD	Mature OD	Astrocytes	Ependymal	1298.760253	345.35708199999954
285406df-a719-44ee-8351-7f9ce18f1c46	Excitatory	Excitatory	Inhibitory	Excitatory	Excitatory	Endothelial	Inhibitory	Excitatory	Excitatory	Excitatory	1295.221641	204.27495499999986
48969318-a0b3-4a0c-a6fa-2204510d414f	Mature OD	Mature OD	Mature OD	Mature OD	Mature OD	Inhibitory	Mature OD	Mature OD	Mature OD	Mature OD	1294.325347	357.57143599999927
2dff8737-a5a7-4c49-92dc-08bbf20fbb4a	Excitatory	Excitatory	Inhibitory	Excitatory	Excitatory	Astrocytes	Inhibitory	unassigned	Excitatory	Excitatory	1294.452034	273.89114400000017
739711ef-1a88-4385-82bc-b7f30c2bb54a	Astrocytes	Astrocytes	Inhibitory	Astrocytes	Astrocytes	Immature OD	Mature OD	unassigned	Astrocytes	Astrocytes	1290.6138839999999	315.4006819999995
a8c09239-2698-47a8-ba80-cd5384b844ac	Inhibitory	Inhibitory	Inhibitory	Inhibitory	Inhibitory	Inhibitory	Inhibitory	Inhibitory	Inhibitory	Inhibitory	1283.787663	339.709022
7d30ae52-4a77-4f80-bcd1-5a630c9e3347	Mature OD	Mural	Mature OD	Mature OD	Astrocytes	Astrocytes	Mature OD	Mature OD	Mature OD	Mature OD	1281.841234	252.4247279999995
b8ecbf26-af99-42c6-806b-cde78198b1b1	Excitatory	Excitatory	Inhibitory	Excitatory	Excitatory	Excitatory	Inhibitory	Excitatory	Excitatory	Excitatory	1277.517228	319.2900489999997
819bde4c-ce0b-4373-9e5f-d055934676d2	Inhibitory	Inhibitory	Inhibitory	Excitatory	Excitatory	Inhibitory	Inhibitory	unassigned	Excitatory	Excitatory	1274.721246	374.1706589999999
e9a240cb-a026-4ebc-8ff9-6320233009d9	Excitatory	Excitatory	Inhibitory	Excitatory	Excitatory	Inhibitory	Excitatory	Excitatory	Excitatory	Excitatory	1270.616327	321.5964779999995
68dd8489-238e-4c45-b8dc-14f27e43cd3d	Microglia	Microglia	Microglia	Microglia	Microglia	Inhibitory	Microglia	unassigned	Microglia	Microglia	1255.170858	347.5903519999997
5c2b0354-63da-4fa5-8c9b-5c09ed18aea8	Excitatory	Excitatory	Excitatory	Excitatory	Excitatory	Mature OD	Inhibitory	unassigned	Excitatory	Excitatory	1250.299425	234.16523199999938
86d66af3-fa42-48b5-9111-8848d92f3fc5	Mature OD	Mature OD	Mature OD	Mature OD	Mature OD	Excitatory	Mature OD	Mature OD	Mature OD	Mature OD	1247.5826279999999	271.1180300000001
ef5fcd87-7ff4-49e7-914c-811a89fcdfc5	Excitatory	Excitatory	Excitatory	Excitatory	Excitatory	Excitatory	Inhibitory	Excitatory	Excitatory	Excitatory	1245.12868	298.21288400000003
c60d68ad-2a4e-46f6-8afa-1f59bd1e5f7a	Astrocytes	Astrocytes	Mature OD	Astrocytes	Astrocytes	Astrocytes	Mature OD	Astrocytes	Astrocytes	Astrocytes	1216.139799	326.4777849999996
b57fdecd-de7b-451d-974f-aac823464384	Astrocytes	Astrocytes	Mature OD	Astrocytes	Astrocytes	Inhibitory	Mature OD	unassigned	Mature OD	Astrocytes	1353.813337	253.91593899999953
ef61283f-a3b3-4eb4-a174-0b3f8b0e1944	Excitatory	Excitatory	Inhibitory	Excitatory	Excitatory	Astrocytes	Excitatory	unassigned	Excitatory	Excitatory	1289.064143	306.44558300000017
fa7d5494-0470-4147-b325-16a660503c55	Endothelial	Endothelial	Mature OD	Endothelial	Endothelial	Inhibitory	Endothelial	Endothelial	Endothelial	Endothelial	1251.261856	281.21421499999997
16d97420-1561-48be-9577-b73e20680aeb	Excitatory	Excitatory	Inhibitory	Excitatory	Astrocytes	Inhibitory	Mature OD	unassigned	Astrocytes	Astrocytes	1389.3042460000001	269.9339409999998
86b6416b-f9dd-449f-aa05-a1ad1b7ebb6c	Mature OD	Mature OD	Mature OD	Mature OD	Mature OD	Immature OD	Mature OD	Mature OD	Mature OD	Mature OD	1273.4854460000001	255.24563599999965
33462b12-aebe-40ef-a23b-45d312695bc5	Astrocytes	Astrocytes	Astrocytes	Astrocytes	Astrocytes	Microglia	Mature OD	unassigned	Astrocytes	Astrocytes	1259.7537630000002	232.43168599999944
fc43f231-9e08-443d-9b79-2401fe5b8a8c	Immature OD	Immature OD	Immature OD	Immature OD	Astrocytes	Inhibitory	Mature OD	unassigned	Immature OD	Astrocytes	1236.631455	230.77338700000018
442ec66e-b266-4316-982a-4b07defaa579	Astrocytes	Astrocytes	Mature OD	Astrocytes	Astrocytes	Astrocytes	Mature OD	Astrocytes	Astrocytes	Astrocytes	1230.2646300000001	241.14384599999948
141e9e62-0244-46ab-9bad-eb10b4ab9ebd	Mature OD	Mature OD	Mature OD	Mature OD	Mature OD	Inhibitory	Mature OD	Mature OD	Mature OD	Mature OD	1363.444493	273.7215120000001
502c910f-e756-4b1d-8815-ae6e3f335c76	Inhibitory	Inhibitory	Inhibitory	Inhibitory	Excitatory	Inhibitory	Inhibitory	unassigned	Inhibitory	Inhibitory	1338.544318	357.1903830000001
01395423-6a4d-495a-8ff8-3f62f80bed23	Excitatory	Excitatory	Inhibitory	Excitatory	Excitatory	Excitatory	Excitatory	Excitatory	Excitatory	Excitatory	1325.2825200000002	241.23828599999933
29f05b4f-41dc-4ffd-a389-a12492d77a76	Inhibitory	Inhibitory	Inhibitory	Inhibitory	Inhibitory	Inhibitory	Inhibitory	Inhibitory	Inhibitory	Inhibitory	1313.496298	320.25178599999936
de8e6483-a8dc-4545-905d-73a8d161f1dc	Astrocytes	Astrocytes	Inhibitory	Astrocytes	Astrocytes	Inhibitory	Mature OD	unassigned	Astrocytes	Astrocytes	1243.875524	386.84039399999983
732122c9-cff4-480d-8576-d7142241a3c7	Endothelial	Endothelial	Mature OD	Endothelial	Endothelial	Inhibitory	Endothelial	Endothelial	Endothelial	Endothelial	1238.83014	360.4572429999994
f16017f0-cfd3-46c1-9aa5-e330265d2468	Excitatory	Excitatory	Inhibitory	Excitatory	Astrocytes	Astrocytes	Astrocytes	Excitatory	Astrocytes	Astrocytes	1235.432386	282.6928359999997
ebc2a2a4-7503-456c-ba5c-3d8b72a8ad68	Astrocytes	Astrocytes	Astrocytes	Astrocytes	Astrocytes	Excitatory	Astrocytes	unassigned	Astrocytes	Astrocytes	1236.6524550000001	354.4929729999999
b06a114e-8f46-4a96-a9ed-2dd0647b7231	Mature OD	Mature OD	Mature OD	Mature OD	Mature OD	Inhibitory	Mature OD	Mature OD	Mature OD	Mature OD	1391.686289	115.97167300000001
86b4f878-aae1-4029-932a-e0b1ecb712e3	Mature OD	Mature OD	Mature OD	Mature OD	Astrocytes	Astrocytes	Mature OD	Mature OD	Mature OD	Mature OD	1386.178908	164.1492989999997
04b02bd2-698d-4466-a805-1aa8b6b74b16	Endothelial	Endothelial	Mature OD	Endothelial	Endothelial	Inhibitory	Endothelial	Endothelial	Endothelial	Endothelial	1387.499889	109.07012899999972
dea95283-bad4-46a3-81db-f2afdcc6ea50	Mature OD	Mature OD	Mature OD	Mature OD	Mature OD	Astrocytes	Mature OD	Mature OD	Mature OD	Mature OD	1374.932318	81.75118599999996
980c727f-ad83-471e-9968-08bf7847fa28	Microglia	Microglia	Microglia	Microglia	Microglia	Mature OD	Microglia	unassigned	Microglia	Microglia	1368.503635	113.11210799999981
ff8a5593-0c52-4a2f-b850-e8a2cbe2372e	Endothelial	Endothelial	Mature OD	Endothelial	Endothelial	Astrocytes	Endothelial	Endothelial	Endothelial	Endothelial	1360.419012	70.56012799999962
6601d5e4-d771-4de5-b594-a40c1221ea93	Mature OD	Mature OD	Mature OD	Mature OD	Mature OD	Immature OD	Mature OD	Mature OD	Mature OD	Mature OD	1353.202578	96.92588799999976
b1f96867-7912-4d43-bc2f-03070e431c8b	Mature OD	Mature OD	Mature OD	Mature OD	Endothelial	Excitatory	Mature OD	Mature OD	Mature OD	Mature OD	1351.717983	70.38767199999984
71cc6195-5a22-4df0-b4e7-7000462accfa	Mature OD	Mature OD	Mature OD	Mature OD	Astrocytes	Inhibitory	Mature OD	Mature OD	Mature OD	Mature OD	1338.558679	15.29672199999959
fa56ed73-b0e7-4c3a-a2e9-dc456448d994	Astrocytes	Astrocytes	Astrocytes	Astrocytes	Astrocytes	Inhibitory	Mature OD	unassigned	Astrocytes	Astrocytes	1319.9540450000002	152.97124699999995
c200da13-6e4a-47c2-b159-e1945d0afa94	Microglia	Microglia	Microglia	Microglia	Microglia	Mature OD	Microglia	unassigned	Microglia	Microglia	1316.471921	82.76722100000006
a5ce2dd3-8ec6-4c30-815f-8c7640a0675a	Mature OD	Mature OD	Mature OD	Mature OD	Mature OD	Inhibitory	Mature OD	Mature OD	Mature OD	Mature OD	1312.2407950000002	106.99056199999995
5c6f7111-e845-441b-8d48-8ce61f87b06b	Mature OD	Mature OD	Mature OD	Mature OD	Endothelial	Astrocytes	Mature OD	Mature OD	Mature OD	Mature OD	1292.16776	73.43301599999995
d8c4d10e-6208-44e7-a595-31fb0edc43ff	Astrocytes	Astrocytes	Mature OD	Astrocytes	Astrocytes	Inhibitory	Mature OD	Mature OD	Astrocytes	Astrocytes	1285.004455	69.04780699999992
03674882-23c5-461e-97f8-3d4f818a4f00	Microglia	Microglia	Microglia	Microglia	Endothelial	Mature OD	Microglia	unassigned	Microglia	Microglia	1276.791698	2.617311999999856
f9032ed2-d349-463d-9e64-95231f6546c2	Mature OD	Mature OD	Mature OD	Mature OD	Mature OD	Inhibitory	Mature OD	Mature OD	Mature OD	Mature OD	1274.931877	187.22725400000036
a8539438-6a75-4d5c-be38-938abef753e8	Mature OD	Mature OD	Mature OD	Mature OD	Astrocytes	Inhibitory	Mature OD	Mature OD	Mature OD	Mature OD	1273.311031	115.45905700000003
6dda04f8-0d6c-480c-ab66-8ed3c4dd9930	Microglia	Microglia	Microglia	Microglia	Microglia	Inhibitory	Microglia	unassigned	Microglia	Microglia	1270.864475	49.42843599999969
2d8b1aa4-3f0b-4fbf-b002-8dca26eedb8f	Endothelial	Endothelial	Mature OD	Endothelial	Endothelial	Endothelial	Endothelial	Endothelial	Endothelial	Endothelial	1265.364213	134.57494300000008
772624a7-9ad1-410c-b41c-37373e730809	Mature OD	Mature OD	Mature OD	Mature OD	Astrocytes	Inhibitory	Mature OD	Mature OD	Mature OD	Mature OD	1242.893879	64.88836300000003
200645e3-8258-48a4-8ad7-dd2604a8c4ff	Mature OD	Mature OD	Mature OD	Mature OD	Ependymal	Immature OD	Mature OD	Mature OD	Mature OD	Mature OD	1227.666848	19.624617999999828
7b4f3bb0-966f-4933-aba3-4b9f30a5cb16	Mature OD	Astrocytes	Mature OD	Mature OD	Astrocytes	Inhibitory	Mature OD	unassigned	Astrocytes	Astrocytes	1225.145257	126.60377900000003
fc5b95d1-ea1b-4a92-af26-fe1a080e9bf0	Astrocytes	Astrocytes	Excitatory	Ependymal	Astrocytes	Excitatory	Mature OD	unassigned	Astrocytes	Astrocytes	1214.198693	20.82082199999968
ee168799-b49a-4765-ae45-07f04e3ba892	Astrocytes	Astrocytes	Mature OD	Astrocytes	Astrocytes	Astrocytes	Astrocytes	unassigned	Astrocytes	Astrocytes	1210.6086679999999	15.521224999999959
5790e63d-ce35-491c-b65f-accc2bd4f6a5	Inhibitory	Inhibitory	Inhibitory	Inhibitory	Excitatory	Inhibitory	Inhibitory	unassigned	Inhibitory	Inhibitory	1301.351119	117.96318099999962
e6e49b28-58d0-4dcc-8896-dd78117aad7f	Endothelial	Endothelial	Mature OD	Endothelial	Endothelial	Inhibitory	Endothelial	Endothelial	Endothelial	Endothelial	1293.026175	173.83908900000006
c245bd8f-b304-4c83-8a7c-7441e18133d3	Mature OD	Mature OD	Mature OD	Mature OD	Ependymal	Inhibitory	Mature OD	Mature OD	Mature OD	Mature OD	1238.3927390000001	177.27917200000002
aca072dc-bfac-4dc0-9710-ea6d250beb4d	Immature OD	Immature OD	Immature OD	Immature OD	Immature OD	Immature OD	Immature OD	unassigned	Immature OD	Immature OD	1227.559924	174.9948849999996
c11846ab-8662-444d-a1c2-85ee91d46970	Mature OD	Mature OD	Mature OD	Mature OD	Microglia	Mural	Mature OD	Mature OD	Mature OD	Mature OD	1309.8569499999999	58.392909999999574
d407f30e-1290-419d-894a-f13e9e284b0b	Mature OD	Mature OD	Mature OD	Mature OD	Mature OD	Immature OD	Mature OD	Mature OD	Mature OD	Mature OD	1231.362501	96.25438699999995
36855d10-9ec6-4921-a1cc-c4230fa0dbc8	Astrocytes	Astrocytes	Astrocytes	Astrocytes	Astrocytes	Inhibitory	Mature OD	unassigned	Astrocytes	Astrocytes	1216.667938	59.84228699999994
3fdd25b4-65ee-42bf-87b6-8e1f788f55a8	Mature OD	Mature OD	Mature OD	Mature OD	Astrocytes	Inhibitory	Mature OD	Mature OD	Mature OD	Mature OD	1226.374926	77.82366999999977
0329040d-4ed1-4759-ae0b-e312621bdb92	Microglia	Microglia	Microglia	Microglia	Microglia	Mature OD	Microglia	unassigned	Microglia	Microglia	1263.791986	108.00803999999971
7cd9b228-2157-486e-8060-e22401a5fd49	Endothelial	Endothelial	Mature OD	Endothelial	Endothelial	Mural	Endothelial	unassigned	Endothelial	Endothelial	1184.079214	6.970903999999791
b85b1347-2ce2-47b5-aede-7844be6c7bf2	Immature OD	Immature OD	Immature OD	Immature OD	Immature OD	Inhibitory	Immature OD	unassigned	Immature OD	Immature OD	1163.1116040000002	173.15146400000003
4f9cde9d-3283-4402-b4da-a4572afce32f	Excitatory	Excitatory	Inhibitory	Excitatory	Excitatory	Inhibitory	Excitatory	Excitatory	Excitatory	Excitatory	1154.998185	141.11121400000002
c0e7f729-72a0-4f10-b640-a790df964732	Excitatory	Excitatory	Inhibitory	Excitatory	Excitatory	Inhibitory	Inhibitory	unassigned	Excitatory	Endothelial	1138.078065	93.48967700000003
547b4b78-843f-45c5-a69e-94a942e0b0dc	Astrocytes	Astrocytes	Astrocytes	Astrocytes	Astrocytes	Inhibitory	Mature OD	Astrocytes	Astrocytes	Astrocytes	1138.897677	184.2917050000001
7424be40-8e48-44ee-b667-dc703ab9c742	Excitatory	Excitatory	Excitatory	Excitatory	Excitatory	Inhibitory	Inhibitory	unassigned	Excitatory	Excitatory	1130.021334	69.7043749999998
6a2c06f3-41e5-4c43-927f-57acf24d68cd	Excitatory	Excitatory	Mature OD	Excitatory	Excitatory	Immature OD	Excitatory	unassigned	Excitatory	Excitatory	1119.477223	69.60242900000003
2adca579-3bad-4c16-8718-178a4bdf9bb1	Excitatory	Excitatory	Inhibitory	Excitatory	Excitatory	Astrocytes	Excitatory	Excitatory	Excitatory	Excitatory	1116.2799089999999	6.4187809999998535
a2279f2b-84a8-4442-9afc-ddfd0c08c03c	Astrocytes	Astrocytes	Mature OD	Astrocytes	Astrocytes	Inhibitory	Mature OD	unassigned	Astrocytes	Astrocytes	1107.627962	115.9929589999997
0b7b8e14-5ea9-41a0-9c3e-a4656da64720	Astrocytes	Astrocytes	Mature OD	Astrocytes	Astrocytes	Inhibitory	Mature OD	unassigned	Astrocytes	Astrocytes	1093.521824	176.324157
b68d096a-d45b-4885-b3df-ff9f30bc62f6	Mature OD	Mature OD	Mature OD	Mature OD	Astrocytes	Inhibitory	Mature OD	Mature OD	Mature OD	Mature OD	1087.851899	65.07314999999971
0ec1b2d8-0ad5-43dc-b8b4-c5839033aec5	Excitatory	Excitatory	Inhibitory	Excitatory	Excitatory	unassigned	Inhibitory	unassigned	Excitatory	Inhibitory	1087.568966	109.93605500000012
42cb1355-df14-4715-ba47-1d8a2ed90ff4	Astrocytes	Astrocytes	Astrocytes	Astrocytes	Astrocytes	Astrocytes	Astrocytes	unassigned	Astrocytes	Astrocytes	1081.902397	1.5856219999996028
7a6fb900-51eb-4336-8c3f-50512bc7d030	Excitatory	Excitatory	Inhibitory	Excitatory	Excitatory	Inhibitory	Excitatory	unassigned	Excitatory	Inhibitory	1077.075288	72.7373719999996
89f81826-0771-493e-9dfd-37602c19928b	Excitatory	Excitatory	Inhibitory	Excitatory	Excitatory	Astrocytes	Inhibitory	Excitatory	Excitatory	Inhibitory	1071.402788	172.18523099999993
a3b43c26-7045-4f0e-9636-5a126ded566a	Microglia	Endothelial	Inhibitory	Endothelial	Endothelial	Astrocytes	Endothelial	unassigned	Endothelial	Endothelial	1073.334791	186.73919700000033
c914e6bf-952a-4218-a4e5-e38285d4519b	Astrocytes	Astrocytes	Mature OD	Astrocytes	Astrocytes	Inhibitory	Mature OD	Mature OD	Astrocytes	Astrocytes	1066.834376	9.206493999999566
328a2980-d24b-4b8e-842e-d1970659753d	Excitatory	Excitatory	Excitatory	Excitatory	Excitatory	Astrocytes	Inhibitory	Excitatory	Excitatory	Inhibitory	1054.2208939999998	186.27142000000003
663ef790-ff64-46e5-934c-9b6d26c5ef04	Excitatory	Excitatory	Inhibitory	Excitatory	Excitatory	unassigned	Inhibitory	Excitatory	Excitatory	Excitatory	1047.354318	164.5069480000002
dc08f21c-5d95-4d78-a497-5c43f74fe661	Endothelial	Endothelial	Mature OD	Endothelial	Endothelial	Endothelial	Endothelial	Endothelial	Endothelial	Endothelial	1035.101043	181.23226299999988
6ae2362e-db89-49ba-8639-c6d103f4e539	Excitatory	Excitatory	Mature OD	Excitatory	Excitatory	Inhibitory	Inhibitory	unassigned	Excitatory	Excitatory	1019.9601279999999	170.84776499999998
01b8a91c-0255-476a-b013-428eb8809252	Endothelial	Endothelial	Mature OD	Endothelial	Endothelial	Endothelial	Endothelial	Endothelial	Endothelial	Endothelial	1185.266104	107.48019899999963
cff155fc-9059-4073-a79c-f642435b1693	Excitatory	Excitatory	Inhibitory	Excitatory	Excitatory	Inhibitory	Inhibitory	Excitatory	Excitatory	Inhibitory	1130.4285419999999	146.4276689999997
2fbf98c7-61b2-454a-a6c1-6c1891863803	Excitatory	Excitatory	Mature OD	Excitatory	Excitatory	Inhibitory	Inhibitory	unassigned	Excitatory	Excitatory	1088.3506810000001	45.700468999999885
235b5406-797d-4b4b-b209-533c18a8045e	Excitatory	Excitatory	Inhibitory	Excitatory	Excitatory	Mature OD	Inhibitory	Excitatory	Microglia	Inhibitory	1085.2329929999999	47.63951799999995
46a3f778-b85f-4e62-a067-9d61cf61061b	Excitatory	Excitatory	Inhibitory	Excitatory	Excitatory	unassigned	Inhibitory	unassigned	Excitatory	Inhibitory	1072.145385	159.97876899999983
4589d7b1-8747-4a9a-bb51-ec9862e4d199	Excitatory	Excitatory	Inhibitory	Excitatory	Excitatory	Microglia	Inhibitory	unassigned	Excitatory	Excitatory	1069.2426349999998	118.88847799999985
b99ae887-1912-46f1-8ca7-3d6e639b8e85	Mural	Endothelial	Endothelial	Endothelial	Endothelial	Mural	Endothelial	unassigned	Endothelial	Mural	1040.530883	17.479784999999538
1fb2408e-5c57-40ad-be4f-3f9dd34521e0	Mature OD	Mature OD	Mature OD	Mature OD	Mature OD	Mature OD	Mature OD	Mature OD	Mature OD	Mature OD	1022.181147	137.98320099999955
cb059d60-48f4-4a9d-b4cc-8b7aae929270	Microglia	Microglia	Inhibitory	Microglia	Excitatory	Inhibitory	Microglia	unassigned	Microglia	Microglia	1130.077692	15.960559999999532
14931a3d-78ce-43a3-9d59-4a1db3547fba	Excitatory	Excitatory	Inhibitory	Excitatory	Excitatory	Microglia	Inhibitory	unassigned	Excitatory	Inhibitory	1097.829916	144.31058099999973
1202ec19-90f0-47c7-9c87-4a8a4cd124aa	Astrocytes	Astrocytes	Astrocytes	Astrocytes	Astrocytes	Inhibitory	Astrocytes	unassigned	Astrocytes	Astrocytes	1065.113012	102.47885099999985
9cc457c8-0885-49ec-8352-7faed424aeae	Excitatory	Excitatory	Inhibitory	Excitatory	Excitatory	Immature OD	Excitatory	unassigned	Excitatory	Excitatory	1160.38374	83.224647
c529b301-4e15-4de7-b5bf-ffca70358527	Excitatory	Excitatory	Excitatory	Excitatory	Excitatory	Mature OD	Inhibitory	unassigned	Excitatory	Excitatory	1102.968252	100.74101999999993
183a1949-e125-4adb-93c5-becc2c74b813	Excitatory	Excitatory	Inhibitory	Excitatory	Excitatory	Inhibitory	Inhibitory	unassigned	Excitatory	Astrocytes	1099.5933189999998	169.5665439999998
68be68ec-5467-4234-91ca-7a9a1832fd31	Endothelial	Excitatory	Inhibitory	Mural	Endothelial	Inhibitory	Inhibitory	unassigned	Excitatory	Excitatory	1166.454293	15.914706999999908
3d2ecfa4-619e-440c-8be2-263302fa539b	Excitatory	Excitatory	Inhibitory	Excitatory	Excitatory	Mature OD	Inhibitory	Excitatory	Excitatory	Inhibitory	1153.553485	160.32611099999986
014af205-3eca-4c1d-b136-0efec3c41169	Excitatory	Excitatory	Inhibitory	Excitatory	Excitatory	Inhibitory	Inhibitory	unassigned	Excitatory	Inhibitory	1153.928776	178.8393599999995
c7c49bca-a119-4f72-98e6-372855bb34b2	Excitatory	Excitatory	Excitatory	Excitatory	Excitatory	Inhibitory	Inhibitory	Excitatory	Excitatory	Excitatory	1115.199253	88.46471499999961
f5165b6f-a0b2-4be6-8e75-88700651a0cd	Excitatory	Excitatory	Excitatory	Excitatory	Excitatory	Excitatory	Excitatory	unassigned	Excitatory	Excitatory	1115.4609189999999	76.53269799999998
92f3dced-0ec7-4a47-9efd-4195264288bb	Excitatory	Excitatory	Inhibitory	Excitatory	Astrocytes	Inhibitory	Inhibitory	unassigned	Astrocytes	Astrocytes	1020.1995999999999	7.9178719999999885
44d96026-8bef-40eb-b4ef-70521a658fc8	Mature OD	Mature OD	Mature OD	Mature OD	Mature OD	Inhibitory	Mature OD	Mature OD	Mature OD	Mature OD	1019.1338370000001	141.55155099999956
698edc3f-d0bf-42d3-a587-98feb745645c	Mature OD	Mature OD	Mature OD	Mature OD	Astrocytes	Inhibitory	Mature OD	Mature OD	Mature OD	Mature OD	1174.822672	224.40093699999989
4af7562f-2045-48f2-97b9-b9a8b7114b1f	Excitatory	Excitatory	Mature OD	Excitatory	Excitatory	Mature OD	Inhibitory	unassigned	Excitatory	Excitatory	1152.630904	369.7193150000003
819ff2cd-0f87-42bb-b5dc-44801ffd8c97	Endothelial	Endothelial	Endothelial	Endothelial	Endothelial	Inhibitory	Endothelial	unassigned	Endothelial	Endothelial	1153.3476560000001	205.88115500000004
d1dbf49e-81ed-481d-8c07-e41a75ead9b0	Excitatory	Excitatory	Inhibitory	Excitatory	Excitatory	Mature OD	Inhibitory	Excitatory	Excitatory	Inhibitory	1148.618972	344.2350779999997
f5855821-d782-4994-8a30-220d4ea52eec	Excitatory	Excitatory	Inhibitory	Excitatory	Excitatory	Excitatory	Inhibitory	unassigned	Excitatory	Excitatory	1147.3153109999998	246.67130299999963
0e98990d-1438-4f01-b520-2caddc3361c1	Immature OD	Immature OD	Immature OD	Immature OD	Astrocytes	Astrocytes	Immature OD	unassigned	Immature OD	Immature OD	1140.065558	286.0462169999996
01456bc6-4cd6-4be4-b2de-bc09085f2195	Microglia	Microglia	Microglia	Microglia	Microglia	Mature OD	Microglia	Inhibitory	Microglia	Microglia	1139.2704919999999	253.49485499999992
24ab8825-aae0-4000-9603-d86dcd6f9d77	Immature OD	Immature OD	Immature OD	Immature OD	Immature OD	Inhibitory	Immature OD	Immature OD	Immature OD	Immature OD	1135.002864	335.99774000000025
d64f6ba0-f24c-4b72-bf17-592a87a3344c	Astrocytes	Astrocytes	Mature OD	Astrocytes	Astrocytes	Inhibitory	Astrocytes	Astrocytes	Astrocytes	Astrocytes	1129.280618	300.82822699999997
4013ea24-f452-4170-a956-bbad22dceb42	Mature OD	Astrocytes	Mature OD	Mature OD	Astrocytes	Astrocytes	Mature OD	Mature OD	Mature OD	Astrocytes	1123.497267	244.85203899999942
c79bf8c5-d0a5-4efb-9b96-5873bf4af64c	Mature OD	Mature OD	Mature OD	Mature OD	Mature OD	Inhibitory	Mature OD	Mature OD	Mature OD	Mature OD	1118.2815249999999	204.16522399999985
69c21aa8-f6ac-46e1-9f38-9819a5c6a007	Excitatory	Excitatory	Inhibitory	Excitatory	Excitatory	Inhibitory	Inhibitory	unassigned	Excitatory	Excitatory	1113.828037	288.1011840000001
d1fcac51-52a8-41a0-95a2-c40b4857eaeb	Mature OD	Mature OD	Mature OD	Mature OD	Astrocytes	Inhibitory	Mature OD	Mature OD	Mature OD	Mature OD	1107.449166	272.1064659999997
aa1638b0-262c-4999-92d7-8418a4b405dd	Excitatory	Excitatory	Inhibitory	Excitatory	Excitatory	Inhibitory	Inhibitory	Excitatory	Excitatory	Inhibitory	1099.412697	319.0024529999996
368dc84f-3eb8-4f15-8b42-64db4f487f02	Excitatory	Excitatory	Inhibitory	Excitatory	Excitatory	Inhibitory	Inhibitory	unassigned	Excitatory	Excitatory	1101.6010019999999	342.2706429999994
657a2522-693f-44ce-8d02-60f3332692e2	Excitatory	Excitatory	Inhibitory	Excitatory	Excitatory	Astrocytes	Inhibitory	unassigned	Excitatory	Excitatory	1083.672041	288.7993309999997
67d5ff92-e562-4488-b3f1-a41725f490da	Excitatory	Excitatory	Inhibitory	Excitatory	Excitatory	Inhibitory	Inhibitory	unassigned	Excitatory	Excitatory	1076.899334	217.81683799999973
14e7d2a4-13a1-485f-99ac-dd49f9da0da3	Immature OD	Immature OD	Immature OD	Immature OD	Inhibitory	Inhibitory	Immature OD	unassigned	Immature OD	Immature OD	1074.590898	367.2539029999998
88164ae7-9d93-4e72-95f8-ce75d34fbf00	Excitatory	Excitatory	Inhibitory	Excitatory	Excitatory	Mature OD	Inhibitory	unassigned	Excitatory	Excitatory	1069.706421	326.592713
7c0ac0f2-5dfb-49bd-a41e-c4edd96f64b0	Excitatory	Excitatory	Excitatory	Excitatory	Excitatory	Mature OD	Inhibitory	Excitatory	Excitatory	Excitatory	1064.805317	279.8734919999997
3fb4c549-95eb-40df-b892-e99e4372208e	Excitatory	Excitatory	Inhibitory	Excitatory	Excitatory	Inhibitory	Inhibitory	unassigned	Excitatory	Excitatory	1064.133287	356.85318599999937
3ce60892-25f6-4440-b623-8a14cf1c6975	Excitatory	Excitatory	Inhibitory	Excitatory	Excitatory	Astrocytes	Inhibitory	unassigned	Excitatory	Excitatory	1062.395194	380.3146029999998
cf989da9-3b65-459d-9a9e-b06ebf679314	Endothelial	Endothelial	Inhibitory	Endothelial	Endothelial	Mature OD	Endothelial	Endothelial	Endothelial	Endothelial	1057.602144	347.16767900000013
9bebfbf2-114a-4446-b474-1ecdd0271eb9	Mural	Mural	Mural	Mural	Ependymal	Endothelial	Mural	unassigned	Mural	Mural	1048.619732	285.0859959999998
a3b7aef1-7380-4860-94f1-b2c53659ca08	Excitatory	Excitatory	Excitatory	Excitatory	Excitatory	Astrocytes	Inhibitory	unassigned	Excitatory	Excitatory	1041.438794	235.2755729999999
920708ff-a31c-4413-9a03-72dfc382a06e	Excitatory	Excitatory	Excitatory	Excitatory	Excitatory	Inhibitory	Inhibitory	unassigned	Excitatory	Excitatory	1036.152242	258.1564279999998
0012f8e4-029b-4458-b81f-91d0962ec9d5	Excitatory	Excitatory	Inhibitory	Excitatory	Excitatory	Mature OD	Inhibitory	unassigned	Excitatory	Excitatory	1034.799483	331.11412199999995
a6ff6640-4511-4009-8761-66454f1397d5	Mural	Endothelial	Mural	Mural	Endothelial	Mural	Endothelial	unassigned	Mural	Mural	1014.1734609999999	271.7600929999994
c4a95e57-07db-4c11-832a-93b5d958d132	Mature OD	Mature OD	Mature OD	Mature OD	Ependymal	Inhibitory	Mature OD	Mature OD	Mature OD	Mature OD	1188.464848	288.8438799999999
cb112a30-008f-40a6-becd-63ee0404f800	Endothelial	Endothelial	Mature OD	Endothelial	Endothelial	Astrocytes	Endothelial	Inhibitory	Endothelial	Endothelial	1156.237232	318.582488
e965703c-4f92-4386-ad1e-e1fb48237bcc	Microglia	Microglia	Microglia	Microglia	Microglia	Mature OD	Microglia	unassigned	Microglia	Microglia	1116.2758700000002	331.1962800000001
7f9a888e-6d36-4f30-9481-f0bd15339c6a	Excitatory	Excitatory	Excitatory	Excitatory	Excitatory	Mural	Inhibitory	unassigned	Excitatory	Excitatory	1105.890749	302.01883399999997
da791af8-8955-4faa-b5a6-23903bfaa188	Excitatory	Excitatory	Inhibitory	Excitatory	Excitatory	Inhibitory	Inhibitory	Excitatory	Excitatory	Inhibitory	1040.582667	316.1120139999998
f30dcd5d-cc61-46bc-aa2a-38e44c71768d	Excitatory	Excitatory	Inhibitory	Excitatory	Excitatory	unassigned	Inhibitory	unassigned	Excitatory	Inhibitory	1087.673519	378.4998379999997
e7b6298b-821a-41e2-ad03-020ca1a5638a	Excitatory	Excitatory	Inhibitory	Excitatory	Excitatory	Endothelial	Inhibitory	Excitatory	Excitatory	Excitatory	1074.958465	240.56352499999957
438a1e0f-e67d-4869-acda-ab7dfa49bb8a	Inhibitory	Excitatory	Inhibitory	Excitatory	Excitatory	Inhibitory	Inhibitory	unassigned	Excitatory	Inhibitory	1036.899063	273.31793300000027
9fd9750f-2186-469f-ba2a-28395fece905	Inhibitory	Excitatory	Inhibitory	Excitatory	Excitatory	Mural	Excitatory	Excitatory	Excitatory	Astrocytes	1115.5501960000001	237.34316900000022
b97bb396-deb0-4c4f-a2cb-67da39da54f4	Excitatory	Excitatory	Inhibitory	Excitatory	Excitatory	Inhibitory	Inhibitory	Excitatory	Excitatory	Excitatory	1145.1078300000001	209.1108760000002
d18a9193-7c0b-4c83-84d1-7aa51647da08	Excitatory	Excitatory	Inhibitory	Excitatory	Excitatory	Excitatory	Inhibitory	unassigned	Excitatory	Excitatory	1110.356683	311.95923300000004
9f1fc91f-4d56-4974-8c1a-dea74eb1f215	Mature OD	Mature OD	Mature OD	Mature OD	Mature OD	Excitatory	Mature OD	Mature OD	Mature OD	Mature OD	1091.320736	248.81774399999995
237f1699-2d6b-4dd0-a28d-fecb930c6fed	Astrocytes	Astrocytes	Inhibitory	Astrocytes	Astrocytes	Inhibitory	Mature OD	unassigned	Astrocytes	Astrocytes	1187.849466	574.9455659999999
b98cb8e2-6bfa-4e22-9446-0dfecb60f052	Excitatory	Excitatory	Excitatory	Excitatory	Excitatory	Inhibitory	Inhibitory	unassigned	Excitatory	Inhibitory	1182.754064	468.57363499999974
9039d717-ccc7-4030-93a1-950385fcc54f	Inhibitory	Inhibitory	Inhibitory	Inhibitory	Inhibitory	Mature OD	Inhibitory	unassigned	Immature OD	Inhibitory	1185.6438870000002	516.5940769999997
b932616c-4759-45c3-a651-5667a20604bf	Excitatory	Excitatory	Inhibitory	Excitatory	Excitatory	Inhibitory	Inhibitory	unassigned	Excitatory	Inhibitory	1183.342006	478.25577499999963
31efbe2b-d806-4992-a8f6-2a9b1910db18	Excitatory	Excitatory	Inhibitory	Excitatory	Excitatory	Astrocytes	Excitatory	Excitatory	Excitatory	Excitatory	1175.539151	540.3677910000001
a174e3d0-d3fb-4268-8918-b110c82bbb08	Excitatory	Excitatory	Inhibitory	Excitatory	Excitatory	Inhibitory	Inhibitory	unassigned	Excitatory	Excitatory	1170.689568	425.677905
08e238d0-8d74-4cff-baac-233d20bd154b	Excitatory	Excitatory	Inhibitory	Excitatory	Excitatory	Inhibitory	Inhibitory	unassigned	Excitatory	Excitatory	1168.295865	519.8649529999998
d22a0164-cff0-4d44-85d9-25a84a4ae099	Excitatory	Excitatory	Inhibitory	Excitatory	Excitatory	Astrocytes	Excitatory	Excitatory	Excitatory	Excitatory	1154.0034529999998	463.4542540000002
3476b711-474f-4357-99a3-5485967bd631	Astrocytes	Astrocytes	Mature OD	Astrocytes	Astrocytes	Inhibitory	Astrocytes	unassigned	Astrocytes	Astrocytes	1149.781543	426.27007499999945
2afdc4be-cc96-45f9-b014-dad5b93d9cd0	Astrocytes	Astrocytes	Mature OD	Astrocytes	Astrocytes	Inhibitory	Mature OD	unassigned	Astrocytes	Astrocytes	1147.165547	431.76121399999965
e6f50c7a-42e4-409e-b439-7a5296f2a18e	Mature OD	Endothelial	Mature OD	Mature OD	Ependymal	Mature OD	Mature OD	Mature OD	Mature OD	Mature OD	1142.023748	546.3069489999998
45a36982-aba1-49eb-a55d-f403fec29c85	Excitatory	Excitatory	Excitatory	Excitatory	Excitatory	Excitatory	Inhibitory	Excitatory	Excitatory	Excitatory	1131.833007	496.5747389999997
db12f0d9-5263-4c86-b607-672a32ad8914	Astrocytes	Astrocytes	Inhibitory	Astrocytes	Astrocytes	Inhibitory	Mature OD	unassigned	Astrocytes	Astrocytes	1127.707208	444.96162900000036
1044c7d2-0c9c-4abd-9c4f-48a1138e44ac	Endothelial	Endothelial	Mature OD	Endothelial	Endothelial	Excitatory	Endothelial	Endothelial	Endothelial	Endothelial	1128.661896	425.8081480000001
ce11b30a-1428-421f-a3ce-cef5fab38b7b	Excitatory	Excitatory	Inhibitory	Excitatory	Excitatory	Inhibitory	Inhibitory	Excitatory	Excitatory	Excitatory	1119.538545	587.5729359999996
cbc70bbb-d94f-446e-9eba-2b28fcdafa6d	Excitatory	Excitatory	Inhibitory	Excitatory	Excitatory	unassigned	Inhibitory	unassigned	Excitatory	Inhibitory	1118.386706	485.75531299999966
2c5c38ec-ef7e-440f-a2f2-e462d7e5ffc6	Excitatory	Excitatory	Excitatory	Excitatory	Excitatory	Inhibitory	Inhibitory	unassigned	Excitatory	Endothelial	1112.6585029999999	420.50859000000037
7a509085-f4e9-4b33-b906-210141804ea5	Inhibitory	Excitatory	Inhibitory	Excitatory	Excitatory	Inhibitory	Inhibitory	unassigned	Excitatory	Excitatory	1113.271932	476.5297449999998
294cd6d3-eeb2-4459-ba3f-47dff953b3b3	Excitatory	Excitatory	Inhibitory	Excitatory	Excitatory	Excitatory	Excitatory	Excitatory	Excitatory	Excitatory	1104.5147550000002	530.2883449999999
b4d9ea9a-9a75-438e-bbcf-395559e3eb4b	Excitatory	Excitatory	Inhibitory	Excitatory	Excitatory	Excitatory	Inhibitory	Excitatory	Excitatory	Excitatory	1094.865839	544.1119069999995
9e3e1740-c0b4-4286-8261-d1cb2b493282	Excitatory	Excitatory	Inhibitory	Excitatory	Excitatory	Inhibitory	Inhibitory	Excitatory	Excitatory	Inhibitory	1088.822952	411.32633399999986
a9d63e2a-41a7-47a8-9fbc-ba94643d4499	Astrocytes	Astrocytes	Inhibitory	Astrocytes	Astrocytes	Inhibitory	Mature OD	unassigned	Astrocytes	Astrocytes	1073.946136	485.55572200000006
5d0d6ffb-95d8-45d7-a8c2-e8e1d5f363b7	Excitatory	Excitatory	Inhibitory	Excitatory	Excitatory	unassigned	Inhibitory	unassigned	Excitatory	Inhibitory	1072.579493	448.4288650000003
386a223b-083a-44de-8e22-cda3dfa1832d	Excitatory	Excitatory	Excitatory	Excitatory	Excitatory	Inhibitory	Inhibitory	unassigned	Excitatory	Inhibitory	1070.043791	515.3201549999999
a5a9a3e0-57a0-4339-b6f0-56cecbf2724e	Astrocytes	Astrocytes	Mature OD	Astrocytes	Astrocytes	Excitatory	Mature OD	unassigned	Astrocytes	Astrocytes	1066.679855	418.2059389999995
1ea808fb-9cd6-4813-92f3-61b2cde7dd23	Excitatory	Excitatory	Inhibitory	Excitatory	Excitatory	Inhibitory	Excitatory	Excitatory	Excitatory	Excitatory	1056.880987	488.46746299999995
a8584f92-cbdf-4e91-865e-8d971a7d4daa	Endothelial	Endothelial	Endothelial	Endothelial	Endothelial	Mature OD	Endothelial	Endothelial	Endothelial	Endothelial	1045.090978	561.0716029999999
3a1dcb6b-1d88-47a1-8a3c-3598f2069a76	Excitatory	Excitatory	Inhibitory	Excitatory	Excitatory	Excitatory	Inhibitory	Excitatory	Excitatory	Excitatory	1036.442692	577.7567709999998
6058950a-efcd-4aa4-a757-ab6e0cd35da9	Excitatory	Excitatory	Inhibitory	Excitatory	Excitatory	unassigned	Inhibitory	unassigned	Excitatory	Inhibitory	1032.564824	430.79545599999983
9066a560-ac9a-484e-944b-d532f067f3ff	Excitatory	Excitatory	Inhibitory	Excitatory	Excitatory	Inhibitory	Excitatory	Excitatory	Excitatory	Excitatory	1027.560322	456.8837959999996
eadee8d0-1f57-4fec-a7d1-68bcbddc7213	Excitatory	Excitatory	Inhibitory	Excitatory	Excitatory	unassigned	Inhibitory	Excitatory	Excitatory	Excitatory	1022.9653450000001	502.49196699999993
b0b7e3ac-f584-40f1-b8e1-0457f4bd8896	Astrocytes	Astrocytes	Inhibitory	Astrocytes	Astrocytes	Mural	Mature OD	unassigned	Astrocytes	Astrocytes	1018.4171269999999	575.0820779999995
1919e599-794b-4318-b31c-c7e26978384b	Excitatory	Excitatory	Inhibitory	Excitatory	Excitatory	Immature OD	Inhibitory	unassigned	Excitatory	Excitatory	1017.0437240000001	491.98831599999994
0a7cd276-4ab5-4bea-98e2-034d76d8be6d	Excitatory	Excitatory	Inhibitory	Excitatory	Excitatory	Mural	Inhibitory	Excitatory	Excitatory	Excitatory	1016.8355670000001	436.25234999999975
cb73bbec-f7db-476c-b5e4-f323c00b550c	Endothelial	Mural	Mature OD	Mural	Mural	Mural	Mural	unassigned	Mural	Mural	1015.8764859999999	476.21284000000014
9fc14f15-f2e1-4f2c-8d1b-d92790c6ed13	Excitatory	Excitatory	Inhibitory	Excitatory	Excitatory	Endothelial	Inhibitory	unassigned	Excitatory	Inhibitory	1004.6680609999999	521.6175540000004
8eb808e2-6b2c-4dd0-b4ea-536c12464fc3	Astrocytes	Astrocytes	Mature OD	Astrocytes	Astrocytes	Immature OD	Mature OD	unassigned	Astrocytes	Astrocytes	1005.8497829999999	418.23121600000013
1460a92a-7bf1-4b40-a66d-aec140fff5f8	Excitatory	Excitatory	Inhibitory	Excitatory	Excitatory	Excitatory	Immature OD	unassigned	Immature OD	Excitatory	1163.083689	527.9232229999998
b016c2fe-ed12-478f-8415-60d01f998aa4	Astrocytes	Astrocytes	Astrocytes	Astrocytes	Astrocytes	Inhibitory	Mature OD	Astrocytes	Astrocytes	Astrocytes	1145.577325	523.6282499999998
352c99ee-47d8-4333-8dbe-a03f0aafd28e	Immature OD	Immature OD	Immature OD	Immature OD	Immature OD	Endothelial	Immature OD	Immature OD	Immature OD	Immature OD	1147.918188	537.487251
8d03b46a-ba46-4360-b355-272b6711ba19	Excitatory	Excitatory	Inhibitory	Excitatory	Excitatory	Inhibitory	Excitatory	Excitatory	Excitatory	Excitatory	1126.196216	514.4531569999995
a6948abd-3b78-4b36-a522-87097165db52	Excitatory	Excitatory	Inhibitory	Excitatory	Excitatory	Inhibitory	Inhibitory	unassigned	Excitatory	Excitatory	1114.556413	532.6048239999996
367e5841-56ba-4f13-b2ed-4fd52c712e0a	Excitatory	Excitatory	Inhibitory	Excitatory	Excitatory	Astrocytes	Inhibitory	unassigned	Excitatory	Inhibitory	1101.290056	504.77634199999966
a58fa2e0-2a0d-467c-ba12-3fce78dab536	Excitatory	Excitatory	Inhibitory	Excitatory	Excitatory	Excitatory	Excitatory	Excitatory	Excitatory	Excitatory	1098.403092	552.4366069999996
e7300a1a-aab0-40e1-9952-b76b0be56cca	Excitatory	Excitatory	Inhibitory	Excitatory	Excitatory	unassigned	Inhibitory	Excitatory	Excitatory	Inhibitory	1037.04261	514.1311959999998
48d175bd-bfdd-43ab-952e-7af50ab91389	Astrocytes	Astrocytes	Astrocytes	Astrocytes	Astrocytes	Excitatory	Astrocytes	unassigned	Astrocytes	Astrocytes	1033.1303870000002	473.1095029999997
2b7399c2-3f22-4e03-84d1-83ecb73733c6	Astrocytes	Astrocytes	Astrocytes	Astrocytes	Astrocytes	Inhibitory	Mature OD	unassigned	Astrocytes	Astrocytes	1014.5723929999999	456.96492499999977
d6415a1c-f172-4896-b1ba-8a2db18a600d	Excitatory	Excitatory	Inhibitory	Excitatory	Excitatory	Immature OD	Inhibitory	unassigned	Excitatory	Inhibitory	1140.120669	477.94563599999947
988b5a81-837a-46f2-b454-6b5784800af0	Excitatory	Excitatory	Inhibitory	Excitatory	Excitatory	Inhibitory	Excitatory	unassigned	Excitatory	Excitatory	1134.536328	521.9756419999999
f98a094e-a3cd-4482-b70a-1483fbae79bb	Astrocytes	Astrocytes	Mature OD	Astrocytes	Astrocytes	Excitatory	Mature OD	unassigned	Astrocytes	Astrocytes	1096.281197	432.2921260000003
4f651a5f-30df-45be-b021-1b0dd4c58f21	Excitatory	Excitatory	Inhibitory	Excitatory	Excitatory	Inhibitory	Inhibitory	unassigned	Excitatory	Excitatory	1010.1282099999999	586.8664959999996
8aa43765-872b-4147-81d3-bc5dec563a5d	Excitatory	Excitatory	Excitatory	Excitatory	Excitatory	Mature OD	Excitatory	unassigned	Excitatory	Excitatory	1131.6150779999998	535.9189040000001
e90c608b-4962-490a-972a-a113fa14e5af	Inhibitory	Excitatory	Inhibitory	Excitatory	Excitatory	Inhibitory	Excitatory	Excitatory	Excitatory	Astrocytes	1101.124481	457.03715999999986
fb1d0201-bd5f-4e93-a5e4-4615f54d4636	Excitatory	Excitatory	Mature OD	Excitatory	Excitatory	Excitatory	Excitatory	Excitatory	Excitatory	Excitatory	1161.280194	575.336487
566d7312-ff9e-4dc6-881a-5a3c3b7cdb08	Microglia	Microglia	Microglia	Microglia	Microglia	Astrocytes	Microglia	unassigned	Microglia	Microglia	1151.399219	568.0604569999996
9c939b1e-d6c8-47ce-81eb-abc6cfd2ed4f	Endothelial	Endothelial	Inhibitory	Endothelial	Endothelial	Inhibitory	Endothelial	Endothelial	Endothelial	Endothelial	1142.258936	464.091684
25be5788-749c-4b5f-a471-999ca5434a57	Excitatory	Excitatory	Excitatory	Excitatory	Excitatory	Inhibitory	Inhibitory	unassigned	Excitatory	Inhibitory	1074.683373	458.98608799999965
0e3a610a-b68a-42c4-9620-c6ebd8a823d2	Mature OD	Mature OD	Mature OD	Mature OD	Excitatory	Inhibitory	Mature OD	Mature OD	Mature OD	Mature OD	1061.617696	537.1434400000003
19e0a5a8-33de-4066-80dd-8d2f3198d080	Excitatory	Excitatory	Inhibitory	Excitatory	Excitatory	Inhibitory	Excitatory	Excitatory	Excitatory	Excitatory	1045.750292	426.12721699999975
6b109abe-87bf-434a-9f9e-c517e6f09092	Inhibitory	Inhibitory	Inhibitory	Excitatory	Inhibitory	Inhibitory	Inhibitory	unassigned	Excitatory	Inhibitory	1186.354133	754.2817339999997
8e6635c3-a678-482a-b521-b3250e5a6ba9	Mural	Mural	Mural	Mural	Ependymal	Inhibitory	Mural	unassigned	Mural	Mural	1184.1926620000002	729.1001139999994
961c4d71-b928-4b4c-8e50-ea546a899a7a	Inhibitory	Inhibitory	Inhibitory	Inhibitory	Inhibitory	Mural	Inhibitory	unassigned	Inhibitory	Inhibitory	1177.581323	720.167516
e17060fd-d75a-4c14-b9e9-4370a9ad9830	Immature OD	Immature OD	Immature OD	Immature OD	Astrocytes	Inhibitory	Immature OD	Immature OD	Immature OD	Immature OD	1167.728818	780.1630540000001
2ec61609-28e8-4a57-aeb6-70009aaf14e9	Inhibitory	Excitatory	Inhibitory	Excitatory	Excitatory	Excitatory	Excitatory	Excitatory	Excitatory	Excitatory	1155.952161	691.76989
c7bdb3d3-c15d-40f3-be19-f255b36e0389	Excitatory	Excitatory	Inhibitory	Excitatory	Excitatory	Inhibitory	Excitatory	Excitatory	Excitatory	Excitatory	1145.625412	666.9636479999999
ff9251cb-d0c1-492a-9840-f0fc7c05602d	Astrocytes	Endothelial	Inhibitory	Excitatory	Ependymal	Endothelial	Mature OD	unassigned	Astrocytes	Astrocytes	1145.938214	623.6316499999994
d0c03250-07b8-4d6a-9470-4a78d0e8db69	Excitatory	Excitatory	Mature OD	Excitatory	Excitatory	Inhibitory	Inhibitory	unassigned	Excitatory	Excitatory	1140.0890140000001	682.2355989999996
cf49fa0f-bea3-4e3b-af17-9fa1f641ca5a	Excitatory	Excitatory	Mature OD	Excitatory	Excitatory	Immature OD	Excitatory	Excitatory	Excitatory	Excitatory	1138.761718	761.4811949999998
ff9b11f3-2e7f-4011-810c-a69afaa3d585	Inhibitory	Inhibitory	Inhibitory	Excitatory	Excitatory	unassigned	Inhibitory	unassigned	Excitatory	Inhibitory	1130.316667	787.2543220000002
afb3c35b-ede3-4127-b11d-89b23bb9ceb3	Excitatory	Excitatory	Inhibitory	Excitatory	Excitatory	Excitatory	Inhibitory	unassigned	Excitatory	Excitatory	1127.941618	639.7401409999998
f2f7a448-224e-4a66-b819-be8186d90bef	Excitatory	Excitatory	Inhibitory	Excitatory	Excitatory	Inhibitory	Inhibitory	unassigned	Excitatory	Excitatory	1121.03565	681.1712029999999
06b1cab4-9372-4633-a8b5-e39022d47628	Excitatory	Excitatory	Inhibitory	Excitatory	Excitatory	Inhibitory	Inhibitory	unassigned	Excitatory	Excitatory	1117.921141	767.1249859999994
69626b42-7b9c-48b3-ac08-b0963394a21e	Astrocytes	Astrocytes	Inhibitory	Astrocytes	Astrocytes	Inhibitory	Astrocytes	unassigned	Astrocytes	Astrocytes	1117.4029679999999	644.765512
83cc25b9-c8aa-4d6a-a1d3-1df77513f08f	Excitatory	Excitatory	Excitatory	Excitatory	Excitatory	Excitatory	Excitatory	unassigned	Excitatory	Astrocytes	1117.011069	698.8583999999996
52d19188-bc5f-476c-9c90-7a9d479b0832	Excitatory	Excitatory	Inhibitory	Excitatory	Excitatory	Inhibitory	Excitatory	unassigned	Excitatory	Excitatory	1107.8385050000002	696.8828400000002
bba8c2d0-7ab8-403d-a9ec-ed33ac4357a3	Mature OD	Mature OD	Mature OD	Mature OD	Ependymal	Excitatory	Mature OD	Mature OD	Mature OD	Mature OD	1106.356947	784.3390929999996
c2306912-9f5f-4f3f-a9a0-8f256e68fcda	Endothelial	Mural	Inhibitory	Mural	Mural	Immature OD	Mural	unassigned	Mural	Mural	1103.36869	609.0954959999995
790c5e4f-59c3-49d1-83c9-ec61fd07bb75	Astrocytes	Astrocytes	Mature OD	Astrocytes	Astrocytes	Inhibitory	Mature OD	unassigned	Astrocytes	Astrocytes	1099.0948019999998	676.3177009999999
230afb05-fde5-40ae-9333-86fcb0c568aa	Mature OD	Mature OD	Mature OD	Mature OD	Endothelial	Excitatory	Mature OD	Mature OD	Mature OD	Mature OD	1087.5529470000001	640.6607089999998
150a26d6-172b-46ff-95de-48d57561a178	Excitatory	Excitatory	Inhibitory	Excitatory	Excitatory	Mature OD	Inhibitory	unassigned	Excitatory	Excitatory	1085.6464349999999	631.8992119999998
f8549910-b827-407e-b3a6-e7ac1fcab355	Inhibitory	Inhibitory	Inhibitory	Inhibitory	Excitatory	Excitatory	Inhibitory	Inhibitory	Inhibitory	Inhibitory	1083.890081	661.9637120000002
c58327bc-dac6-4d4f-adb9-aa4b54ba7097	Excitatory	Inhibitory	Inhibitory	Excitatory	Excitatory	Inhibitory	Excitatory	unassigned	Excitatory	Excitatory	1080.2658279999998	729.6482970000002
13f954d8-4a9a-4dd3-8363-8fd376c9e4e9	Astrocytes	Astrocytes	Inhibitory	Ependymal	Ependymal	Astrocytes	Astrocytes	unassigned	Ependymal	Astrocytes	1070.202219	774.3381449999997
8ab2f65a-d89a-44f2-a942-b71bd03c9a57	Excitatory	Excitatory	Inhibitory	Excitatory	Excitatory	Excitatory	Inhibitory	unassigned	Excitatory	Excitatory	1061.040417	662.1147249999995
e7d72f51-e2af-4867-a154-76540ad14d67	Inhibitory	Excitatory	Inhibitory	Excitatory	Excitatory	Immature OD	Excitatory	unassigned	Excitatory	Excitatory	1055.134448	613.0344109999996
a70e9c6b-8577-4e3b-bb3a-a312ec2555c0	Inhibitory	Inhibitory	Inhibitory	Inhibitory	Excitatory	Inhibitory	Inhibitory	unassigned	Inhibitory	Inhibitory	1055.1741279999999	739.2927679999993
73e07e02-4da0-4f47-9b11-67ad1945bc27	Inhibitory	Astrocytes	Inhibitory	Astrocytes	Excitatory	Inhibitory	Inhibitory	unassigned	Astrocytes	Astrocytes	1046.6901890000001	762.5340139999994
58f7dec0-ece8-4eb8-a7ac-261ae5764bfd	Astrocytes	Astrocytes	Inhibitory	Ependymal	Astrocytes	Inhibitory	Mature OD	unassigned	Astrocytes	Astrocytes	1044.874543	753.8375569999994
6ccdd839-87bf-4501-9ee5-dc7c4aa6b628	Excitatory	Excitatory	Excitatory	Excitatory	Excitatory	Excitatory	Inhibitory	Inhibitory	Endothelial	Inhibitory	1037.3333089999999	621.936573
4c020f2b-f693-4909-9f40-fadd12134c09	Excitatory	Excitatory	Inhibitory	Excitatory	Excitatory	Inhibitory	Excitatory	unassigned	Excitatory	Inhibitory	1024.66622	612.7433859999996
98986bc5-8b0e-4cb6-b1eb-810e04759ad8	Excitatory	Excitatory	Inhibitory	Excitatory	Excitatory	unassigned	Inhibitory	unassigned	Excitatory	Inhibitory	1010.0191910000001	609.232473
be921cc1-1e87-43f8-ad90-881cd65dafb7	Excitatory	Excitatory	Inhibitory	Excitatory	Excitatory	Excitatory	Inhibitory	Excitatory	Excitatory	Inhibitory	1006.451898	672.8390139999997
d58f2393-62be-4e16-872f-4b4904a98af5	Immature OD	Immature OD	Inhibitory	Inhibitory	Excitatory	Excitatory	Inhibitory	unassigned	Immature OD	Inhibitory	1007.377426	687.8044970000001
6e9df08c-f8d2-4f3c-82c7-8116075acfa9	Endothelial	Mural	Mature OD	Mural	Mural	Astrocytes	Mural	Endothelial	Endothelial	Mural	1179.579043	642.2088279999998
c5521e07-c175-47d6-89f8-67a628f5e9cb	Astrocytes	Astrocytes	Astrocytes	Astrocytes	Astrocytes	Inhibitory	Mature OD	unassigned	Astrocytes	Astrocytes	1154.293543	784.3128739999997
25eeba8e-08fa-4305-a381-96bb5c496fe5	Inhibitory	Inhibitory	Inhibitory	Inhibitory	Inhibitory	Inhibitory	Inhibitory	unassigned	Excitatory	Inhibitory	1139.282416	739.092048
7dd56bc8-a5d6-4bbf-a49e-590765e65a73	Mural	Microglia	Inhibitory	Microglia	Ependymal	Astrocytes	Microglia	unassigned	Microglia	Microglia	1135.7861269999999	654.3702709999998
be7c9601-e80b-4835-89b9-c903b7e7374f	Inhibitory	Excitatory	Inhibitory	Excitatory	Excitatory	Immature OD	Inhibitory	unassigned	Excitatory	Excitatory	1119.820637	719.0449410000001
7a75210b-bc2c-4c02-89fe-5557b1f82f3e	Inhibitory	Inhibitory	Inhibitory	Excitatory	Excitatory	unassigned	Inhibitory	unassigned	Excitatory	Inhibitory	1091.785169	725.1790179999994
3f73876c-8d58-47f5-ab94-3bfac600b1c4	Excitatory	Excitatory	Inhibitory	Excitatory	Excitatory	Immature OD	Excitatory	unassigned	Excitatory	Excitatory	1055.340267	636.3484309999999
e7f3a83f-21f9-4d08-a796-d3e9d0837dcf	Excitatory	Excitatory	Inhibitory	Excitatory	Excitatory	Inhibitory	Inhibitory	unassigned	Excitatory	Inhibitory	1018.8099339999999	740.7103709999997
9669c8f6-2d06-4f8e-92a4-a327b67486ca	Endothelial	Mural	Mural	Mural	Mural	Astrocytes	Mural	unassigned	Mural	Mural	1005.730348	704.6742209999998
e24d3279-8523-40e5-9cff-a3341e19201a	Mature OD	Mature OD	Mature OD	Mature OD	Mature OD	Inhibitory	Mature OD	Mature OD	Mature OD	Mature OD	1080.91781	687.1413429999993
e34d3dba-186b-43a7-9ded-9697fb613515	Astrocytes	Astrocytes	Mature OD	Astrocytes	Astrocytes	Astrocytes	Astrocytes	unassigned	Astrocytes	Astrocytes	1152.880952	632.6462590000001
8586e4a5-7dd3-45e9-9cfa-c0a81e1ce206	Excitatory	Excitatory	Excitatory	Excitatory	Excitatory	Inhibitory	Excitatory	Excitatory	Excitatory	Excitatory	1073.031336	777.5425760000003
fb3f0733-74b0-481d-916b-d648fd322d49	Inhibitory	Inhibitory	Inhibitory	Inhibitory	Inhibitory	Mural	Inhibitory	Inhibitory	Inhibitory	Inhibitory	1052.063926	782.1257559999999
fa35a1f9-07ed-4e05-905d-24a5100980f3	Excitatory	Excitatory	Inhibitory	Excitatory	Excitatory	Inhibitory	Inhibitory	unassigned	Excitatory	Inhibitory	1189.6860060000001	693.2331040000004
69ee8ec8-2864-40f9-ab1b-f721d9aa6ddb	Inhibitory	Excitatory	Inhibitory	Excitatory	Excitatory	Inhibitory	Excitatory	unassigned	Excitatory	Excitatory	1155.677189	639.3895199999997
ca9a448e-aab2-4883-aed3-cbb1dae48f44	Excitatory	Excitatory	Excitatory	Excitatory	Excitatory	Excitatory	Excitatory	unassigned	Excitatory	Excitatory	1136.036748	749.3938540000004
41eac520-bbdf-459e-98c2-d4a4d73ee4bf	Excitatory	Excitatory	Inhibitory	Excitatory	Excitatory	Immature OD	Inhibitory	Excitatory	Excitatory	Excitatory	1116.6065820000001	629.2522859999995
bdac4ea2-9d6a-4b6c-b002-851390dac140	Excitatory	Excitatory	Inhibitory	Excitatory	Excitatory	Excitatory	Inhibitory	unassigned	Immature OD	Excitatory	1081.536595	780.238531
ec99de62-49d6-4dd8-a9a4-3f39a9c7ed8f	Astrocytes	Astrocytes	Mature OD	Astrocytes	Astrocytes	Astrocytes	Astrocytes	unassigned	Astrocytes	Astrocytes	1082.3130290000001	667.2236699999999
ba3daf94-56be-49df-9ecd-4fb22e907f01	Astrocytes	Astrocytes	Astrocytes	Astrocytes	Astrocytes	Inhibitory	Astrocytes	unassigned	Astrocytes	Astrocytes	1067.929846	693.7268059999997
39262490-eb8f-490b-8216-131e5f86e546	Inhibitory	Inhibitory	Inhibitory	Excitatory	Excitatory	Inhibitory	Inhibitory	Inhibitory	Inhibitory	Inhibitory	1053.1957300000001	681.0192429999997
db079560-b3d3-41f5-9b87-b173051400b3	Excitatory	Excitatory	Inhibitory	Excitatory	Excitatory	Inhibitory	Inhibitory	unassigned	Excitatory	Excitatory	1023.007151	651.2503739999997
09dca1e2-2ab7-49e7-b468-ee551a8bf8b9	Mature OD	Mature OD	Mature OD	Mature OD	Mature OD	Inhibitory	Mature OD	Mature OD	Mature OD	Mature OD	1191.055557	860.3223999999996
047d3557-97cd-47c4-a11a-80327158201f	Inhibitory	Inhibitory	Excitatory	Excitatory	Excitatory	Astrocytes	Inhibitory	Inhibitory	Excitatory	Inhibitory	1187.522562	843.1698449999999
f5ee2a74-8fe2-4306-89ed-c3e5bff944ac	Excitatory	Excitatory	Mature OD	Excitatory	Excitatory	Immature OD	Mature OD	unassigned	Immature OD	Astrocytes	1184.756343	861.4507619999999
e3d0af95-216a-418d-872b-d9b52b28e69b	Inhibitory	Inhibitory	Inhibitory	Excitatory	Excitatory	Immature OD	Inhibitory	unassigned	Inhibitory	Inhibitory	1184.249035	818.5047199999999
648e343c-d01c-47dd-a27b-d05956cf9391	Excitatory	Excitatory	Inhibitory	Excitatory	Excitatory	Excitatory	Inhibitory	Excitatory	Excitatory	Excitatory	1181.028062	893.9903879999997
497c6031-74c7-480a-ac2d-2ccc0fcca592	Astrocytes	Astrocytes	Inhibitory	Astrocytes	Astrocytes	Inhibitory	Mature OD	unassigned	Astrocytes	Astrocytes	1173.362315	960.8525889999996
649e6120-56e9-4a49-96a7-01d49031843b	Immature OD	Immature OD	Immature OD	Immature OD	Immature OD	Inhibitory	Immature OD	unassigned	Immature OD	Immature OD	1170.66018	946.6804709999992
9e3f25e6-2b1b-4021-88b2-d3983d2e300e	Excitatory	Excitatory	Inhibitory	Excitatory	Excitatory	Excitatory	Excitatory	Excitatory	Excitatory	Excitatory	1162.046756	903.7339440000001
706186eb-20e0-4815-84e7-dc9232b8807e	Microglia	Microglia	Microglia	Microglia	Microglia	Inhibitory	Microglia	unassigned	Microglia	Microglia	1160.0465259999999	919.6929109999996
477b50d5-d20d-4111-9464-2d011314cce8	Excitatory	Inhibitory	Inhibitory	Excitatory	Excitatory	Inhibitory	Inhibitory	unassigned	Excitatory	Inhibitory	1157.5357079999999	975.5935089999998
878ccccd-b4a5-45bd-9adc-d4db120ec84c	Microglia	Microglia	Microglia	Microglia	Microglia	Mature OD	Microglia	unassigned	Microglia	Microglia	1157.014484	819.4143509999999
517f6283-469a-4f13-ad26-806abc476f68	Endothelial	Endothelial	Inhibitory	Endothelial	Excitatory	Endothelial	Endothelial	unassigned	Endothelial	Endothelial	1152.0935040000002	948.3697830000006
c603d8ac-d820-4162-8916-55c38843a6a5	Excitatory	Excitatory	Inhibitory	Excitatory	Excitatory	Endothelial	Inhibitory	Excitatory	Excitatory	Excitatory	1149.385679	906.0494139999996
b910cd8a-d808-4349-96a2-6e53e13a6b42	Excitatory	Excitatory	Excitatory	Excitatory	Excitatory	Inhibitory	Excitatory	Excitatory	Excitatory	Excitatory	1147.71218	850.385945
b836bf4b-439b-4bba-aa30-ada9e0db6623	Endothelial	Endothelial	Inhibitory	Endothelial	Endothelial	Inhibitory	Endothelial	unassigned	Endothelial	Endothelial	1139.759605	882.148784
ee0f7a5b-75b4-453f-9bd9-c5a30eb009dc	Endothelial	Endothelial	Mature OD	Endothelial	Endothelial	Endothelial	Endothelial	Endothelial	Endothelial	Endothelial	1139.0401669999999	985.9653160000003
44806de9-a448-47f9-8cdc-33286d5e676f	Inhibitory	Inhibitory	Inhibitory	Excitatory	Excitatory	Inhibitory	Inhibitory	unassigned	Inhibitory	Inhibitory	1128.312662	855.3416889999994
bb1d7c21-d137-433d-96ee-0c94b3f3397e	Inhibitory	Inhibitory	Inhibitory	Inhibitory	Excitatory	unassigned	Inhibitory	Inhibitory	Excitatory	Inhibitory	1123.138238	878.812113
47d9f6a4-285f-4392-98d8-b9ec46554466	Excitatory	Inhibitory	Inhibitory	Inhibitory	Excitatory	Immature OD	Inhibitory	unassigned	Excitatory	Inhibitory	1120.169649	862.3439389999994
ae5a22da-b056-47b4-8881-4e03df7a5eb9	Inhibitory	Inhibitory	Inhibitory	Inhibitory	Inhibitory	Inhibitory	Inhibitory	unassigned	Inhibitory	Inhibitory	1115.9189939999999	954.1418470000003
8e6b27d8-7d58-445b-be3c-f3694cb766e2	Excitatory	Excitatory	Mature OD	Excitatory	Excitatory	Inhibitory	Inhibitory	unassigned	Excitatory	Excitatory	1114.971257	836.2055699999996
ec93ab4e-abf0-487e-9011-38750085be24	Excitatory	Excitatory	Mature OD	Excitatory	Excitatory	Excitatory	Excitatory	unassigned	Excitatory	Excitatory	1113.9405669999999	981.0691190000002
9a4fc129-4b3d-467a-89e3-d40837882f5c	Endothelial	Endothelial	Endothelial	Endothelial	Endothelial	Inhibitory	Endothelial	Endothelial	Endothelial	Endothelial	1112.541375	857.4102029999995
90a2434c-329c-4f80-91a1-522f5e4abf3d	Excitatory	Excitatory	Inhibitory	Excitatory	Excitatory	Inhibitory	Inhibitory	unassigned	Excitatory	Excitatory	1104.164141	962.2582249999991
90dd4596-85c8-4792-9ced-35b7cb402c4b	Immature OD	Inhibitory	Inhibitory	Excitatory	Excitatory	Inhibitory	Inhibitory	unassigned	Immature OD	Inhibitory	1098.618732	848.0077379999998
0b8df0e9-6bf1-4b97-8c13-79cfce2f90eb	Endothelial	Endothelial	Inhibitory	Endothelial	Ependymal	unassigned	Endothelial	unassigned	Endothelial	Endothelial	1089.690766	949.0393499999996
6415ecc5-26f4-4d5b-a0c0-dc443b938f97	Excitatory	Inhibitory	Inhibitory	Excitatory	Excitatory	Astrocytes	Inhibitory	unassigned	Excitatory	Inhibitory	1087.5402689999999	884.1062739999998
341b210e-ac1e-4f6f-a0fc-edd02fbc0ad1	Endothelial	Endothelial	Endothelial	Endothelial	Endothelial	Excitatory	Endothelial	Endothelial	Endothelial	Endothelial	1082.816884	940.609978
6161565e-f6ae-46b4-9d10-8c9a75e78d03	Excitatory	Excitatory	Inhibitory	Excitatory	Excitatory	Endothelial	Inhibitory	Excitatory	Excitatory	Excitatory	1083.627613	913.9314470000004
19ba3726-72ef-445b-9b5f-d42d454b19da	Excitatory	Excitatory	Excitatory	Excitatory	Excitatory	unassigned	Inhibitory	Excitatory	Excitatory	Excitatory	1079.068399	965.1465160000002
134927ab-6464-4e4b-ab31-8b57e646605d	Astrocytes	Astrocytes	Mature OD	Astrocytes	Astrocytes	Inhibitory	Mature OD	unassigned	Astrocytes	Astrocytes	1071.173674	813.0268569999994
baf7f142-4e04-445d-a75d-b5af97776fb7	Excitatory	Excitatory	Inhibitory	Excitatory	Excitatory	Inhibitory	Inhibitory	Excitatory	Excitatory	Excitatory	1067.074819	891.2936059999997
1a6d2d20-88d9-480d-a35e-1028f00a94c0	Immature OD	Immature OD	Immature OD	Excitatory	Inhibitory	Inhibitory	Inhibitory	unassigned	Immature OD	Inhibitory	1059.4443529999999	929.3886630000002
c90170f2-9711-43c5-8648-553e85ceed7f	Immature OD	Immature OD	Immature OD	Immature OD	Immature OD	Inhibitory	Immature OD	Immature OD	Immature OD	Immature OD	1059.179285	873.3223419999999
95a9f895-aa65-4ec5-b1d0-0202b059900f	Endothelial	Endothelial	Inhibitory	Mural	Endothelial	Inhibitory	Endothelial	unassigned	Astrocytes	Endothelial	1056.3834439999998	823.3814729999999
142071d0-c862-42d9-80c6-877032daf0a0	Inhibitory	Inhibitory	Inhibitory	Excitatory	Excitatory	Inhibitory	Inhibitory	unassigned	Excitatory	Inhibitory	1048.564221	835.2800849999999
c4e4505b-05b4-44a0-9808-c301c42aa673	Inhibitory	Inhibitory	Inhibitory	Inhibitory	Inhibitory	Excitatory	Inhibitory	Inhibitory	Inhibitory	Inhibitory	1045.085851	894.8864760000001
5a599dea-de1f-4905-8aa1-226a546061e8	Inhibitory	Inhibitory	Inhibitory	Inhibitory	Excitatory	Inhibitory	Inhibitory	unassigned	Excitatory	Inhibitory	1047.710217	864.631484
9844b6a2-0ea1-4b12-9947-859e44d8e857	Astrocytes	Astrocytes	Inhibitory	Astrocytes	Astrocytes	Excitatory	Mature OD	unassigned	Astrocytes	Astrocytes	1040.823382	933.6397899999997
06de3072-b78a-409d-8184-830b56d84a42	Immature OD	Immature OD	Immature OD	Immature OD	Astrocytes	Excitatory	Immature OD	unassigned	Immature OD	Immature OD	1037.469926	988.9189949999995
b54e610d-cdff-4c32-bf35-3ba3a4e7a17d	Inhibitory	Inhibitory	Inhibitory	Inhibitory	Excitatory	Inhibitory	Inhibitory	Inhibitory	Inhibitory	Inhibitory	1036.335446	831.0128790000003
9592aaef-95f3-4849-ac3d-84dfd637e4fb	Inhibitory	Inhibitory	Inhibitory	Inhibitory	Excitatory	Astrocytes	Inhibitory	unassigned	Excitatory	Inhibitory	1030.60482	959.7567839999997
d91e8b89-39c2-407f-a9b0-3ebe1b2788aa	Excitatory	Inhibitory	Inhibitory	Excitatory	Excitatory	Inhibitory	Inhibitory	unassigned	Excitatory	Excitatory	1016.3324300000002	848.6579919999999
4fa0bce1-019b-4cd4-9cc2-d655ae9d5d52	Astrocytes	Astrocytes	Inhibitory	Astrocytes	Astrocytes	Immature OD	Astrocytes	Astrocytes	Astrocytes	Astrocytes	1190.561216	980.9057520000001
7ee80291-a66c-4b81-8609-c94aec2daa9b	Excitatory	Excitatory	Inhibitory	Excitatory	Excitatory	Excitatory	Inhibitory	unassigned	Excitatory	Excitatory	1131.1308179999999	827.158402
67b74df7-42d8-4736-a882-23b7636f8a24	Astrocytes	Astrocytes	Mature OD	Astrocytes	Astrocytes	Excitatory	Mature OD	unassigned	Astrocytes	Astrocytes	1123.683352	959.541898
4412a086-84fb-4e38-814a-00970ddfa161	Excitatory	Excitatory	Inhibitory	Excitatory	Excitatory	Inhibitory	Inhibitory	Excitatory	Excitatory	Excitatory	1123.006151	843.6764050000002
04293496-c002-4876-91f7-3e487956512d	Astrocytes	Astrocytes	Mature OD	Astrocytes	Ependymal	Mature OD	Mature OD	unassigned	Astrocytes	Astrocytes	1058.440535	988.2697009999997
804b6961-69d4-4817-b686-bd2a6e96fa7e	Astrocytes	Astrocytes	Mature OD	Astrocytes	Astrocytes	Immature OD	Mature OD	unassigned	Astrocytes	Astrocytes	1032.96185	869.4833449999996
4137f5ee-5308-4c70-aade-bf586701691e	Endothelial	Endothelial	Mature OD	Endothelial	Endothelial	Inhibitory	Endothelial	Endothelial	Endothelial	Endothelial	1020.6174210000001	898.0903010000002
ee16f7bb-01ad-40b6-b9ba-6da47c3662f6	Inhibitory	Inhibitory	Inhibitory	Inhibitory	Excitatory	Immature OD	Inhibitory	unassigned	Inhibitory	Inhibitory	1018.8789980000001	932.1702599999994
a30ed296-e80d-4cef-aa7c-46615bc42809	Excitatory	Excitatory	Inhibitory	Excitatory	Excitatory	Excitatory	Inhibitory	unassigned	Excitatory	Excitatory	1191.529479	953.5914739999994
a45f47cb-ed74-419a-833b-063bfe66c37e	Inhibitory	Inhibitory	Inhibitory	Excitatory	Excitatory	Inhibitory	Inhibitory	unassigned	Excitatory	Inhibitory	1169.161286	930.818949
3342ac55-00cd-492c-acaf-4ce55ebac2fc	Inhibitory	Inhibitory	Inhibitory	Inhibitory	Inhibitory	Endothelial	Inhibitory	unassigned	Inhibitory	Inhibitory	1153.266194	956.2077400000003
66e38e21-16b6-47cf-b73c-24aba15212da	Inhibitory	Inhibitory	Inhibitory	Inhibitory	Excitatory	Astrocytes	Inhibitory	Inhibitory	Inhibitory	Inhibitory	1141.642361	912.9013720000003
38a5ac6e-dda1-440f-82fd-623124a0c899	Astrocytes	Astrocytes	Inhibitory	Ependymal	Excitatory	Excitatory	Inhibitory	unassigned	Astrocytes	Astrocytes	1110.3145630000001	922.6926399999998
f57b5726-67b9-47d0-be85-37690577ad06	Inhibitory	Inhibitory	Inhibitory	Excitatory	Excitatory	Excitatory	Inhibitory	unassigned	Excitatory	Inhibitory	1004.950734	972.8046410000002
f609d4d4-9ce4-4889-abe7-5831596cbe7a	Excitatory	Astrocytes	Inhibitory	Excitatory	Excitatory	Excitatory	Inhibitory	unassigned	Excitatory	Excitatory	1118.044621	927.5053549999998
3305e1be-de26-4fc6-94ce-3cc1122f09b7	Inhibitory	Inhibitory	Inhibitory	Excitatory	Excitatory	Inhibitory	Inhibitory	unassigned	Excitatory	Inhibitory	1093.4495849999998	978.3441720000005
4a0fd8da-974d-4dc2-849b-0eb130384a7b	Mature OD	Mature OD	Mature OD	Mature OD	Ependymal	Mature OD	Mature OD	Mature OD	Mature OD	Mature OD	1056.8135419999999	848.7384339999999
0d70472d-67e6-4706-9cd1-742a7274b1f6	Inhibitory	Inhibitory	Inhibitory	Inhibitory	Excitatory	Inhibitory	Inhibitory	unassigned	Inhibitory	Inhibitory	1028.525809	925.4697709999996
51e19b80-be46-4b90-987e-0deb9158e311	Inhibitory	Inhibitory	Inhibitory	Inhibitory	Inhibitory	Inhibitory	Inhibitory	Inhibitory	Inhibitory	Inhibitory	1187.282432	910.4001699999999
4b483432-0398-4ec3-85b4-c5c39ce33f23	Immature OD	Immature OD	Immature OD	Immature OD	Excitatory	Excitatory	Immature OD	Excitatory	Immature OD	Immature OD	1136.949963	948.5759729999995
5f36ced9-9bd7-4a43-836d-a66db1c55c81	Astrocytes	Astrocytes	Inhibitory	Astrocytes	Astrocytes	Excitatory	Astrocytes	unassigned	Astrocytes	Astrocytes	1130.8499	904.1683819999994
b3f2547d-4803-45e6-9d27-ad3abed1fe13	Excitatory	Inhibitory	Inhibitory	Excitatory	Excitatory	Inhibitory	Inhibitory	unassigned	Excitatory	Inhibitory	1020.6606630000001	823.1375989999997
223ac192-1b61-457c-82c7-9d1d02de5422	Excitatory	Inhibitory	Inhibitory	Excitatory	Excitatory	Excitatory	Inhibitory	unassigned	Excitatory	Excitatory	1022.130834	829.2721369999999
13f0a5e7-1fc0-42b3-b6e0-26f1f052975d	Inhibitory	Inhibitory	Inhibitory	Inhibitory	Inhibitory	Inhibitory	Inhibitory	Inhibitory	Inhibitory	Inhibitory	1187.663726	1059.927658
768760e0-4d8e-4850-ba93-83a997a89079	Inhibitory	Inhibitory	Inhibitory	Inhibitory	Excitatory	Inhibitory	Inhibitory	unassigned	Inhibitory	Inhibitory	1182.523126	1077.0511659999997
7a6d01fe-2162-48d3-8874-ef63081e4b74	Inhibitory	Excitatory	Mature OD	Excitatory	Excitatory	Inhibitory	Inhibitory	unassigned	Excitatory	Inhibitory	1182.6914550000001	1133.6507929999993
ef4f1ca9-efe7-4e49-8b7b-0ab1c155df66	Inhibitory	Inhibitory	Inhibitory	Inhibitory	Excitatory	Inhibitory	Inhibitory	unassigned	Inhibitory	Inhibitory	1175.94053	1075.9945029999994
e2d61bf6-e01a-43d7-9083-9217d8588e44	Inhibitory	Inhibitory	Inhibitory	Inhibitory	Excitatory	Inhibitory	Inhibitory	unassigned	Inhibitory	Inhibitory	1167.137444	1162.1041550000004
d783591e-3638-4906-8f97-a18621b6025a	Excitatory	Excitatory	Inhibitory	Excitatory	Excitatory	Excitatory	Inhibitory	Excitatory	Excitatory	Excitatory	1167.165979	1032.3030789999998
e050413a-8ff7-4bc4-ad46-f0a33057cfda	Inhibitory	Inhibitory	Inhibitory	Inhibitory	Excitatory	Astrocytes	Inhibitory	unassigned	Excitatory	Excitatory	1163.439866	1099.5149509999997
a81a62e9-dd28-4ea0-b3fe-8316162ca9f8	Excitatory	Excitatory	Excitatory	Excitatory	Excitatory	Excitatory	Excitatory	Excitatory	Excitatory	Excitatory	1152.3911659999999	1112.7453389999996
d530ddc2-129c-488d-ac48-798e11dcfe3c	Inhibitory	Inhibitory	Inhibitory	Inhibitory	Inhibitory	Excitatory	Inhibitory	Inhibitory	Inhibitory	Inhibitory	1153.188016	1004.7712489999999
bcf2ee22-026f-462e-b44a-a8a54a50abc1	Astrocytes	Astrocytes	Immature OD	Ependymal	Astrocytes	Immature OD	Mature OD	Astrocytes	Astrocytes	Astrocytes	1148.4598529999998	1045.8732099999993
13dbc925-ef65-42c7-9b25-7145b3ee95fe	Excitatory	Inhibitory	Inhibitory	Inhibitory	Excitatory	Mural	Inhibitory	unassigned	Inhibitory	Excitatory	1138.8663960000001	1122.9475509999997
f19f8670-9a9b-4d9c-8bd8-41592e713270	Endothelial	Endothelial	Mature OD	Endothelial	Endothelial	Inhibitory	Endothelial	Endothelial	Endothelial	Endothelial	1140.911855	1050.2308559999997
06326a31-bafa-43b5-bb1a-5f915af3725e	Inhibitory	Inhibitory	Inhibitory	Excitatory	Excitatory	Endothelial	Inhibitory	unassigned	Inhibitory	Inhibitory	1120.3312290000001	1053.2374290000002
5875c668-7fc2-48a7-9e7d-839a90373667	Inhibitory	Inhibitory	Inhibitory	Excitatory	Excitatory	Astrocytes	Inhibitory	unassigned	Excitatory	Inhibitory	1104.442098	1039.128894
ed9034c7-cf19-4f65-90ad-b6fd4ef50445	Inhibitory	Excitatory	Inhibitory	Inhibitory	Excitatory	Excitatory	Inhibitory	unassigned	Excitatory	Inhibitory	1102.755026	1129.2110419999995
9f0358b7-689b-453e-a738-5c8842afd28a	Inhibitory	Inhibitory	Inhibitory	Inhibitory	Excitatory	unassigned	Inhibitory	unassigned	Inhibitory	Inhibitory	1096.794651	1182.1480690000003
0160bed1-794c-4479-a86d-4ee42a0f911c	Inhibitory	Excitatory	Mature OD	Inhibitory	Excitatory	Astrocytes	Inhibitory	unassigned	Astrocytes	Inhibitory	1091.204076	1064.5269830000002
d1e8fa79-4fbd-401d-92fa-12cee1f46124	Excitatory	Excitatory	Mature OD	Excitatory	Excitatory	Astrocytes	Inhibitory	unassigned	Excitatory	Excitatory	1086.745217	1094.0430440000005
0bcff856-14ef-49b5-b519-f9f6c383dec6	Excitatory	Excitatory	Mature OD	Excitatory	Excitatory	Inhibitory	Excitatory	unassigned	Excitatory	Excitatory	1078.3567189999999	1070.662291
4bf57b2c-81bf-4fb4-98e5-0634f6a72456	Excitatory	Excitatory	Inhibitory	Excitatory	Excitatory	Endothelial	Excitatory	Excitatory	Excitatory	Excitatory	1078.700286	1032.4086469999997
046de751-1dff-4e14-92bf-4d2aa1376ac9	Inhibitory	Inhibitory	Inhibitory	Inhibitory	Excitatory	Excitatory	Inhibitory	Inhibitory	Inhibitory	Inhibitory	1077.719237	1138.1983989999994
1dd3cb5d-2fd7-4420-ae9a-7bfa76baacac	Excitatory	Excitatory	Excitatory	Excitatory	Excitatory	Immature OD	Excitatory	Excitatory	Excitatory	Excitatory	1077.921858	1153.7708230000003
606dcf90-04ea-497e-bcdb-05a089e29398	Inhibitory	Inhibitory	Inhibitory	Inhibitory	Excitatory	Excitatory	Inhibitory	Inhibitory	Inhibitory	Inhibitory	1068.922295	1025.5202160000003
482421c9-b284-44a8-b921-d17e9e329428	Microglia	Microglia	Microglia	Microglia	Microglia	Mature OD	Microglia	unassigned	Microglia	Microglia	1064.605928	1054.7064729999997
756d0c09-8530-4ed7-8569-3cb7bf10083e	Excitatory	Inhibitory	Inhibitory	Inhibitory	Excitatory	Astrocytes	Inhibitory	unassigned	Inhibitory	Inhibitory	1063.7895800000001	1099.8619549999999
272cab2d-9760-48ed-8039-f27886e731ea	Inhibitory	Inhibitory	Inhibitory	Excitatory	Excitatory	Inhibitory	Inhibitory	unassigned	Inhibitory	Inhibitory	1062.518615	1093.3558189999999
7077466d-df59-49a1-9023-49120f5bb212	Inhibitory	Inhibitory	Inhibitory	Excitatory	Excitatory	Astrocytes	Inhibitory	unassigned	Inhibitory	Inhibitory	1060.2322450000001	1134.3951679999996
ea9ca76b-8b19-4fd9-a74f-0275804db9f4	Inhibitory	Inhibitory	Inhibitory	Inhibitory	Excitatory	Inhibitory	Inhibitory	Inhibitory	Excitatory	Inhibitory	1054.3632890000001	1184.4591989999994
8355b7a3-ed7a-4ab4-80e1-a24a8f82303b	Astrocytes	Astrocytes	Immature OD	Astrocytes	Astrocytes	Immature OD	Mature OD	unassigned	Astrocytes	Astrocytes	1054.0281790000001	1144.3076340000002
efb51a35-a576-4bb6-bf32-0fd786b6217b	Astrocytes	Astrocytes	Astrocytes	Astrocytes	Astrocytes	Excitatory	Mature OD	unassigned	Astrocytes	Astrocytes	1046.250498	1017.6766949999997
bc3af7b0-5236-4a27-a6d2-be04a27986b6	Excitatory	Excitatory	Inhibitory	Excitatory	Excitatory	Inhibitory	Inhibitory	Excitatory	Excitatory	Inhibitory	1043.4635230000001	1067.491345
12ba571a-802b-4021-bcd1-5b8574a129a0	Endothelial	Mural	Inhibitory	Mural	Mural	Astrocytes	Mural	Inhibitory	Mural	Inhibitory	1040.5025	1077.3134669999995
d8f950a3-38e3-417c-ab12-a5a15de59efe	Astrocytes	Astrocytes	Astrocytes	Astrocytes	Astrocytes	Mural	Mature OD	Astrocytes	Astrocytes	Astrocytes	1035.503103	1142.7975149999997
715f665a-4cf0-4377-b2dd-333776659c5c	Astrocytes	Astrocytes	Astrocytes	Astrocytes	Astrocytes	Inhibitory	Astrocytes	unassigned	Astrocytes	Astrocytes	1033.1468009999999	1114.1889020000003
e466fce2-f152-405a-a492-3c4105dfc1bf	Inhibitory	Inhibitory	Inhibitory	Inhibitory	Excitatory	Inhibitory	Inhibitory	unassigned	Inhibitory	Inhibitory	1027.546395	1165.4296410000002
957db88d-07a3-4883-83cc-c7dbc4a361e3	Astrocytes	Astrocytes	Mature OD	Astrocytes	Inhibitory	Astrocytes	Inhibitory	unassigned	Astrocytes	Astrocytes	1011.9608720000001	1052.8873939999999
9a1637c0-b14f-41c7-8f9a-220fcf08b1be	Inhibitory	Inhibitory	Inhibitory	Inhibitory	Excitatory	Excitatory	Inhibitory	Inhibitory	Inhibitory	Inhibitory	1010.9381470000001	1013.9373569999993
f2a1c48b-a476-4869-8334-9063a0029e7c	Inhibitory	Excitatory	Excitatory	Excitatory	Excitatory	Inhibitory	Inhibitory	unassigned	Excitatory	Inhibitory	1009.2043180000001	1080.9945599999996
e0b1f48f-9cf7-4eef-87bf-7196e1e794ec	Inhibitory	Inhibitory	Inhibitory	Inhibitory	Excitatory	Inhibitory	Inhibitory	unassigned	Excitatory	Excitatory	1007.1408620000002	1141.2405669999994
4909ae0a-33c1-4294-a3f3-3a8178f3d3bd	Excitatory	Astrocytes	Inhibitory	Excitatory	Excitatory	Excitatory	Inhibitory	Inhibitory	Excitatory	Inhibitory	1004.553973	1122.6728429999998
c2c51318-17cc-4af4-887b-313d3e8a53c3	Inhibitory	Inhibitory	Inhibitory	Inhibitory	Excitatory	Astrocytes	Inhibitory	Inhibitory	Excitatory	Excitatory	1006.9565189999998	1107.0599049999996
4b8e9327-1f46-4a23-9e19-501574b8de98	Inhibitory	Inhibitory	Inhibitory	Inhibitory	Inhibitory	Inhibitory	Inhibitory	Inhibitory	Inhibitory	Inhibitory	1186.286816	1027.4268800000004
f5031bb6-e5ec-4b59-b154-7e225abfef83	Inhibitory	Inhibitory	Inhibitory	Inhibitory	Excitatory	Inhibitory	Inhibitory	unassigned	Excitatory	Inhibitory	1180.667447	1102.6605919999997
5da58079-698b-4b6b-bf44-1bc916f98155	Inhibitory	Inhibitory	Inhibitory	Inhibitory	Inhibitory	Inhibitory	Inhibitory	Inhibitory	Inhibitory	Inhibitory	1151.564758	1020.594251
7cfea5e5-df21-4047-91f3-d607b37ffc8a	Astrocytes	Astrocytes	Astrocytes	Astrocytes	Astrocytes	Astrocytes	Mature OD	unassigned	Astrocytes	Astrocytes	1137.344888	1135.8614700000003
11a2efed-73d7-45c9-ac49-74f49a6e3ad5	Excitatory	Excitatory	Inhibitory	Excitatory	Excitatory	Excitatory	Inhibitory	Excitatory	Excitatory	Excitatory	1118.6306339999999	1011.0322069999997
7023870f-6c83-4ad9-b3ef-ab60ee8498a5	Excitatory	Inhibitory	Inhibitory	Inhibitory	Excitatory	Endothelial	Inhibitory	unassigned	Inhibitory	Inhibitory	1058.647731	1068.3213519999995
374fc13b-0d0b-4203-b02a-28c687086e4c	Inhibitory	Inhibitory	Inhibitory	Inhibitory	Excitatory	Inhibitory	Inhibitory	unassigned	Excitatory	Inhibitory	1175.496592	1052.9937559999994
bcf3d09f-a0d1-4e80-bc7d-ba5a9449dd16	Inhibitory	Inhibitory	Inhibitory	Excitatory	Excitatory	Excitatory	Inhibitory	unassigned	Inhibitory	Inhibitory	1103.929215	1171.5866089999995
6042a203-9a91-4306-9fe2-25765cd04a15	Excitatory	Excitatory	Inhibitory	Excitatory	Excitatory	Inhibitory	Inhibitory	Excitatory	Excitatory	Excitatory	1093.526347	1043.7138209999998
dc9aded1-2dd5-41c0-9d94-9ed04abd4a7c	Inhibitory	Excitatory	Inhibitory	Excitatory	Excitatory	Inhibitory	Inhibitory	Inhibitory	Inhibitory	Excitatory	1073.599731	1030.308431
7dccd645-edbd-405a-a2dc-93ccb6d565dc	Astrocytes	Astrocytes	Mature OD	Astrocytes	Astrocytes	Astrocytes	Mature OD	unassigned	Astrocytes	Astrocytes	1011.408115	1176.556967
f080a37a-4796-48bd-89a2-4e0452b64d46	Inhibitory	Inhibitory	Inhibitory	Inhibitory	Inhibitory	Inhibitory	Inhibitory	Inhibitory	Inhibitory	Inhibitory	1011.0036829999999	1153.3112499999993
4bc871b0-1021-4503-a4e5-96b14c3c87e2	Inhibitory	Inhibitory	Inhibitory	Inhibitory	Inhibitory	Astrocytes	Inhibitory	unassigned	Inhibitory	Inhibitory	1077.210333	1122.494612
54203842-a596-43e4-bda9-125afd073545	Immature OD	Immature OD	Immature OD	Immature OD	Immature OD	Excitatory	Immature OD	Immature OD	Immature OD	Immature OD	1045.1290700000002	1170.9233309999995
ac882ce0-28ff-47ca-ad5a-36df9679e380	Excitatory	Excitatory	Inhibitory	Excitatory	Excitatory	Excitatory	Excitatory	unassigned	Excitatory	Excitatory	1183.3871290000002	1050.5832559999994
db2ef50b-43aa-4460-b4b9-be1ad8f707b4	Endothelial	Endothelial	Inhibitory	Endothelial	Inhibitory	Endothelial	Endothelial	Inhibitory	Endothelial	Inhibitory	1163.181287	1151.756648
634cbc8f-8309-4663-9e7e-dd713d7beda5	Inhibitory	Inhibitory	Inhibitory	Inhibitory	Excitatory	Immature OD	Inhibitory	unassigned	Inhibitory	Inhibitory	1149.849693	1061.5033799999997
e52aaf45-f3d3-429c-aa6f-09aa8cee6137	Inhibitory	Inhibitory	Inhibitory	Excitatory	Excitatory	Inhibitory	Inhibitory	unassigned	Inhibitory	Inhibitory	1121.570316	1031.8432279999993
9568a036-a7af-4af5-81eb-f367810fa6fc	Excitatory	Excitatory	Inhibitory	Excitatory	Excitatory	Inhibitory	Excitatory	Excitatory	Excitatory	Excitatory	1056.1769689999999	1159.1473359999995
4083ff6a-18fa-47e3-969c-d8d7c4e0b4e2	Immature OD	Immature OD	Immature OD	Immature OD	Immature OD	Inhibitory	Immature OD	unassigned	Immature OD	Immature OD	1036.0240919999999	1046.7960950000002
2b2b901d-4cde-4e28-a804-a783fd740714	Excitatory	Excitatory	Inhibitory	Excitatory	Excitatory	unassigned	Excitatory	Excitatory	Excitatory	Excitatory	1189.950018	1261.64514
16fe9ae5-4619-4492-b5dd-245b7f19895d	Inhibitory	Inhibitory	Inhibitory	Inhibitory	Excitatory	Inhibitory	Inhibitory	Inhibitory	Inhibitory	Inhibitory	1189.876817	1250.9399819999994
f376cb69-f6d7-4b63-8711-63a7af996493	Inhibitory	Inhibitory	Inhibitory	Inhibitory	Inhibitory	Inhibitory	Inhibitory	Inhibitory	Inhibitory	Inhibitory	1189.749156	1245.0963099999994
7d1d8b4d-3ed5-439d-b82f-7f9326ea5e40	Inhibitory	Inhibitory	Inhibitory	Inhibitory	Inhibitory	Inhibitory	Inhibitory	unassigned	Inhibitory	Inhibitory	1182.377374	1226.2416630000002
bb9673ac-4436-4d7b-8829-fe3e01c64220	Inhibitory	Inhibitory	Inhibitory	Inhibitory	Excitatory	unassigned	Inhibitory	Inhibitory	Inhibitory	Inhibitory	1182.2965470000001	1375.4500899999998
bd1e05ea-94df-4ee8-bf1b-307877061ed0	Excitatory	Excitatory	Inhibitory	Excitatory	Excitatory	Inhibitory	Excitatory	Excitatory	Excitatory	Excitatory	1177.231852	1275.6849580000003
cb12f283-4d55-46a3-8c63-00bc23c0f57d	Inhibitory	Inhibitory	Inhibitory	Inhibitory	Inhibitory	Astrocytes	Inhibitory	Inhibitory	Inhibitory	Inhibitory	1170.428342	1316.2919189999998
e773cfa4-7193-4d81-b603-883f5ade0546	Excitatory	Excitatory	Inhibitory	Excitatory	Excitatory	Inhibitory	Inhibitory	Excitatory	Excitatory	Inhibitory	1168.113207	1290.145410999999
68cf65bd-8360-4c66-b3fc-63a438ed7c35	Excitatory	Excitatory	Inhibitory	Excitatory	Excitatory	Excitatory	Inhibitory	unassigned	Excitatory	Excitatory	1161.06224	1252.797811
cb59eb80-e62d-4502-b5f7-6287990dbba4	Excitatory	Excitatory	Inhibitory	Excitatory	Excitatory	Microglia	Inhibitory	unassigned	Excitatory	Inhibitory	1154.9653939999998	1378.966825
06bffd99-a35f-4eff-bd28-b18c6e7d5bd2	Inhibitory	Inhibitory	Inhibitory	Inhibitory	Inhibitory	Inhibitory	Inhibitory	unassigned	Inhibitory	Inhibitory	1154.929038	1285.4439120000002
ebfc135e-b463-484e-a2f2-1b574162cd58	Inhibitory	Inhibitory	Inhibitory	Excitatory	Inhibitory	Inhibitory	Inhibitory	unassigned	Inhibitory	Inhibitory	1155.0191630000002	1262.3306790000001
5b1d08fb-9da5-4ac8-9d1b-9764e5d8cd45	Endothelial	Endothelial	Mature OD	Endothelial	Endothelial	Endothelial	Endothelial	Endothelial	Endothelial	Endothelial	1148.236216	1212.0675020000003
e2b64025-603f-4b21-9b90-20ced8290162	Inhibitory	Inhibitory	Inhibitory	Inhibitory	Inhibitory	Inhibitory	Inhibitory	Inhibitory	Inhibitory	Inhibitory	1147.602719	1350.6134720000005
b3a55cbe-b8ba-4b7a-a86b-fdaf7736c641	Excitatory	Inhibitory	Inhibitory	Excitatory	Excitatory	Inhibitory	Inhibitory	Excitatory	Excitatory	Inhibitory	1144.4272230000001	1259.8557340000002
da35f47c-7a2d-4da9-8b0c-53c9970ffd8f	Inhibitory	Inhibitory	Inhibitory	Excitatory	Excitatory	Inhibitory	Inhibitory	unassigned	Excitatory	Inhibitory	1144.0977679999999	1379.8479620000003
ef5df81f-5af6-4edf-9688-7ed42d1c7e05	Excitatory	Excitatory	Inhibitory	Excitatory	Excitatory	Inhibitory	Inhibitory	unassigned	Excitatory	Inhibitory	1144.735365	1358.777549
27cea015-2bba-4a4f-be33-997de2f2ce07	Inhibitory	Inhibitory	Inhibitory	Inhibitory	Excitatory	Astrocytes	Inhibitory	unassigned	Inhibitory	Inhibitory	1135.223161	1278.3398949999996
57b7d2a0-f031-4f9c-a322-8cea9f106502	Inhibitory	Inhibitory	Inhibitory	Inhibitory	Excitatory	Inhibitory	Inhibitory	Inhibitory	Inhibitory	Inhibitory	1134.798806	1322.2865379999998
8c874760-cc19-47b7-a930-89cdbe0ab9ac	Inhibitory	Inhibitory	Inhibitory	Excitatory	Excitatory	unassigned	Inhibitory	unassigned	Excitatory	Inhibitory	1131.8346179999999	1259.6638239999997
ba37bd56-7b9b-4e29-a89c-69623dcf7e50	Excitatory	Excitatory	Inhibitory	Inhibitory	Excitatory	Inhibitory	Inhibitory	unassigned	Excitatory	Excitatory	1132.674184	1333.1607319999998
9f9747a2-556a-464f-8c9c-50841cbfa011	Inhibitory	Inhibitory	Inhibitory	Inhibitory	Excitatory	Astrocytes	Inhibitory	unassigned	Inhibitory	Inhibitory	1132.763537	1387.380724
e578bc98-4b49-44d3-99a6-cdba91ff3c57	Excitatory	Excitatory	Inhibitory	Excitatory	Excitatory	Inhibitory	Inhibitory	Excitatory	Excitatory	Excitatory	1127.373205	1357.2328779999993
9271a6fa-f36f-4aa8-b460-f2c8b27a3841	Excitatory	Excitatory	Inhibitory	Excitatory	Excitatory	unassigned	Inhibitory	Excitatory	Excitatory	Excitatory	1127.057505	1305.7296900000006
011d2dfc-7697-4df4-baff-ba92815d2941	Excitatory	Inhibitory	Inhibitory	Excitatory	Excitatory	Inhibitory	Inhibitory	unassigned	Inhibitory	Excitatory	1122.61869	1292.5892479999998
bc438f60-4587-4c47-8ce2-de29ebbbe789	Endothelial	Endothelial	Mature OD	Endothelial	Endothelial	Astrocytes	Endothelial	unassigned	Endothelial	Endothelial	1122.873325	1227.2984650000003
b17aa18e-8688-41e5-8e0a-54cef9fe8ac9	Microglia	Endothelial	Inhibitory	Endothelial	Endothelial	Astrocytes	Endothelial	unassigned	Endothelial	Endothelial	1121.2485279999999	1384.097722
064e765f-95f6-45db-bad3-9403c7d67ba0	Endothelial	Endothelial	Inhibitory	Mural	Endothelial	Mural	Endothelial	Endothelial	Endothelial	Endothelial	1116.5496	1374.9067199999995
b0edf80d-7b9c-4ede-abb7-2abde9c9478e	Endothelial	Endothelial	Inhibitory	Endothelial	Excitatory	Astrocytes	Endothelial	unassigned	Endothelial	Endothelial	1111.62995	1328.7643489999996
7c9cc9d3-7e2e-4aec-a6a4-f18ed32c5fec	Astrocytes	Astrocytes	Astrocytes	Astrocytes	Astrocytes	Inhibitory	Mature OD	unassigned	Astrocytes	Astrocytes	1108.733027	1306.9064620000004
c2c7f220-3c30-4a7c-85cf-71c4b6f522e8	Inhibitory	Inhibitory	Inhibitory	Inhibitory	Excitatory	Inhibitory	Inhibitory	unassigned	Inhibitory	Inhibitory	1102.609569	1209.1004339999995
1062b3bd-0a67-4398-b687-b0e1746196dd	Inhibitory	Inhibitory	Inhibitory	Inhibitory	Excitatory	unassigned	Inhibitory	unassigned	Excitatory	Inhibitory	1099.2637710000001	1220.2407939999998
5c87f9bd-fd71-493d-8561-9e3e7dc52bf9	Inhibitory	Inhibitory	Inhibitory	Excitatory	Excitatory	Microglia	Inhibitory	Inhibitory	Excitatory	Inhibitory	1093.475768	1288.481999
377ad509-16fb-4bda-9db2-0ae0d806deaf	Astrocytes	Astrocytes	Inhibitory	Astrocytes	Astrocytes	Astrocytes	Astrocytes	unassigned	Astrocytes	Astrocytes	1090.153269	1295.636962
6c59fc98-41d2-4481-b23e-36a14db1b5b3	Excitatory	Excitatory	Inhibitory	Excitatory	Excitatory	Mature OD	Inhibitory	unassigned	Excitatory	Excitatory	1080.596123	1327.29758
744daec7-6f3c-478f-962f-b42aad86033f	Excitatory	Inhibitory	Inhibitory	Excitatory	Inhibitory	Inhibitory	Inhibitory	unassigned	Astrocytes	Inhibitory	1077.499852	1386.3500599999993
87af03d6-51fe-4ad0-8a90-76edf4f27b28	Inhibitory	Inhibitory	Inhibitory	Excitatory	Excitatory	Inhibitory	Inhibitory	unassigned	Inhibitory	Inhibitory	1077.092128	1316.996487
bad745fe-886e-4a14-bd8e-35b3581e593a	Excitatory	Inhibitory	Inhibitory	Excitatory	Excitatory	Inhibitory	Inhibitory	unassigned	Excitatory	Inhibitory	1065.10099	1340.5092169999994
8bde68e4-2853-40df-96f0-166ea85ec059	Inhibitory	Inhibitory	Inhibitory	Inhibitory	Excitatory	Inhibitory	Inhibitory	Inhibitory	Inhibitory	Inhibitory	1065.364106	1207.59888
52c6f212-9cb4-4588-af08-b020f5723b27	Endothelial	Endothelial	Endothelial	Endothelial	Endothelial	Mature OD	Endothelial	Endothelial	Endothelial	Endothelial	1063.969703	1270.3706859999998
239d1f16-2399-446f-90a9-02b64894d345	Inhibitory	Inhibitory	Inhibitory	Inhibitory	Inhibitory	Inhibitory	Inhibitory	Inhibitory	Inhibitory	Inhibitory	1064.316724	1249.5467220000005
f2382631-b186-41d8-a336-41fd7007fd6d	Excitatory	Inhibitory	Inhibitory	Inhibitory	Excitatory	Excitatory	Inhibitory	unassigned	Inhibitory	Inhibitory	1058.1485109999999	1368.2806940000005
1f168ef9-bbae-4d50-b0cc-852d6e61d289	Inhibitory	Inhibitory	Inhibitory	Excitatory	Excitatory	unassigned	Inhibitory	unassigned	Excitatory	Inhibitory	1056.830303	1219.303872
9dede346-2ed2-47f3-ad93-82e14f807f44	Inhibitory	Inhibitory	Inhibitory	Excitatory	Excitatory	Excitatory	Inhibitory	unassigned	Excitatory	Inhibitory	1055.21145	1289.1467529999995
2fc7f643-884d-4383-af6e-af2c319adfd3	Inhibitory	Inhibitory	Inhibitory	Excitatory	Excitatory	Inhibitory	Inhibitory	unassigned	Excitatory	Inhibitory	1054.00611	1241.031947
6243f355-c4b9-4d4f-9415-629688459a70	Inhibitory	Excitatory	Inhibitory	Excitatory	Excitatory	Mature OD	Inhibitory	unassigned	Excitatory	Excitatory	1039.4376419999999	1350.197439
91657d85-b6f7-4d85-8f90-5ee775ad17eb	Inhibitory	Inhibitory	Inhibitory	Inhibitory	Excitatory	Inhibitory	Inhibitory	unassigned	Inhibitory	Inhibitory	1034.412136	1301.8677949999997
0a4a3b6c-54a3-4ee2-8cab-33fed8ea9f43	Inhibitory	Inhibitory	Inhibitory	Inhibitory	Excitatory	unassigned	Inhibitory	unassigned	Inhibitory	Inhibitory	1025.115623	1270.7179769999998
7eb01cf6-d56e-475a-97d4-dafebe1b1fc6	Inhibitory	Inhibitory	Inhibitory	Inhibitory	Inhibitory	Inhibitory	Inhibitory	Inhibitory	Inhibitory	Inhibitory	1027.4030070000001	1320.7830309999995
bacd6897-5b4c-4098-85ed-1bf15855e853	Inhibitory	Inhibitory	Inhibitory	Inhibitory	Excitatory	Inhibitory	Inhibitory	unassigned	Inhibitory	Inhibitory	1017.4370700000002	1299.411713
bca7f517-0e63-4c98-9ed8-77ca27fe20c7	Excitatory	Inhibitory	Inhibitory	Excitatory	Excitatory	Astrocytes	Inhibitory	unassigned	Inhibitory	Excitatory	1012.1450200000002	1255.32404
2b692040-d532-4a97-a2c3-61449e451dd2	Inhibitory	Inhibitory	Inhibitory	Inhibitory	Excitatory	Inhibitory	Inhibitory	Inhibitory	Inhibitory	Inhibitory	1009.0543849999999	1330.1781429999996
0e3e0d00-46bb-42f8-97e3-79eff1cc4421	Excitatory	Excitatory	Inhibitory	Excitatory	Excitatory	Inhibitory	Inhibitory	unassigned	Excitatory	Excitatory	1010.512285	1218.539295
86acc180-8086-416f-bbaf-3d2c72e0b00e	Inhibitory	Inhibitory	Inhibitory	Excitatory	Inhibitory	Excitatory	Inhibitory	unassigned	Inhibitory	Inhibitory	1121.4347460000001	1218.8609040000006
bb222673-f527-4b3c-811e-46cbb51dc31b	Astrocytes	Astrocytes	Astrocytes	Astrocytes	Astrocytes	Inhibitory	Mature OD	unassigned	Astrocytes	Astrocytes	1070.919508	1287.9794859999997
dbf65fca-e1b0-4e34-b75d-ee7cbdff81f2	Inhibitory	Inhibitory	Inhibitory	Inhibitory	Inhibitory	Inhibitory	Inhibitory	unassigned	Inhibitory	Inhibitory	1050.913223	1383.127059
f7980a89-5219-4d8f-a6b5-29e7718d91a7	Excitatory	Inhibitory	Inhibitory	Excitatory	Excitatory	Mural	Inhibitory	unassigned	Excitatory	Inhibitory	1047.824388	1277.2384589999997
5c540d7a-efe7-4a7d-9720-11b3367ca239	Inhibitory	Inhibitory	Inhibitory	Inhibitory	Inhibitory	Astrocytes	Inhibitory	Inhibitory	Inhibitory	Inhibitory	1046.210566	1370.2520769999996
06d5311c-1ecc-4d24-9e21-a6ceb902a464	Inhibitory	Inhibitory	Inhibitory	Inhibitory	Excitatory	Astrocytes	Inhibitory	unassigned	Inhibitory	Inhibitory	1043.306353	1385.024266
b52724a7-4411-4fad-868f-72d11e2fe2eb	Inhibitory	Inhibitory	Inhibitory	Inhibitory	Excitatory	Inhibitory	Inhibitory	unassigned	Inhibitory	Inhibitory	1029.832292	1220.0883330000001
9adbca52-bb2c-42b6-9a54-502a3e9f3cf1	Excitatory	Excitatory	Inhibitory	Excitatory	Excitatory	Inhibitory	Inhibitory	unassigned	Excitatory	Excitatory	1020.9432220000001	1348.3879919999995
84f47524-2f96-4f6e-ba96-a291ab2fb950	Inhibitory	Inhibitory	Inhibitory	Inhibitory	Excitatory	Excitatory	Inhibitory	unassigned	Excitatory	Inhibitory	1147.513434	1315.93701
f1bbed9d-3146-409b-8349-eec0d2d387a0	Excitatory	Excitatory	Inhibitory	Excitatory	Excitatory	unassigned	Inhibitory	unassigned	Excitatory	Excitatory	1105.248482	1250.8947639999992
da5e2e9c-5f07-443a-90a5-a4600ff1d769	Excitatory	Excitatory	Inhibitory	Excitatory	Excitatory	Inhibitory	Inhibitory	unassigned	Excitatory	Excitatory	1059.577432	1314.6651499999994
1fa2fda1-8601-4c24-b938-2fb11795d9f8	Inhibitory	Inhibitory	Inhibitory	Inhibitory	Excitatory	Inhibitory	Inhibitory	unassigned	Inhibitory	Inhibitory	1026.379852	1208.2998330000005
fe1e2a49-e75f-4a60-add7-6b654c849768	Excitatory	Excitatory	Inhibitory	Excitatory	Excitatory	Astrocytes	Excitatory	unassigned	Excitatory	Excitatory	1010.3978140000002	1291.4123269999996
248f5eff-def6-4e40-a197-116b029daa82	Inhibitory	Inhibitory	Inhibitory	Excitatory	Excitatory	Inhibitory	Excitatory	unassigned	Excitatory	Excitatory	1174.902789	1228.7305440000005
f09e5b1d-7c5d-4f22-91a1-508865c41a10	Excitatory	Excitatory	Inhibitory	Excitatory	Excitatory	Inhibitory	Inhibitory	unassigned	Excitatory	Excitatory	1148.949809	1334.269758
d90cf432-6323-4942-ab74-0573586e8218	Inhibitory	Inhibitory	Inhibitory	Inhibitory	Excitatory	Inhibitory	Inhibitory	Inhibitory	Excitatory	Inhibitory	1088.184475	1255.1049399999997
41061325-45d3-4926-ad6d-6bec16902f45	Excitatory	Excitatory	Inhibitory	Excitatory	Excitatory	Microglia	Inhibitory	unassigned	Excitatory	Inhibitory	1014.7456929999998	1367.0123769999996
245c54a0-f1fa-4caa-b70b-e5c1a21d0d96	Inhibitory	Inhibitory	Inhibitory	Excitatory	Excitatory	Inhibitory	Inhibitory	unassigned	Inhibitory	Inhibitory	1161.1978700000002	1271.432859
1d411e6a-62d9-4b2a-8f7c-02c43fc8018c	Inhibitory	Inhibitory	Inhibitory	Excitatory	Excitatory	Inhibitory	Inhibitory	Inhibitory	Inhibitory	Inhibitory	1149.23775	1369.5847760000001
ae4b12a9-8d36-4c17-af9d-dbe3629596af	Inhibitory	Inhibitory	Inhibitory	Excitatory	Excitatory	Inhibitory	Inhibitory	Inhibitory	Inhibitory	Inhibitory	1063.999056	1342.3675749999998
e534646f-80eb-4fb4-aef3-81702e501432	Excitatory	Inhibitory	Inhibitory	Excitatory	Excitatory	Inhibitory	Inhibitory	unassigned	Excitatory	Inhibitory	1047.595009	1234.2572669999995
c6f8636d-b2fc-48fb-b67d-cd157b28d170	Excitatory	Excitatory	Inhibitory	Excitatory	Excitatory	Inhibitory	Inhibitory	unassigned	Excitatory	Excitatory	1030.285455	1384.3364129999995
9348cced-1c14-4907-8006-210f8212af6c	Inhibitory	Inhibitory	Inhibitory	Inhibitory	Excitatory	unassigned	Inhibitory	Inhibitory	Excitatory	Inhibitory	1178.615779	1473.2684239999994
431b8316-1a09-45f1-a339-3efb07b3ef55	Excitatory	Excitatory	Inhibitory	Excitatory	Excitatory	unassigned	Inhibitory	unassigned	Excitatory	Inhibitory	1175.12654	1530.1355449999996
72003601-adb3-4196-aa8b-80d4b6a42aee	Inhibitory	Inhibitory	Inhibitory	Inhibitory	Excitatory	Inhibitory	Inhibitory	Inhibitory	Inhibitory	Inhibitory	1176.102933	1438.5529519999996
ed04bc7d-55a7-4e7e-9ebb-0c42b1716fad	Excitatory	Inhibitory	Inhibitory	Excitatory	Excitatory	Inhibitory	Inhibitory	unassigned	Excitatory	Inhibitory	1168.80366	1497.4074779999996
7c2016db-f2ce-4f93-9d07-826d9c9bac38	Inhibitory	Inhibitory	Inhibitory	Excitatory	Excitatory	Inhibitory	Inhibitory	unassigned	Excitatory	Inhibitory	1170.626757	1579.7018979999998
2074d3f7-da22-4b16-987d-73d98cc08256	Inhibitory	Inhibitory	Inhibitory	Excitatory	Excitatory	unassigned	Inhibitory	unassigned	Excitatory	Inhibitory	1166.708273	1537.5350349999994
04b8114e-dc99-460a-88de-b12b7509a581	Inhibitory	Inhibitory	Inhibitory	Inhibitory	Excitatory	Microglia	Inhibitory	unassigned	Inhibitory	Inhibitory	1159.412257	1470.7112319999992
d52a3565-1d0a-496d-838f-3e5ca33c6e2c	Inhibitory	Inhibitory	Inhibitory	Inhibitory	Inhibitory	Immature OD	Inhibitory	Inhibitory	Inhibitory	Inhibitory	1160.730342	1448.562947
bee8d8c5-419c-419c-a96f-80224038bc86	Astrocytes	Astrocytes	Astrocytes	Astrocytes	Astrocytes	Inhibitory	Mature OD	unassigned	Astrocytes	Astrocytes	1160.702146	1542.503158
8be99e2b-3fdd-452d-88bd-0c8127c84df6	Astrocytes	Astrocytes	Inhibitory	Excitatory	Excitatory	Astrocytes	Inhibitory	unassigned	Excitatory	Inhibitory	1157.433573	1525.779942999999
12383e2c-20f9-4c90-bc90-041e0ec3bc34	Inhibitory	Inhibitory	Inhibitory	Inhibitory	Excitatory	Inhibitory	Inhibitory	Inhibitory	Inhibitory	Inhibitory	1158.4305200000001	1503.3341749999995
4f8b69bb-22af-49fe-b774-16e39f6db9c0	Excitatory	Excitatory	Inhibitory	Inhibitory	Excitatory	Inhibitory	Inhibitory	unassigned	Excitatory	Excitatory	1144.822144	1446.4306119999997
de532212-c93e-4bc5-9e36-6b3e5ebca551	Inhibitory	Inhibitory	Inhibitory	Inhibitory	Excitatory	Inhibitory	Inhibitory	unassigned	Inhibitory	Inhibitory	1143.1797259999998	1539.2208400000004
92a46dbe-6509-4762-827e-965611e39c0d	Mature OD	Mature OD	Mature OD	Mature OD	Endothelial	Inhibitory	Mature OD	Mature OD	Mature OD	Mature OD	1143.575581	1587.310688
0f763eaa-bfdf-4cc0-912e-b72961909dfe	Astrocytes	Astrocytes	Immature OD	Astrocytes	Astrocytes	Inhibitory	Mature OD	unassigned	Astrocytes	Astrocytes	1140.325228	1414.5533470000005
4d9009fb-ae83-4f54-be31-c299558bd2c9	Astrocytes	Astrocytes	Mature OD	Astrocytes	Astrocytes	Inhibitory	Mature OD	unassigned	Astrocytes	Astrocytes	1132.574859	1583.3123799999998
95daecd8-489f-4c67-a318-e815d2f8bf02	Endothelial	Endothelial	Mature OD	Endothelial	Endothelial	Excitatory	Endothelial	unassigned	Endothelial	Endothelial	1128.876057	1458.990765
0938c073-92f5-49a6-84bd-210919dd8b2f	Inhibitory	Inhibitory	Inhibitory	Inhibitory	Excitatory	Inhibitory	Inhibitory	unassigned	Inhibitory	Inhibitory	1124.994249	1561.6566150000003
5934d620-e5a1-42b1-b957-0a1570de6e07	Inhibitory	Inhibitory	Inhibitory	Inhibitory	Excitatory	Inhibitory	Inhibitory	unassigned	Inhibitory	Inhibitory	1123.927115	1538.8741020000002
2754c207-0b55-4b88-b661-fb8f32a11088	Astrocytes	Astrocytes	Immature OD	Astrocytes	Astrocytes	Inhibitory	Mature OD	unassigned	Astrocytes	Astrocytes	1123.756763	1479.7108300000004
c2977eab-c4fa-4487-adae-190438d1ed4e	Astrocytes	Astrocytes	Mature OD	Astrocytes	Astrocytes	Inhibitory	Astrocytes	unassigned	Astrocytes	Astrocytes	1114.69373	1519.843453
5dbbdcdc-a5d3-488d-abde-4c83f505db92	Inhibitory	Inhibitory	Inhibitory	Inhibitory	Inhibitory	Inhibitory	Inhibitory	unassigned	Inhibitory	Inhibitory	1113.463078	1422.6952479999995
ef53e05b-03c5-4f11-9ed5-b319f5416083	Inhibitory	Inhibitory	Inhibitory	Inhibitory	Excitatory	Excitatory	Inhibitory	unassigned	Excitatory	Inhibitory	1112.756198	1440.1709749999995
31381505-2acc-46b2-a36d-0cf026f01524	Inhibitory	Inhibitory	Inhibitory	Inhibitory	Excitatory	Inhibitory	Inhibitory	unassigned	Inhibitory	Inhibitory	1106.993182	1559.6382249999992
d70b712c-3a7b-4049-a86d-af9bc7f8bfac	Excitatory	Ependymal	Excitatory	Excitatory	Astrocytes	Excitatory	Excitatory	Excitatory	Astrocytes	Astrocytes	1108.7168290000002	1584.1798749999994
3dccba1f-04d9-4fea-bb84-96b5c25f8185	Astrocytes	Astrocytes	Astrocytes	Astrocytes	Astrocytes	Inhibitory	Mature OD	unassigned	Astrocytes	Astrocytes	1100.0978460000001	1485.0346069999991
1c475549-658a-4961-a5ce-61f948bd8403	Inhibitory	Inhibitory	Inhibitory	Inhibitory	Excitatory	Inhibitory	Inhibitory	Inhibitory	Excitatory	Inhibitory	1099.654611	1529.3322050000002
cea803f2-8fdb-47bb-ac43-c107b29e4c50	Inhibitory	Inhibitory	Inhibitory	Excitatory	Excitatory	Excitatory	Inhibitory	Inhibitory	Inhibitory	Inhibitory	1091.0604460000002	1429.4667279999999
5ced0851-fcdd-4898-96fe-805ccdac8091	Inhibitory	Inhibitory	Inhibitory	Excitatory	Excitatory	Astrocytes	Inhibitory	unassigned	Inhibitory	Excitatory	1080.852074	1530.6181709999996
e904ca18-02c8-4404-b894-9c3f2bdd80e7	Inhibitory	Inhibitory	Inhibitory	Inhibitory	Excitatory	Microglia	Inhibitory	Inhibitory	Inhibitory	Inhibitory	1075.3992019999998	1478.671812
899edc3c-e105-4237-bb45-0944cae2a367	Inhibitory	Inhibitory	Inhibitory	Inhibitory	Inhibitory	Inhibitory	Inhibitory	unassigned	Inhibitory	Inhibitory	1072.166881	1566.1328829999998
12de3502-df10-4ca8-b124-cdb49fee8601	Inhibitory	Inhibitory	Inhibitory	Inhibitory	Inhibitory	Inhibitory	Inhibitory	Inhibitory	Inhibitory	Inhibitory	1068.7083870000001	1558.4179599999993
887ba79d-9d7e-4191-89a2-db9b547d924e	Inhibitory	Inhibitory	Inhibitory	Inhibitory	Excitatory	Inhibitory	Inhibitory	unassigned	Excitatory	Inhibitory	1067.262009	1440.0423669999996
8bb71141-ff52-425f-b589-6363f8164583	Inhibitory	Inhibitory	Inhibitory	Inhibitory	Excitatory	Inhibitory	Inhibitory	unassigned	Inhibitory	Inhibitory	1066.363091	1584.6932899999997
1be83332-8cb2-4c9d-bd8d-155020cd714e	Endothelial	Endothelial	Inhibitory	Endothelial	Endothelial	Inhibitory	Endothelial	Endothelial	Endothelial	Endothelial	1062.463873	1591.3771700000002
dfc4c832-92db-45a3-93f2-4296b2826b65	Inhibitory	Inhibitory	Inhibitory	Excitatory	Excitatory	Inhibitory	Inhibitory	unassigned	Excitatory	Inhibitory	1061.753573	1469.452933
1f2ae314-d405-48dd-8958-a9fda173e060	Excitatory	Excitatory	Inhibitory	Excitatory	Excitatory	Inhibitory	Inhibitory	Excitatory	Excitatory	Excitatory	1060.18694	1541.5736339999999
[truncated: 3,017 more rows]
