# Supplementary material for: Spatial-ID: a cell typing method for spatially resolved transcriptomics via transfer learning and spatial embedding
Source: Nat Commun. 2022 Dec 10;13:7640. doi: 10.1038/s41467-022-35288-0 (PMC9741613; doi:10.1038/s41467-022-35288-0)
Supplement: Supplementary file 4 — Source Data [file 41467_2022_35288_MOESM4_ESM.zip › NCOMMS-22-24196B Source Data/figures_source_data/hpr/demo/st_sample3_demo2.csv]

Cell_ID	Cell_class	celltype_pred	tangram	cell2location	scibet	cellidcell	scnymcpu	scmapcell	singler	seurat	x	y
0f03649c-3c65-4996-af84-726984fe9dbf	Immature OD	Immature OD	Immature OD	Immature OD	Astrocytes	Endothelial	Immature OD	unassigned	Immature OD	Immature OD	1703.7103539999998	1615.2761811999999
71e33fa2-74cd-4bf8-9627-8af674abf3e8	Astrocytes	Astrocytes	Mature OD	Ependymal	Ependymal	Inhibitory	Mature OD	unassigned	Astrocytes	Astrocytes	1682.964697	1629.0918023999998
f5b3a079-efc3-4720-ab30-8dbdbc52e89e	Astrocytes	Astrocytes	Mature OD	Astrocytes	Astrocytes	Inhibitory	Astrocytes	Astrocytes	Astrocytes	Astrocytes	1790.513794	1564.3216438
0dcf9a0c-7ada-4560-9cc3-0d0e8078459d	Endothelial	Endothelial	Endothelial	Endothelial	Endothelial	Inhibitory	Endothelial	Endothelial	Endothelial	Endothelial	1775.1214949999999	1510.3941857999998
2688bd6e-c91d-4e4c-9442-5e741fb47b01	Astrocytes	Astrocytes	Mature OD	Astrocytes	Astrocytes	Excitatory	Mature OD	unassigned	Astrocytes	Astrocytes	1771.569591	1487.6419961999998
6a88c931-7e24-46b6-b2f9-593857edcaa7	Astrocytes	Astrocytes	Mature OD	Astrocytes	Astrocytes	Immature OD	Mature OD	unassigned	Astrocytes	Astrocytes	1770.8268130000001	1567.7971681
eb001a74-f528-4c1c-99ce-2b7e570f5564	Excitatory	Excitatory	Inhibitory	Excitatory	Excitatory	unassigned	Inhibitory	Excitatory	Excitatory	Inhibitory	1769.3462069999996	1464.3871447999998
5aa07959-1239-4369-8dfc-5fabdcb29c8a	Inhibitory	Astrocytes	Inhibitory	Inhibitory	Astrocytes	Immature OD	Inhibitory	unassigned	Astrocytes	Inhibitory	1751.377751	1553.7429508
5d097657-508c-46ac-b90b-73c7c8e46aaf	Inhibitory	Inhibitory	Inhibitory	Excitatory	Excitatory	Inhibitory	Inhibitory	unassigned	Inhibitory	Inhibitory	1751.0353529999998	1439.8771651999998
af6aab3c-f1a2-47e1-9861-6dfff4a64e21	Inhibitory	Inhibitory	Inhibitory	Inhibitory	Inhibitory	Inhibitory	Inhibitory	unassigned	Inhibitory	Inhibitory	1748.6269939999997	1410.3628476999997
e63fc8d8-d4bc-4016-ae8b-d72db9301745	Inhibitory	Inhibitory	Inhibitory	Inhibitory	Excitatory	Excitatory	Inhibitory	unassigned	Inhibitory	Inhibitory	1743.6834319999998	1493.4423869999998
5ff4ced5-4d32-4879-ac51-e2a0ba992d78	Excitatory	Excitatory	Inhibitory	Excitatory	Excitatory	Excitatory	Inhibitory	unassigned	Excitatory	Excitatory	1744.4104669999997	1577.0467273999998
d31900d1-03ba-4422-a334-8e780f2d45a6	Inhibitory	Inhibitory	Inhibitory	Excitatory	Excitatory	Excitatory	Inhibitory	Inhibitory	Excitatory	Inhibitory	1745.91212	1518.7792393999998
074cc877-bf57-4103-9a18-5363cccc0f9e	Astrocytes	Astrocytes	Inhibitory	Astrocytes	Astrocytes	Endothelial	Mature OD	unassigned	Astrocytes	Astrocytes	1741.1855249999999	1462.7830569999999
44c8acbf-63d6-4d50-a46d-c9b60211d8b9	Inhibitory	Inhibitory	Inhibitory	Excitatory	Inhibitory	Inhibitory	Inhibitory	unassigned	Inhibitory	Inhibitory	1739.687006	1551.5503896999999
c582984e-f2b9-413d-ab08-e90adbcdec1c	Excitatory	Excitatory	Inhibitory	Excitatory	Excitatory	Excitatory	Excitatory	Excitatory	Excitatory	Excitatory	1734.5866229999997	1454.4699959
a7709e13-afcc-4ce1-9e63-99a99e90460f	Astrocytes	Astrocytes	Inhibitory	Astrocytes	Astrocytes	Inhibitory	Mature OD	unassigned	Astrocytes	Astrocytes	1729.602876	1579.1984083999998
3589529c-482e-4f5f-b601-a64b95ba82d7	Inhibitory	Inhibitory	Inhibitory	Excitatory	Excitatory	Excitatory	Inhibitory	unassigned	Astrocytes	Inhibitory	1729.4053789999998	1476.6611802999998
89e610b9-719f-4a91-ab56-fb1ab3e493c2	Microglia	Microglia	Mature OD	Microglia	Excitatory	Mature OD	Microglia	unassigned	Microglia	Microglia	1726.598329	1540.7714255999997
010670b3-56aa-47e9-9dbe-941dcb5b8818	Excitatory	Excitatory	Inhibitory	Excitatory	Excitatory	Excitatory	Excitatory	unassigned	Excitatory	Excitatory	1726.19796	1515.0502481999997
45296a6c-f91b-4c35-a035-bc893945e3ca	Inhibitory	Inhibitory	Inhibitory	Excitatory	Excitatory	unassigned	Inhibitory	Inhibitory	Inhibitory	Inhibitory	1722.6176099999998	1413.1306968
104c3145-2f5d-4985-a14c-def8de95c670	Astrocytes	Astrocytes	Inhibitory	Astrocytes	Astrocytes	Inhibitory	Mature OD	Astrocytes	Astrocytes	Astrocytes	1713.0305239999998	1532.5158456999998
0b148edf-7fc9-4b63-9d27-1c7ee783c1e3	Inhibitory	Inhibitory	Inhibitory	Excitatory	Excitatory	Inhibitory	Inhibitory	unassigned	Inhibitory	Inhibitory	1708.907263	1422.9496406999997
1f774286-22c6-4cdf-a7fd-1061c2a4a3bf	Mature OD	Mural	Mature OD	Mature OD	Ependymal	Inhibitory	Mature OD	Mature OD	Mature OD	Mature OD	1708.1536779999997	1414.4022480999997
d673d078-2a5f-4b1f-846c-149fa43ab4d9	Inhibitory	Inhibitory	Inhibitory	Inhibitory	Excitatory	Inhibitory	Inhibitory	Inhibitory	Inhibitory	Inhibitory	1700.3607729999999	1504.5167185999999
9f8ef73d-3b18-4ae2-82e3-63a520b3b121	Inhibitory	Inhibitory	Inhibitory	Excitatory	Excitatory	Inhibitory	Inhibitory	unassigned	Inhibitory	Inhibitory	1699.144108	1552.8705867999997
c16df9d4-db29-40b1-8a6c-77409e524a1c	Immature OD	Immature OD	Immature OD	Immature OD	Excitatory	unassigned	Inhibitory	unassigned	Immature OD	Inhibitory	1697.11503	1484.8771828999998
ec514d21-a75f-4e27-a54f-ed67a6726926	Excitatory	Excitatory	Inhibitory	Excitatory	Excitatory	unassigned	Excitatory	Excitatory	Excitatory	Excitatory	1695.394781	1464.0429660999998
1ba406a0-7ecc-45b1-b2c8-9ea58b65dedb	Inhibitory	Inhibitory	Inhibitory	Excitatory	Excitatory	unassigned	Inhibitory	unassigned	Excitatory	Inhibitory	1690.9717099999998	1548.4993656999998
aeb985b5-a971-4ab4-ae68-4fa86f88b466	Inhibitory	Inhibitory	Inhibitory	Excitatory	Excitatory	Mature OD	Inhibitory	unassigned	Inhibitory	Excitatory	1687.152549	1588.5252553
915008e0-c1e3-4968-931e-dc9305e62074	Excitatory	Excitatory	Inhibitory	Excitatory	Excitatory	Inhibitory	Inhibitory	unassigned	Excitatory	Excitatory	1683.0899799999997	1568.5930704999998
989b7be7-99d2-4d0b-b42a-d96bf481d0ef	Endothelial	Astrocytes	Mature OD	Ependymal	Ependymal	Endothelial	Mature OD	unassigned	Ependymal	Astrocytes	1683.2895199999998	1482.5777239999998
06825135-2b17-40ec-aa5d-82d303793927	Inhibitory	Inhibitory	Inhibitory	Inhibitory	Excitatory	Astrocytes	Inhibitory	Inhibitory	Excitatory	Inhibitory	1683.2745009999999	1513.3778892999999
6df898c3-7c6a-4ec3-b5f7-3e9d964652ed	Excitatory	Excitatory	Inhibitory	Excitatory	Excitatory	Excitatory	Inhibitory	Excitatory	Excitatory	Inhibitory	1676.881585	1487.9519707999998
f87c0438-f241-42b5-9c2e-e8bfb4a46760	Excitatory	Excitatory	Inhibitory	Excitatory	Excitatory	Excitatory	Excitatory	unassigned	Excitatory	Excitatory	1668.4657859999998	1419.5161546999998
de9904a7-88e6-40b9-8197-52ff57fc8e87	Immature OD	Inhibitory	Mature OD	Immature OD	Excitatory	Astrocytes	Inhibitory	unassigned	Immature OD	Inhibitory	1665.0426899999998	1561.3815525
ed740f5c-7a9f-42c6-ba51-fc099bdeeea4	Endothelial	Endothelial	Endothelial	Endothelial	Endothelial	Inhibitory	Endothelial	unassigned	Endothelial	Endothelial	1663.250783	1582.7100642999999
3f507391-bba4-4a4e-9135-ba73548410ed	Inhibitory	Inhibitory	Inhibitory	Inhibitory	Excitatory	Inhibitory	Inhibitory	unassigned	Excitatory	Inhibitory	1639.918783	1503.2892109
7c341a44-6757-4736-8801-a3bc6b753c2c	Excitatory	Excitatory	Inhibitory	Excitatory	Excitatory	Mature OD	Inhibitory	Excitatory	Excitatory	Inhibitory	1635.7579229999997	1461.9425451999998
d6cc475a-24ac-41aa-9195-45a464cd5527	Excitatory	Excitatory	Inhibitory	Excitatory	Excitatory	Inhibitory	Inhibitory	unassigned	Excitatory	Excitatory	1638.4536519999997	1456.8499769
7c7f8255-07e4-4506-9d2d-7dffd975d3b0	Inhibitory	Inhibitory	Inhibitory	Excitatory	Excitatory	Inhibitory	Inhibitory	unassigned	Excitatory	Inhibitory	1632.105356	1566.7011165999998
924bb6cc-0efb-4402-b88d-6844dc7e10d0	Inhibitory	Inhibitory	Inhibitory	Excitatory	Excitatory	Inhibitory	Inhibitory	unassigned	Excitatory	Inhibitory	1625.7053269999997	1572.4323185999997
5239330f-c55d-4e13-ba39-c5b49892db38	Immature OD	Immature OD	Inhibitory	Immature OD	Inhibitory	Inhibitory	Inhibitory	unassigned	Immature OD	Immature OD	1623.06806	1420.6941364999998
e8c8c8a5-f4ce-4b22-b35b-dcb2109d7234	Inhibitory	Inhibitory	Inhibitory	Inhibitory	Excitatory	Excitatory	Inhibitory	unassigned	Excitatory	Inhibitory	1620.2983339999996	1569.8532093999997
16998b75-55f7-4762-8636-40f8801f888b	Inhibitory	Inhibitory	Inhibitory	Inhibitory	Inhibitory	unassigned	Inhibitory	unassigned	Inhibitory	Inhibitory	1613.985651	1554.0414510999997
4034b80d-b280-45b5-b48d-f885b2fe273c	Microglia	Microglia	Microglia	Microglia	Excitatory	Mature OD	Microglia	unassigned	Microglia	Microglia	1611.263751	1465.2357709999997
fef1028b-143c-41ab-b0ac-245cd29aaa65	Immature OD	Astrocytes	Mature OD	Immature OD	Excitatory	Astrocytes	Inhibitory	unassigned	Excitatory	Inhibitory	1612.2272999999996	1485.6813476999998
c2d9ae04-57c3-4bda-a55c-7c2b4d088db4	Inhibitory	Inhibitory	Inhibitory	Excitatory	Excitatory	Inhibitory	Inhibitory	unassigned	Excitatory	Inhibitory	1602.2319769999995	1575.9601862
15fcab2d-aa67-47d5-b5fc-569a142eab8b	Mural	Endothelial	Mural	Mural	Mural	Mural	Mural	Mural	Mural	Mural	1710.2043729999996	1404.6593175999997
a35ef592-50db-4da3-95c0-aa825b959ed6	Excitatory	Inhibitory	Inhibitory	Excitatory	Excitatory	Inhibitory	Inhibitory	unassigned	Excitatory	Excitatory	1661.999029	1462.0690905
38d221eb-6841-40b6-9dcd-60bffccd0c1d	Astrocytes	Astrocytes	Inhibitory	Astrocytes	Astrocytes	Astrocytes	Astrocytes	unassigned	Astrocytes	Astrocytes	1646.8831919999998	1529.3688862999998
6a253e81-4912-4521-86f6-270bd62a26a2	Astrocytes	Astrocytes	Inhibitory	Astrocytes	Astrocytes	Inhibitory	Mature OD	unassigned	Astrocytes	Astrocytes	1629.4218089999995	1439.4878353
c9a9dcea-6100-45fc-ba76-61f8414c20cb	Immature OD	Inhibitory	Inhibitory	Immature OD	Excitatory	Inhibitory	Inhibitory	unassigned	Immature OD	Immature OD	1616.81486	1444.4599968999999
b7923603-cfd5-4ee1-bf4c-5367c08b4857	Inhibitory	Inhibitory	Inhibitory	Excitatory	Inhibitory	unassigned	Inhibitory	unassigned	Inhibitory	Inhibitory	1631.9879769999998	1550.3611849
32294284-2930-4aba-9c26-d09a342d763e	Mural	Inhibitory	Mural	Excitatory	Excitatory	unassigned	Inhibitory	unassigned	Mural	Mural	1779.30879	1281.5917501999998
13d9c264-4ce8-4610-bc8f-9e1e35d00ab7	Inhibitory	Inhibitory	Inhibitory	Excitatory	Excitatory	Inhibitory	Inhibitory	Inhibitory	Inhibitory	Astrocytes	1770.2074709999997	1246.6448274999998
66d1e0a0-645f-46a4-b3e6-4c47a9d18015	Excitatory	Excitatory	Inhibitory	Excitatory	Excitatory	Inhibitory	Excitatory	Excitatory	Excitatory	Excitatory	1771.593276	1264.2287803999998
4be356bd-f602-444b-8e18-f6eccce01079	Inhibitory	Inhibitory	Inhibitory	Excitatory	Excitatory	Excitatory	Inhibitory	unassigned	Excitatory	Excitatory	1750.8962179999999	1383.2900307999998
f0900741-a98a-487e-84c0-a9cbcc1ee6d7	Excitatory	Excitatory	Inhibitory	Excitatory	Excitatory	unassigned	Inhibitory	Excitatory	Excitatory	Excitatory	1750.8822129999999	1294.7445309999998
3b7c830b-3faf-404e-8445-df91f690b7e3	Inhibitory	Inhibitory	Inhibitory	Excitatory	Excitatory	Inhibitory	Inhibitory	unassigned	Excitatory	Inhibitory	1742.419954	1321.4047244999997
00f8742a-22d9-432d-86a2-d24a64bb2cc6	Astrocytes	Astrocytes	Inhibitory	Astrocytes	Astrocytes	Inhibitory	Mature OD	unassigned	Astrocytes	Astrocytes	1738.6715490000001	1258.9099804999996
7efbff1c-dd45-4e16-848b-bbe6e0eef9c4	Excitatory	Excitatory	Inhibitory	Excitatory	Excitatory	Inhibitory	Excitatory	unassigned	Excitatory	Excitatory	1731.1155950000002	1362.4086330999999
0e016232-ba3f-4527-942d-cfab2eb6b57a	Astrocytes	Astrocytes	Inhibitory	Astrocytes	Excitatory	Excitatory	Inhibitory	unassigned	Astrocytes	Astrocytes	1733.2263479999997	1252.7218908
e6582f3c-0a0b-48ef-a861-2041f39b867e	Astrocytes	Astrocytes	Mature OD	Astrocytes	Astrocytes	Inhibitory	Mature OD	unassigned	Astrocytes	Astrocytes	1729.3308240000001	1320.5086284999998
7e081e98-a169-4d3f-99d8-a32f13a183e7	Excitatory	Excitatory	Inhibitory	Excitatory	Excitatory	Inhibitory	Inhibitory	unassigned	Excitatory	Excitatory	1728.486938	1233.0637385
ca91a3f7-6d4c-417e-841b-cb92068a69a5	Microglia	Microglia	Microglia	Microglia	Microglia	Astrocytes	Microglia	unassigned	Microglia	Microglia	1724.52738	1299.6957893
8c575f44-8eb5-498f-b181-e17ee309bb6b	Inhibitory	Excitatory	Inhibitory	Excitatory	Excitatory	unassigned	Inhibitory	unassigned	Excitatory	Excitatory	1718.034851	1277.4509107999997
ad710722-a5cc-46b6-b1bc-d1d53aafffb1	Excitatory	Excitatory	Inhibitory	Excitatory	Excitatory	Excitatory	Inhibitory	unassigned	Excitatory	Excitatory	1716.9499109999997	1345.2093407999998
bcc0c70d-0e2e-4ab8-ab34-b3d64bd00769	Mature OD	Mature OD	Mature OD	Mature OD	Inhibitory	Astrocytes	Mature OD	unassigned	Mature OD	Mature OD	1713.7897509999998	1207.6681156
5dea3695-dd0d-4dce-b62d-21687f91b0bf	Astrocytes	Astrocytes	Inhibitory	Astrocytes	Excitatory	Inhibitory	Mature OD	unassigned	Astrocytes	Excitatory	1712.920372	1258.1949891
31514366-c996-4051-979b-25006999ba1f	Excitatory	Excitatory	Inhibitory	Excitatory	Excitatory	Inhibitory	Inhibitory	unassigned	Excitatory	Excitatory	1706.63276	1362.9131026999999
c05ad716-8754-4406-815a-ecf9fe9fa067	Astrocytes	Astrocytes	Astrocytes	Astrocytes	Astrocytes	Astrocytes	Mature OD	unassigned	Astrocytes	Astrocytes	1706.0589220000002	1244.2902178999998
91227797-11a5-4a6f-b4bf-2e278d524d1c	Excitatory	Excitatory	Inhibitory	Excitatory	Excitatory	Inhibitory	Inhibitory	unassigned	Astrocytes	Excitatory	1700.10563	1341.8375166999997
7feecf3e-f040-4804-91c5-82e97b8928a7	Immature OD	Immature OD	Immature OD	Immature OD	Excitatory	Inhibitory	Inhibitory	unassigned	Immature OD	Inhibitory	1702.085001	1286.3946494999998
505d4c4b-9836-4726-bd5e-63610dc42ed6	Excitatory	Excitatory	Inhibitory	Excitatory	Excitatory	Excitatory	Inhibitory	Excitatory	Excitatory	Excitatory	1683.906024	1245.2572876
c0937cb6-634c-4de3-aeb1-af9ac475fa80	Astrocytes	Astrocytes	Mature OD	Astrocytes	Astrocytes	Inhibitory	Mature OD	unassigned	Astrocytes	Astrocytes	1682.5335639999998	1375.9338166999996
814e7817-1b40-431c-9b05-d7c1b21e4a19	Excitatory	Excitatory	Inhibitory	Excitatory	Excitatory	Excitatory	Inhibitory	unassigned	Excitatory	Excitatory	1680.6626259999998	1315.2560789999998
367c8fd7-1755-4a0f-9c1b-5ec43f2239f0	Excitatory	Excitatory	Inhibitory	Excitatory	Excitatory	Excitatory	Inhibitory	unassigned	Excitatory	Excitatory	1678.1477909999999	1228.9095939999997
235ec573-8bb5-46df-b1da-2e7607e65b72	Astrocytes	Astrocytes	Inhibitory	Astrocytes	Astrocytes	Astrocytes	Inhibitory	unassigned	Astrocytes	Astrocytes	1678.121353	1280.7475207999998
89a90fd0-97ad-4a54-8518-1579f4c3886f	Inhibitory	Inhibitory	Inhibitory	Excitatory	Inhibitory	Inhibitory	Inhibitory	Inhibitory	Inhibitory	Inhibitory	1671.3874229999997	1246.8321121
42daf72b-49e2-4ad9-bf68-d7f8c8a32fe9	Immature OD	Immature OD	Mature OD	Immature OD	Ependymal	Excitatory	Mature OD	Mature OD	Mature OD	Immature OD	1674.2239999999997	1344.7501547999998
a948a35a-9ff3-4aba-967e-f41cf5aa77f5	Microglia	Microglia	Microglia	Microglia	Excitatory	Inhibitory	Microglia	unassigned	Microglia	Microglia	1668.7500729999997	1263.5242188999998
182ec2c3-d599-419d-a21b-f5b845982fed	Excitatory	Excitatory	Inhibitory	Excitatory	Excitatory	Excitatory	Excitatory	Excitatory	Excitatory	Excitatory	1660.656599	1384.9714805999997
8cb7837f-38f6-49dc-b7e0-6aec6ba4a341	Inhibitory	Inhibitory	Inhibitory	Excitatory	Excitatory	Inhibitory	Inhibitory	Inhibitory	Excitatory	Inhibitory	1659.7993739999997	1315.0058937
18c3bf57-2e39-4ed4-9c56-d854859abc57	Inhibitory	Inhibitory	Inhibitory	Excitatory	Excitatory	unassigned	Inhibitory	unassigned	Excitatory	Excitatory	1643.4250669999997	1219.1429623
14fe3f03-d950-49a6-a742-897e33d46205	Endothelial	Endothelial	Inhibitory	Endothelial	Mural	Astrocytes	Mural	unassigned	Mural	Endothelial	1631.8886089999996	1239.1663537999998
69fdf920-f26b-4854-82b9-927469937e9e	Microglia	Microglia	Microglia	Microglia	Inhibitory	Inhibitory	Inhibitory	unassigned	Microglia	Inhibitory	1623.9251789999998	1233.4905783999998
b3bf3261-6aed-40fa-b27f-2b64e69add13	Excitatory	Excitatory	Inhibitory	Excitatory	Excitatory	Excitatory	Inhibitory	unassigned	Excitatory	Excitatory	1626.4825700000001	1383.9219866999997
8ee28ab9-f363-4c87-8bba-fc234398a504	Excitatory	Excitatory	Inhibitory	Excitatory	Excitatory	unassigned	Inhibitory	unassigned	Excitatory	Excitatory	1614.604519	1361.2312883999998
ac1f13eb-f06a-4645-94b0-756569efeac4	Mature OD	Mature OD	Mature OD	Mature OD	Excitatory	Astrocytes	Mature OD	Mature OD	Mature OD	Mature OD	1611.1762209999997	1299.4695958999998
c0c78457-63ba-4e58-b9c5-b5f8b050ea06	Excitatory	Excitatory	Inhibitory	Excitatory	Excitatory	Inhibitory	Inhibitory	unassigned	Excitatory	Excitatory	1761.4896330000001	1272.0386796999996
647f2c66-a063-4661-998e-5a2c947f5b36	Excitatory	Excitatory	Inhibitory	Excitatory	Excitatory	Inhibitory	Inhibitory	unassigned	Excitatory	Excitatory	1758.808833	1236.7620315999998
7c311850-d244-4e01-b145-5e4a1173a4b2	Astrocytes	Astrocytes	Mature OD	Astrocytes	Astrocytes	Inhibitory	Mature OD	unassigned	Astrocytes	Astrocytes	1730.899117	1384.2782370999998
96fd039d-5657-42ec-a648-cd2f0c9886b3	Inhibitory	Excitatory	Inhibitory	Excitatory	Excitatory	Inhibitory	Inhibitory	unassigned	Excitatory	Excitatory	1711.4233599999998	1302.8915177
abf4f6e1-4915-4d57-b033-1badbad3d3f2	Mature OD	Mature OD	Mature OD	Mature OD	Mature OD	Inhibitory	Mature OD	Mature OD	Mature OD	Mature OD	1697.9415490000001	1217.7025267
8e5dc6dc-0f54-4991-b77d-76e96b477414	Excitatory	Excitatory	Inhibitory	Excitatory	Excitatory	unassigned	Inhibitory	Excitatory	Excitatory	Excitatory	1643.2994950000002	1323.5459812
f76ddcc4-3471-47fc-a58d-f979f34d87d1	Inhibitory	Inhibitory	Inhibitory	Inhibitory	Inhibitory	Excitatory	Inhibitory	Inhibitory	Inhibitory	Inhibitory	1638.1835259999998	1285.5825069999996
b0be8dea-f66a-483f-aa3b-9b0ccf14e9de	Mature OD	Mural	Mature OD	Mature OD	Ependymal	Inhibitory	Mature OD	Mature OD	Mature OD	Mural	1618.5747259999998	1245.3235799
34428a38-782c-43ce-b0b9-20c36803d47e	Endothelial	Mural	Inhibitory	Mural	Mural	Inhibitory	Mural	unassigned	Astrocytes	Mural	1612.5323079999998	1246.9981266999998
581e16e3-4633-449e-8313-a2f74593d362	Inhibitory	Inhibitory	Inhibitory	Excitatory	Excitatory	Excitatory	Inhibitory	Inhibitory	Inhibitory	Inhibitory	1610.4598349999997	1330.2599684999998
6668578b-5a65-4e61-ad8f-c06c955c9096	Excitatory	Excitatory	Excitatory	Excitatory	Excitatory	unassigned	Excitatory	unassigned	Excitatory	Excitatory	1781.091203	1326.1266186999999
38c006da-1946-47dd-9c8e-8e4c1f6c6011	Excitatory	Excitatory	Inhibitory	Excitatory	Excitatory	Excitatory	Excitatory	unassigned	Excitatory	Excitatory	1713.5116709999998	1277.0790588999998
a5ab8470-0479-4e1b-9305-580df50945a8	Excitatory	Excitatory	Inhibitory	Excitatory	Excitatory	Inhibitory	Inhibitory	Excitatory	Excitatory	Excitatory	1685.2835639999998	1270.5584915
e397ea96-d62c-4790-9de1-f63ed9e6b674	Inhibitory	Inhibitory	Inhibitory	Excitatory	Excitatory	unassigned	Inhibitory	unassigned	Astrocytes	Excitatory	1634.099854	1260.7470943999997
c46b7e6b-cc48-4994-a38e-bb215b4ec3a4	Astrocytes	Astrocytes	Immature OD	Astrocytes	Astrocytes	Immature OD	Mature OD	unassigned	Astrocytes	Astrocytes	1722.5880849999999	1355.9663137999999
9067dfeb-c477-4359-8544-c49f48539799	Inhibitory	Excitatory	Inhibitory	Inhibitory	Excitatory	Excitatory	Excitatory	unassigned	Excitatory	Excitatory	1605.8409089999996	1357.5380143999998
e9db07a9-d165-4a11-97b9-0a11aa08daad	Excitatory	Excitatory	Inhibitory	Excitatory	Excitatory	unassigned	Inhibitory	unassigned	Excitatory	Excitatory	1652.6134240000001	1358.3537006999998
3a3e196d-8334-460a-b24a-5dee8723cf9c	Microglia	Microglia	Microglia	Microglia	Microglia	Inhibitory	Microglia	unassigned	Microglia	Microglia	1782.9114409999997	1137.1136361999997
25b4d94f-4187-4cb5-aa02-98ea8fd99a26	Excitatory	Inhibitory	Inhibitory	Excitatory	Excitatory	Inhibitory	Inhibitory	Excitatory	Excitatory	Inhibitory	1777.3730719999999	1116.2309265999997
e439d6f3-3b04-471c-a754-c31eb62eb8f2	Inhibitory	Inhibitory	Inhibitory	Excitatory	Excitatory	unassigned	Inhibitory	Inhibitory	Inhibitory	Inhibitory	1774.022637	1032.6963852
afae485c-fa47-4137-bf88-2710e121a984	Astrocytes	Astrocytes	Mature OD	Astrocytes	Astrocytes	Inhibitory	Astrocytes	unassigned	Astrocytes	Astrocytes	1772.3827159999996	1178.0131511
75355d1e-fd81-436f-8539-807ccadc9cc6	Inhibitory	Inhibitory	Inhibitory	Excitatory	Excitatory	Inhibitory	Inhibitory	Inhibitory	Excitatory	Inhibitory	1770.1101669999998	1044.6125395999998
6e330776-5d4d-4795-9251-c132f5539108	Mature OD	Mature OD	Mature OD	Mature OD	Mature OD	Astrocytes	Mature OD	Mature OD	Mature OD	Mature OD	1769.9899489999998	1092.8076032999998
d5abeee8-6f30-4e06-a441-1132836484f8	Inhibitory	Inhibitory	Inhibitory	Excitatory	Excitatory	Inhibitory	Inhibitory	Inhibitory	Inhibitory	Excitatory	1769.9007259999998	1079.4930986999998
6229f2b5-1dd7-403a-955c-c62837c13b0c	Excitatory	Inhibitory	Inhibitory	Excitatory	Excitatory	Inhibitory	Inhibitory	Mature OD	Astrocytes	Excitatory	1767.4514169999998	1169.8586819999998
0762e5fc-9ba4-40f7-921c-ce61d2b2d046	Inhibitory	Inhibitory	Inhibitory	Excitatory	Inhibitory	Inhibitory	Inhibitory	unassigned	Inhibitory	Inhibitory	1758.9073839999996	1009.2489273999998
c51842b3-8652-4d10-a830-0ae8bcf2b8ff	Inhibitory	Inhibitory	Inhibitory	Excitatory	Inhibitory	Inhibitory	Inhibitory	Inhibitory	Inhibitory	Inhibitory	1757.27997	1066.8177698
49d255e1-740c-45ac-9b23-e7d57f0d7409	Inhibitory	Excitatory	Inhibitory	Excitatory	Excitatory	Astrocytes	Inhibitory	unassigned	Excitatory	Inhibitory	1754.8343619999996	1102.0331171999997
df094814-8e43-46da-ac64-51768b2f1186	Inhibitory	Inhibitory	Inhibitory	Excitatory	Excitatory	Inhibitory	Inhibitory	unassigned	Inhibitory	Inhibitory	1744.626022	1166.3055802
8bd0a4b4-351d-4fc4-8a31-f99e0db446f7	Astrocytes	Astrocytes	Mature OD	Astrocytes	Astrocytes	Astrocytes	Mature OD	unassigned	Astrocytes	Astrocytes	1745.177024	1142.7147963999998
d19dcd4b-2c7d-4aa4-a712-454f6d9c0ec2	Mature OD	Mature OD	Mature OD	Mature OD	Astrocytes	Excitatory	Mature OD	Mature OD	Mature OD	Mature OD	1733.8547409999996	1141.8253624
1ade5858-9740-4e1d-93cb-fad0f0797efd	Excitatory	Excitatory	Inhibitory	Excitatory	Excitatory	Excitatory	Inhibitory	unassigned	Excitatory	Excitatory	1725.5946209999997	1094.9133232999998
e0858c9a-ecb7-4ed0-bf94-4b6ae7bd65ac	Inhibitory	Excitatory	Mature OD	Excitatory	Excitatory	Excitatory	Excitatory	unassigned	Excitatory	Excitatory	1722.5736359999996	1166.6182814
a9bb5f31-2d36-49c5-8c7b-47e75aed9a21	Inhibitory	Inhibitory	Inhibitory	Excitatory	Inhibitory	Excitatory	Inhibitory	Inhibitory	Inhibitory	Inhibitory	1701.8667779999996	1023.9454825999999
6886a65c-6a02-4d6d-a62e-1bba2496356d	Inhibitory	Inhibitory	Inhibitory	Excitatory	Astrocytes	Inhibitory	Mature OD	Inhibitory	Astrocytes	Astrocytes	1703.3639209999997	1087.3219313
30014c12-d678-4f89-9dc1-00dddc3344ed	Inhibitory	Excitatory	Inhibitory	Excitatory	Excitatory	Inhibitory	Inhibitory	Inhibitory	Excitatory	Excitatory	1686.2863739999998	1068.1045210999998
d4358e35-dbab-4d84-8999-96ac66829812	Inhibitory	Inhibitory	Inhibitory	Inhibitory	Excitatory	unassigned	Inhibitory	Inhibitory	Excitatory	Inhibitory	1683.6105409999996	1164.7035778999998
6db88d5c-ad6e-4875-8aea-db358f893f5a	Endothelial	Mural	Mature OD	Mural	Mural	Mural	Mural	unassigned	Mature OD	Mural	1671.8627479999996	1022.2414323999998
3969b165-9f0f-44be-b2fd-a53f5157bf59	Astrocytes	Astrocytes	Immature OD	Ependymal	Astrocytes	Inhibitory	Mature OD	unassigned	Astrocytes	Astrocytes	1670.1978839999997	1141.3685481999996
2826d41a-1fe9-4b9f-900f-5c62c1dce256	Inhibitory	Inhibitory	Inhibitory	Inhibitory	Excitatory	Excitatory	Inhibitory	Inhibitory	Excitatory	Inhibitory	1667.1158849999997	1126.5385738999998
d29b5b62-f246-4b5e-8712-93fba5e4ad43	Microglia	Microglia	Microglia	Microglia	Ependymal	Excitatory	Mature OD	unassigned	Immature OD	Microglia	1663.7447359999996	1093.7946533
bc8d7663-a9de-4335-ac2f-099eb1c6eed8	Endothelial	Endothelial	Endothelial	Endothelial	Endothelial	Microglia	Endothelial	Endothelial	Endothelial	Endothelial	1649.7640849999998	1098.3289683999997
5fd89eff-a3de-4c9b-9488-f67aa6941c64	Excitatory	Excitatory	Mature OD	Excitatory	Excitatory	Astrocytes	Inhibitory	unassigned	Excitatory	Excitatory	1644.1229869999997	1186.6743506999996
25d1cb68-4b2e-4c61-82d5-2b2c71f77e98	Inhibitory	Inhibitory	Mature OD	Excitatory	Excitatory	unassigned	Inhibitory	unassigned	Inhibitory	Inhibitory	1643.775521	1024.5235063999999
860ddc21-8816-47fd-b127-5eefe0ec47cc	Mature OD	Mature OD	Mature OD	Mature OD	Ependymal	Endothelial	Mature OD	Mature OD	Mature OD	Mature OD	1640.809542	1119.5218725
4f014e74-ea5b-47e7-b1e5-9a7932974395	Mature OD	Mature OD	Mature OD	Mature OD	Mature OD	Inhibitory	Mature OD	Mature OD	Mature OD	Mature OD	1638.414096	1094.4727912999997
798730ac-48e9-44c1-a054-701ddddfb73a	Endothelial	Mural	Mature OD	Astrocytes	Mural	Astrocytes	Mural	Mature OD	Mature OD	Mural	1622.24064	1138.9657708999998
5ce7e407-0143-4268-bccc-54b35e6d14a7	Astrocytes	Astrocytes	Inhibitory	Ependymal	Astrocytes	Inhibitory	Mature OD	unassigned	Astrocytes	Astrocytes	1619.096238	1096.2745023999996
6ecfa684-315e-487b-a7be-c8a06361200a	Excitatory	Excitatory	Inhibitory	Excitatory	Excitatory	Inhibitory	Inhibitory	Inhibitory	Excitatory	Excitatory	1617.7051159999996	1079.1655032999997
abc9b0ae-c388-4cdf-b6d2-37804c0e19cc	Mature OD	Mature OD	Mature OD	Mature OD	Mural	Excitatory	Mature OD	Mature OD	Mature OD	Mature OD	1615.5894769999995	1130.6272169999997
a7d2d504-c031-4b00-9dd9-b7de9a9d1336	Inhibitory	Inhibitory	Inhibitory	Excitatory	Excitatory	Excitatory	Inhibitory	unassigned	Inhibitory	Inhibitory	1611.8274809999998	1050.0495904
c3cd0cff-03b4-4d11-bdc6-f01c48d1b35f	Microglia	Microglia	Mature OD	Microglia	Microglia	Astrocytes	Microglia	unassigned	Microglia	Microglia	1781.205473	1142.8793753999998
f34f08d2-593c-4680-ae22-32e263c6342a	Excitatory	Inhibitory	Inhibitory	Excitatory	Excitatory	Inhibitory	Inhibitory	unassigned	Excitatory	Inhibitory	1725.849757	1083.0211571999998
d81c01c3-51b2-4b0a-a166-6f09ca58ecc1	Mature OD	Mature OD	Mature OD	Mature OD	Mature OD	Excitatory	Mature OD	Mature OD	Mature OD	Mature OD	1685.9179209999998	1014.5786450999998
a90161ab-7287-4759-b25a-67b5ab88cb35	Mature OD	Mature OD	Mature OD	Mature OD	Excitatory	Inhibitory	Mature OD	Mature OD	Mature OD	Mature OD	1660.4738539999998	1150.1611644
f6e36084-767c-4fdd-b22e-dd3cd8d86baf	Mature OD	Mature OD	Mature OD	Mature OD	Astrocytes	Inhibitory	Mature OD	Mature OD	Mature OD	Mature OD	1648.5874569999996	1114.4394540999997
e59c43c1-622c-4108-9cba-f836d5d2b02d	Mature OD	Mature OD	Mature OD	Mature OD	Astrocytes	Excitatory	Mature OD	Mature OD	Mature OD	Mature OD	1619.339688	1165.5656731999998
71527904-aca3-4e3e-bca6-79bc1a37cc93	Excitatory	Excitatory	Inhibitory	Excitatory	Excitatory	Inhibitory	Inhibitory	unassigned	Excitatory	Excitatory	1609.8507949999998	1070.0078457999998
2607dcea-072f-4a57-a505-d43128723e42	Mature OD	Mature OD	Mature OD	Mature OD	Mature OD	Endothelial	Mature OD	Mature OD	Mature OD	Mature OD	1757.8052309999998	1027.6691732999998
bee6accb-8163-443e-aba1-6177a13a1064	Endothelial	Endothelial	Mature OD	Endothelial	Excitatory	Astrocytes	Endothelial	unassigned	Endothelial	Endothelial	1716.3864159999998	1049.429784
ef407339-9b86-4e0f-836c-7b0060c531aa	Immature OD	Immature OD	Immature OD	Immature OD	Astrocytes	Excitatory	Immature OD	unassigned	Immature OD	Immature OD	1710.274715	1140.6785170999997
20025b03-487d-4670-8ad3-266217eed083	Inhibitory	Inhibitory	Inhibitory	Excitatory	Inhibitory	Excitatory	Inhibitory	Inhibitory	Inhibitory	Inhibitory	1667.3188380000001	1131.8830106
5556d27e-4640-4f38-b5d2-a8d2c1a0d5ac	Astrocytes	Astrocytes	Mature OD	Astrocytes	Astrocytes	Astrocytes	Astrocytes	unassigned	Astrocytes	Astrocytes	1712.698465	1149.4735317
a19f9b23-a2cd-4f41-98fd-92dc0fad4fb3	Inhibitory	Inhibitory	Inhibitory	Excitatory	Excitatory	Excitatory	Inhibitory	Inhibitory	Excitatory	Excitatory	1778.983957	936.1752277099998
569ab71e-e3c4-4ac2-a5ae-e958c501d194	Astrocytes	Astrocytes	Inhibitory	Astrocytes	Astrocytes	Excitatory	Mature OD	unassigned	Astrocytes	Astrocytes	1777.039425	965.5910526999999
d0ec168f-fcc9-4038-b955-de9e82f1d934	Inhibitory	Excitatory	Inhibitory	Excitatory	Excitatory	Excitatory	Inhibitory	unassigned	Excitatory	Excitatory	1778.420882	852.9624857239999
f6f8bd54-d1ba-4542-ab9b-4262941c39c9	Microglia	Microglia	Microglia	Microglia	Microglia	Mature OD	Microglia	unassigned	Microglia	Microglia	1760.7627639999996	905.8703974899998
9d3b06bb-738a-4774-b65c-77675221a275	Inhibitory	Inhibitory	Inhibitory	Inhibitory	Excitatory	Inhibitory	Inhibitory	Inhibitory	Excitatory	Inhibitory	1757.7272819999998	923.4557023699998
4208664d-21a8-4f3b-9fd5-cbc8e77a1fff	Inhibitory	Inhibitory	Inhibitory	Excitatory	Inhibitory	Excitatory	Inhibitory	unassigned	Inhibitory	Inhibitory	1758.7171869999997	895.1764695199998
a6b4ba09-db6b-4818-a84a-ac95eb87fcc7	Mature OD	Mature OD	Mature OD	Mature OD	Mature OD	Excitatory	Mature OD	Mature OD	Mature OD	Mature OD	1752.894937	806.4376086099999
049d81eb-6d6e-4120-826d-315fe225e136	Inhibitory	Inhibitory	Inhibitory	Excitatory	Inhibitory	Inhibitory	Inhibitory	unassigned	Excitatory	Inhibitory	1753.5875459999997	966.8347285999998
e9321b9b-b453-499e-8ac0-470d7c257ea0	Mature OD	Mature OD	Mature OD	Mature OD	Excitatory	Inhibitory	Inhibitory	unassigned	Mature OD	Mature OD	1737.053308	888.7133535499999
7d33a267-ebb4-4cde-b792-a1c43c04d318	Inhibitory	Excitatory	Mature OD	Excitatory	Excitatory	Astrocytes	Excitatory	Excitatory	Excitatory	Excitatory	1736.942345	861.8680232999998
8d4acc9e-61e1-4f4d-9c0e-bef0cd12e625	Microglia	Microglia	Microglia	Microglia	Microglia	Mature OD	Microglia	unassigned	Microglia	Microglia	1734.99609	814.7533168999998
6d1ccec6-a361-4aa3-8223-7a685d99da05	Endothelial	Endothelial	Mature OD	Endothelial	Endothelial	Inhibitory	Endothelial	unassigned	Endothelial	Endothelial	1730.072169	815.3191095399998
9bbf4c37-6c98-4d09-a444-d38901501f0e	Astrocytes	Astrocytes	Inhibitory	Astrocytes	Astrocytes	Inhibitory	Astrocytes	Astrocytes	Astrocytes	Astrocytes	1705.987835	860.9010088699998
79a8bd8f-2d59-4476-a24b-b851eb6353af	Mural	Mural	Mural	Mural	Mural	Mural	Mural	unassigned	Mural	Mural	1706.6482740000001	883.4635635199999
20a856ad-4172-43c2-9083-c768d91cd4c7	Inhibitory	Inhibitory	Inhibitory	Excitatory	Excitatory	Astrocytes	Inhibitory	unassigned	Excitatory	Excitatory	1701.7961380000002	810.7951142999998
005f8753-46a6-4684-a849-661863a2435b	Mural	Mural	Mural	Mural	Mural	Mural	Mural	Mural	Mural	Mural	1700.5025849999997	884.8320582599998
652d26c0-d135-4e27-affa-d07f3c6fd4ed	Mural	Mural	Mural	Mural	Mural	Inhibitory	Inhibitory	unassigned	Mural	Mural	1698.8936959999996	904.2613574999998
a0bce3d6-3a03-4034-ae63-6cd42acbe585	Excitatory	Inhibitory	Inhibitory	Excitatory	Excitatory	unassigned	Inhibitory	unassigned	Excitatory	Inhibitory	1698.0677839999998	863.3101025999998
cac1111e-abec-4527-add5-098d59346a7c	Inhibitory	Inhibitory	Inhibitory	Excitatory	Excitatory	Inhibitory	Inhibitory	unassigned	Inhibitory	Inhibitory	1690.6811769999995	815.2660016199998
bff29884-c3ae-465e-833e-98a97fc69a4d	Inhibitory	Inhibitory	Inhibitory	Inhibitory	Excitatory	Excitatory	Inhibitory	unassigned	Excitatory	Inhibitory	1685.9554279999998	841.9915983069998
04239996-6412-44dc-bc49-120df0ba483c	Mature OD	Mature OD	Mature OD	Mature OD	Mature OD	Excitatory	Mature OD	Mature OD	Mature OD	Mature OD	1683.5419359999996	938.4361068499999
cebf387e-8511-41b5-a444-d4c53731ba89	Astrocytes	Astrocytes	Mature OD	Astrocytes	Astrocytes	Immature OD	Astrocytes	unassigned	Astrocytes	Astrocytes	1677.3677179999995	987.1875374999998
9a097bf2-6ab1-4f7c-9949-1837324c4980	Astrocytes	Astrocytes	Astrocytes	Astrocytes	Astrocytes	Inhibitory	Mature OD	unassigned	Astrocytes	Astrocytes	1672.9573189999996	889.8136753499998
906de63b-ee00-4e89-815c-fca4babfbd03	Inhibitory	Inhibitory	Inhibitory	Inhibitory	Excitatory	Inhibitory	Inhibitory	unassigned	Excitatory	Inhibitory	1670.745023	837.6862519299998
d9d0921e-f3ff-460e-a0ef-9a06295c4338	Inhibitory	Inhibitory	Inhibitory	Inhibitory	Excitatory	Inhibitory	Inhibitory	Inhibitory	Inhibitory	Inhibitory	1659.0033599999997	823.0737384699999
7c1967d0-8963-4861-9860-4e3dbab355ec	Excitatory	Excitatory	Inhibitory	Excitatory	Excitatory	Inhibitory	Inhibitory	unassigned	Excitatory	Excitatory	1660.7536129999999	890.4225716799998
28e2fc4f-6829-4373-ac10-c1ceff1c6a48	Mature OD	Mature OD	Mature OD	Mature OD	Excitatory	Inhibitory	Mature OD	Mature OD	Mature OD	Mature OD	1655.0888049999999	834.6472516199998
92489f96-3b60-46ae-894d-fedf4c95fda8	Astrocytes	Astrocytes	Inhibitory	Astrocytes	Astrocytes	Immature OD	Mature OD	unassigned	Astrocytes	Astrocytes	1655.8645729999998	904.1997181099998
1c7accdd-7bc1-46ce-b5f1-76bd711c581a	Inhibitory	Inhibitory	Inhibitory	Excitatory	Excitatory	Inhibitory	Inhibitory	unassigned	Excitatory	Inhibitory	1630.4219609999996	900.4602275199999
6aeab28c-d9a9-4568-88c9-355759aa28f4	Immature OD	Immature OD	Mature OD	Immature OD	Ependymal	Astrocytes	Immature OD	Immature OD	Immature OD	Immature OD	1630.3437239999998	832.1219862399998
9195ecec-6e51-420f-a067-b288b4a5691a	Immature OD	Immature OD	Immature OD	Immature OD	Astrocytes	Immature OD	Immature OD	unassigned	Immature OD	Immature OD	1626.8309789999998	883.5074870799998
a737ffc0-115c-4763-ac4d-8cbc20d77a63	Inhibitory	Inhibitory	Inhibitory	Excitatory	Excitatory	Inhibitory	Inhibitory	Inhibitory	Inhibitory	Inhibitory	1623.182582	984.2052492999998
d88d0436-b249-4b01-a5da-5fecfa409e91	Endothelial	Excitatory	Excitatory	Excitatory	Excitatory	Excitatory	Inhibitory	Excitatory	Excitatory	Excitatory	1621.726667	922.8077312299998
10c235c8-7675-47d3-a379-57bc54eebc19	Excitatory	Inhibitory	Inhibitory	Excitatory	Inhibitory	Inhibitory	Inhibitory	Inhibitory	Excitatory	Inhibitory	1618.22464	926.8459481399998
50d9c6e0-6163-44f6-b4c7-d43470ce1d5b	Astrocytes	Astrocytes	Mature OD	Astrocytes	Astrocytes	Immature OD	Mature OD	unassigned	Astrocytes	Astrocytes	1617.8919919999998	832.7445140099999
7010a9c4-b286-4c91-addf-faa754172ba3	Endothelial	Endothelial	Inhibitory	Endothelial	Endothelial	Inhibitory	Endothelial	Endothelial	Endothelial	Endothelial	1616.2864060000002	901.1853367799998
9b0a638e-83a3-4063-9ae5-923a2b2c8da9	Endothelial	Endothelial	Inhibitory	Endothelial	Endothelial	Astrocytes	Endothelial	Endothelial	Endothelial	Endothelial	1611.155835	948.2933583599998
f3aff83f-b3f2-4801-a6f2-5e14656ab81e	Inhibitory	Inhibitory	Inhibitory	Inhibitory	Excitatory	Inhibitory	Inhibitory	unassigned	Excitatory	Microglia	1604.9555799999998	809.8172707699998
72db1550-57b3-4b94-a9a8-4f8aea63ba7f	Inhibitory	Inhibitory	Inhibitory	Excitatory	Excitatory	Excitatory	Inhibitory	unassigned	Astrocytes	Inhibitory	1743.9364269999996	868.5359116299999
04289fb7-c1ef-40b4-9bdb-20d281d390ed	Inhibitory	Inhibitory	Inhibitory	Inhibitory	Excitatory	Mature OD	Inhibitory	Inhibitory	Inhibitory	Inhibitory	1731.066969	979.6438880999998
eb26a459-2d3c-4fa8-9eb3-ba0c273bb2d4	Mural	Mural	Mural	Mural	Mural	Inhibitory	Mural	Mural	Mural	Mural	1710.6312130000001	906.4938433899998
48ca331d-bd30-43f2-b12b-dfdcabd66353	Inhibitory	Inhibitory	Inhibitory	Excitatory	Excitatory	Inhibitory	Inhibitory	unassigned	Excitatory	Inhibitory	1672.1410229999997	808.2404882799998
a3e2c45d-bd23-419f-899d-9bc409c6c87d	Mature OD	Mature OD	Mature OD	Mature OD	Astrocytes	Excitatory	Mature OD	Mature OD	Mature OD	Mature OD	1653.8554450000001	986.8651144999998
a429c2f3-1545-4cdd-9012-c9d012f67d2e	Inhibitory	Inhibitory	Inhibitory	Inhibitory	Excitatory	unassigned	Inhibitory	Inhibitory	Excitatory	Inhibitory	1618.238765	864.2459580199999
9f39ce3c-5ef0-4a5d-8804-7726767f52ad	Inhibitory	Inhibitory	Inhibitory	Excitatory	Excitatory	Inhibitory	Inhibitory	unassigned	Inhibitory	Inhibitory	1618.8957359999995	971.6002241999998
c1db608f-60b4-46d8-a778-fe76c0fdeafd	Inhibitory	Inhibitory	Inhibitory	Excitatory	Excitatory	Endothelial	Inhibitory	Inhibitory	Inhibitory	Inhibitory	1653.824869	972.0749528999999
815bb485-44b7-4dff-a5b8-0c62819b0a80	Inhibitory	Inhibitory	Inhibitory	Excitatory	Excitatory	Excitatory	Inhibitory	unassigned	Excitatory	Inhibitory	1641.2077829999998	852.3729145339998
c4b64def-1893-47ef-8f7b-9764cdff8760	Inhibitory	Inhibitory	Inhibitory	Inhibitory	Excitatory	Inhibitory	Inhibitory	unassigned	Excitatory	Inhibitory	1698.049039	948.0860564199999
0f31ebb7-6568-44f9-89e6-43c101d1af1e	Endothelial	Inhibitory	Inhibitory	Inhibitory	Inhibitory	Inhibitory	Inhibitory	unassigned	Inhibitory	Inhibitory	1686.8048629999998	850.6002996779998
83061a52-8e7a-4cd7-89d6-74b5f19bfe77	Astrocytes	Astrocytes	Mature OD	Astrocytes	Astrocytes	Inhibitory	Mature OD	unassigned	Astrocytes	Astrocytes	1675.1460549999997	953.0043116999998
69e57958-7236-4f83-907c-febfc7f673f0	Inhibitory	Inhibitory	Inhibitory	Excitatory	Excitatory	unassigned	Inhibitory	Inhibitory	Excitatory	Inhibitory	1673.4262249999997	940.4200679899998
58398371-031d-4d5f-afbe-2e81d1d30f47	Inhibitory	Inhibitory	Inhibitory	Excitatory	Excitatory	Excitatory	Inhibitory	unassigned	Excitatory	Inhibitory	1668.745367	981.3076709999998
904d0155-e54f-4f5c-8900-947655bb8458	Astrocytes	Astrocytes	Inhibitory	Astrocytes	Astrocytes	Inhibitory	Astrocytes	unassigned	Astrocytes	Astrocytes	1602.1559790000001	942.3411058399998
43193772-d036-4a06-afd0-8ed7bdf4f1b3	Microglia	Microglia	Mature OD	Microglia	Excitatory	Excitatory	Inhibitory	unassigned	Inhibitory	Microglia	1789.9225700000002	713.8914480999997
900f7619-870e-49cd-b46d-90b50e1b8d61	Inhibitory	Inhibitory	Inhibitory	Inhibitory	Excitatory	Inhibitory	Inhibitory	unassigned	Inhibitory	Inhibitory	1783.5804999999996	655.9556035999999
902ef2ce-25c2-4cbc-81fd-21c00826b8bf	Inhibitory	Inhibitory	Inhibitory	Excitatory	Excitatory	Excitatory	Inhibitory	unassigned	Inhibitory	Inhibitory	1785.0367389999997	612.6403206999998
fc8b8c2a-e0e7-46ac-8c45-6fd70d576346	Inhibitory	Inhibitory	Inhibitory	Excitatory	Excitatory	Endothelial	Inhibitory	Inhibitory	Excitatory	Excitatory	1778.556854	622.4973149999996
6c12bc1b-ee0a-4c84-bd63-5e31f2a31412	Immature OD	Immature OD	Immature OD	Immature OD	Excitatory	Astrocytes	Inhibitory	unassigned	Immature OD	Immature OD	1771.680203	772.0181915199998
7af997e5-14fd-402a-9f02-92715aac76d0	Mature OD	Mature OD	Mature OD	Mature OD	Mature OD	Excitatory	Mature OD	Mature OD	Mature OD	Mature OD	1768.5529319999996	764.1959545899999
83287a35-999e-4b37-bbe7-7e86f6680410	Inhibitory	Inhibitory	Inhibitory	Excitatory	Excitatory	unassigned	Inhibitory	unassigned	Excitatory	Inhibitory	1764.302001	683.4033351999997
06e286ce-6678-4f58-82d0-9c043e410b5f	Inhibitory	Inhibitory	Inhibitory	Inhibitory	Excitatory	Excitatory	Inhibitory	unassigned	Inhibitory	Inhibitory	1763.2241759999997	652.2296644999997
fdf925f2-1f17-40e5-85f0-5acb402988a1	Inhibitory	Inhibitory	Inhibitory	Excitatory	Excitatory	Inhibitory	Inhibitory	unassigned	Excitatory	Inhibitory	1764.2973069999998	618.1070359999999
c37f31a4-bafd-4226-8d10-4cad21f3f3dc	Excitatory	Excitatory	Inhibitory	Excitatory	Excitatory	Astrocytes	Excitatory	unassigned	Excitatory	Excitatory	1757.191703	636.8872100999997
2d480445-9018-4ea6-9dd0-5016486f9cd8	Immature OD	Immature OD	Immature OD	Immature OD	Excitatory	Excitatory	Inhibitory	unassigned	Immature OD	Immature OD	1745.7138009999999	737.5386384999997
5fe51237-ea7e-4435-a206-e089b4fc12e1	Microglia	Microglia	Mature OD	Microglia	Endothelial	Excitatory	Endothelial	unassigned	Endothelial	Endothelial	1745.56012	665.5837806
528940da-22f2-4ef9-add7-8b1702ea2f4f	Inhibitory	Inhibitory	Inhibitory	Excitatory	Excitatory	Astrocytes	Inhibitory	Inhibitory	Excitatory	Inhibitory	1745.22217	674.5584578999997
4438228d-be1a-4d9a-8184-dd37315f0da0	Astrocytes	Astrocytes	Mature OD	Astrocytes	Astrocytes	Astrocytes	Mature OD	unassigned	Astrocytes	Astrocytes	1739.4506149999997	764.8188229299999
234ee93f-cced-4ef5-827d-53ebfdb3b417	Inhibitory	Inhibitory	Inhibitory	Excitatory	Excitatory	Inhibitory	Inhibitory	unassigned	Excitatory	Excitatory	1733.2364209999996	785.7175279499999
e3914894-9878-4ef8-a55a-48a66b74c396	Inhibitory	Astrocytes	Inhibitory	Inhibitory	Inhibitory	Excitatory	Inhibitory	unassigned	Inhibitory	Inhibitory	1726.9767379999998	720.7846270999999
b3f87fc0-f482-4927-9c88-ee09b903ae3a	Inhibitory	Inhibitory	Inhibitory	Inhibitory	Excitatory	unassigned	Inhibitory	unassigned	Inhibitory	Inhibitory	1725.8955919999999	691.5624505999999
7fdbbbe5-5b5f-4356-b915-7da30938061b	Astrocytes	Astrocytes	Inhibitory	Astrocytes	Excitatory	Astrocytes	Inhibitory	unassigned	Astrocytes	Inhibitory	1721.5027559999999	617.8567641999998
28282a1a-1eda-46f0-b22b-616e11b0e671	Inhibitory	Inhibitory	Inhibitory	Excitatory	Excitatory	Excitatory	Inhibitory	unassigned	Excitatory	Inhibitory	1718.7288399999998	708.6010647999997
5347ffd3-815f-47cb-aff2-f7277fda469d	Endothelial	Endothelial	Inhibitory	Endothelial	Endothelial	Inhibitory	Endothelial	Endothelial	Endothelial	Endothelial	1718.07487	651.2643785
bbe34d13-3087-4053-ad3c-b7a1a0586bdb	Excitatory	Inhibitory	Inhibitory	Excitatory	Excitatory	unassigned	Inhibitory	unassigned	Excitatory	Inhibitory	1716.1012159999996	639.5281921999999
a59b5a8f-080f-4fe4-bbc9-6574691df226	Inhibitory	Inhibitory	Inhibitory	Inhibitory	Excitatory	Inhibitory	Inhibitory	unassigned	Excitatory	Inhibitory	1702.1580659999995	666.2726390999997
9b25f278-e4ba-4d96-a07e-ce8d6bb14fff	Endothelial	Mural	Inhibitory	Mural	Mural	Astrocytes	Mural	unassigned	Mural	Mural	1701.103783	731.2968572
dd6b596f-8352-4dd3-b0c6-0cab32ee1d4c	Inhibitory	Inhibitory	Inhibitory	Inhibitory	Excitatory	unassigned	Inhibitory	Inhibitory	Excitatory	Inhibitory	1693.8525029999996	619.7867886999998
6969b8ef-860f-4c1f-a8cc-30375d358588	Inhibitory	Inhibitory	Inhibitory	Inhibitory	Excitatory	Inhibitory	Inhibitory	Inhibitory	Excitatory	Inhibitory	1689.5879059999997	768.7731327899999
d426b2b2-2f46-48b5-8810-9f5993e0da44	Inhibitory	Inhibitory	Inhibitory	Excitatory	Excitatory	Inhibitory	Inhibitory	unassigned	Excitatory	Excitatory	1685.2581489999998	662.8202112999998
fe32993a-6472-4d3e-95b6-ceb2b1c44990	Inhibitory	Inhibitory	Inhibitory	Excitatory	Excitatory	Excitatory	Inhibitory	Inhibitory	Excitatory	Inhibitory	1676.9180979999996	641.8101392999997
47653b72-b23c-4e87-857d-f61bbe681c89	Inhibitory	Inhibitory	Inhibitory	Excitatory	Excitatory	Astrocytes	Inhibitory	Inhibitory	Inhibitory	Inhibitory	1673.8774720000001	680.1579359999996
0ded82e4-dbec-4b45-ab6f-867df06b6064	Inhibitory	Inhibitory	Inhibitory	Excitatory	Excitatory	Inhibitory	Inhibitory	Inhibitory	Excitatory	Inhibitory	1671.9594939999997	691.0956324999997
1acf8721-6254-44e4-ac5c-0ef000b23b3f	Inhibitory	Inhibitory	Inhibitory	Excitatory	Inhibitory	unassigned	Inhibitory	unassigned	Inhibitory	Inhibitory	1662.4462169999997	718.0589674999997
4e0aaeb9-eec1-4dfa-ac42-3d075dfd263b	Inhibitory	Inhibitory	Inhibitory	Excitatory	Excitatory	Excitatory	Inhibitory	unassigned	Excitatory	Inhibitory	1652.3041669999998	754.4897306199996
aca7ac8a-4a81-459c-bd8b-f5e6678ee326	Inhibitory	Inhibitory	Inhibitory	Excitatory	Excitatory	Excitatory	Inhibitory	unassigned	Excitatory	Excitatory	1645.801105	675.7699006999997
d918236d-5a79-4742-903d-250ea1000738	Immature OD	Immature OD	Immature OD	Immature OD	Excitatory	Mature OD	Immature OD	unassigned	Immature OD	Immature OD	1636.9384109999996	771.8595501299998
55ef719b-46d2-4005-92b9-f689e50be86e	Excitatory	Excitatory	Excitatory	Excitatory	Excitatory	Inhibitory	Inhibitory	Excitatory	Excitatory	Excitatory	1641.33241	611.0278151999996
7aa1f3d1-7109-455f-95b6-f7fe8bc068a0	Inhibitory	Inhibitory	Inhibitory	Excitatory	Excitatory	unassigned	Inhibitory	Inhibitory	Inhibitory	Inhibitory	1637.34154	638.8747586999998
45f12f10-f647-46f6-bf76-d82159a1d3fa	Inhibitory	Inhibitory	Inhibitory	Excitatory	Excitatory	Inhibitory	Inhibitory	unassigned	Excitatory	Inhibitory	1631.0244239999997	732.3854795999996
8d6ac320-abbc-49ad-b7a6-672c6ce70c8a	Astrocytes	Astrocytes	Mature OD	Astrocytes	Astrocytes	Inhibitory	Astrocytes	unassigned	Astrocytes	Astrocytes	1626.7398999999996	725.6454930999998
5da851af-1db7-449f-8371-89d9716da0d2	Inhibitory	Inhibitory	Inhibitory	Excitatory	Excitatory	Excitatory	Inhibitory	unassigned	Excitatory	Excitatory	1626.1318659999997	612.8545267
a33ec686-6326-4996-9bb7-c7470999df60	Inhibitory	Inhibitory	Inhibitory	Excitatory	Excitatory	Excitatory	Inhibitory	Inhibitory	Inhibitory	Inhibitory	1623.3625539999998	643.1947393999999
f288b129-9136-4bf8-a8f1-4adbe91df426	Excitatory	Excitatory	Excitatory	Excitatory	Excitatory	unassigned	Inhibitory	Excitatory	Excitatory	Excitatory	1612.1524929999996	615.2015398999997
406bc6be-0acc-4324-be82-489fdfc84eb8	Inhibitory	Inhibitory	Inhibitory	Excitatory	Excitatory	Excitatory	Inhibitory	unassigned	Excitatory	Excitatory	1606.5453699999998	633.8565282
e4adcc16-dfcc-45c0-be7b-63a5dde98f00	Inhibitory	Inhibitory	Inhibitory	Excitatory	Inhibitory	Astrocytes	Inhibitory	unassigned	Inhibitory	Inhibitory	1606.301105	719.8588175999998
65630be3-b30a-4e76-a334-d8dc0dd2cd31	Inhibitory	Inhibitory	Inhibitory	Inhibitory	Excitatory	Inhibitory	Inhibitory	unassigned	Excitatory	Inhibitory	1701.677549	696.1819593
74c84eac-2d0d-46a9-a3e7-64c8ba7043da	Immature OD	Inhibitory	Inhibitory	Inhibitory	Excitatory	unassigned	Inhibitory	unassigned	Immature OD	Inhibitory	1690.7629319999996	754.1330350099997
7de54cd1-762c-45e1-8e76-966615bb8247	Inhibitory	Inhibitory	Inhibitory	Excitatory	Excitatory	Inhibitory	Inhibitory	Excitatory	Excitatory	Inhibitory	1663.0207649999998	615.3293251999999
bf1b78f7-b74a-42e1-a0d9-a02dc4efe677	Inhibitory	Inhibitory	Inhibitory	Excitatory	Excitatory	Excitatory	Inhibitory	unassigned	Excitatory	Excitatory	1659.0441769999998	773.1349562499998
a5d126cc-36a4-4c99-b78e-059a649a40e6	Inhibitory	Inhibitory	Inhibitory	Excitatory	Excitatory	Inhibitory	Inhibitory	Inhibitory	Inhibitory	Inhibitory	1650.0751339999997	643.5248572999999
a2728bb3-d4ce-4db9-bb43-7d3dc9508f82	Inhibitory	Inhibitory	Inhibitory	Excitatory	Inhibitory	Inhibitory	Inhibitory	Inhibitory	Inhibitory	Inhibitory	1732.4558979999997	757.6411366799998
a13055ec-8579-47f9-b969-a25ae1df32f4	Endothelial	Endothelial	Inhibitory	Endothelial	Endothelial	Excitatory	Endothelial	unassigned	Endothelial	Endothelial	1662.2007799999997	751.7326803299998
fe18097c-28c0-40cd-9654-f16757946a8b	Excitatory	Excitatory	Mature OD	Excitatory	Excitatory	unassigned	Inhibitory	unassigned	Excitatory	Excitatory	1614.4815239999998	776.7878043299999
a027c171-e8fa-4b00-893c-f2dbe35770f8	Endothelial	Endothelial	Mature OD	Astrocytes	Endothelial	Excitatory	Endothelial	unassigned	Endothelial	Endothelial	1611.047485	669.8889451
39a476a3-3ab7-472a-b375-44a1e9f112c5	Endothelial	Endothelial	Mature OD	Endothelial	Endothelial	Endothelial	Endothelial	unassigned	Endothelial	Endothelial	1607.3516880000002	676.5091829999997
0800e675-dd04-4764-9006-8309826ec8fd	Endothelial	Mural	Mature OD	Mural	Inhibitory	Inhibitory	Mural	unassigned	Immature OD	Inhibitory	1609.615374	692.0241423999996
2729f5b1-ede6-488a-a355-e30b9c493c78	Immature OD	Immature OD	Immature OD	Immature OD	Immature OD	Immature OD	Immature OD	unassigned	Immature OD	Immature OD	1603.5227769999997	746.5114288999998
0dd96188-47bb-4070-badd-5705bdd61303	Immature OD	Immature OD	Inhibitory	Excitatory	Excitatory	Excitatory	Inhibitory	unassigned	Immature OD	Inhibitory	1604.147754	739.1694886
66bf2675-aab3-4425-bb28-49fa7948fc03	Inhibitory	Inhibitory	Inhibitory	Inhibitory	Excitatory	unassigned	Inhibitory	unassigned	Inhibitory	Inhibitory	1752.5890519999998	611.8934041999996
7f824950-250a-4921-a1a0-655139b88118	Microglia	Microglia	Microglia	Microglia	Microglia	Inhibitory	Microglia	unassigned	Microglia	Microglia	1754.879606	712.3952133999996
8106d93e-50a7-49a4-905e-0a9a1208a7e5	Mature OD	Mature OD	Mature OD	Mature OD	Mature OD	Immature OD	Mature OD	Mature OD	Mature OD	Mature OD	1742.3723089999999	746.5992948999997
0d241d01-7f12-4c30-85a3-f8f8b3e6c18e	Inhibitory	Inhibitory	Inhibitory	Inhibitory	Inhibitory	Inhibitory	Inhibitory	unassigned	Inhibitory	Inhibitory	1712.3249229999997	678.7800706999997
85a96d17-67b0-4d30-bcf7-03431894f9ab	Inhibitory	Inhibitory	Mature OD	Excitatory	Excitatory	Inhibitory	Inhibitory	unassigned	Excitatory	Inhibitory	1647.1932299999999	666.9288377999997
e4deeb25-09a7-43ff-bc4e-30ca309438c7	Endothelial	Endothelial	Inhibitory	Endothelial	Endothelial	Endothelial	Endothelial	unassigned	Endothelial	Endothelial	1791.6961659999997	579.4664752999997
b84e8681-e1bb-401f-ad80-d557e2342d03	Inhibitory	Inhibitory	Inhibitory	Excitatory	Excitatory	Excitatory	Inhibitory	unassigned	Excitatory	Excitatory	1783.135167	455.91324029999987
a975a94a-a2ef-4529-88c0-4e6d205ce78a	Endothelial	Endothelial	Endothelial	Endothelial	Endothelial	Astrocytes	Endothelial	Endothelial	Endothelial	Endothelial	1780.3313229999999	547.7406145
4dcaac56-dda9-4d71-a7dd-9f34992fa84a	Inhibitory	Inhibitory	Inhibitory	Inhibitory	Excitatory	Inhibitory	Inhibitory	unassigned	Inhibitory	Inhibitory	1776.75142	560.5339581999997
be550b38-f90f-419d-97b1-307203523a13	Inhibitory	Inhibitory	Inhibitory	Excitatory	Excitatory	unassigned	Inhibitory	unassigned	Excitatory	Inhibitory	1778.5085009999998	529.6281295999997
7bbe4bb9-5922-46b5-8284-24c478fc9fdb	Astrocytes	Astrocytes	Mature OD	Astrocytes	Astrocytes	Inhibitory	Astrocytes	unassigned	Astrocytes	Astrocytes	1776.888222	540.8320208
fa281601-20ff-42ed-b8b9-7a81f16f939e	Inhibitory	Inhibitory	Inhibitory	Inhibitory	Excitatory	Mature OD	Inhibitory	unassigned	Inhibitory	Inhibitory	1777.0043339999997	491.54003109999985
abeafb8b-4f9a-490e-a0bc-75100ccffb29	Immature OD	Immature OD	Inhibitory	Immature OD	Excitatory	unassigned	Inhibitory	unassigned	Immature OD	Immature OD	1766.473535	464.6715892999996
b5f65df9-5fca-4b4f-97e3-25f881fd323b	Inhibitory	Inhibitory	Inhibitory	Excitatory	Excitatory	Excitatory	Inhibitory	unassigned	Excitatory	Inhibitory	1754.9748450000002	562.2264091999996
7ffdf92f-455c-4795-9942-74c6baf021c6	Inhibitory	Inhibitory	Inhibitory	Inhibitory	Excitatory	unassigned	Inhibitory	unassigned	Inhibitory	Inhibitory	1754.8278249999998	420.66247799999974
b53477cd-2de0-4eb1-a9ba-9b16bba01f02	Excitatory	Inhibitory	Inhibitory	Inhibitory	Excitatory	Inhibitory	Inhibitory	Inhibitory	Excitatory	Inhibitory	1753.7478929999997	585.5446139999999
e3ee994b-5bab-4a9f-bb01-df06fa7e56aa	Inhibitory	Inhibitory	Mature OD	Inhibitory	Inhibitory	Inhibitory	Inhibitory	Inhibitory	Inhibitory	Inhibitory	1740.222335	408.89217949999966
41655adc-2e5a-4f5e-89af-34987b54b1f3	Mature OD	Mature OD	Mature OD	Mature OD	Excitatory	Excitatory	Mature OD	Mature OD	Mature OD	Mature OD	1734.880174	583.5621596999999
f8d814a6-0a35-4b7c-903d-4e7fb0fe9dde	Inhibitory	Inhibitory	Inhibitory	Inhibitory	Excitatory	Inhibitory	Inhibitory	unassigned	Inhibitory	Inhibitory	1732.161485	457.80051860000003
f7b8aa16-7359-4e8c-a4e9-5218ae12197c	Endothelial	Endothelial	Inhibitory	Endothelial	Endothelial	Inhibitory	Endothelial	Endothelial	Endothelial	Endothelial	1719.8115909999997	575.0235045999998
7e7d4148-8936-4172-b36b-d72ff767fc14	Endothelial	Endothelial	Mature OD	Endothelial	Endothelial	Astrocytes	Endothelial	Endothelial	Endothelial	Endothelial	1719.759748	449.86603339999965
004cc294-b700-49fe-b81b-bc1c9d3d01bc	Excitatory	Excitatory	Excitatory	Excitatory	Excitatory	Excitatory	Inhibitory	unassigned	Excitatory	Excitatory	1714.8901519999995	493.25102149999975
145be259-e8f5-4574-99cb-51b9459dbab2	Inhibitory	Inhibitory	Inhibitory	Inhibitory	Inhibitory	unassigned	Inhibitory	Inhibitory	Inhibitory	Inhibitory	1712.2471499999997	441.27638839999963
f16671ac-db77-40e8-8f18-3a3a571de532	Excitatory	Inhibitory	Inhibitory	Excitatory	Excitatory	unassigned	Inhibitory	unassigned	Excitatory	Inhibitory	1698.3575159999996	569.2491186999996
955d386f-a91e-4902-a2f0-ea1c3662023f	Inhibitory	Inhibitory	Inhibitory	Inhibitory	Excitatory	Inhibitory	Inhibitory	unassigned	Excitatory	Inhibitory	1697.0786319999997	403.2357139999999
8c72a2db-0638-402d-9c2b-e5c5487f3f6e	Excitatory	Inhibitory	Inhibitory	Excitatory	Excitatory	unassigned	Inhibitory	unassigned	Excitatory	Excitatory	1683.860154	464.15668989999995
aa1b19b4-c9b3-4853-ba31-7fe0efdd3e13	Astrocytes	Astrocytes	Inhibitory	Astrocytes	Astrocytes	Inhibitory	Mature OD	unassigned	Astrocytes	Astrocytes	1681.8092219999999	439.1708913999996
3c17d249-6506-4308-a443-0e4cada4f67a	Inhibitory	Inhibitory	Inhibitory	Inhibitory	Excitatory	Excitatory	Inhibitory	Inhibitory	Astrocytes	Excitatory	1669.2442939999996	520.6683681
faea7dce-1979-4323-b073-488aa030d070	Inhibitory	Inhibitory	Inhibitory	Excitatory	Excitatory	Astrocytes	Inhibitory	unassigned	Inhibitory	Inhibitory	1657.0582989999998	581.5071746999997
9e2cee83-5694-47f8-a777-6eface7fe758	Astrocytes	Astrocytes	Mature OD	Immature OD	Ependymal	Mature OD	Mature OD	unassigned	Astrocytes	Astrocytes	1645.0640479999997	452.7124673999997
1f70d94d-a7a7-413d-8bb6-f18af6e735b2	Inhibitory	Inhibitory	Mature OD	Inhibitory	Excitatory	Inhibitory	Inhibitory	Inhibitory	Inhibitory	Inhibitory	1634.0688589999995	538.1902738999997
35a309eb-b581-45d1-8ad0-19c32d6b6488	Excitatory	Inhibitory	Mature OD	Excitatory	Excitatory	Excitatory	Inhibitory	unassigned	Excitatory	Inhibitory	1632.7968999999998	481.23456699999997
955e6451-8805-4a6c-9f51-99ffd30177fb	Astrocytes	Astrocytes	Mature OD	Astrocytes	Astrocytes	Astrocytes	Mature OD	unassigned	Astrocytes	Astrocytes	1620.1993609999995	457.4645572999998
7790f8a7-f6ad-49e4-82ff-d07e9db9a585	Inhibitory	Inhibitory	Inhibitory	Excitatory	Excitatory	unassigned	Inhibitory	unassigned	Excitatory	Inhibitory	1618.9180470000001	558.0781352999998
be0742a3-f1af-4d29-aeb1-41d86ce49377	Inhibitory	Inhibitory	Inhibitory	Inhibitory	Inhibitory	Inhibitory	Inhibitory	unassigned	Inhibitory	Inhibitory	1615.9265359999995	442.4793861999997
34fd7be8-b772-4b0a-b2db-4dfb90f2dc9d	Endothelial	Endothelial	Endothelial	Endothelial	Endothelial	Astrocytes	Endothelial	Endothelial	Endothelial	Endothelial	1614.8270079999998	570.8355837999998
4954e6c9-f7c0-4f90-a665-007e8861a574	Endothelial	Endothelial	Inhibitory	Endothelial	Endothelial	Inhibitory	Endothelial	Endothelial	Endothelial	Endothelial	1602.0298999999995	539.9954257999998
5e20cf0e-0671-46dc-a957-888797138291	Excitatory	Inhibitory	Inhibitory	Excitatory	Excitatory	Excitatory	Inhibitory	unassigned	Inhibitory	Inhibitory	1601.667535	481.38954319999993
e467e617-d37a-41ef-a869-e9cc7c1a30db	Inhibitory	Inhibitory	Inhibitory	Excitatory	Excitatory	unassigned	Inhibitory	Inhibitory	Inhibitory	Inhibitory	1764.530816	505.53667789999963
8fe557ae-d25e-47d6-9eee-70a2143ddbf7	Endothelial	Endothelial	Mature OD	Endothelial	Endothelial	Inhibitory	Endothelial	Endothelial	Endothelial	Endothelial	1719.923181	422.5538674999998
d80a32fb-762d-4512-8db9-ae6423b64c9c	Astrocytes	Astrocytes	Inhibitory	Ependymal	Astrocytes	Mural	Astrocytes	unassigned	Astrocytes	Astrocytes	1715.173581	550.8431169
267de7f6-30cb-4b18-8d66-efec1705b912	Endothelial	Endothelial	Mature OD	Endothelial	Endothelial	Inhibitory	Endothelial	Endothelial	Endothelial	Endothelial	1699.5102499999998	512.5149272999997
354dc2bd-90ad-4a94-864c-bfc1cb1186e4	Inhibitory	Inhibitory	Inhibitory	Inhibitory	Inhibitory	Inhibitory	Inhibitory	unassigned	Inhibitory	Inhibitory	1687.9351769999998	403.5252529999998
0bbaadee-2be2-4fc2-9083-a0b3012ca0e3	Endothelial	Endothelial	Inhibitory	Endothelial	Endothelial	Astrocytes	Endothelial	Endothelial	Endothelial	Endothelial	1655.3788369999997	485.8618564999997
c3a688f3-48dd-4472-9229-57ea4817ab10	Excitatory	Inhibitory	Inhibitory	Excitatory	Excitatory	Excitatory	Inhibitory	unassigned	Excitatory	Inhibitory	1655.6796679999998	442.79961249999997
9ee4af6e-5a32-49e5-8557-1a6c1e6252bd	Inhibitory	Inhibitory	Inhibitory	Excitatory	Excitatory	Inhibitory	Inhibitory	unassigned	Inhibitory	Inhibitory	1647.3889429999995	464.6954705999997
ae61b7c1-b902-4181-918f-e2f89fa5b465	Endothelial	Endothelial	Inhibitory	Endothelial	Endothelial	Inhibitory	Endothelial	Endothelial	Endothelial	Endothelial	1630.0929299999998	454.8658608999999
052b3623-2f97-4bb7-bbde-9d88dbd0aa25	Inhibitory	Inhibitory	Inhibitory	Excitatory	Excitatory	Inhibitory	Inhibitory	unassigned	Excitatory	Inhibitory	1750.266783	548.9990122999998
3311a3e5-00df-4843-931a-d0d8f82e24a5	Inhibitory	Inhibitory	Excitatory	Endothelial	Excitatory	Astrocytes	Inhibitory	unassigned	Endothelial	Inhibitory	1746.533554	544.0072498999998
a4c7fad4-ad51-471e-af72-a9bc6a449493	Inhibitory	Inhibitory	Inhibitory	Inhibitory	Excitatory	Inhibitory	Inhibitory	unassigned	Inhibitory	Inhibitory	1736.4699249999999	514.6415679999996
ba193059-905b-472e-9c6f-c08b0fe14baa	Inhibitory	Inhibitory	Inhibitory	Inhibitory	Inhibitory	Inhibitory	Inhibitory	Inhibitory	Inhibitory	Inhibitory	1721.8789389999997	548.9855610999998
96cc40a2-a285-470f-9bc1-93b0f1b5c04a	Inhibitory	Inhibitory	Inhibitory	Inhibitory	Excitatory	Excitatory	Inhibitory	Inhibitory	Inhibitory	Inhibitory	1687.519801	553.2622739999997
0afca1fc-66a9-42c2-9d47-56381c67de72	Inhibitory	Inhibitory	Inhibitory	Inhibitory	Inhibitory	Excitatory	Inhibitory	Excitatory	Excitatory	Inhibitory	1683.789773	549.0458291
3af0fa68-f6ee-4c4b-b2ea-304577443d59	Inhibitory	Inhibitory	Inhibitory	Excitatory	Excitatory	Astrocytes	Inhibitory	unassigned	Excitatory	Inhibitory	1671.1869080000001	472.7279088999999
30366598-afee-4111-8698-13c61e2f798a	Astrocytes	Astrocytes	Inhibitory	Astrocytes	Astrocytes	Inhibitory	Astrocytes	unassigned	Astrocytes	Astrocytes	1658.0864889999998	556.8738269999999
52b53166-fcd2-4942-bfad-97d1b323ba02	Inhibitory	Inhibitory	Inhibitory	Inhibitory	Excitatory	Excitatory	Inhibitory	Excitatory	Excitatory	Inhibitory	1630.869522	487.757842
534392c6-bef9-4a19-bf42-10a530f4f5e3	Immature OD	Immature OD	Immature OD	Immature OD	Astrocytes	Excitatory	Immature OD	unassigned	Immature OD	Immature OD	1613.381391	508.72209319999956
46656e8e-b021-4c6e-8fc1-b2c874371f34	Inhibitory	Inhibitory	Inhibitory	Excitatory	Excitatory	Excitatory	Inhibitory	unassigned	Excitatory	Inhibitory	1732.7573999999995	536.4894431999996
ec8c1a84-4565-49f6-b454-5d6c968bea03	Inhibitory	Inhibitory	Mature OD	Excitatory	Excitatory	Excitatory	Inhibitory	unassigned	Excitatory	Inhibitory	1609.5439310000002	482.87194339999996
85626465-e042-48cf-b51b-ed6b8d2cadbd	Endothelial	Endothelial	Inhibitory	Endothelial	Endothelial	Astrocytes	Endothelial	Endothelial	Endothelial	Endothelial	1783.2255649999997	215.5219850999997
c4710348-ccd5-466c-afe8-20df45d376ef	Inhibitory	Inhibitory	Inhibitory	Excitatory	Excitatory	Inhibitory	Inhibitory	Inhibitory	Excitatory	Excitatory	1783.3975389999996	359.56808369999953
1119645c-2480-48a2-804f-2a28f0d36194	Inhibitory	Inhibitory	Inhibitory	Inhibitory	Excitatory	Inhibitory	Inhibitory	Inhibitory	Inhibitory	Inhibitory	1784.8259599999997	256.96784609999986
aa5dbb66-6799-4102-80fd-ffdccf11f64a	Immature OD	Immature OD	Immature OD	Immature OD	Excitatory	Excitatory	Inhibitory	unassigned	Immature OD	Immature OD	1780.326356	227.98216409999986
87a2db19-63c0-48e0-8f14-b8b303ede416	Inhibitory	Inhibitory	Inhibitory	Inhibitory	Excitatory	Excitatory	Inhibitory	unassigned	Inhibitory	Inhibitory	1769.2038269999998	371.45034129999976
fd1930c7-9e78-4201-9378-d2998388ac77	Inhibitory	Inhibitory	Inhibitory	Excitatory	Excitatory	unassigned	Inhibitory	unassigned	Excitatory	Inhibitory	1760.389025	360.87274879999995
40c8242c-b54f-48a2-8da7-293813fff7ef	Inhibitory	Inhibitory	Inhibitory	Inhibitory	Excitatory	Excitatory	Inhibitory	unassigned	Inhibitory	Inhibitory	1761.4804559999998	229.23517669999956
d9ed3d94-eb8c-46eb-9c40-e49eb79f35e6	Immature OD	Immature OD	Immature OD	Immature OD	Immature OD	Excitatory	Immature OD	Immature OD	Immature OD	Immature OD	1757.494929	269.4802230999999
5ecc101e-87d7-437b-8e5d-29b937cba066	Excitatory	Inhibitory	Inhibitory	Excitatory	Excitatory	Excitatory	Inhibitory	unassigned	Excitatory	Inhibitory	1759.2014629999999	218.18521899999996
37771411-52ec-4b1d-855c-447ef5affd7c	Inhibitory	Inhibitory	Inhibitory	Inhibitory	Excitatory	Inhibitory	Inhibitory	Inhibitory	Inhibitory	Inhibitory	1755.5793279999998	338.7379853999996
81a391fa-6f9b-4d1e-a3fe-50dd36b484d6	Inhibitory	Inhibitory	Inhibitory	Inhibitory	Excitatory	unassigned	Inhibitory	unassigned	Inhibitory	Inhibitory	1751.4508729999998	277.18437959999983
3e9994ef-8a85-42e4-8688-6e6e6f3d93e9	Inhibitory	Inhibitory	Inhibitory	Inhibitory	Inhibitory	Inhibitory	Inhibitory	unassigned	Inhibitory	Inhibitory	1749.529676	285.9729205999997
983a8f4d-2d99-4c68-a187-34a35db243ed	Inhibitory	Inhibitory	Inhibitory	Excitatory	Excitatory	Inhibitory	Inhibitory	Inhibitory	Excitatory	Inhibitory	1741.0557880000001	231.0231587999997
bd98eb1f-e3f2-4a9e-8c0e-636ecbafb5ee	Immature OD	Immature OD	Inhibitory	Immature OD	Excitatory	Inhibitory	Inhibitory	unassigned	Immature OD	Inhibitory	1734.6059459999997	326.7165998999999
2a743c3e-3564-450a-b7c4-298e18be6d04	Inhibitory	Inhibitory	Inhibitory	Inhibitory	Inhibitory	unassigned	Inhibitory	unassigned	Inhibitory	Inhibitory	1726.6943219999998	305.12440339999966
60b2642d-aafb-4d56-b57a-ec086498c70a	Inhibitory	Inhibitory	Inhibitory	Excitatory	Excitatory	Inhibitory	Inhibitory	unassigned	Excitatory	Inhibitory	1725.4802089999998	277.9653429
d15bc1bb-d8c1-42b5-a91e-c66149977518	Astrocytes	Astrocytes	Inhibitory	Astrocytes	Excitatory	Excitatory	Inhibitory	unassigned	Astrocytes	Excitatory	1720.3821869999997	366.7566502999998
19c32d37-bfa5-4127-ae32-e4ec0e4df3f3	Immature OD	Immature OD	Immature OD	Immature OD	Excitatory	Inhibitory	Inhibitory	unassigned	Immature OD	Immature OD	1714.1917599999997	250.19770909999988
f46850ea-ded3-4af7-a2e9-7ae89bd1dc33	Astrocytes	Astrocytes	Mature OD	Astrocytes	Astrocytes	Inhibitory	Mature OD	unassigned	Astrocytes	Astrocytes	1714.7307189999997	217.00297779999983
4daf29e0-9216-47e6-9f2a-2023350aa683	Inhibitory	Inhibitory	Inhibitory	Inhibitory	Excitatory	Inhibitory	Inhibitory	unassigned	Inhibitory	Inhibitory	1707.863319	380.3573882999999
fbeed305-7094-4bce-b99a-8a50679e53d2	Astrocytes	Astrocytes	Mature OD	Astrocytes	Astrocytes	Inhibitory	Mature OD	unassigned	Astrocytes	Astrocytes	1701.57737	221.26609589999953
68361478-edc1-4014-a5a6-cfa19c94e450	Endothelial	Endothelial	Endothelial	Endothelial	Endothelial	Inhibitory	Endothelial	Endothelial	Endothelial	Endothelial	1697.2179939999996	241.03983100000005
e02ff3af-dc5f-4134-b0bc-3d3a07448926	Inhibitory	Inhibitory	Inhibitory	Inhibitory	Excitatory	Excitatory	Inhibitory	unassigned	Excitatory	Inhibitory	1693.6421369999998	316.1923962999999
bc33024c-307b-4cad-829f-5390de82752a	Inhibitory	Inhibitory	Inhibitory	Inhibitory	Excitatory	Inhibitory	Inhibitory	unassigned	Excitatory	Inhibitory	1686.208662	347.7384112999998
a3d8a974-b840-4e42-8abc-3bb3a62994ef	Inhibitory	Inhibitory	Inhibitory	Inhibitory	Excitatory	Inhibitory	Inhibitory	unassigned	Inhibitory	Inhibitory	1680.383092	224.81455219999998
9aefb5aa-a2ae-446e-ad39-6767af9c72eb	Astrocytes	Astrocytes	Mature OD	Astrocytes	Astrocytes	Inhibitory	Mature OD	unassigned	Astrocytes	Astrocytes	1655.531488	242.76502469999969
669c10ed-ea70-4cde-9bbf-ac5a8a2167b4	Inhibitory	Inhibitory	Inhibitory	Inhibitory	Excitatory	Inhibitory	Inhibitory	unassigned	Inhibitory	Inhibitory	1651.695901	354.11606299999994
de308204-6384-489f-b72c-25d25495ccb8	Inhibitory	Inhibitory	Inhibitory	Inhibitory	Excitatory	Excitatory	Inhibitory	Inhibitory	Excitatory	Excitatory	1645.9540519999996	282.03672789999973
ff3138cb-e53f-40fb-946a-a0b59d1f74e5	Endothelial	Endothelial	Mature OD	Excitatory	Excitatory	Excitatory	Inhibitory	unassigned	Endothelial	Endothelial	1645.9977	299.82400989999996
a3f123fd-a545-4d34-b223-88fe56f85608	Inhibitory	Inhibitory	Inhibitory	Inhibitory	Excitatory	Excitatory	Inhibitory	Inhibitory	Inhibitory	Inhibitory	1642.3585349999998	232.3332593
9d37534f-540c-4885-bb0e-0e996219c673	Inhibitory	Inhibitory	Inhibitory	Excitatory	Excitatory	Inhibitory	Inhibitory	unassigned	Excitatory	Inhibitory	1635.7542769999995	359.9179329999997
f090e9b5-35de-4042-9ed7-6ce72cd3ef5e	Astrocytes	Astrocytes	Inhibitory	Astrocytes	Astrocytes	Inhibitory	Mature OD	unassigned	Astrocytes	Astrocytes	1626.9410309999998	316.44884399999955
c37aebf0-0016-4068-bd4d-00295d890737	Inhibitory	Inhibitory	Inhibitory	Inhibitory	Excitatory	Inhibitory	Inhibitory	Excitatory	Excitatory	Excitatory	1616.729765	278.7539923999998
b5f919bb-29c0-4f86-aa81-db5194bcce9a	Inhibitory	Inhibitory	Inhibitory	Excitatory	Excitatory	Excitatory	Inhibitory	Inhibitory	Excitatory	Inhibitory	1614.799363	301.53035679999994
4b563c3d-40c0-4b0a-998e-a907425c3f5f	Astrocytes	Astrocytes	Mature OD	Astrocytes	Astrocytes	Inhibitory	Mature OD	unassigned	Astrocytes	Astrocytes	1617.156141	310.8219064
b4436cab-0144-49ca-b9b1-f3058c01a9d1	Inhibitory	Inhibitory	Inhibitory	Excitatory	Excitatory	Astrocytes	Inhibitory	unassigned	Mature OD	Excitatory	1611.993774	258.38128789999973
d9f61a64-d141-4f4e-929f-a82de0ed995a	Inhibitory	Inhibitory	Inhibitory	Inhibitory	Excitatory	Excitatory	Inhibitory	unassigned	Inhibitory	Inhibitory	1615.089164	222.35501449999992
43963d5a-58b1-4c28-be95-98a6c123ed54	Endothelial	Endothelial	Endothelial	Endothelial	Endothelial	Astrocytes	Endothelial	Endothelial	Endothelial	Endothelial	1791.2919079999997	278.1970545999998
ed070111-01d1-4069-abcd-683591488899	Inhibitory	Inhibitory	Inhibitory	Inhibitory	Inhibitory	Inhibitory	Inhibitory	unassigned	Inhibitory	Inhibitory	1748.4546859999996	203.63637909999989
1d2def19-41bb-4f41-a91d-ad4ed4be47a7	Microglia	Microglia	Microglia	Microglia	Excitatory	Excitatory	Inhibitory	Inhibitory	Microglia	Inhibitory	1741.628996	354.57254839999996
b588ff2d-e4da-424c-a6e9-16986d78a9a0	Mature OD	Mature OD	Mature OD	Mature OD	Mature OD	Inhibitory	Mature OD	Mature OD	Mature OD	Mature OD	1693.3428290000002	286.5666935999998
df33a852-a610-4b52-a055-cc1c935c3d33	Inhibitory	Inhibitory	Inhibitory	Inhibitory	Inhibitory	Excitatory	Inhibitory	Inhibitory	Inhibitory	Inhibitory	1669.5610319999996	253.00934759999973
7d7add75-794e-41a1-baa1-37b946c03e0f	Inhibitory	Inhibitory	Inhibitory	Inhibitory	Inhibitory	unassigned	Inhibitory	unassigned	Inhibitory	Inhibitory	1669.9979049999997	356.4345992999997
e6bac15d-9618-4fc7-acfb-3513f5efb065	Mature OD	Mature OD	Mature OD	Mature OD	Astrocytes	Inhibitory	Mature OD	Mature OD	Mature OD	Mature OD	1651.223688	326.98403819999976
1f8a748f-4efd-45be-b51c-05d9da963b50	Inhibitory	Inhibitory	Inhibitory	Inhibitory	Excitatory	Excitatory	Inhibitory	unassigned	Excitatory	Inhibitory	1636.8565909999998	246.55434929999956
c7b07349-8510-481b-ad43-4077deef1043	Endothelial	Endothelial	Mature OD	Endothelial	Endothelial	Excitatory	Endothelial	Endothelial	Endothelial	Endothelial	1629.0253739999998	255.16604179999968
2c3322be-458a-41c4-ba5b-63a8daca91e7	Inhibitory	Inhibitory	Inhibitory	Excitatory	Inhibitory	Inhibitory	Inhibitory	Inhibitory	Inhibitory	Inhibitory	1615.561358	332.7305381999995
e83990ba-aa37-4853-bd64-5347d462b5df	Inhibitory	Inhibitory	Inhibitory	Inhibitory	Excitatory	Inhibitory	Inhibitory	unassigned	Excitatory	Inhibitory	1611.5892139999996	357.99275819999957
76d8b2b3-b43d-4b81-b3e4-edc24ade25ff	Inhibitory	Inhibitory	Inhibitory	Excitatory	Excitatory	Inhibitory	Inhibitory	unassigned	Inhibitory	Inhibitory	1727.530221	267.2297500999998
3819ac40-a483-406d-8577-f2a191a24875	Mature OD	Mature OD	Mature OD	Mature OD	Mature OD	Inhibitory	Mature OD	Mature OD	Mature OD	Mature OD	1727.3484239999998	260.95226479999974
0f797c7e-63d6-4fed-a35e-921b5663bb04	Mature OD	Mature OD	Mature OD	Mature OD	Mature OD	Excitatory	Mature OD	Mature OD	Mature OD	Mature OD	1706.370062	231.2978417999998
99756fb5-39fc-4a4a-a785-3591c86e25b9	Inhibitory	Inhibitory	Inhibitory	Excitatory	Excitatory	Inhibitory	Inhibitory	unassigned	Excitatory	Excitatory	1727.9027299999998	206.64990179999995
0372ca0f-2c1c-4ec9-a454-5e5119018c09	Inhibitory	Inhibitory	Inhibitory	Inhibitory	Excitatory	Endothelial	Inhibitory	unassigned	Excitatory	Inhibitory	1670.249056	336.7721902999997
a0e41a0e-1b42-48e8-9d31-dcc5f93abd1d	Inhibitory	Astrocytes	Inhibitory	Inhibitory	Excitatory	Immature OD	Inhibitory	unassigned	Excitatory	Astrocytes	1625.2186319999996	380.9878471999996
339da531-f6ec-4d94-8b3b-79f988c8d46c	Inhibitory	Inhibitory	Inhibitory	Inhibitory	Excitatory	Inhibitory	Inhibitory	unassigned	Inhibitory	Inhibitory	1781.2830979999999	188.75548209999988
d40a2ff9-e526-4166-87fe-bc3cdb7f8ab4	Excitatory	Excitatory	Inhibitory	Excitatory	Excitatory	Inhibitory	Excitatory	Excitatory	Excitatory	Excitatory	1780.9320009999997	19.473782899999605
65b69567-392a-48b3-b318-4239a30c8fb1	Inhibitory	Inhibitory	Inhibitory	Excitatory	Excitatory	unassigned	Inhibitory	unassigned	Excitatory	Excitatory	1780.2211240000001	30.873836499999925
d35fa7ed-5089-415f-839f-f0c4de5c66fb	Mature OD	Mature OD	Mature OD	Mature OD	Endothelial	Mural	Mature OD	Mature OD	Mature OD	Mature OD	1779.7737159999997	60.39215639999975
8efa3a84-4694-4071-bc9a-f57b0483b1c2	Astrocytes	Astrocytes	Inhibitory	Astrocytes	Astrocytes	Inhibitory	Astrocytes	unassigned	Astrocytes	Astrocytes	1779.0157339999996	171.3580251999997
3c6f9e0a-5062-46b5-b8b8-9b0a74dadc13	Astrocytes	Astrocytes	Mature OD	Astrocytes	Astrocytes	Inhibitory	Astrocytes	unassigned	Astrocytes	Astrocytes	1775.1001849999998	182.0239174999997
8c1dbb24-3de6-4438-a659-c0ee2f4d2f29	Immature OD	Inhibitory	Mature OD	Excitatory	Excitatory	Inhibitory	Inhibitory	unassigned	Immature OD	Inhibitory	1768.148917	35.63311999999996
b388b2a7-ffd9-4331-91ba-9e87a29e5e4e	Inhibitory	Inhibitory	Inhibitory	Excitatory	Excitatory	Astrocytes	Inhibitory	unassigned	Excitatory	Inhibitory	1761.0929269999997	146.84592719999955
b91f6971-b8dd-4534-b3c6-ef719d323481	Inhibitory	Inhibitory	Inhibitory	Excitatory	Inhibitory	Astrocytes	Inhibitory	unassigned	Inhibitory	Inhibitory	1757.0678479999997	162.95517459999974
9dacb1ae-10c7-4ca0-a30f-2d173a15adb0	Inhibitory	Inhibitory	Inhibitory	Inhibitory	Inhibitory	unassigned	Inhibitory	unassigned	Inhibitory	Inhibitory	1735.614717	148.40186859999994
14ec6e5f-cefa-4cb0-a1e4-cfbc01653b77	Inhibitory	Inhibitory	Inhibitory	Excitatory	Excitatory	Inhibitory	Inhibitory	unassigned	Excitatory	Inhibitory	1731.9291819999999	84.48692259999962
15cefa13-dae5-495e-b030-796b9e0195d1	Inhibitory	Inhibitory	Inhibitory	Excitatory	Excitatory	Excitatory	Inhibitory	Inhibitory	Inhibitory	Inhibitory	1729.4801499999999	109.17905669999982
84315ee5-8ec7-451d-993d-0245bed20cef	Excitatory	Excitatory	Inhibitory	Excitatory	Excitatory	unassigned	Inhibitory	unassigned	Excitatory	Excitatory	1726.2686609999996	54.87656019999986
0950e5ed-8f78-4943-a665-ec3766105ce4	Astrocytes	Astrocytes	Mature OD	Astrocytes	Ependymal	Inhibitory	Mature OD	unassigned	Astrocytes	Astrocytes	1726.588448	89.37009169999965
15768995-df13-40d9-baa0-9c5969355f64	Inhibitory	Inhibitory	Inhibitory	Inhibitory	Excitatory	unassigned	Inhibitory	unassigned	Excitatory	Inhibitory	1722.59303	100.62661169999956
13097b01-d59e-4247-b1b9-bc184e02d2e2	Endothelial	Mural	Mature OD	Endothelial	Endothelial	unassigned	Endothelial	unassigned	Astrocytes	Endothelial	1718.5620409999997	82.15838880000001
5bb25107-3729-4d96-98f5-74c03f325d31	Inhibitory	Inhibitory	Inhibitory	Excitatory	Excitatory	unassigned	Inhibitory	unassigned	Inhibitory	Inhibitory	1715.584492	159.63174339999978
d820ef0d-609b-4590-8aa7-f71b2f1b5989	Mature OD	Mature OD	Mature OD	Mature OD	Inhibitory	Inhibitory	Inhibitory	unassigned	Mature OD	Mature OD	1708.8347009999998	124.03593950000004
357fbda5-2af0-4ccf-be96-784076b60c41	Astrocytes	Astrocytes	Inhibitory	Astrocytes	Astrocytes	Inhibitory	Astrocytes	Inhibitory	Astrocytes	Astrocytes	1708.5926709999999	175.2882886999996
ebae8ef8-3924-44c2-ad43-04cbd874fe86	Inhibitory	Inhibitory	Inhibitory	Excitatory	Excitatory	Excitatory	Inhibitory	unassigned	Excitatory	Excitatory	1703.559503	177.9070886999998
782c28dc-d3ca-45c7-8b2a-919b64990ed0	Inhibitory	Inhibitory	Inhibitory	Inhibitory	Excitatory	Excitatory	Inhibitory	Inhibitory	Inhibitory	Inhibitory	1702.53525	10.541725399999905
fb57eff1-dd9b-4209-9b25-ac665a7176e2	Inhibitory	Inhibitory	Inhibitory	Excitatory	Excitatory	Excitatory	Inhibitory	unassigned	Excitatory	Inhibitory	1699.698722	136.2524916999996
90838f3b-09fb-451e-9de7-2858ca584108	Astrocytes	Astrocytes	Microglia	Astrocytes	Ependymal	Inhibitory	Astrocytes	unassigned	Astrocytes	Astrocytes	1698.4776969999998	128.49427039999955
60dd2d8b-d8b2-4c87-b56d-4c771359aebf	Mature OD	Mature OD	Mature OD	Mature OD	Mature OD	Inhibitory	Mature OD	Mature OD	Mature OD	Mature OD	1694.103031	153.50204299999996
42d54573-a537-4cc2-8b6a-65371d2d9976	Inhibitory	Astrocytes	Inhibitory	Excitatory	Excitatory	Endothelial	Mature OD	unassigned	Astrocytes	Astrocytes	1689.3639089999997	127.19276059999993
9b9c836b-9e42-43c8-bb3c-4ec54a75e125	Astrocytes	Astrocytes	Mature OD	Astrocytes	Astrocytes	Excitatory	Astrocytes	unassigned	Astrocytes	Astrocytes	1682.6515999999997	77.78851589999977
90887eb8-3ea4-4418-a37c-c1768f08852a	Inhibitory	Inhibitory	Inhibitory	Excitatory	Excitatory	unassigned	Inhibitory	Inhibitory	Excitatory	Inhibitory	1682.47222	140.68216519999987
75d60579-b60b-46ec-8d83-077718b388d2	Endothelial	Endothelial	Endothelial	Endothelial	Endothelial	Inhibitory	Endothelial	unassigned	Endothelial	Endothelial	1677.8373259999998	119.67781129999958
4ca3db97-46f1-4a67-804f-c0cdb2e82cfe	Inhibitory	Inhibitory	Inhibitory	Excitatory	Excitatory	Inhibitory	Inhibitory	Inhibitory	Excitatory	Inhibitory	1663.3852040000002	181.4984129999998
e02ffc2e-c8bd-4af6-a67f-e4551cdcbca0	Inhibitory	Inhibitory	Inhibitory	Excitatory	Excitatory	Endothelial	Inhibitory	unassigned	Excitatory	Inhibitory	1659.8238849999998	50.73285029999988
5f43c892-4981-4893-98d9-e931971bb591	Inhibitory	Inhibitory	Inhibitory	Excitatory	Excitatory	unassigned	Inhibitory	unassigned	Excitatory	Inhibitory	1668.4041589999997	8.494744599999649
c7da370b-d7d3-4cbf-83e5-32cba318ad0f	Inhibitory	Inhibitory	Inhibitory	Inhibitory	Excitatory	Inhibitory	Inhibitory	Inhibitory	Excitatory	Inhibitory	1659.1071779999997	124.8012847
b1818cd3-1cc3-4900-8fd3-c8ec5c850538	Inhibitory	Inhibitory	Inhibitory	Inhibitory	Excitatory	Inhibitory	Inhibitory	unassigned	Inhibitory	Inhibitory	1657.6283679999997	176.91010209999968
5aee77d0-3171-4530-9fa8-2003d9b93635	Endothelial	Endothelial	Mature OD	Endothelial	Endothelial	unassigned	Endothelial	unassigned	Endothelial	Endothelial	1653.751276	31.716505199999574
4aaa3134-00e1-4fc3-a566-416c8e31cfa4	Microglia	Endothelial	Endothelial	Endothelial	Endothelial	Endothelial	Endothelial	unassigned	Endothelial	Endothelial	1639.632889	34.8468512999998
ff48bd01-bfd9-429a-bea2-ceaca84854fe	Inhibitory	Inhibitory	Inhibitory	Excitatory	Excitatory	Mural	Inhibitory	unassigned	Excitatory	Inhibitory	1638.274038	166.4177891999998
52faff33-3055-491e-b679-665058939689	Excitatory	Excitatory	Inhibitory	Excitatory	Excitatory	Inhibitory	Inhibitory	Excitatory	Excitatory	Excitatory	1633.4410239999997	65.98019169999952
bcfec153-2ff9-47ad-8e8e-557a0b15ac75	Inhibitory	Inhibitory	Inhibitory	Inhibitory	Excitatory	Inhibitory	Inhibitory	unassigned	Excitatory	Inhibitory	1632.8053589999995	18.4088684999997
e719a97a-f6ac-4ef6-87dc-f0392b130602	Inhibitory	Inhibitory	Inhibitory	Inhibitory	Excitatory	Inhibitory	Inhibitory	unassigned	Excitatory	Inhibitory	1627.887182	120.04986859999963
9d4ddb25-8fa7-44f6-a09e-a5e57c93fcc7	Inhibitory	Inhibitory	Inhibitory	Inhibitory	Excitatory	Inhibitory	Inhibitory	unassigned	Inhibitory	Inhibitory	1615.226264	124.02370500000006
67b39d9a-27d5-425e-853d-c33b7ff658fb	Inhibitory	Inhibitory	Inhibitory	Excitatory	Excitatory	Excitatory	Inhibitory	unassigned	Excitatory	Inhibitory	1611.0390979999997	144.30367949999982
78435f8f-114a-4c30-96f2-2015932f910f	Immature OD	Immature OD	Immature OD	Immature OD	Excitatory	Inhibitory	Immature OD	unassigned	Immature OD	Immature OD	1767.469658	44.3969490999998
842a1e9f-da71-4318-937e-1734bc4e016d	Inhibitory	Inhibitory	Inhibitory	Excitatory	Excitatory	unassigned	Inhibitory	unassigned	Excitatory	Inhibitory	1763.8090679999996	112.9585646999999
8e8c24fc-4208-4bb2-b38b-8ff80bb552f6	Astrocytes	Astrocytes	Mature OD	Astrocytes	Astrocytes	Endothelial	Astrocytes	unassigned	Astrocytes	Astrocytes	1745.4446819999998	17.851714299999912
67ae9e61-1254-4f8a-b6b4-e0bbbc7e8fe2	Excitatory	Excitatory	Excitatory	Excitatory	Excitatory	Astrocytes	Excitatory	Excitatory	Excitatory	Excitatory	1731.281837	18.586232099999506
dd971628-17e7-45af-a4e6-af3d1fdd589b	Inhibitory	Excitatory	Inhibitory	Excitatory	Excitatory	unassigned	Inhibitory	Excitatory	Excitatory	Excitatory	1721.0701929999996	119.13165119999985
56608602-1084-43e5-a12b-0407a4e1c1fa	Inhibitory	Inhibitory	Inhibitory	Inhibitory	Inhibitory	unassigned	Inhibitory	Inhibitory	Inhibitory	Inhibitory	1694.9097189999998	21.09067129999994
fd943444-7046-4912-8861-781b6be461a6	Endothelial	Mural	Inhibitory	Mural	Mural	Inhibitory	Mural	unassigned	Mural	Mural	1688.1532249999996	25.507183699999587
efab7080-e484-411f-b450-c63ac8a48412	Inhibitory	Inhibitory	Inhibitory	Inhibitory	Excitatory	Inhibitory	Inhibitory	unassigned	Excitatory	Inhibitory	1660.1232389999996	154.06440519999978
d7ff5646-a7bb-4fa3-a2cb-787391f97ac1	Inhibitory	Inhibitory	Inhibitory	Excitatory	Excitatory	Excitatory	Inhibitory	unassigned	Excitatory	Inhibitory	1643.633316	139.02175759999955
3f118f56-3f35-4a3c-82ee-4507b3f8047e	Inhibitory	Inhibitory	Mature OD	Excitatory	Excitatory	Inhibitory	Inhibitory	unassigned	Excitatory	Inhibitory	1633.3631339999997	182.79337499999974
999eaf61-cab7-49c0-9a29-a9214c2fcf51	Inhibitory	Inhibitory	Inhibitory	Excitatory	Excitatory	Inhibitory	Inhibitory	Inhibitory	Inhibitory	Inhibitory	1613.3457899999999	13.961681999999655
67dc07d6-7df8-413c-8f0d-21352caa909c	Endothelial	Endothelial	Inhibitory	Endothelial	Endothelial	Inhibitory	Endothelial	unassigned	Endothelial	Endothelial	1781.3566150000001	135.29656079999995
090ed67d-3b79-4bde-8fbe-100468fbde5c	Inhibitory	Inhibitory	Mature OD	Excitatory	Excitatory	Excitatory	Inhibitory	Excitatory	Excitatory	Excitatory	1679.697795	48.02490789999956
4826141c-b7ef-40ff-92ef-f266b6827917	Inhibitory	Inhibitory	Inhibitory	Inhibitory	Inhibitory	unassigned	Inhibitory	unassigned	Excitatory	Inhibitory	1662.7898369999998	139.87276129999964
9fcfcf9e-544c-45a5-b606-f2628b352727	Inhibitory	Inhibitory	Inhibitory	Inhibitory	Excitatory	Inhibitory	Inhibitory	unassigned	Excitatory	Inhibitory	1646.0199179999995	10.068535599999905
a22128b7-0736-44f5-9bdf-f81676f668af	Inhibitory	Inhibitory	Inhibitory	Inhibitory	Inhibitory	unassigned	Inhibitory	Inhibitory	Inhibitory	Inhibitory	1627.989035	91.86179179999954
c9296329-4fb9-4055-917d-574f9a8dfc8c	Inhibitory	Inhibitory	Inhibitory	Excitatory	Excitatory	unassigned	Inhibitory	unassigned	Excitatory	Inhibitory	1748.5511739999997	91.56192329999976
d7a32ffa-fa66-44db-acfe-aacc17236c22	Astrocytes	Astrocytes	Mature OD	Astrocytes	Ependymal	Excitatory	Astrocytes	unassigned	Astrocytes	Astrocytes	1745.311597	49.48010499999964
838250d5-9a0f-4c95-8960-42ac9e1e7c2a	Astrocytes	Astrocytes	Inhibitory	Astrocytes	Astrocytes	Astrocytes	Astrocytes	unassigned	Astrocytes	Astrocytes	1744.304047	55.49026659999981
8f4cf656-3876-430a-b4d1-3227253fdc34	Inhibitory	Inhibitory	Inhibitory	Excitatory	Excitatory	unassigned	Inhibitory	unassigned	Excitatory	Inhibitory	1654.6924	67.45450109999956
0d4e1253-d638-4752-8743-ee6992d8fc0a	Inhibitory	Inhibitory	Inhibitory	Inhibitory	Excitatory	Inhibitory	Inhibitory	Excitatory	Excitatory	Excitatory	1631.8102889999996	8.521277299999838
a4c34fea-661f-4f89-9fb5-bb748d4a30a6	Inhibitory	Inhibitory	Inhibitory	Inhibitory	Excitatory	unassigned	Inhibitory	unassigned	Inhibitory	Inhibitory	1617.155072	42.53216949999978
0c992d1c-29a3-4323-8786-0ba4f346e0e2	Inhibitory	Inhibitory	Inhibitory	Excitatory	Excitatory	unassigned	Inhibitory	unassigned	Inhibitory	Inhibitory	1750.7712739999997	42.446916599999895
1cacb0da-49f9-4c0e-bcbf-124053c4979b	Endothelial	Mural	Inhibitory	Mural	Endothelial	Endothelial	Mural	unassigned	Endothelial	Mural	1727.8594669999998	10.523398899999847
7a55bc38-53ff-4c34-bdd0-783b44b41d26	Inhibitory	Inhibitory	Inhibitory	Inhibitory	Excitatory	Inhibitory	Inhibitory	Inhibitory	Inhibitory	Inhibitory	1652.9252499999998	112.72272259999954
5aff38d3-386b-479a-8256-2e9a1af8099b	Microglia	Microglia	Inhibitory	Excitatory	Excitatory	Excitatory	Inhibitory	unassigned	Excitatory	Inhibitory	1581.0396339999998	107.56350159999965
15b93c39-7c47-4c82-98a5-b5eeaf27d7c0	Inhibitory	Inhibitory	Inhibitory	Inhibitory	Inhibitory	Inhibitory	Inhibitory	unassigned	Inhibitory	Inhibitory	1581.6397159999997	152.80474939999976
3e1978cd-9689-4bdd-b4f6-34f3d5032ef8	Inhibitory	Inhibitory	Inhibitory	Inhibitory	Excitatory	Inhibitory	Inhibitory	unassigned	Inhibitory	Inhibitory	1573.048867	25.628827399999864
ee66f073-6917-46f4-bd86-0fd3e66a608d	Inhibitory	Inhibitory	Inhibitory	Inhibitory	Excitatory	unassigned	Inhibitory	Inhibitory	Inhibitory	Inhibitory	1564.5474499999996	34.41736589999982
2f96e41f-5d00-4695-81d5-8ed81385a568	Inhibitory	Inhibitory	Inhibitory	Inhibitory	Inhibitory	Inhibitory	Inhibitory	unassigned	Inhibitory	Inhibitory	1564.0845889999996	182.1248211999996
d8a9f5aa-548b-4156-9eef-0f5bddc95ad2	Inhibitory	Inhibitory	Inhibitory	Excitatory	Inhibitory	Inhibitory	Inhibitory	Inhibitory	Inhibitory	Inhibitory	1565.7285119999997	3.183733899999879
d9d70ec0-ee9c-43fe-9c37-30f6f219df8e	Immature OD	Immature OD	Immature OD	Immature OD	Excitatory	Inhibitory	Inhibitory	unassigned	Immature OD	Immature OD	1559.5133059999998	79.3018592999997
03a4077c-2ca6-4f3f-97ae-0218383bc0c9	Inhibitory	Inhibitory	Inhibitory	Inhibitory	Excitatory	Excitatory	Inhibitory	unassigned	Inhibitory	Inhibitory	1557.753284	13.797428899999886
8be8f973-cea0-4c9e-b046-4717dd3e2ac1	Inhibitory	Inhibitory	Inhibitory	Excitatory	Excitatory	Excitatory	Inhibitory	Inhibitory	Excitatory	Inhibitory	1555.9469989999998	65.82687279999982
13b7f2a7-149b-4f40-8762-ad60ce6b1f87	Astrocytes	Astrocytes	Inhibitory	Astrocytes	Astrocytes	Astrocytes	Mature OD	unassigned	Astrocytes	Astrocytes	1549.7095889999996	165.4533363999999
ae1e7d9c-8e4b-4e3f-8c99-d8a058e9cdc4	Inhibitory	Inhibitory	Inhibitory	Inhibitory	Excitatory	Excitatory	Inhibitory	unassigned	Excitatory	Inhibitory	1545.673269	173.58763689999978
07ba8601-d22a-4629-8b5b-3116e2af89c4	Inhibitory	Inhibitory	Inhibitory	Inhibitory	Inhibitory	Astrocytes	Inhibitory	unassigned	Inhibitory	Inhibitory	1545.9135659999997	61.71932869999955
d6bc71f9-c6fa-45e4-84e4-fffa7f9d7d37	Inhibitory	Inhibitory	Inhibitory	Inhibitory	Excitatory	Excitatory	Inhibitory	unassigned	Inhibitory	Inhibitory	1541.102962	138.93175539999993
d6f31139-d983-4e81-9b4d-30f495b3bc6d	Inhibitory	Inhibitory	Inhibitory	Inhibitory	Excitatory	Inhibitory	Inhibitory	Inhibitory	Inhibitory	Inhibitory	1541.2261349999999	116.43818069999998
9f213fa7-cf36-4e58-917d-7e1b7996a3c1	Inhibitory	Inhibitory	Inhibitory	Inhibitory	Excitatory	Excitatory	Inhibitory	Inhibitory	Inhibitory	Inhibitory	1536.114078	107.34196999999995
63f0e4f8-58ab-4508-b809-ae6f507ab0f3	Inhibitory	Inhibitory	Inhibitory	Inhibitory	Inhibitory	Excitatory	Inhibitory	Inhibitory	Inhibitory	Inhibitory	1531.9460199999999	18.37163389999978
7118842e-ea72-459d-a673-a6d9d226c090	Inhibitory	Inhibitory	Inhibitory	Inhibitory	Excitatory	Inhibitory	Inhibitory	unassigned	Inhibitory	Inhibitory	1532.342745	48.25447059999988
08f497c4-9ae4-4d22-a671-bde8c416ac8d	Inhibitory	Inhibitory	Inhibitory	Inhibitory	Excitatory	Inhibitory	Inhibitory	unassigned	Inhibitory	Inhibitory	1531.3254459999998	85.2346123999996
aaa3396a-66ad-44d6-8048-aa577470a973	Inhibitory	Inhibitory	Inhibitory	Inhibitory	Inhibitory	Inhibitory	Inhibitory	Inhibitory	Inhibitory	Inhibitory	1528.170415	113.62602519999973
54f6d818-57c9-4579-b32e-1ead818d76fd	Inhibitory	Inhibitory	Inhibitory	Inhibitory	Inhibitory	Inhibitory	Inhibitory	Inhibitory	Inhibitory	Inhibitory	1517.263645	28.301874399999633
90077ee4-3fcf-4139-a0d6-8a9a0f3795b0	Inhibitory	Inhibitory	Inhibitory	Inhibitory	Inhibitory	Inhibitory	Inhibitory	unassigned	Inhibitory	Inhibitory	1516.874326	58.696450099999765
99e242e7-0c13-4b66-bb07-814511e42e10	Inhibitory	Inhibitory	Inhibitory	Inhibitory	Inhibitory	unassigned	Inhibitory	unassigned	Inhibitory	Inhibitory	1514.365398	175.4610115999999
d8aa896f-253a-41d6-87dd-256b38800623	Inhibitory	Inhibitory	Mature OD	Inhibitory	Excitatory	Inhibitory	Inhibitory	unassigned	Inhibitory	Inhibitory	1510.587344	52.600500999999895
eb8f661d-c60d-4bae-8ed0-d0712819e4dc	Inhibitory	Inhibitory	Inhibitory	Inhibitory	Excitatory	unassigned	Inhibitory	unassigned	Inhibitory	Inhibitory	1510.0179109999995	6.940999499999634
a3ff3bb0-e84f-4dbb-8a38-4097f437c477	Inhibitory	Inhibitory	Inhibitory	Inhibitory	Excitatory	Inhibitory	Inhibitory	Inhibitory	Inhibitory	Inhibitory	1503.328599	177.9901265999997
d22313f1-9e7e-41d4-acad-d4d8bccb795a	Inhibitory	Inhibitory	Inhibitory	Inhibitory	Excitatory	Inhibitory	Inhibitory	Inhibitory	Inhibitory	Inhibitory	1499.3555219999998	100.11351709999963
0db59ba3-443f-4909-9fc0-73d4cc3a5f4a	Inhibitory	Inhibitory	Inhibitory	Inhibitory	Excitatory	unassigned	Inhibitory	unassigned	Inhibitory	Inhibitory	1489.1031359999997	73.7416702999999
f2927add-ad5b-4f70-a1af-101f6d2bcd8a	Inhibitory	Inhibitory	Inhibitory	Inhibitory	Excitatory	Inhibitory	Inhibitory	unassigned	Inhibitory	Inhibitory	1480.1178849999997	84.88134109999964
c2cd8635-71a1-4e7d-8ffb-520189f9e86d	Inhibitory	Inhibitory	Inhibitory	Inhibitory	Inhibitory	unassigned	Inhibitory	unassigned	Inhibitory	Inhibitory	1477.3572799999997	50.816907999999785
1a3022b7-cbdd-4ff3-b3d6-99f11d9a50fe	Inhibitory	Inhibitory	Inhibitory	Inhibitory	Inhibitory	Inhibitory	Inhibitory	Inhibitory	Inhibitory	Inhibitory	1471.8624880000002	103.97457349999968
10e9c560-f22d-4e8a-b68a-c2251441614f	Inhibitory	Inhibitory	Inhibitory	Inhibitory	Excitatory	Inhibitory	Inhibitory	unassigned	Inhibitory	Inhibitory	1470.5863659999995	97.90196779999997
f06acf11-4e32-42a6-9bc7-e3f2b7b6d06a	Inhibitory	Inhibitory	Inhibitory	Inhibitory	Excitatory	unassigned	Inhibitory	unassigned	Inhibitory	Inhibitory	1463.0851619999999	83.0030985999997
ae6406fd-ea13-411b-acd1-e9613a04ecd0	Inhibitory	Inhibitory	Inhibitory	Inhibitory	Excitatory	Inhibitory	Inhibitory	Excitatory	Excitatory	Excitatory	1463.666135	57.63774869999952
d170e7ed-9a3b-4f1f-992f-d20741631321	Inhibitory	Inhibitory	Inhibitory	Inhibitory	Excitatory	Inhibitory	Inhibitory	unassigned	Inhibitory	Inhibitory	1457.6447569999996	16.247469499999625
e04ab90e-bf1b-4f2b-91cd-fcd67a3acd8b	Inhibitory	Inhibitory	Inhibitory	Inhibitory	Inhibitory	Inhibitory	Inhibitory	Inhibitory	Inhibitory	Inhibitory	1453.1557479999997	69.4445453999997
20a01e99-414e-4edc-84d5-09462e6b8eda	Inhibitory	Inhibitory	Inhibitory	Inhibitory	Excitatory	Inhibitory	Inhibitory	Inhibitory	Inhibitory	Inhibitory	1452.3170839999998	158.6790205999996
a260adca-c0a3-4ebf-8334-6681810caad4	Inhibitory	Inhibitory	Inhibitory	Inhibitory	Excitatory	unassigned	Inhibitory	Inhibitory	Excitatory	Inhibitory	1448.3738709999998	46.98403019999978
1fd6fc69-16ac-4d20-9039-a1195ea27a8d	Inhibitory	Inhibitory	Mature OD	Inhibitory	Inhibitory	Inhibitory	Inhibitory	Inhibitory	Inhibitory	Inhibitory	1445.0141529999996	86.0452137999996
52abee81-c195-4719-b9f1-cf5793f233e4	Inhibitory	Inhibitory	Inhibitory	Inhibitory	Excitatory	Inhibitory	Inhibitory	Inhibitory	Inhibitory	Inhibitory	1431.784595	123.36216469999954
098f087e-f54d-4323-b959-b10db98bd084	Inhibitory	Excitatory	Inhibitory	Excitatory	Excitatory	Excitatory	Excitatory	Excitatory	Excitatory	Excitatory	1425.0795109999995	43.94878040000003
b461d71b-2cef-4d5d-aa5e-8a840b78968c	Inhibitory	Inhibitory	Inhibitory	Inhibitory	Excitatory	Immature OD	Inhibitory	unassigned	Inhibitory	Inhibitory	1422.5039909999996	31.93851289999975
db4fb8db-10ae-4432-a53c-96da2d06c59a	Immature OD	Immature OD	Inhibitory	Immature OD	Inhibitory	Inhibitory	Inhibitory	Inhibitory	Immature OD	Inhibitory	1420.002535	63.98467249999976
7841b8a9-7bf8-4ec4-ae17-51dd7194b10b	Inhibitory	Inhibitory	Inhibitory	Inhibitory	Excitatory	Inhibitory	Inhibitory	Inhibitory	Inhibitory	Inhibitory	1418.1546279999998	102.56285539999999
bb025293-8b07-431c-bebe-a3a0dc8cde28	Inhibitory	Inhibitory	Inhibitory	Inhibitory	Excitatory	Inhibitory	Inhibitory	unassigned	Excitatory	Inhibitory	1414.161153	169.3460573999996
33eb40ff-5e59-48fc-89c9-3ba8ece57967	Inhibitory	Inhibitory	Inhibitory	Inhibitory	Excitatory	Inhibitory	Inhibitory	unassigned	Excitatory	Inhibitory	1413.5587259999998	180.46737679999978
286a1088-4362-4ff2-9461-05074444d8e4	Inhibitory	Inhibitory	Inhibitory	Inhibitory	Excitatory	Inhibitory	Inhibitory	unassigned	Inhibitory	Inhibitory	1576.2579319999995	56.26389549999976
758028d6-7cfb-4819-8561-2c2b503716c9	Mural	Mural	Inhibitory	Mural	Mural	Mural	Mural	unassigned	Mural	Mural	1569.635405	96.7935895999999
209aca47-5448-41ec-a364-b060d1578d09	Endothelial	Endothelial	Mature OD	Endothelial	Endothelial	Mural	Endothelial	Endothelial	Endothelial	Endothelial	1546.7645359999997	182.0388926999999
b7121030-6876-4d08-866d-f89470d80d6d	Microglia	Microglia	Microglia	Microglia	Excitatory	Inhibitory	Inhibitory	unassigned	Microglia	Microglia	1540.0955450000001	24.805081699999846
37b2fa0d-d54b-4836-ac7e-ed87c227bb19	Inhibitory	Inhibitory	Mature OD	Inhibitory	Excitatory	Inhibitory	Inhibitory	Inhibitory	Inhibitory	Inhibitory	1538.457649	152.6038083999997
092bc1fc-3de1-466d-9da5-009511694bb0	Immature OD	Immature OD	Inhibitory	Immature OD	Immature OD	Excitatory	Immature OD	Immature OD	Immature OD	Immature OD	1516.5310369999997	160.85633139999982
65764a62-e20a-4d03-a846-7fe51ab4712f	Inhibitory	Inhibitory	Inhibitory	Excitatory	Excitatory	Excitatory	Inhibitory	Inhibitory	Inhibitory	Inhibitory	1507.3564909999996	131.95796249999967
3fa6b39a-0215-483c-90ad-1b3f3c8235a7	Inhibitory	Immature OD	Inhibitory	Excitatory	Excitatory	Excitatory	Inhibitory	unassigned	Excitatory	Inhibitory	1494.874097	8.47260279999955
f8052584-a83c-4e58-a58d-31a4f6336ed8	Excitatory	Excitatory	Inhibitory	Excitatory	Excitatory	Inhibitory	Inhibitory	unassigned	Excitatory	Excitatory	1492.0157089999998	37.97006199999987
89dba869-04b9-4c9a-9cb2-cbc0f4be74b2	Inhibitory	Inhibitory	Inhibitory	Inhibitory	Inhibitory	Inhibitory	Inhibitory	unassigned	Inhibitory	Inhibitory	1463.58664	28.730019199999788
2d2a9916-3463-49ca-8577-75b5ec246253	Inhibitory	Inhibitory	Inhibitory	Inhibitory	Excitatory	Inhibitory	Inhibitory	unassigned	Inhibitory	Inhibitory	1443.3631879999998	99.03784599999972
23593e5c-0755-40c9-942a-56633a1013bf	Excitatory	Excitatory	Excitatory	Excitatory	Excitatory	Inhibitory	Inhibitory	unassigned	Excitatory	Excitatory	1578.690017	72.86968259999958
27f3520d-707a-4cd1-a0d1-fe8c762e9a0e	Mature OD	Mature OD	Mature OD	Mature OD	Ependymal	Astrocytes	Mature OD	Mature OD	Mature OD	Mature OD	1577.3186380000002	174.1370855
e0e8d319-5bea-4998-b3ad-f531a233d235	Inhibitory	Inhibitory	Inhibitory	Inhibitory	Excitatory	Inhibitory	Inhibitory	Inhibitory	Excitatory	Inhibitory	1532.1941649999999	67.32825389999971
dcbdfb1d-88f8-4b47-b757-4c3d05cbce67	Excitatory	Excitatory	Inhibitory	Excitatory	Excitatory	Inhibitory	Inhibitory	Excitatory	Excitatory	Excitatory	1502.744678	148.2156044999997
12d92a9f-47f5-4b74-8d4a-2b25d12c5ecf	Inhibitory	Inhibitory	Inhibitory	Inhibitory	Inhibitory	Inhibitory	Inhibitory	unassigned	Inhibitory	Inhibitory	1494.318753	128.70079039999973
22d8a9d2-235d-44c3-a199-e1185815e642	Inhibitory	Inhibitory	Inhibitory	Inhibitory	Inhibitory	Inhibitory	Inhibitory	unassigned	Inhibitory	Inhibitory	1463.7649589999996	132.45098069999995
0df27b3d-90ea-4a81-b509-7cdd349099e3	Inhibitory	Inhibitory	Inhibitory	Inhibitory	Excitatory	Inhibitory	Inhibitory	unassigned	Excitatory	Inhibitory	1463.1528349999999	119.40927879999981
b261b3ab-b505-4732-8e2d-d828d2039da2	Inhibitory	Inhibitory	Inhibitory	Excitatory	Excitatory	Inhibitory	Inhibitory	unassigned	Excitatory	Inhibitory	1557.732521	103.23243119999961
ed97ebcc-dbb1-43af-9ca2-d9c7da24cb30	Excitatory	Excitatory	Inhibitory	Excitatory	Excitatory	Excitatory	Excitatory	Excitatory	Excitatory	Excitatory	1549.8386499999997	119.60256159999972
bc93f3b8-31b6-48ab-93e3-b679512596d4	Inhibitory	Inhibitory	Inhibitory	Inhibitory	Excitatory	unassigned	Inhibitory	unassigned	Inhibitory	Inhibitory	1485.22946	139.80614669999977
9ec09be3-7301-40c9-abb4-981e35f06790	Inhibitory	Inhibitory	Inhibitory	Inhibitory	Inhibitory	Inhibitory	Inhibitory	unassigned	Inhibitory	Inhibitory	1480.890195	135.64467449999984
cefdbdcf-ff9e-445c-b771-011e750eeda8	Inhibitory	Inhibitory	Inhibitory	Inhibitory	Excitatory	Inhibitory	Inhibitory	Inhibitory	Inhibitory	Inhibitory	1452.343007	171.82338949999985
2df77bc6-2051-4742-9044-710737bfd177	Inhibitory	Inhibitory	Inhibitory	Excitatory	Excitatory	Excitatory	Inhibitory	unassigned	Excitatory	Inhibitory	1430.71294	36.61530479999965
e6aeb495-6a3e-4945-bfe8-0a73873463c2	Endothelial	Mural	Mature OD	Mural	Mural	Mural	Mural	unassigned	Mural	Mural	1570.755757	104.93395379999993
09dba30e-84a3-46c0-a9ca-59b7e926ddf4	Inhibitory	Inhibitory	Inhibitory	Inhibitory	Inhibitory	Inhibitory	Inhibitory	Inhibitory	Inhibitory	Inhibitory	1559.984951	5.218362599999637
aa94d915-56d9-45fa-a0f4-c2796b445484	Inhibitory	Inhibitory	Inhibitory	Inhibitory	Excitatory	unassigned	Inhibitory	unassigned	Inhibitory	Inhibitory	1559.863922	56.707059599999866
067d2ca2-6d59-426c-86ce-9a3f301d89c2	Inhibitory	Inhibitory	Inhibitory	Excitatory	Excitatory	Excitatory	Inhibitory	unassigned	Excitatory	Inhibitory	1529.2398399999997	155.83339209999986
6781a97d-a258-478c-be48-b14adc906b50	Inhibitory	Inhibitory	Inhibitory	Inhibitory	Excitatory	Inhibitory	Inhibitory	unassigned	Inhibitory	Inhibitory	1498.451439	121.23476489999985
ccb9849f-c385-4395-8f46-d999380f5e07	Inhibitory	Inhibitory	Inhibitory	Inhibitory	Excitatory	Astrocytes	Inhibitory	unassigned	Inhibitory	Inhibitory	1473.9488089999995	185.71028569999953
58ebcdd0-d464-4e68-afd6-38cb6491175a	Inhibitory	Inhibitory	Inhibitory	Inhibitory	Excitatory	unassigned	Inhibitory	unassigned	Inhibitory	Inhibitory	1468.6345379999998	110.42595579999988
88c24db2-0dbd-44e7-804b-b0718fab48cf	Inhibitory	Inhibitory	Inhibitory	Excitatory	Excitatory	Inhibitory	Inhibitory	unassigned	Excitatory	Inhibitory	1589.0720540000002	367.65919959999974
d85b0a28-aaf1-406d-aae5-97086ab813f1	Inhibitory	Inhibitory	Inhibitory	Inhibitory	Inhibitory	unassigned	Inhibitory	unassigned	Inhibitory	Inhibitory	1579.0120670000001	258.9781005
aedb3366-4ccd-495d-8e24-4a218a76126e	Endothelial	Endothelial	Inhibitory	Mural	Mural	Astrocytes	Mural	unassigned	Mature OD	Endothelial	1579.447557	238.6016328999999
c7a3d1de-aaaf-4629-bb10-2740a414e2e1	Inhibitory	Inhibitory	Inhibitory	Inhibitory	Inhibitory	Inhibitory	Inhibitory	unassigned	Inhibitory	Inhibitory	1577.2695629999998	247.47290629999998
dc16372f-6fe1-4eab-ad2e-81fb390a2f22	Endothelial	Endothelial	Mature OD	Endothelial	Endothelial	Endothelial	Endothelial	Endothelial	Endothelial	Endothelial	1575.1006359999997	324.9419462999999
aae397ff-0f77-4da8-a7c0-10280794c547	Inhibitory	Inhibitory	Inhibitory	Inhibitory	Inhibitory	Excitatory	Inhibitory	Inhibitory	Inhibitory	Inhibitory	1569.5469999999996	261.21160569999984
f2d97e55-c2f8-4deb-9110-1b8e4ea5b23a	Inhibitory	Inhibitory	Inhibitory	Inhibitory	Inhibitory	Astrocytes	Inhibitory	unassigned	Inhibitory	Inhibitory	1568.9471979999998	269.93132019999985
127d20f1-8501-46db-bf66-c688037fceee	Inhibitory	Inhibitory	Inhibitory	Excitatory	Excitatory	Inhibitory	Inhibitory	Inhibitory	Inhibitory	Inhibitory	1569.47066	203.35943309999948
caea45fd-f613-4b91-8d23-19f11c6bf19e	Endothelial	Endothelial	Inhibitory	Endothelial	Endothelial	Astrocytes	Endothelial	unassigned	Endothelial	Endothelial	1559.9293179999995	240.09436129999995
a9d37cef-b9dc-4ea1-9ccc-53a868ec9fad	Immature OD	Immature OD	Immature OD	Immature OD	Inhibitory	Astrocytes	Immature OD	unassigned	Immature OD	Immature OD	1558.5661089999999	380.63806799999975
4930d908-4e8a-4ef4-800e-11a0f1a70693	Inhibitory	Inhibitory	Inhibitory	Astrocytes	Excitatory	Inhibitory	Inhibitory	unassigned	Excitatory	Inhibitory	1557.7223639999997	316.18225540000003
c1d572f1-ae48-47be-963f-68f633cb04f1	Excitatory	Excitatory	Inhibitory	Excitatory	Excitatory	Inhibitory	Inhibitory	Excitatory	Excitatory	Excitatory	1551.177279	364.76774629999954
d2ae994e-60c4-4d97-887c-c4d1865a2d30	Microglia	Microglia	Microglia	Microglia	Excitatory	Inhibitory	Microglia	unassigned	Microglia	Microglia	1550.9952309999999	323.77314199999955
0d1139ff-7879-47ed-afd2-682459387b2b	Immature OD	Immature OD	Immature OD	Immature OD	Immature OD	Excitatory	Immature OD	unassigned	Immature OD	Immature OD	1550.057424	303.7311030999999
bbf1a3b1-bad5-467f-aa78-b687ff3aedc0	Inhibitory	Inhibitory	Inhibitory	Inhibitory	Excitatory	Excitatory	Inhibitory	Inhibitory	Inhibitory	Excitatory	1544.7127429999996	275.8580529999999
5f163d0f-33d9-4360-a019-717aed5e2bd7	Immature OD	Immature OD	Immature OD	Immature OD	Immature OD	Inhibitory	Immature OD	Immature OD	Immature OD	Immature OD	1543.6065009999998	204.68225159999974
1afb2065-60a0-4ec9-96ce-e25d8d43d422	Excitatory	Inhibitory	Inhibitory	Inhibitory	Inhibitory	Inhibitory	Inhibitory	Inhibitory	Inhibitory	Inhibitory	1540.0950309999998	221.48773809999966
5465c2aa-0cd6-405b-89b6-c9a731417a5d	Inhibitory	Inhibitory	Inhibitory	Inhibitory	Inhibitory	Inhibitory	Inhibitory	unassigned	Inhibitory	Inhibitory	1536.861962	304.29402200000004
11ea187d-67ce-411a-b50d-982fa9b30cc7	Inhibitory	Inhibitory	Inhibitory	Inhibitory	Excitatory	Inhibitory	Inhibitory	unassigned	Excitatory	Inhibitory	1535.4063929999998	381.27385090000007
59f315b1-a988-47dd-a22d-1c8387870b0b	Inhibitory	Inhibitory	Inhibitory	Inhibitory	Excitatory	Excitatory	Inhibitory	Inhibitory	Inhibitory	Inhibitory	1532.4767459999998	258.1477811999998
e3f52d3f-810f-4bb1-a7c0-dbf57bb90479	Excitatory	Excitatory	Inhibitory	Excitatory	Excitatory	Astrocytes	Inhibitory	Excitatory	Excitatory	Excitatory	1526.9603579999998	207.30558939999992
51be38f6-233a-4877-ac7a-7d542aa1575e	Inhibitory	Inhibitory	Inhibitory	Inhibitory	Excitatory	Excitatory	Inhibitory	unassigned	Excitatory	Inhibitory	1520.92978	275.40043419999984
20d12446-3e81-4c75-8909-c9be6e3921d6	Inhibitory	Inhibitory	Inhibitory	Inhibitory	Excitatory	Inhibitory	Inhibitory	unassigned	Inhibitory	Inhibitory	1518.3622459999997	244.55366400000003
828ad597-52f4-4911-b4cb-7ee87401329c	Inhibitory	Inhibitory	Inhibitory	Excitatory	Excitatory	unassigned	Inhibitory	unassigned	Inhibitory	Inhibitory	1515.249785	322.83149609999964
0d581d0c-de8c-43cf-8814-3c231d220968	Inhibitory	Inhibitory	Inhibitory	Inhibitory	Inhibitory	Inhibitory	Inhibitory	Inhibitory	Inhibitory	Inhibitory	1516.7721929999998	281.1395812999999
ddc3f72f-e634-42c6-835b-67d0b82a4033	Inhibitory	Inhibitory	Inhibitory	Inhibitory	Inhibitory	Inhibitory	Inhibitory	Inhibitory	Inhibitory	Inhibitory	1515.8287999999998	263.35468479999963
e12ea5a3-3bd7-4cc7-9923-40f1b99aed04	Endothelial	Mural	Inhibitory	Mural	Mural	unassigned	Inhibitory	unassigned	Mural	Mural	1509.2206269999997	385.56680499999993
50e4b293-7856-4126-a35a-23fbb960fad7	Excitatory	Microglia	Inhibitory	Microglia	Excitatory	Excitatory	Microglia	unassigned	Microglia	Microglia	1504.4994229999998	294.19520479999983
2fe5c080-e1b3-47f3-9451-4d36de3b06e7	Inhibitory	Inhibitory	Inhibitory	Inhibitory	Excitatory	Inhibitory	Inhibitory	unassigned	Inhibitory	Inhibitory	1498.229828	219.22493029999987
8d212e1c-011f-4cc6-bf8b-287996fb5b60	Inhibitory	Inhibitory	Inhibitory	Inhibitory	Excitatory	Astrocytes	Inhibitory	Inhibitory	Inhibitory	Inhibitory	1499.4104309999998	243.38001399999985
1ae6001b-15e0-4336-8ca7-2a258b6521eb	Inhibitory	Inhibitory	Inhibitory	Inhibitory	Excitatory	Endothelial	Inhibitory	unassigned	Inhibitory	Inhibitory	1496.2512069999998	308.7177088999997
3e1f2c24-e9f1-4a43-8593-ad084730a922	Inhibitory	Inhibitory	Inhibitory	Inhibitory	Inhibitory	Astrocytes	Inhibitory	unassigned	Inhibitory	Inhibitory	1494.0362959999998	349.85288919999994
3db7d7da-b049-4041-9624-09d11de7a92b	Inhibitory	Inhibitory	Inhibitory	Inhibitory	Excitatory	Inhibitory	Inhibitory	unassigned	Inhibitory	Inhibitory	1490.2303909999996	372.60840789999975
6f7c146f-08f6-4e25-88dc-9fe697384441	Astrocytes	Astrocytes	Inhibitory	Astrocytes	Astrocytes	Astrocytes	Mature OD	unassigned	Astrocytes	Astrocytes	1487.5676959999996	288.3062236999999
05b0a496-7399-4c25-ac3e-eb3d28e7cb1c	Inhibitory	Inhibitory	Inhibitory	Inhibitory	Excitatory	Inhibitory	Inhibitory	unassigned	Inhibitory	Inhibitory	1484.660645	264.359277
02fda6aa-99b8-48e5-adb2-d328c5cb1214	Inhibitory	Inhibitory	Inhibitory	Inhibitory	Excitatory	Endothelial	Inhibitory	unassigned	Astrocytes	Inhibitory	1481.680131	275.74920329999986
9076b788-482e-49c5-91ee-16e76468a68a	Excitatory	Excitatory	Inhibitory	Excitatory	Excitatory	Inhibitory	Excitatory	Excitatory	Excitatory	Excitatory	1479.2951509999998	307.00170769999977
0b1866ad-e008-489f-8f2d-4679cb4c5ccd	Inhibitory	Inhibitory	Inhibitory	Inhibitory	Excitatory	Excitatory	Inhibitory	Inhibitory	Excitatory	Inhibitory	1478.9874269999996	235.20703259999982
9a8cc995-b027-44af-8648-6a2711b56ee3	Inhibitory	Inhibitory	Inhibitory	Inhibitory	Inhibitory	unassigned	Inhibitory	unassigned	Inhibitory	Inhibitory	1472.9235179999996	268.1995708999998
0ab9fde1-bafa-4615-9c52-3b6bc97b0291	Inhibitory	Inhibitory	Inhibitory	Inhibitory	Excitatory	Excitatory	Inhibitory	Inhibitory	Inhibitory	Inhibitory	1467.3725459999996	289.19926429999987
bab1b228-37d9-46da-a2c0-bfa3f7ea5f01	Inhibitory	Inhibitory	Inhibitory	Inhibitory	Excitatory	unassigned	Inhibitory	unassigned	Inhibitory	Inhibitory	1468.616231	254.2133077999997
8e303c6e-2aee-49b8-8bae-22bcbc6ca38d	Inhibitory	Inhibitory	Inhibitory	Inhibitory	Excitatory	unassigned	Inhibitory	unassigned	Inhibitory	Inhibitory	1465.2638729999999	210.3671245999999
8c11a1d6-38e5-426e-966e-dfa543c8e9d7	Inhibitory	Inhibitory	Inhibitory	Inhibitory	Excitatory	Inhibitory	Inhibitory	unassigned	Inhibitory	Inhibitory	1466.439597	225.1894772999999
08777cdd-46d5-403f-a1b4-148b44e07044	Inhibitory	Inhibitory	Inhibitory	Inhibitory	Inhibitory	unassigned	Inhibitory	unassigned	Inhibitory	Inhibitory	1449.5548950000002	358.4591655999998
dd360491-ecf8-48d1-9763-495184145709	Inhibitory	Inhibitory	Inhibitory	Inhibitory	Excitatory	Excitatory	Inhibitory	unassigned	Excitatory	Inhibitory	1450.009869	305.5375748999995
69e57853-5c94-45b6-9600-ebb7923e0f75	Inhibitory	Inhibitory	Inhibitory	Inhibitory	Excitatory	Inhibitory	Inhibitory	unassigned	Excitatory	Inhibitory	1446.9757479999998	225.4154263999999
97b7f3f4-f674-4611-82d0-6bdd0ad647d0	Inhibitory	Inhibitory	Inhibitory	Inhibitory	Inhibitory	Excitatory	Inhibitory	unassigned	Inhibitory	Inhibitory	1444.2995659999997	209.05476229999977
bf6f57cf-9e80-44b6-9a2b-fe2ae8f6192c	Inhibitory	Inhibitory	Inhibitory	Inhibitory	Inhibitory	Inhibitory	Inhibitory	unassigned	Inhibitory	Inhibitory	1442.506026	255.7605596999997
1801f149-6656-4c4c-839c-9176e75d9e74	Inhibitory	Inhibitory	Inhibitory	Inhibitory	Excitatory	Inhibitory	Inhibitory	unassigned	Inhibitory	Inhibitory	1436.2176409999997	335.24783309999975
bdfafd10-b849-46fe-9249-00bce5acc9a2	Inhibitory	Inhibitory	Inhibitory	Inhibitory	Excitatory	Excitatory	Inhibitory	Inhibitory	Excitatory	Inhibitory	1436.367201	378.66728379999995
cae8bc32-9f0b-4500-b330-4056734e6fe4	Excitatory	Excitatory	Inhibitory	Excitatory	Excitatory	Inhibitory	Excitatory	Excitatory	Excitatory	Excitatory	1434.977108	391.20019969999976
e6dee3e5-5c47-4cff-987d-119f7326c5c1	Excitatory	Excitatory	Inhibitory	Excitatory	Excitatory	Inhibitory	Excitatory	unassigned	Excitatory	Excitatory	1432.3487029999997	388.2871395999996
ae29dfae-e55e-4b9e-909e-b64f9466a2fd	Inhibitory	Inhibitory	Inhibitory	Inhibitory	Excitatory	Inhibitory	Inhibitory	Inhibitory	Inhibitory	Inhibitory	1428.521699	279.0267581999997
bcc979f4-5e1f-4996-963d-bcb8de3bcb20	Inhibitory	Inhibitory	Inhibitory	Inhibitory	Inhibitory	Inhibitory	Inhibitory	Inhibitory	Inhibitory	Inhibitory	1423.2362839999996	309.77856399999973
73a3caa6-99b0-4308-8264-209078bf0912	Inhibitory	Inhibitory	Inhibitory	Inhibitory	Inhibitory	Excitatory	Inhibitory	unassigned	Inhibitory	Inhibitory	1422.5283239999999	383.0813036999998
7c749119-8452-4539-b52d-180bc56f8e24	Inhibitory	Inhibitory	Inhibitory	Inhibitory	Inhibitory	Inhibitory	Inhibitory	unassigned	Inhibitory	Inhibitory	1418.7497790000002	379.6384057999999
dac16524-a2db-4d4e-8cd2-fb06ce57c66a	Inhibitory	Inhibitory	Inhibitory	Inhibitory	Excitatory	Inhibitory	Inhibitory	unassigned	Inhibitory	Inhibitory	1418.4215689999996	228.24863709999954
408c76b4-a9da-4ff6-acca-d609c0da5129	Excitatory	Inhibitory	Inhibitory	Excitatory	Excitatory	Astrocytes	Inhibitory	unassigned	Excitatory	Inhibitory	1418.0149249999995	248.84499909999977
5473bd78-f39c-46d4-8504-760be890f7f8	Inhibitory	Inhibitory	Inhibitory	Inhibitory	Inhibitory	Inhibitory	Inhibitory	Inhibitory	Inhibitory	Inhibitory	1409.6739009999997	255.22416229999953
fd9b4828-5546-4300-a99b-e048f5ea287e	Inhibitory	Inhibitory	Inhibitory	Inhibitory	Excitatory	Excitatory	Inhibitory	unassigned	Inhibitory	Inhibitory	1410.289604	337.89019469999994
6ec0f7d1-be3d-4cda-82ce-1a86572e813a	Inhibitory	Inhibitory	Inhibitory	Inhibitory	Inhibitory	Inhibitory	Inhibitory	unassigned	Inhibitory	Inhibitory	1405.0900419999998	282.1004693
4367dfcd-8c1f-4f5e-bece-28a8672c266b	Inhibitory	Inhibitory	Inhibitory	Excitatory	Excitatory	Inhibitory	Inhibitory	Excitatory	Excitatory	Inhibitory	1550.421053	353.72956559999966
65ed3ff0-01a0-422b-aa23-bbcb6f4a6822	Inhibitory	Inhibitory	Inhibitory	Inhibitory	Excitatory	Inhibitory	Inhibitory	unassigned	Inhibitory	Inhibitory	1533.952358	351.4088671999998
16c18767-cb72-427e-a1dd-f788199014cb	Inhibitory	Inhibitory	Inhibitory	Inhibitory	Inhibitory	Inhibitory	Inhibitory	unassigned	Inhibitory	Inhibitory	1510.6716470000001	224.3094305999998
6ff46b55-1ecc-4533-ac7e-20bfb4fd94a2	Inhibitory	Inhibitory	Inhibitory	Inhibitory	Excitatory	Inhibitory	Inhibitory	unassigned	Inhibitory	Inhibitory	1483.8847389999996	206.40325099999973
4b41aa25-93f7-45d1-940f-7893097ccfa5	Inhibitory	Inhibitory	Inhibitory	Inhibitory	Inhibitory	Astrocytes	Inhibitory	unassigned	Inhibitory	Inhibitory	1466.9257769999995	348.6343794999998
d7aac266-138b-497d-8702-bf6221560292	Inhibitory	Inhibitory	Inhibitory	Excitatory	Excitatory	Excitatory	Inhibitory	unassigned	Excitatory	Inhibitory	1459.2299109999994	331.1423256999997
26f0a4b7-6d99-4bae-a3de-876eb135a51b	Inhibitory	Inhibitory	Inhibitory	Inhibitory	Inhibitory	unassigned	Inhibitory	unassigned	Inhibitory	Inhibitory	1433.6374069999997	302.51717709999957
cc25e1a8-e25e-4622-aa0f-9503ba0575ab	Inhibitory	Inhibitory	Inhibitory	Inhibitory	Inhibitory	Excitatory	Inhibitory	Inhibitory	Inhibitory	Inhibitory	1427.3203249999997	224.1967297999995
0ec8eca1-3e80-4a05-9850-1aaa899ad049	Inhibitory	Inhibitory	Inhibitory	Inhibitory	Excitatory	Inhibitory	Inhibitory	unassigned	Excitatory	Inhibitory	1416.9076139999997	368.14773130000003
88b6edbd-578d-4846-9fcc-fd4efe61bdb6	Inhibitory	Inhibitory	Mature OD	Inhibitory	Excitatory	Inhibitory	Inhibitory	Inhibitory	Inhibitory	Inhibitory	1499.9481099999998	276.01086879999957
850648a3-fb44-45d3-a494-c3518f3601fa	Inhibitory	Inhibitory	Inhibitory	Inhibitory	Excitatory	unassigned	Inhibitory	unassigned	Inhibitory	Inhibitory	1496.7142159999999	286.0189855999997
8e1c782e-5101-4b39-8fef-db4a57a9deff	Inhibitory	Inhibitory	Inhibitory	Inhibitory	Inhibitory	Inhibitory	Inhibitory	Inhibitory	Inhibitory	Inhibitory	1465.5841369999998	328.62211839999964
2db771b5-248d-44b0-934f-53fd8cd3df42	Inhibitory	Inhibitory	Inhibitory	Inhibitory	Excitatory	Astrocytes	Inhibitory	unassigned	Inhibitory	Inhibitory	1455.7615839999999	287.6750727999997
78dbfb27-fddc-4bb3-ad16-93284dbd8d4f	Inhibitory	Inhibitory	Inhibitory	Inhibitory	Excitatory	unassigned	Inhibitory	unassigned	Immature OD	Inhibitory	1442.279169	329.2107268999998
71cc9d9f-3a52-4d5f-bc44-9eaed2750e97	Inhibitory	Inhibitory	Inhibitory	Inhibitory	Excitatory	Astrocytes	Inhibitory	Inhibitory	Excitatory	Inhibitory	1426.2038839999996	371.6377077999996
77470d41-fa6c-4ae1-afb5-725c69ef6b30	Inhibitory	Inhibitory	Inhibitory	Excitatory	Excitatory	Inhibitory	Inhibitory	unassigned	Excitatory	Inhibitory	1579.9486389999997	230.95181459999958
1734ec81-a2c5-43c9-a380-c7b5e66fa662	Endothelial	Endothelial	Inhibitory	Endothelial	Endothelial	Astrocytes	Endothelial	unassigned	Endothelial	Endothelial	1458.877517	279.8159194
4e2ae4cb-44a0-465f-87ca-bf65b8b2db82	Inhibitory	Inhibitory	Inhibitory	Inhibitory	Excitatory	Excitatory	Inhibitory	unassigned	Excitatory	Inhibitory	1425.1874619999999	349.5439973999996
d97aef6b-80c3-4e73-acc7-baa816b3f9fa	Inhibitory	Inhibitory	Inhibitory	Inhibitory	Excitatory	Inhibitory	Inhibitory	Excitatory	Excitatory	Inhibitory	1526.9829689999997	336.5172958999997
23a9b6eb-72b2-46bf-a643-79bb7b79fd7c	Inhibitory	Inhibitory	Inhibitory	Inhibitory	Inhibitory	Inhibitory	Inhibitory	unassigned	Inhibitory	Inhibitory	1513.7569929999995	307.51216039999963
307d2c56-c931-46b9-b18d-8fc4fc7c4cfd	Excitatory	Excitatory	Inhibitory	Excitatory	Excitatory	Excitatory	Excitatory	Excitatory	Excitatory	Excitatory	1476.52468	279.7014208999999
709878b1-335f-4994-bd81-4ad0dfc4f40f	Inhibitory	Inhibitory	Inhibitory	Inhibitory	Inhibitory	Inhibitory	Inhibitory	Inhibitory	Inhibitory	Inhibitory	1465.8925169999998	300.25462949999974
60f7e466-8c14-4b3b-a830-d6374b83eb2b	Inhibitory	Inhibitory	Inhibitory	Inhibitory	Inhibitory	Inhibitory	Inhibitory	unassigned	Inhibitory	Inhibitory	1441.225195	384.4028076999998
f92152fa-f8c4-4580-befc-e07d0a114a68	Inhibitory	Inhibitory	Inhibitory	Inhibitory	Excitatory	Inhibitory	Inhibitory	unassigned	Excitatory	Inhibitory	1570.03942	356.0699706999999
f77a677f-b423-4f22-9cb7-a814cb3ea355	Inhibitory	Inhibitory	Inhibitory	Inhibitory	Excitatory	Inhibitory	Inhibitory	Inhibitory	Excitatory	Inhibitory	1588.048808	535.1274820999997
f1f0fd0c-807f-4128-bcce-96388c9f6ce0	Inhibitory	Inhibitory	Mature OD	Excitatory	Excitatory	Inhibitory	Inhibitory	unassigned	Excitatory	Excitatory	1584.601396	425.20492369999965
e9e48aa6-4f26-4abd-b2a6-4756cfb210ca	Excitatory	Inhibitory	Inhibitory	Excitatory	Excitatory	unassigned	Inhibitory	unassigned	Excitatory	Inhibitory	1583.0849009999997	572.9143156999999
52c44fdc-a577-4e8b-8627-0466b32bdc4f	Inhibitory	Inhibitory	Inhibitory	Inhibitory	Excitatory	Inhibitory	Inhibitory	unassigned	Inhibitory	Inhibitory	1582.7159259999999	452.7942101999997
7ea62a9a-c44f-48b6-8686-d804d7c1d212	Astrocytes	Astrocytes	Mature OD	Astrocytes	Astrocytes	Excitatory	Mature OD	unassigned	Astrocytes	Astrocytes	1581.9846549999997	512.8964839
85dc2cab-b7e6-49da-8fe8-102923bd1a1f	Inhibitory	Inhibitory	Inhibitory	Inhibitory	Excitatory	unassigned	Inhibitory	unassigned	Excitatory	Inhibitory	1578.645212	489.7840019
d01db38a-a44d-4209-9f1e-c3291a29ccdf	Inhibitory	Inhibitory	Inhibitory	Inhibitory	Inhibitory	Inhibitory	Inhibitory	unassigned	Inhibitory	Inhibitory	1559.859951	570.3346849
8ace15e5-92d4-4220-8217-44ffbb8412bb	Inhibitory	Inhibitory	Inhibitory	Inhibitory	Inhibitory	Inhibitory	Inhibitory	unassigned	Inhibitory	Inhibitory	1558.5574689999999	462.3764735999998
1582d99b-8464-4885-96ce-3c1cb4dd3fcf	Inhibitory	Inhibitory	Inhibitory	Inhibitory	Excitatory	Inhibitory	Inhibitory	unassigned	Inhibitory	Inhibitory	1553.547724	477.32376529999965
ff6ceb6d-7d1a-41b7-91eb-55eb62b3d0d7	Inhibitory	Inhibitory	Inhibitory	Inhibitory	Excitatory	Excitatory	Inhibitory	unassigned	Excitatory	Inhibitory	1542.4479379999998	433.6582137999999
14d1b1de-37b9-44e2-b3f9-c99d30b9aae0	Inhibitory	Inhibitory	Inhibitory	Inhibitory	Excitatory	Inhibitory	Inhibitory	unassigned	Excitatory	Inhibitory	1547.4817139999996	495.16146679999974
e40f5d4b-2772-4921-b3bf-ca7e00d31a96	Inhibitory	Inhibitory	Inhibitory	Inhibitory	Excitatory	Inhibitory	Inhibitory	unassigned	Excitatory	Inhibitory	1543.092517	411.9635196999998
71aa51d3-d416-465e-9854-54ac03766a46	Inhibitory	Inhibitory	Inhibitory	Inhibitory	Excitatory	Inhibitory	Inhibitory	unassigned	Inhibitory	Inhibitory	1542.1022009999997	545.8569619999998
b100cef3-21db-4a32-bce9-d2d83a0b6c81	Inhibitory	Inhibitory	Inhibitory	Inhibitory	Excitatory	Excitatory	Inhibitory	Inhibitory	Inhibitory	Inhibitory	1536.537354	516.8740644
7d4b08b7-911f-4b67-9629-90e2fec55184	Inhibitory	Inhibitory	Inhibitory	Inhibitory	Excitatory	Inhibitory	Inhibitory	Inhibitory	Inhibitory	Inhibitory	1535.7063389999998	443.98859489999995
a40af6a5-fd4b-4d10-8728-c6a04853711a	Inhibitory	Inhibitory	Inhibitory	Inhibitory	Excitatory	Inhibitory	Inhibitory	unassigned	Excitatory	Inhibitory	1532.4869829999998	438.7212827999997
2820fc36-5bc2-4964-815a-694683c4326d	Endothelial	Endothelial	Inhibitory	Endothelial	Endothelial	Inhibitory	Endothelial	unassigned	Endothelial	Endothelial	1531.6667429999998	556.5899280999997
79e5b2f1-c365-474c-bec3-83837e6ba631	Immature OD	Immature OD	Immature OD	Immature OD	Immature OD	Excitatory	Immature OD	unassigned	Immature OD	Immature OD	1530.4900040000002	480.10500139999976
35036ba6-a24e-4347-b45b-8f6c81f358ab	Inhibitory	Astrocytes	Inhibitory	Inhibitory	Inhibitory	Excitatory	Inhibitory	unassigned	Astrocytes	Inhibitory	1533.050424	577.6968916999999
efeac5df-a731-4cff-a617-58e30ba9f552	Inhibitory	Inhibitory	Inhibitory	Inhibitory	Excitatory	Excitatory	Inhibitory	Inhibitory	Inhibitory	Inhibitory	1530.3593779999997	536.0875893999996
d8ff36d0-b5dd-4b52-bc78-f07f2a415722	Inhibitory	Inhibitory	Inhibitory	Inhibitory	Excitatory	unassigned	Inhibitory	Inhibitory	Inhibitory	Inhibitory	1527.698164	458.4150132
a8a9d894-f121-47b0-8b13-e31bc7151b2e	Astrocytes	Astrocytes	Mature OD	Astrocytes	Astrocytes	Inhibitory	Mature OD	unassigned	Astrocytes	Astrocytes	1517.207352	532.3224483999998
4e73f4e1-1163-477d-8a28-4e3ca5a20b3e	Astrocytes	Astrocytes	Excitatory	Astrocytes	Astrocytes	Inhibitory	Astrocytes	unassigned	Astrocytes	Astrocytes	1515.189872	427.9089292999997
519883bd-5601-4b6a-a8eb-e7254090adde	Inhibitory	Inhibitory	Inhibitory	Inhibitory	Excitatory	Inhibitory	Inhibitory	unassigned	Inhibitory	Inhibitory	1505.9131109999998	473.1065090999996
f50df7fa-e349-48cb-b534-6b32f3f48f06	Inhibitory	Inhibitory	Inhibitory	Inhibitory	Inhibitory	Inhibitory	Inhibitory	unassigned	Inhibitory	Inhibitory	1501.9988209999997	436.22968709999986
c2cf54f4-2483-4532-aec4-667e2364d4b0	Inhibitory	Inhibitory	Inhibitory	Inhibitory	Excitatory	unassigned	Inhibitory	unassigned	Inhibitory	Inhibitory	1492.942469	542.6800054999999
8141f7ca-c417-47b7-94c5-3af4be7ff8b1	Inhibitory	Inhibitory	Inhibitory	Inhibitory	Excitatory	Inhibitory	Inhibitory	Inhibitory	Inhibitory	Inhibitory	1490.259724	463.1395428999999
433ec01a-356a-4dab-ac11-f7c9652f826d	Endothelial	Endothelial	Endothelial	Endothelial	Endothelial	Astrocytes	Endothelial	Endothelial	Endothelial	Endothelial	1481.585063	534.6585681999995
00ed646f-3eec-4dbb-acfc-e30ef9f486b8	Inhibitory	Inhibitory	Inhibitory	Inhibitory	Excitatory	Inhibitory	Inhibitory	Inhibitory	Inhibitory	Inhibitory	1480.0268429999996	503.3896934999998
adbf06ee-626a-4f5a-b113-36189689411c	Inhibitory	Inhibitory	Inhibitory	Inhibitory	Inhibitory	Immature OD	Inhibitory	Inhibitory	Inhibitory	Inhibitory	1476.5464969999998	415.30513619999965
c5f42b1b-1eee-445b-9d80-e4f582698404	Inhibitory	Inhibitory	Inhibitory	Inhibitory	Excitatory	Endothelial	Inhibitory	unassigned	Inhibitory	Inhibitory	1477.8410509999999	476.34710659999973
e865294a-2408-4045-9d20-6605c9520102	Inhibitory	Inhibitory	Inhibitory	Inhibitory	Excitatory	Inhibitory	Inhibitory	Inhibitory	Inhibitory	Inhibitory	1474.7305679999995	584.6088522999999
f8bf19d3-73ea-4dcf-831b-1266cd2aff93	Inhibitory	Inhibitory	Inhibitory	Inhibitory	Excitatory	Excitatory	Inhibitory	unassigned	Excitatory	Inhibitory	1462.31297	446.8858771
3dd6881d-e742-4aaf-ada8-26089f85f4aa	Inhibitory	Inhibitory	Inhibitory	Inhibitory	Inhibitory	Excitatory	Inhibitory	unassigned	Inhibitory	Inhibitory	1451.9621700000002	445.5714409999996
37adef86-c143-49ee-a9c8-6d168a7daa3f	Inhibitory	Inhibitory	Inhibitory	Inhibitory	Excitatory	unassigned	Inhibitory	Inhibitory	Inhibitory	Inhibitory	1444.9244529999996	518.7758521999999
3f58d58d-baaa-4f53-bdd5-8f5f8026c944	Inhibitory	Inhibitory	Inhibitory	Inhibitory	Excitatory	Inhibitory	Inhibitory	unassigned	Inhibitory	Inhibitory	1437.0210899999997	542.3524564999998
e6c6d8fe-fe26-4ef4-96ef-34ddd0c7ee7c	Inhibitory	Inhibitory	Inhibitory	Inhibitory	Excitatory	unassigned	Inhibitory	unassigned	Inhibitory	Inhibitory	1428.779203	576.5343169999996
041048c3-e47e-4b4b-881a-9e447b69ec3c	Inhibitory	Inhibitory	Inhibitory	Inhibitory	Excitatory	Astrocytes	Inhibitory	unassigned	Inhibitory	Inhibitory	1423.6832439999998	447.1136545999998
9ebbb4b8-1e51-4a17-bcec-4a8fe4ace428	Inhibitory	Inhibitory	Inhibitory	Inhibitory	Excitatory	unassigned	Inhibitory	unassigned	Excitatory	Inhibitory	1424.70732	470.52642579999974
8305cecd-018d-41e5-9501-ce29be95b95a	Inhibitory	Inhibitory	Inhibitory	Inhibitory	Excitatory	Astrocytes	Inhibitory	unassigned	Inhibitory	Inhibitory	1421.820366	546.2922235999999
ff9b2f30-fb1d-40e8-b0b5-df15c5845508	Immature OD	Immature OD	Immature OD	Immature OD	Immature OD	Excitatory	Immature OD	Immature OD	Immature OD	Immature OD	1417.6710439999997	586.5050815
44daa045-c15b-45d2-93c8-480a2bc1620e	Astrocytes	Astrocytes	Immature OD	Astrocytes	Astrocytes	Inhibitory	Astrocytes	unassigned	Astrocytes	Astrocytes	1415.7680749999995	448.7397066999997
0cfc2615-79c6-4883-a0b0-6b3abeeb2ed2	Microglia	Microglia	Microglia	Microglia	Excitatory	Inhibitory	Microglia	unassigned	Microglia	Microglia	1415.4947049999996	488.3631845
04989693-7257-4fe4-9638-59d0213ff462	Inhibitory	Inhibitory	Inhibitory	Inhibitory	Inhibitory	Inhibitory	Inhibitory	unassigned	Inhibitory	Inhibitory	1411.175651	423.0190454999997
2f53669c-1be7-4941-81a8-90d0e49e21cf	Endothelial	Endothelial	Inhibitory	Endothelial	Endothelial	Inhibitory	Endothelial	Endothelial	Endothelial	Endothelial	1410.1458790000001	410.32318239999995
c8bc02dc-9a91-4096-886a-8796fb756327	Inhibitory	Inhibitory	Inhibitory	Inhibitory	Excitatory	Inhibitory	Inhibitory	unassigned	Excitatory	Inhibitory	1410.3347329999997	510.0196176999998
3b8f760c-8281-446e-b08e-7c13f8254323	Inhibitory	Inhibitory	Inhibitory	Inhibitory	Excitatory	Inhibitory	Inhibitory	unassigned	Inhibitory	Inhibitory	1407.7084999999997	531.9705323999997
abe8784f-e2bd-40f3-aec0-0e82c555aa90	Inhibitory	Inhibitory	Inhibitory	Inhibitory	Excitatory	Inhibitory	Inhibitory	Inhibitory	Inhibitory	Inhibitory	1403.9156979999998	441.8344798999997
fe0f0c0f-b3ea-4f4a-9b7c-d65b4e423dd6	Inhibitory	Inhibitory	Inhibitory	Inhibitory	Excitatory	Inhibitory	Inhibitory	Inhibitory	Inhibitory	Inhibitory	1402.2884119999999	482.27761399999963
0adef6e9-f534-4513-add2-54de5b868eef	Excitatory	Inhibitory	Inhibitory	Inhibitory	Excitatory	unassigned	Inhibitory	unassigned	Immature OD	Inhibitory	1566.321763	527.5821972999997
92528a30-2a59-491e-8e54-cd43fd29ff2a	Immature OD	Immature OD	Immature OD	Immature OD	Ependymal	Inhibitory	Immature OD	Immature OD	Immature OD	Immature OD	1554.8720769999995	509.9429138999999
c8b68d33-d0d0-4a57-ac9b-08347e39d387	Astrocytes	Astrocytes	Inhibitory	Astrocytes	Astrocytes	Inhibitory	Mature OD	unassigned	Astrocytes	Astrocytes	1515.476369	581.0818369999997
c9ccb343-6504-498e-b5d5-9f4f216566a1	Inhibitory	Inhibitory	Inhibitory	Inhibitory	Excitatory	Inhibitory	Inhibitory	unassigned	Excitatory	Inhibitory	1508.977528	489.19859369999995
c39b7858-702f-4b37-869d-8e4c63357095	Inhibitory	Excitatory	Inhibitory	Excitatory	Excitatory	Mural	Inhibitory	Excitatory	Excitatory	Excitatory	1477.772571	522.2323876
38b45db5-5c5b-4582-b338-6239e555f957	Inhibitory	Inhibitory	Inhibitory	Inhibitory	Inhibitory	Inhibitory	Inhibitory	Inhibitory	Inhibitory	Inhibitory	1427.2720499999996	434.3130372999999
f772f6db-b0f4-458d-bf36-688ce2037766	Inhibitory	Inhibitory	Inhibitory	Excitatory	Excitatory	Excitatory	Inhibitory	unassigned	Excitatory	Excitatory	1409.1385919999998	584.6984568999997
4a9a917d-13aa-48ce-a4c9-86a7958bda72	Inhibitory	Inhibitory	Inhibitory	Excitatory	Inhibitory	Inhibitory	Inhibitory	unassigned	Inhibitory	Inhibitory	1545.802072	407.23281369999995
e68b64fe-db9b-413c-8c6f-eca1ee4860a3	Inhibitory	Inhibitory	Inhibitory	Inhibitory	Excitatory	unassigned	Inhibitory	Inhibitory	Excitatory	Inhibitory	1473.94477	494.01350239999965
f43014ef-f549-4ad1-acc2-be7d6410e57a	Inhibitory	Inhibitory	Inhibitory	Inhibitory	Excitatory	Excitatory	Inhibitory	unassigned	Inhibitory	Inhibitory	1460.7124249999997	465.74099959999967
3c965fb5-0df1-4b5b-9d8e-538c01677ab9	Inhibitory	Inhibitory	Inhibitory	Inhibitory	Inhibitory	Inhibitory	Inhibitory	unassigned	Inhibitory	Inhibitory	1436.1435729999998	503.69737069999974
47c47b07-63c4-450a-84f4-770255bc4bce	Inhibitory	Inhibitory	Inhibitory	Excitatory	Excitatory	Inhibitory	Inhibitory	unassigned	Inhibitory	Inhibitory	1439.0731609999998	407.9668336
004dc54e-9d14-410f-9205-36ae844ba163	Mature OD	Mural	Mature OD	Mature OD	Astrocytes	Mural	Mature OD	Mature OD	Mature OD	Endothelial	1416.3685619999997	406.56083119999994
c93a3b8a-5e88-4f31-834e-2b016ace4c96	Inhibitory	Inhibitory	Inhibitory	Inhibitory	Inhibitory	Astrocytes	Inhibitory	Inhibitory	Inhibitory	Inhibitory	1404.4805359999996	498.66603669999995
b9092e5d-02d2-4214-9d95-42a56ffad8ca	Inhibitory	Inhibitory	Inhibitory	Inhibitory	Excitatory	unassigned	Inhibitory	Inhibitory	Inhibitory	Inhibitory	1518.6923269999998	409.2211884999997
1bd985b6-f4d8-49de-beff-e1514917b286	Astrocytes	Astrocytes	Mature OD	Ependymal	Astrocytes	Astrocytes	Astrocytes	unassigned	Astrocytes	Astrocytes	1501.549701	420.1620794999999
6e61191c-70c2-4bba-8ed0-0285c62093a8	Inhibitory	Inhibitory	Inhibitory	Excitatory	Excitatory	unassigned	Inhibitory	unassigned	Excitatory	Inhibitory	1439.977358	550.9837620999997
764bf90f-17f7-42e5-ab3d-b78ba0ef82f5	Inhibitory	Inhibitory	Inhibitory	Inhibitory	Inhibitory	Excitatory	Inhibitory	unassigned	Astrocytes	Inhibitory	1559.7445400000001	540.3486416999999
86db1da9-0e18-429b-87fe-b70b2c96fdb4	Inhibitory	Inhibitory	Inhibitory	Inhibitory	Excitatory	Excitatory	Inhibitory	unassigned	Inhibitory	Inhibitory	1540.0893150000002	498.79856589999963
fea91e98-4c2a-488d-a4b4-47a0ae8021e0	Inhibitory	Excitatory	Inhibitory	Excitatory	Excitatory	Excitatory	Excitatory	Excitatory	Excitatory	Excitatory	1514.7166349999998	417.3222171999996
6c160dbb-470c-43e1-bf84-69233959a8c1	Inhibitory	Inhibitory	Inhibitory	Inhibitory	Excitatory	Inhibitory	Inhibitory	unassigned	Inhibitory	Inhibitory	1409.8770319999999	566.2488280999996
6cb905fe-45d0-4431-9de6-7265a35e3d6e	Endothelial	Endothelial	Inhibitory	Endothelial	Endothelial	Astrocytes	Endothelial	Endothelial	Endothelial	Endothelial	1588.4927249999996	714.8056767999997
254693a6-05bd-47d3-bd11-a171419a6750	Inhibitory	Inhibitory	Inhibitory	Excitatory	Excitatory	Inhibitory	Inhibitory	unassigned	Excitatory	Inhibitory	1583.4894450000002	782.0380740099998
e253676d-8aa0-4217-b8f9-d041ea30220b	Astrocytes	Astrocytes	Inhibitory	Astrocytes	Astrocytes	Inhibitory	Mature OD	Astrocytes	Astrocytes	Astrocytes	1582.98659	711.8753721999997
24f4b22a-75ee-4787-88d9-e3fefe0524ca	Inhibitory	Inhibitory	Inhibitory	Excitatory	Excitatory	Inhibitory	Inhibitory	unassigned	Excitatory	Inhibitory	1583.913915	637.7823209999997
d668fa48-9a99-42fe-ad97-b376877a7db3	Inhibitory	Inhibitory	Inhibitory	Excitatory	Excitatory	Excitatory	Inhibitory	Inhibitory	Excitatory	Inhibitory	1580.8797209999998	766.4469623699997
03a1c8dc-9e84-4ea0-ab6f-741aed94f425	Inhibitory	Inhibitory	Inhibitory	Inhibitory	Excitatory	Inhibitory	Inhibitory	unassigned	Excitatory	Inhibitory	1579.1744479999998	730.7093027999999
093fa19b-2d3a-4f5e-8361-34cd36ba7df1	Astrocytes	Astrocytes	Astrocytes	Astrocytes	Astrocytes	Excitatory	Inhibitory	unassigned	Astrocytes	Astrocytes	1582.5143399999997	679.4450426999997
7017c620-37a6-4d6e-8cdd-b19d1f19fb4d	Inhibitory	Inhibitory	Inhibitory	Excitatory	Excitatory	Excitatory	Inhibitory	Inhibitory	Excitatory	Inhibitory	1573.3284319999998	654.6874862999998
aebb299e-5c31-4ed4-be6d-7bb1b7202f17	Excitatory	Inhibitory	Inhibitory	Excitatory	Excitatory	Excitatory	Inhibitory	unassigned	Excitatory	Excitatory	1562.8740389999998	720.0840853999998
1e0d9be5-ed35-43a6-bb4d-107a591b7ae7	Inhibitory	Inhibitory	Inhibitory	Excitatory	Excitatory	Inhibitory	Inhibitory	Inhibitory	Inhibitory	Inhibitory	1562.135026	687.3103197999999
fcf97350-4e9d-4d90-8e1c-1c01175f6b50	Inhibitory	Inhibitory	Inhibitory	Excitatory	Excitatory	Mature OD	Inhibitory	unassigned	Excitatory	Inhibitory	1560.6786700000002	782.5661082899998
9f8d04e3-e7b9-4e8c-ad1b-7dee9067bc2d	Inhibitory	Inhibitory	Inhibitory	Excitatory	Excitatory	Inhibitory	Inhibitory	unassigned	Inhibitory	Inhibitory	1557.9122889999999	611.8842205999999
9562ea1b-06a3-4798-a125-e6cfb68e47a0	Endothelial	Endothelial	Endothelial	Endothelial	Endothelial	Excitatory	Endothelial	Endothelial	Endothelial	Endothelial	1556.134638	672.0139000999998
0e5e5fad-6673-455c-909f-25800bd351a3	Inhibitory	Inhibitory	Inhibitory	Excitatory	Excitatory	Excitatory	Inhibitory	Excitatory	Excitatory	Excitatory	1554.27907	760.2298456899998
f4ed63cc-bf13-4194-87d2-e66864e3d176	Immature OD	Immature OD	Immature OD	Immature OD	Excitatory	Astrocytes	Inhibitory	unassigned	Immature OD	Immature OD	1551.9128319999995	731.6911203
12b1e824-7aee-49c2-aa8d-142e6ce44987	Microglia	Microglia	Microglia	Microglia	Excitatory	Astrocytes	Microglia	unassigned	Microglia	Microglia	1541.4191459999997	719.5364101999999
2c5f1a1c-eeab-478d-81a4-23a109997497	Astrocytes	Astrocytes	Inhibitory	Astrocytes	Astrocytes	Inhibitory	Mature OD	unassigned	Astrocytes	Astrocytes	1539.141533	667.9480592
cc135963-5c39-4a56-8eb7-20883dd9b338	Inhibitory	Inhibitory	Inhibitory	Inhibitory	Inhibitory	Inhibitory	Inhibitory	unassigned	Inhibitory	Inhibitory	1527.6312779999998	658.1166906999997
1bbdd9b8-c3dc-4460-8332-f5e40659886c	Astrocytes	Astrocytes	Astrocytes	Astrocytes	Astrocytes	Inhibitory	Mature OD	Astrocytes	Astrocytes	Astrocytes	1528.5757939999999	702.8984369999998
804cc181-3d9b-44b9-a86d-e027edadb21b	Immature OD	Immature OD	Mature OD	Immature OD	Immature OD	Immature OD	Immature OD	Immature OD	Immature OD	Immature OD	1518.1562669999998	634.1584604
44f48a87-6927-429a-b780-b746e9110290	Inhibitory	Inhibitory	Inhibitory	Inhibitory	Inhibitory	Inhibitory	Inhibitory	unassigned	Inhibitory	Inhibitory	1518.246749	612.4656166
0c0ad073-e010-4f41-a13f-dea574eb7fa3	Inhibitory	Inhibitory	Inhibitory	Excitatory	Excitatory	Inhibitory	Inhibitory	unassigned	Inhibitory	Inhibitory	1516.315912	744.2617172
994cfce4-8e2c-4523-938d-6bd6a8bd26bc	Excitatory	Inhibitory	Inhibitory	Inhibitory	Excitatory	Inhibitory	Inhibitory	unassigned	Excitatory	Inhibitory	1509.3126499999998	710.2241172999998
0e0b8c48-5581-4ef1-93c1-711683edc184	Inhibitory	Inhibitory	Inhibitory	Inhibitory	Inhibitory	Endothelial	Inhibitory	unassigned	Inhibitory	Inhibitory	1507.6821639999998	630.5103942999999
c5c3d0f7-7da4-45b5-82f9-311126dedc01	Inhibitory	Inhibitory	Inhibitory	Excitatory	Excitatory	Astrocytes	Inhibitory	unassigned	Excitatory	Inhibitory	1495.6078699999998	757.5718311699998
255b90e5-12c1-48d3-8950-b95ce19bd57e	Inhibitory	Inhibitory	Inhibitory	Inhibitory	Excitatory	Inhibitory	Inhibitory	unassigned	Inhibitory	Inhibitory	1470.089551	615.0702918999996
a1f8462e-484d-48b1-9dbf-af8b8619379f	Immature OD	Immature OD	Immature OD	Immature OD	Excitatory	Inhibitory	Immature OD	unassigned	Immature OD	Immature OD	1469.1959319999996	695.4326649999998
fad77b68-fab7-42b6-8b7c-d59d668248e0	Astrocytes	Astrocytes	Inhibitory	Astrocytes	Astrocytes	Inhibitory	Astrocytes	unassigned	Astrocytes	Astrocytes	1466.754778	721.0994345999998
927487f1-2d41-464d-9f89-b97b8aa5b10b	Inhibitory	Inhibitory	Inhibitory	Inhibitory	Excitatory	Inhibitory	Inhibitory	unassigned	Excitatory	Inhibitory	1458.9252310000002	688.6245481999999
d2cbdc9b-feb4-4a8b-9619-ee4bdc26937b	Inhibitory	Inhibitory	Inhibitory	Inhibitory	Inhibitory	Astrocytes	Inhibitory	unassigned	Inhibitory	Inhibitory	1457.6050839999998	607.0996043999999
15b1fff8-8fad-4120-ab75-39919bc750c9	Inhibitory	Inhibitory	Inhibitory	Inhibitory	Excitatory	Inhibitory	Inhibitory	unassigned	Inhibitory	Inhibitory	1452.7607739999999	667.8218668999998
faf61409-50d0-440a-81e6-5a6ab4d48d3e	Inhibitory	Inhibitory	Inhibitory	Inhibitory	Excitatory	Endothelial	Inhibitory	Inhibitory	Inhibitory	Inhibitory	1444.578916	738.0285185999996
003dfadd-d7c5-4410-ba7a-a5ee4adae07b	Inhibitory	Inhibitory	Inhibitory	Inhibitory	Inhibitory	Excitatory	Inhibitory	unassigned	Inhibitory	Inhibitory	1444.4554549999998	627.3696497999999
cc108814-5d94-431c-82f6-b829d1899b64	Inhibitory	Inhibitory	Inhibitory	Excitatory	Excitatory	unassigned	Inhibitory	unassigned	Excitatory	Excitatory	1430.1676859999998	774.7544394199998
905dc44b-f667-4a41-ae5e-be9d1fdf59ad	Inhibitory	Inhibitory	Inhibitory	Inhibitory	Excitatory	Excitatory	Inhibitory	Inhibitory	Excitatory	Inhibitory	1416.9511769999995	716.4630576999998
9564de82-5a0b-43a7-9590-0a7543a2f3e5	Inhibitory	Inhibitory	Inhibitory	Inhibitory	Inhibitory	Microglia	Inhibitory	unassigned	Inhibitory	Inhibitory	1419.7005129999998	613.8437311999996
a37e4cb2-0d56-4edd-9f04-28e931ecf0ee	Inhibitory	Inhibitory	Inhibitory	Inhibitory	Excitatory	Astrocytes	Inhibitory	unassigned	Excitatory	Inhibitory	1417.1226969999998	699.11816
30e76b6f-f470-4a0f-9db6-9f1057a8d8e9	Inhibitory	Inhibitory	Inhibitory	Inhibitory	Excitatory	Excitatory	Inhibitory	unassigned	Inhibitory	Inhibitory	1415.0996299999997	740.3159146999997
8434b169-ff9c-4a30-b9b4-825e77ee3479	Astrocytes	Astrocytes	Astrocytes	Astrocytes	Astrocytes	Inhibitory	Astrocytes	Astrocytes	Astrocytes	Astrocytes	1412.6037849999998	648.1251656999998
7c53c226-484a-4079-aa41-658e28bd77cd	Inhibitory	Inhibitory	Inhibitory	Inhibitory	Excitatory	Excitatory	Inhibitory	unassigned	Inhibitory	Inhibitory	1407.4059779999998	710.6387382999997
58126bce-13fd-4c42-887c-f2c0b2d7ef0e	Inhibitory	Inhibitory	Inhibitory	Excitatory	Excitatory	Inhibitory	Inhibitory	Inhibitory	Excitatory	Inhibitory	1572.5315489999998	702.7823771999997
d2edb5df-93ab-4950-87fa-18420b74c52f	Inhibitory	Inhibitory	Inhibitory	Excitatory	Excitatory	Excitatory	Inhibitory	unassigned	Excitatory	Inhibitory	1563.3534259999997	627.8618440999999
cff69481-94a1-42e2-b02f-3616220a1e70	Inhibitory	Inhibitory	Inhibitory	Inhibitory	Inhibitory	Inhibitory	Inhibitory	unassigned	Inhibitory	Inhibitory	1504.2812099999996	605.06063
6b684aab-5be2-4a25-9def-23d501fb553c	Endothelial	Mural	Astrocytes	Mural	Ependymal	Astrocytes	Mural	unassigned	Astrocytes	Mural	1466.6775400000001	711.7322581999997
62ea9b6d-2571-4e91-8557-33a9a45e171d	Inhibitory	Inhibitory	Inhibitory	Inhibitory	Excitatory	Inhibitory	Inhibitory	unassigned	Inhibitory	Inhibitory	1458.2856849999998	616.1236995999998
5ee44697-6c2a-47d9-b213-ac8e7b4a3e79	Excitatory	Excitatory	Inhibitory	Excitatory	Excitatory	unassigned	Inhibitory	Excitatory	Excitatory	Excitatory	1457.67974	771.8092497199998
1b9a45e1-bcef-4817-8aa0-1e1f79ceba42	Inhibitory	Inhibitory	Inhibitory	Inhibitory	Excitatory	Excitatory	Inhibitory	unassigned	Inhibitory	Inhibitory	1441.0976489999998	689.3696554999997
302be5a0-05a5-492b-ba84-d6a00e528c28	Inhibitory	Inhibitory	Inhibitory	Inhibitory	Excitatory	Microglia	Inhibitory	Inhibitory	Excitatory	Inhibitory	1429.6156219999998	715.0252427999999
3839d44b-7dab-44fd-b9c3-4192740143b3	Inhibitory	Inhibitory	Inhibitory	Excitatory	Excitatory	Inhibitory	Inhibitory	unassigned	Excitatory	Inhibitory	1414.120387	614.8409444999998
41ecee6b-d0dd-4d29-97bc-922497ac6886	Inhibitory	Inhibitory	Inhibitory	Excitatory	Excitatory	Excitatory	Inhibitory	unassigned	Excitatory	Inhibitory	1509.3503499999997	684.3236629999997
adc3cc15-2b58-4b52-bf81-584b2a9ae4a9	Inhibitory	Inhibitory	Inhibitory	Inhibitory	Excitatory	Excitatory	Inhibitory	unassigned	Inhibitory	Inhibitory	1486.3400470000001	622.9314990999997
a52ef8c2-1055-4830-8547-7b8826200ab0	Astrocytes	Astrocytes	Astrocytes	Astrocytes	Astrocytes	Excitatory	Astrocytes	unassigned	Astrocytes	Astrocytes	1462.046562	668.9903820999998
60fcc99e-d011-4a38-abfb-365f3ca5a44f	Inhibitory	Inhibitory	Inhibitory	Inhibitory	Excitatory	Inhibitory	Inhibitory	unassigned	Excitatory	Inhibitory	1420.317137	673.5215430999997
4e7de675-287d-4dca-9318-934b8a14f17e	Excitatory	Excitatory	Excitatory	Excitatory	Excitatory	Excitatory	Inhibitory	unassigned	Excitatory	Excitatory	1487.056494	637.513966
b85b45de-dc56-4c43-a215-c493bedc4509	Inhibitory	Inhibitory	Inhibitory	Inhibitory	Excitatory	Excitatory	Inhibitory	Inhibitory	Excitatory	Inhibitory	1430.3785179999995	664.7021029999996
79a10ad7-edc1-459e-9e76-e48433ea187f	Inhibitory	Inhibitory	Inhibitory	Inhibitory	Inhibitory	Inhibitory	Inhibitory	Inhibitory	Inhibitory	Inhibitory	1450.187097	677.5688032999997
8e8896ea-dccb-4431-b694-37b5e9deb64b	Astrocytes	Astrocytes	Astrocytes	Astrocytes	Astrocytes	Inhibitory	Astrocytes	unassigned	Astrocytes	Astrocytes	1408.9595859999995	784.6648855899998
1ddf1d1c-99c5-410b-9cc9-f7b68c8d8401	Inhibitory	Inhibitory	Inhibitory	Excitatory	Excitatory	Excitatory	Inhibitory	unassigned	Inhibitory	Inhibitory	1586.3775679999999	925.9077438799998
3d1d737e-9aa8-4905-9377-589e388150dd	Inhibitory	Inhibitory	Inhibitory	Excitatory	Excitatory	Excitatory	Inhibitory	unassigned	Inhibitory	Inhibitory	1583.0666649999998	824.2342482899999
31b3412a-9518-49a1-bdc9-e7fe03c993bc	Endothelial	Endothelial	Mature OD	Endothelial	Endothelial	Astrocytes	Endothelial	Endothelial	Endothelial	Endothelial	1578.7779779999996	969.5842105999998
47a60555-032b-480a-a0dc-2028e8589818	Inhibitory	Inhibitory	Inhibitory	Excitatory	Excitatory	Excitatory	Inhibitory	unassigned	Inhibitory	Inhibitory	1568.158258	811.5445682299999
0c22c29d-dc68-4419-aa2c-ca19e46ba2ad	Inhibitory	Inhibitory	Inhibitory	Excitatory	Excitatory	Inhibitory	Inhibitory	Inhibitory	Excitatory	Inhibitory	1562.6025069999996	903.8000055799998
e68316b7-288f-4de9-8cf7-4e8d750ebc8d	Inhibitory	Inhibitory	Inhibitory	Excitatory	Excitatory	unassigned	Inhibitory	unassigned	Inhibitory	Inhibitory	1561.100297	820.0955909499999
126e10cf-00af-4047-ac23-0a02d0eb3dca	Mural	Endothelial	Inhibitory	Mural	Excitatory	Excitatory	Inhibitory	unassigned	Mural	Endothelial	1552.047955	876.8410632299998
91251757-897c-408b-846f-7149df89aa1e	Astrocytes	Astrocytes	Microglia	Astrocytes	Astrocytes	Inhibitory	Astrocytes	unassigned	Astrocytes	Astrocytes	1546.153542	849.5963358139999
fd9b2636-c70d-427d-a0a0-b66dde931eb3	Astrocytes	Astrocytes	Inhibitory	Astrocytes	Astrocytes	Inhibitory	Mature OD	unassigned	Astrocytes	Astrocytes	1548.0949540000001	855.3867391649998
10ab1abb-169b-4e01-8cfd-93b084e1d14e	Inhibitory	Inhibitory	Inhibitory	Excitatory	Excitatory	unassigned	Inhibitory	Excitatory	Excitatory	Inhibitory	1542.4779109999995	816.4928737599998
fc3f3ba3-b363-46e0-b3c9-588109865af7	Inhibitory	Inhibitory	Inhibitory	Excitatory	Excitatory	Inhibitory	Inhibitory	unassigned	Excitatory	Inhibitory	1541.161481	948.0865622599998
8bc8c462-37b0-4209-a57b-b1878e58615c	Excitatory	Excitatory	Inhibitory	Excitatory	Excitatory	unassigned	Inhibitory	unassigned	Excitatory	Excitatory	1533.7046179999998	901.9144767599998
b3e95d30-2fd8-4a47-ada3-acef9bfee22c	Inhibitory	Inhibitory	Inhibitory	Excitatory	Excitatory	unassigned	Inhibitory	Excitatory	Excitatory	Inhibitory	1529.4574699999998	980.6501223999998
4eabceff-e8d5-47cc-a86b-c12706529c0f	Microglia	Excitatory	Inhibitory	Excitatory	Excitatory	Excitatory	Inhibitory	unassigned	Excitatory	Inhibitory	1521.6779379999998	973.7543001999999
94c5e098-a606-4224-9fdd-addf86d27e0d	Microglia	Microglia	Inhibitory	Microglia	Excitatory	Inhibitory	Microglia	unassigned	Microglia	Microglia	1524.6581269999997	967.2010555999998
b6caf9b7-7a9c-45d7-b12e-a45a861c8069	Immature OD	Immature OD	Immature OD	Immature OD	Immature OD	Inhibitory	Immature OD	Immature OD	Immature OD	Immature OD	1517.8979	934.8384948199998
5b9485ca-5f25-45db-8f98-c46919c62885	Inhibitory	Excitatory	Inhibitory	Excitatory	Excitatory	Excitatory	Excitatory	Excitatory	Excitatory	Excitatory	1498.135065	805.0274634299998
3591e485-a87c-4284-bf5b-c36bba29c288	Inhibitory	Inhibitory	Inhibitory	Excitatory	Excitatory	Excitatory	Inhibitory	unassigned	Excitatory	Inhibitory	1498.817638	899.5428774799998
535c84a3-2c00-4837-8de4-5b42fe8ab5d4	Excitatory	Excitatory	Inhibitory	Excitatory	Excitatory	Inhibitory	Inhibitory	unassigned	Excitatory	Excitatory	1493.0881919999997	919.2882342999998
3c9b3f62-6bb3-4361-b168-cf1b331c9a53	Excitatory	Excitatory	Inhibitory	Excitatory	Excitatory	Inhibitory	Inhibitory	Excitatory	Excitatory	Inhibitory	1487.3558790000002	977.2062489999998
6d02462d-d1d5-4b4c-8cee-5c40bd255d8d	Inhibitory	Inhibitory	Inhibitory	Excitatory	Excitatory	Excitatory	Inhibitory	Inhibitory	Excitatory	Inhibitory	1487.240214	865.1745287999998
349f6560-821f-410c-bdc6-6e5c7a8b94bf	Inhibitory	Inhibitory	Inhibitory	Excitatory	Excitatory	Astrocytes	Inhibitory	Inhibitory	Excitatory	Inhibitory	1485.0590869999996	927.0749810499998
ad044f88-5870-4e58-8e75-d112fe5c4825	Inhibitory	Inhibitory	Inhibitory	Excitatory	Excitatory	Inhibitory	Inhibitory	unassigned	Inhibitory	Inhibitory	1481.8296299999997	846.8121615829998
b9766ad3-51a7-4093-b127-471361223cad	Inhibitory	Inhibitory	Inhibitory	Excitatory	Excitatory	Excitatory	Inhibitory	unassigned	Inhibitory	Inhibitory	1477.9185549999997	898.4783393799999
4e928c9c-44a8-4b88-8e4d-4ca40161d0f2	Inhibitory	Inhibitory	Inhibitory	Inhibitory	Excitatory	Excitatory	Inhibitory	Inhibitory	Excitatory	Inhibitory	1469.968805	890.1005868799998
f8bc4b14-0fe8-4dc5-a796-91abb3396fde	Inhibitory	Inhibitory	Inhibitory	Excitatory	Excitatory	unassigned	Inhibitory	unassigned	Excitatory	Inhibitory	1467.9053639999997	945.7083765999998
f5234486-7202-4fe4-b095-8269c80a8e48	Inhibitory	Inhibitory	Inhibitory	Excitatory	Excitatory	Inhibitory	Inhibitory	unassigned	Excitatory	Inhibitory	1463.626072	880.6948475299998
c1712063-e11d-49ce-a4e4-9bfe2157bc82	Excitatory	Excitatory	Inhibitory	Excitatory	Excitatory	unassigned	Inhibitory	unassigned	Excitatory	Excitatory	1458.0932009999997	912.0196810799998
7476071f-2da9-44ed-b260-feec8ec1c20a	Excitatory	Excitatory	Inhibitory	Excitatory	Excitatory	unassigned	Inhibitory	unassigned	Excitatory	Excitatory	1458.1055679999995	965.4223918999998
f82db2d5-8e42-47f4-a446-da04711b8141	Excitatory	Excitatory	Inhibitory	Excitatory	Excitatory	Inhibitory	Excitatory	unassigned	Excitatory	Excitatory	1456.4478129999998	837.7606446899998
51d02bb3-865d-4749-b598-65f64c2c87b1	Inhibitory	Inhibitory	Inhibitory	Excitatory	Excitatory	Inhibitory	Inhibitory	unassigned	Excitatory	Excitatory	1451.9604639999998	896.7957507099999
40375b65-c3e9-4304-9e18-7bcbbc61ca93	Microglia	Microglia	Microglia	Microglia	Excitatory	Inhibitory	Microglia	unassigned	Microglia	Microglia	1446.6623139999997	884.4305231999998
47465a13-fc49-427e-8e5c-a86ec3c69172	Immature OD	Immature OD	Immature OD	Immature OD	Excitatory	Excitatory	Immature OD	unassigned	Immature OD	Immature OD	1441.9662119999998	821.8192880399998
eebdd568-f099-4340-bd5d-29ac698372bb	Excitatory	Excitatory	Inhibitory	Excitatory	Excitatory	Excitatory	Inhibitory	unassigned	Excitatory	Excitatory	1438.5303139999996	952.9732810999998
dae18aaf-318e-45c8-9fe7-33a5afaeaeca	Excitatory	Inhibitory	Inhibitory	Excitatory	Excitatory	Inhibitory	Inhibitory	Inhibitory	Excitatory	Inhibitory	1437.5142099999998	856.5010373919998
690f6cd4-1638-49e3-926e-6296d0aedf41	Excitatory	Excitatory	Inhibitory	Excitatory	Excitatory	unassigned	Inhibitory	unassigned	Excitatory	Excitatory	1430.137929	901.3334601699999
bfb4c4fd-a445-469b-890f-e36919d0ec21	Mature OD	Mature OD	Mature OD	Mature OD	Excitatory	Excitatory	Mature OD	Mature OD	Mature OD	Mature OD	1423.1259659999996	905.9052125399999
17f3787a-3dc3-436f-b8fe-8844bf57acf5	Inhibitory	Excitatory	Inhibitory	Excitatory	Excitatory	unassigned	Excitatory	Excitatory	Excitatory	Excitatory	1423.105635	924.5945721199998
0a402fc4-a5c6-45e7-b97c-c29351c13ef8	Excitatory	Excitatory	Inhibitory	Excitatory	Excitatory	unassigned	Excitatory	unassigned	Excitatory	Excitatory	1421.2122290000002	938.0866546399998
266c20bd-cbf3-4876-8885-52957ea99062	Inhibitory	Inhibitory	Inhibitory	Excitatory	Excitatory	Excitatory	Inhibitory	unassigned	Excitatory	Inhibitory	1419.0284349999997	854.8069764469998
311ba70c-f3ee-41fc-9c40-d74a02436fc4	Inhibitory	Inhibitory	Inhibitory	Excitatory	Excitatory	Excitatory	Inhibitory	unassigned	Inhibitory	Inhibitory	1416.198985	979.4833249999998
66020df6-a398-4588-ab95-49b439b5f03a	Astrocytes	Astrocytes	Astrocytes	Astrocytes	Astrocytes	Inhibitory	Mature OD	Astrocytes	Astrocytes	Astrocytes	1417.0103179999996	835.7024435799998
b9905cb3-4fd1-4561-9830-780999d21357	Excitatory	Inhibitory	Inhibitory	Excitatory	Excitatory	unassigned	Inhibitory	unassigned	Excitatory	Excitatory	1414.6881709999998	872.3652897499999
defaad37-0930-4f31-9759-1e941b768096	Mature OD	Mature OD	Mature OD	Mature OD	Excitatory	Inhibitory	Mature OD	Mature OD	Mature OD	Mature OD	1566.5747659999997	945.1150634999998
e81dc8d5-4df1-475e-9461-7f536e5a607d	Inhibitory	Inhibitory	Inhibitory	Excitatory	Excitatory	Mature OD	Inhibitory	Inhibitory	Excitatory	Inhibitory	1505.42238	838.9807250399998
0b9b62ee-1475-495e-b377-738b1278422f	Excitatory	Excitatory	Mature OD	Excitatory	Excitatory	Inhibitory	Inhibitory	Excitatory	Excitatory	Inhibitory	1485.6665429999998	961.7032273999998
db108f1e-ac0e-49ad-8dd3-1ae701c52176	Inhibitory	Inhibitory	Inhibitory	Excitatory	Excitatory	Microglia	Inhibitory	unassigned	Excitatory	Inhibitory	1460.2434609999996	927.5141296199998
7da1881f-7553-4a1e-bd31-aad98b6009bf	Excitatory	Inhibitory	Inhibitory	Excitatory	Excitatory	Inhibitory	Inhibitory	unassigned	Excitatory	Inhibitory	1454.624874	871.1753580599998
10b7a50f-f87a-415e-b44c-4d70d4dea630	Inhibitory	Inhibitory	Inhibitory	Excitatory	Excitatory	Inhibitory	Inhibitory	Inhibitory	Excitatory	Inhibitory	1525.37732	924.9719578299998
2220525e-76f7-49dd-b9a7-2271859b33b5	Mature OD	Mature OD	Mature OD	Mature OD	Endothelial	Excitatory	Mature OD	Mature OD	Mature OD	Mature OD	1512.4986529999996	855.7869567409998
0b21c432-ab66-4cbe-8dae-3d483785b6ae	Astrocytes	Astrocytes	Mature OD	Astrocytes	Astrocytes	Inhibitory	Mature OD	unassigned	Astrocytes	Astrocytes	1505.397249	815.4560554899998
83237856-d780-4767-a2ff-f0ca0f04ef88	Inhibitory	Inhibitory	Inhibitory	Inhibitory	Excitatory	Excitatory	Inhibitory	Inhibitory	Inhibitory	Inhibitory	1418.1022679999996	988.7580331999999
9636b090-25e9-4c2d-aec5-0029a3f165bd	Excitatory	Excitatory	Excitatory	Excitatory	Excitatory	Excitatory	Excitatory	Excitatory	Excitatory	Excitatory	1464.5758150000001	853.7387769579998
71e0571a-3eb2-4498-95ec-8c91ea53ce30	Excitatory	Inhibitory	Inhibitory	Excitatory	Excitatory	Inhibitory	Inhibitory	unassigned	Excitatory	Inhibitory	1446.66361	876.7820139099998
27028262-457e-4b00-bda7-110150eb53e9	Inhibitory	Inhibitory	Mature OD	Excitatory	Excitatory	Inhibitory	Inhibitory	unassigned	Excitatory	Inhibitory	1422.3378009999997	827.7208425499998
19f4dcbf-dc3d-47ef-87b7-e19278236f5e	Inhibitory	Inhibitory	Inhibitory	Excitatory	Excitatory	Excitatory	Inhibitory	unassigned	Excitatory	Inhibitory	1583.4307880000001	1011.9734689999998
eae91f61-2f63-4a69-a8cc-7fd112dc10c7	Excitatory	Inhibitory	Inhibitory	Excitatory	Excitatory	Inhibitory	Inhibitory	unassigned	Excitatory	Inhibitory	1582.304146	1163.4532553999998
11ef46fc-bdf0-4cae-aed4-4eefe952c776	Inhibitory	Excitatory	Inhibitory	Excitatory	Excitatory	Excitatory	Excitatory	unassigned	Excitatory	Excitatory	1566.378013	1180.0093408999996
4f0e645d-e654-428c-9acd-070598f9129d	Astrocytes	Astrocytes	Ependymal	Ependymal	Ependymal	Inhibitory	Mature OD	unassigned	Ependymal	Astrocytes	1561.2430439999998	1014.7195825999999
4b7773f7-c5cd-4612-bf34-1f1633308d5a	Mature OD	Mature OD	Mature OD	Mature OD	Mature OD	Inhibitory	Mature OD	Mature OD	Mature OD	Mature OD	1559.5676119999998	1135.8673417999998
21a91b22-3ab4-4fbd-a537-e512453e551b	Astrocytes	Astrocytes	Mature OD	Astrocytes	Astrocytes	Inhibitory	Mature OD	unassigned	Astrocytes	Astrocytes	1542.1956229999996	1173.2840051999997
be927c12-e3ef-4839-b04d-b3f812650259	Inhibitory	Inhibitory	Inhibitory	Excitatory	Excitatory	Astrocytes	Inhibitory	unassigned	Excitatory	Inhibitory	1542.604531	1021.1709501999998
33d1ed41-463a-475f-bd6c-f3533ef6bff8	Inhibitory	Inhibitory	Inhibitory	Inhibitory	Excitatory	Excitatory	Inhibitory	unassigned	Inhibitory	Inhibitory	1537.3922159999997	1063.5300533
a9632757-9b2d-4938-b7a2-28380b9b7570	Excitatory	Excitatory	Inhibitory	Excitatory	Excitatory	unassigned	Inhibitory	unassigned	Excitatory	Excitatory	1536.1886709999999	1162.3575907999998
fb81b44b-36ea-4b73-a531-8486011c6aab	Mature OD	Microglia	Mature OD	Mature OD	Endothelial	Inhibitory	Endothelial	unassigned	Mature OD	Endothelial	1531.913188	1118.2208910999998
5d26058f-be66-4145-8bb3-d02fdffb468e	Endothelial	Endothelial	Mature OD	Endothelial	Endothelial	Mural	Endothelial	Endothelial	Endothelial	Endothelial	1528.4352549999999	1103.0337747999997
0619333c-cf40-43cd-867d-6ea8fbec2a8e	Inhibitory	Inhibitory	Inhibitory	Excitatory	Excitatory	Excitatory	Inhibitory	unassigned	Excitatory	Inhibitory	1526.2685099999999	1016.1047633999998
5f3269cf-a993-4788-83ec-17ef39b42883	Endothelial	Endothelial	Inhibitory	Endothelial	Excitatory	Endothelial	Endothelial	Excitatory	Endothelial	Endothelial	1525.2191429999998	1132.0423818
2c0227a4-f600-4ac4-8a8f-186c4c089ef0	Endothelial	Endothelial	Mature OD	Endothelial	Endothelial	Astrocytes	Endothelial	Endothelial	Endothelial	Endothelial	1522.742331	1147.4274391
bcb776ec-3929-4059-85ba-85f5f2fd5794	Endothelial	Endothelial	Inhibitory	Endothelial	Endothelial	Endothelial	Endothelial	Endothelial	Endothelial	Endothelial	1520.785872	1041.8372141999998
5a3d80fb-c103-4840-a6dc-5c89f40a9a0a	Excitatory	Inhibitory	Inhibitory	Excitatory	Excitatory	Excitatory	Inhibitory	unassigned	Excitatory	Inhibitory	1516.747088	1004.3974142999998
743e6a42-3e94-496f-ab18-9b84ab24788b	Inhibitory	Inhibitory	Inhibitory	Excitatory	Excitatory	Endothelial	Inhibitory	unassigned	Excitatory	Inhibitory	1516.553896	1015.3306867999999
cf11dbd7-951b-402f-b2c6-d438561d41d5	Inhibitory	Inhibitory	Inhibitory	Inhibitory	Excitatory	Inhibitory	Inhibitory	Inhibitory	Inhibitory	Inhibitory	1512.09569	1073.9625486999998
ec08627c-1d76-4f10-a429-d07858d34a8b	Excitatory	Excitatory	Inhibitory	Excitatory	Excitatory	Inhibitory	Inhibitory	unassigned	Excitatory	Excitatory	1507.0112409999997	1172.2177819999997
92ee53bd-51ed-45c3-93db-156300ca88c7	Excitatory	Excitatory	Excitatory	Excitatory	Excitatory	Excitatory	Inhibitory	unassigned	Excitatory	Excitatory	1506.9765029999999	1047.8509605
34b141dc-5ba3-42bb-907c-a1a065431d7b	Astrocytes	Astrocytes	Astrocytes	Astrocytes	Astrocytes	Inhibitory	Mature OD	unassigned	Astrocytes	Astrocytes	1499.2185759999998	1152.2245381999996
aaf8b7bb-c8ee-446c-a190-fb46ea6593a6	Inhibitory	Inhibitory	Inhibitory	Excitatory	Excitatory	Inhibitory	Inhibitory	unassigned	Inhibitory	Inhibitory	1487.171558	1125.4915191999999
6f949ae5-49f5-49cb-98be-70491994da61	Excitatory	Inhibitory	Inhibitory	Excitatory	Excitatory	Inhibitory	Inhibitory	unassigned	Excitatory	Excitatory	1485.0508859999995	1018.7874830999998
5872f210-6fdf-40c0-803d-4740744fe897	Inhibitory	Inhibitory	Inhibitory	Excitatory	Excitatory	Excitatory	Inhibitory	unassigned	Excitatory	Inhibitory	1487.0142179999998	1040.7421236
9213a2ec-8134-4ec4-9bc2-eec42b7d7414	Inhibitory	Inhibitory	Inhibitory	Excitatory	Excitatory	Inhibitory	Inhibitory	unassigned	Excitatory	Inhibitory	1482.9871319999997	1150.2005731999998
5209dd08-6303-4d8c-871b-f4fe4f70557d	Inhibitory	Inhibitory	Inhibitory	Inhibitory	Inhibitory	Inhibitory	Inhibitory	Inhibitory	Inhibitory	Inhibitory	1463.5094909999998	1079.7867053999998
d965ca53-da8a-478e-8900-d9a629db0faa	Excitatory	Excitatory	Inhibitory	Excitatory	Excitatory	Inhibitory	Inhibitory	unassigned	Excitatory	Inhibitory	1462.588392	1133.2020748
b314d3bf-e852-4dab-a47d-de4f5b66e469	Excitatory	Excitatory	Inhibitory	Excitatory	Excitatory	unassigned	Inhibitory	unassigned	Excitatory	Excitatory	1459.2129380000001	1039.5277686999998
1b76b10c-162e-4efc-9b76-1223a8ff6653	Endothelial	Endothelial	Endothelial	Endothelial	Endothelial	Inhibitory	Endothelial	Endothelial	Endothelial	Endothelial	1453.4030549999998	1012.0800983999999
fe50556c-be27-4421-b218-c1509f333a23	Astrocytes	Astrocytes	Mature OD	Astrocytes	Astrocytes	Inhibitory	Mature OD	unassigned	Astrocytes	Astrocytes	1453.5858089999997	1034.325402
e915a792-062f-4a13-8b75-299cdfe3e436	Immature OD	Immature OD	Immature OD	Immature OD	Inhibitory	Inhibitory	Immature OD	unassigned	Immature OD	Immature OD	1446.904474	1057.3958768999998
59ffdffa-8c3f-4dc8-b9de-5dc72e1f0eb5	Excitatory	Excitatory	Inhibitory	Excitatory	Excitatory	Endothelial	Inhibitory	unassigned	Excitatory	Inhibitory	1446.9875769999999	1145.4708968999998
cb79f88b-16bf-4737-aa71-d50119e38aab	Astrocytes	Astrocytes	Mature OD	Astrocytes	Astrocytes	Inhibitory	Astrocytes	Astrocytes	Astrocytes	Astrocytes	1438.1145969999998	1101.5373932999996
845272d4-a894-4868-9b5d-a9bc064d1954	Excitatory	Excitatory	Inhibitory	Excitatory	Excitatory	Microglia	Inhibitory	unassigned	Excitatory	Excitatory	1434.641901	1164.9501681999998
68904173-8ef3-401c-aeeb-d7ec60d8a0af	Inhibitory	Inhibitory	Inhibitory	Excitatory	Inhibitory	Inhibitory	Inhibitory	unassigned	Inhibitory	Inhibitory	1431.8404419999997	1038.4982295999998
7debdbf1-1345-4916-ac9b-116214411eed	Inhibitory	Inhibitory	Inhibitory	Excitatory	Excitatory	Excitatory	Inhibitory	unassigned	Excitatory	Excitatory	1433.5874629999998	1187.2332053
f1841e4f-8975-4a9a-9001-7939cb712b6d	Mature OD	Mature OD	Mature OD	Mature OD	Excitatory	Astrocytes	Mature OD	unassigned	Mature OD	Mature OD	1429.6779569999999	1026.8369719999998
b74cbb13-4bdb-482d-9e65-457f760e941c	Inhibitory	Inhibitory	Inhibitory	Excitatory	Excitatory	Excitatory	Inhibitory	Inhibitory	Excitatory	Excitatory	1412.7467689999999	1039.0221220999997
c3da0bde-5b0c-4180-9ce6-e9edae7a44bf	Inhibitory	Inhibitory	Inhibitory	Excitatory	Excitatory	Inhibitory	Inhibitory	Excitatory	Excitatory	Excitatory	1412.3371319999997	1121.7960218999997
aef17fbd-a1da-47cb-8654-411318a5d3cd	Inhibitory	Inhibitory	Inhibitory	Excitatory	Excitatory	Inhibitory	Inhibitory	unassigned	Excitatory	Inhibitory	1408.7256349999998	1174.8422238999997
3966bd76-c280-47d6-828f-088fc275fd76	Immature OD	Immature OD	Immature OD	Immature OD	Immature OD	Immature OD	Immature OD	Immature OD	Immature OD	Immature OD	1586.353682	1189.3118741999997
54a02f76-5d46-4c70-b18e-ce8682cae7be	Inhibitory	Inhibitory	Inhibitory	Excitatory	Excitatory	unassigned	Inhibitory	unassigned	Inhibitory	Inhibitory	1579.3198859999998	1048.6937578999998
f8d066c5-03de-43d4-8a1a-9177b16e184e	Astrocytes	Astrocytes	Inhibitory	Astrocytes	Astrocytes	Inhibitory	Astrocytes	unassigned	Astrocytes	Astrocytes	1555.04513	1107.6794726999997
d8f43e38-89db-412f-95e7-1cebfd7d3b41	Excitatory	Excitatory	Inhibitory	Excitatory	Excitatory	Inhibitory	Inhibitory	Excitatory	Excitatory	Inhibitory	1552.232265	1063.0471925999998
751e6c1d-7c86-4aa1-b570-e4e5f3483701	Inhibitory	Inhibitory	Inhibitory	Excitatory	Excitatory	unassigned	Inhibitory	unassigned	Excitatory	Inhibitory	1503.2546939999997	1134.2672030999997
a026edd0-9e45-43de-bc76-debab07a90de	Inhibitory	Inhibitory	Inhibitory	Excitatory	Excitatory	Inhibitory	Inhibitory	unassigned	Excitatory	Inhibitory	1471.0489069999999	1012.4360995999998
426e96d5-ba1e-4b84-a70b-0a1937579a1c	Inhibitory	Inhibitory	Inhibitory	Excitatory	Excitatory	Inhibitory	Inhibitory	unassigned	Excitatory	Inhibitory	1419.1319319999998	1170.1535943999997
a82e937a-8c7c-4d09-a17b-0ff2fef94da8	Inhibitory	Inhibitory	Inhibitory	Inhibitory	Excitatory	Astrocytes	Inhibitory	unassigned	Inhibitory	Inhibitory	1411.8166419999998	1019.3671109999998
b3f0e1ee-393f-4b5c-86e7-5da732129085	Inhibitory	Inhibitory	Inhibitory	Excitatory	Excitatory	Excitatory	Inhibitory	unassigned	Excitatory	Inhibitory	1411.8950679999998	1096.0675561999997
187f59d1-ff5e-4c02-9011-aacac019228c	Inhibitory	Inhibitory	Inhibitory	Excitatory	Excitatory	unassigned	Inhibitory	unassigned	Excitatory	Inhibitory	1547.4812249999995	1139.9154215999997
67cd1307-74b3-4868-b77f-08db07a1debf	Microglia	Microglia	Microglia	Microglia	Ependymal	Astrocytes	Microglia	unassigned	Microglia	Microglia	1524.2281389999998	1074.1210650999997
77de7690-23bf-4ffb-8be2-f554d8f99422	Endothelial	Endothelial	Mural	Mural	Mural	Inhibitory	Mural	unassigned	Endothelial	Mural	1512.1088949999998	1062.2104943
8b29db44-3a7d-4fe6-b5b2-ba2797ab225b	Inhibitory	Inhibitory	Inhibitory	Excitatory	Excitatory	Excitatory	Inhibitory	unassigned	Excitatory	Inhibitory	1494.94688	1104.2330284
20270582-553c-437c-af2b-cdf7a11c656e	Excitatory	Excitatory	Inhibitory	Excitatory	Excitatory	Immature OD	Inhibitory	unassigned	Excitatory	Microglia	1437.4524999999999	1003.6461555999998
0fc8b3d2-d0fe-47dd-9a3b-cd9ce5d36aa3	Immature OD	Immature OD	Immature OD	Immature OD	Excitatory	Astrocytes	Immature OD	unassigned	Immature OD	Immature OD	1429.8792790000002	1145.0379128
23a754a0-2048-42bd-95d1-a5686e4ee9af	Excitatory	Excitatory	Inhibitory	Excitatory	Excitatory	Excitatory	Excitatory	unassigned	Excitatory	Excitatory	1521.8574119999998	1155.9456191
6c85ab5e-1605-41a3-b8f3-b8385261fd0c	Immature OD	Immature OD	Immature OD	Immature OD	Excitatory	Immature OD	Immature OD	Excitatory	Immature OD	Immature OD	1483.6760479999998	1169.7828261
e89a5ab9-fa36-4d36-8f9d-bfc4fb23ec4f	Excitatory	Excitatory	Excitatory	Excitatory	Excitatory	unassigned	Inhibitory	unassigned	Excitatory	Inhibitory	1442.097667	1022.7391862999998
d581404a-0dd1-41c1-b2a6-15818557fe18	Microglia	Microglia	Mature OD	Microglia	Microglia	Excitatory	Microglia	unassigned	Microglia	Microglia	1586.7595579999997	1292.8646869
207c18a4-135d-493d-840c-80eba71bb0c3	Inhibitory	Astrocytes	Inhibitory	Astrocytes	Inhibitory	Inhibitory	Inhibitory	unassigned	Astrocytes	Astrocytes	1574.040445	1344.2259912999998
f8c0c27e-3716-4cdf-8ace-0f3e23e54462	Excitatory	Excitatory	Inhibitory	Excitatory	Excitatory	unassigned	Inhibitory	unassigned	Excitatory	Excitatory	1581.7998699999998	1318.2946837999998
ec88c3f0-d3a1-4e4c-ba25-82e52df9e2e4	Inhibitory	Inhibitory	Inhibitory	Excitatory	Excitatory	Inhibitory	Inhibitory	Inhibitory	Inhibitory	Inhibitory	1577.130084	1233.2559634999998
da185ade-fedb-4f2d-831b-e8b6a4c2f1fd	Inhibitory	Inhibitory	Inhibitory	Excitatory	Excitatory	unassigned	Inhibitory	Inhibitory	Excitatory	Inhibitory	1577.119185	1220.4465154
29405b7b-0e72-4e8c-b0a5-6a8a52d2389b	Astrocytes	Astrocytes	Inhibitory	Astrocytes	Astrocytes	Inhibitory	Astrocytes	unassigned	Astrocytes	Astrocytes	1564.4611659999996	1345.1588639999998
ca0f9ccf-a7c1-41e2-b8d6-8e13b9a3dfea	Excitatory	Excitatory	Excitatory	Excitatory	Excitatory	Inhibitory	Excitatory	unassigned	Excitatory	Excitatory	1564.8946879999999	1321.3869621
03365979-0e66-4539-aec5-cba280b2558f	Endothelial	Endothelial	Mature OD	Endothelial	Astrocytes	Excitatory	Endothelial	unassigned	Astrocytes	Endothelial	1563.824385	1389.2109449
f10bb9af-79e1-40eb-bd94-b4b439b3c9ed	Astrocytes	Astrocytes	Immature OD	Astrocytes	Astrocytes	Inhibitory	Mature OD	unassigned	Astrocytes	Astrocytes	1563.6474389999998	1382.3086651999997
5dbef92c-fa0c-41ae-8dd5-bb20c950e66f	Inhibitory	Inhibitory	Inhibitory	Inhibitory	Excitatory	Astrocytes	Inhibitory	unassigned	Excitatory	Inhibitory	1549.0700279999996	1228.3979203999997
d6cf1f1d-9da7-4d69-be6e-72161bd81f68	Excitatory	Excitatory	Inhibitory	Excitatory	Excitatory	unassigned	Inhibitory	Excitatory	Excitatory	Excitatory	1552.6836159999998	1209.4882694999997
fe40311b-84f3-497d-ac95-5f6887c9af0b	Inhibitory	Inhibitory	Inhibitory	Excitatory	Excitatory	Excitatory	Inhibitory	unassigned	Excitatory	Inhibitory	1542.151624	1321.9658566999997
492e15da-b4fb-453f-8350-81d0791ce606	Inhibitory	Inhibitory	Inhibitory	Excitatory	Excitatory	Inhibitory	Inhibitory	Inhibitory	Inhibitory	Inhibitory	1539.7877439999997	1295.6231675
634c5979-fc1e-4fc1-8887-b293db2ad181	Inhibitory	Inhibitory	Inhibitory	Excitatory	Excitatory	Inhibitory	Inhibitory	unassigned	Excitatory	Excitatory	1538.59472	1249.8145777999998
c6fbbbe1-b086-4787-ab30-a7708a2152b3	Inhibitory	Excitatory	Mature OD	Excitatory	Excitatory	Inhibitory	Mature OD	unassigned	Excitatory	Excitatory	1528.8660879999998	1338.5404562999997
34a3ee4d-0bc9-4e31-b2cf-c739d9fadf23	Inhibitory	Inhibitory	Inhibitory	Inhibitory	Excitatory	Excitatory	Inhibitory	unassigned	Excitatory	Excitatory	1529.2995909999995	1266.5637273999998
835c81c0-c12d-4193-901c-be89759aca16	Inhibitory	Inhibitory	Inhibitory	Excitatory	Excitatory	Inhibitory	Inhibitory	Inhibitory	Inhibitory	Inhibitory	1524.9749189999998	1224.5560425999997
0bc2f2d5-b63e-4492-bbd0-1bf5b8620d92	Inhibitory	Inhibitory	Inhibitory	Excitatory	Excitatory	Inhibitory	Inhibitory	unassigned	Excitatory	Excitatory	1520.624565	1212.1847027
7f496b1c-a8f9-4289-bc72-48360f3838e9	Excitatory	Excitatory	Inhibitory	Excitatory	Excitatory	Microglia	Inhibitory	unassigned	Excitatory	Excitatory	1518.4680769999995	1307.5435948999998
2d79d23d-8957-447c-8094-4e2e94d7f759	Mature OD	Mature OD	Mature OD	Mature OD	Excitatory	Astrocytes	Mature OD	Mature OD	Mature OD	Mature OD	1518.803539	1250.3760272
c370453f-36b7-4dde-ba89-5d978f83292f	Endothelial	Endothelial	Inhibitory	Endothelial	Endothelial	Inhibitory	Endothelial	Endothelial	Endothelial	Endothelial	1515.5511859999997	1341.0850103999999
f1a6ab07-05c0-4369-b0ff-5c07a8c677a3	Excitatory	Excitatory	Inhibitory	Excitatory	Excitatory	Inhibitory	Excitatory	unassigned	Excitatory	Excitatory	1511.399923	1229.3939250999997
67023854-a51a-47e2-b2c4-4678b6e4bfcc	Inhibitory	Inhibitory	Inhibitory	Excitatory	Excitatory	Inhibitory	Inhibitory	unassigned	Excitatory	Inhibitory	1507.5307869999997	1293.5174849999999
3995d414-be29-4e46-856d-63552d792bba	Inhibitory	Inhibitory	Inhibitory	Inhibitory	Excitatory	Inhibitory	Inhibitory	unassigned	Inhibitory	Inhibitory	1505.1423099999997	1341.1585721
65fcd189-78a6-43b3-b265-14fbd766e35e	Inhibitory	Inhibitory	Inhibitory	Excitatory	Excitatory	Excitatory	Inhibitory	unassigned	Excitatory	Inhibitory	1504.8511790000002	1272.0019886
6ffe3372-c9b9-4008-87c3-53566793696b	Excitatory	Excitatory	Inhibitory	Excitatory	Excitatory	Excitatory	Inhibitory	unassigned	Excitatory	Excitatory	1495.487865	1292.5183748999998
cbd045ba-40ac-474f-be20-a79862ea154d	Astrocytes	Astrocytes	Mature OD	Astrocytes	Astrocytes	Inhibitory	Inhibitory	unassigned	Astrocytes	Astrocytes	1483.8007089999996	1207.9282976999998
6122b31a-0245-4978-8ad8-677444acefd0	Endothelial	Endothelial	Mature OD	Endothelial	Endothelial	Excitatory	Endothelial	Endothelial	Endothelial	Endothelial	1479.422599	1347.0238025999997
91519f4e-6bcc-4aa0-b8a1-d75477f71826	Endothelial	Endothelial	Inhibitory	Endothelial	Endothelial	Astrocytes	Endothelial	Endothelial	Endothelial	Endothelial	1477.0643519999999	1298.7875649999996
7944144b-3866-45d5-941f-a268aa481914	Inhibitory	Inhibitory	Inhibitory	Excitatory	Excitatory	Endothelial	Inhibitory	Inhibitory	Excitatory	Inhibitory	1476.6210809999998	1281.8130354
da18a36f-a995-4479-b1a1-c5677043f135	Astrocytes	Astrocytes	Mature OD	Astrocytes	Astrocytes	Inhibitory	Mature OD	unassigned	Astrocytes	Astrocytes	1466.777356	1350.0567115999997
ad29503e-6f7f-47cb-834f-45264a03b398	Immature OD	Immature OD	Inhibitory	Excitatory	Excitatory	Inhibitory	Inhibitory	unassigned	Excitatory	Excitatory	1457.0831399999997	1238.1638014999999
7a190007-52bf-4d73-828c-4d51444fe0ca	Inhibitory	Inhibitory	Inhibitory	Excitatory	Excitatory	Inhibitory	Inhibitory	unassigned	Inhibitory	Inhibitory	1453.8623630000002	1391.2064555999998
b3437049-b67e-492e-a5a2-90d454c17aaf	Inhibitory	Inhibitory	Inhibitory	Excitatory	Excitatory	Inhibitory	Inhibitory	unassigned	Excitatory	Inhibitory	1452.659365	1383.0559303
649ad9da-5240-4d4e-886f-36ef9aed7029	Inhibitory	Inhibitory	Inhibitory	Excitatory	Excitatory	Inhibitory	Inhibitory	unassigned	Excitatory	Inhibitory	1449.7116859999996	1337.5872054
742c5656-4b7f-4be2-90e4-347b7b729cb9	Excitatory	Excitatory	Inhibitory	Excitatory	Excitatory	unassigned	Inhibitory	unassigned	Excitatory	Inhibitory	1449.3764409999999	1300.9194991999998
a256b590-aff2-431a-be3d-62079ab849c0	Inhibitory	Inhibitory	Inhibitory	Excitatory	Excitatory	Inhibitory	Inhibitory	unassigned	Excitatory	Inhibitory	1446.1780929999995	1386.5664195
07fe9e49-4428-495a-ab5e-2c46f83358ff	Endothelial	Inhibitory	Inhibitory	Excitatory	Inhibitory	Excitatory	Inhibitory	Inhibitory	Inhibitory	Inhibitory	1445.4049409999998	1377.0537378999998
374d3178-896f-4fd6-90d9-5f38a2482c0a	Microglia	Microglia	Mature OD	Mature OD	Endothelial	Endothelial	Endothelial	unassigned	Mature OD	Endothelial	1440.620117	1359.3932062
f994eeb8-f949-4a1e-8dcc-90cbbe4b87bd	Astrocytes	Astrocytes	Mature OD	Astrocytes	Astrocytes	Immature OD	Mature OD	unassigned	Astrocytes	Astrocytes	1440.9828609999995	1254.9764096999997
2934e11c-572f-42d5-8010-a5fbc5054d3d	Endothelial	Endothelial	Mature OD	Endothelial	Endothelial	Excitatory	Endothelial	Endothelial	Endothelial	Endothelial	1434.9465329999998	1363.1084979999998
0d88fd73-3214-48f0-8189-11651aa6293f	Inhibitory	Inhibitory	Inhibitory	Excitatory	Inhibitory	unassigned	Inhibitory	Inhibitory	Inhibitory	Inhibitory	1434.88026	1275.4768196
cab7e37f-8229-445f-a930-771e253c1837	Inhibitory	Inhibitory	Inhibitory	Excitatory	Excitatory	Inhibitory	Inhibitory	Inhibitory	Excitatory	Inhibitory	1433.8672900000001	1326.5425744999998
d3f9d994-887f-42c4-ac2c-e26f286db4d2	Inhibitory	Inhibitory	Inhibitory	Excitatory	Excitatory	Inhibitory	Inhibitory	unassigned	Excitatory	Inhibitory	1422.642379	1378.7000934999996
a8a0002d-9d8d-48ea-93a8-4109efe9e139	Inhibitory	Inhibitory	Inhibitory	Excitatory	Excitatory	Inhibitory	Inhibitory	unassigned	Inhibitory	Excitatory	1424.480408	1209.0171656999996
cb3d82fe-7ffd-45c3-a13d-9fc3ba2e058f	Astrocytes	Astrocytes	Mature OD	Astrocytes	Astrocytes	Astrocytes	Mature OD	Mature OD	Astrocytes	Astrocytes	1416.9472649999998	1310.8434326
88af1ba8-be9b-41f3-9143-fc64a33db7a1	Excitatory	Inhibitory	Inhibitory	Excitatory	Excitatory	Inhibitory	Inhibitory	unassigned	Excitatory	Inhibitory	1412.1890499999995	1298.0600613999998
a5a8f5a3-2859-4858-b713-3d14682e3429	Excitatory	Inhibitory	Inhibitory	Excitatory	Excitatory	Inhibitory	Inhibitory	unassigned	Excitatory	Inhibitory	1520.4526999999998	1218.4839392
c31ee65e-69c5-4bd7-b4e4-2312e166c14c	Inhibitory	Inhibitory	Inhibitory	Excitatory	Excitatory	unassigned	Inhibitory	unassigned	Excitatory	Excitatory	1504.6323029999999	1239.1071076999997
8d6a3fd1-24c2-4412-840b-bd96909cd528	Mature OD	Mature OD	Mature OD	Mature OD	Mature OD	Excitatory	Mature OD	Mature OD	Mature OD	Mature OD	1499.6062019999995	1207.7639879999997
53d527a2-db9c-4ad4-9282-99f2986e2f9c	Inhibitory	Inhibitory	Inhibitory	Excitatory	Excitatory	Inhibitory	Inhibitory	Inhibitory	Inhibitory	Inhibitory	1484.3691239999998	1266.5623354
754a2259-cc78-4290-b91d-b757598587c1	Inhibitory	Inhibitory	Inhibitory	Excitatory	Excitatory	Inhibitory	Inhibitory	unassigned	Excitatory	Inhibitory	1460.1772139999998	1247.4084433999997
52b8135d-209a-4977-a4ec-5544b2246cd8	Inhibitory	Inhibitory	Inhibitory	Excitatory	Excitatory	Inhibitory	Inhibitory	Inhibitory	Excitatory	Inhibitory	1417.9372199999998	1287.8929464999999
75bde166-7a4e-4db9-8be0-e2db864ce84f	Inhibitory	Inhibitory	Inhibitory	Excitatory	Excitatory	unassigned	Inhibitory	Inhibitory	Excitatory	Inhibitory	1403.4258559999998	1265.5613724
2600ef35-6def-48b0-9338-fc55cc38ac33	Inhibitory	Inhibitory	Inhibitory	Excitatory	Inhibitory	Inhibitory	Inhibitory	unassigned	Inhibitory	Inhibitory	1561.12241	1275.4693364999998
50e39d7c-5e24-4ded-88a7-c66e60c81931	Inhibitory	Inhibitory	Inhibitory	Excitatory	Excitatory	Excitatory	Inhibitory	unassigned	Excitatory	Inhibitory	1495.1744629999998	1368.1548277999998
05a75bd4-bf15-4793-9a5f-e0ef5363c3d7	Excitatory	Excitatory	Inhibitory	Excitatory	Excitatory	Inhibitory	Inhibitory	unassigned	Excitatory	Inhibitory	1459.0945029999998	1206.0598995999999
e06c8cfa-f0e7-4eb8-9703-85afc9b4b705	Inhibitory	Inhibitory	Inhibitory	Inhibitory	Excitatory	Astrocytes	Inhibitory	unassigned	Inhibitory	Inhibitory	1449.5591109999996	1309.6170934999998
04de533d-44f9-4379-b63a-b6101460b280	Endothelial	Endothelial	Mature OD	Endothelial	Endothelial	Inhibitory	Endothelial	unassigned	Endothelial	Endothelial	1425.270051	1348.0554109
ed5cfaa9-9b75-4b61-b5c0-544db6c5397a	Inhibitory	Inhibitory	Inhibitory	Excitatory	Excitatory	Inhibitory	Inhibitory	unassigned	Excitatory	Inhibitory	1421.5237859999997	1252.9833451999998
12cb817b-382e-4dde-aad1-4081644cc02a	Immature OD	Immature OD	Inhibitory	Immature OD	Immature OD	Immature OD	Mature OD	unassigned	Immature OD	Immature OD	1456.525076	1314.6654663999998
5d103221-aa98-419e-a381-ddd79011b66a	Inhibitory	Inhibitory	Inhibitory	Inhibitory	Inhibitory	Inhibitory	Inhibitory	Inhibitory	Inhibitory	Inhibitory	1400.4106029999998	1254.3511259999998
b88768be-0ada-4339-9f62-5c0f996e4475	Astrocytes	Astrocytes	Mature OD	Ependymal	Astrocytes	Astrocytes	Mature OD	Astrocytes	Astrocytes	Astrocytes	1470.230833	1295.6521344999999
8635a708-5c4a-4c6f-8e4f-67e60e949ac1	Microglia	Microglia	Microglia	Microglia	Microglia	Astrocytes	Microglia	unassigned	Microglia	Microglia	1590.2194529999997	1547.9578647999997
0295b511-6bda-48c0-bd68-ce4ce72af92e	Excitatory	Excitatory	Inhibitory	Excitatory	Excitatory	Inhibitory	Inhibitory	unassigned	Excitatory	Excitatory	1587.169315	1563.1614064999999
1723e890-27ba-47e5-98b8-2fab11f9ea81	Inhibitory	Inhibitory	Inhibitory	Excitatory	Inhibitory	Inhibitory	Inhibitory	Inhibitory	Inhibitory	Inhibitory	1585.718417	1535.8413111999998
9c11fa79-ad31-4131-bd41-b83ddf76b9b3	Endothelial	Endothelial	Astrocytes	Mural	Mural	Inhibitory	Mural	unassigned	Mural	Mural	1576.370472	1461.6538959999998
1a6db713-9ee8-40e6-878c-f78e48a5a274	Excitatory	Inhibitory	Inhibitory	Excitatory	Excitatory	Excitatory	Inhibitory	Inhibitory	Inhibitory	Inhibitory	1575.1825329999997	1574.6205191
e2f52477-27b0-4dd2-8187-7209fb6dd77c	Excitatory	Excitatory	Inhibitory	Excitatory	Astrocytes	Inhibitory	Excitatory	Excitatory	Excitatory	Astrocytes	1570.6661589999999	1428.7756528
ba9fc3a1-6d1e-4d0d-97d7-a6ae515c512a	Excitatory	Excitatory	Inhibitory	Excitatory	Excitatory	Inhibitory	Inhibitory	unassigned	Excitatory	Excitatory	1566.6106489999997	1491.0252441999999
b855af6c-f865-4dbd-bcbb-98ef0f239ece	Inhibitory	Inhibitory	Inhibitory	Excitatory	Excitatory	unassigned	Inhibitory	Inhibitory	Inhibitory	Inhibitory	1566.080489	1415.7595327
30dab6f1-8c1b-44f3-a9f3-a5c70289ed6e	Excitatory	Excitatory	Inhibitory	Excitatory	Excitatory	Inhibitory	Inhibitory	unassigned	Excitatory	Inhibitory	1561.7498779999996	1437.4377964999999
1c75c329-1d4b-4015-9b8c-cc7fd703b2b9	Inhibitory	Inhibitory	Inhibitory	Inhibitory	Inhibitory	Inhibitory	Inhibitory	Inhibitory	Inhibitory	Inhibitory	1557.2433659999997	1566.2284319999999
49e1055e-1744-43db-a371-bb0d7993d4e8	Astrocytes	Astrocytes	Mature OD	Astrocytes	Astrocytes	Endothelial	Mature OD	unassigned	Astrocytes	Astrocytes	1554.185642	1540.0605319
77bffd81-fcd8-4234-bc55-08d0f5efc272	Excitatory	Excitatory	Inhibitory	Excitatory	Excitatory	Excitatory	Inhibitory	Excitatory	Excitatory	Excitatory	1548.2195229999998	1514.5955867999996
8497278b-c0c0-45eb-b75f-10079c44248a	Inhibitory	Inhibitory	Inhibitory	Excitatory	Excitatory	Astrocytes	Inhibitory	unassigned	Excitatory	Excitatory	1536.1925749999996	1559.7252233999998
202d9085-16cc-4d66-b9a1-e6765459627a	Inhibitory	Inhibitory	Inhibitory	Inhibitory	Excitatory	Inhibitory	Inhibitory	unassigned	Inhibitory	Inhibitory	1534.970539	1475.3611791999997
0310b493-8d1d-42ca-b638-52d35f96a5d6	Mature OD	Mature OD	Mature OD	Mature OD	Astrocytes	Inhibitory	Mature OD	Mature OD	Mature OD	Mature OD	1530.5075939999997	1501.9473037999996
f54d7a03-ab78-42aa-ab2d-1d0afe1cf98f	Astrocytes	Astrocytes	Astrocytes	Astrocytes	Astrocytes	Inhibitory	Mature OD	unassigned	Astrocytes	Astrocytes	1529.1381900000001	1419.4626243999999
eb2cf94a-52ea-49b7-89dd-668ec2c6639e	Astrocytes	Astrocytes	Astrocytes	Astrocytes	Ependymal	Astrocytes	Mature OD	unassigned	Astrocytes	Ependymal	1521.3538639999997	1444.5477235999997
923fe3b8-6be6-4b42-a164-46c77f432f09	Astrocytes	Astrocytes	Astrocytes	Astrocytes	Astrocytes	Inhibitory	Astrocytes	Astrocytes	Astrocytes	Astrocytes	1517.1727150000002	1463.9759427
6efdf5af-78c7-4719-af63-29e4f48d8c0b	Inhibitory	Inhibitory	Inhibitory	Inhibitory	Excitatory	Astrocytes	Inhibitory	unassigned	Inhibitory	Excitatory	1518.46907	1529.2922867999998
8067e63c-70f3-4df0-9eab-80cfbc411c8d	Inhibitory	Inhibitory	Inhibitory	Excitatory	Excitatory	Inhibitory	Inhibitory	unassigned	Excitatory	Inhibitory	1513.3537909999995	1421.8704097
98ab13e0-1e44-4183-a71d-ac19ab15bb37	Inhibitory	Inhibitory	Inhibitory	Excitatory	Excitatory	Inhibitory	Inhibitory	unassigned	Excitatory	Excitatory	1510.253894	1509.9670484999997
f4635985-4b87-44f4-8db7-d6c67a37aaf1	Inhibitory	Inhibitory	Inhibitory	Excitatory	Excitatory	Excitatory	Inhibitory	unassigned	Excitatory	Inhibitory	1505.8332249999999	1446.4568381999998
fb57913b-5c14-4987-baa8-b516b56bd133	Inhibitory	Inhibitory	Inhibitory	Excitatory	Excitatory	Excitatory	Inhibitory	unassigned	Excitatory	Excitatory	1503.5333359999995	1474.3837279999998
afe256bc-6d22-4296-b29f-42804f277d67	Astrocytes	Astrocytes	Astrocytes	Astrocytes	Astrocytes	Astrocytes	Mature OD	unassigned	Astrocytes	Astrocytes	1496.01939	1507.3521265999998
4f097aab-6b00-4e91-a5ea-b7d66dc8bd90	Microglia	Microglia	Microglia	Microglia	Microglia	Inhibitory	Microglia	unassigned	Microglia	Microglia	1485.0719	1417.186901
3db24e53-6570-450f-99a9-9f88dafb65fd	Excitatory	Excitatory	Inhibitory	Excitatory	Excitatory	Inhibitory	Inhibitory	unassigned	Excitatory	Inhibitory	1485.6944939999998	1441.7919415999997
08d01594-8b5f-4583-9eea-133e20423e9a	Excitatory	Excitatory	Inhibitory	Excitatory	Excitatory	Excitatory	Inhibitory	unassigned	Excitatory	Excitatory	1483.1545159999996	1458.9973332999998
a8987f16-eeee-4cc5-856d-7e421aa6f5b8	Excitatory	Excitatory	Inhibitory	Excitatory	Excitatory	Astrocytes	Inhibitory	unassigned	Excitatory	Excitatory	1480.7300609999998	1539.5781836999997
50f19afb-0d36-4039-ba8e-4dc55a56cde1	Excitatory	Excitatory	Excitatory	Excitatory	Excitatory	Inhibitory	Excitatory	unassigned	Excitatory	Excitatory	1479.2833719999999	1551.2543394999998
7a1825f5-8b32-4ad2-9d09-5797429718a9	Excitatory	Excitatory	Inhibitory	Excitatory	Excitatory	Inhibitory	Inhibitory	unassigned	Excitatory	Excitatory	1475.9995759999997	1438.4287560999996
27a6f664-7056-4454-a6a1-ab846b90a743	Immature OD	Immature OD	Immature OD	Immature OD	Immature OD	Astrocytes	Immature OD	Immature OD	Immature OD	Immature OD	1465.2840019999999	1517.7703477999999
1e2ab2f3-fccb-4a82-9d4f-e8b834e48172	Astrocytes	Astrocytes	Inhibitory	Astrocytes	Astrocytes	Inhibitory	Mature OD	unassigned	Astrocytes	Astrocytes	1461.7956329999997	1477.2531479
7d1ffbb6-66ff-42f1-8dfa-9d87c436c74a	Endothelial	Endothelial	Inhibitory	Excitatory	Excitatory	unassigned	Inhibitory	unassigned	Endothelial	Endothelial	1457.1229589999998	1415.8592901999998
b8d1b1b0-e43c-4957-b4b0-80dde84cfbbd	Endothelial	Endothelial	Inhibitory	Endothelial	Endothelial	Excitatory	Endothelial	Endothelial	Endothelial	Endothelial	1461.345887	1424.7568740999998
bec8795e-8a23-4226-9b5c-3ee06ae526b0	Inhibitory	Inhibitory	Inhibitory	Inhibitory	Excitatory	Astrocytes	Inhibitory	unassigned	Excitatory	Inhibitory	1452.7099739999999	1538.0078654999998
1b62060a-176f-40c6-aae2-7f44b75773c0	Inhibitory	Inhibitory	Inhibitory	Inhibitory	Excitatory	Excitatory	Inhibitory	Inhibitory	Inhibitory	Inhibitory	1449.2729949999998	1557.0163002999998
531a48c5-cffc-4e66-9ec1-c67746c7451c	Inhibitory	Inhibitory	Inhibitory	Excitatory	Excitatory	Excitatory	Inhibitory	unassigned	Excitatory	Excitatory	1447.3938999999996	1443.8775544999999
dff77455-cdf7-4253-a78e-1cbb30df88d4	Excitatory	Inhibitory	Inhibitory	Excitatory	Excitatory	Excitatory	Inhibitory	Inhibitory	Inhibitory	Inhibitory	1446.143063	1437.219146
6245cb81-563b-420f-b7d6-b31809efbb5e	Mature OD	Endothelial	Mature OD	Mature OD	Endothelial	Astrocytes	Mature OD	Mature OD	Mature OD	Endothelial	1445.7636019999995	1529.5870353999999
319e369d-ca07-4481-bbba-2bc40f86fb31	Endothelial	Endothelial	Mature OD	Endothelial	Endothelial	Immature OD	Endothelial	Endothelial	Endothelial	Endothelial	1439.4353379999998	1525.0352727999998
4fe3171f-5708-4023-b919-d4fc398135ba	Excitatory	Excitatory	Inhibitory	Excitatory	Excitatory	Excitatory	Inhibitory	unassigned	Excitatory	Excitatory	1435.305203	1504.6504867999997
65392583-eb92-4c0e-8d37-264cc0e07515	Inhibitory	Inhibitory	Inhibitory	Inhibitory	Excitatory	Excitatory	Inhibitory	unassigned	Inhibitory	Inhibitory	1431.7041759999997	1555.9720247999999
a59e3347-b842-4276-b3b8-9c2e0eb8dcdf	Immature OD	Immature OD	Immature OD	Immature OD	Immature OD	Inhibitory	Immature OD	unassigned	Immature OD	Immature OD	1425.7969999999996	1488.2713658999999
b121f450-607d-487b-8954-5ba03cee4d10	Excitatory	Excitatory	Inhibitory	Excitatory	Excitatory	unassigned	Inhibitory	unassigned	Excitatory	Inhibitory	1425.8741329999998	1427.1050968999998
e291e8b0-7871-4ee3-933a-70c5f202a2db	Inhibitory	Inhibitory	Inhibitory	Excitatory	Excitatory	Inhibitory	Inhibitory	unassigned	Inhibitory	Inhibitory	1424.5460239999998	1466.3677491999997
d0cd2431-5016-4b46-9b01-861c167521dc	Microglia	Microglia	Microglia	Microglia	Microglia	Mature OD	Microglia	unassigned	Microglia	Microglia	1421.075163	1518.3993427999999
2e343117-f71d-4453-a537-ee4705bdf14b	Inhibitory	Inhibitory	Inhibitory	Inhibitory	Excitatory	Inhibitory	Inhibitory	Inhibitory	Inhibitory	Inhibitory	1415.6671479999995	1573.5774463999999
70c28b57-4667-44ac-8c3c-ce3f129f8cbc	Astrocytes	Astrocytes	Mature OD	Astrocytes	Astrocytes	Endothelial	Astrocytes	unassigned	Astrocytes	Astrocytes	1410.656458	1521.6954668999997
9c97107e-3062-48fb-8db4-29ff31793cf0	Endothelial	Endothelial	Endothelial	Endothelial	Endothelial	Excitatory	Endothelial	unassigned	Endothelial	Endothelial	1409.9787540000002	1551.4737470999999
e942565a-5e4a-4166-97dd-a6d096555c45	Microglia	Microglia	Microglia	Microglia	Microglia	Excitatory	Microglia	Microglia	Microglia	Microglia	1543.5166639999998	1443.9913505
fb853208-fd21-4e11-ba67-7100173dbc3b	Inhibitory	Inhibitory	Inhibitory	Inhibitory	Excitatory	Mature OD	Inhibitory	Inhibitory	Excitatory	Excitatory	1515.094122	1558.8152395999998
45888a02-3422-48b0-9bdd-4d20c6beed7f	Inhibitory	Inhibitory	Inhibitory	Inhibitory	Excitatory	unassigned	Inhibitory	Inhibitory	Inhibitory	Inhibitory	1513.461797	1569.2054534999997
14b58f59-6a6c-4016-b0c5-b516c1f561df	Astrocytes	Astrocytes	Inhibitory	Astrocytes	Astrocytes	Inhibitory	Mature OD	unassigned	Astrocytes	Astrocytes	1505.225665	1495.6703200999998
4e44194b-05e1-4987-b9e2-512dc55da42c	Endothelial	Endothelial	Endothelial	Endothelial	Endothelial	Endothelial	Endothelial	Endothelial	Endothelial	Endothelial	1503.2444019999998	1412.2948499999998
e9eb4cfd-5ea3-4006-8aa9-5b1cf82edbcc	Inhibitory	Excitatory	Inhibitory	Excitatory	Excitatory	unassigned	Inhibitory	unassigned	Excitatory	Inhibitory	1495.0521119999999	1472.3719480999998
f385329f-8862-4835-9dce-6c4e2a81e1a2	Inhibitory	Inhibitory	Inhibitory	Excitatory	Excitatory	unassigned	Inhibitory	unassigned	Excitatory	Inhibitory	1478.518329	1499.2311216999997
cb293cdb-645d-47fe-ae89-4d0374126738	Microglia	Endothelial	Mature OD	Endothelial	Ependymal	Excitatory	Endothelial	unassigned	Endothelial	Endothelial	1476.9518950000001	1576.921287
8ab77da4-8ab3-428d-8dad-9095bd7cb45e	Excitatory	Excitatory	Inhibitory	Excitatory	Excitatory	Excitatory	Inhibitory	unassigned	Excitatory	Excitatory	1443.6098299999999	1547.4712565999998
6828d036-c772-441d-97d4-0a83851e4d27	Astrocytes	Astrocytes	Inhibitory	Astrocytes	Astrocytes	Inhibitory	Mature OD	Inhibitory	Astrocytes	Astrocytes	1439.389294	1418.9493407999998
05fa99d6-19dd-47aa-9cef-136b1c1c86a4	Inhibitory	Inhibitory	Inhibitory	Excitatory	Excitatory	unassigned	Inhibitory	unassigned	Excitatory	Excitatory	1434.536021	1464.2015662999997
a071271c-788d-4146-902c-4d6a2ba8cd7e	Excitatory	Inhibitory	Inhibitory	Excitatory	Excitatory	Inhibitory	Inhibitory	unassigned	Excitatory	Inhibitory	1584.4845459999997	1584.3467031999999
bb199bb2-211d-4474-9027-0e579de39d8b	Inhibitory	Inhibitory	Inhibitory	Inhibitory	Excitatory	Inhibitory	Inhibitory	unassigned	Inhibitory	Inhibitory	1452.5242319999998	1469.2785571
6cdce7c4-223e-4806-ac05-490b4ecd0891	Inhibitory	Inhibitory	Inhibitory	Excitatory	Excitatory	unassigned	Inhibitory	unassigned	Excitatory	Inhibitory	1421.6938109999996	1584.7126351999998
e7cb812c-e8c4-4b79-9494-f6c3a3a1eb58	Mature OD	Mature OD	Mature OD	Mature OD	Mature OD	Inhibitory	Mature OD	Mature OD	Mature OD	Mature OD	1536.1947609999997	1496.3181562
82290f7a-d15e-49ae-a2ce-f6431f16c2ec	Mature OD	Mature OD	Mature OD	Mature OD	Mature OD	Inhibitory	Mature OD	Mature OD	Mature OD	Mature OD	1434.7157379999999	1449.6746601999998
dce3142c-6704-4eed-bdc1-ef296e8e2a94	Inhibitory	Inhibitory	Inhibitory	Excitatory	Excitatory	Excitatory	Inhibitory	unassigned	Excitatory	Inhibitory	1427.0142229999997	1454.8454525999998
c7e50428-46df-4c4d-8d3e-228d99657504	Inhibitory	Astrocytes	Inhibitory	Excitatory	Excitatory	Immature OD	Inhibitory	Inhibitory	Astrocytes	Inhibitory	1530.361453	1611.6075582999997
f1d904b6-52c4-41e8-92f3-0949057768f7	Astrocytes	Microglia	Mature OD	Ependymal	Excitatory	Excitatory	Microglia	unassigned	Ependymal	Astrocytes	1492.5159899999999	1614.4226975
0522adc9-1457-490a-8522-fd3dbc7a6b7e	Inhibitory	Inhibitory	Mature OD	Excitatory	Excitatory	Inhibitory	Inhibitory	unassigned	Excitatory	Inhibitory	1576.130471	1604.8313113999998
9e9be636-f62d-4fab-b6b4-a85215adb7be	Astrocytes	Astrocytes	Astrocytes	Astrocytes	Astrocytes	Astrocytes	Mature OD	unassigned	Astrocytes	Astrocytes	1566.7550389999997	1609.4931941999998
9d0064de-306f-453c-95d2-5db79acc7430	Astrocytes	Astrocytes	Mature OD	Astrocytes	Ependymal	Inhibitory	Mature OD	unassigned	Astrocytes	Astrocytes	1387.307644	1443.5227856999998
5162dffb-fd23-4fe2-b2f4-cf11f95594c5	Astrocytes	Astrocytes	Mature OD	Astrocytes	Astrocytes	Immature OD	Mature OD	unassigned	Astrocytes	Astrocytes	1381.4995909999998	1435.4712433999998
81bf4f19-0f61-40a6-a002-988a368abf79	Excitatory	Excitatory	Inhibitory	Inhibitory	Excitatory	Astrocytes	Inhibitory	unassigned	Excitatory	Excitatory	1379.2740729999996	1533.9211897999999
c8f7f41e-dfd4-4907-8659-d5118da95235	Excitatory	Excitatory	Inhibitory	Excitatory	Excitatory	Excitatory	Inhibitory	Excitatory	Excitatory	Excitatory	1375.9395249999998	1444.8200471999999
ce95a1b4-d108-4c78-a1af-267518eb9d08	Excitatory	Excitatory	Excitatory	Excitatory	Excitatory	unassigned	Inhibitory	Excitatory	Excitatory	Inhibitory	1373.0570939999998	1485.6756529
109aa29e-b23c-4fd6-8b12-73659968cbe0	Inhibitory	Inhibitory	Mature OD	Excitatory	Excitatory	Inhibitory	Inhibitory	unassigned	Inhibitory	Inhibitory	1369.2483029999999	1583.8237365999998
af0ed62f-5695-4889-9539-2793d43cd400	Astrocytes	Astrocytes	Inhibitory	Astrocytes	Astrocytes	Inhibitory	Astrocytes	unassigned	Astrocytes	Astrocytes	1364.470608	1415.4982089
059cfbd9-24be-4715-856f-1f5cc1373727	Excitatory	Excitatory	Inhibitory	Excitatory	Excitatory	unassigned	Inhibitory	unassigned	Excitatory	Excitatory	1358.027869	1525.9911275999998
446c4485-1a01-46f5-b6fb-75035a00c806	Excitatory	Excitatory	Excitatory	Excitatory	Excitatory	Inhibitory	Inhibitory	unassigned	Excitatory	Excitatory	1359.1397909999996	1538.5757150999998
5981d695-a4e1-47cc-8c69-cffd8fdf8c96	Excitatory	Excitatory	Inhibitory	Excitatory	Excitatory	Inhibitory	Inhibitory	unassigned	Excitatory	Excitatory	1353.15692	1449.2861871999999
7efa1136-04a8-4f2e-a561-29715acd0eed	Endothelial	Endothelial	Inhibitory	Endothelial	Endothelial	Inhibitory	Endothelial	Endothelial	Endothelial	Endothelial	1350.34775	1441.8778985
3e1604b7-eef0-4601-a996-aec14dcb3f11	Astrocytes	Astrocytes	Inhibitory	Astrocytes	Astrocytes	Astrocytes	Mature OD	unassigned	Astrocytes	Astrocytes	1352.948203	1548.4527608999997
fc483099-a998-403b-93ce-bdf379660732	Inhibitory	Inhibitory	Inhibitory	Excitatory	Excitatory	Endothelial	Inhibitory	unassigned	Excitatory	Inhibitory	1343.7164389999998	1509.8448095999997
3391fc96-d61f-4b15-863f-832a14c6630b	Inhibitory	Inhibitory	Inhibitory	Inhibitory	Excitatory	Inhibitory	Inhibitory	unassigned	Excitatory	Inhibitory	1336.91732	1551.3692490999997
ab4350ea-ce94-4195-9e84-b206ac82421e	Excitatory	Excitatory	Inhibitory	Excitatory	Excitatory	Excitatory	Inhibitory	unassigned	Excitatory	Excitatory	1337.461788	1526.0191086999998
8df2a0e2-ba56-4912-a09b-44d06faebed3	Excitatory	Excitatory	Inhibitory	Excitatory	Excitatory	Endothelial	Inhibitory	Excitatory	Excitatory	Excitatory	1337.487904	1416.2077946999998
617183a0-64e0-42e2-97d1-ac9d08666686	Inhibitory	Inhibitory	Inhibitory	Excitatory	Excitatory	Inhibitory	Inhibitory	unassigned	Excitatory	Inhibitory	1336.6525319999996	1470.2163812
537b6f41-5e85-40af-b458-9eb7ec98f550	Inhibitory	Inhibitory	Inhibitory	Excitatory	Excitatory	Astrocytes	Inhibitory	unassigned	Inhibitory	Inhibitory	1333.2025249999997	1447.7206254999999
9f1e091e-934c-48b4-81ce-362ad80bc3b9	Astrocytes	Astrocytes	Astrocytes	Astrocytes	Astrocytes	Inhibitory	Mature OD	unassigned	Astrocytes	Astrocytes	1326.6707609999999	1478.4442999999997
8475c9bd-5b27-4739-99df-533c146c7a72	Astrocytes	Astrocytes	Mature OD	Astrocytes	Astrocytes	Excitatory	Mature OD	unassigned	Astrocytes	Astrocytes	1325.0386079999998	1484.4025557999998
508c49c6-a0d2-4de1-9438-9c1fbceba2f8	Excitatory	Excitatory	Inhibitory	Excitatory	Excitatory	Inhibitory	Inhibitory	unassigned	Excitatory	Inhibitory	1317.7840489999999	1524.6786936999997
6f74f8fe-d0a3-4770-b357-df2338ceac1b	Endothelial	Endothelial	Inhibitory	Endothelial	Endothelial	Astrocytes	Endothelial	unassigned	Endothelial	Endothelial	1319.0482359999996	1415.0860986999996
efd3cee8-094d-4aaf-9356-186906736b43	Inhibitory	Inhibitory	Inhibitory	Inhibitory	Excitatory	Inhibitory	Inhibitory	unassigned	Excitatory	Inhibitory	1316.4169279999996	1474.0094946
07293a7e-e565-4377-8d1c-ba7af631177d	Endothelial	Endothelial	Mature OD	Endothelial	Endothelial	Astrocytes	Endothelial	unassigned	Endothelial	Endothelial	1314.5107659999999	1421.2874900999998
e7be6d2f-3a56-481f-afb8-9cb831d9186a	Inhibitory	Excitatory	Inhibitory	Excitatory	Excitatory	Astrocytes	Inhibitory	unassigned	Excitatory	Excitatory	1308.4627380000002	1546.1227995
cabd572d-b634-4b43-82c5-ff17c7c655c4	Inhibitory	Excitatory	Inhibitory	Excitatory	Excitatory	Excitatory	Excitatory	unassigned	Excitatory	Excitatory	1303.611778	1549.3267925999999
e4a51b8a-761b-4dd8-b882-28be40d9d296	Mature OD	Mural	Inhibitory	Mature OD	Mature OD	Excitatory	Mature OD	unassigned	Mature OD	Mature OD	1303.327467	1573.3307059999997
192710aa-5874-4543-be9f-ef370b2bdf58	Inhibitory	Inhibitory	Inhibitory	Excitatory	Excitatory	Astrocytes	Inhibitory	Inhibitory	Inhibitory	Inhibitory	1303.5886889999997	1488.3769109
3d4b1859-dbb6-490f-918e-f0cc50ec7610	Inhibitory	Inhibitory	Inhibitory	Inhibitory	Excitatory	unassigned	Inhibitory	unassigned	Inhibitory	Inhibitory	1292.1334849999998	1504.8927197999997
60d6557d-4dc2-4090-9c52-30e9042dd99d	Inhibitory	Inhibitory	Inhibitory	Excitatory	Excitatory	Excitatory	Inhibitory	unassigned	Excitatory	Inhibitory	1291.2241609999996	1545.0526834999998
ab3083da-7c93-412a-9738-0b71f85b601b	Inhibitory	Inhibitory	Inhibitory	Inhibitory	Excitatory	Inhibitory	Inhibitory	unassigned	Excitatory	Inhibitory	1292.4688429999997	1456.0403615999999
0fe127b1-fbfe-4267-891f-3c8d274f9b05	Inhibitory	Inhibitory	Inhibitory	Excitatory	Excitatory	Inhibitory	Inhibitory	Inhibitory	Excitatory	Inhibitory	1291.255979	1446.1487249999998
1e5a57cd-209b-4b58-8297-9045b8a31381	Inhibitory	Inhibitory	Inhibitory	Excitatory	Excitatory	Inhibitory	Inhibitory	Inhibitory	Excitatory	Inhibitory	1286.337896	1443.3946011999997
eab0b7fd-510f-4b48-8156-d946453b1e51	Inhibitory	Inhibitory	Inhibitory	Excitatory	Inhibitory	Inhibitory	Inhibitory	unassigned	Inhibitory	Inhibitory	1287.3858839999998	1415.5544074999998
67a82500-fd2e-4288-a323-147eaa1c9c71	Inhibitory	Inhibitory	Inhibitory	Inhibitory	Excitatory	unassigned	Inhibitory	unassigned	Excitatory	Inhibitory	1282.283591	1551.5894159
a9c32e04-75e4-498f-b589-73d13d85c867	Inhibitory	Inhibitory	Inhibitory	Inhibitory	Excitatory	Mature OD	Inhibitory	unassigned	Excitatory	Inhibitory	1279.868051	1474.3655032999998
79fb4c58-9d57-4b3b-8ac1-a905fc027894	Inhibitory	Inhibitory	Inhibitory	Inhibitory	Inhibitory	Mature OD	Inhibitory	unassigned	Inhibitory	Inhibitory	1275.6588549999997	1448.6568447
36579f9e-21c7-4aa9-9eaf-4e11ff574976	Inhibitory	Inhibitory	Inhibitory	Excitatory	Excitatory	Astrocytes	Inhibitory	unassigned	Excitatory	Inhibitory	1274.7734409999998	1433.3909927
1373dd54-d0a2-4fc9-95db-9e966af4d811	Endothelial	Endothelial	Mature OD	Endothelial	Excitatory	Endothelial	Inhibitory	unassigned	Endothelial	Endothelial	1263.8358950000002	1490.5642343999998
3d350f41-ae2e-4e08-9150-95a3149312f8	Endothelial	Endothelial	Endothelial	Endothelial	Endothelial	Endothelial	Endothelial	unassigned	Endothelial	Endothelial	1259.62133	1502.5355077999998
d292f30c-8e5d-4823-b1e2-a1c375d1cc5d	Excitatory	Inhibitory	Inhibitory	Excitatory	Excitatory	Inhibitory	Inhibitory	unassigned	Excitatory	Inhibitory	1259.4535139999998	1517.8945471999998
9dd0cecf-8876-4adc-bb0a-9d93989d68c7	Astrocytes	Astrocytes	Inhibitory	Astrocytes	Astrocytes	Astrocytes	Mature OD	unassigned	Astrocytes	Astrocytes	1258.49699	1544.4541433
58042e8b-859d-4081-8095-6a6777530da4	Excitatory	Excitatory	Inhibitory	Excitatory	Excitatory	Excitatory	Inhibitory	unassigned	Excitatory	Excitatory	1259.8807149999998	1561.1769880999998
33fb5333-8dbd-4d4f-8354-f71f50fc9ce1	Inhibitory	Inhibitory	Inhibitory	Inhibitory	Excitatory	Inhibitory	Inhibitory	unassigned	Excitatory	Inhibitory	1254.9509869999997	1426.8020002999997
11d1d3ca-f25e-4cff-84fd-f2b4d519c328	Inhibitory	Inhibitory	Inhibitory	Excitatory	Inhibitory	Excitatory	Inhibitory	Inhibitory	Inhibitory	Inhibitory	1251.878385	1433.9908664999998
12fd32f6-06da-47af-8bf3-4c0c89c3984c	Inhibitory	Inhibitory	Inhibitory	Excitatory	Excitatory	unassigned	Inhibitory	Inhibitory	Excitatory	Inhibitory	1248.3826709999998	1467.7396176999998
171abadc-77d2-4a4b-b8b9-4134d130c52c	Endothelial	Endothelial	Inhibitory	Endothelial	Endothelial	Astrocytes	Endothelial	unassigned	Endothelial	Endothelial	1249.7968189999997	1506.3239107999998
9359989a-a816-40ee-aef0-f992214bb95f	Inhibitory	Inhibitory	Inhibitory	Excitatory	Excitatory	unassigned	Inhibitory	Inhibitory	Excitatory	Inhibitory	1248.3348959999998	1453.6056253999998
515c6703-0a37-40ea-8b0d-c6ce02d11ac7	Inhibitory	Inhibitory	Inhibitory	Inhibitory	Excitatory	Inhibitory	Inhibitory	Inhibitory	Inhibitory	Inhibitory	1246.8811019999998	1581.2673677999999
c836ba02-0915-492d-8005-1d2c8f93e9eb	Inhibitory	Inhibitory	Inhibitory	Excitatory	Excitatory	Inhibitory	Inhibitory	unassigned	Inhibitory	Inhibitory	1240.436385	1421.8866475999998
de9db02c-c017-4b8e-bbef-c0d76b05c812	Inhibitory	Inhibitory	Inhibitory	Inhibitory	Excitatory	Excitatory	Inhibitory	unassigned	Excitatory	Excitatory	1240.3170959999998	1564.5357706999998
1111002d-3c87-44e4-93a3-b817b67496f6	Excitatory	Excitatory	Inhibitory	Excitatory	Excitatory	unassigned	Inhibitory	unassigned	Excitatory	Excitatory	1237.345633	1550.0255358999998
19076d7e-3769-4812-aa62-885cedf256f0	Inhibitory	Inhibitory	Inhibitory	Inhibitory	Inhibitory	Inhibitory	Inhibitory	Inhibitory	Inhibitory	Inhibitory	1236.415985	1442.6936385
94fc3284-8015-4441-8f23-b9712c41ef16	Endothelial	Endothelial	Mature OD	Endothelial	Endothelial	Inhibitory	Endothelial	Endothelial	Endothelial	Endothelial	1237.3828959999996	1509.2800201999999
1be834a6-78c6-45f5-b27c-c70975d29376	Inhibitory	Inhibitory	Inhibitory	Inhibitory	Excitatory	Inhibitory	Inhibitory	unassigned	Excitatory	Inhibitory	1228.5705159999998	1570.0215641999998
904bea06-3308-414a-8530-e44dd2fca743	Excitatory	Inhibitory	Inhibitory	Inhibitory	Excitatory	Excitatory	Inhibitory	unassigned	Excitatory	Inhibitory	1227.470381	1470.1520066999997
81b4adee-d0f6-4ed1-bd02-3b0d2c6ebffa	Inhibitory	Inhibitory	Inhibitory	Excitatory	Excitatory	Inhibitory	Inhibitory	Inhibitory	Inhibitory	Inhibitory	1221.3625779999998	1451.2574380999997
3ea15671-fc04-4b26-93fe-76faee09dbc2	Excitatory	Excitatory	Inhibitory	Inhibitory	Excitatory	Endothelial	Inhibitory	unassigned	Excitatory	Inhibitory	1219.375928	1421.6198359
83e1eef0-433d-4b03-8014-dd3324215548	Inhibitory	Inhibitory	Inhibitory	Excitatory	Excitatory	Inhibitory	Inhibitory	Inhibitory	Inhibitory	Inhibitory	1218.1396399999999	1427.9200234
9ef5d71f-4618-4a3f-beb0-29083d410685	Excitatory	Excitatory	Inhibitory	Excitatory	Excitatory	Astrocytes	Inhibitory	unassigned	Excitatory	Inhibitory	1209.81133	1453.6747384
cb4cbc83-1c61-4e42-a41b-5c7527124da6	Astrocytes	Astrocytes	Microglia	Ependymal	Astrocytes	Inhibitory	Mature OD	unassigned	Astrocytes	Astrocytes	1208.8822989999999	1577.8497751999998
344ccfc5-2c82-4a29-baec-36ed903672b1	Astrocytes	Astrocytes	Astrocytes	Astrocytes	Astrocytes	Inhibitory	Astrocytes	unassigned	Astrocytes	Astrocytes	1203.8729239999998	1462.3199895999996
ffe067f6-2b61-4a66-be06-f9136c74a312	Inhibitory	Inhibitory	Inhibitory	Inhibitory	Excitatory	Inhibitory	Inhibitory	Inhibitory	Inhibitory	Inhibitory	1203.4734859999999	1446.3059948999999
74c3f9d2-1fe7-4de2-9ef4-771f5fe20826	Inhibitory	Inhibitory	Inhibitory	Inhibitory	Excitatory	Inhibitory	Inhibitory	unassigned	Inhibitory	Inhibitory	1326.619138	1505.0721353
da31c442-3ccb-4555-b9b9-9c17cd919da4	Excitatory	Excitatory	Inhibitory	Excitatory	Excitatory	Excitatory	Inhibitory	unassigned	Excitatory	Excitatory	1321.297987	1458.2059148999997
6a85d6cb-f940-4ad4-9516-49cc9677a327	Excitatory	Excitatory	Inhibitory	Excitatory	Excitatory	unassigned	Inhibitory	unassigned	Excitatory	Inhibitory	1314.2470399999997	1431.5823520999998
505a8ec7-aba2-49c3-a17e-69130a19a554	Inhibitory	Inhibitory	Inhibitory	Excitatory	Excitatory	unassigned	Inhibitory	unassigned	Inhibitory	Inhibitory	1300.224388	1414.4409315999997
f91af2e1-c67c-4c98-936e-4dce5e1ae950	Excitatory	Excitatory	Inhibitory	Excitatory	Excitatory	Inhibitory	Inhibitory	unassigned	Excitatory	Excitatory	1280.3095790000002	1537.3393683
8cafd0e6-81da-48e9-9885-e1e15d72ad54	Inhibitory	Inhibitory	Inhibitory	Excitatory	Excitatory	Excitatory	Inhibitory	Inhibitory	Inhibitory	Inhibitory	1243.0602439999998	1472.2476821999999
2a63c9fd-ca3a-4765-96ad-6d02907da3d9	Astrocytes	Astrocytes	Mature OD	Astrocytes	Astrocytes	Inhibitory	Mature OD	unassigned	Astrocytes	Astrocytes	1227.091841	1552.3836732999998
b67eb8ee-b1a1-454a-898f-e84b56492712	Immature OD	Immature OD	Immature OD	Immature OD	Immature OD	Immature OD	Immature OD	Immature OD	Immature OD	Immature OD	1222.6325839999995	1514.6779503999996
85e07c8d-cb2d-460c-9829-723b8928aeba	Inhibitory	Inhibitory	Inhibitory	Excitatory	Excitatory	Inhibitory	Inhibitory	Inhibitory	Excitatory	Inhibitory	1210.1928439999997	1556.4441927999999
dd5f15f1-4015-4058-93e4-533e90378d31	Inhibitory	Inhibitory	Inhibitory	Inhibitory	Excitatory	Inhibitory	Inhibitory	unassigned	Excitatory	Inhibitory	1324.8423339999995	1410.0582264
573fdc8d-dc2c-4b72-ad36-6a9263ad6c31	Astrocytes	Astrocytes	Mature OD	Astrocytes	Astrocytes	Astrocytes	Mature OD	unassigned	Astrocytes	Astrocytes	1294.2528859999998	1520.396335
fc182981-74e1-4d41-bc80-90791eb25615	Inhibitory	Inhibitory	Inhibitory	Excitatory	Excitatory	Excitatory	Inhibitory	unassigned	Excitatory	Inhibitory	1277.4849199999999	1416.2522271999997
87c10a18-3f81-4ef3-a2e0-b33efca371cf	Inhibitory	Inhibitory	Inhibitory	Excitatory	Excitatory	Mural	Inhibitory	Inhibitory	Inhibitory	Inhibitory	1239.4004999999997	1585.3479191999998
ca90b683-3689-494b-a6da-b6b1aa91431a	Inhibitory	Inhibitory	Inhibitory	Inhibitory	Excitatory	unassigned	Inhibitory	unassigned	Excitatory	Inhibitory	1235.0509809999999	1484.3868743999997
11acf902-faaf-4c07-8927-524ca13d9b85	Excitatory	Excitatory	Inhibitory	Excitatory	Excitatory	Inhibitory	Inhibitory	Excitatory	Excitatory	Excitatory	1352.9756929999999	1499.5736380999997
2c95396b-ae3a-4ff1-a7a4-63ba0ad13ce0	Astrocytes	Astrocytes	Astrocytes	Astrocytes	Ependymal	Inhibitory	Mature OD	unassigned	Astrocytes	Astrocytes	1388.1270789999999	1331.2603500999999
73c13e34-f386-4310-acce-c7fcf5fdea62	Inhibitory	Inhibitory	Inhibitory	Excitatory	Excitatory	Inhibitory	Inhibitory	unassigned	Excitatory	Inhibitory	1384.8809339999998	1212.8619316999998
110782b6-a7e5-4cd5-94c5-dae0e2f29ff8	Inhibitory	Inhibitory	Inhibitory	Excitatory	Excitatory	unassigned	Inhibitory	Inhibitory	Inhibitory	Inhibitory	1384.7331829999998	1280.557408
1533dc60-fb37-4bad-9d2d-fd0c78ed132a	Excitatory	Excitatory	Inhibitory	Excitatory	Excitatory	Inhibitory	Inhibitory	unassigned	Excitatory	Excitatory	1376.2465159999997	1208.4285544999998
9758ea92-3f41-4c9b-abe2-db1e5a87482e	Excitatory	Excitatory	Inhibitory	Excitatory	Excitatory	Inhibitory	Inhibitory	unassigned	Excitatory	Excitatory	1375.8584759999999	1270.3140289999997
3a5a30d0-2cc1-4ddf-a68a-ca89def4a7d7	Inhibitory	Inhibitory	Inhibitory	Excitatory	Excitatory	Inhibitory	Inhibitory	unassigned	Excitatory	Inhibitory	1370.3244759999998	1358.5463724999997
edd61aa3-ee2b-42dc-a194-beda6997c99a	Immature OD	Immature OD	Immature OD	Immature OD	Immature OD	Inhibitory	Immature OD	Immature OD	Immature OD	Immature OD	1365.6902259999997	1368.4552829999998
4b6c63c8-abf8-4c14-bc42-3ff00e7d8fbc	Inhibitory	Inhibitory	Inhibitory	Excitatory	Excitatory	Inhibitory	Inhibitory	Inhibitory	Inhibitory	Inhibitory	1360.683689	1324.8698310999998
a324fae0-6231-40fc-ae38-cd1486278997	Excitatory	Excitatory	Inhibitory	Inhibitory	Excitatory	Inhibitory	Inhibitory	unassigned	Excitatory	Inhibitory	1357.57067	1362.8454883
a2bee880-c636-439a-a17e-493ad8a81017	Excitatory	Excitatory	Inhibitory	Excitatory	Excitatory	Excitatory	Inhibitory	unassigned	Excitatory	Excitatory	1356.272755	1244.7176952
e639aaa0-7e43-4ffa-8299-4f72fae69000	Inhibitory	Inhibitory	Inhibitory	Inhibitory	Excitatory	unassigned	Inhibitory	Inhibitory	Inhibitory	Inhibitory	1355.5325609999995	1373.8728023999997
663829ed-d6dc-4c85-b3de-7b7ada1bc341	Inhibitory	Inhibitory	Inhibitory	Excitatory	Excitatory	Inhibitory	Inhibitory	Excitatory	Excitatory	Inhibitory	1353.4625839999999	1260.6632949999998
fdae1014-7061-4b96-956c-b91bc482f6ff	Inhibitory	Inhibitory	Inhibitory	Inhibitory	Inhibitory	Inhibitory	Inhibitory	unassigned	Inhibitory	Inhibitory	1352.7509989999999	1267.9970405
7b63cf40-cf70-4190-9cd3-18f772d4f856	Excitatory	Excitatory	Excitatory	Excitatory	Excitatory	Endothelial	Inhibitory	unassigned	Excitatory	Excitatory	1348.065117	1291.4068284999998
bae9206b-94e8-4e02-80fc-a3e8378046bf	Inhibitory	Inhibitory	Inhibitory	Excitatory	Excitatory	Inhibitory	Inhibitory	unassigned	Excitatory	Inhibitory	1343.2470739999999	1235.0091063999998
26ebe2ab-77c5-4e01-b4da-33c6cf0bdb14	Excitatory	Excitatory	Inhibitory	Excitatory	Excitatory	unassigned	Inhibitory	unassigned	Excitatory	Excitatory	1343.1711220000002	1372.0654227999999
6fdc4c09-a5c9-42b3-846b-1f7afcfcdefd	Inhibitory	Inhibitory	Inhibitory	Excitatory	Excitatory	unassigned	Inhibitory	Inhibitory	Excitatory	Inhibitory	1341.53822	1325.8392706999998
a50af9c9-c86b-4c98-b297-d4c3aca26b6b	Inhibitory	Inhibitory	Inhibitory	Excitatory	Excitatory	Inhibitory	Inhibitory	unassigned	Excitatory	Inhibitory	1334.0766299999996	1285.9038207999997
c0d4eb09-6833-4366-b11d-0ff45ada676a	Excitatory	Excitatory	Inhibitory	Excitatory	Excitatory	Astrocytes	Inhibitory	unassigned	Excitatory	Excitatory	1334.576588	1258.7781479999999
d188790d-5c14-48bb-aabc-6c53f8eef3a7	Inhibitory	Inhibitory	Inhibitory	Excitatory	Excitatory	Excitatory	Inhibitory	Inhibitory	Inhibitory	Inhibitory	1330.7505059999999	1221.4850606
a0d6a428-054a-42a3-b83d-193b51967e3b	Astrocytes	Astrocytes	Inhibitory	Astrocytes	Astrocytes	Excitatory	Inhibitory	unassigned	Astrocytes	Astrocytes	1323.2458859999997	1336.8719362999998
d9e6e03a-df78-4667-80c0-562e250c1b05	Inhibitory	Inhibitory	Inhibitory	Excitatory	Excitatory	Inhibitory	Inhibitory	Inhibitory	Inhibitory	Inhibitory	1323.294437	1237.8325175999998
71c00a14-e533-4198-a925-fadd4295923f	Inhibitory	Inhibitory	Inhibitory	Excitatory	Excitatory	Endothelial	Inhibitory	Inhibitory	Excitatory	Inhibitory	1323.55865	1312.0957420999998
64fa0c7e-c90b-4d4b-8ebe-29dbd41f0645	Inhibitory	Inhibitory	Inhibitory	Inhibitory	Excitatory	Astrocytes	Inhibitory	unassigned	Inhibitory	Inhibitory	1317.3396699999998	1273.8909681
8a0fb1e9-191d-43c6-b9eb-4fe46f846d06	Inhibitory	Inhibitory	Inhibitory	Excitatory	Excitatory	Excitatory	Inhibitory	Inhibitory	Excitatory	Inhibitory	1321.9444269999995	1376.7324766999998
f0c0168d-9f36-4ea0-948e-2091cc35f65a	Inhibitory	Inhibitory	Inhibitory	Excitatory	Excitatory	Ependymal	Inhibitory	unassigned	Excitatory	Excitatory	1312.566637	1236.6892245999998
02dedb44-a183-492e-8371-3b6a4435d6dc	Inhibitory	Inhibitory	Inhibitory	Inhibitory	Excitatory	Excitatory	Inhibitory	Inhibitory	Excitatory	Inhibitory	1309.419581	1329.4092655999998
0126298c-bcf6-40a8-977c-27d9ef3ddc38	Immature OD	Immature OD	Immature OD	Immature OD	Immature OD	Inhibitory	Immature OD	unassigned	Immature OD	Immature OD	1300.838026	1306.4681558999998
3c7c9b74-1284-4b68-9e29-62605f4f3e39	Immature OD	Immature OD	Immature OD	Immature OD	Excitatory	Inhibitory	Inhibitory	unassigned	Immature OD	Immature OD	1298.1396269999996	1218.6940485
00a7e3e3-a6e6-4a49-8632-87dd00b8c2cf	Inhibitory	Inhibitory	Inhibitory	Excitatory	Excitatory	Excitatory	Inhibitory	Inhibitory	Excitatory	Inhibitory	1295.5412939999997	1249.1177982
ea614916-ec6f-45f3-9a22-1f98fd5f4c56	Inhibitory	Inhibitory	Inhibitory	Excitatory	Excitatory	Mature OD	Inhibitory	unassigned	Excitatory	Inhibitory	1291.682467	1371.4209102
8f92a0ba-c6ba-46e2-8c1e-ae27e03724ca	Mural	Endothelial	Mural	Mural	Mural	Excitatory	Endothelial	unassigned	Endothelial	Mural	1289.090854	1216.3310966999998
014f4c39-8553-4469-b7f5-d56c4bbb64fa	Inhibitory	Inhibitory	Inhibitory	Inhibitory	Excitatory	Endothelial	Inhibitory	unassigned	Inhibitory	Inhibitory	1291.2366659999998	1343.7853549
d9de2d59-48f0-443d-a532-c67ff7d73e78	Excitatory	Excitatory	Inhibitory	Excitatory	Excitatory	Excitatory	Inhibitory	unassigned	Excitatory	Excitatory	1286.394613	1238.7360996999996
ab812aae-c579-4be6-a77e-9abb81d09960	Inhibitory	Excitatory	Inhibitory	Inhibitory	Excitatory	Inhibitory	Inhibitory	unassigned	Excitatory	Inhibitory	1284.184322	1328.2654148999998
0fce3e18-c25a-4b9e-808d-719992b08b3c	Astrocytes	Astrocytes	Mature OD	Astrocytes	Astrocytes	Inhibitory	Mature OD	unassigned	Astrocytes	Astrocytes	1278.2301069999999	1380.0125400999998
2a4a6789-4c23-4a85-9682-e65d7503c096	Astrocytes	Astrocytes	Immature OD	Astrocytes	Astrocytes	Excitatory	Mature OD	unassigned	Astrocytes	Astrocytes	1277.9762269999997	1352.1538701999998
defd8bd2-9181-4e76-ab8c-fb7bc7034ad3	Endothelial	Endothelial	Inhibitory	Endothelial	Endothelial	Astrocytes	Endothelial	unassigned	Endothelial	Endothelial	1274.5001869999996	1289.6062567999998
fd99cb0b-944c-4d92-8735-768121c6274e	Excitatory	Excitatory	Inhibitory	Excitatory	Excitatory	Astrocytes	Inhibitory	unassigned	Excitatory	Excitatory	1273.4756319999997	1239.6543035999998
1d879ef0-6ef0-4299-a433-af03c7b54ef4	Mural	Endothelial	Inhibitory	Mural	Excitatory	Excitatory	Mural	Excitatory	Mural	Excitatory	1274.8550929999997	1214.5680671
4af5a73c-4310-4cf6-b8ad-6a4fda602840	Excitatory	Excitatory	Inhibitory	Excitatory	Excitatory	unassigned	Inhibitory	unassigned	Excitatory	Excitatory	1273.8560479999996	1308.7886578999999
c63e3d81-76db-459e-9900-d3bd9980c26e	Excitatory	Inhibitory	Inhibitory	Inhibitory	Excitatory	Excitatory	Inhibitory	unassigned	Inhibitory	Inhibitory	1266.2664229999996	1257.9699536999997
fc79b54a-a7f3-4eda-bdf6-1566ceae0c41	Inhibitory	Inhibitory	Inhibitory	Excitatory	Excitatory	Inhibitory	Inhibitory	Inhibitory	Inhibitory	Inhibitory	1262.050202	1386.4332467999998
a25fa020-6c8f-44e6-b519-e10eae525750	Excitatory	Excitatory	Inhibitory	Excitatory	Excitatory	unassigned	Inhibitory	unassigned	Excitatory	Excitatory	1256.6141819999998	1259.5163229999998
f5ed14b4-677c-436a-92ef-57bd47b9e0b8	Endothelial	Endothelial	Inhibitory	Endothelial	Excitatory	unassigned	Endothelial	unassigned	Endothelial	Endothelial	1260.1868089999998	1279.4103053
6c1c791b-3d9c-40ea-8503-f477f46a299d	Inhibitory	Inhibitory	Inhibitory	Excitatory	Excitatory	Excitatory	Inhibitory	unassigned	Excitatory	Inhibitory	1257.9916699999999	1370.5791676999997
8f05e11d-f6df-4e06-bdf1-e570592e8caa	Inhibitory	Inhibitory	Inhibitory	Inhibitory	Excitatory	Inhibitory	Inhibitory	unassigned	Excitatory	Inhibitory	1251.5357069999995	1325.3776951999998
33ecc6ec-a18e-43f5-a945-2b723d8bff20	Inhibitory	Inhibitory	Inhibitory	Excitatory	Excitatory	Excitatory	Inhibitory	unassigned	Excitatory	Inhibitory	1249.031853	1337.4698246999997
32806c6d-cbf0-4641-af33-a3f4b66e000d	Inhibitory	Inhibitory	Inhibitory	Excitatory	Excitatory	Mural	Inhibitory	unassigned	Excitatory	Inhibitory	1248.8282559999998	1286.4546825999998
60d60119-2440-4f87-8f27-a16c45f50e14	Immature OD	Immature OD	Immature OD	Immature OD	Immature OD	Inhibitory	Immature OD	Immature OD	Immature OD	Immature OD	1248.6647439999997	1226.5127865
63c319ee-d0a7-450e-b459-8ef2dcdad7c4	Inhibitory	Inhibitory	Inhibitory	Excitatory	Excitatory	Mural	Inhibitory	unassigned	Excitatory	Inhibitory	1247.7428639999998	1210.6305711
0e99a081-ff92-400a-a05d-3a41a6cd307f	Excitatory	Excitatory	Inhibitory	Excitatory	Excitatory	Inhibitory	Inhibitory	unassigned	Excitatory	Excitatory	1241.4388920000001	1356.9005069
d9b467fc-bc15-4ddc-8579-be2e1078a15d	Inhibitory	Inhibitory	Inhibitory	Excitatory	Excitatory	Inhibitory	Inhibitory	Inhibitory	Inhibitory	Inhibitory	1238.4268309999998	1299.0751063999999
fec2fbb7-d97f-467c-b2e3-946641da510e	Inhibitory	Inhibitory	Inhibitory	Excitatory	Excitatory	Inhibitory	Inhibitory	Inhibitory	Inhibitory	Inhibitory	1239.5277259999998	1346.1591091999999
62ee4ee9-3097-4470-bf1a-37e43d20804d	Inhibitory	Inhibitory	Inhibitory	Excitatory	Excitatory	unassigned	Inhibitory	unassigned	Excitatory	Excitatory	1237.101608	1239.9021260999998
c9f7597c-220c-4bbb-aa85-7c9b9eea1972	Inhibitory	Inhibitory	Inhibitory	Excitatory	Excitatory	Inhibitory	Inhibitory	unassigned	Excitatory	Inhibitory	1235.7624419999997	1376.7874941999999
70a382f5-1d38-482b-9d76-a61de0f15a99	Excitatory	Excitatory	Inhibitory	Excitatory	Excitatory	Inhibitory	Inhibitory	unassigned	Excitatory	Excitatory	1228.9871469999998	1341.3823386999998
8c2c3356-b2b7-44fb-8cf2-68179ad56635	Inhibitory	Inhibitory	Inhibitory	Excitatory	Excitatory	Inhibitory	Inhibitory	unassigned	Excitatory	Excitatory	1230.1059229999996	1209.5009829
032e389f-2aff-438f-9533-c8b9c9ac1d4b	Inhibitory	Inhibitory	Inhibitory	Excitatory	Excitatory	Mature OD	Inhibitory	Inhibitory	Inhibitory	Inhibitory	1227.8536479999998	1220.8861512999997
fa9e01e5-2ccd-4b8a-a793-c683f411ecbb	Excitatory	Excitatory	Inhibitory	Inhibitory	Excitatory	Inhibitory	Inhibitory	unassigned	Excitatory	Inhibitory	1224.146553	1298.3367048999999
40092663-46bd-4b4f-898a-35a424623780	Inhibitory	Inhibitory	Inhibitory	Excitatory	Excitatory	Excitatory	Inhibitory	unassigned	Inhibitory	Inhibitory	1224.6124169999998	1348.3972474999998
b4aee870-8206-4e81-98cd-03b008d8f50c	Inhibitory	Inhibitory	Inhibitory	Inhibitory	Excitatory	Endothelial	Inhibitory	unassigned	Inhibitory	Inhibitory	1225.0580650000002	1276.2290027
91eb3771-5e69-4d31-a3e6-262e29236cce	Inhibitory	Inhibitory	Inhibitory	Excitatory	Excitatory	Excitatory	Inhibitory	Inhibitory	Inhibitory	Inhibitory	1221.2563769999997	1255.4523123999998
98c318f4-a7fe-4320-aa26-b45f8b3a5ebb	Excitatory	Excitatory	Inhibitory	Excitatory	Excitatory	Astrocytes	Inhibitory	unassigned	Excitatory	Inhibitory	1215.0926060000002	1344.4694207999999
7f7867b5-9993-462a-8bce-48ec4a0932b0	Excitatory	Astrocytes	Inhibitory	Inhibitory	Inhibitory	Immature OD	Inhibitory	unassigned	Astrocytes	Inhibitory	1208.67396	1363.1858113999997
04dc7bce-9880-49fb-ad14-f7c337baff80	Inhibitory	Inhibitory	Inhibitory	Inhibitory	Excitatory	Inhibitory	Inhibitory	unassigned	Excitatory	Excitatory	1212.558387	1316.9535941999998
8c1ae9ad-407c-4887-b1d5-0a5a09209837	Inhibitory	Inhibitory	Inhibitory	Inhibitory	Excitatory	Excitatory	Inhibitory	Inhibitory	Excitatory	Inhibitory	1207.824642	1289.6832361
f134a380-a627-4a60-b14f-cea01a5574df	Mature OD	Mature OD	Mature OD	Mature OD	Mature OD	Excitatory	Mature OD	Mature OD	Mature OD	Mature OD	1208.4144919999999	1236.6514711999998
c7ebbdca-7a6a-42e7-8876-346bae4582b0	Astrocytes	Astrocytes	Inhibitory	Astrocytes	Astrocytes	Astrocytes	Astrocytes	unassigned	Astrocytes	Astrocytes	1205.8107380000001	1355.0931160999999
71d22c10-50fa-4642-bb0c-873c20fc6ad7	Inhibitory	Inhibitory	Inhibitory	Excitatory	Excitatory	Inhibitory	Inhibitory	unassigned	Excitatory	Inhibitory	1204.3879939999997	1214.0906817
3d96eeb9-20e9-4a14-93ee-08237431aec6	Endothelial	Endothelial	Mature OD	Endothelial	Endothelial	Astrocytes	Endothelial	unassigned	Endothelial	Endothelial	1385.826142	1376.0306173
9361535a-af9a-4440-b53e-32019b51d7d8	Inhibitory	Inhibitory	Inhibitory	Excitatory	Excitatory	unassigned	Inhibitory	Excitatory	Excitatory	Inhibitory	1368.6537909999997	1311.0154208999998
cdd4db9f-cb46-4eab-83de-3e91dabd077a	Inhibitory	Inhibitory	Inhibitory	Excitatory	Excitatory	Inhibitory	Inhibitory	Inhibitory	Excitatory	Excitatory	1358.87822	1388.9617429999998
2ad8a6b4-0070-49ae-ae61-01c752741b52	Excitatory	Inhibitory	Inhibitory	Excitatory	Excitatory	Inhibitory	Inhibitory	unassigned	Excitatory	Inhibitory	1349.437762	1213.2041762
bb8bb03c-84c7-44d6-997b-19a16b3a6418	Endothelial	Endothelial	Mural	Mural	Mural	Mural	Mural	unassigned	Mural	Mural	1317.6763929999997	1256.4661236999998
b6c622ab-0021-45e5-b1af-bf455d57787d	Mature OD	Mature OD	Mature OD	Mature OD	Mature OD	Excitatory	Mature OD	unassigned	Mature OD	Mature OD	1300.9637239999997	1260.6314324999998
e053f4be-4d65-4f3b-b2cb-71f26f933227	Immature OD	Immature OD	Inhibitory	Immature OD	Excitatory	Inhibitory	Inhibitory	unassigned	Immature OD	Inhibitory	1294.631174	1304.3583970999998
a71a2daf-1c40-496a-9811-6d3faa629ba9	Inhibitory	Inhibitory	Inhibitory	Inhibitory	Excitatory	Inhibitory	Inhibitory	unassigned	Excitatory	Inhibitory	1290.6490839999997	1313.8638339999998
66191cbe-d14f-4e85-b897-85abaebd09c6	Excitatory	Excitatory	Excitatory	Excitatory	Excitatory	Mural	Excitatory	Excitatory	Excitatory	Excitatory	1234.4038889999997	1364.7801991
6abad43b-773b-4dcf-95f1-d7b45d6d96c7	Excitatory	Inhibitory	Inhibitory	Excitatory	Excitatory	unassigned	Inhibitory	unassigned	Excitatory	Inhibitory	1223.376092	1265.5873514999998
971dcc14-91c8-48ef-b39d-112fa5a34d18	Inhibitory	Inhibitory	Inhibitory	Excitatory	Excitatory	unassigned	Inhibitory	Inhibitory	Inhibitory	Inhibitory	1367.2903429999997	1333.9457346999998
d0dfbfae-dc81-4102-bee6-ac948d657aed	Excitatory	Inhibitory	Inhibitory	Excitatory	Excitatory	Excitatory	Inhibitory	Inhibitory	Inhibitory	Inhibitory	1331.7414249999997	1356.5758134999999
042a0462-e128-4926-9a22-d8033ab9435b	Inhibitory	Inhibitory	Inhibitory	Excitatory	Excitatory	Inhibitory	Inhibitory	unassigned	Excitatory	Inhibitory	1268.3805029999999	1343.7018927999998
7d59c06c-5b42-4592-ab83-14bfc904e437	Inhibitory	Inhibitory	Inhibitory	Excitatory	Excitatory	Endothelial	Inhibitory	Inhibitory	Excitatory	Inhibitory	1221.822385	1229.8439380999998
6a47918f-8a1c-4a4f-b006-67f47152072d	Inhibitory	Inhibitory	Inhibitory	Excitatory	Excitatory	Inhibitory	Inhibitory	unassigned	Excitatory	Inhibitory	1386.1867579999998	1348.6000916999997
2d397cc3-fcb3-45ab-878f-ed4080182690	Excitatory	Excitatory	Inhibitory	Excitatory	Excitatory	Endothelial	Excitatory	unassigned	Excitatory	Excitatory	1270.3938439999997	1223.7131833999997
f5dc41fe-a213-44e3-b6f3-581608c720fd	Inhibitory	Inhibitory	Inhibitory	Excitatory	Excitatory	Mature OD	Inhibitory	unassigned	Excitatory	Excitatory	1266.7066109999996	1273.8674360999998
0d40da86-f2ac-408d-ab58-ab7578fe2bfd	Excitatory	Excitatory	Inhibitory	Excitatory	Excitatory	Excitatory	Inhibitory	unassigned	Excitatory	Inhibitory	1261.324823	1392.0917105999997
919e4479-1d27-4129-a03b-9b94987b6eec	Inhibitory	Inhibitory	Inhibitory	Inhibitory	Excitatory	Endothelial	Inhibitory	unassigned	Excitatory	Inhibitory	1385.7993029999998	1012.1436869999998
f1264bd2-3186-49ed-b460-cc2eeea725bf	Inhibitory	Inhibitory	Inhibitory	Excitatory	Excitatory	Inhibitory	Inhibitory	unassigned	Excitatory	Inhibitory	1389.289519	1032.5444525999997
0b64a142-89fd-42e0-b89f-4d70ce0606cc	Inhibitory	Excitatory	Inhibitory	Excitatory	Excitatory	Inhibitory	Inhibitory	unassigned	Excitatory	Excitatory	1388.516365	1056.1137722999997
b711cfbd-6fec-47fb-973a-c5f3d2517c3c	Mature OD	Mature OD	Mature OD	Mature OD	Mature OD	Excitatory	Mature OD	Mature OD	Mature OD	Mature OD	1385.4495509999997	1171.4509402999997
d59060c7-1e79-40ec-a1af-1ae28bb187d4	Excitatory	Excitatory	Inhibitory	Excitatory	Excitatory	Endothelial	Excitatory	unassigned	Excitatory	Excitatory	1382.9588069999995	1111.9545086999997
b10a8e63-02ef-4351-bb89-a5b687c8ed24	Excitatory	Excitatory	Inhibitory	Excitatory	Excitatory	Excitatory	Inhibitory	unassigned	Excitatory	Excitatory	1375.7556229999996	1172.8704058999997
9367aa37-3358-4fae-9a93-57bc970abc08	Inhibitory	Inhibitory	Inhibitory	Excitatory	Excitatory	Inhibitory	Inhibitory	unassigned	Excitatory	Inhibitory	1374.7340169999998	1132.7514140999997
e994ed6e-cff5-44b5-a4ca-fd00fa0443ac	Excitatory	Excitatory	Excitatory	Excitatory	Excitatory	unassigned	Inhibitory	unassigned	Excitatory	Inhibitory	1371.522985	1159.9962763999997
74d3037d-3d5e-484c-a322-00c41e3aa43e	Immature OD	Immature OD	Immature OD	Immature OD	Immature OD	Excitatory	Immature OD	unassigned	Immature OD	Immature OD	1363.2161889999998	1016.0786980999999
9f2ffc40-95a9-419e-a448-6107409548a3	Excitatory	Inhibitory	Inhibitory	Excitatory	Excitatory	Inhibitory	Inhibitory	unassigned	Excitatory	Inhibitory	1358.9018349999997	1081.0878417999998
a16b8730-8630-416e-8c4f-c3a042bcf50d	Excitatory	Excitatory	Inhibitory	Excitatory	Excitatory	Inhibitory	Inhibitory	Excitatory	Excitatory	Inhibitory	1357.4926649999998	1107.6041557999997
ccd68454-254e-4324-9279-c5fbe0bb23ce	Excitatory	Excitatory	Inhibitory	Excitatory	Excitatory	Excitatory	Inhibitory	unassigned	Excitatory	Excitatory	1346.6839799999998	1161.5201239999997
0ec3ae72-d4bf-4456-8a5d-b4f0c9a4adee	Inhibitory	Inhibitory	Inhibitory	Excitatory	Excitatory	Excitatory	Inhibitory	unassigned	Excitatory	Inhibitory	1347.0788009999997	1029.0942243
a1c0d314-28b7-4388-9178-41aea42e117c	Excitatory	Excitatory	Inhibitory	Excitatory	Excitatory	Excitatory	Inhibitory	Excitatory	Excitatory	Excitatory	1349.2533790000002	1130.1007958999999
0ca4296e-e859-4b7e-858b-40a86739140a	Excitatory	Excitatory	Inhibitory	Excitatory	Excitatory	Inhibitory	Inhibitory	unassigned	Excitatory	Inhibitory	1338.1480119999997	1100.9054566999998
ff6850c6-0bf1-410a-80c3-b2c1748d9208	Excitatory	Excitatory	Inhibitory	Excitatory	Excitatory	Astrocytes	Inhibitory	unassigned	Excitatory	Inhibitory	1337.8072089999996	1118.9071495999997
a053ad35-3d87-4259-94a0-46c0ae818221	Inhibitory	Inhibitory	Inhibitory	Excitatory	Excitatory	Inhibitory	Inhibitory	unassigned	Excitatory	Inhibitory	1332.637631	1063.4350619999998
73aca65b-a98d-4f1b-b157-1e09c6f0df64	Excitatory	Excitatory	Inhibitory	Excitatory	Excitatory	Inhibitory	Inhibitory	unassigned	Excitatory	Inhibitory	1333.5814429999996	1026.3344961999996
01239030-a6c2-45a9-90cc-0fdc57ca134e	Inhibitory	Inhibitory	Inhibitory	Excitatory	Excitatory	Excitatory	Inhibitory	Inhibitory	Inhibitory	Inhibitory	1330.8214629999998	1143.0133892999997
fc13b41c-ba7f-40de-821c-21a2b8a38e37	Excitatory	Excitatory	Inhibitory	Excitatory	Excitatory	Inhibitory	Inhibitory	unassigned	Excitatory	Inhibitory	1328.2343259999998	1009.8390322999998
0c008789-7aa8-4c13-9be9-74958907866b	Inhibitory	Inhibitory	Inhibitory	Excitatory	Excitatory	Inhibitory	Inhibitory	unassigned	Excitatory	Inhibitory	1320.7768779999997	1031.0505982999998
3ef34197-cf3b-4714-a84e-4079c014483e	Inhibitory	Inhibitory	Inhibitory	Excitatory	Excitatory	Inhibitory	Inhibitory	unassigned	Excitatory	Inhibitory	1318.3768489999998	1109.6740034
7c02430f-8f1e-49bd-9e61-4cdfb2b66d34	Excitatory	Excitatory	Inhibitory	Excitatory	Excitatory	unassigned	Inhibitory	Excitatory	Excitatory	Excitatory	1316.649821	1174.1572334999998
a7900a38-a491-4ca0-a21b-c80b2c859a9f	Excitatory	Excitatory	Inhibitory	Excitatory	Excitatory	Inhibitory	Inhibitory	Excitatory	Excitatory	Excitatory	1315.211946	1120.8217870999997
b45923de-8357-42c2-ac35-a6f9666d51f0	Excitatory	Excitatory	Inhibitory	Excitatory	Excitatory	Inhibitory	Inhibitory	unassigned	Excitatory	Excitatory	1308.2266069999996	1137.4830325999997
6c1047fa-b9fa-4f65-936b-e377fa0467cb	Inhibitory	Inhibitory	Inhibitory	Excitatory	Excitatory	Excitatory	Inhibitory	unassigned	Excitatory	Excitatory	1302.30876	1132.6965883999997
60e44e04-8ebc-47f8-a6ec-09024ba270e7	Astrocytes	Astrocytes	Astrocytes	Astrocytes	Astrocytes	Excitatory	Mature OD	unassigned	Astrocytes	Astrocytes	1299.1376879999998	1065.1764485999997
b79a917e-b8c9-4b00-8be4-c3880b9c1943	Immature OD	Immature OD	Immature OD	Immature OD	Excitatory	Inhibitory	Inhibitory	unassigned	Immature OD	Immature OD	1297.1133229999996	1037.5092734999998
35d99655-1fa9-407e-a7c6-08e568312d45	Inhibitory	Inhibitory	Inhibitory	Excitatory	Excitatory	Inhibitory	Inhibitory	unassigned	Excitatory	Excitatory	1294.7933509999998	1177.1600571
cd540d51-c031-43f9-b4cf-26cd85a0fa6a	Inhibitory	Inhibitory	Inhibitory	Excitatory	Excitatory	Inhibitory	Inhibitory	unassigned	Excitatory	Excitatory	1277.9797159999998	1184.0912187
bbe066ec-e22b-448d-bcd6-4261bd46fe71	Inhibitory	Inhibitory	Inhibitory	Inhibitory	Inhibitory	Inhibitory	Inhibitory	unassigned	Inhibitory	Inhibitory	1275.8588299999997	1157.7072836999998
46d08a18-fea4-45f0-90cd-1922a32ecadd	Inhibitory	Inhibitory	Inhibitory	Excitatory	Excitatory	Excitatory	Inhibitory	unassigned	Excitatory	Inhibitory	1276.3001599999998	1048.0003840999998
a1d6964b-2f00-4d05-9bec-cb09022d2c7b	Excitatory	Inhibitory	Inhibitory	Excitatory	Excitatory	unassigned	Inhibitory	Excitatory	Excitatory	Excitatory	1266.8982779999997	1187.5404509999998
81fa1157-ce0a-44fc-845e-8abb5d34b6ca	Excitatory	Inhibitory	Inhibitory	Inhibitory	Excitatory	Inhibitory	Inhibitory	Inhibitory	Excitatory	Inhibitory	1269.161442	1110.4008967
da7b3213-e1b1-4df1-ae91-42e137a8f41c	Inhibitory	Inhibitory	Inhibitory	Excitatory	Excitatory	unassigned	Inhibitory	unassigned	Excitatory	Inhibitory	1252.2095929999996	1019.8189966999998
38594004-0924-469d-a59e-2ac2c0c12d68	Endothelial	Endothelial	Endothelial	Endothelial	Endothelial	Endothelial	Endothelial	Endothelial	Endothelial	Endothelial	1249.040939	1026.9676820999998
29e1930a-e163-4f4e-b008-08772bb493e3	Inhibitory	Inhibitory	Inhibitory	Excitatory	Excitatory	Inhibitory	Inhibitory	unassigned	Excitatory	Inhibitory	1248.7534819999996	1151.1216450999998
85a0f1e7-5433-4245-af5d-549900fe0f7e	Inhibitory	Astrocytes	Inhibitory	Excitatory	Excitatory	Inhibitory	Inhibitory	Inhibitory	Astrocytes	Inhibitory	1244.633848	1124.6328334
990d7341-d156-4849-9f94-cf313ce57ca1	Inhibitory	Inhibitory	Inhibitory	Inhibitory	Excitatory	Inhibitory	Inhibitory	Inhibitory	Inhibitory	Inhibitory	1238.522676	1035.4282119999998
aedb5d6f-7127-4b17-9d15-e4f870b7ac6f	Inhibitory	Inhibitory	Inhibitory	Inhibitory	Inhibitory	Excitatory	Inhibitory	Inhibitory	Inhibitory	Inhibitory	1234.1528979999998	1018.1542649999998
696f7b3f-ab44-4e04-92b5-6a66e95b5805	Inhibitory	Inhibitory	Inhibitory	Excitatory	Excitatory	Inhibitory	Inhibitory	Inhibitory	Excitatory	Inhibitory	1233.630987	1102.2609157999998
a995a1f1-746b-4b97-b71e-f4e25047ad1c	Inhibitory	Inhibitory	Inhibitory	Excitatory	Excitatory	Inhibitory	Inhibitory	unassigned	Excitatory	Inhibitory	1225.5352009999997	1118.6034409999997
a47c7724-15b4-41b0-a13f-e3a83477a93f	Inhibitory	Inhibitory	Inhibitory	Excitatory	Excitatory	Astrocytes	Inhibitory	Excitatory	Excitatory	Inhibitory	1223.8675569999996	1169.3173555999997
3aae0d50-8b07-4ba9-b99d-a34d4bb5f91e	Inhibitory	Inhibitory	Inhibitory	Excitatory	Excitatory	Inhibitory	Inhibitory	unassigned	Excitatory	Inhibitory	1220.4507339999996	1095.8631080999999
eb34b717-3b61-4ecd-8f4b-42376284f5a2	Endothelial	Endothelial	Endothelial	Endothelial	Endothelial	Inhibitory	Endothelial	Endothelial	Endothelial	Endothelial	1222.612209	1151.7336361999996
ac06ff63-59a2-4fa6-adac-d1a836704735	Inhibitory	Inhibitory	Inhibitory	Inhibitory	Inhibitory	Inhibitory	Inhibitory	unassigned	Inhibitory	Inhibitory	1215.97564	1014.7634736999998
5174ef8b-4575-47f5-a5b3-29f281406b50	Inhibitory	Inhibitory	Inhibitory	Excitatory	Excitatory	Excitatory	Inhibitory	unassigned	Excitatory	Inhibitory	1211.29279	1103.8505753
44363eae-7da2-4ed8-9964-41fae8a6260c	Immature OD	Immature OD	Immature OD	Immature OD	Excitatory	Excitatory	Inhibitory	unassigned	Immature OD	Inhibitory	1208.3386109999997	1133.0645611
803dfde3-c8c6-4b2c-99c6-fac33c680d5e	Inhibitory	Inhibitory	Inhibitory	Excitatory	Excitatory	Endothelial	Inhibitory	unassigned	Excitatory	Inhibitory	1206.931935	1174.9651531
f32a3276-ab62-4e7e-97aa-ddff13cae33d	Excitatory	Excitatory	Inhibitory	Excitatory	Excitatory	Excitatory	Inhibitory	Inhibitory	Excitatory	Inhibitory	1365.3130019999999	1081.6661221
3f0f01b1-29cf-4629-b4ee-2c03254dada3	Inhibitory	Inhibitory	Inhibitory	Excitatory	Excitatory	Inhibitory	Inhibitory	unassigned	Excitatory	Inhibitory	1355.4373419999997	1009.1574347999998
47434549-d1fd-4dba-a4d7-4efb0b75c64b	Excitatory	Excitatory	Excitatory	Excitatory	Excitatory	Excitatory	Inhibitory	Excitatory	Excitatory	Excitatory	1357.0923659999999	1147.0856924999998
79bb2c95-5b91-4fb9-89f7-1e79651c5433	Inhibitory	Inhibitory	Inhibitory	Inhibitory	Excitatory	Inhibitory	Inhibitory	Inhibitory	Inhibitory	Inhibitory	1340.4678	1154.7085865999998
f4435b88-c664-483d-a530-a4fb98b7fd44	Inhibitory	Inhibitory	Inhibitory	Inhibitory	Excitatory	Inhibitory	Inhibitory	Excitatory	Excitatory	Inhibitory	1336.951666	1162.9832855
a2cdbf3d-8363-4cb0-9534-d4b9e908e395	Immature OD	Immature OD	Immature OD	Immature OD	Immature OD	Inhibitory	Immature OD	unassigned	Immature OD	Immature OD	1303.6419859999996	1089.1660109
99b49d79-1b3d-4e33-89ca-dc52370e1302	Excitatory	Inhibitory	Inhibitory	Excitatory	Excitatory	Inhibitory	Inhibitory	unassigned	Excitatory	Inhibitory	1307.374976	1081.2739614999998
cb472594-a396-4650-b8b5-51015d5d7b3c	Inhibitory	Inhibitory	Inhibitory	Excitatory	Excitatory	Excitatory	Inhibitory	unassigned	Excitatory	Excitatory	1291.534681	1121.4721811999998
07c4261b-ee5e-41e9-8900-3ede4d1edfb4	Excitatory	Excitatory	Inhibitory	Excitatory	Excitatory	unassigned	Inhibitory	unassigned	Excitatory	Inhibitory	1290.9161139999997	1131.2490567999998
eec46e70-f129-4c07-85e6-d79db4524ea1	Endothelial	Endothelial	Inhibitory	Endothelial	Excitatory	Inhibitory	Endothelial	unassigned	Endothelial	Endothelial	1268.3052859999998	1133.7354523
925f8f74-6bb0-410b-ba90-e51aaa0802cb	Immature OD	Inhibitory	Inhibitory	Excitatory	Excitatory	Inhibitory	Inhibitory	unassigned	Immature OD	Inhibitory	1257.905788	1117.8489233999999
820d65b1-1cf2-4a05-8448-b749438d64b6	Excitatory	Excitatory	Inhibitory	Excitatory	Excitatory	unassigned	Inhibitory	unassigned	Excitatory	Excitatory	1257.9996379999998	1167.2849316999998
9a9c6f99-b910-487d-b3f0-5af5d8671208	Inhibitory	Inhibitory	Inhibitory	Inhibitory	Excitatory	Astrocytes	Inhibitory	unassigned	Inhibitory	Inhibitory	1233.362881	1156.8746895
ebc55b97-58fa-4c9f-bea6-04536f6e9ae5	Inhibitory	Inhibitory	Inhibitory	Inhibitory	Inhibitory	Astrocytes	Inhibitory	unassigned	Mature OD	Inhibitory	1231.0715139999998	1045.5770906999996
28a0928e-16f2-412c-b720-d61ef145fc77	Excitatory	Excitatory	Inhibitory	Excitatory	Excitatory	unassigned	Inhibitory	unassigned	Excitatory	Inhibitory	1380.2646489999997	1051.7078987999998
18d6c2e2-f6a4-48d2-a466-5a7d84d915b9	Astrocytes	Astrocytes	Mature OD	Astrocytes	Astrocytes	Inhibitory	Astrocytes	Astrocytes	Astrocytes	Astrocytes	1362.2086869999998	1065.2365671999996
29ca0cac-89a3-4511-862a-ccedad6682cf	Excitatory	Excitatory	Inhibitory	Excitatory	Excitatory	unassigned	Inhibitory	Excitatory	Excitatory	Inhibitory	1305.0792319999996	1151.0605105999998
017c66d5-ec0a-44c5-8a03-8087134e5d98	Excitatory	Excitatory	Inhibitory	Excitatory	Excitatory	unassigned	Inhibitory	Excitatory	Excitatory	Excitatory	1287.418902	1011.0611629999999
bc6a8046-791f-4e4d-b35a-68fea27b53f7	Inhibitory	Inhibitory	Inhibitory	Excitatory	Excitatory	Inhibitory	Inhibitory	Inhibitory	Excitatory	Inhibitory	1290.615276	1093.4579706
d1d8b6aa-e8b9-46df-b11b-bcc76fd98362	Inhibitory	Inhibitory	Inhibitory	Inhibitory	Excitatory	Inhibitory	Inhibitory	Inhibitory	Inhibitory	Inhibitory	1274.0990549999997	1021.0769120999998
3f369c7a-dd31-4dd2-acc5-0904f35b9485	Inhibitory	Inhibitory	Inhibitory	Inhibitory	Inhibitory	Inhibitory	Inhibitory	unassigned	Inhibitory	Inhibitory	1263.0975839999996	1008.3439282999998
7af23287-b018-4f1f-a8b4-aec0debae606	Inhibitory	Inhibitory	Inhibitory	Excitatory	Inhibitory	Inhibitory	Inhibitory	Inhibitory	Inhibitory	Inhibitory	1319.6855019999998	1013.8473620999998
4be3981b-5612-42ad-b24e-b0d6ed7a2e51	Inhibitory	Inhibitory	Inhibitory	Excitatory	Excitatory	Inhibitory	Inhibitory	Inhibitory	Excitatory	Inhibitory	1306.7407169999997	1159.0425028999998
8fbe17d5-ca55-47b1-bea9-6a2961e63f5e	Inhibitory	Astrocytes	Inhibitory	Excitatory	Excitatory	Astrocytes	Inhibitory	unassigned	Astrocytes	Astrocytes	1302.3146339999998	1057.5405670999999
fd9bf1b8-9e6b-4cf6-9ddd-3d6539930c88	Excitatory	Excitatory	Inhibitory	Excitatory	Excitatory	Microglia	Excitatory	unassigned	Excitatory	Excitatory	1315.0124299999998	1073.9327010999998
ff6d6261-ae34-42c0-8270-c19def14c636	Excitatory	Excitatory	Inhibitory	Excitatory	Excitatory	Inhibitory	Inhibitory	Excitatory	Excitatory	Excitatory	1286.56732	1065.3306668999999
e8297c9e-5f25-4e8a-a463-6025466c6913	Inhibitory	Inhibitory	Inhibitory	Excitatory	Excitatory	Inhibitory	Inhibitory	unassigned	Inhibitory	Inhibitory	1266.0130999999997	1143.8299009999996
3462c5a8-cf57-41de-897e-ec0104490d37	Excitatory	Excitatory	Inhibitory	Excitatory	Excitatory	Inhibitory	Inhibitory	unassigned	Excitatory	Excitatory	1264.7967549999998	1068.2000667999998
899fa365-c181-4a7e-acec-caf39fe1c5af	Inhibitory	Inhibitory	Inhibitory	Inhibitory	Excitatory	Inhibitory	Inhibitory	Inhibitory	Excitatory	Inhibitory	1257.7398939999998	1068.1649619999998
9a2e526d-8177-425a-8022-9c05b44ebac4	Inhibitory	Inhibitory	Inhibitory	Inhibitory	Excitatory	Inhibitory	Inhibitory	Inhibitory	Excitatory	Inhibitory	1213.0487279999998	1098.3932827999997
ee250a88-fc20-4b99-a531-b69630055830	Excitatory	Excitatory	Inhibitory	Excitatory	Excitatory	Inhibitory	Excitatory	unassigned	Excitatory	Excitatory	1389.913681	835.9428390199998
620fddd5-f559-4566-a167-fd00241599e4	Inhibitory	Inhibitory	Inhibitory	Excitatory	Excitatory	Astrocytes	Inhibitory	unassigned	Inhibitory	Excitatory	1381.6803569999997	845.8342088069999
0f5ed348-3bfb-4d7c-a4c1-c9237f95e813	Astrocytes	Astrocytes	Immature OD	Astrocytes	Astrocytes	Inhibitory	Mature OD	unassigned	Astrocytes	Astrocytes	1377.724674	933.6491844399998
b18a07e1-2438-4365-88f4-68a4f41ad8a2	Astrocytes	Astrocytes	Mature OD	Astrocytes	Astrocytes	Inhibitory	Astrocytes	unassigned	Astrocytes	Astrocytes	1374.7728149999998	883.7291747599999
2df8d7fb-1777-4750-ab41-55aa50a78a56	Inhibitory	Inhibitory	Inhibitory	Inhibitory	Excitatory	Excitatory	Inhibitory	unassigned	Inhibitory	Inhibitory	1375.1022599999997	956.7935655999999
bce61a96-ede2-46a5-a446-ecdbdeeb45bf	Excitatory	Inhibitory	Excitatory	Excitatory	Excitatory	Mural	Excitatory	Excitatory	Excitatory	Excitatory	1372.5159279999998	894.3996341699998
42edee9b-7c76-4d12-8ce4-8a717fac5d74	Inhibitory	Inhibitory	Inhibitory	Excitatory	Excitatory	Excitatory	Inhibitory	unassigned	Excitatory	Inhibitory	1372.9348719999998	832.5326679799998
0aeb075b-c247-4e35-83ad-b91572aded55	Endothelial	Endothelial	Mature OD	Endothelial	Endothelial	Endothelial	Endothelial	unassigned	Endothelial	Endothelial	1372.299203	900.4524239399998
72c6ab32-c6af-4abe-98dc-5f68fbe0c004	Excitatory	Excitatory	Inhibitory	Excitatory	Excitatory	Excitatory	Inhibitory	unassigned	Excitatory	Excitatory	1373.3857079999998	814.1693795799998
2946df88-a41d-46dc-830b-0745a8b89d95	Excitatory	Inhibitory	Inhibitory	Excitatory	Excitatory	Inhibitory	Inhibitory	unassigned	Excitatory	Inhibitory	1363.299188	935.1067784799998
88a9adfa-c611-48a4-985f-179a5998a63e	Inhibitory	Inhibitory	Inhibitory	Excitatory	Excitatory	Mature OD	Inhibitory	unassigned	Excitatory	Inhibitory	1358.5022	969.9343789999998
a9481ebb-6cc9-477e-8137-1147f0de6690	Excitatory	Excitatory	Inhibitory	Excitatory	Excitatory	Inhibitory	Inhibitory	unassigned	Excitatory	Excitatory	1359.821476	811.3417652399999
298987e0-0937-41d5-9494-decc008aa0c2	Astrocytes	Astrocytes	Inhibitory	Astrocytes	Astrocytes	Immature OD	Mature OD	unassigned	Astrocytes	Astrocytes	1361.4733259999998	984.8739221999998
7b38211c-1194-4092-8961-8d46ad93c9a4	Excitatory	Excitatory	Inhibitory	Excitatory	Excitatory	Excitatory	Excitatory	unassigned	Excitatory	Inhibitory	1356.3917349999997	829.5265972399998
cad4ea0d-cd5c-40a6-85f7-536976e9bcc9	Inhibitory	Inhibitory	Inhibitory	Inhibitory	Excitatory	Immature OD	Inhibitory	unassigned	Inhibitory	Inhibitory	1345.9067129999999	884.3123032099999
0c1898ef-c830-4126-be03-3c3ccd65276a	Immature OD	Immature OD	Immature OD	Immature OD	Astrocytes	Excitatory	Immature OD	Immature OD	Immature OD	Immature OD	1341.9158539999999	919.6148235999998
fda9aebf-155a-4e7b-9632-770218864432	Astrocytes	Astrocytes	Astrocytes	Astrocytes	Astrocytes	Inhibitory	Mature OD	unassigned	Astrocytes	Astrocytes	1329.917301	843.4299166619999
666cf035-35bb-4652-bb3d-6e74cadbede3	Excitatory	Excitatory	Inhibitory	Inhibitory	Excitatory	Excitatory	Inhibitory	unassigned	Excitatory	Excitatory	1325.9007119999997	904.2442241899998
e030e71f-2123-44ed-8f8a-0517b89989fe	Excitatory	Excitatory	Inhibitory	Excitatory	Excitatory	Excitatory	Inhibitory	unassigned	Excitatory	Excitatory	1324.680358	972.1803065999998
a0114055-a891-492d-981f-c5c06bc922c3	Excitatory	Excitatory	Inhibitory	Excitatory	Excitatory	Excitatory	Inhibitory	unassigned	Excitatory	Excitatory	1323.2060310000002	885.2719070699998
e82a3802-c662-407e-ba53-56097f68e774	Excitatory	Excitatory	Inhibitory	Excitatory	Excitatory	Excitatory	Inhibitory	unassigned	Excitatory	Excitatory	1322.2864450000002	825.2580690099999
42c50f55-0f57-4a90-8aa7-d4fece968619	Excitatory	Excitatory	Inhibitory	Excitatory	Excitatory	Excitatory	Inhibitory	unassigned	Excitatory	Inhibitory	1301.0284519999996	803.8118170499998
de9857fb-0f6d-4481-9824-405b26af6d85	Excitatory	Excitatory	Inhibitory	Excitatory	Excitatory	Excitatory	Inhibitory	Excitatory	Excitatory	Excitatory	1293.6029629999998	813.6263473199998
574da64d-b74e-41a9-bf09-45b62c6ba8f0	Inhibitory	Inhibitory	Inhibitory	Excitatory	Excitatory	Excitatory	Inhibitory	unassigned	Inhibitory	Inhibitory	1291.9403269999998	829.9445700599998
b6f41991-1c53-486a-be2a-2c2449f42b11	Astrocytes	Astrocytes	Mature OD	Astrocytes	Astrocytes	Excitatory	Astrocytes	unassigned	Astrocytes	Astrocytes	1289.9938040000002	888.0077508399999
7f76930c-2fd9-49c4-9a44-647a7b1d685e	Inhibitory	Inhibitory	Inhibitory	Inhibitory	Excitatory	Excitatory	Inhibitory	unassigned	Inhibitory	Inhibitory	1282.0529749999996	834.6172698799999
0a5c172c-5385-47e8-a9f8-512e977509ad	Inhibitory	Inhibitory	Inhibitory	Inhibitory	Excitatory	unassigned	Inhibitory	Inhibitory	Inhibitory	Inhibitory	1281.3971419999998	863.1363371699998
149e7154-fac7-4d69-9450-82884843f514	Inhibitory	Inhibitory	Inhibitory	Excitatory	Excitatory	Endothelial	Inhibitory	unassigned	Inhibitory	Inhibitory	1277.6102449999998	970.9612313999997
3f2270d1-d8e4-4a59-add0-7ba978838d72	Excitatory	Excitatory	Inhibitory	Excitatory	Excitatory	Immature OD	Inhibitory	unassigned	Excitatory	Inhibitory	1278.534671	991.2809009999997
5b86ffd3-3398-445b-8eae-fae7fa22424f	Inhibitory	Inhibitory	Inhibitory	Excitatory	Excitatory	Inhibitory	Inhibitory	unassigned	Excitatory	Excitatory	1275.1201349999997	825.1957162499998
b3dcff05-6169-40f1-8077-8494fa495f08	Inhibitory	Inhibitory	Inhibitory	Excitatory	Excitatory	Excitatory	Inhibitory	Inhibitory	Excitatory	Inhibitory	1269.0081229999996	882.8173568099999
a9ab9ef2-0129-4e63-8ff4-f3b6f2080e96	Inhibitory	Inhibitory	Inhibitory	Inhibitory	Excitatory	unassigned	Inhibitory	unassigned	Excitatory	Inhibitory	1268.5705909999997	931.8761602099999
66f5016c-3aaf-43e3-8533-0beb1ba3fd39	Inhibitory	Inhibitory	Inhibitory	Inhibitory	Excitatory	Excitatory	Inhibitory	Inhibitory	Inhibitory	Inhibitory	1264.7289849999997	813.8254359699998
ba93d95e-881f-41cf-99de-e45bce5e69ae	Endothelial	Endothelial	Mature OD	Endothelial	Endothelial	Excitatory	Endothelial	Endothelial	Endothelial	Endothelial	1263.0372479999996	868.4859339999998
533f198f-e7b3-41b8-af5a-93d700a145e1	Inhibitory	Inhibitory	Inhibitory	Inhibitory	Excitatory	Excitatory	Inhibitory	Inhibitory	Excitatory	Inhibitory	1255.6425499999996	881.2844568199998
57aa8742-e4e4-4966-b6f2-8c8e45eab762	Excitatory	Inhibitory	Inhibitory	Excitatory	Excitatory	Inhibitory	Inhibitory	unassigned	Excitatory	Inhibitory	1254.0735329999998	966.1737499999998
5da6a729-c4a0-4ea3-8c01-94c63d8def4f	Inhibitory	Inhibitory	Inhibitory	Inhibitory	Excitatory	Excitatory	Inhibitory	unassigned	Inhibitory	Inhibitory	1247.7846799999998	816.7202831099999
d3bcddf8-f994-4438-813e-7ba0785fbb4f	Inhibitory	Inhibitory	Inhibitory	Excitatory	Excitatory	unassigned	Inhibitory	unassigned	Excitatory	Inhibitory	1243.418694	923.2173137699998
730e6b3e-1c42-4390-8c3c-eb4ed80edb3a	Inhibitory	Inhibitory	Inhibitory	Inhibitory	Excitatory	Excitatory	Inhibitory	unassigned	Excitatory	Inhibitory	1242.648815	894.3469088099998
3ee78e36-bd04-4827-8d17-ae0406d45767	Inhibitory	Inhibitory	Inhibitory	Excitatory	Inhibitory	Inhibitory	Inhibitory	Inhibitory	Inhibitory	Inhibitory	1239.5263999999997	854.1014267949998
f2f3b979-ebf0-453a-b7aa-2918ec46dcf5	Excitatory	Excitatory	Inhibitory	Excitatory	Excitatory	Inhibitory	Inhibitory	unassigned	Excitatory	Excitatory	1235.6089849999998	957.3445173999999
445aeccd-5bd7-43be-a341-dc279b553bf3	Inhibitory	Inhibitory	Inhibitory	Inhibitory	Excitatory	unassigned	Inhibitory	unassigned	Excitatory	Inhibitory	1218.5974359999996	860.8583861799998
058b551a-396a-4160-83da-c49c95d6f426	Inhibitory	Inhibitory	Inhibitory	Excitatory	Excitatory	Inhibitory	Inhibitory	unassigned	Excitatory	Excitatory	1220.0667339999995	953.4995728999999
4d1c2349-8784-4b7b-8ee0-2c85773fc366	Microglia	Mature OD	Mature OD	Mature OD	Ependymal	Microglia	Mature OD	Mature OD	Mature OD	Mature OD	1218.4259479999996	844.0413781339998
ed051730-4c0f-4b47-9125-3909b031c7d6	Inhibitory	Inhibitory	Inhibitory	Excitatory	Excitatory	Inhibitory	Inhibitory	Inhibitory	Excitatory	Inhibitory	1210.2751979999998	986.1671950999998
19371fdb-da26-4086-b45f-d75f32398a0f	Excitatory	Astrocytes	Inhibitory	Excitatory	Excitatory	Inhibitory	Inhibitory	unassigned	Astrocytes	Astrocytes	1202.1883979999998	849.7076893319999
c568d30e-8862-4bed-8420-9a0eb18d9d5d	Astrocytes	Astrocytes	Inhibitory	Astrocytes	Astrocytes	Excitatory	Astrocytes	unassigned	Astrocytes	Astrocytes	1350.0545669999997	983.7429648999998
0ed87e19-e987-498c-ba4a-c04940e2ce88	Excitatory	Inhibitory	Inhibitory	Excitatory	Excitatory	Excitatory	Inhibitory	unassigned	Excitatory	Inhibitory	1311.7597979999996	931.4623359499998
66ac7293-403c-45c0-8301-3b60e34a4cdb	Inhibitory	Inhibitory	Inhibitory	Excitatory	Excitatory	unassigned	Inhibitory	unassigned	Excitatory	Inhibitory	1287.0229069999996	972.2938397999998
e4c44df6-0447-4192-bdae-d99205d7574b	Inhibitory	Inhibitory	Inhibitory	Inhibitory	Excitatory	unassigned	Inhibitory	Inhibitory	Inhibitory	Inhibitory	1284.4045449999999	852.5337313589998
4556ce7e-1a7a-42b1-9c41-fe5fb9eafbe4	Inhibitory	Inhibitory	Inhibitory	Excitatory	Excitatory	Excitatory	Inhibitory	unassigned	Excitatory	Inhibitory	1282.6096929999999	950.8164184999998
2d3bd37a-250a-4744-a255-c4e280ef8d8b	Excitatory	Excitatory	Mature OD	Excitatory	Excitatory	Endothelial	Inhibitory	Excitatory	Excitatory	Inhibitory	1255.9711269999998	973.6556283999998
5dbec42f-32d5-4578-a349-090c872d0c4f	Inhibitory	Inhibitory	Inhibitory	Inhibitory	Inhibitory	Inhibitory	Inhibitory	unassigned	Inhibitory	Inhibitory	1250.8218279999996	853.0866125749998
1cf28a94-507f-4416-ae96-cb491e337488	Astrocytes	Astrocytes	Inhibitory	Astrocytes	Astrocytes	Inhibitory	Mature OD	unassigned	Astrocytes	Astrocytes	1244.921651	843.3423312039998
0bf1578c-299b-4ef1-8de2-54064eaea1ca	Inhibitory	Inhibitory	Inhibitory	Inhibitory	Excitatory	unassigned	Inhibitory	unassigned	Excitatory	Inhibitory	1249.717626	943.9953615799998
9d9926b2-e3de-41bc-ad78-3a55c3428601	Inhibitory	Inhibitory	Inhibitory	Inhibitory	Excitatory	Inhibitory	Inhibitory	unassigned	Excitatory	Inhibitory	1217.200985	808.6019602099998
b4efe62a-7d6c-4c17-bafc-9563de0bdfbc	Immature OD	Immature OD	Inhibitory	Immature OD	Inhibitory	Inhibitory	Inhibitory	unassigned	Immature OD	Inhibitory	1208.9894659999995	815.7643836399998
09e52f94-49f7-4853-977b-ef78fa3f22ae	Excitatory	Inhibitory	Inhibitory	Inhibitory	Excitatory	unassigned	Inhibitory	Inhibitory	Excitatory	Inhibitory	1356.676059	949.2669182399999
8440b0b5-64cf-49b9-bbff-800f617fa3fb	Inhibitory	Inhibitory	Inhibitory	Inhibitory	Excitatory	unassigned	Inhibitory	unassigned	Excitatory	Inhibitory	1329.547541	854.5061850209999
b3e6777a-e459-4e15-9ac7-491b7388b344	Excitatory	Excitatory	Inhibitory	Excitatory	Excitatory	Excitatory	Inhibitory	unassigned	Excitatory	Inhibitory	1314.8698429999995	909.8047593699998
254fc52a-bd33-4fb9-a1a6-d90ef9174bc8	Microglia	Microglia	Microglia	Microglia	Microglia	Excitatory	Microglia	unassigned	Microglia	Microglia	1296.0887359999997	908.8800515699999
6a6cc049-169f-4b1c-9685-d1dd061aa986	Astrocytes	Astrocytes	Mature OD	Astrocytes	Astrocytes	Excitatory	Mature OD	unassigned	Astrocytes	Astrocytes	1285.3831299999997	922.7159844999998
6bd93054-ea68-49de-a1b0-6d7d23e50130	Inhibitory	Inhibitory	Inhibitory	Inhibitory	Excitatory	Inhibitory	Inhibitory	Inhibitory	Inhibitory	Inhibitory	1260.4712229999996	834.1617415099998
a69b9b0e-2312-4109-91de-ce29b2c17a66	Excitatory	Inhibitory	Inhibitory	Excitatory	Excitatory	Excitatory	Inhibitory	unassigned	Excitatory	Excitatory	1208.267465	928.3088952099998
367c32c8-f7c3-49cc-86ab-3b33e19d131e	Inhibitory	Inhibitory	Inhibitory	Excitatory	Excitatory	Inhibitory	Inhibitory	Inhibitory	Inhibitory	Inhibitory	1303.1077989999999	940.2650166599998
236c1220-0d97-49d2-8937-7205a54abaaf	Inhibitory	Inhibitory	Inhibitory	Excitatory	Excitatory	Inhibitory	Inhibitory	unassigned	Inhibitory	Inhibitory	1322.467369	839.4552502859998
a748ecec-5349-4054-aba5-000495daec55	Inhibitory	Inhibitory	Inhibitory	Inhibitory	Excitatory	Inhibitory	Inhibitory	unassigned	Excitatory	Inhibitory	1225.2394089999998	812.8273245899999
76363f05-c056-40ad-9d31-496d26d1dc00	Inhibitory	Inhibitory	Inhibitory	Inhibitory	Excitatory	unassigned	Inhibitory	Inhibitory	Inhibitory	Inhibitory	1382.822612	633.2349420999999
addb75ef-2666-4d37-8a14-b6731c926240	Endothelial	Endothelial	Inhibitory	Endothelial	Endothelial	Inhibitory	Endothelial	Endothelial	Endothelial	Endothelial	1377.492158	660.3214327999999
e8ae910f-034e-4ed6-8ed3-93489ec86491	Immature OD	Immature OD	Immature OD	Immature OD	Immature OD	Excitatory	Immature OD	Immature OD	Immature OD	Immature OD	1375.7867389999997	711.0912531999998
6ada2c67-ce76-4ee8-b3f3-8a8bb1317624	Inhibitory	Inhibitory	Inhibitory	Excitatory	Excitatory	Excitatory	Inhibitory	unassigned	Excitatory	Inhibitory	1373.158555	719.8785290999999
fdf6b16b-a31a-422e-a617-a60ce3ac7960	Inhibitory	Inhibitory	Inhibitory	Inhibitory	Inhibitory	Excitatory	Inhibitory	unassigned	Inhibitory	Inhibitory	1370.9681359999995	755.8130134499997
ce90ea2e-ea7a-411c-a81e-f6d1fd326636	Inhibitory	Inhibitory	Inhibitory	Inhibitory	Excitatory	Inhibitory	Inhibitory	Inhibitory	Inhibitory	Inhibitory	1372.887331	773.3947988699998
a35538cd-589a-45de-9530-e2fe6f23854a	Astrocytes	Astrocytes	Mature OD	Astrocytes	Astrocytes	unassigned	Astrocytes	unassigned	Astrocytes	Astrocytes	1366.3523220000002	690.1560577
3f853979-b373-40ee-a06e-cdfa14a52939	Endothelial	Endothelial	Mature OD	Endothelial	Endothelial	Inhibitory	Endothelial	unassigned	Endothelial	Endothelial	1366.5755129999998	792.7525065599998
4c628e13-bc98-4cd0-9c17-8069890fad00	Inhibitory	Inhibitory	Inhibitory	Inhibitory	Excitatory	unassigned	Inhibitory	Inhibitory	Inhibitory	Inhibitory	1363.393056	642.5595412999996
5cd84c9a-3038-4072-93c0-4e21b2f65d03	Inhibitory	Inhibitory	Inhibitory	Inhibitory	Excitatory	Inhibitory	Inhibitory	Inhibitory	Inhibitory	Inhibitory	1363.11481	739.4118077999997
0215cad1-3424-4747-99c5-01fd1c0de809	Inhibitory	Inhibitory	Inhibitory	Inhibitory	Excitatory	Excitatory	Inhibitory	unassigned	Excitatory	Inhibitory	1357.0425380000001	770.6121933299999
a7ea6db3-d168-44d2-9f56-37d376bb2e9c	Astrocytes	Astrocytes	Excitatory	Astrocytes	Astrocytes	Excitatory	Mature OD	unassigned	Astrocytes	Astrocytes	1355.8111069999995	703.3050961999998
4aa0ec96-1c02-4766-be98-cce3aa464f9f	Inhibitory	Inhibitory	Inhibitory	Excitatory	Excitatory	Excitatory	Inhibitory	unassigned	Excitatory	Inhibitory	1352.289929	735.4580753
d601f96e-4684-44ae-9575-457840b63f4d	Inhibitory	Inhibitory	Inhibitory	Inhibitory	Excitatory	Excitatory	Inhibitory	Inhibitory	Inhibitory	Inhibitory	1349.0418729999997	756.7067460999997
b38ffddb-8411-4519-a760-96a1b80ab787	Inhibitory	Inhibitory	Inhibitory	Excitatory	Excitatory	Inhibitory	Inhibitory	Inhibitory	Inhibitory	Inhibitory	1349.5272329999998	671.1699206999997
96d440d7-2cac-4393-a99d-57a2c4d81971	Inhibitory	Inhibitory	Inhibitory	Inhibitory	Excitatory	Inhibitory	Inhibitory	unassigned	Excitatory	Inhibitory	1341.3604409999998	770.1896491499998
27b666fa-de0c-4ffa-b464-4801503d9038	Inhibitory	Inhibitory	Inhibitory	Inhibitory	Excitatory	Excitatory	Inhibitory	unassigned	Inhibitory	Excitatory	1345.5882900000001	746.3715599999996
b11e8e60-a85c-4533-aaf9-fdd5b16d9dff	Inhibitory	Inhibitory	Inhibitory	Inhibitory	Inhibitory	Inhibitory	Inhibitory	Inhibitory	Inhibitory	Inhibitory	1334.7518609999997	719.0184983999998
8021ff04-f96b-4d14-a790-b5eedcf6ad59	Inhibitory	Inhibitory	Inhibitory	Inhibitory	Excitatory	Inhibitory	Inhibitory	unassigned	Excitatory	Inhibitory	1332.5983969999997	631.7892463999997
89fee599-aa98-46bb-8080-4d04afb41cd4	Inhibitory	Inhibitory	Inhibitory	Inhibitory	Excitatory	Inhibitory	Inhibitory	Excitatory	Inhibitory	Inhibitory	1327.7142729999996	651.1877592999999
28e2327b-49f9-4857-a0a3-e048bdad85b0	Inhibitory	Inhibitory	Inhibitory	Inhibitory	Excitatory	Excitatory	Inhibitory	unassigned	Excitatory	Inhibitory	1326.1721119999997	740.4012123999996
9e2b2e85-b0ac-415c-95d1-82d50cf93f44	Inhibitory	Inhibitory	Inhibitory	Inhibitory	Inhibitory	unassigned	Inhibitory	Inhibitory	Inhibitory	Inhibitory	1318.4763400000002	676.3833554999997
8d3be9c9-230a-4e4f-924f-fce1e47001f6	Mature OD	Mature OD	Mature OD	Mature OD	Excitatory	Immature OD	Mature OD	Mature OD	Mature OD	Mature OD	1312.5066609999994	612.2870280999996
58bc4567-abc1-4e87-827c-cdcfadbd1510	Inhibitory	Inhibitory	Inhibitory	Inhibitory	Excitatory	unassigned	Inhibitory	unassigned	Excitatory	Inhibitory	1315.2690119999997	781.2116166499999
3ab2a718-681e-4850-8bbc-6f3fc41ddb84	Inhibitory	Inhibitory	Inhibitory	Inhibitory	Excitatory	Inhibitory	Inhibitory	unassigned	Excitatory	Inhibitory	1312.4339089999999	697.5451773
e6cf275e-6f30-46c8-94fd-9d98a8c1e75b	Excitatory	Inhibitory	Inhibitory	Excitatory	Excitatory	Excitatory	Inhibitory	unassigned	Excitatory	Inhibitory	1306.9796549999996	707.5329529999999
33f1d821-4870-477e-b64c-c5b863101474	Endothelial	Mural	Inhibitory	Mural	Mural	Mural	Mural	unassigned	Mural	Mural	1303.7631659999997	770.8950221099998
8c269cb1-1ca3-4af0-968d-55ad7129d565	Inhibitory	Inhibitory	Inhibitory	Inhibitory	Inhibitory	Inhibitory	Inhibitory	unassigned	Inhibitory	Inhibitory	1303.7682799999998	637.4609541
10343ed0-11ec-4174-97e2-f4aae9cabc29	Immature OD	Immature OD	Immature OD	Immature OD	Immature OD	Astrocytes	Immature OD	unassigned	Immature OD	Immature OD	1300.697846	693.0633684999998
feca5096-4c81-4456-9451-b8d792eeab48	Astrocytes	Astrocytes	Astrocytes	Astrocytes	Astrocytes	Inhibitory	Immature OD	unassigned	Astrocytes	Astrocytes	1297.5184949999998	673.9320494999997
b8cf8203-9373-40a8-ab6a-6b8931d3e142	Inhibitory	Inhibitory	Inhibitory	Inhibitory	Excitatory	Astrocytes	Inhibitory	unassigned	Inhibitory	Inhibitory	1285.7435639999999	623.4581172999997
bfd29d7d-6666-47f0-b938-e005806bff91	Inhibitory	Inhibitory	Inhibitory	Excitatory	Excitatory	unassigned	Inhibitory	Inhibitory	Inhibitory	Inhibitory	1285.2124989999998	707.0784436999998
7b408108-542c-4363-87c5-7c9963384f02	Inhibitory	Inhibitory	Inhibitory	Inhibitory	Excitatory	unassigned	Inhibitory	unassigned	Inhibitory	Inhibitory	1277.840878	781.7992103499998
b13ede91-9ea7-41f4-b158-4af828931796	Inhibitory	Inhibitory	Inhibitory	Inhibitory	Excitatory	Inhibitory	Inhibitory	unassigned	Inhibitory	Inhibitory	1275.6865619999999	630.5495882999999
7ae91e1d-ab14-4a7f-a6a5-655e2e27cbc9	Inhibitory	Inhibitory	Inhibitory	Inhibitory	Excitatory	Excitatory	Inhibitory	unassigned	Inhibitory	Inhibitory	1277.323042	606.7291904999997
836d566a-1e34-4a9f-8dc7-62076f7184d4	Inhibitory	Inhibitory	Inhibitory	Inhibitory	Excitatory	Inhibitory	Inhibitory	unassigned	Inhibitory	Inhibitory	1268.9678880000001	696.0799186999998
63813c60-4cf9-45ed-b05c-3a5f08c3dd30	Inhibitory	Inhibitory	Inhibitory	Inhibitory	Excitatory	Excitatory	Inhibitory	Inhibitory	Inhibitory	Inhibitory	1269.545204	750.44481081
c5945af0-0414-454b-8bd4-4b67b0abc880	Mature OD	Mature OD	Mature OD	Mature OD	Excitatory	Inhibitory	Mature OD	Mature OD	Mature OD	Mature OD	1267.33207	728.5147677999998
6faa2a93-d137-4deb-b5d2-675104437a14	Inhibitory	Inhibitory	Inhibitory	Inhibitory	Excitatory	Inhibitory	Inhibitory	unassigned	Inhibitory	Inhibitory	1262.327922	769.9322597799999
5c83a98d-da74-4db0-885c-8682710c884e	Inhibitory	Inhibitory	Inhibitory	Inhibitory	Excitatory	Inhibitory	Inhibitory	unassigned	Excitatory	Inhibitory	1261.4823499999998	708.0994603999998
1cb066f1-ba98-4b17-8b9c-fc0dc471a06c	Inhibitory	Inhibitory	Inhibitory	Inhibitory	Inhibitory	Mature OD	Inhibitory	Inhibitory	Inhibitory	Inhibitory	1255.042532	626.3302234999996
599d8fe3-1d87-471c-a5be-e9ad68c70643	Inhibitory	Inhibitory	Inhibitory	Inhibitory	Excitatory	Inhibitory	Inhibitory	Inhibitory	Inhibitory	Inhibitory	1254.0155289999998	778.8141773799998
bb602254-0652-467a-a5b1-7727bb3e321c	Inhibitory	Inhibitory	Inhibitory	Excitatory	Inhibitory	Inhibitory	Inhibitory	Inhibitory	Astrocytes	Inhibitory	1245.5527029999998	683.4869650999999
92ff125c-69b0-4f76-b8a6-575de7d13118	Astrocytes	Astrocytes	Astrocytes	Astrocytes	Astrocytes	Excitatory	Mature OD	unassigned	Astrocytes	Astrocytes	1243.762678	731.5777908999999
8bbe4a25-a47d-4412-a33b-d35023431681	Inhibitory	Inhibitory	Inhibitory	Excitatory	Excitatory	Inhibitory	Inhibitory	unassigned	Excitatory	Inhibitory	1234.8466899999999	705.5317814
6e6a4d2c-dfee-4d1b-b885-36bdeb42a64d	Inhibitory	Inhibitory	Inhibitory	Inhibitory	Excitatory	Excitatory	Inhibitory	unassigned	Inhibitory	Inhibitory	1227.9897959999998	764.2672335999996
24ebe131-1396-49f2-8226-629092fe0e99	Inhibitory	Inhibitory	Inhibitory	Inhibitory	Inhibitory	Inhibitory	Inhibitory	Inhibitory	Inhibitory	Inhibitory	1218.800522	608.8729045
9b594fae-124e-48b3-92ce-6de7f9dfca9e	Excitatory	Excitatory	Inhibitory	Excitatory	Excitatory	Inhibitory	Inhibitory	Excitatory	Excitatory	Excitatory	1220.1017609999994	787.8407610899998
f7c5566e-19ea-4ae4-866c-94e591fc5778	Inhibitory	Inhibitory	Inhibitory	Inhibitory	Excitatory	Inhibitory	Inhibitory	unassigned	Inhibitory	Inhibitory	1218.3204549999996	676.0612078999998
de59f6be-cf72-429d-89b6-c3f034acd8d4	Inhibitory	Inhibitory	Inhibitory	Excitatory	Excitatory	Excitatory	Inhibitory	unassigned	Excitatory	Inhibitory	1216.053813	737.4419330999999
d5ba4fb8-25c4-40b3-8175-119ded978a22	Inhibitory	Inhibitory	Inhibitory	Excitatory	Excitatory	Inhibitory	Inhibitory	unassigned	Excitatory	Inhibitory	1212.4230179999995	630.5741439999997
3a298870-136f-4672-a892-b87a4c113618	Endothelial	Endothelial	Mature OD	Endothelial	Endothelial	Astrocytes	Endothelial	Endothelial	Endothelial	Endothelial	1208.5395749999998	753.80281096
78323e61-6cde-42fa-82d9-7879fe53672c	Inhibitory	Inhibitory	Inhibitory	Inhibitory	Excitatory	Inhibitory	Inhibitory	Inhibitory	Inhibitory	Inhibitory	1381.123635	620.3418616999998
f9b4b47e-2cce-46c3-be99-a6a4930e75d9	Inhibitory	Inhibitory	Inhibitory	Inhibitory	Inhibitory	Inhibitory	Inhibitory	Inhibitory	Inhibitory	Inhibitory	1368.3363959999997	633.7304332999997
339798bb-2973-4150-a3c0-9a3ac4dc6cb3	Inhibitory	Inhibitory	Inhibitory	Inhibitory	Excitatory	unassigned	Inhibitory	unassigned	Inhibitory	Inhibitory	1302.081087	737.1686289999998
07073b4b-073e-476c-8500-8a47ba91475c	Astrocytes	Astrocytes	Astrocytes	Astrocytes	Astrocytes	Immature OD	Mature OD	unassigned	Astrocytes	Astrocytes	1297.074017	754.4025113999996
e4a6d8cf-e8ae-461a-8066-2f07fb88bfa4	Inhibitory	Inhibitory	Mature OD	Inhibitory	Excitatory	Inhibitory	Inhibitory	Inhibitory	Inhibitory	Inhibitory	1272.2239369999998	769.9871421799999
3f246966-8b07-4b27-9c79-a1cd136590e2	Inhibitory	Inhibitory	Inhibitory	Inhibitory	Excitatory	Inhibitory	Inhibitory	unassigned	Excitatory	Inhibitory	1233.9502830000001	642.5847487999999
fc559983-909c-4e74-a92f-8c7990e1ad55	Inhibitory	Inhibitory	Inhibitory	Excitatory	Excitatory	Astrocytes	Inhibitory	Inhibitory	Inhibitory	Inhibitory	1230.15747	669.0794069999997
82873107-c90c-4769-9be9-83425465b449	Immature OD	Immature OD	Immature OD	Immature OD	Excitatory	Inhibitory	Inhibitory	unassigned	Immature OD	Immature OD	1220.4764249999998	660.9242603999996
6479bec9-3a72-4ae5-990d-ae48e73aeb0f	Astrocytes	Astrocytes	Inhibitory	Astrocytes	Astrocytes	Excitatory	Mature OD	unassigned	Astrocytes	Astrocytes	1215.012194	706.1910137
6159d4fa-2073-4c8e-9cd0-267dfe7725db	Inhibitory	Inhibitory	Inhibitory	Inhibitory	Excitatory	Inhibitory	Inhibitory	unassigned	Inhibitory	Inhibitory	1212.1778919999997	691.7245293999999
f95c8062-c9be-415e-a4f4-960af3b7b034	Endothelial	Endothelial	Mature OD	Endothelial	Endothelial	Mural	Endothelial	Endothelial	Endothelial	Endothelial	1282.140867	654.1476095999997
6e3303bb-bd70-49a5-9cc8-91a920820bdc	Inhibitory	Inhibitory	Inhibitory	Inhibitory	Inhibitory	Astrocytes	Inhibitory	Inhibitory	Inhibitory	Inhibitory	1271.37349	656.1473391
5cae6fa0-8fb6-45d8-97e7-f8a3f4c526c9	Inhibitory	Inhibitory	Inhibitory	Excitatory	Excitatory	Inhibitory	Inhibitory	unassigned	Inhibitory	Inhibitory	1260.955845	613.1586204999999
2f0b5421-95d6-4b68-8c9f-724194f6207b	Inhibitory	Inhibitory	Inhibitory	Inhibitory	Inhibitory	Inhibitory	Inhibitory	Inhibitory	Inhibitory	Inhibitory	1346.5686929999997	624.8109731999998
fc047ed5-23dd-4a84-8d0a-e469d9fc7ed0	Inhibitory	Inhibitory	Inhibitory	Inhibitory	Excitatory	Inhibitory	Inhibitory	unassigned	Inhibitory	Inhibitory	1370.4018069999997	612.249605
dd598446-0962-4206-bc4f-39992f58dabd	Inhibitory	Inhibitory	Inhibitory	Inhibitory	Excitatory	unassigned	Inhibitory	Inhibitory	Inhibitory	Inhibitory	1293.3074969999998	727.0072886999997
e2d693b6-6a66-4fab-b02b-c5d22f07296e	Inhibitory	Inhibitory	Inhibitory	Inhibitory	Excitatory	Astrocytes	Inhibitory	unassigned	Inhibitory	Inhibitory	1384.6245479999998	420.6987856999999
5156e52e-225b-40f0-8812-e5abe713ce24	Inhibitory	Inhibitory	Inhibitory	Inhibitory	Excitatory	unassigned	Inhibitory	unassigned	Inhibitory	Inhibitory	1373.7353999999996	524.4741231999997
01fe58a9-3724-4ac4-a44c-4df166635586	Inhibitory	Inhibitory	Inhibitory	Inhibitory	Inhibitory	Inhibitory	Inhibitory	Inhibitory	Inhibitory	Inhibitory	1370.7184240000001	588.2959808999999
5251e3a7-914f-48a0-88fb-bc3581dd2f68	Inhibitory	Inhibitory	Inhibitory	Inhibitory	Excitatory	Inhibitory	Inhibitory	Inhibitory	Inhibitory	Inhibitory	1368.166247	417.2436571999997
449e06bf-76bc-461a-bf4d-c9b1916e62b0	Inhibitory	Inhibitory	Inhibitory	Inhibitory	Excitatory	Excitatory	Inhibitory	unassigned	Excitatory	Inhibitory	1366.2877799999997	540.8316984999997
2af831bb-f2d3-40e0-b24e-ef48ffa36dad	Inhibitory	Inhibitory	Inhibitory	Inhibitory	Excitatory	Excitatory	Inhibitory	Inhibitory	Inhibitory	Inhibitory	1359.67549	452.82748219999985
808dd253-4e60-4fe2-9e3d-2d740ec08fda	Inhibitory	Inhibitory	Inhibitory	Inhibitory	Inhibitory	Inhibitory	Inhibitory	Inhibitory	Inhibitory	Inhibitory	1360.4786060000001	550.3452096999999
d00b5122-2bff-486b-b34f-3fbcbb96c961	Inhibitory	Inhibitory	Inhibitory	Inhibitory	Excitatory	Astrocytes	Inhibitory	unassigned	Inhibitory	Inhibitory	1357.364067	486.8268466999998
5df2e6e2-2d1e-4223-b5fb-1f6c61e8202c	Excitatory	Inhibitory	Inhibitory	Excitatory	Excitatory	Inhibitory	Inhibitory	unassigned	Excitatory	Inhibitory	1356.9557179999997	563.5767428999998
9adcbae7-f27f-4622-8613-03564831c21e	Endothelial	Endothelial	Mature OD	Endothelial	Endothelial	Inhibitory	Endothelial	unassigned	Endothelial	Endothelial	1355.9916509999998	422.61560059999965
286d31e4-c2a4-42b3-b9cf-154527a9492e	Inhibitory	Inhibitory	Inhibitory	Inhibitory	Excitatory	Immature OD	Inhibitory	unassigned	Excitatory	Inhibitory	1354.4278839999997	582.5314952999997
6c3d77aa-c997-4bc2-9471-8e5efada2199	Inhibitory	Inhibitory	Inhibitory	Inhibitory	Excitatory	Excitatory	Inhibitory	Inhibitory	Inhibitory	Inhibitory	1350.50121	586.8054505
578a0a30-2760-46b6-8f24-d7038aba1259	Inhibitory	Inhibitory	Inhibitory	Inhibitory	Excitatory	Excitatory	Inhibitory	Inhibitory	Inhibitory	Inhibitory	1347.4263119999996	517.5208269999998
1c4e6873-f732-4839-b330-001ebdecd8dc	Inhibitory	Inhibitory	Inhibitory	Inhibitory	Excitatory	Endothelial	Inhibitory	Inhibitory	Inhibitory	Inhibitory	1344.384854	416.5003268999999
ebee77f9-23c9-4eac-9ad2-e4dc4f352651	Inhibitory	Inhibitory	Inhibitory	Inhibitory	Excitatory	unassigned	Inhibitory	unassigned	Inhibitory	Inhibitory	1344.45993	437.9246604
c03a30fe-3453-4885-8665-dbe2efd8ab9c	Astrocytes	Astrocytes	Inhibitory	Astrocytes	Astrocytes	Astrocytes	Mature OD	unassigned	Astrocytes	Astrocytes	1331.36202	451.51996439999994
ddf43081-ac8e-4d3a-813f-a6470e43517a	Inhibitory	Inhibitory	Inhibitory	Inhibitory	Excitatory	Astrocytes	Inhibitory	Inhibitory	Inhibitory	Inhibitory	1333.3011569999999	488.2677428999996
7ddf51b6-db12-449e-9753-83c3304447e6	Inhibitory	Inhibitory	Inhibitory	Inhibitory	Excitatory	Mature OD	Inhibitory	unassigned	Inhibitory	Inhibitory	1328.784984	581.9627181999999
a08f4af3-ab21-405b-928b-a834a5bcfa54	Inhibitory	Inhibitory	Inhibitory	Inhibitory	Excitatory	unassigned	Inhibitory	unassigned	Excitatory	Inhibitory	1330.5983540000002	550.0838077999997
c3413b50-bf50-42b3-8db0-5a19cf9ecc67	Excitatory	Excitatory	Inhibitory	Excitatory	Excitatory	Excitatory	Inhibitory	unassigned	Excitatory	Excitatory	1325.3946380000002	540.9238249
3d153a5e-203d-4415-a534-218ed324d8cc	Inhibitory	Inhibitory	Inhibitory	Inhibitory	Inhibitory	Inhibitory	Inhibitory	Inhibitory	Inhibitory	Inhibitory	1315.794892	431.2315226999999
4f616670-9275-4f7e-827f-51b15b238dde	Inhibitory	Inhibitory	Inhibitory	Inhibitory	Excitatory	unassigned	Inhibitory	unassigned	Inhibitory	Inhibitory	1315.9491009999997	490.1000297999999
638fe1d7-6ebc-48d4-96b6-fd9fa9d61c9c	Inhibitory	Inhibitory	Inhibitory	Excitatory	Excitatory	Excitatory	Inhibitory	Excitatory	Excitatory	Inhibitory	1313.4040719999998	559.5464459999998
bb11b6d3-d1cd-4eba-a8e1-13851c3ac07f	Inhibitory	Inhibitory	Inhibitory	Inhibitory	Excitatory	Inhibitory	Inhibitory	Inhibitory	Excitatory	Inhibitory	1306.189174	445.9211651999999
b4705716-9043-4209-a808-90e19487a806	Inhibitory	Inhibitory	Inhibitory	Inhibitory	Excitatory	Inhibitory	Inhibitory	unassigned	Inhibitory	Inhibitory	1307.7244749999995	488.1072248999999
951a03d0-5e7e-4ac0-8d47-ceb3871658dd	Inhibitory	Inhibitory	Inhibitory	Excitatory	Excitatory	unassigned	Inhibitory	unassigned	Inhibitory	Inhibitory	1306.3062659999996	535.8986072999996
800421c7-91d3-4bf1-b949-9d88d5ee05d3	Inhibitory	Inhibitory	Inhibitory	Inhibitory	Inhibitory	Inhibitory	Inhibitory	unassigned	Inhibitory	Inhibitory	1305.1768159999997	414.85909119999997
2e16c796-50b7-4c69-8940-8a611900cdce	Inhibitory	Inhibitory	Inhibitory	Excitatory	Excitatory	Inhibitory	Inhibitory	unassigned	Excitatory	Inhibitory	1303.0956609999998	550.8227139999999
b65f42a6-6376-49ec-bdf8-161b90d96435	Inhibitory	Inhibitory	Inhibitory	Excitatory	Excitatory	Inhibitory	Excitatory	unassigned	Excitatory	Inhibitory	1297.475485	403.8162121999999
94c42cf1-59b8-49d5-b312-7c3e62028684	Astrocytes	Astrocytes	Astrocytes	Astrocytes	Astrocytes	Inhibitory	Mature OD	unassigned	Astrocytes	Astrocytes	1290.229151	452.09630819999984
e6dcef8d-ee94-4243-902a-043ff14a8682	Inhibitory	Inhibitory	Inhibitory	Inhibitory	Excitatory	Inhibitory	Inhibitory	Inhibitory	Inhibitory	Inhibitory	1287.552619	498.5526364999996
8fb7f32f-d816-4841-8fcc-d978b0efd35d	Inhibitory	Inhibitory	Inhibitory	Excitatory	Excitatory	unassigned	Inhibitory	Excitatory	Excitatory	Inhibitory	1286.07004	417.28475809999964
94d1638f-6e74-4281-8434-354bb6c89771	Astrocytes	Astrocytes	Mature OD	Astrocytes	Astrocytes	Inhibitory	Mature OD	unassigned	Astrocytes	Astrocytes	1281.387937	547.9674789999999
b0befc1a-72f0-42b0-b3b7-53feebdac7e2	Inhibitory	Inhibitory	Inhibitory	Excitatory	Excitatory	Excitatory	Inhibitory	unassigned	Inhibitory	Inhibitory	1279.6072429999995	574.2378819999999
66f47220-6cfe-4b75-95da-ecc8d31b7a69	Excitatory	Excitatory	Inhibitory	Excitatory	Excitatory	Excitatory	Inhibitory	Excitatory	Excitatory	Excitatory	1272.9840129999998	556.8112398999997
f4b28054-8033-4790-ba3d-f553e69f78e0	Inhibitory	Inhibitory	Inhibitory	Inhibitory	Inhibitory	Inhibitory	Inhibitory	Inhibitory	Inhibitory	Inhibitory	1264.9888649999998	486.87965719999966
0de90761-bc28-4575-aa64-11ebd354ac0b	Inhibitory	Inhibitory	Inhibitory	Inhibitory	Excitatory	Inhibitory	Inhibitory	unassigned	Excitatory	Inhibitory	1258.6901899999998	452.40827039999976
16a7a565-afec-42c0-b935-840ae633bd63	Inhibitory	Inhibitory	Inhibitory	Excitatory	Excitatory	Inhibitory	Inhibitory	unassigned	Inhibitory	Inhibitory	1256.2527299999997	441.9421023
ad34f6f9-18f0-4f8c-bc27-a2d9c8d69d54	Astrocytes	Astrocytes	Inhibitory	Astrocytes	Astrocytes	Inhibitory	Immature OD	Astrocytes	Astrocytes	Astrocytes	1256.641521	510.27009819999967
ff4eaaff-fc76-4ffb-a198-752596658eec	Inhibitory	Inhibitory	Inhibitory	Inhibitory	Inhibitory	Endothelial	Inhibitory	Inhibitory	Inhibitory	Inhibitory	1249.742631	560.1972736999996
827ad15f-fcf0-4ded-a1ae-b9f7a6759d46	Inhibitory	Inhibitory	Inhibitory	Excitatory	Excitatory	Inhibitory	Inhibitory	unassigned	Excitatory	Inhibitory	1242.0228899999997	484.3490213
1b84a207-4f6f-43f9-a5af-8337f8d6e843	Endothelial	Endothelial	Mature OD	Endothelial	Endothelial	Excitatory	Endothelial	Endothelial	Endothelial	Endothelial	1228.8889159999999	563.5782233999998
202fa488-6528-4f0d-9b34-195e003144a6	Immature OD	Immature OD	Immature OD	Immature OD	Excitatory	Endothelial	Immature OD	unassigned	Immature OD	Immature OD	1230.9105329999998	553.1895683999996
b4a4e498-ae1d-46f2-b9c6-1425968e3b2c	Excitatory	Excitatory	Inhibitory	Excitatory	Excitatory	Astrocytes	Excitatory	unassigned	Excitatory	Excitatory	1225.0255659999998	449.28391239999974
67040c8a-0b37-45bb-943c-1a893660c911	Inhibitory	Inhibitory	Inhibitory	Inhibitory	Excitatory	Inhibitory	Inhibitory	unassigned	Excitatory	Inhibitory	1218.04965	583.2783442999998
7f3a260f-253a-4c28-ae51-b713d4a764da	Excitatory	Excitatory	Mature OD	Excitatory	Excitatory	Inhibitory	Excitatory	Excitatory	Excitatory	Excitatory	1216.8863099999999	437.06460689999994
245553b9-3d92-4963-b2c7-d4f67a37bdc5	Inhibitory	Inhibitory	Inhibitory	Inhibitory	Excitatory	unassigned	Inhibitory	unassigned	Excitatory	Inhibitory	1214.867592	524.0500110999997
747c59fa-3521-440f-a2a5-3dd72c2a4506	Astrocytes	Astrocytes	Astrocytes	Astrocytes	Astrocytes	Inhibitory	Mature OD	unassigned	Astrocytes	Astrocytes	1208.7394	415.9218311999998
e7eb57f5-4349-40c1-b3e4-0fc3e8dcd1ad	Immature OD	Immature OD	Immature OD	Immature OD	Astrocytes	Immature OD	Immature OD	unassigned	Immature OD	Immature OD	1205.609935	432.57929309999963
02810505-73a5-466a-a2bd-8bf6b973b394	Inhibitory	Inhibitory	Inhibitory	Inhibitory	Excitatory	Inhibitory	Inhibitory	unassigned	Inhibitory	Inhibitory	1203.7080159999996	531.7915417999998
7a2f507c-a207-492e-89ed-d295a08a348f	Inhibitory	Inhibitory	Inhibitory	Inhibitory	Excitatory	Astrocytes	Inhibitory	Inhibitory	Inhibitory	Inhibitory	1385.5490399999999	562.4076099999997
a8bd8eac-fbe5-4167-8d73-b318d422a163	Inhibitory	Inhibitory	Inhibitory	Inhibitory	Inhibitory	Immature OD	Inhibitory	Inhibitory	Inhibitory	Inhibitory	1383.670983	432.18521139999984
a60564dd-52e7-494b-90ec-212f3779e5f4	Inhibitory	Inhibitory	Inhibitory	Inhibitory	Inhibitory	Inhibitory	Inhibitory	unassigned	Inhibitory	Inhibitory	1367.9170239999999	434.3635896999999
22187a13-0d90-4238-9db7-60a30f980192	Inhibitory	Inhibitory	Inhibitory	Inhibitory	Excitatory	unassigned	Inhibitory	unassigned	Excitatory	Inhibitory	1359.5631199999998	572.3904724999998
a25bafcb-498a-4293-a792-2214ace17591	Inhibitory	Inhibitory	Inhibitory	Inhibitory	Inhibitory	Inhibitory	Inhibitory	Inhibitory	Inhibitory	Inhibitory	1349.2197449999999	496.81053810000003
f336e07e-4b01-426f-95bf-cee5d893b99b	Inhibitory	Inhibitory	Inhibitory	Inhibitory	Inhibitory	Inhibitory	Inhibitory	Inhibitory	Inhibitory	Inhibitory	1345.8933869999996	536.0315071
8ec04a46-3ca8-451a-b0e9-4ba288ddb2e9	Inhibitory	Inhibitory	Inhibitory	Inhibitory	Excitatory	Excitatory	Inhibitory	unassigned	Excitatory	Inhibitory	1333.361547	518.9036364999997
3f139653-0b68-4ebc-b12e-59ffd1b0438f	Astrocytes	Astrocytes	Inhibitory	Astrocytes	Astrocytes	Immature OD	Inhibitory	unassigned	Astrocytes	Astrocytes	1327.9145909999997	446.5036673999998
05b0f78d-cffe-4b05-93e4-cd40ed2f9269	Inhibitory	Inhibitory	Inhibitory	Inhibitory	Excitatory	Inhibitory	Inhibitory	Inhibitory	Inhibitory	Inhibitory	1321.6290290000002	529.7440558999997
4d481657-cf3b-4a31-b404-cce6bc20a72a	Inhibitory	Inhibitory	Inhibitory	Inhibitory	Excitatory	Inhibitory	Inhibitory	Inhibitory	Excitatory	Inhibitory	1311.817404	442.3367712999998
ccb28352-96fc-4cc5-972e-1576f5f81d0f	Inhibitory	Inhibitory	Inhibitory	Inhibitory	Inhibitory	Inhibitory	Inhibitory	Inhibitory	Inhibitory	Inhibitory	1310.1789199999998	512.9162759999999
e0484991-f897-4373-8431-a4f5e30f820c	Immature OD	Immature OD	Immature OD	Immature OD	Excitatory	Inhibitory	Immature OD	unassigned	Immature OD	Immature OD	1304.172947	574.7107302999998
2515c338-0a32-4b28-b1b3-2c29a4ed850a	Inhibitory	Inhibitory	Inhibitory	Excitatory	Excitatory	Inhibitory	Inhibitory	unassigned	Inhibitory	Inhibitory	1297.4085810000001	523.7407036999998
52884302-ac8b-4364-ab25-c7d5792349b4	Excitatory	Inhibitory	Inhibitory	Excitatory	Excitatory	Inhibitory	Inhibitory	unassigned	Excitatory	Inhibitory	1272.279567	496.22262169999976
54b2bf8f-5a04-4569-8b85-7077a93968a2	Astrocytes	Astrocytes	Astrocytes	Astrocytes	Astrocytes	Mural	Immature OD	unassigned	Astrocytes	Astrocytes	1256.6786869999996	419.4479242999996
999bf621-b91f-4a61-ad6e-ed3b76809de1	Inhibitory	Inhibitory	Inhibitory	Excitatory	Excitatory	Mature OD	Inhibitory	unassigned	Excitatory	Excitatory	1243.408742	465.1802177999998
6f148948-c413-4fa7-a07d-5d55d4ab1160	Inhibitory	Excitatory	Inhibitory	Excitatory	Excitatory	Inhibitory	Excitatory	Excitatory	Excitatory	Excitatory	1242.9564299999997	452.28239049999956
7bda03ab-8bc3-49fb-b25a-68c399192277	Endothelial	Endothelial	Inhibitory	Endothelial	Endothelial	Inhibitory	Endothelial	Endothelial	Endothelial	Endothelial	1238.637867	533.2832239999998
e9c68f77-01cb-41a7-a35a-8266866f782f	Inhibitory	Inhibitory	Inhibitory	Inhibitory	Inhibitory	Inhibitory	Inhibitory	Inhibitory	Excitatory	Inhibitory	1211.6277569999997	569.8189671999999
db9af6ae-eed1-48b4-8a20-b940da58dceb	Excitatory	Excitatory	Inhibitory	Excitatory	Excitatory	Excitatory	Inhibitory	Excitatory	Excitatory	Excitatory	1213.0000929999997	486.83003329999974
a98178b9-e150-4ab4-a1a4-faecd1ec4504	Excitatory	Excitatory	Mature OD	Inhibitory	Excitatory	Inhibitory	Inhibitory	Excitatory	Excitatory	Inhibitory	1210.3623249999996	503.5057906999996
ca394167-e5b3-4147-b545-ce6d59ded07b	Inhibitory	Inhibitory	Inhibitory	Inhibitory	Excitatory	Excitatory	Inhibitory	Inhibitory	Excitatory	Inhibitory	1368.4944609999998	468.36337589999994
4a01de1c-24fb-402a-a910-537cef2fef82	Endothelial	Endothelial	Endothelial	Endothelial	Endothelial	Inhibitory	Endothelial	Endothelial	Endothelial	Endothelial	1271.8298609999997	518.7616787999996
84c6aa86-80d1-4599-adc3-e7ae349b1e9a	Inhibitory	Inhibitory	Inhibitory	Excitatory	Excitatory	Endothelial	Inhibitory	unassigned	Inhibitory	Inhibitory	1266.109164	522.5687092999997
1b24d87b-5f56-4da0-bfba-ef46b71097ab	Inhibitory	Inhibitory	Inhibitory	Inhibitory	Excitatory	Excitatory	Inhibitory	Inhibitory	Excitatory	Inhibitory	1265.198765	538.9926298999999
38f75326-d2c5-49af-bf93-89f3259bb2df	Inhibitory	Inhibitory	Inhibitory	Inhibitory	Excitatory	Inhibitory	Inhibitory	Inhibitory	Inhibitory	Inhibitory	1241.4189569999999	498.15135269999973
c2311180-d657-47d0-891d-78c630023138	Endothelial	Endothelial	Mature OD	Endothelial	Endothelial	Astrocytes	Endothelial	Endothelial	Endothelial	Endothelial	1237.730544	539.5238657
c369bdf6-75e6-49c9-b4e4-aad7b7e9821b	Inhibitory	Inhibitory	Inhibitory	Inhibitory	Excitatory	Endothelial	Inhibitory	unassigned	Excitatory	Inhibitory	1235.9112849999997	520.5280811999996
54d176e8-fce0-4458-a162-bdfb5699d827	Inhibitory	Inhibitory	Inhibitory	Inhibitory	Excitatory	Astrocytes	Inhibitory	unassigned	Inhibitory	Inhibitory	1365.1519519999997	479.27412939999977
15600b99-a6e5-41ac-9ffd-0b4f7d9eafd5	Inhibitory	Inhibitory	Inhibitory	Excitatory	Excitatory	Inhibitory	Inhibitory	unassigned	Excitatory	Inhibitory	1338.0577200000002	431.1093612999998
09ef9bd3-befe-4c40-aca6-ecbcf56f4e6c	Inhibitory	Inhibitory	Inhibitory	Inhibitory	Excitatory	Inhibitory	Inhibitory	unassigned	Excitatory	Inhibitory	1336.0252019999998	497.5776090999998
50dd4094-2bc6-42cc-b92d-3f3abf57cc63	Inhibitory	Inhibitory	Inhibitory	Inhibitory	Excitatory	Inhibitory	Inhibitory	unassigned	Inhibitory	Inhibitory	1355.1544950000002	540.5151876
3b2158f7-70c4-4c7e-8ff3-fcb115f5b99e	Inhibitory	Inhibitory	Inhibitory	Inhibitory	Inhibitory	Inhibitory	Inhibitory	unassigned	Inhibitory	Inhibitory	1328.9429489999998	407.5660505999999
bd26f309-3431-4214-8d51-5bfd0d4939b4	Astrocytes	Astrocytes	Astrocytes	Astrocytes	Astrocytes	Inhibitory	Mature OD	unassigned	Astrocytes	Astrocytes	1255.3006329999998	519.8951493
a7d0e186-0627-41ae-a6cc-4f6ab1e32b45	Inhibitory	Inhibitory	Inhibitory	Inhibitory	Excitatory	Inhibitory	Inhibitory	Excitatory	Excitatory	Inhibitory	1384.1946479999997	363.9906318999997
e6c12d02-f2b1-4e3c-88c7-7b18e05e3960	Inhibitory	Inhibitory	Inhibitory	Inhibitory	Excitatory	Excitatory	Inhibitory	Inhibitory	Excitatory	Inhibitory	1382.8378999999995	242.80075259999967
44bfcd3a-f69d-45ea-9a5c-ddaa5e047282	Immature OD	Inhibitory	Inhibitory	Inhibitory	Excitatory	Astrocytes	Inhibitory	unassigned	Inhibitory	Inhibitory	1372.697064	282.2885425999998
b88149be-652d-47fd-a619-99edacfdc5e2	Inhibitory	Inhibitory	Inhibitory	Inhibitory	Excitatory	Excitatory	Inhibitory	Inhibitory	Inhibitory	Inhibitory	1369.8428089999998	233.8431145999998
379df337-85f8-4c74-ba02-2b095c165596	Inhibitory	Inhibitory	Inhibitory	Inhibitory	Inhibitory	Inhibitory	Inhibitory	unassigned	Inhibitory	Inhibitory	1369.1004999999996	243.4393560999997
11c69612-d9e1-4dc9-9f49-6edab6d636c7	Immature OD	Immature OD	Immature OD	Immature OD	Astrocytes	Inhibitory	Immature OD	unassigned	Immature OD	Immature OD	1367.5623959999998	327.42476179999994
7960bbae-555a-4c0a-b039-3bb1e692b1ef	Inhibitory	Inhibitory	Inhibitory	Inhibitory	Inhibitory	Inhibitory	Inhibitory	unassigned	Inhibitory	Inhibitory	1350.935708	328.11928979999993
4db30d82-e7bb-43cb-8296-4b3ac7bd46a6	Inhibitory	Inhibitory	Inhibitory	Inhibitory	Excitatory	unassigned	Inhibitory	Inhibitory	Inhibitory	Inhibitory	1348.741735	363.0225042999996
6ae76cc0-8908-417f-b678-efc292749e89	Inhibitory	Inhibitory	Inhibitory	Inhibitory	Excitatory	Excitatory	Inhibitory	Inhibitory	Inhibitory	Inhibitory	1331.7423709999998	350.4558858999999
536eb074-8c88-466a-9613-d1f4a39a4127	Inhibitory	Inhibitory	Inhibitory	Excitatory	Excitatory	Excitatory	Inhibitory	unassigned	Excitatory	Inhibitory	1329.7344929999995	361.68588729999965
1dd525e5-1407-401c-83c6-6e52d4c9168d	Inhibitory	Inhibitory	Inhibitory	Inhibitory	Excitatory	Excitatory	Inhibitory	unassigned	Inhibitory	Inhibitory	1330.8032309999999	300.86221369999976
3bbda3ce-b5f4-44f4-9f8d-4cd16126c696	Inhibitory	Inhibitory	Inhibitory	Inhibitory	Inhibitory	Inhibitory	Inhibitory	Inhibitory	Inhibitory	Inhibitory	1319.7196179999996	278.35932189999994
ae977909-cbaa-4f36-8d45-8180394f5696	Astrocytes	Astrocytes	Mature OD	Astrocytes	Ependymal	Astrocytes	Mature OD	unassigned	Mature OD	Astrocytes	1319.034924	202.32346089999965
9b1232fc-c10b-40bd-ad49-ebb48b8db904	Inhibitory	Inhibitory	Inhibitory	Excitatory	Excitatory	Endothelial	Inhibitory	Inhibitory	Excitatory	Inhibitory	1317.5202369999997	298.3793380999996
f703fc4d-97b4-49f9-beef-a01026bf578c	Inhibitory	Inhibitory	Inhibitory	Inhibitory	Excitatory	Immature OD	Inhibitory	unassigned	Excitatory	Inhibitory	1317.4417779999999	223.6672764
db1d5b75-aca5-4ab4-b049-3cfbbda4dc5c	Inhibitory	Inhibitory	Inhibitory	Inhibitory	Excitatory	Inhibitory	Inhibitory	unassigned	Excitatory	Inhibitory	1312.3128379999998	235.4827092999999
2c4c1df6-e3b5-44f8-a79c-a734816fac8e	Mural	Endothelial	Mature OD	Endothelial	Mural	Endothelial	Mural	unassigned	Endothelial	Endothelial	1310.7981069999996	263.6437146999997
47ec4f03-f73e-4d9a-bbae-de432d3b67d4	Excitatory	Excitatory	Excitatory	Excitatory	Excitatory	unassigned	Inhibitory	unassigned	Excitatory	Excitatory	1300.528444	223.66818349999994
f62646bd-6972-40f7-92e3-f2c1b7bf5f9c	Excitatory	Excitatory	Excitatory	Excitatory	Excitatory	unassigned	Inhibitory	Excitatory	Excitatory	Excitatory	1295.5023179999998	312.57968889999984
88a81de8-ce66-4911-b3cf-a63cde7507ed	Mural	Endothelial	Mural	Ependymal	Endothelial	Inhibitory	Endothelial	unassigned	Endothelial	Endothelial	1292.9782639999999	355.0802469999999
f09f19a1-9e20-4a96-a1a4-eac88bd8d852	Mural	Endothelial	Endothelial	Endothelial	Ependymal	Inhibitory	Endothelial	unassigned	Endothelial	Mural	1292.229868	287.9924010999998
1b905bdf-92bc-4adb-9594-1b38316ec0e7	Inhibitory	Inhibitory	Inhibitory	Inhibitory	Excitatory	Inhibitory	Inhibitory	unassigned	Excitatory	Inhibitory	1286.868462	370.2029405999997
10703025-ddb0-45cb-aa0f-9cd6b50108a5	Excitatory	Excitatory	Excitatory	Excitatory	Excitatory	unassigned	Excitatory	Excitatory	Excitatory	Excitatory	1282.1205839999998	308.0724769999997
fc06f117-26f7-4402-8bf9-2b95b81b383f	Mature OD	Mature OD	Mature OD	Mature OD	Excitatory	Inhibitory	Mature OD	unassigned	Mature OD	Excitatory	1277.989122	241.53286519999983
262233ed-bad5-4e6c-8d94-0dcd597e3f49	Astrocytes	Astrocytes	Inhibitory	Ependymal	Ependymal	Inhibitory	Mature OD	unassigned	Astrocytes	Astrocytes	1272.0334409999996	277.6455579999997
139b2ae3-35bf-495c-aa07-754e8d03cfd2	Endothelial	Astrocytes	Immature OD	Ependymal	Astrocytes	Excitatory	Mural	unassigned	Astrocytes	Astrocytes	1271.7444489999998	364.8866850999998
c10138bc-cba2-435b-a133-59b5eb4ba7d3	Excitatory	Excitatory	Inhibitory	Excitatory	Excitatory	unassigned	Excitatory	Excitatory	Excitatory	Excitatory	1271.334088	264.2974942999999
718c6079-f549-4324-a0b8-3e297ceddca9	Immature OD	Immature OD	Immature OD	Immature OD	Immature OD	Inhibitory	Immature OD	Immature OD	Immature OD	Immature OD	1269.521624	292.35650429999987
b22a41a8-912c-4e43-8725-b050139adc27	Excitatory	Excitatory	Inhibitory	Excitatory	Excitatory	unassigned	Inhibitory	unassigned	Excitatory	Excitatory	1258.9891429999998	378.8902826999997
0019914c-b9da-4ee7-ba25-30e10a51449c	Excitatory	Excitatory	Inhibitory	Excitatory	Excitatory	unassigned	Inhibitory	unassigned	Excitatory	Inhibitory	1255.9656019999998	344.7390637999997
1a37cbe0-b732-4377-9d12-2842432aa58e	Inhibitory	Inhibitory	Inhibitory	Excitatory	Excitatory	Astrocytes	Inhibitory	unassigned	Excitatory	Inhibitory	1253.268458	362.1563907
03a8a6dd-2e1b-482e-a429-024c159d7677	Inhibitory	Inhibitory	Inhibitory	Excitatory	Excitatory	Inhibitory	Inhibitory	unassigned	Excitatory	Inhibitory	1248.8126609999995	295.6637298999999
ca54bbb0-91fb-4d98-be48-215b21f20ca5	Astrocytes	Astrocytes	Inhibitory	Astrocytes	Astrocytes	Inhibitory	Excitatory	unassigned	Astrocytes	Astrocytes	1246.74836	243.49995909999961
baeb36dc-579f-4d93-b790-daa43d33f178	Excitatory	Excitatory	Inhibitory	Excitatory	Excitatory	Excitatory	Inhibitory	unassigned	Excitatory	Excitatory	1233.9153019999999	217.276022
0d91531f-5c72-4ead-91ba-64b7a20792d6	Excitatory	Excitatory	Excitatory	Excitatory	Excitatory	Inhibitory	Excitatory	Excitatory	Excitatory	Excitatory	1231.4096719999998	328.9751222
bcaf8c33-713f-4a9f-85fb-d33ab3eb58c5	Excitatory	Inhibitory	Inhibitory	Excitatory	Excitatory	Excitatory	Inhibitory	Inhibitory	Excitatory	Excitatory	1229.9980059999998	260.3010009999998
7b4717a9-9bed-48e0-bf1f-850c200043f8	Excitatory	Excitatory	Excitatory	Excitatory	Excitatory	Excitatory	Excitatory	Excitatory	Excitatory	Excitatory	1229.2048019999997	237.2643866999997
a675affb-c0b9-4a94-82b9-71360ee95088	Inhibitory	Inhibitory	Inhibitory	Excitatory	Excitatory	Inhibitory	Inhibitory	unassigned	Excitatory	Inhibitory	1225.9212679999996	367.1779161999998
c217dbe1-9595-48b5-a65e-eabaa5ef9e27	Excitatory	Excitatory	Inhibitory	Excitatory	Excitatory	Inhibitory	Inhibitory	unassigned	Excitatory	Excitatory	1216.2180899999998	315.74941149999995
c56a8570-242d-4d1b-b0dd-0c43e85c4e52	Excitatory	Excitatory	Excitatory	Excitatory	Excitatory	Endothelial	Excitatory	Excitatory	Excitatory	Excitatory	1208.987819	221.34573329999967
a9014737-aa90-433f-8d17-a03ab2c3028d	Endothelial	Endothelial	Inhibitory	Endothelial	Endothelial	Inhibitory	Endothelial	Endothelial	Endothelial	Endothelial	1209.4855969999999	297.9132980999998
c940912c-a6ff-4925-97cd-53eea771bff8	Excitatory	Excitatory	Inhibitory	Excitatory	Excitatory	Inhibitory	Inhibitory	Excitatory	Excitatory	Excitatory	1208.2325499999997	268.6351934999998
92c5b5cd-755c-4128-9359-c2674f1fa026	Mature OD	Mature OD	Mature OD	Mature OD	Excitatory	Inhibitory	Mature OD	Mature OD	Mature OD	Mature OD	1341.4461609999998	379.57862449999993
b4beca2f-1061-486d-ab51-4fe72a38813d	Inhibitory	Inhibitory	Inhibitory	Inhibitory	Excitatory	Inhibitory	Inhibitory	unassigned	Excitatory	Inhibitory	1324.8651529999997	243.03977749999967
e611b0c6-ab19-456e-8605-69b8b8edd248	Mural	Endothelial	Mature OD	Endothelial	Endothelial	Endothelial	Endothelial	unassigned	Endothelial	Endothelial	1298.7274630000002	270.79980499999965
30565f4c-fa9a-49f9-8b26-fad97c99f09f	Endothelial	Mural	Mature OD	Ependymal	Ependymal	Inhibitory	Mural	unassigned	Astrocytes	Mural	1298.774797	262.33348579999983
c1d9a043-6e33-451e-9357-f56070eb5f70	Mural	Mural	Mural	Mural	Mural	Inhibitory	Mural	unassigned	Mural	Mural	1293.949665	276.93044519999967
30e410b4-0dd8-4393-aa8f-6b4b2f5a10a1	Excitatory	Excitatory	Inhibitory	Excitatory	Excitatory	unassigned	Inhibitory	unassigned	Excitatory	Excitatory	1290.4132290000002	256.60472119999986
fd9376da-454a-46f1-8f3c-7f157129bf58	Mature OD	Mature OD	Mature OD	Mature OD	Mature OD	Inhibitory	Mature OD	Mature OD	Mature OD	Mature OD	1262.3624499999996	316.9599285999998
d15299d3-31f3-4202-99b2-99019772660b	Excitatory	Excitatory	Inhibitory	Excitatory	Excitatory	Inhibitory	Inhibitory	Excitatory	Excitatory	Excitatory	1229.7807679999996	255.47377529999994
9f315ad5-ae15-4458-a419-a9888c019db2	Excitatory	Excitatory	Inhibitory	Excitatory	Excitatory	unassigned	Inhibitory	unassigned	Excitatory	Excitatory	1206.631563	250.9376860999996
efc11488-c02a-4c5c-a186-80bd3cb2805e	Inhibitory	Inhibitory	Inhibitory	Inhibitory	Inhibitory	unassigned	Inhibitory	unassigned	Inhibitory	Inhibitory	1359.0180859999996	352.6170539999998
99956b7c-a18e-44ae-8f62-9ea5d76b0597	Astrocytes	Astrocytes	Inhibitory	Astrocytes	Astrocytes	Excitatory	Mature OD	unassigned	Astrocytes	Astrocytes	1332.3912929999997	331.3169377999998
0da8ee89-5cf8-4663-a9ab-cc743c8031c9	Inhibitory	Inhibitory	Inhibitory	Inhibitory	Excitatory	Excitatory	Inhibitory	unassigned	Excitatory	Excitatory	1333.1563069999997	337.42696909999995
8c81f898-d83f-4011-b452-0fdafe46e3fc	Inhibitory	Inhibitory	Inhibitory	Inhibitory	Excitatory	unassigned	Inhibitory	unassigned	Inhibitory	Inhibitory	1324.7090409999996	318.38246649999974
97e53fc2-908b-443b-b946-36e7a2ba0d03	Excitatory	Excitatory	Inhibitory	Excitatory	Excitatory	unassigned	Inhibitory	unassigned	Excitatory	Excitatory	1262.8697249999996	228.92140199999994
509cba81-88f8-440a-9109-a382e0aa602e	Astrocytes	Astrocytes	Mature OD	Astrocytes	Astrocytes	Inhibitory	Mature OD	unassigned	Astrocytes	Astrocytes	1245.9059939999997	232.21534209999982
0dc00ee6-e7c9-4746-b3f9-93b348d38303	Inhibitory	Inhibitory	Inhibitory	Excitatory	Excitatory	Inhibitory	Inhibitory	unassigned	Excitatory	Inhibitory	1339.4660339999996	265.27364579999994
41fba813-8bb3-4060-85c8-5b306ca90c6b	Inhibitory	Inhibitory	Inhibitory	Inhibitory	Excitatory	Excitatory	Inhibitory	unassigned	Inhibitory	Inhibitory	1333.5295119999996	294.0878008999998
ac885cc0-74bb-40aa-a2db-0b0121f2ce27	Inhibitory	Inhibitory	Inhibitory	Inhibitory	Excitatory	Inhibitory	Inhibitory	unassigned	Excitatory	Excitatory	1213.7957649999998	329.11736199999996
b9d8743f-9444-410e-b668-5ee105332ac7	Inhibitory	Inhibitory	Inhibitory	Excitatory	Excitatory	Excitatory	Inhibitory	unassigned	Excitatory	Inhibitory	1387.930754	124.77438269999993
af179028-2f4f-4196-ae6b-5c5b272b63dd	Inhibitory	Inhibitory	Inhibitory	Excitatory	Excitatory	Excitatory	Inhibitory	Excitatory	Excitatory	Inhibitory	1386.7679799999996	134.19813429999977
c2b9b8ca-21a8-4157-87dc-18741b388df3	Inhibitory	Inhibitory	Inhibitory	Inhibitory	Excitatory	Inhibitory	Inhibitory	unassigned	Excitatory	Inhibitory	1377.1958679999998	143.63693839999996
600a08ad-0369-4053-af84-1ea91602ecf6	Inhibitory	Inhibitory	Inhibitory	Inhibitory	Excitatory	Inhibitory	Inhibitory	unassigned	Excitatory	Inhibitory	1359.7331929999996	21.572887199999514
e515b563-9008-494a-956e-fd7cdc40eba9	Astrocytes	Astrocytes	Inhibitory	Astrocytes	Astrocytes	Astrocytes	Mature OD	unassigned	Astrocytes	Astrocytes	1352.6945289999999	76.67576749999989
892bc190-08fc-4f89-a31e-783dff272319	Inhibitory	Inhibitory	Inhibitory	Inhibitory	Excitatory	Inhibitory	Inhibitory	Excitatory	Excitatory	Inhibitory	1350.3425659999998	61.55997499999967
c1cc7fa8-1255-48a4-9551-f011a2bde2b3	Endothelial	Endothelial	Inhibitory	Endothelial	Excitatory	Inhibitory	Excitatory	unassigned	Endothelial	Endothelial	1349.3366749999996	51.726204999999936
d1d99325-e309-4b24-9c5f-0d8f79c8cc1d	Endothelial	Mural	Inhibitory	Mural	Mural	Astrocytes	Mural	unassigned	Mural	Mural	1344.583697	166.89397689999987
4a90cb67-3e96-4dcb-a374-a1f963da0873	Astrocytes	Astrocytes	Mature OD	Astrocytes	Astrocytes	Mature OD	Mature OD	unassigned	Astrocytes	Astrocytes	1342.167246	28.641067499999735
818442fc-67a8-430c-b3b6-c41232bb2dda	Excitatory	Astrocytes	Mature OD	Astrocytes	Excitatory	Astrocytes	Inhibitory	unassigned	Astrocytes	Astrocytes	1339.5042049999997	182.4313505
a2d9773e-d130-4252-bb6c-739249735fad	Endothelial	Endothelial	Inhibitory	Endothelial	Endothelial	Astrocytes	Endothelial	unassigned	Endothelial	Endothelial	1336.2436469999998	62.09182129999954
ffb30a1f-6858-453d-889e-f937b985409b	Excitatory	Excitatory	Inhibitory	Excitatory	Excitatory	Inhibitory	Excitatory	unassigned	Excitatory	Excitatory	1334.9439899999998	40.08746889999975
c551185d-481e-4899-a20c-518a9d8ab506	Excitatory	Excitatory	Inhibitory	Excitatory	Excitatory	Excitatory	Inhibitory	unassigned	Excitatory	Excitatory	1330.3144499999999	21.47577319999982
d6ebdb71-21ec-453a-a25c-0132dc8d7897	Mature OD	Mature OD	Mature OD	Mature OD	Excitatory	Inhibitory	Mature OD	Mature OD	Mature OD	Mature OD	1323.715619	97.43664109999963
bcded1bd-8f8b-4fe1-933c-ce5b26fec610	Inhibitory	Inhibitory	Inhibitory	Inhibitory	Excitatory	Inhibitory	Inhibitory	unassigned	Inhibitory	Inhibitory	1312.270513	127.05057719999968
67b05a1d-4e39-42e7-805b-ad6367d55bc9	Mature OD	Mature OD	Mature OD	Mature OD	Mature OD	Inhibitory	Mature OD	Mature OD	Mature OD	Mature OD	1291.6885819999998	128.54179009999962
6cd7879a-032d-460a-b268-448d8c199a8b	Mature OD	Mature OD	Mature OD	Mature OD	Mature OD	Mural	Mature OD	Mature OD	Mature OD	Mature OD	1289.6502380000002	174.75999149999961
53bba421-d29f-4409-a791-fdc5965a5204	Mature OD	Mature OD	Mature OD	Mature OD	Mature OD	Excitatory	Mature OD	Mature OD	Mature OD	Mature OD	1280.432887	0.0
059461c7-ee65-408b-bebf-fe10ba24e3d2	Mature OD	Mature OD	Mature OD	Mature OD	Ependymal	Astrocytes	Mature OD	Mature OD	Mature OD	Mature OD	1277.4686679999995	83.35367409999981
1f0e8df4-4e59-4f3e-807c-24c803a6c57f	Endothelial	Endothelial	Inhibitory	Endothelial	Endothelial	Endothelial	Endothelial	Endothelial	Endothelial	Endothelial	1267.563999	76.72303779999993
0532e047-a10a-43af-aff8-4ec04cf8bed7	Mature OD	Mature OD	Mature OD	Mature OD	Endothelial	Endothelial	Mature OD	unassigned	Mature OD	Mature OD	1258.773315	182.60563909999973
182b4166-59be-4da9-b01a-e386304d319a	Mature OD	Mature OD	Mature OD	Mature OD	Mature OD	Inhibitory	Mature OD	Mature OD	Mature OD	Mature OD	1256.719458	110.66520969999965
4de0c487-2cbc-4421-a39f-91d13780e8a1	Mature OD	Mature OD	Mature OD	Mature OD	Ependymal	Excitatory	Mature OD	Mature OD	Mature OD	Mature OD	1254.51687	31.35206479999988
d05e2507-35d8-4f1f-8699-363b918903c9	Excitatory	Excitatory	Inhibitory	Excitatory	Excitatory	Inhibitory	Inhibitory	unassigned	Excitatory	Inhibitory	1250.9644429999998	8.628477299999759
63cd5b2a-2a35-4d91-a3f1-88736673cf08	Immature OD	Immature OD	Immature OD	Immature OD	Immature OD	Excitatory	Immature OD	unassigned	Immature OD	Immature OD	1246.462629	4.004420899999786
70f5aea3-ee0f-4ef0-8549-0a4e3ee3bf44	Mature OD	Mature OD	Mature OD	Mature OD	Mature OD	Inhibitory	Mature OD	Mature OD	Mature OD	Mature OD	1245.1731929999996	30.37106989999984
04dc5320-f283-456e-b408-35ab693fefc3	Mature OD	Astrocytes	Mature OD	Mature OD	Ependymal	Mature OD	Mature OD	Mature OD	Mature OD	Astrocytes	1233.9975889999996	93.18554189999986
d9fda06c-d791-44c6-955a-522c86023f74	Mature OD	Mature OD	Mature OD	Mature OD	Mature OD	Inhibitory	Mature OD	Mature OD	Mature OD	Mature OD	1233.7584479999996	29.149957599999652
224eaaf7-aaa4-472c-9450-696365338b36	Excitatory	Inhibitory	Inhibitory	Excitatory	Excitatory	Excitatory	Inhibitory	unassigned	Inhibitory	Excitatory	1229.840495	13.523971699999493
f09b29d4-5aa5-4df4-8208-1ed6f95d7109	Mature OD	Mature OD	Mature OD	Mature OD	Ependymal	Inhibitory	Mature OD	Mature OD	Mature OD	Mature OD	1229.9076289999998	118.8921164999997
f64ef67a-383b-4f83-928e-b6a297edd0ed	Excitatory	Excitatory	Inhibitory	Excitatory	Excitatory	Excitatory	Excitatory	Excitatory	Excitatory	Excitatory	1223.300116	29.73770229999991
a4fe9fa9-93a4-400b-81af-ab675fee835b	Mature OD	Mature OD	Mature OD	Mature OD	Ependymal	Excitatory	Mature OD	Mature OD	Mature OD	Mature OD	1221.378366	149.44186779999973
3ae81e16-2966-42ad-bf36-88f461bba05e	Excitatory	Excitatory	Mature OD	Mature OD	Excitatory	Mural	Mature OD	unassigned	Mature OD	Excitatory	1216.677372	187.78997739999977
62117f7e-4c84-434b-a685-c48461d0f26e	Excitatory	Excitatory	Inhibitory	Excitatory	Astrocytes	Mature OD	Inhibitory	unassigned	Astrocytes	Astrocytes	1214.9071869999998	24.35735689999956
4beea98d-103e-4cbf-afb5-7a2912a042ae	Mature OD	Mature OD	Mature OD	Mature OD	Mature OD	Mature OD	Mature OD	Mature OD	Mature OD	Mature OD	1213.6343339999999	13.52328149999994
f7ca7455-441e-400c-b7d6-8c5c91cdebb7	Astrocytes	Excitatory	Astrocytes	Astrocytes	Astrocytes	Inhibitory	Mature OD	unassigned	Astrocytes	Astrocytes	1203.625406	189.52794879999965
de6ce71e-a6a6-40b8-b1c1-117085aac92a	Mature OD	Mature OD	Mature OD	Mature OD	Mature OD	Astrocytes	Mature OD	Mature OD	Mature OD	Mature OD	1203.1200139999996	99.75970179999968
e738aec6-2ec6-4b49-a9dc-d4f58c2b35c4	Mature OD	Mature OD	Mature OD	Mature OD	Mature OD	Excitatory	Mature OD	Mature OD	Mature OD	Mature OD	1351.0403189999997	36.926597899999706
da1b8612-9bc6-459d-acf8-21b8aa373a2a	Mature OD	Mature OD	Mature OD	Mature OD	Mature OD	Astrocytes	Mature OD	Mature OD	Mature OD	Mature OD	1341.9515649999998	89.22906309999962
a25eef23-fe5d-4612-bb5a-05bc526c1cb3	Mature OD	Mature OD	Mature OD	Mature OD	Astrocytes	Inhibitory	Mature OD	Mature OD	Mature OD	Mature OD	1294.538513	156.1248354999998
2ac2fe16-7312-4156-9016-66625c04041c	Mature OD	Mature OD	Mature OD	Mature OD	Mature OD	Inhibitory	Mature OD	Mature OD	Mature OD	Mature OD	1273.9697569999998	142.49825529999998
38458cf3-6e12-48db-ba6e-e02943c137fc	Mature OD	Mature OD	Mature OD	Mature OD	Astrocytes	Inhibitory	Mature OD	Mature OD	Mature OD	Mature OD	1264.634422	99.66257729999961
3ed4e3ce-c507-4938-82fb-11a2748fb21d	Excitatory	Excitatory	Mature OD	Excitatory	Excitatory	Excitatory	Excitatory	unassigned	Excitatory	Excitatory	1249.8571619999998	188.02269429999978
1dd9f4f7-13cf-4c5c-b019-131c0ef0a4a3	Mature OD	Mature OD	Mature OD	Mature OD	Mature OD	Excitatory	Mature OD	Mature OD	Mature OD	Mature OD	1212.8169189999999	99.93249829999968
496990e8-bf07-4810-b7de-e2c16a2aa112	Mature OD	Mature OD	Mature OD	Mature OD	Mature OD	Excitatory	Mature OD	Mature OD	Mature OD	Mature OD	1212.009185	126.36125999999967
2cb179c1-44ab-4289-85b8-848a3d2c590d	Inhibitory	Inhibitory	Inhibitory	Excitatory	Excitatory	Inhibitory	Inhibitory	unassigned	Excitatory	Inhibitory	1357.7475290000002	142.5832075999997
4c8a2144-4726-47e2-95f5-e896bccb02f8	Mature OD	Mature OD	Mature OD	Mature OD	Mature OD	Excitatory	Mature OD	Mature OD	Mature OD	Mature OD	1310.6686259999997	75.09378819999984
c975118c-33f5-4349-a04a-f57f751f266c	Mature OD	Mature OD	Mature OD	Mature OD	Mature OD	Inhibitory	Mature OD	Mature OD	Mature OD	Mature OD	1309.5954969999998	56.98947659999976
0b0a6419-8187-4ae7-bbea-691f1e26f1a2	Mature OD	Mature OD	Mature OD	Mature OD	Mature OD	Immature OD	Mature OD	Mature OD	Mature OD	Mature OD	1281.8779949999998	108.11270269999977
d7c381ec-3b50-4952-a501-f5356a90da19	Mature OD	Mature OD	Mature OD	Mature OD	Mature OD	Excitatory	Mature OD	Mature OD	Mature OD	Mature OD	1281.0656919999997	76.15699889999996
ecb5ce2d-ab29-4316-8287-b03768ae3fd9	Immature OD	Immature OD	Immature OD	Immature OD	Immature OD	Astrocytes	Mature OD	Mature OD	Immature OD	Immature OD	1280.105974	25.868621099999473
d30cc7b9-85ad-4a1c-bc6f-047b84676688	Excitatory	Excitatory	Inhibitory	Excitatory	Excitatory	Inhibitory	Inhibitory	unassigned	Excitatory	Excitatory	1276.663885	103.62210809999988
23f1e8d1-8b24-4c48-9385-b0a80bd2ee2f	Mature OD	Mature OD	Mature OD	Mature OD	Endothelial	Astrocytes	Mature OD	Mature OD	Mature OD	Endothelial	1258.8074900000001	72.8982702999997
767f7b5a-9961-46e0-8d1a-5de9185c3d33	Inhibitory	Inhibitory	Inhibitory	Excitatory	Excitatory	Inhibitory	Inhibitory	unassigned	Excitatory	Inhibitory	1378.6569799999997	116.60248409999986
2581f871-cad4-4b72-86a6-0fa269e7783b	Excitatory	Excitatory	Inhibitory	Excitatory	Excitatory	Inhibitory	Inhibitory	unassigned	Excitatory	Excitatory	1316.7808420000001	133.53189679999969
f9cdd2c1-792b-406b-9b7e-d6baf0d32761	Excitatory	Excitatory	Mature OD	Excitatory	Excitatory	Excitatory	Excitatory	unassigned	Mature OD	Excitatory	1290.7121669999997	80.80898629999956
8ca2b5f1-4f3c-46d5-8250-e26e2ecd12bf	Immature OD	Immature OD	Immature OD	Immature OD	Immature OD	Inhibitory	Immature OD	Immature OD	Immature OD	Immature OD	1290.782287	104.44277229999989
3cb8b4e3-ffa7-4a6a-9405-fa5cde1ee038	Endothelial	Endothelial	Inhibitory	Endothelial	Endothelial	Inhibitory	Endothelial	Endothelial	Endothelial	Endothelial	1237.919985	18.106319699999858
4baeef63-0a87-406b-8a44-fc954ae538cb	Mature OD	Mature OD	Mature OD	Mature OD	Mature OD	Inhibitory	Mature OD	Mature OD	Mature OD	Mature OD	1237.2271879999998	119.16498219999994
7f3b769e-bac5-4a46-b0f6-fe4da4cfedd6	Mature OD	Mature OD	Mature OD	Mature OD	Mature OD	Excitatory	Mature OD	Mature OD	Mature OD	Mature OD	1234.676817	183.4836081999997
153493cc-a8e9-4619-b18a-caa9f122d824	Astrocytes	Astrocytes	Astrocytes	Ependymal	Astrocytes	Inhibitory	Astrocytes	unassigned	Astrocytes	Astrocytes	1224.851021	168.35964129999957
1953802f-8058-4eb5-90d1-d1d1776f9494	Mature OD	Mature OD	Mature OD	Mature OD	Mature OD	Inhibitory	Mature OD	Mature OD	Mature OD	Mature OD	1176.8707169999998	14.53549350000003
cd421989-fef1-4534-a15e-726a8b305c91	Mature OD	Mature OD	Mature OD	Mature OD	Mature OD	Astrocytes	Mature OD	Mature OD	Mature OD	Mature OD	1172.5241429999996	133.0397965999996
00119cce-b5fc-4f95-90c5-5f9eb6e1ec25	Excitatory	Excitatory	Mature OD	Excitatory	Excitatory	Excitatory	Inhibitory	unassigned	Mature OD	Inhibitory	1172.752016	22.191189299999678
4c7e2454-a770-48c0-bae8-4a02a13dd53a	Mature OD	Mature OD	Mature OD	Mature OD	Excitatory	Excitatory	Mature OD	Mature OD	Mature OD	Mature OD	1170.0262539999999	168.8581291999999
b1f7874c-56ab-417d-b236-5f4601aa4139	Microglia	Mature OD	Mature OD	Mature OD	Mature OD	Inhibitory	Mature OD	Mature OD	Mature OD	Mature OD	1171.4660450000001	55.484040699999696
d075e578-6e7f-4d5c-bf48-eeb00e896c88	Mature OD	Mature OD	Mature OD	Mature OD	Mature OD	Excitatory	Mature OD	Mature OD	Mature OD	Mature OD	1165.24017	2.7052734999997483
515b3cdf-63b1-4650-a847-a07c94e0c9c2	Mature OD	Mature OD	Mature OD	Mature OD	Mature OD	Inhibitory	Mature OD	Mature OD	Mature OD	Mature OD	1163.3457089999997	124.5769881999995
dc0c6d50-247b-4962-9e5f-4cb4bfac8746	Excitatory	Excitatory	Mature OD	Excitatory	Excitatory	Excitatory	Mature OD	unassigned	Mature OD	Excitatory	1150.8954509999999	39.550199299999804
55101b6a-f99d-4775-99c3-dde2ee3bb494	Mature OD	Mature OD	Mature OD	Mature OD	Mature OD	Excitatory	Mature OD	Mature OD	Mature OD	Mature OD	1149.3819209999997	185.83263139999963
fe18e22e-e1c0-4b65-bff3-37d1aaf3fa3b	Excitatory	Excitatory	Mature OD	Excitatory	Excitatory	Excitatory	Inhibitory	unassigned	Mature OD	Inhibitory	1148.4454700000001	106.97790159999977
7d2ad183-83d2-4524-868d-5f0dd2aebca6	Excitatory	Excitatory	Mature OD	Excitatory	Excitatory	Excitatory	Endothelial	unassigned	Endothelial	Excitatory	1146.6683519999997	33.568665699999656
870d33ec-159f-4500-8728-e9fa6ecb8718	Excitatory	Excitatory	Mature OD	Mature OD	Excitatory	Inhibitory	Mature OD	Mature OD	Mature OD	Excitatory	1141.0655419999998	98.21138809999957
891f772c-09f6-429a-a6e2-94f17bc1ffc1	Astrocytes	Astrocytes	Mature OD	Ependymal	Astrocytes	Immature OD	Mature OD	Astrocytes	Astrocytes	Astrocytes	1136.7009200000002	14.27563199999986
fc0ee63f-3704-4be2-8ca6-2df648e1d282	Excitatory	Excitatory	Inhibitory	Excitatory	Astrocytes	Inhibitory	Mature OD	unassigned	Excitatory	Astrocytes	1132.671069	9.520507899999757
22bf8a18-9fda-4dfb-8e91-7f7f82db435a	Excitatory	Excitatory	Inhibitory	Excitatory	Excitatory	Excitatory	Inhibitory	Excitatory	Excitatory	Excitatory	1126.593848	10.56719529999964
823c860d-c304-43cf-bf67-24b21839cf9d	Microglia	Microglia	Microglia	Microglia	Excitatory	Astrocytes	Microglia	unassigned	Microglia	Microglia	1122.256249	139.52331519999962
ad1e98d7-eec5-4c79-8d92-5ebc4241a294	Astrocytes	Astrocytes	Mature OD	Astrocytes	Astrocytes	Inhibitory	Mature OD	Mature OD	Mature OD	Astrocytes	1122.359176	63.27779969999983
8692391d-cc5f-4e0d-9575-b5205551f750	Mature OD	Mature OD	Mature OD	Mature OD	Mature OD	Excitatory	Mature OD	Mature OD	Mature OD	Mature OD	1113.3608199999999	77.36330769999995
260749a4-26e4-4a61-9ece-3bda852c0488	Excitatory	Excitatory	Excitatory	Excitatory	Excitatory	Inhibitory	Excitatory	unassigned	Excitatory	Excitatory	1113.535171	126.88197029999992
5523d0ba-0b68-467b-8ca8-ec16eb8abbfb	Excitatory	Excitatory	Inhibitory	Excitatory	Excitatory	Astrocytes	Excitatory	unassigned	Excitatory	Excitatory	1111.555766	100.51976679999962
dfee4c94-3069-447e-9c65-cf99ba3bb262	Excitatory	Excitatory	Inhibitory	Excitatory	Excitatory	Excitatory	Excitatory	unassigned	Excitatory	Excitatory	1109.6778429999995	151.39269659999945
296c557f-9439-4e03-91d9-8d3bd8d1520b	Excitatory	Excitatory	Mature OD	Inhibitory	Excitatory	Inhibitory	Inhibitory	Inhibitory	Excitatory	Excitatory	1103.085317	167.63243339999963
e20cecac-e0f0-4d68-908a-2cc8ec19e1a8	Mature OD	Mature OD	Mature OD	Mature OD	Mature OD	Inhibitory	Mature OD	Mature OD	Mature OD	Mature OD	1096.8932810000001	140.38538449999987
35d8ba04-7624-4019-ab6f-16004c477724	Mature OD	Mature OD	Mature OD	Mature OD	Mature OD	Inhibitory	Mature OD	Mature OD	Mature OD	Mature OD	1095.4978819999997	43.754309999999805
56181b2c-7d6c-4061-bf8a-93f383c989a3	Excitatory	Excitatory	Inhibitory	Excitatory	Excitatory	Inhibitory	Excitatory	Excitatory	Excitatory	Excitatory	1082.7123109999998	176.87465789999987
84021baa-fcfa-4d0e-9c3c-3e1adbba71fe	Mature OD	Mature OD	Mature OD	Mature OD	Mature OD	Inhibitory	Mature OD	Mature OD	Mature OD	Mature OD	1066.1073649999998	120.40572299999985
b796a48c-d950-4089-adc4-24ba57d46f8f	Excitatory	Excitatory	Inhibitory	Excitatory	Excitatory	Inhibitory	Inhibitory	unassigned	Excitatory	Inhibitory	1064.7810989999998	33.83044989999962
7f1cdf22-c9d9-4aa5-bb32-26758b005d94	Mature OD	Mature OD	Mature OD	Mature OD	Ependymal	Inhibitory	Mature OD	Mature OD	Mature OD	Mature OD	1060.473164	138.68390759999966
55a6133c-b5d5-48cf-ab2e-6ad9cfae5d83	Astrocytes	Astrocytes	Mature OD	Astrocytes	Astrocytes	Inhibitory	Mature OD	unassigned	Astrocytes	Astrocytes	1058.5258859999994	74.81611489999977
fcbfaddd-4703-43eb-80a6-c45d902f08f2	Endothelial	Mural	Mural	Mural	Ependymal	Inhibitory	Endothelial	unassigned	Endothelial	Endothelial	1059.765233	178.70082409999986
ff10253a-bb5c-47d2-930c-a9e57110dad7	Mature OD	Mature OD	Mature OD	Mature OD	Mature OD	Astrocytes	Mature OD	Mature OD	Mature OD	Mature OD	1056.2010429999996	110.10563489999959
74acc42e-7992-454b-bbb4-a7f091984c02	Immature OD	Immature OD	Immature OD	Immature OD	Excitatory	Inhibitory	Immature OD	unassigned	Immature OD	Immature OD	1044.2865069999998	163.65042479999966
34cbc922-35cf-4173-b88b-c171c427289a	Excitatory	Excitatory	Inhibitory	Excitatory	Excitatory	Inhibitory	Excitatory	unassigned	Excitatory	Excitatory	1040.7532359999996	59.088964099999885
5fca5d1c-e99e-4a9f-8ef5-d88f9093e9a4	Astrocytes	Astrocytes	Mature OD	Astrocytes	Astrocytes	Inhibitory	Mature OD	unassigned	Astrocytes	Astrocytes	1041.3895589999997	93.3451057999996
a3e2aaed-8bdb-438f-a7fa-6dcc1829dec5	Astrocytes	Astrocytes	Astrocytes	Ependymal	Astrocytes	Inhibitory	Mature OD	unassigned	Astrocytes	Astrocytes	1034.7031579999998	30.12115919999951
92168cfd-cf3b-497e-96a2-90693bd96eaa	Mature OD	Mature OD	Mature OD	Mature OD	Mature OD	Inhibitory	Mature OD	Mature OD	Mature OD	Mature OD	1030.1806939999997	141.78882999999996
ca2e6855-db16-400f-bfff-cc9122fd7e33	Mature OD	Mature OD	Mature OD	Mature OD	Mature OD	Immature OD	Mature OD	unassigned	Mature OD	Mature OD	1020.9159689999997	105.83754149999959
a9889cf5-a4dc-49f6-a6c5-33ecca77a503	Excitatory	Excitatory	Inhibitory	Excitatory	Excitatory	Inhibitory	Inhibitory	unassigned	Excitatory	Inhibitory	1007.5564119999999	151.62833079999973
f367ca9e-16fc-4a3e-89f5-61b51f7c9ff3	Mature OD	Mature OD	Mature OD	Mature OD	Mature OD	Astrocytes	Mature OD	Mature OD	Mature OD	Mature OD	1004.4389749999996	69.2543142999998
7af4bdd5-55cd-404b-8c19-991f472550da	Mature OD	Mature OD	Mature OD	Mature OD	Astrocytes	Inhibitory	Mature OD	Mature OD	Mature OD	Mature OD	1186.4314729999996	87.44466469999998
615a8768-82d0-42a9-809c-3645356fdb31	Inhibitory	Excitatory	Inhibitory	Excitatory	Excitatory	Inhibitory	Inhibitory	unassigned	Excitatory	Inhibitory	1087.1799389999996	123.6687050999999
976dd527-e406-47b9-938a-9f57bc34ad2f	Mature OD	Mature OD	Mature OD	Mature OD	Mature OD	Astrocytes	Mature OD	Mature OD	Mature OD	Mature OD	1042.5344429999996	50.98186149999992
d9421526-0bdb-48a9-93b0-e167e6fc3810	Immature OD	Immature OD	Immature OD	Immature OD	Immature OD	Excitatory	Immature OD	Immature OD	Immature OD	Immature OD	1030.923088	74.26211379999995
02d67fd3-78d2-4474-b888-68112a668937	Excitatory	Excitatory	Mature OD	Excitatory	Excitatory	Inhibitory	Excitatory	unassigned	Excitatory	Excitatory	1180.213245	79.90851109999994
5158978e-f0d1-4e19-8a19-c1b1111016b8	Excitatory	Excitatory	Mature OD	Excitatory	Excitatory	Inhibitory	Inhibitory	unassigned	Mature OD	Excitatory	1174.8319849999998	107.08505979999973
481fe708-88be-48f8-8f4f-0959f566e5f4	Excitatory	Excitatory	Mature OD	Excitatory	Excitatory	Inhibitory	Mature OD	unassigned	Mature OD	Excitatory	1163.5141109999995	116.37193200000002
c8a51187-3875-4456-a8db-0701da98e9be	Excitatory	Excitatory	Mature OD	Excitatory	Excitatory	unassigned	Excitatory	unassigned	Ependymal	Inhibitory	1115.7238669999997	185.8562192999998
a26fc6f7-1939-421f-b714-be19bd15c869	Mature OD	Mature OD	Mature OD	Mature OD	Mature OD	Immature OD	Mature OD	Mature OD	Mature OD	Mature OD	1105.1569749999999	100.07669449999958
780d21ec-0ff3-4dec-9df8-2f31d4e39364	Mature OD	Mature OD	Mature OD	Mature OD	Mature OD	Inhibitory	Mature OD	Mature OD	Mature OD	Mature OD	1078.9556229999998	87.65666059999967
3e0d9a27-35f2-4fae-9577-8af7fc311706	Mature OD	Mature OD	Mature OD	Mature OD	Astrocytes	Excitatory	Mature OD	Mature OD	Mature OD	Mature OD	1142.635503	140.3439383
5a711caf-b370-42b2-952d-caa9c78e97fc	Excitatory	Excitatory	Excitatory	Excitatory	Excitatory	Excitatory	Excitatory	unassigned	Excitatory	Excitatory	1122.171981	109.12505529999999
5cb3343a-d8e9-4c80-bf96-11c4f8ceeb52	Excitatory	Excitatory	Inhibitory	Excitatory	Excitatory	Excitatory	Inhibitory	unassigned	Excitatory	Excitatory	1155.610972	109.54787679999981
f230af25-6a98-4fd8-a061-6097a19af6e1	Inhibitory	Astrocytes	Inhibitory	Inhibitory	Astrocytes	Astrocytes	Astrocytes	unassigned	Astrocytes	Astrocytes	1191.2068399999998	237.44199509999953
cdc5e23f-eef9-45f6-b5de-21b73d6ae4f2	Mature OD	Mural	Mature OD	Mature OD	Astrocytes	Endothelial	Mature OD	Mature OD	Mature OD	Mature OD	1188.1993859999998	367.08466789999966
513c2b92-89a6-4de9-84ea-272b19629a46	Endothelial	Endothelial	Mature OD	Endothelial	Endothelial	Mature OD	Endothelial	Endothelial	Endothelial	Endothelial	1185.8316880000002	281.03755679999995
ff6c1544-4300-4dee-8d0e-d6233e3dcda8	Mature OD	Mature OD	Mature OD	Mature OD	Astrocytes	Inhibitory	Mature OD	Mature OD	Mature OD	Mature OD	1185.1929409999998	290.52826559999994
7755476b-f463-4a71-94d3-fcd971303c68	Endothelial	Endothelial	Mature OD	Endothelial	Endothelial	Astrocytes	Endothelial	Endothelial	Endothelial	Endothelial	1182.4870179999998	336.1569359
322f8ded-c204-4d19-bdb6-ec476dc13cdb	Excitatory	Inhibitory	Inhibitory	Excitatory	Excitatory	Inhibitory	Inhibitory	unassigned	Excitatory	Inhibitory	1179.1306599999998	378.24830029999976
bfe65b04-3efc-4c53-b420-17abd114232f	Inhibitory	Inhibitory	Inhibitory	Excitatory	Excitatory	Inhibitory	Inhibitory	Inhibitory	Excitatory	Inhibitory	1173.8225279999997	361.6213868
aeb758d2-e2d3-4b98-b54f-6b0b84dd251f	Inhibitory	Inhibitory	Inhibitory	Excitatory	Excitatory	Excitatory	Inhibitory	Inhibitory	Inhibitory	Inhibitory	1171.9638369999998	338.4806868999999
9049da63-e7d6-43b7-8b93-07b2cfd60bd3	Excitatory	Excitatory	Mature OD	Excitatory	Excitatory	Excitatory	Excitatory	unassigned	Excitatory	Excitatory	1172.3609069999998	209.61917129999983
77c20deb-9ff3-4429-a2ad-f79859cb33f4	Mature OD	Mature OD	Mature OD	Mature OD	Mature OD	Excitatory	Mature OD	Mature OD	Mature OD	Mature OD	1169.3020089999995	200.07325249999985
e8cb5076-6753-438a-a614-d2cfd586929f	Excitatory	Excitatory	Inhibitory	Excitatory	Excitatory	unassigned	Inhibitory	unassigned	Excitatory	Inhibitory	1165.8134659999996	295.62888559999965
53608e6e-fe66-4432-893a-37afb859c744	Endothelial	Endothelial	Mature OD	Endothelial	Endothelial	Inhibitory	Endothelial	Endothelial	Endothelial	Endothelial	1155.5918040000001	337.41120439999986
a2494a36-d083-450e-ae60-4815938ce688	Excitatory	Excitatory	Inhibitory	Excitatory	Excitatory	Excitatory	Inhibitory	Excitatory	Excitatory	Excitatory	1154.9314719999998	374.95929869999964
e6695d0d-6ac0-47f0-acf3-8be28cf91d41	Inhibitory	Inhibitory	Inhibitory	Excitatory	Excitatory	unassigned	Inhibitory	Inhibitory	Inhibitory	Inhibitory	1146.4662309999999	305.8520395999999
22f4d253-d5b3-495b-8e11-8fc123d10678	Mature OD	Mature OD	Mature OD	Mature OD	Mature OD	Inhibitory	Mature OD	Mature OD	Mature OD	Mature OD	1140.0154269999998	209.54530039999963
0e96d79a-5a0b-446e-9c5a-f3f159e5400c	Astrocytes	Astrocytes	Mature OD	Astrocytes	Astrocytes	Endothelial	Mature OD	unassigned	Astrocytes	Astrocytes	1128.6213769999995	345.73498599999994
2b24895e-d403-4761-8501-c5c60d6a7c87	Inhibitory	Inhibitory	Inhibitory	Excitatory	Excitatory	Inhibitory	Inhibitory	Inhibitory	Inhibitory	Excitatory	1128.31882	331.2150955999996
8893114c-0e8d-4d48-8e3e-bd11bbab19e5	Mature OD	Mature OD	Mature OD	Mature OD	Mature OD	Astrocytes	Mature OD	Mature OD	Mature OD	Mature OD	1126.940395	314.6440379999999
95f1cfe5-ef47-42f7-bbba-f95cd374e06c	Inhibitory	Inhibitory	Inhibitory	Excitatory	Inhibitory	Excitatory	Inhibitory	unassigned	Inhibitory	Inhibitory	1115.2866769999996	365.5415822
55daf802-9cf8-41ff-803a-08fb36858b47	Astrocytes	Astrocytes	Mature OD	Astrocytes	Astrocytes	Inhibitory	Mature OD	unassigned	Astrocytes	Astrocytes	1113.352354	268.8853283999997
b7e9b75f-fe29-42a4-a7b5-d0cd5f1f6442	Mature OD	Mature OD	Mature OD	Mature OD	Mature OD	Astrocytes	Mature OD	Mature OD	Mature OD	Mature OD	1112.96844	239.0278446999996
389a9a1f-4c5a-4080-826c-608597d54c21	Mature OD	Mature OD	Mature OD	Mature OD	Mature OD	Inhibitory	Mature OD	Mature OD	Mature OD	Mature OD	1104.808508	206.51612479999994
0e1bca82-931c-47f0-9abd-1a96efe46c5e	Inhibitory	Inhibitory	Mature OD	Excitatory	Excitatory	Inhibitory	Inhibitory	unassigned	Excitatory	Inhibitory	1101.5961899999998	337.69561939999994
83cfc304-6d0e-4ae4-a457-32a04dd2ecb6	Inhibitory	Inhibitory	Inhibitory	Inhibitory	Excitatory	unassigned	Inhibitory	unassigned	Excitatory	Inhibitory	1098.2652309999999	376.4770027999998
0427ca62-15ec-4cb1-96dd-957d1857938d	Astrocytes	Astrocytes	Mature OD	Ependymal	Astrocytes	Immature OD	Mature OD	unassigned	Astrocytes	Astrocytes	1094.85709	210.39623009999968
def4f403-3d26-4fd9-b0d2-afd45fd1dc1e	Endothelial	Mural	Inhibitory	Mural	Ependymal	unassigned	Mural	Mature OD	Astrocytes	Mural	1090.736922	234.0284843999998
87ef6fd6-1c40-4086-b69f-78b2367536b9	Inhibitory	Excitatory	Inhibitory	Excitatory	Excitatory	Excitatory	Inhibitory	unassigned	Excitatory	Excitatory	1071.6310359999998	232.0384157999997
4dd91e2c-a9f1-49e7-86b8-3497c6c1593e	Inhibitory	Excitatory	Inhibitory	Inhibitory	Excitatory	unassigned	Inhibitory	unassigned	Excitatory	Excitatory	1066.817708	283.2124249999997
886f1280-e8fc-44b4-9cfe-a7e3ce5d4436	Excitatory	Excitatory	Excitatory	Excitatory	Excitatory	Inhibitory	Inhibitory	Excitatory	Excitatory	Excitatory	1069.105845	357.1681703999998
3b5023e5-0b57-4cb1-9986-ba6a83cd1efe	Immature OD	Immature OD	Immature OD	Immature OD	Immature OD	Inhibitory	Immature OD	unassigned	Immature OD	Immature OD	1059.3423479999997	382.13232349999953
de181a3d-79bb-4060-a621-25e33aab2915	Endothelial	Endothelial	Inhibitory	Endothelial	Endothelial	Astrocytes	Endothelial	Endothelial	Endothelial	Endothelial	1059.1913290000002	286.96709869999995
35950bf8-0756-4c8c-b79e-ed2e7e1b4898	Excitatory	Excitatory	Excitatory	Excitatory	Excitatory	Excitatory	Excitatory	unassigned	Excitatory	Excitatory	1057.4871309999999	266.37820799999963
81fd9b8c-ca27-4edf-b8c6-6c343efd7539	Immature OD	Immature OD	Immature OD	Immature OD	Astrocytes	Inhibitory	Immature OD	unassigned	Immature OD	Immature OD	1039.8994709999997	215.75614469999982
f28470f4-0da3-4524-898f-8dc863df2abc	Microglia	Microglia	Mature OD	Microglia	Microglia	Astrocytes	Microglia	unassigned	Microglia	Microglia	1028.4029299999997	383.8360677999999
1b47ddf5-d94d-4d76-a789-054d4f8db0d8	Endothelial	Endothelial	Mature OD	Endothelial	Endothelial	Endothelial	Endothelial	Endothelial	Endothelial	Endothelial	1024.079142	307.4312052999999
897f4cf9-64f9-4730-bcc2-1f566dfad877	Mature OD	Mature OD	Mature OD	Mature OD	Mature OD	Excitatory	Mature OD	Mature OD	Mature OD	Mature OD	1021.0220999999997	248.22424599999977
3a35fe4e-3623-476a-8771-5e8e826cbd32	Excitatory	Excitatory	Inhibitory	Excitatory	Excitatory	Inhibitory	Inhibitory	unassigned	Excitatory	Inhibitory	1008.9383709999997	281.00129719999995
619c59d3-c10b-4a5a-b6e4-725e333a8eb1	Mature OD	Mature OD	Mature OD	Mature OD	Endothelial	Mature OD	Mature OD	Mature OD	Mature OD	Endothelial	1173.9156229999999	262.4277543999997
f494b84d-dfde-4f11-86ea-ac60d4ff7e4e	Inhibitory	Inhibitory	Inhibitory	Inhibitory	Inhibitory	Inhibitory	Inhibitory	Inhibitory	Inhibitory	Inhibitory	1113.7612569999997	288.27484939999977
f457503f-f3bb-497d-b51f-c44a8f2b0cc5	Excitatory	Excitatory	Excitatory	Excitatory	Excitatory	Inhibitory	Excitatory	unassigned	Excitatory	Excitatory	1107.9563589999998	390.8623220999998
4bb04571-8b3b-4b87-97b7-1bfde440ed4e	Microglia	Microglia	Microglia	Microglia	Excitatory	Inhibitory	Inhibitory	Inhibitory	Microglia	Inhibitory	1092.6915299999996	354.12056619999976
20e482f6-c12d-4131-b711-87fe57aa57bd	Excitatory	Excitatory	Inhibitory	Excitatory	Excitatory	Excitatory	Inhibitory	unassigned	Excitatory	Excitatory	1022.5775130000002	232.02363699999978
109a3848-6949-47f2-b8fb-b1112efabced	Astrocytes	Astrocytes	Astrocytes	Astrocytes	Astrocytes	Inhibitory	Astrocytes	unassigned	Astrocytes	Astrocytes	1162.7849849999998	383.0180698999998
4e1b7cae-3508-4361-9d65-21e486a4eb7d	Inhibitory	Excitatory	Inhibitory	Inhibitory	Excitatory	Excitatory	Excitatory	Inhibitory	Excitatory	Inhibitory	1142.615506	312.98929569999973
899b4a91-edf3-443e-bcda-bb55bf7170ff	Inhibitory	Inhibitory	Inhibitory	Inhibitory	Inhibitory	unassigned	Inhibitory	unassigned	Excitatory	Inhibitory	1123.1079759999998	386.5932764999998
1356cf2e-b816-4c2d-9dca-f11cb600bd78	Mature OD	Mature OD	Mature OD	Mature OD	Mature OD	Excitatory	Mature OD	Mature OD	Mature OD	Mature OD	1028.4960619999997	331.1833021999996
99dd54f9-b613-455a-ad4f-a3a391e158c9	Inhibitory	Inhibitory	Inhibitory	Inhibitory	Excitatory	Excitatory	Excitatory	unassigned	Excitatory	Excitatory	1122.183915	303.5170095999997
f808c855-f3b5-4340-8d77-444e49200788	Inhibitory	Inhibitory	Inhibitory	Inhibitory	Excitatory	Inhibitory	Inhibitory	unassigned	Excitatory	Inhibitory	1156.3803079999998	242.19929859999957
159f37de-a94e-4bfc-9c99-6957ad46b550	Excitatory	Excitatory	Inhibitory	Excitatory	Excitatory	Inhibitory	Excitatory	Excitatory	Excitatory	Excitatory	1046.6960199999999	261.10524559999976
8ef965a9-95f3-4614-962f-c64e2dacc7bb	Inhibitory	Inhibitory	Inhibitory	Excitatory	Excitatory	Inhibitory	Inhibitory	unassigned	Inhibitory	Inhibitory	1044.165254	286.2203798999999
b717f3e1-250f-4360-aadf-b14479e47cb9	Mature OD	Mature OD	Mature OD	Mature OD	Mature OD	Astrocytes	Mature OD	Mature OD	Mature OD	Mature OD	1037.3842719999998	334.22068549999995
c8e8d697-6dfb-402b-9640-80f6fd8b320c	Astrocytes	Astrocytes	Inhibitory	Astrocytes	Astrocytes	Inhibitory	Mature OD	unassigned	Astrocytes	Ependymal	1181.775721	530.1058220999998
c0b2faa1-08d7-4171-bb48-31ceea00705f	Microglia	Microglia	Microglia	Microglia	Excitatory	Excitatory	Endothelial	unassigned	Endothelial	Excitatory	1176.281531	544.1903257999998
38e6d25c-7db3-48fc-8bea-d963f24349f8	Excitatory	Excitatory	Inhibitory	Excitatory	Excitatory	Inhibitory	Inhibitory	unassigned	Excitatory	Inhibitory	1173.761587	446.6324066999996
8a64b4d9-d66d-4394-92e1-9ac16b3a7217	Inhibitory	Inhibitory	Inhibitory	Inhibitory	Excitatory	Inhibitory	Inhibitory	Inhibitory	Inhibitory	Inhibitory	1170.138601	564.7304820999998
048d415e-99df-44ff-889f-8125d5431c30	Inhibitory	Excitatory	Inhibitory	Excitatory	Excitatory	Endothelial	Excitatory	unassigned	Excitatory	Inhibitory	1170.3098729999997	466.7524598
eec91a35-f757-4b56-9985-c5066dd2f56b	Excitatory	Excitatory	Inhibitory	Excitatory	Excitatory	Inhibitory	Inhibitory	Excitatory	Excitatory	Excitatory	1158.794092	523.4764978999997
65819584-e9f3-426a-a138-f3308f475607	Excitatory	Inhibitory	Inhibitory	Excitatory	Excitatory	Excitatory	Inhibitory	Inhibitory	Excitatory	Excitatory	1157.2717239999997	419.35979849999967
43745203-3174-4aeb-bce4-862f66cbce85	Inhibitory	Inhibitory	Inhibitory	Inhibitory	Inhibitory	Endothelial	Inhibitory	Inhibitory	Inhibitory	Inhibitory	1155.3435299999996	431.2500756999998
bc84a086-56e8-4f86-95c0-808c30cd84b4	Astrocytes	Astrocytes	Inhibitory	Astrocytes	Astrocytes	Inhibitory	Inhibitory	unassigned	Astrocytes	Astrocytes	1147.245696	540.6200397999996
17b10301-fc1c-4ee7-82f2-3998ae320e25	Astrocytes	Astrocytes	Inhibitory	Astrocytes	Astrocytes	Astrocytes	Astrocytes	unassigned	Astrocytes	Astrocytes	1149.622265	449.7815932999997
4311089b-667c-477d-8a2e-d523ba2baba9	Astrocytes	Astrocytes	Mature OD	Astrocytes	Astrocytes	Excitatory	Mature OD	unassigned	Astrocytes	Astrocytes	1146.4779629999998	574.0233289999996
38305c6d-16fc-4037-a1f6-57ebff6cd06e	Excitatory	Inhibitory	Inhibitory	Excitatory	Excitatory	Inhibitory	Inhibitory	unassigned	Excitatory	Inhibitory	1144.641931	478.2639399999998
b7c18db9-77bf-48f0-8ad0-2d456cb098f3	Inhibitory	Inhibitory	Inhibitory	Excitatory	Excitatory	Mural	Inhibitory	unassigned	Excitatory	Excitatory	1143.6257689999998	561.7190068999998
99d15ca8-0aa7-4c08-a75e-85acff5126cb	Astrocytes	Astrocytes	Mature OD	Astrocytes	Astrocytes	Inhibitory	Mature OD	unassigned	Astrocytes	Astrocytes	1141.1990159999996	407.40725329999987
0c112afb-3f1f-4539-91bc-81771b6d5bba	Excitatory	Astrocytes	Inhibitory	Astrocytes	Astrocytes	Inhibitory	Astrocytes	unassigned	Astrocytes	Astrocytes	1139.9257609999995	490.88365799999974
0a1524d0-d567-46ec-97eb-a4f374ac00c2	Inhibitory	Inhibitory	Inhibitory	Excitatory	Excitatory	Inhibitory	Inhibitory	Inhibitory	Inhibitory	Excitatory	1134.9431229999996	427.31642109999984
9a619d7c-b787-470d-a4b4-b333290a093d	Inhibitory	Inhibitory	Inhibitory	Inhibitory	Excitatory	Inhibitory	Inhibitory	Inhibitory	Excitatory	Inhibitory	1125.566641	572.1079984999997
d10c4c38-3783-4d90-b42f-9c675112a121	Inhibitory	Inhibitory	Inhibitory	Excitatory	Excitatory	Inhibitory	Inhibitory	unassigned	Excitatory	Inhibitory	1125.452913	461.7581356999999
e42d7032-6a68-4c2e-8cca-0f47bb8f4321	Inhibitory	Inhibitory	Inhibitory	Inhibitory	Inhibitory	Inhibitory	Inhibitory	Inhibitory	Inhibitory	Inhibitory	1113.483687	547.8213561999996
4509b596-5a8a-44c1-99f2-088ab0e18dd7	Excitatory	Excitatory	Inhibitory	Excitatory	Excitatory	Excitatory	Inhibitory	unassigned	Excitatory	Excitatory	1112.5035829999997	442.9924082999996
837f1f17-5a96-473a-90a5-3bc555dd7414	Inhibitory	Inhibitory	Inhibitory	Excitatory	Excitatory	unassigned	Inhibitory	Excitatory	Excitatory	Excitatory	1113.8749200000002	462.0376210999998
e335b314-0c76-42b1-8663-a9da529fcec8	Inhibitory	Inhibitory	Inhibitory	Inhibitory	Excitatory	Inhibitory	Inhibitory	Inhibitory	Inhibitory	Inhibitory	1113.7069459999998	412.4867628999996
36f696a9-37bf-4471-b2ba-03108837582b	Mature OD	Mature OD	Mature OD	Mature OD	Mature OD	Excitatory	Mature OD	Mature OD	Mature OD	Mature OD	1110.566394	432.29944639999985
21a7af78-684d-438c-bb12-149ede291d46	Inhibitory	Inhibitory	Inhibitory	Inhibitory	Excitatory	Inhibitory	Inhibitory	unassigned	Inhibitory	Inhibitory	1107.8568839999998	406.3369657999997
3b59c1eb-c8d3-42c1-8e49-e0d55c872b5c	Immature OD	Astrocytes	Immature OD	Immature OD	Astrocytes	Inhibitory	Inhibitory	unassigned	Immature OD	Inhibitory	1092.719583	464.49382769999966
940a33b3-acf8-4a63-878e-f91ebf2c856f	Inhibitory	Inhibitory	Inhibitory	Excitatory	Excitatory	Inhibitory	Inhibitory	unassigned	Excitatory	Inhibitory	1088.4970209999997	575.6247239999998
a92b3123-1543-4f4a-896c-9a959bacdd92	Endothelial	Endothelial	Inhibitory	Endothelial	Inhibitory	Endothelial	Mural	unassigned	Endothelial	Endothelial	1085.8675639999997	412.37134960000003
599d96c2-ca69-4ac9-96d5-8a05657ff12d	Inhibitory	Inhibitory	Inhibitory	Excitatory	Excitatory	Inhibitory	Inhibitory	unassigned	Excitatory	Inhibitory	1087.2569720000001	447.2829155999998
0fcb5eca-00dd-42bc-8e20-b70d8eeb592c	Endothelial	Endothelial	Mature OD	Endothelial	Endothelial	Endothelial	Endothelial	unassigned	Endothelial	Endothelial	1085.6421819999996	528.1573514999995
ffa8b87e-bd06-4631-bdae-9d0b388a19d1	Mature OD	Mature OD	Mature OD	Mature OD	Mature OD	Excitatory	Mature OD	Mature OD	Mature OD	Mature OD	1083.7319459999999	466.8521046999999
487eadd9-e7f2-4abf-8329-d0bd6c262b2a	Inhibitory	Inhibitory	Inhibitory	Excitatory	Excitatory	Inhibitory	Inhibitory	unassigned	Excitatory	Inhibitory	1082.0012749999996	484.69902890000003
e7a4d49e-85d4-4eef-b29b-840ee52586c5	Immature OD	Immature OD	Immature OD	Immature OD	Immature OD	Inhibitory	Immature OD	Immature OD	Immature OD	Immature OD	1074.6164119999999	542.4754269
41fb540b-fe76-4e38-82d2-dcbecc1d4e5b	Microglia	Microglia	Microglia	Microglia	Excitatory	Excitatory	Microglia	unassigned	Microglia	Microglia	1068.6455029999997	564.8030116999998
9d070695-561c-4ebd-b82f-fea139d052ed	Inhibitory	Inhibitory	Inhibitory	Inhibitory	Excitatory	Inhibitory	Inhibitory	unassigned	Excitatory	Inhibitory	1067.9096559999998	488.12070779999976
d26ae49c-cd84-4f3f-9101-7dacb11e1bf0	Immature OD	Immature OD	Immature OD	Immature OD	Immature OD	Inhibitory	Immature OD	Immature OD	Immature OD	Immature OD	1065.6257779999996	538.4605834999998
5f068f3d-eac8-4684-8e75-62582819295b	Inhibitory	Inhibitory	Inhibitory	Excitatory	Excitatory	Excitatory	Inhibitory	Inhibitory	Excitatory	Inhibitory	1061.202851	404.8248744999996
26654fd8-9976-47f3-90b5-9be1190a0f40	Astrocytes	Astrocytes	Mature OD	Astrocytes	Astrocytes	Immature OD	Mature OD	unassigned	Astrocytes	Astrocytes	1059.863871	435.94327529999964
8af7cf81-cf66-4ee0-9e27-2aae1efe3f8e	Inhibitory	Inhibitory	Inhibitory	Excitatory	Excitatory	Inhibitory	Inhibitory	unassigned	Inhibitory	Inhibitory	1059.814516	526.4706395999997
6a1a2b02-8340-4390-8aa6-38a5e1cb420c	Inhibitory	Inhibitory	Inhibitory	Inhibitory	Excitatory	Inhibitory	Inhibitory	unassigned	Inhibitory	Inhibitory	1056.9613369999997	444.7105370999998
2b043e8a-c4ff-42e8-9e64-d7b4167b7f79	Inhibitory	Inhibitory	Inhibitory	Excitatory	Excitatory	Inhibitory	Inhibitory	unassigned	Excitatory	Excitatory	1050.5764249999997	512.2814335999997
38b08d8a-734e-4805-a264-a908eb1f5a94	Inhibitory	Inhibitory	Inhibitory	Excitatory	Excitatory	unassigned	Inhibitory	unassigned	Excitatory	Inhibitory	1043.0476609999996	522.7249226999998
87163d90-3668-4e06-a2c5-b924a61f750c	Inhibitory	Inhibitory	Inhibitory	Inhibitory	Excitatory	Excitatory	Inhibitory	unassigned	Inhibitory	Inhibitory	1044.33106	464.0520140999997
9652b4d5-240e-4934-812d-6fb91fce2391	Inhibitory	Inhibitory	Inhibitory	Inhibitory	Excitatory	Excitatory	Inhibitory	Excitatory	Excitatory	Inhibitory	1024.4417439999997	575.3960683999999
0cb4777c-e3d8-4cbf-89e6-3f74b9d6f7f5	Immature OD	Immature OD	Inhibitory	Immature OD	Excitatory	Excitatory	Inhibitory	unassigned	Immature OD	Excitatory	1021.6274959999996	514.7384743999996
a2842d6d-6331-4621-b82b-b9c76ab9f4ba	Astrocytes	Astrocytes	Astrocytes	Astrocytes	Astrocytes	Inhibitory	Mature OD	unassigned	Astrocytes	Astrocytes	1017.9653359999998	527.0511591999998
bd8fd40b-f468-4019-9e3f-42bd8e694cfd	Inhibitory	Inhibitory	Inhibitory	Excitatory	Excitatory	Inhibitory	Inhibitory	unassigned	Excitatory	Inhibitory	1016.4325069999995	499.4293367999999
38709fa8-056f-4ded-8b4a-c09d33061fdf	Inhibitory	Inhibitory	Inhibitory	Excitatory	Excitatory	Inhibitory	Inhibitory	unassigned	Inhibitory	Inhibitory	1016.8886699999998	506.49004379999997
d5e496ee-c110-4605-afa1-b20d482cc868	Astrocytes	Astrocytes	Inhibitory	Astrocytes	Excitatory	Inhibitory	Inhibitory	unassigned	Astrocytes	Astrocytes	1010.8775150000001	565.7865525999996
ff397b8e-ce0a-4eb0-b870-eaf107227c60	Inhibitory	Inhibitory	Inhibitory	Excitatory	Excitatory	Excitatory	Inhibitory	unassigned	Excitatory	Excitatory	1008.7376329999997	468.82330279999996
575b4896-f2ce-4a61-8630-fb23fb6e6d4a	Endothelial	Endothelial	Inhibitory	Mural	Endothelial	Excitatory	Endothelial	Endothelial	Endothelial	Endothelial	1189.5230849999998	486.4283728999999
228525a5-e049-49f0-9012-fbf37dea0936	Inhibitory	Inhibitory	Inhibitory	Inhibitory	Excitatory	Excitatory	Inhibitory	unassigned	Excitatory	Inhibitory	1184.467478	496.7139325999997
07cf30c8-7c89-43c2-957c-5354ff0bdd19	Inhibitory	Inhibitory	Inhibitory	Inhibitory	Excitatory	Inhibitory	Inhibitory	Inhibitory	Excitatory	Inhibitory	1169.913426	557.0231108999997
ae38733a-e8d7-45d8-9c56-d83f354306d1	Inhibitory	Inhibitory	Inhibitory	Inhibitory	Excitatory	Inhibitory	Inhibitory	Inhibitory	Excitatory	Inhibitory	1137.258006	521.503702
9dc88fc5-6514-4733-af07-6192838e99b9	Astrocytes	Astrocytes	Inhibitory	Astrocytes	Astrocytes	Inhibitory	Mature OD	unassigned	Astrocytes	Astrocytes	1128.6688859999995	505.58794069999976
d14f85fb-ba9e-4097-bff9-e07e9d76996a	Inhibitory	Inhibitory	Inhibitory	Inhibitory	Excitatory	Astrocytes	Inhibitory	unassigned	Excitatory	Inhibitory	1120.5107549999998	510.0801999
b2fd7f1a-802b-4390-b4c9-fa43c6d020ed	Inhibitory	Inhibitory	Inhibitory	Excitatory	Inhibitory	Excitatory	Inhibitory	Inhibitory	Inhibitory	Inhibitory	1115.8554999999997	538.5373802999998
bc53ae92-c3b3-48b8-8690-636a03d40fa0	Inhibitory	Inhibitory	Inhibitory	Inhibitory	Excitatory	Excitatory	Inhibitory	unassigned	Excitatory	Inhibitory	1050.7381619999996	488.7338286999998
2e1eea67-ed63-4b26-a14d-a1227ee69210	Mature OD	Mature OD	Mature OD	Mature OD	Mature OD	Inhibitory	Mature OD	Mature OD	Mature OD	Mature OD	1044.2150519999996	489.2610050999997
91d07b88-49ef-47c2-8918-44dbfe4a0541	Inhibitory	Inhibitory	Inhibitory	Excitatory	Excitatory	unassigned	Inhibitory	unassigned	Excitatory	Inhibitory	1044.7215319999996	477.9201799999996
bb445956-581f-4ed7-95e1-aedeea677094	Inhibitory	Inhibitory	Inhibitory	Inhibitory	Excitatory	Inhibitory	Inhibitory	unassigned	Excitatory	Inhibitory	1042.1796319999999	564.3036954999998
d7e5e2f6-0f84-4909-9bf3-8558156743cd	Mature OD	Mature OD	Mature OD	Mature OD	Mature OD	Astrocytes	Mature OD	Mature OD	Mature OD	Mature OD	1039.1612299999997	427.0005017999997
456b8e63-0fe4-4d16-a507-84027532406b	Inhibitory	Inhibitory	Inhibitory	Inhibitory	Excitatory	Inhibitory	Inhibitory	Inhibitory	Inhibitory	Inhibitory	1119.8523169999999	436.27579419999984
51ff9c2d-d927-4373-a98c-02944fa05d7c	Inhibitory	Inhibitory	Inhibitory	Inhibitory	Excitatory	Inhibitory	Inhibitory	Inhibitory	Inhibitory	Inhibitory	1112.0320889999998	517.1917649999996
15a6314e-4c67-4443-a0ba-27d77a6bf721	Inhibitory	Inhibitory	Mature OD	Inhibitory	Excitatory	Excitatory	Inhibitory	unassigned	Excitatory	Inhibitory	1101.6535549999999	484.2869048999996
15228c95-f3b7-400f-b765-3aa2d4f7cb0f	Excitatory	Excitatory	Inhibitory	Excitatory	Excitatory	Microglia	Inhibitory	unassigned	Excitatory	Inhibitory	1087.6166639999997	549.6310432999999
c7c203c4-f1b9-4f5c-8891-8609087d6370	Excitatory	Excitatory	Mature OD	Excitatory	Excitatory	Excitatory	Excitatory	Excitatory	Excitatory	Excitatory	1080.8779529999997	492.88310490000003
b871ebf6-3cf5-4904-9301-b49b7dd0c170	Inhibitory	Inhibitory	Inhibitory	Excitatory	Excitatory	Inhibitory	Inhibitory	unassigned	Excitatory	Inhibitory	1080.5960759999998	431.0098647
85265c77-67a2-47b9-baac-d01148832a85	Endothelial	Endothelial	Endothelial	Endothelial	Endothelial	Inhibitory	Endothelial	unassigned	Endothelial	Endothelial	1026.0294729999996	555.4255014999999
17fe7a3c-b66d-4ea7-a96f-1eda4f7f6959	Inhibitory	Inhibitory	Inhibitory	Inhibitory	Inhibitory	Inhibitory	Inhibitory	unassigned	Inhibitory	Inhibitory	1012.634485	444.84983169999987
c4b3a1a7-912b-4ba6-a564-d5b863406ec9	Inhibitory	Inhibitory	Inhibitory	Excitatory	Excitatory	Excitatory	Inhibitory	unassigned	Excitatory	Excitatory	1009.851064	456.56753739999976
20eae4db-a0cd-476a-a739-0e4e68e74257	Mature OD	Mature OD	Mature OD	Mature OD	Mature OD	Astrocytes	Mature OD	Mature OD	Mature OD	Mature OD	1006.068151	410.7286489999997
6a6e99ec-0d8f-4c0c-9fdb-5a378802b00a	Microglia	Endothelial	Microglia	Endothelial	Endothelial	Astrocytes	Endothelial	unassigned	Endothelial	Endothelial	1003.443421	535.5447505999996
6f5a3c14-806c-4f9b-8c53-c7a2f02e72d7	Inhibitory	Inhibitory	Inhibitory	Inhibitory	Excitatory	Astrocytes	Inhibitory	unassigned	Inhibitory	Inhibitory	1123.8694999999998	544.6935805999997
4f313b38-4622-4c63-aa46-8c8f59408c02	Inhibitory	Inhibitory	Inhibitory	Inhibitory	Inhibitory	Astrocytes	Inhibitory	Inhibitory	Inhibitory	Inhibitory	1106.991195	546.1899819999999
46943dd9-7de5-44e5-9c26-5526c926daec	Inhibitory	Inhibitory	Inhibitory	Inhibitory	Inhibitory	Inhibitory	Inhibitory	Inhibitory	Inhibitory	Inhibitory	1065.0513970000002	413.15203989999964
fd1acbc1-c101-428a-8b37-8626ea1b95b3	Inhibitory	Inhibitory	Inhibitory	Excitatory	Excitatory	Excitatory	Inhibitory	Inhibitory	Excitatory	Inhibitory	1181.0154229999998	720.1300478999997
d8c61e40-73c6-4e31-90cc-9648cc3581b9	Inhibitory	Inhibitory	Inhibitory	Inhibitory	Excitatory	Inhibitory	Inhibitory	unassigned	Inhibitory	Inhibitory	1180.105431	643.6844068999999
cbf964f6-3eae-48e3-bd3f-13cba1822fe6	Inhibitory	Inhibitory	Inhibitory	Inhibitory	Excitatory	Inhibitory	Inhibitory	Inhibitory	Excitatory	Inhibitory	1176.7374139999997	782.8716348099998
eea17584-fe2e-4318-99b6-e6026994cd72	Immature OD	Immature OD	Immature OD	Immature OD	Immature OD	Inhibitory	Immature OD	unassigned	Immature OD	Immature OD	1173.8503059999998	692.0701687999999
20beb9db-eefd-4f2a-8168-874904447e15	Inhibitory	Inhibitory	Inhibitory	Inhibitory	Inhibitory	Excitatory	Inhibitory	Inhibitory	Inhibitory	Inhibitory	1173.9249829999999	633.1509096999998
06ba9ede-e583-4c0a-989e-85c6bfef8d55	Inhibitory	Inhibitory	Inhibitory	Inhibitory	Excitatory	Inhibitory	Inhibitory	unassigned	Excitatory	Inhibitory	1163.73162	735.7490874999999
51bb60ca-4aa1-4b7d-a361-d0b1b21e0530	Mature OD	Inhibitory	Mature OD	Microglia	Excitatory	Inhibitory	Inhibitory	unassigned	Mature OD	Inhibitory	1160.849349	748.3867972999997
7f0db394-b357-48df-b717-7345b5c98059	Excitatory	Inhibitory	Inhibitory	Excitatory	Excitatory	Excitatory	Inhibitory	unassigned	Excitatory	Inhibitory	1150.8119819999997	639.6603170999997
02a19608-3a5f-48ef-91d5-d765d9325e62	Inhibitory	Inhibitory	Inhibitory	Inhibitory	Excitatory	Astrocytes	Inhibitory	unassigned	Inhibitory	Inhibitory	1145.9895359999996	736.0475604999997
5a909270-3fe4-4a8e-a9bb-256237bed650	Excitatory	Excitatory	Inhibitory	Excitatory	Excitatory	Inhibitory	Inhibitory	unassigned	Excitatory	Inhibitory	1150.9915799999999	784.6634467399998
7b8384a1-a0e7-4106-ad44-b7026316ba5e	Inhibitory	Inhibitory	Inhibitory	Inhibitory	Inhibitory	unassigned	Inhibitory	Inhibitory	Inhibitory	Inhibitory	1147.7175749999997	678.8422404999997
40dc32ec-c09b-44cf-9fa9-15eb206f2fb8	Astrocytes	Astrocytes	Astrocytes	Astrocytes	Astrocytes	Inhibitory	Astrocytes	unassigned	Astrocytes	Astrocytes	1134.2407209999997	624.4613337999999
07d79ca9-fa1e-406d-9f1f-893524d6f337	Inhibitory	Inhibitory	Inhibitory	Inhibitory	Inhibitory	Inhibitory	Inhibitory	Inhibitory	Inhibitory	Inhibitory	1135.275565	696.8349125999998
e75a437d-2d62-45d2-aba6-99834fcf22ea	Immature OD	Immature OD	Immature OD	Immature OD	Immature OD	Astrocytes	Immature OD	unassigned	Immature OD	Immature OD	1131.5657339999998	710.9233322999999
996fc9f4-7c3c-46a2-85f6-2c53fb841fe3	Inhibitory	Inhibitory	Inhibitory	Inhibitory	Excitatory	Excitatory	Inhibitory	unassigned	Inhibitory	Inhibitory	1129.3559179999997	773.1785740299998
0265a884-b80b-4ca9-8cf5-ee906347e688	Endothelial	Endothelial	Inhibitory	Endothelial	Endothelial	Inhibitory	Endothelial	Endothelial	Endothelial	Endothelial	1129.9521369999998	765.4499747899999
24b214e3-9394-4c33-8880-03dc5f17a286	Inhibitory	Inhibitory	Inhibitory	Inhibitory	Excitatory	Excitatory	Inhibitory	unassigned	Inhibitory	Inhibitory	1127.3234739999998	693.9760726
3b46304e-3408-453f-b544-502cfb691dc3	Astrocytes	Astrocytes	Inhibitory	Astrocytes	Astrocytes	Inhibitory	Inhibitory	unassigned	Astrocytes	Astrocytes	1117.5911619999997	714.3868103
28c33cfc-995a-49e8-af7c-ec51164a2012	Inhibitory	Inhibitory	Inhibitory	Inhibitory	Inhibitory	Inhibitory	Inhibitory	unassigned	Inhibitory	Inhibitory	1119.1366869999997	661.8693285999998
10e9b0c2-79e9-49aa-b789-c7798da3632d	Inhibitory	Inhibitory	Inhibitory	Excitatory	Excitatory	Excitatory	Inhibitory	unassigned	Excitatory	Inhibitory	1118.857732	650.1655635999996
8e059afd-b3e3-428a-bf25-60c5b864d52e	Inhibitory	Inhibitory	Inhibitory	Inhibitory	Excitatory	unassigned	Inhibitory	Inhibitory	Inhibitory	Inhibitory	1109.51417	628.5496211999998
9aa61fca-c57a-40c9-a689-d497f14671e6	Inhibitory	Inhibitory	Inhibitory	Excitatory	Excitatory	Excitatory	Inhibitory	unassigned	Inhibitory	Inhibitory	1111.2047819999998	766.6226733899998
7ea07b04-0e64-4db1-8ed2-c3ee77e8a478	Inhibitory	Inhibitory	Mature OD	Inhibitory	Ependymal	Excitatory	Inhibitory	Inhibitory	Immature OD	Inhibitory	1102.4473669999998	625.8623160999996
21b5f079-f127-4a25-99b2-46714d23c14b	Inhibitory	Astrocytes	Inhibitory	Astrocytes	Astrocytes	Inhibitory	Mature OD	unassigned	Astrocytes	Astrocytes	1094.8348589999996	695.5691969999998
06aef4f3-e605-455d-8516-a12aef198862	Astrocytes	Astrocytes	Inhibitory	Astrocytes	Astrocytes	Astrocytes	Mature OD	unassigned	Astrocytes	Astrocytes	1093.2357279999997	629.4513957999998
a4c00d57-2501-4428-845e-61b610f96810	Astrocytes	Astrocytes	Inhibitory	Astrocytes	Astrocytes	Inhibitory	Mature OD	unassigned	Astrocytes	Astrocytes	1090.7113339999996	678.9849597999996
5555c30c-18fa-4263-9c29-dbb9d19d12c4	Inhibitory	Inhibitory	Inhibitory	Inhibitory	Excitatory	Excitatory	Inhibitory	unassigned	Inhibitory	Inhibitory	1084.915254	757.2673466699998
e9de4574-403b-440d-bba6-5f625ee1e52e	Excitatory	Excitatory	Inhibitory	Excitatory	Excitatory	Astrocytes	Inhibitory	Excitatory	Excitatory	Excitatory	1081.1890019999996	735.4504628999998
389f0410-603c-44bb-afac-07abb6599a87	Inhibitory	Inhibitory	Inhibitory	Excitatory	Excitatory	Astrocytes	Inhibitory	unassigned	Inhibitory	Inhibitory	1077.028828	762.8094911099997
a95c4c7c-eb55-4240-999a-522dfcb65aab	Astrocytes	Astrocytes	Inhibitory	Astrocytes	Astrocytes	Inhibitory	Astrocytes	Astrocytes	Astrocytes	Astrocytes	1071.9042019999997	791.7283359999998
2e973a3e-5bfa-40ef-834a-d02a64161e19	Endothelial	Endothelial	Inhibitory	Endothelial	Endothelial	Inhibitory	Endothelial	unassigned	Endothelial	Endothelial	1071.6555639999997	628.4305164999996
e9acd349-fed6-479a-802c-41f20e760f3b	Inhibitory	Inhibitory	Inhibitory	Inhibitory	Excitatory	Astrocytes	Inhibitory	Inhibitory	Inhibitory	Inhibitory	1066.1036329999997	647.6818057999999
dd22739a-d735-47b7-b6c2-44b22aabc110	Astrocytes	Astrocytes	Mature OD	Astrocytes	Astrocytes	Inhibitory	Mature OD	unassigned	Astrocytes	Astrocytes	1046.6490959999996	750.31587184
c70280ae-4f91-4672-896c-8120444a7c47	Inhibitory	Inhibitory	Inhibitory	Inhibitory	Excitatory	Inhibitory	Inhibitory	Excitatory	Excitatory	Inhibitory	1045.092928	724.4921737999998
19c8cb86-7dbe-45e0-b78a-7fc515226cd3	Inhibitory	Inhibitory	Inhibitory	Inhibitory	Excitatory	Inhibitory	Inhibitory	unassigned	Excitatory	Excitatory	1037.8842259999997	662.9908935999997
5812b6e9-1f6b-43fa-b5ed-766a151295f3	Excitatory	Excitatory	Inhibitory	Excitatory	Excitatory	Astrocytes	Inhibitory	unassigned	Excitatory	Inhibitory	1038.2557809999998	692.9036140999997
22d7c595-7d4a-4fa4-9a77-60c0bbcf3480	Inhibitory	Inhibitory	Inhibitory	Inhibitory	Excitatory	unassigned	Inhibitory	unassigned	Excitatory	Inhibitory	1036.5001229999998	781.5910616899998
8bd0ac7f-8ddc-4af5-90d9-28a0b85118fc	Astrocytes	Astrocytes	Immature OD	Ependymal	Ependymal	Inhibitory	Mature OD	unassigned	Astrocytes	Astrocytes	1034.6313769999997	617.3941441999996
fa13d4ff-64d3-43c4-bc4e-a52fdbc6707c	Excitatory	Excitatory	Inhibitory	Excitatory	Excitatory	Inhibitory	Inhibitory	unassigned	Excitatory	Excitatory	1029.2375939999997	744.5922809999997
6099fa8e-1748-4d33-acd9-3c5b96cf058d	Astrocytes	Astrocytes	Immature OD	Astrocytes	Astrocytes	Inhibitory	Mature OD	unassigned	Astrocytes	Astrocytes	1016.6253279999996	650.7831683999998
eec38bfd-b6b1-4019-83f2-245f01b82b9b	Inhibitory	Inhibitory	Inhibitory	Inhibitory	Excitatory	Excitatory	Inhibitory	unassigned	Inhibitory	Inhibitory	1015.1793309999998	721.9959973999999
5ce84232-e40c-49fa-93f5-0b3349c6d5fc	Endothelial	Endothelial	Mature OD	Endothelial	Endothelial	Excitatory	Endothelial	Endothelial	Endothelial	Endothelial	1005.7547499999996	669.6102179999998
1174c52e-fe42-43dd-8ff3-a62f3cbff45e	Excitatory	Excitatory	Inhibitory	Excitatory	Excitatory	Excitatory	Inhibitory	unassigned	Excitatory	Excitatory	1003.4393829999999	628.5524496999997
6641ced0-2647-497f-8c0c-781cf585a32f	Inhibitory	Inhibitory	Inhibitory	Excitatory	Excitatory	Excitatory	Inhibitory	unassigned	Excitatory	Excitatory	1004.5712989999997	691.1599443999999
dc21e07b-9ee3-46b3-a259-fb09b45b3bc4	Endothelial	Endothelial	Inhibitory	Endothelial	Endothelial	Astrocytes	Endothelial	Endothelial	Endothelial	Endothelial	1128.6829389999998	730.6734331999996
1ef4cdf3-af80-4b43-9e77-47631dcb687f	Inhibitory	Inhibitory	Inhibitory	Excitatory	Excitatory	Astrocytes	Inhibitory	unassigned	Excitatory	Inhibitory	1111.5390619999998	679.4898049999997
3d097c44-e041-4ee2-ae14-b987bb722639	Excitatory	Excitatory	Inhibitory	Excitatory	Excitatory	Excitatory	Inhibitory	Excitatory	Excitatory	Excitatory	1105.2451449999999	718.0586533999999
09a915f1-ad90-4288-a2f6-14704426a0e7	Inhibitory	Inhibitory	Inhibitory	Inhibitory	Inhibitory	Excitatory	Inhibitory	unassigned	Inhibitory	Inhibitory	1105.4270249999995	636.7514960999997
66c8e791-c935-4e3b-9d7c-815f3d5ebdff	Excitatory	Excitatory	Inhibitory	Excitatory	Excitatory	Inhibitory	Excitatory	unassigned	Excitatory	Excitatory	1087.069751	610.1405347999998
07eef113-f719-411b-85ab-5733e4dc98e1	Astrocytes	Astrocytes	Astrocytes	Astrocytes	Astrocytes	Inhibitory	Astrocytes	Astrocytes	Astrocytes	Astrocytes	1066.4115019999995	787.3488969699998
2d2ea359-f69d-4ccf-84f7-553ee1ff5768	Immature OD	Immature OD	Immature OD	Immature OD	Immature OD	Astrocytes	Immature OD	unassigned	Immature OD	Immature OD	1059.4002109999997	790.0875575199998
e81f631a-2cc2-46b0-abea-b104318ae8c7	Inhibitory	Inhibitory	Inhibitory	Excitatory	Excitatory	Excitatory	Inhibitory	unassigned	Inhibitory	Inhibitory	1045.959085	680.8204191999998
5f4c32c0-48ea-4473-9809-126ae4882d47	Excitatory	Inhibitory	Inhibitory	Inhibitory	Excitatory	Inhibitory	Inhibitory	unassigned	Excitatory	Inhibitory	1034.6447479999997	756.14535256
97102388-a05b-4554-b225-6f3bfa5e038b	Immature OD	Immature OD	Inhibitory	Immature OD	Inhibitory	Mature OD	Inhibitory	unassigned	Immature OD	Inhibitory	1019.9528169999999	629.0159649999996
c49ee22f-ffe3-4c0b-b5a7-716e809914cc	Inhibitory	Inhibitory	Inhibitory	Inhibitory	Excitatory	Inhibitory	Inhibitory	Inhibitory	Inhibitory	Inhibitory	1173.930124	681.9918534999997
78a371a9-b3fa-4d10-b56b-457f08ee67e7	Inhibitory	Inhibitory	Inhibitory	Inhibitory	Inhibitory	Inhibitory	Inhibitory	unassigned	Inhibitory	Inhibitory	1167.6149109999997	702.7910066
82f58074-d54b-4369-8602-22994a1865d1	Microglia	Microglia	Microglia	Microglia	Excitatory	Inhibitory	Inhibitory	unassigned	Microglia	Inhibitory	1112.920458	743.7174477999997
74af96ed-235a-4f69-8662-ae868f8b45b0	Excitatory	Excitatory	Inhibitory	Excitatory	Excitatory	Inhibitory	Inhibitory	Excitatory	Excitatory	Excitatory	1070.0996359999995	623.4700382999999
07f6586a-f5a0-465e-91fe-dbd6f994a4c4	Inhibitory	Inhibitory	Inhibitory	Inhibitory	Excitatory	unassigned	Inhibitory	unassigned	Inhibitory	Inhibitory	1059.1568859999998	699.7194915999999
e83ddb16-72a1-40fe-ad71-99d15717db39	Excitatory	Inhibitory	Inhibitory	Inhibitory	Excitatory	unassigned	Inhibitory	unassigned	Excitatory	Inhibitory	1049.7227899999998	666.3050065999996
6111be24-076b-4dc3-b562-46f3bf80795c	Inhibitory	Inhibitory	Inhibitory	Excitatory	Excitatory	Excitatory	Inhibitory	unassigned	Excitatory	Inhibitory	1021.3662339999996	668.0862330999998
77f6ca99-5fc5-4d23-aa15-ecbc2c0a6446	Immature OD	Astrocytes	Immature OD	Immature OD	Astrocytes	Inhibitory	Mature OD	unassigned	Astrocytes	Astrocytes	1068.8006769999997	614.7544199999998
3dd58d53-e5b1-49ff-bb2a-4360ca847f42	Excitatory	Excitatory	Inhibitory	Excitatory	Excitatory	Excitatory	Inhibitory	unassigned	Excitatory	Excitatory	1061.727246	618.3078095999999
50411bf6-e1b1-440b-96a7-60473e76eae6	Inhibitory	Inhibitory	Inhibitory	Excitatory	Excitatory	Excitatory	Inhibitory	unassigned	Inhibitory	Inhibitory	1035.857344	705.4523290999996
ad4cb899-1ced-4c13-9890-14b3f8d28efe	Inhibitory	Inhibitory	Inhibitory	Excitatory	Excitatory	Inhibitory	Inhibitory	unassigned	Excitatory	Inhibitory	1105.5270749999995	672.7070684999999
9b6bfd87-a29e-4585-90e8-543ba50efff0	Inhibitory	Inhibitory	Inhibitory	Inhibitory	Inhibitory	Inhibitory	Inhibitory	Inhibitory	Inhibitory	Inhibitory	1182.0772459999998	968.6652947999999
0c67a484-04e6-4997-96e6-b5d274aed1cb	Inhibitory	Inhibitory	Inhibitory	Inhibitory	Excitatory	Inhibitory	Inhibitory	unassigned	Excitatory	Inhibitory	1180.0941639999996	985.1130179999998
a9e51881-730f-4f8f-a805-2a6ebba34c1e	Excitatory	Excitatory	Mature OD	Excitatory	Excitatory	Excitatory	Inhibitory	Excitatory	Excitatory	Excitatory	1179.1246729999998	888.7551943499998
30cb0e9c-7548-4765-9ac3-2f8353892795	Astrocytes	Astrocytes	Mature OD	Astrocytes	Astrocytes	Endothelial	Astrocytes	unassigned	Astrocytes	Astrocytes	1180.2130939999997	926.6485223399998
1dbc7243-2bfe-4b3f-b5cd-872a059fc71e	Inhibitory	Inhibitory	Inhibitory	Inhibitory	Inhibitory	unassigned	Inhibitory	Inhibitory	Inhibitory	Inhibitory	1174.6002929999995	838.5615368399998
a38f352e-67ad-410c-b425-02b1ce9019a9	Astrocytes	Astrocytes	Inhibitory	Astrocytes	Astrocytes	Inhibitory	Astrocytes	unassigned	Astrocytes	Astrocytes	1173.1414609999997	925.8161201999998
62c9ff25-ae18-48e2-9ccf-3b9211444377	Inhibitory	Inhibitory	Inhibitory	Inhibitory	Inhibitory	Excitatory	Inhibitory	Inhibitory	Inhibitory	Inhibitory	1174.16361	902.1791447099998
70e7ab45-b1fb-4513-86cf-423020903518	Astrocytes	Astrocytes	Mature OD	Astrocytes	Astrocytes	Inhibitory	Mature OD	unassigned	Astrocytes	Astrocytes	1169.014146	920.1478215299998
75489202-b488-4d31-9e42-194b55ee3a67	Inhibitory	Inhibitory	Inhibitory	Inhibitory	Excitatory	Mature OD	Inhibitory	unassigned	Excitatory	Inhibitory	1168.5904799999998	953.0599553999998
5c3f5817-9934-47ba-b6fd-0aa428f66cfc	Inhibitory	Inhibitory	Inhibitory	Inhibitory	Excitatory	Inhibitory	Inhibitory	unassigned	Inhibitory	Inhibitory	1165.341719	981.7508577999998
dff5dd76-ef2e-4f7f-9824-99de5cf0d123	Astrocytes	Astrocytes	Mature OD	Astrocytes	Astrocytes	Inhibitory	Astrocytes	unassigned	Astrocytes	Astrocytes	1163.9449529999997	914.8501943599998
e4c7399f-c039-4190-b7eb-da80619198e0	Immature OD	Immature OD	Mature OD	Immature OD	Astrocytes	Inhibitory	Mature OD	unassigned	Immature OD	Immature OD	1160.540735	899.4002668899998
938a2c3b-9f43-41a9-9bea-cf1b823757b4	Inhibitory	Inhibitory	Inhibitory	Inhibitory	Excitatory	Inhibitory	Inhibitory	Inhibitory	Inhibitory	Inhibitory	1161.46555	836.2653127499998
1705f121-e80d-4b02-a151-038c19a936ba	Excitatory	Excitatory	Inhibitory	Excitatory	Excitatory	Excitatory	Excitatory	unassigned	Excitatory	Excitatory	1161.6821459999996	974.7545813999998
91fe2910-b266-4c57-b5dd-ac1bc4b868b5	Inhibitory	Inhibitory	Inhibitory	Inhibitory	Inhibitory	Inhibitory	Inhibitory	unassigned	Inhibitory	Inhibitory	1157.1881599999997	827.6717670799998
c849695c-9fde-45d7-afd1-96e986f53f98	Inhibitory	Inhibitory	Inhibitory	Inhibitory	Excitatory	Astrocytes	Inhibitory	Inhibitory	Inhibitory	Inhibitory	1149.667508	940.2354380199998
4d1ffbc5-c863-41f0-b666-a706bf835e89	Endothelial	Endothelial	Mature OD	Endothelial	Endothelial	Astrocytes	Endothelial	Endothelial	Endothelial	Endothelial	1137.2743649999998	883.0029104799999
ebb357ed-2966-49f1-b9cc-4f2141148d0a	Inhibitory	Inhibitory	Mature OD	Inhibitory	Excitatory	Inhibitory	Inhibitory	Inhibitory	Inhibitory	Inhibitory	1132.4269060000001	916.7263319999998
b3ae324e-889b-4810-8e4e-7e9f7bd0b221	Excitatory	Excitatory	Inhibitory	Excitatory	Excitatory	unassigned	Inhibitory	unassigned	Excitatory	Excitatory	1128.526299	842.7152759279999
b35800f1-40f3-421c-b219-7f909396f8fa	Astrocytes	Astrocytes	Inhibitory	Astrocytes	Astrocytes	Inhibitory	Mature OD	unassigned	Astrocytes	Astrocytes	1124.2006470000001	835.4468030699999
5687d160-03be-4e6b-a036-970a16803370	Microglia	Microglia	Microglia	Microglia	Microglia	Inhibitory	Microglia	unassigned	Microglia	Microglia	1124.0878119999998	815.7789810699999
1a968cdf-4240-4199-bfe0-7b3665d57d6b	Astrocytes	Astrocytes	Inhibitory	Astrocytes	Astrocytes	Excitatory	Mature OD	unassigned	Astrocytes	Astrocytes	1122.5956310000001	870.8959623699998
3a20c4d1-d228-4117-b705-cb7dea176238	Inhibitory	Inhibitory	Inhibitory	Inhibitory	Inhibitory	Excitatory	Inhibitory	unassigned	Inhibitory	Inhibitory	1122.6906409999997	952.2249239999999
452d74d5-ed4b-4c96-895b-6c6f08b20ebc	Inhibitory	Inhibitory	Inhibitory	Inhibitory	Excitatory	Inhibitory	Inhibitory	Inhibitory	Inhibitory	Inhibitory	1120.2254950000001	900.0419036199999
9e1740a6-1ec4-44c9-8066-708a44ddb4d9	Inhibitory	Excitatory	Inhibitory	Excitatory	Excitatory	Excitatory	Excitatory	unassigned	Excitatory	Inhibitory	1106.3532099999998	824.9231448999998
bd67e322-34bd-41fe-8869-cc18404dbb5f	Excitatory	Excitatory	Inhibitory	Excitatory	Excitatory	unassigned	Inhibitory	unassigned	Excitatory	Excitatory	1102.9620369999998	862.2414085399998
671dd020-6d77-40b8-b783-0b6359b6ec81	Excitatory	Excitatory	Inhibitory	Excitatory	Excitatory	Microglia	Inhibitory	unassigned	Excitatory	Excitatory	1101.5726089999998	931.8004504999998
1765911a-f6a0-497c-a12b-6ba0e5b64b42	Inhibitory	Inhibitory	Inhibitory	Inhibitory	Excitatory	Inhibitory	Inhibitory	unassigned	Inhibitory	Inhibitory	1095.0632659999997	882.5239955199999
92643270-c4ca-4569-8065-58f877a1b070	Excitatory	Inhibitory	Inhibitory	Excitatory	Excitatory	unassigned	Inhibitory	unassigned	Excitatory	Inhibitory	1095.773185	920.4494772699999
d536cf03-11a2-451f-8c5b-abb247525956	Astrocytes	Astrocytes	Mature OD	Ependymal	Astrocytes	Inhibitory	Mature OD	unassigned	Astrocytes	Astrocytes	1090.0325009999997	851.4867673779999
1691072b-24f1-48b3-9ae1-1cfe3724efd2	Immature OD	Immature OD	Immature OD	Immature OD	Immature OD	Immature OD	Immature OD	unassigned	Immature OD	Immature OD	1086.005995	920.4703171499998
e79d45b0-e599-4bbb-9abb-148877e4a653	Inhibitory	Inhibitory	Inhibitory	Excitatory	Excitatory	Inhibitory	Inhibitory	Excitatory	Excitatory	Inhibitory	1078.115382	840.2206111639998
38106005-d7a1-49a3-951b-76fe4708f61d	Excitatory	Excitatory	Inhibitory	Excitatory	Excitatory	Endothelial	Inhibitory	unassigned	Excitatory	Excitatory	1079.0326299999997	986.8792954999998
ed90175d-b0fc-4f9e-9ddd-5e4e81fd664e	Excitatory	Excitatory	Inhibitory	Excitatory	Excitatory	unassigned	Inhibitory	unassigned	Excitatory	Inhibitory	1076.3115699999998	871.2360267499998
a0135bd8-0dd1-4379-bd8b-f7a7bcd86d60	Inhibitory	Excitatory	Inhibitory	Inhibitory	Excitatory	Inhibitory	Inhibitory	unassigned	Excitatory	Inhibitory	1069.7097799999997	901.6872992699998
986b904b-3cc5-4968-adab-ebc1550f5714	Excitatory	Excitatory	Inhibitory	Excitatory	Excitatory	Excitatory	Inhibitory	unassigned	Excitatory	Inhibitory	1068.4909589999997	949.5646371999998
03cc1df1-fd17-4cfb-b2f2-be7561de36d5	Inhibitory	Inhibitory	Inhibitory	Excitatory	Excitatory	Excitatory	Inhibitory	unassigned	Excitatory	Inhibitory	1064.6106009999999	824.0165500299998
ddc26301-c378-4d72-b980-3bbecdedb1db	Inhibitory	Inhibitory	Inhibitory	Excitatory	Excitatory	Excitatory	Inhibitory	unassigned	Inhibitory	Inhibitory	1055.8147069999995	813.3512870499998
d38f77fe-a574-49c7-b0d7-0732579c7e84	Inhibitory	Inhibitory	Inhibitory	Inhibitory	Inhibitory	Inhibitory	Inhibitory	Inhibitory	Inhibitory	Inhibitory	1047.7278679999995	891.6155822599998
10c58b30-f528-4d5a-93f2-0548f004b634	Inhibitory	Inhibitory	Inhibitory	Inhibitory	Inhibitory	Excitatory	Inhibitory	Inhibitory	Inhibitory	Inhibitory	1047.2587749999998	959.4994133999998
0d9588ac-9eed-4134-9f82-692bf4f6c7f1	Excitatory	Excitatory	Excitatory	Excitatory	Excitatory	Inhibitory	Inhibitory	unassigned	Excitatory	Excitatory	1045.003953	831.5217106699998
1c03339c-4068-4f04-8cd0-b522e0958926	Excitatory	Excitatory	Inhibitory	Inhibitory	Excitatory	Inhibitory	Inhibitory	unassigned	Excitatory	Excitatory	1039.2272619999999	966.4787918999998
076b908f-edac-4b6e-808e-f6ad3be2f09d	Astrocytes	Astrocytes	Mature OD	Astrocytes	Astrocytes	Inhibitory	Mature OD	unassigned	Astrocytes	Astrocytes	1036.823054	921.3996484699998
7b41af49-182b-4085-b9d2-77c4264db00f	Excitatory	Excitatory	Inhibitory	Excitatory	Excitatory	Mature OD	Inhibitory	Inhibitory	Excitatory	Inhibitory	1035.5963470000002	869.2698380699998
18017f64-7993-4562-b8de-426dcb20526d	Astrocytes	Astrocytes	Astrocytes	Astrocytes	Astrocytes	Astrocytes	Mature OD	unassigned	Astrocytes	Astrocytes	1032.6405599999998	987.0520082999998
d146d1d5-5d9b-4147-9cab-c7521f39b1fc	Immature OD	Immature OD	Immature OD	Immature OD	Excitatory	Excitatory	Inhibitory	unassigned	Immature OD	Immature OD	1027.1149569999998	837.4744285799998
53226fa9-bdee-4663-8738-7e551c83e114	Excitatory	Excitatory	Inhibitory	Excitatory	Excitatory	Inhibitory	Excitatory	Excitatory	Excitatory	Excitatory	1021.818522	951.6874194999998
154308f0-b4bb-47d9-891a-bac49c47a4d8	Inhibitory	Inhibitory	Inhibitory	Inhibitory	Inhibitory	Immature OD	Inhibitory	unassigned	Inhibitory	Inhibitory	1020.6600389999999	926.7843654199999
b62aebc4-7e4b-4c71-a2d2-84a79411a043	Inhibitory	Inhibitory	Inhibitory	Inhibitory	Excitatory	Immature OD	Inhibitory	Inhibitory	Inhibitory	Inhibitory	1019.5948929999995	883.2329376599998
7e316989-877a-4744-a85f-6f7cea4ca4bc	Excitatory	Excitatory	Inhibitory	Excitatory	Excitatory	Inhibitory	Inhibitory	Excitatory	Excitatory	Inhibitory	1019.312042	819.4440115499998
e517c14f-6497-41fd-b45e-7b4942d10454	Excitatory	Excitatory	Inhibitory	Excitatory	Excitatory	Inhibitory	Inhibitory	unassigned	Excitatory	Inhibitory	1018.7475209999998	982.9474211999999
20badb0a-4f1f-4b3f-8740-2a358e961c3c	Astrocytes	Astrocytes	Mature OD	Astrocytes	Astrocytes	Inhibitory	Mature OD	unassigned	Astrocytes	Astrocytes	1014.3860819999995	845.2371273459999
a82081e8-3622-4f69-ba4b-5960e3cf0853	Astrocytes	Astrocytes	Inhibitory	Astrocytes	Astrocytes	Inhibitory	Astrocytes	unassigned	Astrocytes	Astrocytes	1008.3435799999997	845.9079001029999
b7544dbc-cd46-4853-91c4-91fdb4024858	Astrocytes	Astrocytes	Inhibitory	Astrocytes	Astrocytes	Inhibitory	Astrocytes	unassigned	Astrocytes	Astrocytes	1007.5786409999996	814.1019405499998
e55186df-2005-4fe5-8edf-3c6360d35b83	Inhibitory	Inhibitory	Inhibitory	Excitatory	Excitatory	Inhibitory	Inhibitory	Inhibitory	Inhibitory	Inhibitory	1122.9669159999999	970.1884171999999
9b46118d-9c9f-4f12-b4ad-0f6a5bcbf6bb	Inhibitory	Inhibitory	Inhibitory	Inhibitory	Excitatory	Excitatory	Inhibitory	unassigned	Inhibitory	Inhibitory	1104.2471189999997	979.9418768999998
9b8c59fb-5b67-47cb-942e-4c23193a9410	Excitatory	Excitatory	Inhibitory	Excitatory	Excitatory	Inhibitory	Inhibitory	unassigned	Excitatory	Inhibitory	1096.5434849999997	954.1508255999998
897de58d-79d5-421d-9788-c3c68eb252bc	Inhibitory	Inhibitory	Inhibitory	Excitatory	Excitatory	unassigned	Inhibitory	unassigned	Inhibitory	Inhibitory	1066.984074	989.5228554999998
f2d5236f-71d3-4f0c-b94a-97f01fa8dac2	Inhibitory	Inhibitory	Inhibitory	Excitatory	Excitatory	Excitatory	Inhibitory	unassigned	Excitatory	Inhibitory	1055.6445769999996	929.7843887899999
0ecfab9f-b1c3-4988-bf15-78faabca5355	Inhibitory	Inhibitory	Inhibitory	Inhibitory	Excitatory	Immature OD	Inhibitory	unassigned	Inhibitory	Inhibitory	1014.9271699999999	921.4634954699998
7103c844-cd9a-4532-ae98-a31119940d51	Mature OD	Microglia	Mature OD	Mature OD	Ependymal	Inhibitory	Mature OD	Mature OD	Mature OD	Mature OD	1189.5087859999999	954.9753799999999
06a62166-970f-4c7c-91cb-a64f15699cb4	Endothelial	Endothelial	Inhibitory	Endothelial	Endothelial	Endothelial	Endothelial	Endothelial	Endothelial	Endothelial	1186.0238369999997	949.0007792699998
e0098d7d-040c-4f40-b90d-82d164fefc89	Astrocytes	Astrocytes	Astrocytes	Astrocytes	Astrocytes	Inhibitory	Mature OD	unassigned	Astrocytes	Astrocytes	1071.3345989999998	967.1826794999998
850cf40e-6caa-4e95-87ca-b1461dee1b3e	Inhibitory	Inhibitory	Inhibitory	Inhibitory	Inhibitory	Astrocytes	Inhibitory	unassigned	Inhibitory	Inhibitory	1046.4556159999997	974.4050143999998
968f2a28-eacf-474f-a93a-b74979b5e3ba	Inhibitory	Inhibitory	Inhibitory	Inhibitory	Excitatory	Inhibitory	Inhibitory	unassigned	Inhibitory	Inhibitory	1145.3359139999998	857.6983279209999
482b093c-7391-4e9f-9e35-434213415b12	Excitatory	Excitatory	Inhibitory	Excitatory	Excitatory	unassigned	Inhibitory	unassigned	Excitatory	Inhibitory	1075.200863	935.2027324699998
92c67e36-b765-47fb-8e8a-184903c706be	Inhibitory	Inhibitory	Inhibitory	Inhibitory	Excitatory	Excitatory	Inhibitory	Inhibitory	Excitatory	Inhibitory	1019.9191069999997	859.7372373599998
9f032b00-aa0c-4ba9-81f6-f5b4cc451ca6	Endothelial	Endothelial	Inhibitory	Endothelial	Endothelial	Inhibitory	Endothelial	Endothelial	Endothelial	Endothelial	1153.9524659999997	817.7443511899999
0e7e3c5e-17e1-45e9-aa65-8f7ad941e629	Endothelial	Endothelial	Mural	Mural	Endothelial	Astrocytes	Endothelial	unassigned	Astrocytes	Astrocytes	1147.4924499999997	817.6250141899998
4291a1ec-1191-4f5e-af81-4eb2a2207f01	Excitatory	Astrocytes	Inhibitory	Excitatory	Excitatory	Inhibitory	Inhibitory	unassigned	Astrocytes	Astrocytes	1087.646965	972.0392008999999
d65c860b-e930-4ded-8485-0bf1d9a08aca	Inhibitory	Inhibitory	Inhibitory	Inhibitory	Inhibitory	Inhibitory	Inhibitory	Inhibitory	Inhibitory	Inhibitory	1191.458287	1042.1812607999998
320f0b65-5199-4f59-8c58-9e242fd601e3	Excitatory	Excitatory	Inhibitory	Excitatory	Excitatory	Excitatory	Inhibitory	unassigned	Excitatory	Inhibitory	1187.0721049999997	1110.2803393
b43e46bd-5dab-4033-a814-3903474e1f25	Microglia	Microglia	Inhibitory	Microglia	Excitatory	Inhibitory	Inhibitory	unassigned	Microglia	Inhibitory	1187.9097849999998	1124.2184369999998
d399ce0f-1050-4191-a49f-09964d1b64fb	Inhibitory	Inhibitory	Inhibitory	Inhibitory	Excitatory	Inhibitory	Inhibitory	Inhibitory	Inhibitory	Inhibitory	1185.1784619999999	1060.3477998999997
7086c1e2-f259-449c-b984-7e73270aa155	Endothelial	Endothelial	Endothelial	Endothelial	Endothelial	Inhibitory	Endothelial	Endothelial	Endothelial	Endothelial	1183.6617909999995	1169.2880363
8ad32223-ec0e-4982-81f9-e6fde83e9fa4	Inhibitory	Inhibitory	Inhibitory	Inhibitory	Excitatory	unassigned	Inhibitory	Inhibitory	Inhibitory	Inhibitory	1176.8991409999999	1106.7848210999998
379ad505-89b8-43f4-b842-f54d20b0b9eb	Excitatory	Excitatory	Inhibitory	Excitatory	Excitatory	Astrocytes	Inhibitory	unassigned	Excitatory	Excitatory	1175.740801	1160.3536086999998
0c8d6024-73e7-4641-bc1d-a2a8ca98a861	Inhibitory	Inhibitory	Inhibitory	Inhibitory	Excitatory	unassigned	Inhibitory	unassigned	Inhibitory	Inhibitory	1175.5991169999998	1035.4692203999998
12acaaf4-3385-4b7f-9533-0541b6b49a7d	Inhibitory	Inhibitory	Inhibitory	Inhibitory	Excitatory	Excitatory	Inhibitory	unassigned	Inhibitory	Inhibitory	1176.876581	1056.5256096999997
17f504f4-d90d-4b30-bb2d-a938b4e5f10d	Inhibitory	Inhibitory	Inhibitory	Inhibitory	Inhibitory	Inhibitory	Inhibitory	unassigned	Inhibitory	Inhibitory	1163.8965279999998	1036.1400374999998
3ff40d58-9fdd-42e8-8315-ee19852df8c5	Inhibitory	Inhibitory	Inhibitory	Excitatory	Excitatory	Inhibitory	Inhibitory	unassigned	Excitatory	Inhibitory	1160.9735649999998	1046.4593518999998
e8517404-d190-4c86-8ec5-e9a87229d042	Inhibitory	Inhibitory	Inhibitory	Inhibitory	Excitatory	Excitatory	Inhibitory	Inhibitory	Inhibitory	Inhibitory	1163.0227059999997	1140.2698879999998
af78ebf6-5c9d-4016-9ccc-426f9a598e20	Inhibitory	Inhibitory	Inhibitory	Inhibitory	Inhibitory	Inhibitory	Inhibitory	Inhibitory	Inhibitory	Inhibitory	1158.780408	1158.8616944999999
88fd528b-ac0f-4ad4-9173-d8cc70da125e	Endothelial	Endothelial	Endothelial	Endothelial	Endothelial	Immature OD	Endothelial	Endothelial	Endothelial	Endothelial	1155.7905719999999	1015.9192748999998
ff95d6ee-7c91-478a-803d-9e9b8ab929c0	Inhibitory	Inhibitory	Inhibitory	Excitatory	Excitatory	Inhibitory	Inhibitory	Inhibitory	Excitatory	Inhibitory	1152.8875669999998	1059.9591807999998
c1560f63-bfcd-4c6b-80fe-89eaefde5a75	Inhibitory	Inhibitory	Inhibitory	Inhibitory	Excitatory	Excitatory	Inhibitory	Inhibitory	Inhibitory	Inhibitory	1146.6139130000001	1116.3951078999999
2f6b0720-9855-4c71-8210-cc55dae66b74	Excitatory	Excitatory	Inhibitory	Excitatory	Excitatory	unassigned	Inhibitory	unassigned	Excitatory	Inhibitory	1149.8093629999998	1167.5642789999997
7caecde2-759b-4cf4-87b8-db3514a5baac	Excitatory	Excitatory	Inhibitory	Excitatory	Excitatory	Inhibitory	Inhibitory	unassigned	Excitatory	Inhibitory	1140.6653809999998	1181.1592606999998
44b182cc-bb6c-4c58-9c80-59a9daaaedf9	Inhibitory	Inhibitory	Inhibitory	Inhibitory	Excitatory	Inhibitory	Inhibitory	Inhibitory	Excitatory	Inhibitory	1144.1130699999999	1093.2903970999998
accb829f-05d0-49fc-a6a1-cf2a59d1d447	Inhibitory	Inhibitory	Inhibitory	Inhibitory	Excitatory	Excitatory	Inhibitory	unassigned	Excitatory	Inhibitory	1141.1139639999997	1143.75085
f9c5ea51-83e7-4533-9eff-11803695269f	Inhibitory	Inhibitory	Inhibitory	Inhibitory	Inhibitory	Excitatory	Inhibitory	Inhibitory	Inhibitory	Inhibitory	1134.1442089999996	1113.7805807999998
aa079a60-2c6c-43f8-a45c-ae77db878060	Inhibitory	Inhibitory	Inhibitory	Excitatory	Excitatory	Endothelial	Inhibitory	unassigned	Inhibitory	Inhibitory	1132.55831	1132.5974729
b6c95bc7-b1f9-4378-93ad-cdf73da88607	Excitatory	Inhibitory	Inhibitory	Excitatory	Excitatory	Inhibitory	Inhibitory	unassigned	Excitatory	Inhibitory	1131.165531	1104.8860221
d22cefdc-a9c0-4652-926d-b49ee549d8cb	Inhibitory	Inhibitory	Inhibitory	Inhibitory	Excitatory	Inhibitory	Inhibitory	Inhibitory	Astrocytes	Inhibitory	1127.2325359999995	1036.8313119999998
6ff16f66-1c36-4fee-86e8-e28175c8e747	Inhibitory	Inhibitory	Inhibitory	Excitatory	Excitatory	unassigned	Inhibitory	Inhibitory	Excitatory	Inhibitory	1127.007779	1157.6505942999997
196ee327-8624-46b4-95bd-52ab236370d1	Inhibitory	Inhibitory	Inhibitory	Inhibitory	Excitatory	Excitatory	Inhibitory	Inhibitory	Inhibitory	Inhibitory	1120.9786919999997	1123.4295299
eb13b0ae-9843-4dc8-93f1-ee9e815fcb1d	Excitatory	Inhibitory	Inhibitory	Inhibitory	Excitatory	Excitatory	Inhibitory	Inhibitory	Excitatory	Inhibitory	1114.7160869999998	1099.0641812
68e7536c-ce92-43a5-8c74-c8b9def8da4f	Inhibitory	Inhibitory	Inhibitory	Excitatory	Excitatory	Inhibitory	Inhibitory	Inhibitory	Inhibitory	Inhibitory	1112.176695	1137.4625364999997
d9212c2e-8578-4595-bade-4948b39d0eba	Inhibitory	Inhibitory	Inhibitory	Excitatory	Excitatory	Mural	Inhibitory	unassigned	Excitatory	Inhibitory	1110.2173569999995	1046.8391342
2dae1121-8a3d-461b-9c84-b490c683ad11	Inhibitory	Inhibitory	Inhibitory	Excitatory	Excitatory	Inhibitory	Inhibitory	Inhibitory	Excitatory	Inhibitory	1100.3319229999997	1062.2795223999997
2ca0395d-3ead-44bd-965f-837ecbb432d6	Immature OD	Immature OD	Inhibitory	Immature OD	Inhibitory	Endothelial	Inhibitory	unassigned	Immature OD	Inhibitory	1099.2472149999999	1010.4699256999999
6738e6c0-34ca-4a26-b6b4-1b3d5c2ad6bd	Inhibitory	Inhibitory	Inhibitory	Inhibitory	Inhibitory	Inhibitory	Inhibitory	unassigned	Inhibitory	Inhibitory	1101.275388	1167.6702327999997
b300a8d8-b340-4f68-9b2f-e0948b342a87	Inhibitory	Inhibitory	Inhibitory	Excitatory	Excitatory	Inhibitory	Inhibitory	Inhibitory	Excitatory	Inhibitory	1095.1627679999997	1091.4884158
7cf86013-bd0a-4a78-8a04-7034a7fd918f	Excitatory	Excitatory	Inhibitory	Excitatory	Excitatory	unassigned	Inhibitory	unassigned	Excitatory	Inhibitory	1097.3724279999997	1045.6151338999998
e08cf2dc-413b-4f8e-96cd-d212026e1d1e	Astrocytes	Astrocytes	Inhibitory	Astrocytes	Astrocytes	Inhibitory	Inhibitory	Inhibitory	Astrocytes	Astrocytes	1097.4996139999998	1131.0159501999997
c0403691-2473-4338-93ad-e19686a836d6	Inhibitory	Inhibitory	Inhibitory	Inhibitory	Excitatory	Inhibitory	Inhibitory	Inhibitory	Inhibitory	Inhibitory	1094.589532	1179.4668358999998
73022899-44be-4757-97f1-719f94af1f34	Inhibitory	Excitatory	Inhibitory	Excitatory	Excitatory	Excitatory	Inhibitory	Excitatory	Excitatory	Excitatory	1089.775299	1080.3359468999997
c394407b-e12f-403d-9b5b-a91e6a275d66	Inhibitory	Inhibitory	Inhibitory	Inhibitory	Inhibitory	Excitatory	Inhibitory	unassigned	Inhibitory	Inhibitory	1083.6643399999998	1004.4296314999998
946b3aac-b0f6-48ea-942d-5e6a0c5a3b66	Excitatory	Excitatory	Inhibitory	Excitatory	Excitatory	Inhibitory	Inhibitory	Excitatory	Excitatory	Inhibitory	1081.035335	1170.0125636999996
faf5f49d-f9db-4abb-9fc4-78b8effbc425	Inhibitory	Inhibitory	Inhibitory	Inhibitory	Excitatory	Excitatory	Inhibitory	unassigned	Excitatory	Inhibitory	1078.4423189999998	1143.1890954
44a942d0-fc43-47b8-ab04-c0ffed19884e	Excitatory	Excitatory	Inhibitory	Excitatory	Excitatory	Excitatory	Inhibitory	Excitatory	Excitatory	Excitatory	1075.6579859999997	1119.7921896999997
bc1ac1e3-dc7d-415c-a535-c4e6aff8d25f	Excitatory	Excitatory	Inhibitory	Excitatory	Excitatory	Excitatory	Inhibitory	unassigned	Excitatory	Inhibitory	1065.668878	1162.4098657999998
6d220796-cc0d-45b8-b499-99875988deb0	Inhibitory	Inhibitory	Inhibitory	Excitatory	Excitatory	Inhibitory	Inhibitory	Inhibitory	Excitatory	Inhibitory	1066.26809	1127.8859263
07d62506-aec5-4a4e-ae10-bd7d6c33ab70	Inhibitory	Inhibitory	Inhibitory	Excitatory	Excitatory	Excitatory	Inhibitory	unassigned	Excitatory	Inhibitory	1056.1809429999998	1090.9542171999997
a83079ad-e2ee-4b25-8c2f-b43e6809a1b1	Inhibitory	Inhibitory	Inhibitory	Inhibitory	Excitatory	Excitatory	Inhibitory	unassigned	Excitatory	Inhibitory	1057.8959759999998	1015.8645928999998
71d26097-81c1-4f57-b9ff-070235b56bbb	Inhibitory	Inhibitory	Inhibitory	Inhibitory	Excitatory	Excitatory	Inhibitory	Inhibitory	Inhibitory	Inhibitory	1053.209574	1084.2238980999998
359cd896-fa7f-4370-a1ef-911b920d4ef1	Immature OD	Immature OD	Immature OD	Immature OD	Immature OD	Astrocytes	Immature OD	Immature OD	Immature OD	Immature OD	1051.0342189999997	1059.5174116999997
e60e6f5f-130d-42c9-9cd6-d05c53119461	Inhibitory	Inhibitory	Inhibitory	Inhibitory	Excitatory	Inhibitory	Inhibitory	unassigned	Inhibitory	Inhibitory	1046.9535489999998	1179.6807021
4fdcc072-def2-4674-a5e6-ad2de2b295eb	Immature OD	Immature OD	Immature OD	Immature OD	Immature OD	Inhibitory	Immature OD	unassigned	Immature OD	Immature OD	1042.5359679999997	1006.3138844999997
9135d355-12a9-43e3-955d-2bf2428dacec	Inhibitory	Inhibitory	Inhibitory	Inhibitory	Excitatory	Inhibitory	Inhibitory	unassigned	Excitatory	Inhibitory	1034.7145059999998	1056.8667722999999
27e62661-dc4e-477d-b4e7-ed1923b4c68b	Excitatory	Excitatory	Inhibitory	Excitatory	Excitatory	Astrocytes	Inhibitory	unassigned	Excitatory	Excitatory	1033.2084689999997	1113.8633516
56242166-52ab-4298-868c-a525f1262ba9	Excitatory	Excitatory	Inhibitory	Excitatory	Excitatory	Excitatory	Inhibitory	Excitatory	Excitatory	Excitatory	1033.200178	1099.1556848999999
0e40f45f-0436-40bc-aeb2-98a3a1dda157	Immature OD	Immature OD	Inhibitory	Excitatory	Excitatory	Ependymal	Inhibitory	unassigned	Immature OD	Inhibitory	1033.993771	1006.3154518999999
d65444d0-c589-4875-a217-f6e2809b052b	Excitatory	Excitatory	Excitatory	Excitatory	Excitatory	Astrocytes	Excitatory	Excitatory	Excitatory	Excitatory	1022.0169549999996	1092.3780562999998
3728c9be-0e74-4db8-8c1d-24a936e6afc9	Astrocytes	Astrocytes	Immature OD	Astrocytes	Astrocytes	Inhibitory	Mature OD	unassigned	Astrocytes	Astrocytes	1021.7701729999999	1063.7880974
65c77a27-64bb-4be4-b3a4-160550258832	Inhibitory	Inhibitory	Inhibitory	Excitatory	Excitatory	unassigned	Inhibitory	unassigned	Excitatory	Inhibitory	1021.308278	1168.8509034999997
698d847e-48b6-4381-b556-7f11e9f8bea3	Inhibitory	Inhibitory	Inhibitory	Inhibitory	Excitatory	Excitatory	Inhibitory	unassigned	Excitatory	Inhibitory	1016.1539769999995	1082.9511287999999
74eca115-da50-4df1-9cf8-a2f89639bf22	Inhibitory	Inhibitory	Inhibitory	Inhibitory	Inhibitory	Inhibitory	Inhibitory	unassigned	Inhibitory	Inhibitory	1015.1555959999996	1121.7876834999997
9c9fa203-8c81-42b9-9558-7da8151b2ecb	Astrocytes	Astrocytes	Inhibitory	Astrocytes	Astrocytes	Astrocytes	Mature OD	Astrocytes	Astrocytes	Astrocytes	1012.6654729999996	1148.9717401999997
0aa868d1-32c3-46d7-a90b-00fd862a692e	Excitatory	Inhibitory	Inhibitory	Excitatory	Excitatory	Inhibitory	Inhibitory	Inhibitory	Excitatory	Inhibitory	1010.1453519999995	1130.9358831999998
7bef5621-71e8-4f13-912f-c115e3dab434	Excitatory	Excitatory	Inhibitory	Excitatory	Excitatory	unassigned	Inhibitory	unassigned	Excitatory	Excitatory	1011.6723630000001	1111.7514379999998
93830254-c06d-4a1d-8cc2-726e47bb8f2b	Inhibitory	Inhibitory	Inhibitory	Inhibitory	Excitatory	unassigned	Inhibitory	unassigned	Excitatory	Inhibitory	1178.286095	1082.5589241999999
76111699-bf21-4c37-8343-78e7cd43935e	Inhibitory	Inhibitory	Inhibitory	Inhibitory	Excitatory	Inhibitory	Inhibitory	Inhibitory	Inhibitory	Inhibitory	1118.519694	1036.6636334
19af5991-4427-45b9-b5c0-87bbf51f7056	Endothelial	Endothelial	Mature OD	Astrocytes	Astrocytes	Excitatory	Endothelial	unassigned	Astrocytes	Astrocytes	1080.5676439999997	1027.8500344
250c451f-09fb-491b-87a4-88696e4e05d6	Inhibitory	Excitatory	Inhibitory	Excitatory	Excitatory	Inhibitory	Inhibitory	unassigned	Excitatory	Excitatory	1068.758112	1004.2248395999999
81c396ef-62ad-440c-ad4d-48795cb0afc3	Immature OD	Immature OD	Inhibitory	Excitatory	Excitatory	Inhibitory	Inhibitory	unassigned	Immature OD	Inhibitory	1052.6725149999997	1126.9297778
73033813-2016-4cc2-ac47-c929075111bd	Immature OD	Immature OD	Immature OD	Immature OD	Immature OD	Excitatory	Immature OD	Immature OD	Immature OD	Immature OD	1054.109856	1118.3678578
b10507e0-d272-4f54-92b4-7b16de3e0e37	Inhibitory	Excitatory	Inhibitory	Excitatory	Excitatory	Immature OD	Inhibitory	unassigned	Excitatory	Inhibitory	1036.8984380000002	1014.9690511999999
425cff99-961b-4b75-8380-89f4a45630ef	Inhibitory	Inhibitory	Inhibitory	Excitatory	Excitatory	Inhibitory	Inhibitory	Inhibitory	Excitatory	Inhibitory	1037.4314929999996	1039.5841250999997
6622e023-0276-4e2c-8c18-bcf287174d58	Inhibitory	Inhibitory	Inhibitory	Inhibitory	Inhibitory	Inhibitory	Inhibitory	Inhibitory	Inhibitory	Inhibitory	1019.661638	1021.7490031999998
c9473070-57a9-46d3-a504-7230f48a2136	Excitatory	Excitatory	Inhibitory	Excitatory	Excitatory	Excitatory	Excitatory	Excitatory	Excitatory	Inhibitory	1094.6768279999997	1167.5076142999997
7667fdcd-8452-430d-8f68-3bf9cbcd30c8	Inhibitory	Inhibitory	Inhibitory	Excitatory	Excitatory	Inhibitory	Inhibitory	unassigned	Excitatory	Excitatory	1025.278776	1109.8644310999998
a07ec200-d652-4a9a-9167-5ffce5d7df20	Inhibitory	Inhibitory	Inhibitory	Excitatory	Excitatory	Inhibitory	Inhibitory	Inhibitory	Excitatory	Inhibitory	1103.8321299999998	1176.0580157
4d217815-5d2a-44a9-aeec-403c09b14b1a	Mature OD	Mature OD	Mature OD	Mature OD	Mature OD	Astrocytes	Mature OD	unassigned	Mature OD	Mature OD	1078.737784	1160.5454643999997
c1d1b74c-d036-4eb7-b527-676f0e5d3cf6	Inhibitory	Inhibitory	Inhibitory	Inhibitory	Inhibitory	Inhibitory	Inhibitory	Inhibitory	Inhibitory	Inhibitory	1187.7392609999997	1271.0690098999999
67360c41-b720-42f6-9044-721128a73bf6	Inhibitory	Inhibitory	Inhibitory	Inhibitory	Excitatory	Endothelial	Inhibitory	Inhibitory	Inhibitory	Inhibitory	1182.214606	1335.3306011999998
20a426c8-2d7c-4ed3-a259-cf9efe62a035	Excitatory	Excitatory	Inhibitory	Excitatory	Excitatory	unassigned	Inhibitory	unassigned	Excitatory	Inhibitory	1179.0462149999998	1372.4973968
b34c65cf-5a26-41ab-9923-34e3a1bd4273	Inhibitory	Inhibitory	Inhibitory	Excitatory	Excitatory	Inhibitory	Inhibitory	Inhibitory	Excitatory	Inhibitory	1173.2662389999996	1289.0995439999997
6a7689e4-d533-413d-a287-3f2aaae59636	Inhibitory	Inhibitory	Inhibitory	Excitatory	Excitatory	Excitatory	Inhibitory	unassigned	Inhibitory	Inhibitory	1175.3437119999999	1297.8950618999997
f855bddc-0044-4cc8-b162-39de0cc42fa0	Inhibitory	Inhibitory	Inhibitory	Excitatory	Excitatory	unassigned	Inhibitory	unassigned	Excitatory	Inhibitory	1174.055538	1241.5161088
16ec02b0-89c9-41f9-a6f0-e0120477bce6	Inhibitory	Inhibitory	Inhibitory	Excitatory	Excitatory	Inhibitory	Inhibitory	Inhibitory	Inhibitory	Inhibitory	1172.8674889999998	1274.6266130999998
afc3daff-8844-402b-a0d9-2c4bc5d42de2	Inhibitory	Inhibitory	Inhibitory	Excitatory	Excitatory	Inhibitory	Inhibitory	Inhibitory	Excitatory	Inhibitory	1173.0483049999998	1211.2085118999998
663f1576-4b5a-4963-9cad-91f54538aa56	Inhibitory	Inhibitory	Inhibitory	Excitatory	Excitatory	Excitatory	Inhibitory	Inhibitory	Excitatory	Inhibitory	1163.2769779999999	1306.3580737999998
93c9a2ac-fa37-460f-82d3-90f96133aa23	Inhibitory	Inhibitory	Inhibitory	Inhibitory	Excitatory	Microglia	Inhibitory	unassigned	Excitatory	Inhibitory	1165.023655	1330.1840495
ee6d6204-0153-4628-ae0f-a53ff6a507ce	Inhibitory	Inhibitory	Inhibitory	Excitatory	Excitatory	unassigned	Inhibitory	unassigned	Excitatory	Inhibitory	1162.5284339999998	1264.5505682999997
457d8a91-1f7f-4680-aa35-bf0a667d94f6	Inhibitory	Inhibitory	Inhibitory	Excitatory	Inhibitory	Inhibitory	Inhibitory	unassigned	Inhibitory	Inhibitory	1164.3892659999997	1208.5257834
066e1cd1-5989-4788-9914-46d1548e6317	Inhibitory	Inhibitory	Inhibitory	Excitatory	Excitatory	Inhibitory	Inhibitory	unassigned	Excitatory	Excitatory	1163.173119	1350.4680197999999
9596edef-9f12-478e-9797-ea4cfbd26825	Immature OD	Immature OD	Immature OD	Immature OD	Immature OD	Endothelial	Immature OD	Immature OD	Immature OD	Immature OD	1159.6962789999998	1366.2460749999998
9a7fc8c3-e10e-4808-aa21-9fab5f6de10b	Immature OD	Immature OD	Immature OD	Immature OD	Excitatory	Astrocytes	Immature OD	Mature OD	Immature OD	Immature OD	1148.9162229999997	1316.5084434999999
f396dfc7-4ceb-4959-9d02-014fb3c9c42b	Astrocytes	Astrocytes	Inhibitory	Astrocytes	Astrocytes	Inhibitory	Astrocytes	unassigned	Astrocytes	Astrocytes	1148.1546609999996	1256.9671949999997
13240b78-b9be-4669-bc38-e7fd9f38b888	Excitatory	Excitatory	Inhibitory	Excitatory	Excitatory	unassigned	Inhibitory	unassigned	Excitatory	Excitatory	1144.3631999999998	1348.2021068
c15fc899-2f8b-46e5-bfbb-c0f951499a9c	Inhibitory	Inhibitory	Inhibitory	Excitatory	Excitatory	Endothelial	Inhibitory	unassigned	Inhibitory	Inhibitory	1141.990221	1298.8246568
5fd739bf-8046-446b-a1a1-1b79ce56ad15	Astrocytes	Astrocytes	Mature OD	Astrocytes	Astrocytes	Inhibitory	Inhibitory	unassigned	Immature OD	Astrocytes	1144.081358	1309.3401227999998
d50bfb44-46b2-405f-8e4c-4bd4174e4db6	Mature OD	Mature OD	Mature OD	Mature OD	Mature OD	Astrocytes	Mature OD	Mature OD	Mature OD	Mature OD	1137.6458969999999	1303.2183429
2605ceed-ef2e-4591-9e9a-8779ed54ca6b	Endothelial	Endothelial	Endothelial	Endothelial	Endothelial	Endothelial	Endothelial	Endothelial	Endothelial	Endothelial	1134.852516	1331.2187335999997
45593b45-186f-42eb-b13a-512bc8e937f6	Inhibitory	Inhibitory	Inhibitory	Inhibitory	Inhibitory	Astrocytes	Inhibitory	unassigned	Inhibitory	Inhibitory	1134.2613310000002	1235.5843566999997
27321f4b-5712-48df-89a1-fed5d199c800	Excitatory	Inhibitory	Inhibitory	Excitatory	Excitatory	Astrocytes	Inhibitory	Inhibitory	Excitatory	Inhibitory	1129.0695849999997	1289.7955858999999
25de52ad-5cab-4fd8-92f8-242f5ccffb3a	Inhibitory	Inhibitory	Inhibitory	Inhibitory	Inhibitory	Excitatory	Inhibitory	Inhibitory	Inhibitory	Inhibitory	1129.434116	1260.6813035999999
b244d97b-1efb-451c-bed5-36e493842e4c	Inhibitory	Inhibitory	Inhibitory	Excitatory	Excitatory	Mature OD	Inhibitory	Inhibitory	Excitatory	Inhibitory	1129.848794	1269.4124395999997
7eb68cfd-a1a7-4749-9b99-6069c5e15d00	Inhibitory	Inhibitory	Inhibitory	Excitatory	Excitatory	Inhibitory	Inhibitory	unassigned	Inhibitory	Inhibitory	1126.2285200000001	1210.2197617999998
aa7cacb1-b915-45c9-9241-b15797a11953	Astrocytes	Astrocytes	Astrocytes	Astrocytes	Astrocytes	Astrocytes	Astrocytes	unassigned	Astrocytes	Astrocytes	1121.889432	1229.8966241999997
5e515005-dfad-4ce5-92e8-0c217d5608ce	Inhibitory	Inhibitory	Inhibitory	Excitatory	Excitatory	Inhibitory	Inhibitory	unassigned	Inhibitory	Inhibitory	1117.3174799999997	1262.5685488999998
3bb7587f-a404-4815-ba12-7165971d9889	Astrocytes	Astrocytes	Mature OD	Astrocytes	Astrocytes	Astrocytes	Mature OD	unassigned	Astrocytes	Astrocytes	1116.5392859999997	1359.9815082999999
a0ea4c23-4ddb-4ce2-ba11-ca644b8c1e1e	Excitatory	Inhibitory	Inhibitory	Inhibitory	Inhibitory	Astrocytes	Inhibitory	unassigned	Inhibitory	Inhibitory	1117.6590389999997	1288.8635799999997
893969a0-b52d-42b9-b915-5cae6311840a	Excitatory	Inhibitory	Inhibitory	Excitatory	Excitatory	Inhibitory	Inhibitory	unassigned	Excitatory	Inhibitory	1113.8961799999997	1321.4108358999997
08d77de5-7c10-4cbf-8c58-ef54f25a56ae	Excitatory	Excitatory	Inhibitory	Excitatory	Excitatory	Excitatory	Inhibitory	unassigned	Excitatory	Excitatory	1111.719383	1237.8850168999998
dcd4326a-928b-4c6f-8b7a-7a64145338cc	Inhibitory	Inhibitory	Inhibitory	Inhibitory	Excitatory	Excitatory	Inhibitory	unassigned	Inhibitory	Inhibitory	1111.374848	1341.0442543999998
05a38922-bfe1-4821-a1ff-0be14c9376f1	Excitatory	Excitatory	Inhibitory	Excitatory	Excitatory	unassigned	Inhibitory	unassigned	Excitatory	Inhibitory	1109.368919	1303.8482797999998
00e2af7b-5018-427f-a072-4dd4d3a69a0d	Inhibitory	Inhibitory	Inhibitory	Inhibitory	Excitatory	unassigned	Inhibitory	unassigned	Inhibitory	Inhibitory	1110.5776219999998	1380.6097335
ccb36897-647e-421f-902d-faa9092962e2	Inhibitory	Inhibitory	Inhibitory	Inhibitory	Excitatory	Inhibitory	Inhibitory	Inhibitory	Inhibitory	Inhibitory	1107.584007	1286.2722645
49bfa301-29f1-4d18-8283-a89e4b9e6a5e	Inhibitory	Inhibitory	Inhibitory	Excitatory	Excitatory	Inhibitory	Inhibitory	Inhibitory	Excitatory	Inhibitory	1097.7595119999996	1219.8018909999996
8075c7f6-54b4-4fa6-aafc-04bb6d36353b	Excitatory	Excitatory	Inhibitory	Excitatory	Excitatory	Excitatory	Inhibitory	unassigned	Excitatory	Inhibitory	1100.9508979999996	1355.2832156999998
504df3ce-35e8-44e8-a8da-ba16155a9d04	Inhibitory	Inhibitory	Inhibitory	Inhibitory	Inhibitory	Excitatory	Inhibitory	unassigned	Inhibitory	Inhibitory	1099.3092649999999	1390.9698690999999
aef27bfd-d375-4cc7-8549-e216c36a6d84	Inhibitory	Inhibitory	Inhibitory	Inhibitory	Excitatory	unassigned	Inhibitory	Inhibitory	Inhibitory	Inhibitory	1093.2456859999998	1365.4129217999998
095767c4-e992-43ea-b7a4-d34874a647f2	Inhibitory	Inhibitory	Inhibitory	Inhibitory	Excitatory	Inhibitory	Inhibitory	Inhibitory	Inhibitory	Inhibitory	1094.9949909999996	1313.2069007999999
09b36094-551a-423d-ba34-ab3d5f43357a	Excitatory	Inhibitory	Inhibitory	Excitatory	Excitatory	Inhibitory	Inhibitory	unassigned	Excitatory	Inhibitory	1093.1502609999998	1327.3688691999998
a393b001-b5b7-4803-aec2-08c64dab387c	Excitatory	Excitatory	Inhibitory	Inhibitory	Excitatory	Excitatory	Inhibitory	unassigned	Excitatory	Inhibitory	1090.369847	1287.789656
9a2f3a52-7205-4d9c-a483-2d3c09735cf8	Inhibitory	Inhibitory	Inhibitory	Inhibitory	Excitatory	Inhibitory	Inhibitory	Inhibitory	Inhibitory	Inhibitory	1090.121917	1386.2056503
853d0458-d31b-46a1-a1b3-19625727c5ea	Excitatory	Excitatory	Excitatory	Excitatory	Excitatory	Excitatory	Inhibitory	unassigned	Excitatory	Inhibitory	1087.064519	1245.7026658
48a4763c-a7ff-4bf7-a1fd-bdf5fe3bca01	Inhibitory	Inhibitory	Inhibitory	Inhibitory	Excitatory	Inhibitory	Inhibitory	Inhibitory	Inhibitory	Inhibitory	1082.4380549999996	1380.8420689999998
6262dff1-478d-4943-9b11-eff3301033bf	Endothelial	Endothelial	Endothelial	Endothelial	Endothelial	Astrocytes	Endothelial	Endothelial	Endothelial	Endothelial	1084.3165199999999	1348.9750415999997
d357d248-287d-4bb1-8f3b-2cb27ce67d98	Excitatory	Excitatory	Inhibitory	Excitatory	Excitatory	Inhibitory	Inhibitory	Excitatory	Excitatory	Excitatory	1082.1344519999998	1303.5062564
69faadfa-113d-4a46-9a78-7d1d83fa223e	Endothelial	Endothelial	Inhibitory	Endothelial	Endothelial	Endothelial	Endothelial	unassigned	Endothelial	Endothelial	1080.44411	1321.4182564999996
6ff69c57-4a5a-448c-838c-10af499a6d87	Excitatory	Excitatory	Inhibitory	Excitatory	Excitatory	unassigned	Inhibitory	unassigned	Excitatory	Inhibitory	1080.5535929999996	1265.4611572
21ef322a-3224-4db0-beab-876c74708f51	Inhibitory	Excitatory	Excitatory	Excitatory	Excitatory	Excitatory	Excitatory	unassigned	Excitatory	Inhibitory	1077.2483079999997	1308.3351203999998
e46f6b92-a355-44e3-b91a-afd1662d8dde	Excitatory	Excitatory	Inhibitory	Inhibitory	Excitatory	Astrocytes	Inhibitory	Inhibitory	Excitatory	Inhibitory	1069.652009	1275.2181948999998
a8ae5f88-e226-485a-92eb-45a495385df5	Excitatory	Excitatory	Excitatory	Excitatory	Excitatory	Inhibitory	Inhibitory	Excitatory	Excitatory	Excitatory	1065.991226	1212.1971721999998
[truncated: 3,314 more rows]
