# Supplementary material for: Spatial-ID: a cell typing method for spatially resolved transcriptomics via transfer learning and spatial embedding
Source: Nat Commun. 2022 Dec 10;13:7640. doi: 10.1038/s41467-022-35288-0 (PMC9741613; doi:10.1038/s41467-022-35288-0)
Supplement: Supplementary file 4 — Source Data [file 41467_2022_35288_MOESM4_ESM.zip › NCOMMS-22-24196B Source Data/figures_source_data/hpr/hpr_f1.csv]

	Spatial-ID	Seurat v3	SingleR	Scmap	Cell-ID	ScNym	SciBet	Tangram	Cell2location
sample1	0.8664000000000001	0.8083	0.7493000000000001	0.4526	0.2926	0.5932999999999999	0.5097	0.49729999999999996	0.8153
sample2	0.8742	0.8066	0.7295999999999999	0.44530000000000003	0.2748	0.6709	0.4902	0.48340000000000005	0.8048000000000001
sample3	0.8914	0.8070999999999999	0.7271	0.45880000000000004	0.2733	0.6349	0.4979	0.5289	0.7908
