# Supplementary material for: Spatial-ID: a cell typing method for spatially resolved transcriptomics via transfer learning and spatial embedding
Source: Nat Commun. 2022 Dec 10;13:7640. doi: 10.1038/s41467-022-35288-0 (PMC9741613; doi:10.1038/s41467-022-35288-0)
Supplement: Supplementary file 4 — Source Data [file 41467_2022_35288_MOESM4_ESM.zip › NCOMMS-22-24196B Source Data/figures_source_data/hpr/hpr_neighbor_cells.csv]

	sample1	sample2	sample3
5	86.83	87.59	88.87
10	86.8	87.51	88.81
15	86.82	87.5	88.83
20	86.87	87.57	88.74
25	86.93	87.54	88.6
30	86.94	87.54	88.6
35	86.78	87.51	88.68
40	86.77	87.41	88.67
45	86.78	87.45	88.67
50	86.75	87.46	88.73
55	86.65	87.42	88.68
60	86.62	87.41	88.68
