# Supplementary material for: Spatial-ID: a cell typing method for spatially resolved transcriptomics via transfer learning and spatial embedding
Source: Nat Commun. 2022 Dec 10;13:7640. doi: 10.1038/s41467-022-35288-0 (PMC9741613; doi:10.1038/s41467-022-35288-0)
Supplement: Supplementary file 4 — Source Data [file 41467_2022_35288_MOESM4_ESM.zip › NCOMMS-22-24196B Source Data/figures_source_data/hpr/st_adata_df.csv]

Cell_ID	Cell_class	celltype_pred	cellidcell	scibet	scmapcell	scnymcpu	seurat	singler	tangram	cell2location	x	y	z
6749ccb4-2ed1-4029-968f-820a287f43c8	Astrocytes	Astrocytes	Excitatory	Astrocytes	unassigned	Mature oligodendrocyte	Astrocytes	Astrocytes	Immature oligodendrocyte	Astrocytes	3.229660000000422	17.582286000000295	260.0
6cac74bd-4ea7-4701-8701-42563cc65eb8	Inhibitory	Inhibitory	Inhibitory	Excitatory	Inhibitory	Inhibitory	Inhibitory	Inhibitory	Inhibitory	Inhibitory	6.868654000000333	30.836247000000185	260.0
9f29bd57-16a5-4b26-b9f5-37598809da9e	Inhibitory	Inhibitory	Inhibitory	Excitatory	unassigned	Inhibitory	Inhibitory	Excitatory	Inhibitory	Excitatory	5.2138010000003305	42.1943040000001	260.0
d7eb4e0b-276e-47e3-a55c-0b033180a2fe	Inhibitory	Inhibitory	Excitatory	Excitatory	Inhibitory	Inhibitory	Inhibitory	Astrocytes	Inhibitory	Inhibitory	10.938290000000507	165.08679299999994	260.0
54434f3a-eba9-4aec-af35-c9d317ffa1d5	Inhibitory	Inhibitory	Astrocytes	Astrocytes	unassigned	Inhibitory	Astrocytes	Astrocytes	Inhibitory	Inhibitory	12.109100000000126	17.844445000000178	260.0
6dcfb0ba-763f-4330-8ff6-aa55fd5d6ba6	Mature oligodendrocyte	Mature oligodendrocyte	Immature oligodendrocyte	Mature oligodendrocyte	Mature oligodendrocyte	Mature oligodendrocyte	Mature oligodendrocyte	Mature oligodendrocyte	Mature oligodendrocyte	Mature oligodendrocyte	11.325746000000436	152.2035380000002	260.0
45fbf54d-35d2-4ac3-a42a-c59751e9d4f7	Inhibitory	Inhibitory	Excitatory	Excitatory	unassigned	Inhibitory	Inhibitory	Inhibitory	Inhibitory	Inhibitory	19.0975940000003	127.57050799999979	260.0
cb0b8dcf-a941-4766-bbc9-9e0271392c43	Inhibitory	Inhibitory	unassigned	Excitatory	Inhibitory	Inhibitory	Inhibitory	Excitatory	Inhibitory	Inhibitory	17.382896000000528	50.4310459999997	260.0
b288e78c-3693-4aad-b40f-a21ad62be583	Inhibitory	Inhibitory	Inhibitory	Inhibitory	unassigned	Inhibitory	Inhibitory	Excitatory	Inhibitory	Inhibitory	18.552198000000317	93.36541899999975	260.0
7fb27368-5a7a-4eeb-9f67-a1259d9144dd	Mature oligodendrocyte	Mature oligodendrocyte	Immature oligodendrocyte	Endothelial	Mature oligodendrocyte	Mature oligodendrocyte	Endothelial	Mature oligodendrocyte	Mature oligodendrocyte	Mature oligodendrocyte	20.399480000000494	152.66814599999998	260.0
fc52e122-5797-4f65-96ae-677e3b588eeb	Inhibitory	Inhibitory	Inhibitory	Inhibitory	Inhibitory	Inhibitory	Inhibitory	Inhibitory	Inhibitory	Inhibitory	26.197735000000193	61.170204999999896	260.0
5307aed0-59df-4d41-ba52-c24c4fc5cdf2	Endothelial	Endothelial	Immature oligodendrocyte	Endothelial	Endothelial	Endothelial	Endothelial	Endothelial	Inhibitory	Endothelial	26.17087100000026	105.84285600000021	260.0
e2c670ec-0c13-4b8a-83e5-6caece14ac25	Astrocytes	Astrocytes	Mature oligodendrocyte	Astrocytes	unassigned	Mature oligodendrocyte	Astrocytes	Astrocytes	Inhibitory	Astrocytes	33.06981700000051	179.8955679999999	260.0
a5d56625-57e4-4309-8fdf-84754da0ccfe	Inhibitory	Inhibitory	Inhibitory	Inhibitory	Inhibitory	Inhibitory	Inhibitory	Inhibitory	Inhibitory	Inhibitory	38.301938000000064	3.244025999999849	260.0
afe4bb7d-2a63-43b6-b343-f50b2fee1009	Inhibitory	Inhibitory	Inhibitory	Inhibitory	unassigned	Inhibitory	Inhibitory	Inhibitory	Inhibitory	Inhibitory	47.03890300000012	43.47273300000006	260.0
ea47194d-699e-485a-87b5-d3c4a9bf9250	Astrocytes	Astrocytes	Inhibitory	Astrocytes	unassigned	Mature oligodendrocyte	Astrocytes	Astrocytes	Astrocytes	Astrocytes	45.03726900000038	164.56986099999995	260.0
641028c9-a183-440c-9e90-ade6f555cc26	Inhibitory	Inhibitory	Astrocytes	Inhibitory	Inhibitory	Inhibitory	Inhibitory	Inhibitory	Inhibitory	Inhibitory	47.07663100000036	24.92862500000001	260.0
37a71139-a9d3-4f69-ae79-82e8d5c4d574	Astrocytes	Astrocytes	Excitatory	Astrocytes	unassigned	Mature oligodendrocyte	Astrocytes	Astrocytes	Inhibitory	Astrocytes	55.469008000000485	123.62759499999993	260.0
9ef9b217-f589-4745-8296-419e69e77658	Inhibitory	Inhibitory	Inhibitory	Inhibitory	Excitatory	Inhibitory	Inhibitory	Excitatory	Inhibitory	Inhibitory	49.92251200000055	74.22926700000016	260.0
b4d760d2-7c35-4861-9f60-aeeb9b852f89	Inhibitory	Inhibitory	Inhibitory	Inhibitory	unassigned	Inhibitory	Inhibitory	Inhibitory	Inhibitory	Inhibitory	59.69276000000036	13.393371000000116	260.0
9ad64f81-3718-4769-a92a-79fe8326da16	Mural	Mural	Immature oligodendrocyte	Mural	unassigned	Endothelial	Mural	Mural	Immature oligodendrocyte	Mural	60.38698400000021	154.5432249999999	260.0
418babd4-f13a-4fd5-9241-ac5e4f82ceff	Inhibitory	Inhibitory	Excitatory	Inhibitory	unassigned	Inhibitory	Inhibitory	Inhibitory	Inhibitory	Inhibitory	67.91475200000014	26.94095500000003	260.0
f214b557-7e05-42a2-8ead-be574d1c20cb	Mural	Mural	Mural	Mural	unassigned	Endothelial	Mural	Mural	Inhibitory	Mural	67.35913000000028	142.7728119999997	260.0
e7de77bf-ad21-4265-b19b-af67541b42df	Inhibitory	Inhibitory	Excitatory	Excitatory	Inhibitory	Inhibitory	Excitatory	Inhibitory	Inhibitory	Inhibitory	89.55072100000052	33.5263130000003	260.0
6c45896b-9cf1-4024-a3b4-b927561648da	Mural	Mural	Mural	Mural	unassigned	Endothelial	Endothelial	Endothelial	Inhibitory	Mural	89.81510000000026	140.19192900000007	260.0
30a07896-e095-4f73-aa07-c565f2d063b6	Inhibitory	Inhibitory	Excitatory	Excitatory	unassigned	Inhibitory	Inhibitory	Inhibitory	Inhibitory	Inhibitory	92.21032200000036	50.42415400000027	260.0
34a78f9e-4a6d-4456-8c91-1c78eee90f3f	Astrocytes	Astrocytes	Excitatory	Astrocytes	unassigned	Mature oligodendrocyte	Astrocytes	Astrocytes	Inhibitory	Astrocytes	95.28564800000049	87.1108479999998	260.0
7e4d9d7a-0d05-4be3-900e-13c1263181c8	Mature oligodendrocyte	Mature oligodendrocyte	Inhibitory	Mature oligodendrocyte	Mature oligodendrocyte	Mature oligodendrocyte	Mature oligodendrocyte	Mature oligodendrocyte	Mature oligodendrocyte	Mature oligodendrocyte	95.60993700000017	72.96976100000029	260.0
53dd18ce-7ba1-4bad-a278-b7d6ea6e7217	Inhibitory	Inhibitory	Inhibitory	Excitatory	Inhibitory	Inhibitory	Excitatory	Inhibitory	Inhibitory	Inhibitory	94.55027700000028	25.757474999999886	260.0
779216eb-6b8a-498f-84ed-d3314d68ecc5	Astrocytes	Astrocytes	Excitatory	Astrocytes	Astrocytes	Mature oligodendrocyte	Astrocytes	Astrocytes	Inhibitory	Astrocytes	97.81691100000035	176.29148399999985	260.0
b1c25a1e-31de-46d1-9c5f-6c3f83f7930a	Inhibitory	Inhibitory	Inhibitory	Inhibitory	unassigned	Inhibitory	Inhibitory	Inhibitory	Inhibitory	Inhibitory	103.97934200000054	9.243256000000201	260.0
da1e3d44-461d-429e-bbb1-179cb55c04da	Astrocytes	Astrocytes	Inhibitory	Astrocytes	unassigned	Mature oligodendrocyte	Astrocytes	Astrocytes	Inhibitory	Astrocytes	110.45790400000033	81.24820600000021	260.0
eece06f7-d5e1-48fe-81fd-885d30761b58	Mural	Mural	unassigned	Excitatory	unassigned	Mature oligodendrocyte	Inhibitory	Immature oligodendrocyte	Inhibitory	Mural	114.05417000000034	132.03645099999994	260.0
263fb69e-af88-4d98-a21d-568a9adc9348	Endothelial	Mural	Excitatory	Mural	unassigned	Endothelial	Mural	Mural	Immature oligodendrocyte	Immature oligodendrocyte	118.93103700000029	117.93790799999988	260.0
efd34517-08f9-48d7-bc54-9dca1d75e9c3	Inhibitory	Inhibitory	Inhibitory	Excitatory	Inhibitory	Inhibitory	Inhibitory	Inhibitory	Inhibitory	Inhibitory	138.1605330000002	119.66278399999965	260.0
2b4eacf2-5620-4e03-ac3e-faffe84960bc	Inhibitory	Inhibitory	Excitatory	Excitatory	unassigned	Inhibitory	Inhibitory	Inhibitory	Inhibitory	Inhibitory	137.21157900000026	79.03801699999985	260.0
9a1e89a4-217d-4a4f-bd26-d14ab68aa67e	Inhibitory	Inhibitory	Microglia	Excitatory	unassigned	Inhibitory	Inhibitory	Inhibitory	Inhibitory	Inhibitory	136.1983210000003	30.756865999999718	260.0
89f3a444-e982-4c7f-b632-e60295b2957a	Astrocytes	Astrocytes	Astrocytes	Astrocytes	unassigned	Mature oligodendrocyte	Astrocytes	Astrocytes	Inhibitory	Astrocytes	148.0694370000001	118.02391100000023	260.0
f1ee570e-baf4-464f-aac0-b31bc84f02a4	Inhibitory	Inhibitory	Inhibitory	Excitatory	unassigned	Inhibitory	Inhibitory	Excitatory	Inhibitory	Inhibitory	157.86469200000056	142.0012929999998	260.0
86957f26-2f74-4364-b60f-aa527daf678d	Mature oligodendrocyte	Mature oligodendrocyte	Inhibitory	Mature oligodendrocyte	Mature oligodendrocyte	Mature oligodendrocyte	Mature oligodendrocyte	Mature oligodendrocyte	Mature oligodendrocyte	Mature oligodendrocyte	165.28390200000013	140.9762029999997	260.0
67cf7bab-a9b9-43a9-bce8-2298a3de86b0	Inhibitory	Inhibitory	Inhibitory	Inhibitory	Inhibitory	Inhibitory	Microglia	Inhibitory	Inhibitory	Inhibitory	169.95983400000023	22.40859199999977	260.0
153ad0e3-e40f-4a37-bdd1-c0d085faf494	Mature oligodendrocyte	Mature oligodendrocyte	Inhibitory	Mature oligodendrocyte	Mature oligodendrocyte	Mature oligodendrocyte	Mature oligodendrocyte	Mature oligodendrocyte	Mature oligodendrocyte	Mature oligodendrocyte	169.6185260000002	102.92059199999994	260.0
77403d3a-88e7-4df7-b5b4-816845876c14	Mature oligodendrocyte	Mature oligodendrocyte	Excitatory	Mature oligodendrocyte	Mature oligodendrocyte	Mature oligodendrocyte	Mature oligodendrocyte	Mature oligodendrocyte	Mature oligodendrocyte	Mature oligodendrocyte	178.39347200000066	57.71753399999989	260.0
087a4fe7-dbb8-437a-bd7a-46a5e48d57e7	Inhibitory	Inhibitory	Inhibitory	Inhibitory	unassigned	Inhibitory	Inhibitory	Inhibitory	Inhibitory	Inhibitory	182.29232900000034	182.32693299999983	260.0
3a449934-3611-4065-a6aa-6b20480abbe6	Astrocytes	Astrocytes	Inhibitory	Astrocytes	Astrocytes	Mature oligodendrocyte	Astrocytes	Astrocytes	Inhibitory	Astrocytes	185.49735500000043	166.78592700000036	260.0
85e64cdf-1d09-49fd-a612-dd3c7d665b38	Endothelial	Endothelial	Inhibitory	Endothelial	Endothelial	Endothelial	Endothelial	Endothelial	Inhibitory	Endothelial	14.642281000000366	28.12365099999988	260.0
af952da5-7f5f-48ac-b6e5-b4ae19fe8fd0	Endothelial	Endothelial	Inhibitory	Endothelial	Endothelial	Endothelial	Endothelial	Endothelial	Inhibitory	Endothelial	16.73150200000009	62.57767299999978	260.0
f88a287a-65b1-4097-bb91-9deaf88afc0e	Mural	Mural	Inhibitory	Mural	Mural	Mural	Mural	Mural	Mural	Mural	65.90951800000039	152.58939299999975	260.0
2cc2f1ec-d34e-4b1e-ae57-01a30e999141	Mural	Mural	Mural	Mural	unassigned	Endothelial	Mural	Mural	Mural	Mural	75.58992400000034	147.72520600000007	260.0
f55f30d0-3ce1-4764-aad5-0a08d01c9b21	Immature oligodendrocyte	Immature oligodendrocyte	Inhibitory	Immature oligodendrocyte	Immature oligodendrocyte	Immature oligodendrocyte	Immature oligodendrocyte	Immature oligodendrocyte	Immature oligodendrocyte	Immature oligodendrocyte	75.57404600000018	102.49057099999982	260.0
901785ca-a102-4568-9ec5-e65906940242	Mural	Mural	Excitatory	Mural	Mural	Endothelial	Mural	Mural	Mural	Mural	76.35059100000035	137.770352	260.0
bf580c2e-9c65-49ab-b222-c213803f764e	Mural	Mural	Astrocytes	Mural	Endothelial	Endothelial	Mural	Mural	Inhibitory	Mural	96.27682500000037	134.33450300000004	260.0
3e4163ff-86d0-42b8-b5b1-3b29ec24dee3	Mural	Endothelial	Mural	Endothelial	unassigned	Endothelial	Mural	Endothelial	Mural	Endothelial	102.76559400000042	126.05234700000028	260.0
f643c0ab-b4ed-4b37-a81c-fbcdeddabe08	Inhibitory	Inhibitory	Mature oligodendrocyte	Excitatory	Inhibitory	Inhibitory	Excitatory	Inhibitory	Inhibitory	Mural	179.74016700000038	31.077052999999978	260.0
f86be4f4-520e-412a-80b1-2b8703024f55	Inhibitory	Inhibitory	Excitatory	Excitatory	unassigned	Inhibitory	Inhibitory	Inhibitory	Inhibitory	Inhibitory	178.09878700000036	120.97691599999962	260.0
630a0768-4bec-4631-831e-669737601965	Inhibitory	Inhibitory	Excitatory	Inhibitory	unassigned	Inhibitory	Inhibitory	Inhibitory	Inhibitory	Inhibitory	7.403364000000238	91.93937499999993	260.0
c261392d-5e34-449c-a78b-c89880843edd	Inhibitory	Inhibitory	Inhibitory	Excitatory	unassigned	Inhibitory	Excitatory	Excitatory	Inhibitory	Inhibitory	41.26650800000061	41.63920599999983	260.0
f678a578-a45d-48ae-a2c6-6f8e8430d747	Excitatory	Excitatory	Inhibitory	Excitatory	unassigned	Excitatory	Excitatory	Excitatory	Inhibitory	Excitatory	47.664708000000246	54.34168899999986	260.0
75c05b0b-2c10-4aff-b7cc-3f6800edc916	Inhibitory	Inhibitory	unassigned	Inhibitory	unassigned	Inhibitory	Inhibitory	Inhibitory	Inhibitory	Inhibitory	68.73370700000032	88.01648999999998	260.0
86721d40-9116-47eb-8b24-ca6dd6c85e9c	Inhibitory	Inhibitory	Inhibitory	Excitatory	unassigned	Inhibitory	Inhibitory	Astrocytes	Inhibitory	Inhibitory	143.89492800000016	136.93116499999996	260.0
77353f82-a645-4d7a-b4c3-4a10ccda3732	Mural	Inhibitory	Inhibitory	Astrocytes	unassigned	Inhibitory	Astrocytes	Astrocytes	Inhibitory	Mural	44.25766700000031	10.291897999999946	260.0
a893dd9c-43af-45f8-b36f-2d08574f331e	Inhibitory	Inhibitory	Inhibitory	Endothelial	Inhibitory	Endothelial	Endothelial	Endothelial	Inhibitory	Inhibitory	112.45790500000021	10.332002000000102	260.0
efb2f232-ae64-4400-bb74-74a1dfc68611	Inhibitory	Inhibitory	Inhibitory	Excitatory	Inhibitory	Inhibitory	Inhibitory	Inhibitory	Inhibitory	Excitatory	61.4867820000004	90.8778540000003	260.0
a7995f33-4695-40c0-82e5-aaf555152c4d	Inhibitory	Inhibitory	Inhibitory	Astrocytes	unassigned	Inhibitory	Inhibitory	Ependymal	Inhibitory	Inhibitory	151.96128700000054	104.18034699999998	260.0
5e95c700-3eb8-4906-818c-ddbd936423dc	Inhibitory	Inhibitory	Inhibitory	Excitatory	unassigned	Inhibitory	Excitatory	Immature oligodendrocyte	Inhibitory	Inhibitory	159.1233600000005	29.48962799999981	260.0
d33eafac-a1d5-4852-94cc-a45e5f3f5164	Astrocytes	Astrocytes	Inhibitory	Astrocytes	unassigned	Mature oligodendrocyte	Astrocytes	Astrocytes	Inhibitory	Astrocytes	7.109436000000187	337.29745300000013	260.0
c69d10e6-64bc-4b34-9a83-88da531456a0	Endothelial	Endothelial	Mature oligodendrocyte	Endothelial	Endothelial	Endothelial	Endothelial	Endothelial	Inhibitory	Endothelial	18.023219000000154	356.58878600000025	260.0
d6d49de6-feab-4025-a185-50edd211b8c3	Astrocytes	Astrocytes	Immature oligodendrocyte	Astrocytes	Astrocytes	Mature oligodendrocyte	Astrocytes	Astrocytes	Inhibitory	Astrocytes	25.268953000000238	206.20988899999975	260.0
f60da300-150b-4ce4-834c-284261efca31	Microglia	Microglia	Inhibitory	Inhibitory	unassigned	Microglia	Inhibitory	Microglia	Inhibitory	Microglia	27.38726200000019	325.7004380000003	260.0
a274fcb5-e0f9-4f64-be70-d921db353403	Mature oligodendrocyte	Mature oligodendrocyte	Inhibitory	Mural	Mature oligodendrocyte	Mature oligodendrocyte	Mature oligodendrocyte	Mature oligodendrocyte	Mature oligodendrocyte	Mature oligodendrocyte	30.196766000000025	302.66562999999996	260.0
ff705de8-cef3-49b8-ae8d-6995589c5e69	Mature oligodendrocyte	Mature oligodendrocyte	Inhibitory	Astrocytes	Mature oligodendrocyte	Mature oligodendrocyte	Mature oligodendrocyte	Mature oligodendrocyte	Mature oligodendrocyte	Mature oligodendrocyte	39.15624700000035	379.704659	260.0
3eaa643e-7b42-4795-86c3-52cfef00cb80	Mature oligodendrocyte	Mature oligodendrocyte	Inhibitory	Ependymal	Mature oligodendrocyte	Mature oligodendrocyte	Mature oligodendrocyte	Mature oligodendrocyte	Mature oligodendrocyte	Mature oligodendrocyte	47.05454700000064	315.8799490000001	260.0
0fc449de-f874-42d0-85c6-110159b28618	Mural	Mural	Inhibitory	Mural	unassigned	Mural	Mural	Mural	Mural	Mural	64.9001000000003	277.176602	260.0
8b9d4a83-8722-4613-8746-26a3b1d82976	Mature oligodendrocyte	Mature oligodendrocyte	Immature oligodendrocyte	Mature oligodendrocyte	Mature oligodendrocyte	Mature oligodendrocyte	Mature oligodendrocyte	Mature oligodendrocyte	Mature oligodendrocyte	Mature oligodendrocyte	72.23942500000021	304.96251699999993	260.0
12b4a161-d9c5-45a7-8613-99e8df3eb4d3	Mature oligodendrocyte	Mature oligodendrocyte	Immature oligodendrocyte	Mature oligodendrocyte	Mature oligodendrocyte	Mature oligodendrocyte	Mature oligodendrocyte	Mature oligodendrocyte	Mature oligodendrocyte	Mature oligodendrocyte	81.11124600000039	373.81906100000015	260.0
6027ec2b-1d65-47be-96c4-f6c036e8c4b8	Endothelial	Endothelial	Immature oligodendrocyte	Astrocytes	Endothelial	Endothelial	Endothelial	Endothelial	Inhibitory	Endothelial	90.77282800000012	221.93093499999986	260.0
1822393c-afbc-41cc-9df9-c4909f5c904a	Astrocytes	Mural	Immature oligodendrocyte	Ependymal	unassigned	Mature oligodendrocyte	Astrocytes	Astrocytes	Mature oligodendrocyte	Astrocytes	101.05848700000024	267.51591899999994	260.0
0dd657bf-cbe9-4af5-984d-03757f2b7606	Endothelial	Endothelial	Immature oligodendrocyte	Endothelial	Endothelial	Endothelial	Endothelial	Endothelial	Inhibitory	Endothelial	103.27809500000012	303.5113449999999	260.0
830909b5-f347-422c-a11e-bb9067db2768	Inhibitory	Inhibitory	Inhibitory	Inhibitory	unassigned	Inhibitory	Inhibitory	Immature oligodendrocyte	Inhibitory	Inhibitory	111.70139100000006	210.4734370000001	260.0
5474f939-02a1-4536-85d1-2c824345738a	Inhibitory	Inhibitory	Astrocytes	Inhibitory	unassigned	Inhibitory	Inhibitory	Excitatory	Inhibitory	Excitatory	117.22952900000018	350.1177249999996	260.0
9317146f-c33d-42ce-a168-8a90fc3df729	Mature oligodendrocyte	Mature oligodendrocyte	Excitatory	Ependymal	Mature oligodendrocyte	Mature oligodendrocyte	Mature oligodendrocyte	Mature oligodendrocyte	Mature oligodendrocyte	Mature oligodendrocyte	122.29347300000018	244.265899	260.0
d852f53c-31f0-4845-93c3-c08b8b703ff0	Endothelial	Endothelial	Astrocytes	Ependymal	Endothelial	Endothelial	Endothelial	Endothelial	Inhibitory	Endothelial	123.55991600000016	388.49343199999976	260.0
fc6ac782-78da-4b6f-b418-99b77a2aaeaa	Inhibitory	Inhibitory	Inhibitory	Inhibitory	unassigned	Inhibitory	Inhibitory	Immature oligodendrocyte	Inhibitory	Inhibitory	128.80758800000012	289.622668	260.0
c95c5263-f79a-493b-aee3-59942b1d20a9	Inhibitory	Inhibitory	Inhibitory	Excitatory	unassigned	Inhibitory	Inhibitory	Ependymal	Inhibitory	Inhibitory	133.73225000000002	282.83485100000007	260.0
9a9f8f00-35c2-4cad-b634-ef7dbd1e5459	Mature oligodendrocyte	Mature oligodendrocyte	Immature oligodendrocyte	Mature oligodendrocyte	Mature oligodendrocyte	Mature oligodendrocyte	Mature oligodendrocyte	Mature oligodendrocyte	Mature oligodendrocyte	Mature oligodendrocyte	136.7414020000001	231.3106130000001	260.0
eeb1a35d-4579-457d-8975-657ee1571b8b	Endothelial	Endothelial	Astrocytes	Endothelial	unassigned	Endothelial	Endothelial	Endothelial	Inhibitory	Endothelial	144.16080900000043	305.74327600000015	260.0
7e84155a-eb79-41c9-91b3-f37fccf74504	Mature oligodendrocyte	Mature oligodendrocyte	Inhibitory	Astrocytes	Mature oligodendrocyte	Mature oligodendrocyte	Mature oligodendrocyte	Mature oligodendrocyte	Mature oligodendrocyte	Mature oligodendrocyte	150.24414700000034	261.3827389999997	260.0
5025e6bc-62da-4eb7-941e-4f0a537731bf	Mature oligodendrocyte	Mature oligodendrocyte	Inhibitory	Endothelial	Mature oligodendrocyte	Mature oligodendrocyte	Endothelial	Mature oligodendrocyte	Mature oligodendrocyte	Mature oligodendrocyte	151.24298000000044	249.92215400000032	260.0
13c973c8-c43e-4d9d-b9e3-8da486b6f1fb	Astrocytes	Astrocytes	Excitatory	Ependymal	unassigned	Mature oligodendrocyte	Astrocytes	Astrocytes	Inhibitory	Astrocytes	151.87717200000043	371.76028700000006	260.0
3ff8e55e-670d-48d2-8483-70d20fcb0682	Inhibitory	Inhibitory	Inhibitory	Inhibitory	unassigned	Inhibitory	Inhibitory	Immature oligodendrocyte	Inhibitory	Inhibitory	156.9333300000003	318.02523299999984	260.0
f4476ee6-bc85-4682-a97a-29d5c17dd0c7	Mature oligodendrocyte	Mature oligodendrocyte	Immature oligodendrocyte	Astrocytes	Mature oligodendrocyte	Mature oligodendrocyte	Mature oligodendrocyte	Mature oligodendrocyte	Mature oligodendrocyte	Mature oligodendrocyte	172.50905100000045	278.9985280000001	260.0
5cda1021-0d36-476b-85b4-28160af26211	Mature oligodendrocyte	Mature oligodendrocyte	Inhibitory	Mature oligodendrocyte	Mature oligodendrocyte	Mature oligodendrocyte	Mature oligodendrocyte	Mature oligodendrocyte	Mature oligodendrocyte	Mature oligodendrocyte	178.59035900000026	248.62606400000004	260.0
961ada71-74c2-4f76-b629-880ccd18143e	Inhibitory	Inhibitory	Inhibitory	Inhibitory	unassigned	Inhibitory	Inhibitory	Inhibitory	Inhibitory	Inhibitory	187.29124600000023	364.42751599999974	260.0
11b6847d-0c59-449e-b9d8-c8aff7cb971f	Mature oligodendrocyte	Mature oligodendrocyte	Astrocytes	Mature oligodendrocyte	Mature oligodendrocyte	Mature oligodendrocyte	Mature oligodendrocyte	Mature oligodendrocyte	Mature oligodendrocyte	Mature oligodendrocyte	187.28314700000055	383.64362900000015	260.0
218ee1dc-d0cf-4c98-8c1c-58b7cb7466b1	Astrocytes	Astrocytes	Immature oligodendrocyte	Astrocytes	unassigned	Mature oligodendrocyte	Astrocytes	Astrocytes	Inhibitory	Astrocytes	46.52942200000052	261.6983650000002	260.0
4d8ef63c-a22f-4d8e-91da-f9dd1ad723a0	Inhibitory	Inhibitory	Inhibitory	Excitatory	unassigned	Inhibitory	Inhibitory	Immature oligodendrocyte	Inhibitory	Inhibitory	52.28941900000018	225.1503349999998	260.0
93e1231e-2134-4eb5-b72c-c413cf00207a	Mature oligodendrocyte	Mature oligodendrocyte	Immature oligodendrocyte	Mature oligodendrocyte	Mature oligodendrocyte	Mature oligodendrocyte	Mature oligodendrocyte	Mature oligodendrocyte	Mature oligodendrocyte	Mature oligodendrocyte	66.74163700000054	258.2188249999999	260.0
a6557ea7-9025-47a4-be8e-a667b45b9edf	Astrocytes	Astrocytes	Inhibitory	Astrocytes	unassigned	Mature oligodendrocyte	Astrocytes	Astrocytes	Inhibitory	Astrocytes	122.93421900000021	235.18944899999997	260.0
6378da5d-283b-40c5-b2ac-fadb6e3b5caa	Inhibitory	Inhibitory	Inhibitory	Inhibitory	unassigned	Inhibitory	Inhibitory	Astrocytes	Inhibitory	Inhibitory	94.74630800000023	281.80955600000016	260.0
9f645016-5056-47da-8215-302dcd6b6101	Mature oligodendrocyte	Mature oligodendrocyte	Inhibitory	Ependymal	Mature oligodendrocyte	Mature oligodendrocyte	Mature oligodendrocyte	Mature oligodendrocyte	Mature oligodendrocyte	Mature oligodendrocyte	7.412851000000501	383.6231600000001	260.0
386975c7-5995-466b-b16d-01dc7c2f6eb6	Inhibitory	Inhibitory	Excitatory	Inhibitory	Inhibitory	Inhibitory	Inhibitory	Inhibitory	Inhibitory	Inhibitory	53.672791000000416	205.4637029999999	260.0
fb58f94a-d199-48e6-a005-27083401dada	Mature oligodendrocyte	Microglia	Inhibitory	Ependymal	Mature oligodendrocyte	Mature oligodendrocyte	Immature oligodendrocyte	Mature oligodendrocyte	Mature oligodendrocyte	Mature oligodendrocyte	112.96915600000057	268.71621099999993	260.0
2ee1fe2a-a9c8-4996-9998-e99229fa703c	Astrocytes	Astrocytes	Inhibitory	Astrocytes	unassigned	Mature oligodendrocyte	Astrocytes	Astrocytes	Inhibitory	Astrocytes	151.98738100000037	212.80266500000016	260.0
f57b05de-e25d-47a4-90de-1947b1c4a9c9	Inhibitory	Inhibitory	Inhibitory	Excitatory	Inhibitory	Inhibitory	Inhibitory	Inhibitory	Inhibitory	Inhibitory	48.30578600000035	295.6105459999999	260.0
00dd406f-aaf0-43c9-9bcc-6efe0ff5f692	Inhibitory	Inhibitory	Inhibitory	Astrocytes	unassigned	Astrocytes	Astrocytes	Astrocytes	Inhibitory	Astrocytes	151.0268240000005	241.29070999999976	260.0
c10db2c5-d731-4cc4-99e4-38852d694cba	Astrocytes	Astrocytes	Astrocytes	Ependymal	unassigned	Mature oligodendrocyte	Astrocytes	Astrocytes	Inhibitory	Astrocytes	8.40817300000026	566.2480580000001	260.0
2f69c0b4-5898-44dd-a545-e9fc06409b9b	Excitatory	Inhibitory	Excitatory	Astrocytes	unassigned	Mature oligodendrocyte	Inhibitory	Mature oligodendrocyte	Inhibitory	Excitatory	10.324843000000328	431.3840439999999	260.0
212d87bc-89ab-407d-8790-946fb23b0817	Mature oligodendrocyte	Mature oligodendrocyte	Astrocytes	Mature oligodendrocyte	unassigned	Mature oligodendrocyte	Mature oligodendrocyte	Mature oligodendrocyte	Mature oligodendrocyte	Mature oligodendrocyte	13.292173000000275	447.19197299999996	260.0
8f01e2d8-06a9-4682-8363-6054fc4d3066	Mature oligodendrocyte	Mature oligodendrocyte	Endothelial	Mature oligodendrocyte	Mature oligodendrocyte	Mature oligodendrocyte	Mature oligodendrocyte	Mature oligodendrocyte	Mature oligodendrocyte	Mature oligodendrocyte	15.7738760000002	516.926375	260.0
78aaeb0f-e9d4-4a28-999e-3cea9e3bab73	Inhibitory	Inhibitory	Inhibitory	Excitatory	unassigned	Inhibitory	Inhibitory	Excitatory	Inhibitory	Inhibitory	17.01850500000046	406.6059970000001	260.0
d164dda4-eeb5-4830-a2c1-e7aa58f8c426	Immature oligodendrocyte	Immature oligodendrocyte	Immature oligodendrocyte	Astrocytes	unassigned	Immature oligodendrocyte	Immature oligodendrocyte	Immature oligodendrocyte	Inhibitory	Immature oligodendrocyte	23.04242400000021	574.4878979999999	260.0
f318c78c-5dc2-43dc-980e-d1b732a334b1	Immature oligodendrocyte	Immature oligodendrocyte	Inhibitory	Ependymal	Mature oligodendrocyte	Mature oligodendrocyte	Immature oligodendrocyte	Mature oligodendrocyte	Immature oligodendrocyte	Immature oligodendrocyte	39.73112100000026	422.29288700000006	260.0
37f12b15-da90-4061-a487-f14bf490c9e7	Mature oligodendrocyte	Mature oligodendrocyte	Inhibitory	Mature oligodendrocyte	Mature oligodendrocyte	Mature oligodendrocyte	Mature oligodendrocyte	Mature oligodendrocyte	Mature oligodendrocyte	Mature oligodendrocyte	40.03100900000027	492.48043199999984	260.0
bc5ba2da-a5ed-4322-bde4-8973db857c81	Inhibitory	Inhibitory	Inhibitory	Excitatory	unassigned	Inhibitory	Inhibitory	Excitatory	Inhibitory	Inhibitory	43.69584700000041	486.71543900000006	260.0
9dd13d35-d9d6-4805-8833-e6721bf659e9	Inhibitory	Astrocytes	Mature oligodendrocyte	Astrocytes	unassigned	Mature oligodendrocyte	Astrocytes	Astrocytes	Inhibitory	Astrocytes	47.30237600000055	518.537687	260.0
e167c2ec-5e4c-486a-b7e2-1891a7666db0	Inhibitory	Inhibitory	Inhibitory	Excitatory	unassigned	Inhibitory	Inhibitory	Excitatory	Inhibitory	Inhibitory	50.12050800000043	528.6917600000002	260.0
bc97d0ec-cf0a-4907-8fad-37bccee981c6	Inhibitory	Inhibitory	Excitatory	Excitatory	unassigned	Inhibitory	Inhibitory	Excitatory	Inhibitory	Inhibitory	50.70101500000055	575.2141849999998	260.0
a87bf789-9ea4-4845-849a-60fb700f23a9	Astrocytes	Astrocytes	Inhibitory	Astrocytes	unassigned	Mature oligodendrocyte	Astrocytes	Astrocytes	Inhibitory	Astrocytes	52.23008100000061	523.9236029999997	260.0
d07cfe3b-ba21-42d1-9cea-47819af3ba08	Inhibitory	Inhibitory	Inhibitory	Inhibitory	unassigned	Inhibitory	Inhibitory	Excitatory	Inhibitory	Inhibitory	65.54038100000025	490.72836000000007	260.0
43489dc9-2e4c-4e13-86d7-addc540d9e41	Inhibitory	Inhibitory	Inhibitory	Excitatory	unassigned	Inhibitory	Inhibitory	Excitatory	Inhibitory	Inhibitory	68.34323300000051	577.9074610000002	260.0
87bc651f-11cd-4b20-b1db-636d07c1e0d3	Mature oligodendrocyte	Mature oligodendrocyte	Mature oligodendrocyte	Mature oligodendrocyte	Mature oligodendrocyte	Mature oligodendrocyte	Mature oligodendrocyte	Mature oligodendrocyte	Mature oligodendrocyte	Mature oligodendrocyte	74.20269100000041	518.7409509999998	260.0
ac08b762-b764-48d8-b85f-2b3c1d26f5f7	Inhibitory	Inhibitory	Inhibitory	Inhibitory	Inhibitory	Inhibitory	Inhibitory	Immature oligodendrocyte	Inhibitory	Inhibitory	74.64717500000006	576.9927520000001	260.0
01f6e7bb-765d-4a9f-a00c-cd416896295e	Astrocytes	Astrocytes	Astrocytes	Ependymal	unassigned	Mature oligodendrocyte	Astrocytes	Astrocytes	Inhibitory	Astrocytes	80.97513400000025	441.62978399999974	260.0
1b7c47a0-124d-4fac-b09d-7e1bae3d9dd0	Mature oligodendrocyte	Mature oligodendrocyte	Inhibitory	Astrocytes	Mature oligodendrocyte	Mature oligodendrocyte	Mature oligodendrocyte	Mature oligodendrocyte	Mature oligodendrocyte	Mature oligodendrocyte	123.49335900000005	446.27834399999983	260.0
ab100cba-1229-420e-90e4-8b1a325ff9d7	Astrocytes	Astrocytes	Inhibitory	Astrocytes	unassigned	Astrocytes	Astrocytes	Astrocytes	Inhibitory	Astrocytes	131.59473500000058	561.4382999999998	260.0
86acb459-c9bc-4229-9a97-eed8eb891790	Astrocytes	Astrocytes	Astrocytes	Astrocytes	unassigned	Mature oligodendrocyte	Astrocytes	Astrocytes	Inhibitory	Astrocytes	136.28318400000035	553.808329	260.0
fffc08b9-0c1e-45af-bb87-9c49c1fcca13	Mature oligodendrocyte	Mature oligodendrocyte	Inhibitory	Astrocytes	Mature oligodendrocyte	Mature oligodendrocyte	Mature oligodendrocyte	Mature oligodendrocyte	Mature oligodendrocyte	Mature oligodendrocyte	158.08652100000018	569.9087399999999	260.0
aedc4fea-99c1-45b7-ad1f-8489bafc3326	Mature oligodendrocyte	Mature oligodendrocyte	Astrocytes	Mature oligodendrocyte	Mature oligodendrocyte	Mature oligodendrocyte	Mature oligodendrocyte	Mature oligodendrocyte	Mature oligodendrocyte	Mature oligodendrocyte	163.93048799999997	402.3255300000001	260.0
e514f329-9a1f-481b-a04c-ecaf7a4b2bc9	Astrocytes	Astrocytes	Excitatory	Astrocytes	Mature oligodendrocyte	Mature oligodendrocyte	Astrocytes	Mature oligodendrocyte	Astrocytes	Astrocytes	172.7558610000001	490.1380939999999	260.0
9da27e61-4007-425a-8456-63160b556256	Inhibitory	Inhibitory	unassigned	Inhibitory	unassigned	Inhibitory	Inhibitory	Inhibitory	Inhibitory	Excitatory	170.99906900000042	535.9276339999997	260.0
27ad58e0-9c69-4d85-9830-6cb46e005a0a	Endothelial	Endothelial	Immature oligodendrocyte	Endothelial	Endothelial	Endothelial	Endothelial	Endothelial	Inhibitory	Endothelial	179.3633460000001	587.047857	260.0
3ad209bf-1dad-47bc-a232-b7bef7666c2e	Inhibitory	Inhibitory	Excitatory	Excitatory	Inhibitory	Inhibitory	Inhibitory	Excitatory	Inhibitory	Inhibitory	187.19893900000034	452.8152220000002	260.0
6565c5ed-d50e-476f-8211-9b460cbd095d	Endothelial	Endothelial	unassigned	Endothelial	Endothelial	Endothelial	Endothelial	Endothelial	Mature oligodendrocyte	Endothelial	187.96662700000024	493.2784849999998	260.0
d4b7cc7c-f414-417d-bed5-3ba44d24a26f	Inhibitory	Inhibitory	Astrocytes	Excitatory	Inhibitory	Inhibitory	Inhibitory	Excitatory	Inhibitory	Excitatory	27.958246000000145	458.4208639999997	260.0
c991588a-6af1-491b-9c23-182264c26d9e	Immature oligodendrocyte	Immature oligodendrocyte	Inhibitory	Astrocytes	unassigned	Mature oligodendrocyte	Immature oligodendrocyte	Immature oligodendrocyte	Immature oligodendrocyte	Immature oligodendrocyte	101.39954200000057	491.818178	260.0
234e3332-2688-4489-92cf-4331bb444f93	Mature oligodendrocyte	Mature oligodendrocyte	Inhibitory	Ependymal	Mature oligodendrocyte	Mature oligodendrocyte	Mature oligodendrocyte	Mature oligodendrocyte	Mature oligodendrocyte	Mature oligodendrocyte	110.0194760000004	418.3032010000002	260.0
80d96ba2-60cb-46af-beca-30168dc0e39e	Inhibitory	Inhibitory	Endothelial	Inhibitory	Inhibitory	Inhibitory	Inhibitory	Inhibitory	Inhibitory	Excitatory	122.74545400000034	420.91755699999976	260.0
e09d25cc-a47e-451e-b5b0-dd2eb78081b1	Mural	Mural	Astrocytes	Mural	unassigned	Mural	Mural	Mural	Inhibitory	Mural	140.23880700000018	583.4769080000001	260.0
66c6fcac-abb5-4b66-ae79-591ce08869c8	Inhibitory	Inhibitory	Excitatory	Excitatory	Inhibitory	Inhibitory	Inhibitory	Astrocytes	Inhibitory	Inhibitory	146.48568300000034	405.55152999999973	260.0
da5296d6-b4e5-4065-97e4-821094854ef6	Inhibitory	Inhibitory	Inhibitory	Excitatory	Inhibitory	Inhibitory	Astrocytes	Astrocytes	Inhibitory	Inhibitory	146.80400500000042	479.18553599999996	260.0
baa26c30-13e9-4271-94cb-69d77a5701c8	Excitatory	Excitatory	Mural	Excitatory	unassigned	Inhibitory	Inhibitory	Excitatory	Inhibitory	Excitatory	155.93731500000058	557.883628	260.0
c16854d4-c25c-4a15-bea2-af1a03795752	Inhibitory	Inhibitory	Inhibitory	Excitatory	unassigned	Inhibitory	Inhibitory	Excitatory	Inhibitory	Inhibitory	184.48227400000042	512.7614920000001	260.0
cfb2e1d9-a094-4eb1-92be-c52fbe880608	Inhibitory	Inhibitory	Excitatory	Excitatory	unassigned	Inhibitory	Inhibitory	Inhibitory	Inhibitory	Inhibitory	7.298816000000443	486.29813600000034	260.0
996ee41c-69d9-4272-a3b6-d461a746cc29	Mature oligodendrocyte	Mature oligodendrocyte	Inhibitory	Ependymal	Mature oligodendrocyte	Mature oligodendrocyte	Mature oligodendrocyte	Mature oligodendrocyte	Mature oligodendrocyte	Mature oligodendrocyte	70.26150700000017	543.3088939999998	260.0
9a3d03de-7bbc-4d6a-84af-49d83d584506	Mature oligodendrocyte	Mature oligodendrocyte	Microglia	Astrocytes	Mature oligodendrocyte	Mature oligodendrocyte	Mature oligodendrocyte	Mature oligodendrocyte	Mature oligodendrocyte	Mature oligodendrocyte	120.62376800000038	586.75245	260.0
29cc0f09-b065-4561-b77c-42778fe42856	Inhibitory	Inhibitory	Astrocytes	Excitatory	unassigned	Inhibitory	Inhibitory	Inhibitory	Inhibitory	Inhibitory	123.55097100000012	550.576963	260.0
d2b24767-dbfd-49e5-bb38-f385f90e65a5	Inhibitory	Inhibitory	Immature oligodendrocyte	Excitatory	unassigned	Inhibitory	Inhibitory	Inhibitory	Inhibitory	Inhibitory	8.474330000000464	527.393826	260.0
b8026ec6-25ec-4ffc-aa44-c6d040a95fe4	Endothelial	Mural	Mural	Mural	unassigned	Mural	Mural	Mural	Inhibitory	Mural	11.14474300000029	524.0505749999998	260.0
5a071e82-a624-4c0f-a8a9-fb6aa1655ceb	Inhibitory	Inhibitory	Inhibitory	Excitatory	unassigned	Inhibitory	Inhibitory	Excitatory	Inhibitory	Inhibitory	94.70814700000028	409.9678039999999	260.0
556a6c95-43b7-4143-918d-edbb9d89fa4e	Inhibitory	Inhibitory	Inhibitory	Inhibitory	Inhibitory	Inhibitory	Inhibitory	Inhibitory	Inhibitory	Inhibitory	131.55623200000036	587.6285159999998	260.0
a533b561-a899-4862-95c2-02fe1b5ba239	Inhibitory	Inhibitory	Microglia	Excitatory	unassigned	Inhibitory	Inhibitory	Excitatory	Inhibitory	Inhibitory	171.89247300000034	516.8498159999999	260.0
62237011-d12e-461d-b97a-fbfdd5a39038	Mature oligodendrocyte	Mature oligodendrocyte	Inhibitory	Mature oligodendrocyte	Mature oligodendrocyte	Mature oligodendrocyte	Mature oligodendrocyte	Mature oligodendrocyte	Mature oligodendrocyte	Mature oligodendrocyte	176.61303400000043	512.236015	260.0
5abe107a-6c2a-4787-8e11-e43ba6413737	Mature oligodendrocyte	Mature oligodendrocyte	Immature oligodendrocyte	Mature oligodendrocyte	Mature oligodendrocyte	Mature oligodendrocyte	Mature oligodendrocyte	Mature oligodendrocyte	Mature oligodendrocyte	Mature oligodendrocyte	6.965969000000314	672.4095189999998	260.0
bccd1000-1dc9-42b8-b519-a05b318054bb	Inhibitory	Inhibitory	Inhibitory	Excitatory	unassigned	Inhibitory	Inhibitory	Excitatory	Inhibitory	Inhibitory	12.712521000000379	634.7332719999999	260.0
562f8489-b12f-441f-9255-9e8ab6bed434	Inhibitory	Inhibitory	Excitatory	Excitatory	unassigned	Inhibitory	Inhibitory	Excitatory	Inhibitory	Excitatory	18.0948070000004	614.337403	260.0
59c008d8-c0ad-4d01-8a1c-ceccf1a98783	Inhibitory	Inhibitory	Excitatory	Excitatory	unassigned	Inhibitory	Excitatory	Excitatory	Inhibitory	Excitatory	27.226619000000483	746.7570839999998	260.0
d8c4caef-6c3e-4668-8ff2-5ff0d5a31639	Endothelial	Endothelial	Immature oligodendrocyte	Endothelial	Endothelial	Endothelial	Endothelial	Endothelial	Microglia	Endothelial	35.61979500000007	694.8363520000003	260.0
ca3e312e-f6e4-405e-8a33-07f9534b8896	Excitatory	Excitatory	Immature oligodendrocyte	Excitatory	unassigned	Inhibitory	Excitatory	Excitatory	Excitatory	Excitatory	35.30837900000006	664.242037	260.0
d5a8ece5-59c2-4c54-b192-21354d62f13a	Mature oligodendrocyte	Mature oligodendrocyte	Inhibitory	Astrocytes	Mature oligodendrocyte	Mature oligodendrocyte	Mature oligodendrocyte	Mature oligodendrocyte	Mature oligodendrocyte	Mature oligodendrocyte	40.03332200000068	778.0336270000003	260.0
ffc47620-8d7d-4d5b-b4b3-a3407a255c4d	Excitatory	Excitatory	Excitatory	Excitatory	unassigned	Inhibitory	Excitatory	Excitatory	Excitatory	Excitatory	51.191975000000184	721.943628	260.0
ca80c35f-6b4a-49d4-9918-754e61f35e88	Inhibitory	Inhibitory	Excitatory	Excitatory	unassigned	Inhibitory	Inhibitory	Inhibitory	Inhibitory	Inhibitory	49.30496200000016	644.9361630000003	260.0
28667950-afa5-4475-9421-c887c17392b0	Mature oligodendrocyte	Mature oligodendrocyte	Astrocytes	Excitatory	Mature oligodendrocyte	Mature oligodendrocyte	Mature oligodendrocyte	Mature oligodendrocyte	Mature oligodendrocyte	Mature oligodendrocyte	54.151753000000554	632.457418	260.0
9db7fdb8-75d2-4a01-bb8f-8b29cdc033f7	Mature oligodendrocyte	Mature oligodendrocyte	Inhibitory	Excitatory	unassigned	Mature oligodendrocyte	Mature oligodendrocyte	Mature oligodendrocyte	Mature oligodendrocyte	Mature oligodendrocyte	53.724694000000454	665.0201080000002	260.0
7948b637-a1e0-40c7-9a7b-f6af3d8977dc	Excitatory	Excitatory	Inhibitory	Excitatory	unassigned	Inhibitory	Inhibitory	Excitatory	Excitatory	Excitatory	60.47834600000033	712.3950369999998	260.0
f01d51d9-cdbd-403b-86f9-5688a9051ae7	Endothelial	Endothelial	Inhibitory	Endothelial	Endothelial	Endothelial	Endothelial	Endothelial	Mature oligodendrocyte	Endothelial	60.638690000000224	765.1686770000001	260.0
75d14df1-8edd-4dd3-93f0-8bb8f6c60d8e	Endothelial	Endothelial	Immature oligodendrocyte	Endothelial	unassigned	Endothelial	Endothelial	Endothelial	Inhibitory	Endothelial	78.96870800000033	637.393384	260.0
996b8e02-7b0a-4752-bc94-ccf7424b6762	Immature oligodendrocyte	Immature oligodendrocyte	Immature oligodendrocyte	Ependymal	unassigned	Mature oligodendrocyte	Immature oligodendrocyte	Immature oligodendrocyte	Immature oligodendrocyte	Immature oligodendrocyte	81.7936120000004	749.50702	260.0
3698d840-4c56-431f-aa15-5dc2aced9b56	Inhibitory	Excitatory	Excitatory	Excitatory	unassigned	Inhibitory	Inhibitory	Excitatory	Inhibitory	Excitatory	82.69018400000004	726.4550249999998	260.0
27515356-7805-4c58-b8ca-a620b2dfac5d	Excitatory	Excitatory	Excitatory	Excitatory	unassigned	Inhibitory	Inhibitory	Excitatory	Excitatory	Excitatory	84.89748000000009	660.56484	260.0
bd7f0023-bdac-413a-9343-b05f87de88c5	Microglia	Microglia	Inhibitory	Excitatory	unassigned	Mature oligodendrocyte	Microglia	Astrocytes	Microglia	Microglia	89.20592800000031	773.644182	260.0
fc39436b-b21f-44d4-93d5-39c02bba3239	Mature oligodendrocyte	Mature oligodendrocyte	Inhibitory	Mature oligodendrocyte	Mature oligodendrocyte	Mature oligodendrocyte	Mature oligodendrocyte	Mature oligodendrocyte	Mature oligodendrocyte	Mature oligodendrocyte	88.28384300000016	708.0963240000001	260.0
3e8d659d-cb91-4661-84aa-f21ef5839ca9	Mature oligodendrocyte	Mature oligodendrocyte	Excitatory	Mature oligodendrocyte	Mature oligodendrocyte	Mature oligodendrocyte	Mature oligodendrocyte	Mature oligodendrocyte	Mature oligodendrocyte	Mature oligodendrocyte	89.39894700000059	730.4617639999997	260.0
58f0b6d0-338d-494f-aa28-423dd1f8c929	Mature oligodendrocyte	Microglia	Inhibitory	Astrocytes	Mature oligodendrocyte	Mature oligodendrocyte	Mature oligodendrocyte	Mature oligodendrocyte	Mature oligodendrocyte	Mature oligodendrocyte	91.85655200000019	784.223125	260.0
a2b00106-e8dc-4941-81b9-868b1c1830e6	Excitatory	Excitatory	Inhibitory	Excitatory	unassigned	Inhibitory	Inhibitory	Mature oligodendrocyte	Mature oligodendrocyte	Excitatory	89.85823500000015	701.367213	260.0
834b2c11-06b2-408d-abf4-a44350d16987	Excitatory	Excitatory	unassigned	Excitatory	unassigned	Inhibitory	Inhibitory	Excitatory	Inhibitory	Excitatory	93.19759300000032	721.2137389999998	260.0
648c5792-ec2e-491b-9e46-55d5a060c393	Astrocytes	Astrocytes	Endothelial	Astrocytes	unassigned	Mature oligodendrocyte	Astrocytes	Astrocytes	Inhibitory	Astrocytes	95.21957100000009	626.2881400000001	260.0
bfa660c4-fece-492d-aa64-5da059e752f3	Microglia	Astrocytes	unassigned	Astrocytes	Mature oligodendrocyte	Mature oligodendrocyte	Astrocytes	Astrocytes	Inhibitory	Astrocytes	97.42051200000014	745.6501249999997	260.0
6c43e2fe-0c24-43b6-b8b1-c81e0ac088af	Mature oligodendrocyte	Mature oligodendrocyte	Inhibitory	Mature oligodendrocyte	Mature oligodendrocyte	Mature oligodendrocyte	Mature oligodendrocyte	Mature oligodendrocyte	Mature oligodendrocyte	Mature oligodendrocyte	120.85827700000027	656.125149	260.0
20a9bd66-1ef4-4be2-875d-ea003674172c	Endothelial	Endothelial	Immature oligodendrocyte	Endothelial	Endothelial	Endothelial	Endothelial	Endothelial	Mature oligodendrocyte	Endothelial	123.23582000000033	743.3146879999999	260.0
dcbd1cfa-c730-446c-af29-e934425aa607	Excitatory	Excitatory	Inhibitory	Excitatory	Excitatory	Inhibitory	Excitatory	Excitatory	Excitatory	Excitatory	129.49795900000026	770.3264550000004	260.0
cef51b64-3f4d-4d32-98d8-3fc3081f06f4	Astrocytes	Astrocytes	Inhibitory	Astrocytes	unassigned	Mature oligodendrocyte	Astrocytes	Astrocytes	Inhibitory	Astrocytes	134.25689900000043	789.7834910000001	260.0
7e167995-ff5f-475f-a339-9ad363198e3e	Inhibitory	Inhibitory	unassigned	Excitatory	unassigned	Inhibitory	Inhibitory	Excitatory	Inhibitory	Inhibitory	138.97092800000019	727.993258	260.0
db4a4517-2b94-49ba-8fa6-c30dc5a1fd20	Endothelial	Mural	Inhibitory	Mural	unassigned	Mural	Mural	Mural	Inhibitory	Mural	142.4366960000002	606.318358	260.0
742d0e3f-d375-4bfe-a27a-ab70d5879cf9	Immature oligodendrocyte	Immature oligodendrocyte	Inhibitory	Astrocytes	unassigned	Immature oligodendrocyte	Immature oligodendrocyte	Immature oligodendrocyte	Immature oligodendrocyte	Immature oligodendrocyte	146.75598600000012	764.1374620000001	260.0
39a5efc6-afb4-49a9-b1dc-5c536ea59741	Inhibitory	Inhibitory	Inhibitory	Inhibitory	Inhibitory	Inhibitory	Inhibitory	Excitatory	Inhibitory	Inhibitory	155.58655800000042	737.3640260000002	260.0
dfcacc72-8774-4581-9c6e-e11cba753d09	Inhibitory	Inhibitory	Immature oligodendrocyte	Excitatory	Inhibitory	Inhibitory	Inhibitory	Inhibitory	Inhibitory	Excitatory	160.32325700000047	787.3767509999998	260.0
d1d667f8-e82c-40c4-861e-c1f4f34c1e87	Astrocytes	Astrocytes	Excitatory	Astrocytes	unassigned	Mature oligodendrocyte	Astrocytes	Astrocytes	Astrocytes	Astrocytes	167.75355600000057	671.8381520000003	260.0
bf6bc28b-911d-4e40-aa50-369b0a2cc10f	Astrocytes	Astrocytes	Astrocytes	Astrocytes	Astrocytes	Mature oligodendrocyte	Astrocytes	Astrocytes	Astrocytes	Astrocytes	177.8757940000005	721.4798369999999	260.0
fc9c13be-3e35-4608-86b7-cda358fa1262	Inhibitory	Inhibitory	Inhibitory	Excitatory	unassigned	Inhibitory	Inhibitory	Inhibitory	Inhibitory	Excitatory	181.35201900000038	782.9472440000004	260.0
511c0605-f61f-4aa1-b50b-e5a9292f6203	Immature oligodendrocyte	Immature oligodendrocyte	Mural	Excitatory	unassigned	Immature oligodendrocyte	Immature oligodendrocyte	Immature oligodendrocyte	Inhibitory	Immature oligodendrocyte	183.53547100000014	678.4378940000001	260.0
beedc2b6-af7d-474e-8e87-1f7526cdcc51	Inhibitory	Inhibitory	Inhibitory	Excitatory	Inhibitory	Inhibitory	Inhibitory	Inhibitory	Inhibitory	Inhibitory	8.085680000000139	712.0032499999998	260.0
981f542b-6649-4593-95f2-042e13344cc0	Microglia	Microglia	Immature oligodendrocyte	Excitatory	unassigned	Inhibitory	Inhibitory	Excitatory	Inhibitory	Microglia	13.844563000000107	733.2057920000002	260.0
e041a803-2a3c-4a23-9b5d-8eaddcf79b8b	Inhibitory	Inhibitory	Astrocytes	Inhibitory	unassigned	Inhibitory	Astrocytes	Excitatory	Inhibitory	Excitatory	35.59502300000031	604.3999569999996	260.0
d503aac8-a0a3-43c0-977d-7b794bbb2681	Astrocytes	Astrocytes	Inhibitory	Astrocytes	unassigned	Endothelial	Astrocytes	Astrocytes	Inhibitory	Astrocytes	89.86687000000029	682.204197	260.0
b1a9995e-67dc-49ca-b2d1-660976a58d2e	Inhibitory	Inhibitory	Excitatory	Excitatory	Inhibitory	Inhibitory	Inhibitory	Excitatory	Inhibitory	Inhibitory	112.1264310000006	633.300628	260.0
d1a3eb08-da64-43fa-b766-5d0449ad603e	Mature oligodendrocyte	Mural	Endothelial	Ependymal	Mature oligodendrocyte	Mature oligodendrocyte	Endothelial	Mature oligodendrocyte	Mature oligodendrocyte	Mature oligodendrocyte	144.88017200000058	787.0630230000002	260.0
a74a04af-dc33-45c4-92d9-e7d6351e8d9c	Mature oligodendrocyte	Mature oligodendrocyte	Inhibitory	Mural	Mature oligodendrocyte	Mature oligodendrocyte	Mature oligodendrocyte	Mature oligodendrocyte	Inhibitory	Mature oligodendrocyte	161.41481000000022	650.3352130000003	260.0
c3cea1b3-1fba-458d-aa32-37d3a5421090	Excitatory	Excitatory	unassigned	Excitatory	unassigned	Inhibitory	Inhibitory	Excitatory	Inhibitory	Excitatory	15.91195500000049	688.8679569999999	260.0
0ae7bc61-43a8-4bcd-af76-63691d9c8d60	Inhibitory	Inhibitory	Excitatory	Excitatory	unassigned	Inhibitory	Inhibitory	Excitatory	Inhibitory	Excitatory	26.141731000000618	732.9760780000001	260.0
150506a3-990d-4908-94c3-34146fc9c85e	Mature oligodendrocyte	Mature oligodendrocyte	Astrocytes	Mature oligodendrocyte	Mature oligodendrocyte	Mature oligodendrocyte	Mature oligodendrocyte	Mature oligodendrocyte	Mature oligodendrocyte	Mature oligodendrocyte	112.32427100000041	776.1455139999998	260.0
904a8cd3-069a-4f2c-ac8f-7ebac31bb8ad	Inhibitory	Inhibitory	Excitatory	Excitatory	unassigned	Inhibitory	Astrocytes	Inhibitory	Inhibitory	Inhibitory	126.62340300000051	678.7460889999998	260.0
3f7b1195-fd64-4664-8587-5215017151b4	Inhibitory	Inhibitory	unassigned	Excitatory	unassigned	Inhibitory	Inhibitory	Astrocytes	Inhibitory	Inhibitory	171.26064600000018	612.295271	260.0
3434da08-3410-4acb-85f3-4082ee326814	Endothelial	Endothelial	Excitatory	Endothelial	Endothelial	Endothelial	Endothelial	Endothelial	Inhibitory	Endothelial	180.51511400000027	750.6127020000004	260.0
6e62f033-5bf1-4dc4-b999-eff1f8f41b95	Inhibitory	Inhibitory	Astrocytes	Excitatory	Inhibitory	Inhibitory	Inhibitory	Inhibitory	Inhibitory	Inhibitory	102.63337800000045	641.7623389999999	260.0
3404467b-c4e4-4d69-a5b2-b50acb379618	Excitatory	Excitatory	unassigned	Excitatory	unassigned	Inhibitory	Inhibitory	Excitatory	Excitatory	Excitatory	35.39199600000029	760.1621230000001	260.0
aeb4fcce-900a-40f3-bd13-4a7ed8b4fb69	Inhibitory	Inhibitory	Inhibitory	Excitatory	unassigned	Inhibitory	Inhibitory	Excitatory	Inhibitory	Excitatory	77.0415710000002	695.3146860000002	260.0
778ca096-b363-48fc-bc82-fd1531b31f25	Excitatory	Inhibitory	Inhibitory	Excitatory	unassigned	Inhibitory	Inhibitory	Excitatory	Inhibitory	Excitatory	114.5753880000002	760.1434260000001	260.0
9b0b5d7f-2235-468a-bc62-fe533fd4ee3c	Inhibitory	Inhibitory	Inhibitory	Excitatory	unassigned	Inhibitory	Inhibitory	Excitatory	Inhibitory	Excitatory	134.6477990000003	668.1306009999998	260.0
6a0fbf68-6854-4f55-ae49-e24c1122b204	Inhibitory	Inhibitory	Inhibitory	Excitatory	unassigned	Inhibitory	Inhibitory	Excitatory	Inhibitory	Excitatory	7.0173420000005535	948.3907079999994	260.0
f96d15ee-77ae-4d88-80a4-2bf0fa425c1d	Mature oligodendrocyte	Mature oligodendrocyte	Excitatory	Excitatory	Mature oligodendrocyte	Mature oligodendrocyte	Mature oligodendrocyte	Mature oligodendrocyte	Inhibitory	Mature oligodendrocyte	10.44537100000025	897.528421	260.0
b2b04ae0-146f-456d-b92b-a57b0f15fb56	Inhibitory	Inhibitory	Astrocytes	Excitatory	unassigned	Inhibitory	Inhibitory	Inhibitory	Inhibitory	Inhibitory	10.55992200000037	886.0059999999999	260.0
2641f689-ebd2-4c04-9b44-ed8df86b4c3d	Excitatory	Excitatory	Excitatory	Excitatory	unassigned	Inhibitory	Excitatory	Excitatory	Inhibitory	Excitatory	25.52812200000062	839.3054179999999	260.0
fe253fb2-25b0-438b-b64f-6149654ccb92	Inhibitory	Inhibitory	Inhibitory	Excitatory	unassigned	Inhibitory	Inhibitory	Excitatory	Inhibitory	Excitatory	31.754072000000633	893.360177	260.0
f07b20db-13bd-4ab8-9a07-9b053ca25cb9	Inhibitory	Inhibitory	Excitatory	Excitatory	Inhibitory	Inhibitory	Inhibitory	Excitatory	Inhibitory	Inhibitory	40.16657500000019	961.6245020000001	260.0
dc76b41a-ae5b-4d51-b64f-7c2d89fe1261	Inhibitory	Inhibitory	Inhibitory	Excitatory	unassigned	Inhibitory	Excitatory	Excitatory	Inhibitory	Excitatory	38.03451600000017	988.5075329999995	260.0
0f3c72fc-d7b2-4523-859a-cf79363b4657	Inhibitory	Ependymal	Inhibitory	Excitatory	unassigned	Inhibitory	Astrocytes	Astrocytes	Inhibitory	Excitatory	43.05737200000067	818.471556	260.0
e3c6b48e-429d-401e-a092-4f2d4301b126	Inhibitory	Inhibitory	Astrocytes	Inhibitory	unassigned	Inhibitory	Inhibitory	Inhibitory	Inhibitory	Inhibitory	47.53159200000027	979.5637529999999	260.0
3d8dfe7b-8f8e-4370-8b4d-28bd0bba2724	Endothelial	Endothelial	Immature oligodendrocyte	Endothelial	Endothelial	Endothelial	Endothelial	Endothelial	Inhibitory	Mural	61.10880600000064	936.1926609999996	260.0
642dfdb8-f92a-40a4-9fa8-ed5aef37cc08	Astrocytes	Astrocytes	Inhibitory	Astrocytes	unassigned	Mature oligodendrocyte	Astrocytes	Astrocytes	Inhibitory	Astrocytes	61.927215000000615	989.0059099999999	260.0
6b103515-3e09-4db1-a077-baa01509b67c	Inhibitory	Inhibitory	Inhibitory	Excitatory	unassigned	Inhibitory	Inhibitory	Inhibitory	Inhibitory	Inhibitory	68.04760600000054	921.0762420000001	260.0
1d5e6086-058d-4c70-8371-0e9d4727d555	Astrocytes	Astrocytes	Excitatory	Astrocytes	unassigned	Mature oligodendrocyte	Astrocytes	Astrocytes	Inhibitory	Astrocytes	71.23558000000048	880.7568679999999	260.0
47a78b55-d9bc-4e88-b76c-11f0bfa5f425	Inhibitory	Inhibitory	Inhibitory	Excitatory	unassigned	Inhibitory	Inhibitory	Excitatory	Inhibitory	Excitatory	74.99988300000041	964.7052620000004	260.0
d74fbfb7-4e18-4ffc-8506-23bf12c69aa3	Mature oligodendrocyte	Mature oligodendrocyte	Inhibitory	Mature oligodendrocyte	Mature oligodendrocyte	Mature oligodendrocyte	Mature oligodendrocyte	Mature oligodendrocyte	Mature oligodendrocyte	Mature oligodendrocyte	88.1093090000004	878.5168749999998	260.0
48dcc63a-eac6-4f52-9020-4cd24e56a51c	Inhibitory	Inhibitory	Inhibitory	Excitatory	Inhibitory	Inhibitory	Inhibitory	Excitatory	Inhibitory	Excitatory	90.06306900000027	911.8954749999998	260.0
cc6115c6-4f7e-428d-8a62-b50dfd4ab8e0	Inhibitory	Inhibitory	Immature oligodendrocyte	Inhibitory	Inhibitory	Inhibitory	Inhibitory	Inhibitory	Inhibitory	Inhibitory	90.23859900000025	969.9407109999997	260.0
addc3cde-ff6b-4646-bfd6-d109464fc9c2	Astrocytes	Astrocytes	Immature oligodendrocyte	Ependymal	unassigned	Mature oligodendrocyte	Astrocytes	Astrocytes	Astrocytes	Astrocytes	90.80396100000007	851.719556	260.0
4c0b68da-410a-4c66-ad3b-81ebf52ff9b5	Endothelial	Endothelial	Immature oligodendrocyte	Endothelial	Endothelial	Endothelial	Endothelial	Endothelial	Inhibitory	Endothelial	91.69969900000024	903.7168179999999	260.0
000e6e26-ef32-4381-90f4-3db06836f828	Immature oligodendrocyte	Immature oligodendrocyte	Excitatory	Immature oligodendrocyte	unassigned	Immature oligodendrocyte	Immature oligodendrocyte	Immature oligodendrocyte	Immature oligodendrocyte	Immature oligodendrocyte	93.05875300000025	981.9830569999999	260.0
c17df6d8-340b-4680-893c-1a2888e7dce9	Excitatory	Excitatory	Inhibitory	Excitatory	unassigned	Inhibitory	Astrocytes	Excitatory	Inhibitory	Excitatory	96.98630600000024	841.2311730000001	260.0
047fc00c-4920-4ba4-91fe-f9511db56487	Microglia	Endothelial	unassigned	Endothelial	unassigned	Endothelial	Endothelial	Endothelial	Inhibitory	Endothelial	97.94508700000051	874.3299829999996	260.0
423ef4ba-3094-4b62-8606-98cd2519e9c9	Endothelial	Endothelial	Mural	Endothelial	Endothelial	Endothelial	Endothelial	Endothelial	Inhibitory	Endothelial	101.64624300000014	943.3942069999998	260.0
592f3cf9-dd77-41bb-8a52-e9af5f1445fe	Endothelial	Endothelial	Astrocytes	Endothelial	Endothelial	Endothelial	Endothelial	Endothelial	Inhibitory	Endothelial	109.79896700000018	894.0137940000004	260.0
4e093a1b-bda8-48e0-a620-e0bf37af4b12	Inhibitory	Inhibitory	Inhibitory	Excitatory	unassigned	Inhibitory	Inhibitory	Excitatory	Inhibitory	Inhibitory	109.47993600000018	947.2025840000001	260.0
327c4c34-8431-494c-9ab3-45bb56fcf67f	Astrocytes	Astrocytes	Immature oligodendrocyte	Astrocytes	unassigned	Endothelial	Endothelial	Astrocytes	Inhibitory	Astrocytes	113.75919000000022	915.6461810000001	260.0
19f3f3e2-9fa8-4c74-b85f-b94a986ff8ec	Astrocytes	Astrocytes	Inhibitory	Astrocytes	unassigned	Mature oligodendrocyte	Astrocytes	Astrocytes	Astrocytes	Astrocytes	120.76929000000064	872.6824870000005	260.0
34ec1ebd-ad46-4c41-9222-dd8c8c467232	Inhibitory	Inhibitory	Excitatory	Excitatory	unassigned	Inhibitory	Inhibitory	Inhibitory	Inhibitory	Inhibitory	139.88442600000053	986.5251840000001	260.0
881c3e8e-7e64-4e7c-9dd9-72c6c056da60	Inhibitory	Inhibitory	Inhibitory	Excitatory	unassigned	Inhibitory	Inhibitory	Excitatory	Inhibitory	Excitatory	140.2119770000004	973.0397459999999	260.0
8e3eb961-adee-4074-85e5-c4bd873b2569	Endothelial	Endothelial	Astrocytes	Endothelial	Endothelial	Endothelial	Endothelial	Endothelial	Endothelial	Endothelial	140.56598100000065	922.4583950000001	260.0
63a5ff56-66d4-4a10-903d-e0d43b824b7d	Immature oligodendrocyte	Immature oligodendrocyte	Mature oligodendrocyte	Excitatory	unassigned	Inhibitory	Excitatory	Immature oligodendrocyte	Inhibitory	Excitatory	144.14663400000018	854.7394079999995	260.0
7f364617-ba74-47cf-9b40-afae6419eee1	Endothelial	Endothelial	Immature oligodendrocyte	Endothelial	Endothelial	Endothelial	Endothelial	Endothelial	Inhibitory	Endothelial	145.47420900000043	947.2379480000004	260.0
1fb341d9-06b9-494a-a0ec-35e359c1eb6b	Inhibitory	Inhibitory	Astrocytes	Excitatory	unassigned	Inhibitory	Inhibitory	Inhibitory	Inhibitory	Excitatory	145.8078230000001	884.212806	260.0
72908a6c-5231-4d7f-b08a-66dceeb57fa0	Astrocytes	Astrocytes	Inhibitory	Ependymal	unassigned	Mature oligodendrocyte	Astrocytes	Astrocytes	Inhibitory	Ependymal	149.5958840000003	898.361977	260.0
96a59d1d-5f2b-4a09-9e0f-41e36af5edbf	Astrocytes	Astrocytes	Immature oligodendrocyte	Astrocytes	unassigned	Mature oligodendrocyte	Astrocytes	Astrocytes	Inhibitory	Astrocytes	150.8664990000002	840.9189219999998	260.0
98b4a319-17ad-46ea-90f4-023090f6b2b2	Inhibitory	Inhibitory	Inhibitory	Excitatory	unassigned	Inhibitory	Inhibitory	Excitatory	Inhibitory	Inhibitory	155.17575400000032	848.7749319999998	260.0
63c78caf-3441-49f5-bbe9-e09d38a0eb7c	Astrocytes	Astrocytes	Immature oligodendrocyte	Astrocytes	unassigned	Mature oligodendrocyte	Astrocytes	Astrocytes	Inhibitory	Astrocytes	157.7416750000002	895.8006490000002	260.0
4cbdc57b-34f1-47e8-a6f2-648674788902	Excitatory	Inhibitory	Astrocytes	Excitatory	unassigned	Inhibitory	Inhibitory	Inhibitory	Inhibitory	Excitatory	155.27195800000027	832.3840859999996	260.0
48b566dd-726c-4ae3-a56e-c72c6e74f79d	Inhibitory	Inhibitory	Excitatory	Excitatory	unassigned	Inhibitory	Inhibitory	Inhibitory	Inhibitory	Excitatory	158.05620300000055	921.6055980000001	260.0
d8322c56-2084-47c9-84b8-32a83e0b3292	Endothelial	Endothelial	Excitatory	Excitatory	Inhibitory	Endothelial	Endothelial	Endothelial	Inhibitory	Inhibitory	156.68520300000046	968.0832569999998	260.0
88588903-a93a-43de-8d8e-a7133e6227b2	Inhibitory	Excitatory	Astrocytes	Excitatory	unassigned	Excitatory	Excitatory	Excitatory	Inhibitory	Excitatory	169.27963799999998	872.874217	260.0
a7536c37-e872-465a-8698-83674ee50a75	Inhibitory	Inhibitory	Excitatory	Excitatory	unassigned	Inhibitory	Excitatory	Excitatory	Inhibitory	Excitatory	184.21303300000045	983.82456	260.0
da9ec976-994b-40b9-925c-117836ad999c	Inhibitory	Inhibitory	Excitatory	Excitatory	unassigned	Inhibitory	Inhibitory	Excitatory	Inhibitory	Excitatory	186.16920000000027	823.1229079999998	260.0
805f0a42-da8b-419f-b2d8-ae2c95c58848	Inhibitory	Inhibitory	Inhibitory	Excitatory	unassigned	Inhibitory	Inhibitory	Excitatory	Inhibitory	Excitatory	12.717102000000068	846.9702160000002	260.0
320b28e7-e292-4d84-954e-e4b8aedc4fc0	Inhibitory	Endothelial	Inhibitory	Excitatory	unassigned	Endothelial	Endothelial	Endothelial	Inhibitory	Excitatory	43.843296000000464	928.6081060000001	260.0
822db930-68aa-4b43-8989-2a5a1a004e76	Inhibitory	Inhibitory	Inhibitory	Excitatory	unassigned	Inhibitory	Inhibitory	Inhibitory	Inhibitory	Inhibitory	48.67722500000036	884.9563940000003	260.0
64b198d2-7d3c-470f-b83a-0d25405efece	Inhibitory	Inhibitory	Endothelial	Excitatory	unassigned	Inhibitory	Excitatory	Excitatory	Inhibitory	Excitatory	53.056892000000516	898.046038	260.0
cbc6008d-093f-490c-abae-d819471749e5	Inhibitory	Inhibitory	Inhibitory	Excitatory	unassigned	Inhibitory	Inhibitory	Excitatory	Inhibitory	Excitatory	80.77453200000036	824.7849419999998	260.0
2dc07292-dd71-4c95-913a-b1b8e052dbb6	Inhibitory	Inhibitory	Inhibitory	Excitatory	unassigned	Inhibitory	Inhibitory	Excitatory	Inhibitory	Excitatory	86.58954500000027	810.8610709999998	260.0
21c966da-7919-4680-ab75-0fb11997c6dc	Mature oligodendrocyte	Microglia	Excitatory	Mature oligodendrocyte	Mature oligodendrocyte	Mature oligodendrocyte	Mature oligodendrocyte	Mature oligodendrocyte	Mature oligodendrocyte	Mature oligodendrocyte	114.15634400000044	934.0147670000001	260.0
a71076f6-352a-4fe3-a4bb-d9cd5f2cdb12	Inhibitory	Inhibitory	Inhibitory	Excitatory	unassigned	Inhibitory	Inhibitory	Excitatory	Inhibitory	Excitatory	136.3198480000001	824.4773539999997	260.0
20ab0d65-0c0a-486e-abaa-2ed0e6d475b4	Astrocytes	Astrocytes	Inhibitory	Astrocytes	unassigned	Mature oligodendrocyte	Astrocytes	Astrocytes	Inhibitory	Astrocytes	155.90224100000023	977.203571	260.0
840dc52f-0317-4baf-a6f9-4078d97db319	Inhibitory	Inhibitory	Excitatory	Excitatory	unassigned	Inhibitory	Excitatory	Excitatory	Inhibitory	Excitatory	174.32050900000013	938.5105520000002	260.0
68fe50a5-6536-453d-a0a8-5a21f127f8db	Astrocytes	Astrocytes	Mature oligodendrocyte	Astrocytes	unassigned	Mature oligodendrocyte	Astrocytes	Astrocytes	Inhibitory	Astrocytes	185.0881030000005	972.0763340000003	260.0
cb64382c-0ec7-4384-a543-118d0c860abb	Immature oligodendrocyte	Immature oligodendrocyte	Immature oligodendrocyte	Excitatory	unassigned	Immature oligodendrocyte	Immature oligodendrocyte	Immature oligodendrocyte	Immature oligodendrocyte	Immature oligodendrocyte	182.93150400000013	940.3707950000003	260.0
ccbaf8a6-f32b-4cce-ac5f-23812d89d454	Immature oligodendrocyte	Immature oligodendrocyte	Inhibitory	Astrocytes	unassigned	Mature oligodendrocyte	Immature oligodendrocyte	Immature oligodendrocyte	Immature oligodendrocyte	Immature oligodendrocyte	54.55085100000042	860.2214179999996	260.0
4a4625a4-0e8f-4b9a-a276-371383000fda	Microglia	Microglia	Excitatory	Excitatory	unassigned	Microglia	Microglia	Microglia	Microglia	Microglia	55.92594100000042	983.3278420000001	260.0
dadd2fbe-e92d-43fb-a2b1-171b8e6d542d	Mature oligodendrocyte	Mature oligodendrocyte	Inhibitory	Endothelial	Mature oligodendrocyte	Mature oligodendrocyte	Endothelial	Mature oligodendrocyte	Inhibitory	Mature oligodendrocyte	60.58845500000052	803.528382	260.0
ae7b616a-f07e-43eb-8b04-d86fc1332fab	Inhibitory	Excitatory	Mural	Excitatory	unassigned	Inhibitory	Inhibitory	Excitatory	Inhibitory	Excitatory	71.72218300000031	913.5064809999999	260.0
c7c123e6-4d26-4011-aae4-427bdefc38b9	Inhibitory	Inhibitory	Excitatory	Excitatory	Inhibitory	Inhibitory	Inhibitory	Excitatory	Inhibitory	Excitatory	127.49194000000034	804.3607829999996	260.0
aef2753f-189a-4772-9449-c9cfcca99f4c	Inhibitory	Inhibitory	Mural	Excitatory	unassigned	Inhibitory	Inhibitory	Inhibitory	Inhibitory	Excitatory	132.83510600000045	954.856049	260.0
cfb47e70-0fa1-483b-9a69-ff5f3bf638eb	Inhibitory	Inhibitory	Inhibitory	Excitatory	unassigned	Inhibitory	Inhibitory	Excitatory	Inhibitory	Excitatory	138.25111900000047	904.1309980000001	260.0
6515f353-0212-41da-b793-8892b0787ca0	Astrocytes	Ependymal	Excitatory	Astrocytes	Excitatory	Excitatory	Astrocytes	Astrocytes	Inhibitory	Ependymal	67.41695000000027	992.0482469999997	260.0
f03a990d-efd7-425e-b28d-ff5b9e395dc0	Endothelial	Endothelial	Endothelial	Excitatory	unassigned	Endothelial	Endothelial	Endothelial	Inhibitory	Endothelial	68.09547400000065	830.0942539999996	260.0
bdc84cfd-372a-4d0d-bcc4-441db206eb39	Inhibitory	Inhibitory	Excitatory	Inhibitory	unassigned	Inhibitory	Inhibitory	Inhibitory	Inhibitory	Inhibitory	68.12864400000035	875.1373219999996	260.0
a15b1c6a-494b-4ca8-b8ff-c72bbed7a3a3	Endothelial	Endothelial	Inhibitory	Endothelial	Endothelial	Endothelial	Endothelial	Endothelial	Inhibitory	Endothelial	74.75979000000052	832.9421399999997	260.0
9ad1eb86-0b1f-4c93-981d-72956ea9e103	Inhibitory	Inhibitory	Inhibitory	Excitatory	Mature oligodendrocyte	Inhibitory	Inhibitory	Mature oligodendrocyte	Inhibitory	Excitatory	83.6398280000003	883.9955359999999	260.0
4ee59c8c-4685-461c-8787-f6ec4aa1bec4	Inhibitory	Inhibitory	Excitatory	Excitatory	unassigned	Inhibitory	Inhibitory	Excitatory	Inhibitory	Excitatory	113.28580600000032	902.6753620000004	260.0
12bb991e-2031-4a5b-92ff-7ab1357e06f0	Excitatory	Excitatory	Inhibitory	Excitatory	unassigned	Inhibitory	Excitatory	Excitatory	Inhibitory	Excitatory	159.57436099999995	826.8101359999996	260.0
f4e830d4-8c70-4ddf-96d1-e5ab63bfbaf1	Inhibitory	Inhibitory	Inhibitory	Excitatory	unassigned	Inhibitory	Excitatory	Excitatory	Inhibitory	Inhibitory	175.67455000000018	847.570354	260.0
3884c4a9-522f-4aed-bdef-4ec52821b5d7	Mature oligodendrocyte	Mature oligodendrocyte	Immature oligodendrocyte	Excitatory	unassigned	Mature oligodendrocyte	Mature oligodendrocyte	Mature oligodendrocyte	Mature oligodendrocyte	Mature oligodendrocyte	182.1110050000002	849.2333880000001	260.0
565c6de7-d93c-49b3-ac66-7cf61341425b	Endothelial	Endothelial	Excitatory	Endothelial	unassigned	Endothelial	Endothelial	Endothelial	Inhibitory	Endothelial	0.0	1138.1160499999996	260.0
60f4288b-e3fd-4a8c-a517-89f512d63d57	Inhibitory	Inhibitory	Astrocytes	Excitatory	Inhibitory	Inhibitory	Inhibitory	Excitatory	Inhibitory	Inhibitory	6.214341000000331	1158.6242690000004	260.0
6fdd22a2-3e31-4f51-bd95-7fd2b87d4e97	Endothelial	Mural	Astrocytes	Mural	unassigned	Endothelial	Mural	Mural	Inhibitory	Mural	7.3376790000002075	1110.661806	260.0
9de9c745-6ede-4577-bddb-70d7b73817fb	Microglia	Endothelial	Immature oligodendrocyte	Endothelial	unassigned	Endothelial	Endothelial	Endothelial	Inhibitory	Microglia	10.344967000000452	1119.110603	260.0
0a2a2284-c651-441c-a8c0-e5428787f971	Inhibitory	Inhibitory	Inhibitory	Excitatory	unassigned	Inhibitory	Inhibitory	Inhibitory	Inhibitory	Inhibitory	12.888191000000461	1090.728295	260.0
1d88e75c-05b8-4bb6-8839-d293d8a67370	Astrocytes	Astrocytes	Astrocytes	Astrocytes	unassigned	Mature oligodendrocyte	Astrocytes	Astrocytes	Inhibitory	Astrocytes	15.072104000000309	1031.6842410000004	260.0
2dc7f398-2a9a-4853-a939-d54b38d07333	Inhibitory	Inhibitory	Excitatory	Inhibitory	Inhibitory	Inhibitory	Inhibitory	Inhibitory	Inhibitory	Inhibitory	20.33713100000068	1152.5113609999999	260.0
90df39fa-b3ff-4bc9-b4ba-1b9ec4c58b1b	Inhibitory	Inhibitory	Inhibitory	Inhibitory	unassigned	Inhibitory	Inhibitory	Inhibitory	Inhibitory	Inhibitory	22.78576800000019	1091.6835770000002	260.0
ece63157-6d3a-4e7d-8f0a-53e46abdbee5	Inhibitory	Inhibitory	Inhibitory	Excitatory	unassigned	Inhibitory	Inhibitory	Excitatory	Inhibitory	Excitatory	29.91807000000017	1182.062352	260.0
7d13f0d9-6077-4726-8ebc-24759a70ea7d	Inhibitory	Inhibitory	Excitatory	Inhibitory	Inhibitory	Inhibitory	Inhibitory	Inhibitory	Inhibitory	Inhibitory	32.1196530000002	1052.0883980000003	260.0
2c433ed9-6df2-42bc-ad0e-c0cae9e5547c	Inhibitory	Inhibitory	Immature oligodendrocyte	Excitatory	unassigned	Inhibitory	Inhibitory	Excitatory	Inhibitory	Inhibitory	33.53547200000048	1171.56093	260.0
f674e27d-df55-47ca-a73b-8cc8bbeb5085	Inhibitory	Inhibitory	Excitatory	Excitatory	unassigned	Inhibitory	Inhibitory	Inhibitory	Inhibitory	Inhibitory	34.07494600000018	1144.078427	260.0
9d585384-ebcf-41b7-949f-208c029ebee3	Inhibitory	Inhibitory	Excitatory	Excitatory	unassigned	Inhibitory	Inhibitory	Inhibitory	Inhibitory	Excitatory	33.23733100000027	1101.0826859999997	260.0
5a65bc86-1a4e-40e3-a471-430caf93116e	Astrocytes	Astrocytes	Inhibitory	Astrocytes	unassigned	Mature oligodendrocyte	Astrocytes	Astrocytes	Inhibitory	Ependymal	41.39656200000036	1045.7575719999995	260.0
acd6048e-cbbf-43ee-a98f-dc941b00ce2b	Inhibitory	Inhibitory	Mature oligodendrocyte	Excitatory	unassigned	Inhibitory	Inhibitory	Excitatory	Inhibitory	Inhibitory	44.152955000000475	1155.8881829999996	260.0
497cffc6-34dc-4eea-b9e7-bc4fdbfda63a	Inhibitory	Inhibitory	Inhibitory	Excitatory	Inhibitory	Inhibitory	Inhibitory	Inhibitory	Inhibitory	Inhibitory	45.66807600000038	1075.0024550000003	260.0
c94e3307-40a7-4d5e-be97-e6610098e6f9	Inhibitory	Inhibitory	Inhibitory	Inhibitory	Inhibitory	Inhibitory	Astrocytes	Inhibitory	Inhibitory	Inhibitory	51.19573799999989	1052.014232	260.0
5db98d23-655f-440d-9b68-b568a7093e4d	Inhibitory	Inhibitory	Excitatory	Excitatory	Inhibitory	Inhibitory	Excitatory	Inhibitory	Inhibitory	Inhibitory	51.08749800000032	1167.1664300000002	260.0
1481b95a-022a-431f-812f-4cc3f367ad53	Inhibitory	Inhibitory	Excitatory	Excitatory	Inhibitory	Inhibitory	Inhibitory	Inhibitory	Inhibitory	Inhibitory	53.02625600000056	1128.316553	260.0
774e2da0-7166-44f3-a5d3-19d39f35ced1	Inhibitory	Inhibitory	Immature oligodendrocyte	Excitatory	unassigned	Inhibitory	Inhibitory	Excitatory	Inhibitory	Inhibitory	53.483246000000236	1065.5103719999997	260.0
a1b41506-f112-40be-93b8-36bb9baf43b2	Inhibitory	Inhibitory	Mature oligodendrocyte	Excitatory	unassigned	Inhibitory	Inhibitory	Inhibitory	Inhibitory	Excitatory	58.317190000000664	1080.919237	260.0
df5282f0-bf52-440c-b65d-e85d75621d81	Inhibitory	Inhibitory	Inhibitory	Excitatory	Inhibitory	Inhibitory	Inhibitory	Inhibitory	Inhibitory	Inhibitory	61.07969800000046	1031.111249	260.0
c278f621-3029-438c-8bd9-02fa1ace2036	Inhibitory	Inhibitory	Excitatory	Inhibitory	Inhibitory	Inhibitory	Inhibitory	Inhibitory	Inhibitory	Inhibitory	66.86686400000008	1152.0893840000003	260.0
48236bd9-7fde-41c8-b17d-ac5d4daafe90	Astrocytes	Astrocytes	Inhibitory	Astrocytes	unassigned	Mature oligodendrocyte	Astrocytes	Astrocytes	Immature oligodendrocyte	Astrocytes	69.50449600000047	1107.2498509999996	260.0
2ac9b097-891f-4efd-8b62-45d60b560b69	Inhibitory	Inhibitory	Immature oligodendrocyte	Inhibitory	Inhibitory	Inhibitory	Inhibitory	Inhibitory	Inhibitory	Inhibitory	72.56458300000031	1048.753909	260.0
0e10a7aa-cf46-4521-9dd1-35bf91f30981	Microglia	Microglia	Astrocytes	Excitatory	unassigned	Microglia	Microglia	Microglia	Microglia	Microglia	73.26954600000045	1094.4888459999997	260.0
fac27196-5364-423f-a9db-1b87d6aaf96a	Inhibitory	Inhibitory	Excitatory	Excitatory	Inhibitory	Inhibitory	Astrocytes	Excitatory	Inhibitory	Excitatory	77.10660300000018	1004.6766910000001	260.0
ca5f4dd3-909b-4fee-8194-87f3cf3f97c7	Inhibitory	Inhibitory	Inhibitory	Inhibitory	unassigned	Inhibitory	Inhibitory	Excitatory	Inhibitory	Inhibitory	75.54749000000038	1185.355191	260.0
ffdb2d62-c943-4ce0-be40-6fb395babc24	Astrocytes	Astrocytes	Inhibitory	Astrocytes	unassigned	Mature oligodendrocyte	Astrocytes	Astrocytes	Inhibitory	Astrocytes	82.30866000000015	1074.0178730000002	260.0
1f737bc1-1533-4f2b-bf5d-8c7e0b80ce27	Endothelial	Endothelial	Mural	Endothelial	Endothelial	Endothelial	Endothelial	Endothelial	Inhibitory	Endothelial	93.47403600000007	1129.3171819999998	260.0
b688e918-6e78-448a-9acc-fd34c40abc1d	Inhibitory	Inhibitory	Immature oligodendrocyte	Excitatory	unassigned	Inhibitory	Excitatory	Inhibitory	Inhibitory	Inhibitory	97.14738400000033	1044.527548	260.0
54c21fe7-e93b-44ff-9464-3c5fa7414213	Endothelial	Endothelial	Excitatory	Endothelial	Endothelial	Endothelial	Endothelial	Endothelial	Inhibitory	Endothelial	99.62923500000034	1153.4047219999998	260.0
612662aa-f162-4beb-9432-8c2f2f508e94	Endothelial	Endothelial	Immature oligodendrocyte	Endothelial	Endothelial	Endothelial	Endothelial	Endothelial	Endothelial	Endothelial	100.33430600000065	1132.8328440000005	260.0
0f3197be-ac2f-42ba-9bb0-3380c5f05342	Endothelial	Endothelial	Inhibitory	Endothelial	Endothelial	Endothelial	Endothelial	Endothelial	Mature oligodendrocyte	Endothelial	107.99666700000034	1170.7581919999998	260.0
9b3678f6-cddb-4dc5-b6a2-0a5fe9bcc489	Endothelial	Mural	Inhibitory	Ependymal	unassigned	Endothelial	Mural	Endothelial	Inhibitory	Mural	107.09875000000011	1111.4605300000003	260.0
2f0e4e4b-debc-45c0-893d-fea0410941bf	Inhibitory	Inhibitory	Excitatory	Excitatory	unassigned	Inhibitory	Inhibitory	Excitatory	Inhibitory	Excitatory	109.76298400000042	1088.1694730000004	260.0
048f765f-e3c4-46c6-b4b1-02e3460b7edc	Astrocytes	Astrocytes	Astrocytes	Astrocytes	unassigned	Astrocytes	Astrocytes	Astrocytes	Immature oligodendrocyte	Astrocytes	108.10153900000023	1104.0021009999996	260.0
12c3b677-c613-4cf8-b5ea-d23df6d3669b	Astrocytes	Astrocytes	Excitatory	Ependymal	unassigned	Mature oligodendrocyte	Astrocytes	Ependymal	Inhibitory	Ependymal	115.04945700000007	1157.0091120000002	260.0
0da499c6-1f51-4179-81b3-c9bfbf7fa93b	Inhibitory	Inhibitory	Inhibitory	Excitatory	Inhibitory	Inhibitory	Inhibitory	Inhibitory	Inhibitory	Excitatory	117.0228860000002	1042.3007340000004	260.0
553e25fa-de1c-4663-a330-b9470c7f6989	Endothelial	Endothelial	Excitatory	Endothelial	Endothelial	Endothelial	Endothelial	Endothelial	Mature oligodendrocyte	Endothelial	128.4983930000003	1080.4346300000002	260.0
074e0d9a-3ff7-4fd2-bc0e-0f4a516f15c1	Endothelial	Endothelial	Immature oligodendrocyte	Endothelial	unassigned	Endothelial	Endothelial	Endothelial	Inhibitory	Endothelial	132.10692600000039	1066.5763779999997	260.0
117ad1dd-d63e-4011-b721-737630eeb4fd	Inhibitory	Inhibitory	Microglia	Excitatory	unassigned	Inhibitory	Inhibitory	Excitatory	Inhibitory	Excitatory	133.48965300000054	1185.3074819999997	260.0
1eb3affe-933c-4bbf-b505-4cabf22fc96c	Inhibitory	Inhibitory	Inhibitory	Excitatory	Inhibitory	Inhibitory	Inhibitory	Inhibitory	Inhibitory	Inhibitory	136.05474100000038	1025.247793	260.0
4cced7a4-cdbd-45bf-aead-7d4c71a894a5	Astrocytes	Astrocytes	Immature oligodendrocyte	Astrocytes	unassigned	Mature oligodendrocyte	Astrocytes	Astrocytes	Mature oligodendrocyte	Astrocytes	137.43377800000053	1006.3978999999999	260.0
4d37fdac-f028-4dc7-988c-ee279d55156c	Inhibitory	Inhibitory	Mural	Excitatory	unassigned	Inhibitory	Inhibitory	Inhibitory	Inhibitory	Inhibitory	142.09807800000044	1033.06061	260.0
6acc019a-5f18-467c-965d-0ff6c6e5d183	Endothelial	Endothelial	Astrocytes	Endothelial	Endothelial	Endothelial	Endothelial	Endothelial	Inhibitory	Endothelial	151.14513700000043	1018.7023259999996	260.0
65c5c8d8-1401-4e40-8410-d2892a199b3d	Immature oligodendrocyte	Immature oligodendrocyte	Inhibitory	Astrocytes	unassigned	Mature oligodendrocyte	Immature oligodendrocyte	Immature oligodendrocyte	Immature oligodendrocyte	Immature oligodendrocyte	158.4367560000005	1137.33725	260.0
f14ffb10-d029-4a29-bcf4-14103dcc74cd	Inhibitory	Inhibitory	Inhibitory	Inhibitory	Inhibitory	Inhibitory	Inhibitory	Inhibitory	Inhibitory	Inhibitory	161.4205350000002	1148.997941	260.0
5e0510ab-a4b4-40a4-adf4-43491e5ea09b	Immature oligodendrocyte	Immature oligodendrocyte	Immature oligodendrocyte	Ependymal	Immature oligodendrocyte	Immature oligodendrocyte	Immature oligodendrocyte	Immature oligodendrocyte	Immature oligodendrocyte	Immature oligodendrocyte	161.3850379999999	1185.2623520000002	260.0
d9a428e7-a627-404e-871f-a55417c54029	Astrocytes	Astrocytes	Astrocytes	Inhibitory	unassigned	Inhibitory	Astrocytes	Astrocytes	Inhibitory	Astrocytes	163.05262500000026	1080.6022520000001	260.0
155844f0-1e1d-4a1d-8721-a4dc6dc00910	Inhibitory	Inhibitory	Excitatory	Excitatory	Inhibitory	Inhibitory	Excitatory	Excitatory	Inhibitory	Excitatory	163.47446100000025	1051.0072169999999	260.0
4641066e-3784-4de2-9fb4-c9dd3c7ae62b	Mural	Astrocytes	Inhibitory	Ependymal	unassigned	Mature oligodendrocyte	Astrocytes	Astrocytes	Astrocytes	Astrocytes	176.57012900000018	1146.5852249999998	260.0
60438f66-12b4-401e-8c94-a90c24766e65	Astrocytes	Astrocytes	Inhibitory	Astrocytes	unassigned	Mature oligodendrocyte	Astrocytes	Astrocytes	Inhibitory	Astrocytes	177.79861900000014	1100.6729880000003	260.0
23e39a79-fbd5-45e6-9263-747c31039c5c	Inhibitory	Inhibitory	Inhibitory	Inhibitory	Inhibitory	Inhibitory	Inhibitory	Excitatory	Inhibitory	Excitatory	179.87962600000037	1011.1370630000001	260.0
72d249fb-acc8-46ba-92b7-35181a6ba6ef	Inhibitory	Inhibitory	Astrocytes	Excitatory	unassigned	Inhibitory	Inhibitory	Excitatory	Inhibitory	Excitatory	181.1480800000004	1091.6488329999997	260.0
e48de824-d5fb-4566-82b7-3e16905fee61	Endothelial	Mural	Immature oligodendrocyte	Endothelial	unassigned	Endothelial	Endothelial	Endothelial	Inhibitory	Ependymal	5.462135000000217	1152.2429340000003	260.0
f16cdfff-7fcd-40fc-ba8f-928bdd8f88f7	Astrocytes	Astrocytes	Astrocytes	Astrocytes	unassigned	Endothelial	Astrocytes	Astrocytes	Astrocytes	Astrocytes	30.16818100000046	1033.354253	260.0
66494b0c-3064-4d17-9d53-b3d6a9d25209	Inhibitory	Inhibitory	Mature oligodendrocyte	Excitatory	unassigned	Inhibitory	Inhibitory	Inhibitory	Inhibitory	Excitatory	35.374714000000495	1023.4693319999997	260.0
16e10d3b-6b96-475f-9ef1-74446682378f	Inhibitory	Inhibitory	Immature oligodendrocyte	Inhibitory	unassigned	Inhibitory	Inhibitory	Inhibitory	Inhibitory	Inhibitory	70.33268000000044	1054.6070639999998	260.0
2ac9fd99-03fe-4aa6-a8a4-25d8b37f2797	Astrocytes	Astrocytes	Astrocytes	Astrocytes	unassigned	Mature oligodendrocyte	Astrocytes	Astrocytes	Inhibitory	Astrocytes	72.31674300000032	1161.8692190000002	260.0
a7007e6e-0fcc-4f4f-8a22-6db137a8c8fc	Inhibitory	Inhibitory	Excitatory	Excitatory	unassigned	Inhibitory	Inhibitory	Inhibitory	Inhibitory	Inhibitory	80.8610150000004	1128.8053509999995	260.0
27728265-d1e9-44b2-94a4-d1d72cdbb099	Inhibitory	Inhibitory	Inhibitory	Excitatory	unassigned	Inhibitory	Inhibitory	Inhibitory	Inhibitory	Inhibitory	85.89895200000001	1109.2216190000004	260.0
b1f7b805-bbc2-43c4-b832-2188b0e93059	Endothelial	Endothelial	Astrocytes	Endothelial	Endothelial	Endothelial	Endothelial	Endothelial	Inhibitory	Endothelial	116.55978100000038	1104.890057	260.0
1dbb4e5d-c686-43d3-98a7-5da63ea6159c	Inhibitory	Inhibitory	Inhibitory	Excitatory	unassigned	Inhibitory	Inhibitory	Inhibitory	Inhibitory	Inhibitory	130.8522670000002	1129.2917429999998	260.0
29ba1b57-0204-45f8-8824-93495cbf2991	Inhibitory	Inhibitory	Mural	Inhibitory	unassigned	Inhibitory	Inhibitory	Inhibitory	Inhibitory	Inhibitory	148.7664450000002	1128.1113499999997	260.0
392bfc58-07f5-49da-a9ec-2cdcc6087d7d	Inhibitory	Inhibitory	Inhibitory	Excitatory	Inhibitory	Inhibitory	Inhibitory	Inhibitory	Inhibitory	Inhibitory	156.27719200000047	1156.0879149999996	260.0
e8b37070-fa9c-4caa-9c34-7ff65c269d10	Inhibitory	Inhibitory	Immature oligodendrocyte	Inhibitory	unassigned	Inhibitory	Inhibitory	Inhibitory	Inhibitory	Excitatory	6.899739000000409	1025.3226550000004	260.0
5f81ca8e-778c-4b14-8975-705219e258c0	Inhibitory	Inhibitory	Inhibitory	Excitatory	Inhibitory	Inhibitory	Inhibitory	Inhibitory	Inhibitory	Inhibitory	8.86848800000007	1061.370319	260.0
31050fac-c175-4011-ab81-55cc41b45405	Inhibitory	Inhibitory	Inhibitory	Inhibitory	unassigned	Inhibitory	Inhibitory	Inhibitory	Inhibitory	Inhibitory	14.669565000000603	1166.472584	260.0
c1fcc797-5da4-4648-bf60-75b9ffc12306	Astrocytes	Astrocytes	Inhibitory	Astrocytes	unassigned	Mature oligodendrocyte	Astrocytes	Astrocytes	Immature oligodendrocyte	Ependymal	31.659390000000258	1189.829803	260.0
5ee81d9c-644e-4e9c-a5c7-b47ca4880a69	Inhibitory	Inhibitory	Inhibitory	Inhibitory	unassigned	Inhibitory	Inhibitory	Inhibitory	Inhibitory	Inhibitory	31.35616600000003	1173.3756789999998	260.0
c0649994-8ec0-4cc0-925e-d8d85d6171b5	Astrocytes	Astrocytes	Inhibitory	Astrocytes	unassigned	Mature oligodendrocyte	Astrocytes	Astrocytes	Inhibitory	Astrocytes	36.046290000000226	1157.4280969999995	260.0
7f7dbae9-f2f7-4d68-a0cf-ff64200b3a6c	Inhibitory	Inhibitory	Excitatory	Excitatory	unassigned	Inhibitory	Inhibitory	Inhibitory	Inhibitory	Inhibitory	39.090200000000095	1125.8410520000002	260.0
671814c5-d81d-470a-a697-03d8dbc6f6a6	Immature oligodendrocyte	Inhibitory	Mature oligodendrocyte	Astrocytes	unassigned	Inhibitory	Astrocytes	Astrocytes	Inhibitory	Inhibitory	57.0622070000004	1161.6304380000001	260.0
33e982d3-2fa2-4d6e-b255-12c0d14283e8	Inhibitory	Inhibitory	Astrocytes	Excitatory	unassigned	Inhibitory	Inhibitory	Excitatory	Inhibitory	Excitatory	71.96930199999997	1016.7926440000001	260.0
d8487410-c37c-4a42-9f7b-ce245507a225	Inhibitory	Inhibitory	Inhibitory	Inhibitory	unassigned	Inhibitory	Inhibitory	Inhibitory	Inhibitory	Inhibitory	72.1248230000001	1035.2185289999998	260.0
57f22254-04d2-4fd4-856b-49f60ad4c4bd	Inhibitory	Inhibitory	Mature oligodendrocyte	Excitatory	unassigned	Inhibitory	Inhibitory	Inhibitory	Inhibitory	Inhibitory	100.3322390000003	1033.175138	260.0
2b43fd3e-68be-40cc-ac76-1ac57b517968	Inhibitory	Inhibitory	Inhibitory	Excitatory	unassigned	Inhibitory	Inhibitory	Inhibitory	Inhibitory	Excitatory	105.82555300000013	1068.2855480000003	260.0
76246044-06b0-4294-b322-6b3e7f68cc90	Inhibitory	Inhibitory	Excitatory	Excitatory	unassigned	Inhibitory	Inhibitory	Excitatory	Inhibitory	Excitatory	114.2307520000004	1004.7310459999999	260.0
a47e7bd7-17e6-4126-9760-7f564855f532	Inhibitory	Inhibitory	Immature oligodendrocyte	Excitatory	unassigned	Inhibitory	Inhibitory	Excitatory	Inhibitory	Excitatory	181.37414800000033	1137.286557	260.0
6c841298-669f-4b0f-8e94-1cc65c94ba1a	Inhibitory	Inhibitory	Astrocytes	Inhibitory	Inhibitory	Inhibitory	Inhibitory	Inhibitory	Inhibitory	Inhibitory	187.27816299999995	1151.6592569999998	260.0
d9c8be05-5e4d-4549-bee5-e6c29656dd7c	Inhibitory	Inhibitory	Excitatory	Excitatory	Inhibitory	Inhibitory	Inhibitory	Inhibitory	Inhibitory	Inhibitory	9.157044000000496	1185.7925259999997	260.0
f38140d6-5ddd-448c-8cc6-8684632fc909	Endothelial	Endothelial	Excitatory	Endothelial	Endothelial	Endothelial	Endothelial	Endothelial	Inhibitory	Endothelial	138.94644100000005	1057.875075	260.0
63cc37f1-8eab-407e-842e-d6059bb710b7	Endothelial	Endothelial	Astrocytes	Endothelial	unassigned	Endothelial	Endothelial	Endothelial	Inhibitory	Inhibitory	145.6273040000001	1061.6087280000002	260.0
58d65f45-e5b2-45c6-aeb1-f35027ce1465	Inhibitory	Inhibitory	Excitatory	Excitatory	Inhibitory	Inhibitory	Inhibitory	Inhibitory	Inhibitory	Inhibitory	176.36265900000035	1058.111888	260.0
222862cd-1545-43f1-b743-3099b4937ca7	Astrocytes	Astrocytes	Astrocytes	Astrocytes	unassigned	Mature oligodendrocyte	Astrocytes	Astrocytes	Inhibitory	Astrocytes	6.7733250000001135	1341.9942340000002	260.0
bec4b9fe-7f1a-410d-bced-97164af8a481	Mature oligodendrocyte	Mature oligodendrocyte	Inhibitory	Excitatory	Mature oligodendrocyte	Mature oligodendrocyte	Mature oligodendrocyte	Mature oligodendrocyte	Mature oligodendrocyte	Mature oligodendrocyte	11.46627000000035	1303.3391730000003	260.0
8c45214d-ac07-4935-9a93-ec74fdf1b600	Mature oligodendrocyte	Mature oligodendrocyte	Inhibitory	Endothelial	Mature oligodendrocyte	Mature oligodendrocyte	Mature oligodendrocyte	Mature oligodendrocyte	Mature oligodendrocyte	Mature oligodendrocyte	27.753831000000446	1259.046323	260.0
be802e7c-c3f7-4dd8-a8bb-088f3e61a6c0	Mature oligodendrocyte	Mature oligodendrocyte	Astrocytes	Mature oligodendrocyte	Mature oligodendrocyte	Mature oligodendrocyte	Mature oligodendrocyte	Mature oligodendrocyte	Mature oligodendrocyte	Mature oligodendrocyte	35.02908600000001	1389.7126679999997	260.0
e077523e-2b59-463f-970d-c6514a5609db	Mature oligodendrocyte	Mature oligodendrocyte	Inhibitory	Excitatory	Mature oligodendrocyte	Mature oligodendrocyte	Mature oligodendrocyte	Mature oligodendrocyte	Mature oligodendrocyte	Mature oligodendrocyte	36.15557800000033	1318.3055950000003	260.0
a9e68f6a-55ce-49ae-8117-0a9722d49f77	Mature oligodendrocyte	Mature oligodendrocyte	Immature oligodendrocyte	Mature oligodendrocyte	Mature oligodendrocyte	Mature oligodendrocyte	Mature oligodendrocyte	Mature oligodendrocyte	Mature oligodendrocyte	Mature oligodendrocyte	36.37316400000009	1226.0831639999997	260.0
901a32ae-d45f-48f8-b006-a720ebcb88dd	Mature oligodendrocyte	Mature oligodendrocyte	Astrocytes	Excitatory	Mature oligodendrocyte	Mature oligodendrocyte	Mature oligodendrocyte	Mature oligodendrocyte	Mature oligodendrocyte	Mature oligodendrocyte	37.727821000000404	1266.455785	260.0
b9771bd9-8660-4ffb-a1cc-17ccec61899b	Astrocytes	Astrocytes	Inhibitory	Astrocytes	Mature oligodendrocyte	Mature oligodendrocyte	Astrocytes	Mature oligodendrocyte	Astrocytes	Astrocytes	38.036315000000286	1347.0972399999996	260.0
128f5a6e-f2bf-438f-b604-363ac9209a37	Mature oligodendrocyte	Mature oligodendrocyte	Astrocytes	Mature oligodendrocyte	Mature oligodendrocyte	Mature oligodendrocyte	Mature oligodendrocyte	Mature oligodendrocyte	Mature oligodendrocyte	Mature oligodendrocyte	50.63372300000037	1254.373549	260.0
f331fa20-3515-415f-a730-99325b0b523a	Mature oligodendrocyte	Mature oligodendrocyte	Inhibitory	Mature oligodendrocyte	Mature oligodendrocyte	Mature oligodendrocyte	Mature oligodendrocyte	Mature oligodendrocyte	Mature oligodendrocyte	Mature oligodendrocyte	52.50693300000057	1277.639306	260.0
41cbde1c-f35d-4dce-8f34-3c032c5a345d	Mature oligodendrocyte	Mature oligodendrocyte	Immature oligodendrocyte	Mature oligodendrocyte	Mature oligodendrocyte	Mature oligodendrocyte	Mature oligodendrocyte	Mature oligodendrocyte	Mature oligodendrocyte	Mature oligodendrocyte	51.083916000000045	1260.9023690000004	260.0
2e8c3ca2-fa0c-4297-be91-e09cb108b7b8	Mature oligodendrocyte	Mature oligodendrocyte	Inhibitory	Mature oligodendrocyte	Mature oligodendrocyte	Mature oligodendrocyte	Mature oligodendrocyte	Mature oligodendrocyte	Mature oligodendrocyte	Mature oligodendrocyte	58.58681999999999	1239.0181630000002	260.0
91206b00-a301-4db5-a1a0-ea68355c5135	Mature oligodendrocyte	Mature oligodendrocyte	Astrocytes	Ependymal	Mature oligodendrocyte	Mature oligodendrocyte	Mature oligodendrocyte	Mature oligodendrocyte	Mature oligodendrocyte	Mature oligodendrocyte	65.53118900000027	1225.9206789999998	260.0
7c15277d-1b54-4722-9cbb-762cdcc0d03a	Mature oligodendrocyte	Mature oligodendrocyte	Immature oligodendrocyte	Ependymal	Mature oligodendrocyte	Mature oligodendrocyte	Mature oligodendrocyte	Mature oligodendrocyte	Mature oligodendrocyte	Mature oligodendrocyte	66.27582800000027	1308.6785370000002	260.0
4efe3ad2-1809-4ddb-901b-3122ef4985b3	Mature oligodendrocyte	Mature oligodendrocyte	Immature oligodendrocyte	Mature oligodendrocyte	Mature oligodendrocyte	Mature oligodendrocyte	Mature oligodendrocyte	Mature oligodendrocyte	Mature oligodendrocyte	Mature oligodendrocyte	67.54002300000047	1380.9408579999995	260.0
7bbbf786-bff8-4d8f-8972-4a2ec39eb618	Endothelial	Endothelial	Mural	Endothelial	Endothelial	Endothelial	Endothelial	Endothelial	Inhibitory	Endothelial	73.63603300000023	1284.8516160000004	260.0
e84e401f-9b69-49bd-93e0-315984b83a15	Mature oligodendrocyte	Mature oligodendrocyte	Excitatory	Endothelial	Mature oligodendrocyte	Mature oligodendrocyte	Mature oligodendrocyte	Mature oligodendrocyte	Mature oligodendrocyte	Mature oligodendrocyte	77.83932700000014	1226.6918069999997	260.0
da04367a-78ed-479a-800e-4f9d49b6b40e	Mature oligodendrocyte	Mature oligodendrocyte	Excitatory	Mature oligodendrocyte	Mature oligodendrocyte	Mature oligodendrocyte	Mature oligodendrocyte	Mature oligodendrocyte	Mature oligodendrocyte	Mature oligodendrocyte	80.8462340000001	1309.559045	260.0
cc24a7a2-e349-4b7e-8c9f-9fbcdd277448	Mature oligodendrocyte	Mature oligodendrocyte	Immature oligodendrocyte	Mature oligodendrocyte	Mature oligodendrocyte	Mature oligodendrocyte	Mature oligodendrocyte	Mature oligodendrocyte	Mature oligodendrocyte	Mature oligodendrocyte	107.50602600000047	1274.6297719999998	260.0
7d70850d-dcd9-4673-96bd-6e850b59ad33	Endothelial	Endothelial	Astrocytes	Endothelial	Endothelial	Endothelial	Endothelial	Endothelial	Inhibitory	Endothelial	113.46205700000019	1363.8837899999999	260.0
2837e357-a924-4e4b-83fb-36de0a9ffc40	Mature oligodendrocyte	Mature oligodendrocyte	Immature oligodendrocyte	Mature oligodendrocyte	Mature oligodendrocyte	Mature oligodendrocyte	Mature oligodendrocyte	Mature oligodendrocyte	Mature oligodendrocyte	Mature oligodendrocyte	114.30502600000045	1317.6784440000001	260.0
d0d86044-17cf-47f5-8e96-37f2525b759c	Mature oligodendrocyte	Mature oligodendrocyte	Inhibitory	Mature oligodendrocyte	Mature oligodendrocyte	Mature oligodendrocyte	Mature oligodendrocyte	Mature oligodendrocyte	Mature oligodendrocyte	Mature oligodendrocyte	116.38987400000042	1308.2257999999997	260.0
bedf6b7b-d9b9-4efa-a4ae-936b1cfa75eb	Mature oligodendrocyte	Mature oligodendrocyte	Excitatory	Endothelial	Mature oligodendrocyte	Mature oligodendrocyte	Endothelial	Mature oligodendrocyte	Mature oligodendrocyte	Mature oligodendrocyte	127.2749090000002	1378.9757259999997	260.0
f0251eb0-acf4-4461-a757-10f277c7bfb6	Mature oligodendrocyte	Mature oligodendrocyte	Inhibitory	Astrocytes	Mature oligodendrocyte	Mature oligodendrocyte	Mature oligodendrocyte	Mature oligodendrocyte	Mature oligodendrocyte	Mature oligodendrocyte	139.79385200000024	1270.9395179999997	260.0
71ad467a-c6a0-4f9f-af04-57b2ad893c60	Mature oligodendrocyte	Mature oligodendrocyte	Inhibitory	Mature oligodendrocyte	Mature oligodendrocyte	Mature oligodendrocyte	Mature oligodendrocyte	Mature oligodendrocyte	Mature oligodendrocyte	Mature oligodendrocyte	142.4657070000003	1241.093085	260.0
a6dc23aa-d29e-46f4-86be-b0ae9ac0084d	Mature oligodendrocyte	Mature oligodendrocyte	Astrocytes	Mature oligodendrocyte	Mature oligodendrocyte	Mature oligodendrocyte	Mature oligodendrocyte	Mature oligodendrocyte	Mature oligodendrocyte	Mature oligodendrocyte	143.47553700000026	1347.5078289999997	260.0
3514fa18-3f48-4b8e-bf97-7f58b8cd2627	Mature oligodendrocyte	Mature oligodendrocyte	Inhibitory	Mature oligodendrocyte	Mature oligodendrocyte	Mature oligodendrocyte	Mature oligodendrocyte	Mature oligodendrocyte	Mature oligodendrocyte	Mature oligodendrocyte	153.7041280000003	1346.9336130000002	260.0
6ec445b2-374d-4767-83b9-a98ae17dcb94	Mature oligodendrocyte	Mature oligodendrocyte	Inhibitory	Endothelial	Mature oligodendrocyte	Mature oligodendrocyte	Mature oligodendrocyte	Mature oligodendrocyte	Mature oligodendrocyte	Mature oligodendrocyte	154.67946600000005	1243.9718279999997	260.0
c8ce4f6b-6188-4cc1-bdb2-95714ed81723	Mature oligodendrocyte	Mature oligodendrocyte	Excitatory	Mature oligodendrocyte	Mature oligodendrocyte	Mature oligodendrocyte	Mature oligodendrocyte	Mature oligodendrocyte	Mature oligodendrocyte	Mature oligodendrocyte	163.6642470000006	1246.6706620000004	260.0
13bf1142-a5a1-4441-86a3-e71bd09b95ee	Mature oligodendrocyte	Mature oligodendrocyte	Excitatory	Mature oligodendrocyte	Mature oligodendrocyte	Mature oligodendrocyte	Mature oligodendrocyte	Mature oligodendrocyte	Mature oligodendrocyte	Mature oligodendrocyte	168.9651270000004	1264.586832	260.0
28f08bfb-4b81-4f3d-8027-635fb9557e68	Mature oligodendrocyte	Mature oligodendrocyte	Inhibitory	Astrocytes	Mature oligodendrocyte	Mature oligodendrocyte	Mature oligodendrocyte	Mature oligodendrocyte	Mature oligodendrocyte	Mature oligodendrocyte	186.98946999999998	1321.0518710000001	260.0
67a12c81-c8f6-4c37-9c59-7c4fd1134481	Mature oligodendrocyte	Mature oligodendrocyte	Astrocytes	Mature oligodendrocyte	Mature oligodendrocyte	Mature oligodendrocyte	Mature oligodendrocyte	Mature oligodendrocyte	Mature oligodendrocyte	Mature oligodendrocyte	186.92510900000025	1364.1535209999997	260.0
e210b9cc-4096-43ec-ab05-50e8f5429163	Mature oligodendrocyte	Mature oligodendrocyte	Immature oligodendrocyte	Mature oligodendrocyte	Mature oligodendrocyte	Mature oligodendrocyte	Mature oligodendrocyte	Mature oligodendrocyte	Mature oligodendrocyte	Mature oligodendrocyte	8.487115000000358	1366.4757749999999	260.0
407ba153-ca0b-4428-a420-4ca1ba1b2a79	Mature oligodendrocyte	Mature oligodendrocyte	Astrocytes	Mature oligodendrocyte	Mature oligodendrocyte	Mature oligodendrocyte	Mature oligodendrocyte	Mature oligodendrocyte	Mature oligodendrocyte	Mature oligodendrocyte	13.383583000000272	1273.1815359999996	260.0
f9c10039-c624-41cb-9733-4b34323fce98	Mature oligodendrocyte	Mature oligodendrocyte	Excitatory	Ependymal	Mature oligodendrocyte	Mature oligodendrocyte	Mature oligodendrocyte	Mature oligodendrocyte	Mature oligodendrocyte	Mature oligodendrocyte	17.51871700000038	1345.015152	260.0
56c89867-c077-4681-8ff6-d9f3418e4099	Mature oligodendrocyte	Mature oligodendrocyte	Astrocytes	Endothelial	Mature oligodendrocyte	Mature oligodendrocyte	Mature oligodendrocyte	Mature oligodendrocyte	Mature oligodendrocyte	Mature oligodendrocyte	62.8358530000005	1264.0606429999998	260.0
3a368a98-604d-400c-bf53-0bee3fc2810b	Mature oligodendrocyte	Mature oligodendrocyte	Inhibitory	Mature oligodendrocyte	Mature oligodendrocyte	Mature oligodendrocyte	Mature oligodendrocyte	Mature oligodendrocyte	Mature oligodendrocyte	Mature oligodendrocyte	82.23796200000015	1356.1529520000004	260.0
2946b79d-36db-40c4-94c2-f12c53bc20a7	Mature oligodendrocyte	Mature oligodendrocyte	Inhibitory	Endothelial	unassigned	Mature oligodendrocyte	Mature oligodendrocyte	Mature oligodendrocyte	Mature oligodendrocyte	Mature oligodendrocyte	86.84474700000055	1269.58952	260.0
c92d9f53-501d-42de-a3b3-ac052503b4ee	Mature oligodendrocyte	Mature oligodendrocyte	Microglia	Mature oligodendrocyte	Mature oligodendrocyte	Mature oligodendrocyte	Mature oligodendrocyte	Mature oligodendrocyte	Mature oligodendrocyte	Mature oligodendrocyte	88.23337500000025	1328.319689	260.0
9c44fa39-97e4-491c-bca1-b4ec60bb87ec	Mature oligodendrocyte	Mature oligodendrocyte	Mural	Endothelial	Mature oligodendrocyte	Mature oligodendrocyte	Mature oligodendrocyte	Mature oligodendrocyte	Mature oligodendrocyte	Mature oligodendrocyte	98.9295530000004	1357.218297	260.0
b0439ff8-8afe-45a0-a148-53a15ec90407	Mature oligodendrocyte	Mature oligodendrocyte	Immature oligodendrocyte	Mature oligodendrocyte	Mature oligodendrocyte	Mature oligodendrocyte	Mature oligodendrocyte	Mature oligodendrocyte	Mature oligodendrocyte	Mature oligodendrocyte	102.96057100000053	1294.3109639999998	260.0
4c79b1a2-419e-482b-8fcc-94a6c56b4778	Mature oligodendrocyte	Mature oligodendrocyte	Inhibitory	Excitatory	Mature oligodendrocyte	Mature oligodendrocyte	Mature oligodendrocyte	Mature oligodendrocyte	Mature oligodendrocyte	Mature oligodendrocyte	164.48405100000036	1214.647289	260.0
2042dd4f-76ee-48ad-a660-49ad41a874e1	Immature oligodendrocyte	Immature oligodendrocyte	Immature oligodendrocyte	Immature oligodendrocyte	Mature oligodendrocyte	Mature oligodendrocyte	Immature oligodendrocyte	Immature oligodendrocyte	Immature oligodendrocyte	Immature oligodendrocyte	80.4158210000005	1365.5007690000002	260.0
a5dd9f66-4190-4f4e-8a44-7acd82dcbe01	Mature oligodendrocyte	Mature oligodendrocyte	Excitatory	Endothelial	Mature oligodendrocyte	Mature oligodendrocyte	Mature oligodendrocyte	Mature oligodendrocyte	Mature oligodendrocyte	Mature oligodendrocyte	84.38848300000063	1286.0055929999999	260.0
7d776c98-0c59-4c0e-ad89-5d37fa5d521c	Mature oligodendrocyte	Mature oligodendrocyte	Inhibitory	Mature oligodendrocyte	Mature oligodendrocyte	Mature oligodendrocyte	Mature oligodendrocyte	Mature oligodendrocyte	Mature oligodendrocyte	Mature oligodendrocyte	95.22996400000011	1232.323088	260.0
d7f6ca6d-ee5b-4336-97bd-e26ac038dd04	Mature oligodendrocyte	Mature oligodendrocyte	Inhibitory	Mature oligodendrocyte	Mature oligodendrocyte	Mature oligodendrocyte	Mature oligodendrocyte	Mature oligodendrocyte	Mature oligodendrocyte	Mature oligodendrocyte	96.96771900000022	1279.0684370000004	260.0
4287acb7-2d7c-4717-a079-539584131a02	Mature oligodendrocyte	Mature oligodendrocyte	Excitatory	Mature oligodendrocyte	Mature oligodendrocyte	Mature oligodendrocyte	Mature oligodendrocyte	Mature oligodendrocyte	Inhibitory	Mature oligodendrocyte	101.22734900000023	1233.643795	260.0
67dc06f7-7c98-427c-8883-81f9929f648d	Mature oligodendrocyte	Mature oligodendrocyte	Immature oligodendrocyte	Endothelial	Mature oligodendrocyte	Endothelial	Endothelial	Mature oligodendrocyte	Mature oligodendrocyte	Mature oligodendrocyte	125.31330700000035	1273.0600399999998	260.0
8fdb4b23-81b4-45b8-a9f1-fc4a290d1c42	Mature oligodendrocyte	Mature oligodendrocyte	Astrocytes	Microglia	Mature oligodendrocyte	Mature oligodendrocyte	Mature oligodendrocyte	Mature oligodendrocyte	Mature oligodendrocyte	Mature oligodendrocyte	145.87075300000015	1220.693917	260.0
4b64d18b-6884-49c6-a820-1d53ade8b729	Endothelial	Mural	Astrocytes	Endothelial	unassigned	Endothelial	Endothelial	Mature oligodendrocyte	Mature oligodendrocyte	Mural	179.42629800000032	1267.9624940000003	260.0
80be0528-f2b6-44a6-9827-952a8e23d675	Astrocytes	Astrocytes	Immature oligodendrocyte	Astrocytes	unassigned	Mature oligodendrocyte	Astrocytes	Astrocytes	Inhibitory	Astrocytes	41.72743900000023	1204.789271	260.0
f7dd00d7-8c96-4052-8ab7-8e94da412437	Mature oligodendrocyte	Mature oligodendrocyte	Inhibitory	Astrocytes	Mature oligodendrocyte	Mature oligodendrocyte	Mature oligodendrocyte	Mature oligodendrocyte	Mature oligodendrocyte	Mature oligodendrocyte	157.14203400000042	1276.0215520000002	260.0
452bb7a5-aaed-47c9-ae49-a44d19f35a17	Mature oligodendrocyte	Mature oligodendrocyte	Inhibitory	Mature oligodendrocyte	Mature oligodendrocyte	Mature oligodendrocyte	Mature oligodendrocyte	Mature oligodendrocyte	Mature oligodendrocyte	Mature oligodendrocyte	176.1997980000001	1228.6032069999997	260.0
8fc2e2fc-bf91-4592-bb26-908b8c4a15bc	Inhibitory	Inhibitory	Excitatory	Inhibitory	Inhibitory	Inhibitory	Inhibitory	Inhibitory	Inhibitory	Inhibitory	1.5742589999999836	1575.4112329999994	260.0
72eb7705-c04c-4dc7-9655-7830eb5117c2	Inhibitory	Inhibitory	Immature oligodendrocyte	Excitatory	Inhibitory	Inhibitory	Inhibitory	Inhibitory	Inhibitory	Inhibitory	7.040202000000136	1540.8937440000004	260.0
64f75367-9167-47c2-8944-f1b85d2a4117	Mature oligodendrocyte	Mature oligodendrocyte	Excitatory	Mature oligodendrocyte	Mature oligodendrocyte	Mature oligodendrocyte	Mature oligodendrocyte	Mature oligodendrocyte	Mature oligodendrocyte	Mature oligodendrocyte	5.221918000000187	1449.2720789999998	260.0
b7bd9677-d9d4-4d1e-bb9d-238ed1975100	Mature oligodendrocyte	Mature oligodendrocyte	Immature oligodendrocyte	Mature oligodendrocyte	Mature oligodendrocyte	Mature oligodendrocyte	Mature oligodendrocyte	Mature oligodendrocyte	Mature oligodendrocyte	Mature oligodendrocyte	4.421505000000252	1407.26312	260.0
36756bd2-f90f-4ee5-91ea-a46ac62cd584	Endothelial	Endothelial	Inhibitory	Ependymal	unassigned	Endothelial	Endothelial	Endothelial	Mature oligodendrocyte	Endothelial	7.34403599999996	1479.7271690000002	260.0
bac7ca0b-1a25-43e7-9f58-ad786e69d92c	Inhibitory	Inhibitory	Immature oligodendrocyte	Excitatory	unassigned	Inhibitory	Excitatory	Inhibitory	Inhibitory	Inhibitory	16.749208000000635	1568.4804200000003	260.0
22b22ac1-ebd0-4982-be05-3e322158992e	Mature oligodendrocyte	Mature oligodendrocyte	Astrocytes	Mature oligodendrocyte	Mature oligodendrocyte	Mature oligodendrocyte	Mature oligodendrocyte	Mature oligodendrocyte	Mature oligodendrocyte	Mature oligodendrocyte	13.780397000000448	1449.928495	260.0
9422b495-1e03-47ae-95c3-779e245e1b03	Inhibitory	Inhibitory	Inhibitory	Inhibitory	unassigned	Inhibitory	Inhibitory	Inhibitory	Inhibitory	Inhibitory	16.376224000000548	1585.2360290000001	260.0
910bcdfb-538e-4b1b-a16a-194f6c6e3e87	Immature oligodendrocyte	Immature oligodendrocyte	Astrocytes	Immature oligodendrocyte	Mature oligodendrocyte	Mature oligodendrocyte	Immature oligodendrocyte	Immature oligodendrocyte	Immature oligodendrocyte	Immature oligodendrocyte	17.54691400000047	1483.2946590000001	260.0
bacc7897-1c48-473a-970d-78a57c6e5dfd	Mature oligodendrocyte	Mature oligodendrocyte	Excitatory	Ependymal	Mature oligodendrocyte	Mature oligodendrocyte	Mature oligodendrocyte	Mature oligodendrocyte	Mature oligodendrocyte	Mature oligodendrocyte	16.468520000000353	1474.061495	260.0
247c4cc4-8faf-4f75-939a-554db7bd45e1	Endothelial	Endothelial	Immature oligodendrocyte	Endothelial	Endothelial	Endothelial	Endothelial	Endothelial	Mature oligodendrocyte	Endothelial	31.633931000000302	1450.2392899999995	260.0
fe43d694-38bc-4243-b5c6-77158ee1efff	Mature oligodendrocyte	Microglia	Immature oligodendrocyte	Ependymal	Mature oligodendrocyte	Mature oligodendrocyte	Mature oligodendrocyte	Mature oligodendrocyte	Mature oligodendrocyte	Mature oligodendrocyte	35.6482060000003	1456.8758399999997	260.0
a6e3b53f-a87c-44a9-9c1b-d064b6a9073f	Microglia	Microglia	Mature oligodendrocyte	Excitatory	Mature oligodendrocyte	Mature oligodendrocyte	Excitatory	Mature oligodendrocyte	Mature oligodendrocyte	Microglia	36.68894800000044	1470.6121859999998	260.0
fca213a7-3674-44b2-b5d9-5d77f20e212e	Mature oligodendrocyte	Mature oligodendrocyte	Astrocytes	Mature oligodendrocyte	Mature oligodendrocyte	Mature oligodendrocyte	Mature oligodendrocyte	Mature oligodendrocyte	Mature oligodendrocyte	Mature oligodendrocyte	35.731178000000455	1424.712074	260.0
4c9abad2-fa4e-48de-ac92-9a707f22609d	Astrocytes	Astrocytes	Mature oligodendrocyte	Astrocytes	unassigned	Mature oligodendrocyte	Astrocytes	Astrocytes	Inhibitory	Astrocytes	45.464138000000275	1560.5285639999997	260.0
1e263f1e-69b8-4344-ad34-09d42d701d3a	Endothelial	Endothelial	Astrocytes	Endothelial	Endothelial	Endothelial	Endothelial	Endothelial	Inhibitory	Endothelial	43.59524400000055	1408.2516079999996	260.0
e8f06a52-1c4b-4b6d-80d6-de43c68d4b64	Mature oligodendrocyte	Mature oligodendrocyte	Inhibitory	Mature oligodendrocyte	Mature oligodendrocyte	Mature oligodendrocyte	Mature oligodendrocyte	Mature oligodendrocyte	Mature oligodendrocyte	Mature oligodendrocyte	40.8369160000002	1428.5396810000002	260.0
9c676aa2-b200-4c51-834f-30f9e4bc9a42	Mature oligodendrocyte	Mature oligodendrocyte	Excitatory	Microglia	Mature oligodendrocyte	Mature oligodendrocyte	Mature oligodendrocyte	Mature oligodendrocyte	Mature oligodendrocyte	Mature oligodendrocyte	48.23913300000049	1402.8518789999998	260.0
2c5e9062-2c4e-4ee1-b0dc-21ce8e29ae17	Mature oligodendrocyte	Mature oligodendrocyte	Inhibitory	Ependymal	unassigned	Mature oligodendrocyte	Mature oligodendrocyte	Mature oligodendrocyte	Mature oligodendrocyte	Mature oligodendrocyte	48.049108000000615	1482.7636359999997	260.0
bac3b026-dfc0-481e-8d88-cc91c57e3cae	Mature oligodendrocyte	Mature oligodendrocyte	Inhibitory	Mature oligodendrocyte	Mature oligodendrocyte	Mature oligodendrocyte	Mature oligodendrocyte	Mature oligodendrocyte	Mature oligodendrocyte	Mature oligodendrocyte	50.2758300000005	1514.10961	260.0
0e21312f-37d2-4fe9-864d-ab0c34927bb7	Inhibitory	Inhibitory	Excitatory	Excitatory	unassigned	Inhibitory	Excitatory	Excitatory	Inhibitory	Inhibitory	55.20778500000051	1581.6661060000001	260.0
23956ab2-be97-41d8-82bf-e96d9e57184d	Mature oligodendrocyte	Mature oligodendrocyte	Inhibitory	Mural	Mature oligodendrocyte	Mature oligodendrocyte	Mature oligodendrocyte	Mature oligodendrocyte	Mature oligodendrocyte	Mature oligodendrocyte	62.949245000000246	1522.2033609999994	260.0
814f9d63-e626-417a-953c-923e128afd88	Mature oligodendrocyte	Mature oligodendrocyte	Immature oligodendrocyte	Ependymal	Mature oligodendrocyte	Mature oligodendrocyte	Mature oligodendrocyte	Mature oligodendrocyte	Mature oligodendrocyte	Mature oligodendrocyte	73.55696500000022	1555.8408240000003	260.0
9a343511-9267-4cdb-8a78-03221bed4911	Mature oligodendrocyte	Mature oligodendrocyte	Inhibitory	Mature oligodendrocyte	Mature oligodendrocyte	Mature oligodendrocyte	Mature oligodendrocyte	Mature oligodendrocyte	Mature oligodendrocyte	Mature oligodendrocyte	74.55479100000002	1493.480079	260.0
e44b6d6b-d123-4035-9d9d-ff4d0c2e4b33	Mature oligodendrocyte	Mature oligodendrocyte	Astrocytes	Mature oligodendrocyte	Mature oligodendrocyte	Mature oligodendrocyte	Mature oligodendrocyte	Mature oligodendrocyte	Mature oligodendrocyte	Mature oligodendrocyte	81.74700900000016	1409.9793649999997	260.0
c86f7e93-a47b-49d5-8d4a-8b6fe17d8e00	Mature oligodendrocyte	Mature oligodendrocyte	Excitatory	Mature oligodendrocyte	Mature oligodendrocyte	Mature oligodendrocyte	Mature oligodendrocyte	Mature oligodendrocyte	Mature oligodendrocyte	Mature oligodendrocyte	84.72097300000041	1558.0904609999993	260.0
cb5810da-d54a-4d34-8f22-931053ce925d	Mature oligodendrocyte	Mature oligodendrocyte	Inhibitory	Mature oligodendrocyte	Mature oligodendrocyte	Mature oligodendrocyte	Mature oligodendrocyte	Mature oligodendrocyte	Mature oligodendrocyte	Mature oligodendrocyte	85.98693200000025	1454.1597759999995	260.0
48848328-4652-4815-9472-bfc713cd204f	Mature oligodendrocyte	Mature oligodendrocyte	Astrocytes	Mature oligodendrocyte	Mature oligodendrocyte	Mature oligodendrocyte	Mature oligodendrocyte	Mature oligodendrocyte	Mature oligodendrocyte	Mature oligodendrocyte	88.01793300000054	1551.8565440000007	260.0
783480c5-f615-425e-bbc6-8027a915b40a	Mature oligodendrocyte	Mature oligodendrocyte	Inhibitory	Ependymal	Mature oligodendrocyte	Mature oligodendrocyte	Mature oligodendrocyte	Mature oligodendrocyte	Mature oligodendrocyte	Mature oligodendrocyte	87.34741800000029	1500.6191719999997	260.0
33fabe51-e6fc-4d5c-8ff9-997606932d96	Mature oligodendrocyte	Mature oligodendrocyte	Inhibitory	Mature oligodendrocyte	Mature oligodendrocyte	Mature oligodendrocyte	Mature oligodendrocyte	Mature oligodendrocyte	Mature oligodendrocyte	Mature oligodendrocyte	97.7683060000004	1564.296366	260.0
8d8f0c2c-3cbf-4f1b-adc4-68f99a907e33	Mature oligodendrocyte	Mature oligodendrocyte	Inhibitory	Mature oligodendrocyte	Mature oligodendrocyte	Mature oligodendrocyte	Mature oligodendrocyte	Mature oligodendrocyte	Mature oligodendrocyte	Mature oligodendrocyte	111.23062700000037	1556.1567310000005	260.0
cf53f6a1-039e-4f97-a010-6437b99f7f8a	Mature oligodendrocyte	Mature oligodendrocyte	Immature oligodendrocyte	Mature oligodendrocyte	Mature oligodendrocyte	Mature oligodendrocyte	Mature oligodendrocyte	Mature oligodendrocyte	Mature oligodendrocyte	Mature oligodendrocyte	123.44054000000051	1568.5719240000003	260.0
0aae2d1f-ad72-4f1d-9bd1-189a0506fb3c	Mature oligodendrocyte	Mature oligodendrocyte	Inhibitory	Excitatory	Mature oligodendrocyte	Mature oligodendrocyte	Mature oligodendrocyte	Mature oligodendrocyte	Inhibitory	Mature oligodendrocyte	125.33791400000018	1415.4737069999996	260.0
34ed885a-ec3d-4252-912c-78a65e1b0ada	Mature oligodendrocyte	Mature oligodendrocyte	Endothelial	Endothelial	Mature oligodendrocyte	Mature oligodendrocyte	Mature oligodendrocyte	Mature oligodendrocyte	Mature oligodendrocyte	Mature oligodendrocyte	127.34814499999993	1554.7701659999998	260.0
5974fbcf-b3fb-4154-9f5d-66c6844b4d6d	Immature oligodendrocyte	Immature oligodendrocyte	Immature oligodendrocyte	Immature oligodendrocyte	unassigned	Mature oligodendrocyte	Immature oligodendrocyte	Mature oligodendrocyte	Immature oligodendrocyte	Immature oligodendrocyte	131.5767990000004	1504.503096	260.0
8172aa2f-ac3b-40c3-bcca-b23179e09640	Mature oligodendrocyte	Mature oligodendrocyte	Astrocytes	Mature oligodendrocyte	Mature oligodendrocyte	Mature oligodendrocyte	Mature oligodendrocyte	Mature oligodendrocyte	Mature oligodendrocyte	Mature oligodendrocyte	138.055202	1501.0512249999997	260.0
04210bbf-da77-4a75-8b40-2a3b2dfabd7b	Mature oligodendrocyte	Mature oligodendrocyte	Mature oligodendrocyte	Mature oligodendrocyte	unassigned	Mature oligodendrocyte	Mature oligodendrocyte	Mature oligodendrocyte	Mature oligodendrocyte	Mature oligodendrocyte	140.44209800000044	1434.1818550000003	260.0
5b8ca595-ada1-4864-af32-4ac128e8f82d	Mature oligodendrocyte	Mature oligodendrocyte	Excitatory	Mature oligodendrocyte	Mature oligodendrocyte	Mature oligodendrocyte	Mature oligodendrocyte	Mature oligodendrocyte	Mature oligodendrocyte	Mature oligodendrocyte	168.20517900000004	1533.3270109999999	260.0
05e68132-ae56-4266-be6a-3ac6e422f1e1	Endothelial	Endothelial	Immature oligodendrocyte	Endothelial	Endothelial	Endothelial	Endothelial	Endothelial	Inhibitory	Endothelial	168.77889100000039	1418.5293370000004	260.0
7242a04d-8545-403b-9b94-a846b4cd6ee9	Astrocytes	Astrocytes	Inhibitory	Ependymal	unassigned	Mature oligodendrocyte	Astrocytes	Immature oligodendrocyte	Immature oligodendrocyte	Astrocytes	174.1339920000005	1466.2623219999996	260.0
669f619c-a7f4-48c2-a337-73cf58e8d690	Mature oligodendrocyte	Mature oligodendrocyte	Inhibitory	Ependymal	Mature oligodendrocyte	Mature oligodendrocyte	Mature oligodendrocyte	Mature oligodendrocyte	Mature oligodendrocyte	Mature oligodendrocyte	174.65163500000017	1541.7508739999998	260.0
4a6b48fe-1848-4d21-9703-d568368aebac	Mature oligodendrocyte	Mature oligodendrocyte	Inhibitory	Astrocytes	Mature oligodendrocyte	Mature oligodendrocyte	Mature oligodendrocyte	Mature oligodendrocyte	Mature oligodendrocyte	Mature oligodendrocyte	186.75148200000012	1540.8093979999999	260.0
ecee6c51-00fe-4f18-a666-d7af3bcc17f5	Mature oligodendrocyte	Mature oligodendrocyte	Excitatory	Mature oligodendrocyte	Mature oligodendrocyte	Mature oligodendrocyte	Mature oligodendrocyte	Mature oligodendrocyte	Mature oligodendrocyte	Mature oligodendrocyte	24.310933000000205	1521.8215999999998	260.0
13710599-ea93-4f65-ac0d-3c299c0c626b	Mature oligodendrocyte	Mature oligodendrocyte	Inhibitory	Mature oligodendrocyte	Mature oligodendrocyte	Mature oligodendrocyte	Mature oligodendrocyte	Mature oligodendrocyte	Mature oligodendrocyte	Mature oligodendrocyte	51.061227000000144	1490.794442	260.0
2177d5c2-116c-438f-a721-b5a8d71c7896	Mature oligodendrocyte	Mature oligodendrocyte	Astrocytes	Mature oligodendrocyte	Mature oligodendrocyte	Mature oligodendrocyte	Mature oligodendrocyte	Mature oligodendrocyte	Mature oligodendrocyte	Mature oligodendrocyte	99.21206400000028	1416.193828	260.0
8a1a6d47-02f5-4b54-99d2-9b07d4157a30	Mature oligodendrocyte	Mature oligodendrocyte	Inhibitory	Mature oligodendrocyte	Mature oligodendrocyte	Mature oligodendrocyte	Mature oligodendrocyte	Mature oligodendrocyte	Mature oligodendrocyte	Mature oligodendrocyte	139.33538700000054	1509.2383779999996	260.0
4e0f957b-058b-4313-a91c-87e3c6e91448	Mature oligodendrocyte	Mural	Inhibitory	Ependymal	unassigned	Mature oligodendrocyte	Endothelial	Mature oligodendrocyte	Mature oligodendrocyte	Mature oligodendrocyte	150.26157200000034	1566.2383640000003	260.0
f6bf2472-b6a8-45f3-a711-ee0daadc9b15	Microglia	Microglia	Excitatory	Ependymal	Mature oligodendrocyte	Mature oligodendrocyte	Mature oligodendrocyte	Mature oligodendrocyte	Mature oligodendrocyte	Mature oligodendrocyte	150.56904299999997	1511.75167	260.0
1e088c67-356f-42e3-ba9e-0da23a817844	Mature oligodendrocyte	Mature oligodendrocyte	Excitatory	Mature oligodendrocyte	Mature oligodendrocyte	Mature oligodendrocyte	Mature oligodendrocyte	Mature oligodendrocyte	Mature oligodendrocyte	Mature oligodendrocyte	165.2710100000004	1515.2308870000002	260.0
1e403e3e-1ee4-41be-a728-979a1dda465f	Endothelial	Mural	Astrocytes	Mural	unassigned	Mural	Mural	Mural	Inhibitory	Mural	162.86035500000025	1577.3055849999996	260.0
2315b34c-86b0-4f9b-9bfc-b9446c452e0e	Mature oligodendrocyte	Mature oligodendrocyte	Inhibitory	Mature oligodendrocyte	Mature oligodendrocyte	Mature oligodendrocyte	Mature oligodendrocyte	Mature oligodendrocyte	Mature oligodendrocyte	Mature oligodendrocyte	33.168682000000445	1542.3933709999997	260.0
80ca1e11-a4fc-48e1-adc2-54ff32262709	Mature oligodendrocyte	Microglia	Inhibitory	Endothelial	unassigned	Mature oligodendrocyte	Endothelial	Mature oligodendrocyte	Mature oligodendrocyte	Mature oligodendrocyte	114.0068540000002	1456.5529039999997	260.0
0de97de7-c8b6-4f85-98f4-1d61a641f825	Mature oligodendrocyte	Mature oligodendrocyte	Inhibitory	Mature oligodendrocyte	Mature oligodendrocyte	Mature oligodendrocyte	Mature oligodendrocyte	Mature oligodendrocyte	Mature oligodendrocyte	Mature oligodendrocyte	131.58961000000045	1566.6604419999999	260.0
6157bb63-3b81-40aa-b700-86807cc00439	Mature oligodendrocyte	Mature oligodendrocyte	Astrocytes	Mature oligodendrocyte	Mature oligodendrocyte	Mature oligodendrocyte	Mature oligodendrocyte	Mature oligodendrocyte	Mature oligodendrocyte	Mature oligodendrocyte	175.73045700000011	1563.9249349999996	260.0
f284fcb5-c3ff-4c5a-b972-a766995e48d3	Mature oligodendrocyte	Mature oligodendrocyte	Inhibitory	Mature oligodendrocyte	Mature oligodendrocyte	Mature oligodendrocyte	Mature oligodendrocyte	Mature oligodendrocyte	Mature oligodendrocyte	Mature oligodendrocyte	176.83919800000012	1473.3710789999996	260.0
5f74c496-349b-4e3e-b8df-303016d799fc	Astrocytes	Astrocytes	Immature oligodendrocyte	Ependymal	unassigned	Mature oligodendrocyte	Astrocytes	Astrocytes	Immature oligodendrocyte	Astrocytes	184.38881400000037	1574.0500719999995	260.0
03b666e1-dc27-4c4f-bcf6-1fc43d50fb40	Mature oligodendrocyte	Mature oligodendrocyte	Astrocytes	Mature oligodendrocyte	Mature oligodendrocyte	Mature oligodendrocyte	Mature oligodendrocyte	Mature oligodendrocyte	Mature oligodendrocyte	Mature oligodendrocyte	14.26406100000031	1406.5354550000002	260.0
7c62dd76-cb41-413d-b6d3-1ab8a1083a78	Mature oligodendrocyte	Mature oligodendrocyte	Astrocytes	Mature oligodendrocyte	Mature oligodendrocyte	Mature oligodendrocyte	Mature oligodendrocyte	Mature oligodendrocyte	Mature oligodendrocyte	Mature oligodendrocyte	62.806290000000445	1492.800435	260.0
58bbfd8b-ab6a-4867-a562-d12bfac96776	Mature oligodendrocyte	Mature oligodendrocyte	Excitatory	Mature oligodendrocyte	Mature oligodendrocyte	Mature oligodendrocyte	Mature oligodendrocyte	Mature oligodendrocyte	Mature oligodendrocyte	Mature oligodendrocyte	83.6459020000002	1569.742557	260.0
7f3a624b-d390-49be-85ae-dae788d3f846	Mature oligodendrocyte	Mature oligodendrocyte	Inhibitory	Mature oligodendrocyte	Mature oligodendrocyte	Mature oligodendrocyte	Mature oligodendrocyte	Mature oligodendrocyte	Mature oligodendrocyte	Mature oligodendrocyte	92.4498050000002	1572.2628660000005	260.0
b5e01173-a292-4662-97fa-ac32c8302361	Mature oligodendrocyte	Mature oligodendrocyte	Astrocytes	Mature oligodendrocyte	Mature oligodendrocyte	Mature oligodendrocyte	Mature oligodendrocyte	Mature oligodendrocyte	Mature oligodendrocyte	Mature oligodendrocyte	171.7458260000003	1589.8597180000002	260.0
da851e15-c647-4900-bc46-ace6b9250e96	Mature oligodendrocyte	Mature oligodendrocyte	Immature oligodendrocyte	Mature oligodendrocyte	Mature oligodendrocyte	Mature oligodendrocyte	Mature oligodendrocyte	Mature oligodendrocyte	Mature oligodendrocyte	Mature oligodendrocyte	172.98257200000035	1518.4893509999997	260.0
3113e19a-4e83-4fc6-ab5a-b4614536bc9f	Mature oligodendrocyte	Mature oligodendrocyte	Inhibitory	Ependymal	Mature oligodendrocyte	Mature oligodendrocyte	Mature oligodendrocyte	Mature oligodendrocyte	Mature oligodendrocyte	Mature oligodendrocyte	116.22215300000016	1532.6268800000003	260.0
9513ac3d-d26f-410a-a642-21d809e157dd	Mature oligodendrocyte	Mural	Inhibitory	Astrocytes	Mature oligodendrocyte	Mature oligodendrocyte	Mature oligodendrocyte	Mature oligodendrocyte	Mature oligodendrocyte	Mature oligodendrocyte	155.43438800000013	1572.1611289999996	260.0
ae309f3f-a391-40a5-889f-176be0397f22	Mature oligodendrocyte	Mature oligodendrocyte	Microglia	Ependymal	Mature oligodendrocyte	Mature oligodendrocyte	Mature oligodendrocyte	Mature oligodendrocyte	Mature oligodendrocyte	Mature oligodendrocyte	168.43843800000013	1583.2309980000005	260.0
1d3346e8-707d-4e55-a5a7-f2f75c763790	Mature oligodendrocyte	Mural	Inhibitory	Ependymal	unassigned	Mature oligodendrocyte	Astrocytes	Mature oligodendrocyte	Mature oligodendrocyte	Mature oligodendrocyte	175.76450100000056	1581.31831	260.0
c7cb88a5-6380-4191-82b0-685d072e1e54	Inhibitory	Inhibitory	Excitatory	Excitatory	Inhibitory	Inhibitory	Inhibitory	Inhibitory	Inhibitory	Excitatory	3.0526270000000295	1664.5685959999996	260.0
9e04cc83-1954-40cd-b4c6-3170436303b3	Mature oligodendrocyte	Mature oligodendrocyte	Inhibitory	Ependymal	unassigned	Mature oligodendrocyte	Mature oligodendrocyte	Mature oligodendrocyte	Mature oligodendrocyte	Mature oligodendrocyte	11.805319999999938	1743.343332	260.0
20e574b0-b8fe-43a4-aae8-954496393ef4	Inhibitory	Inhibitory	Inhibitory	Excitatory	unassigned	Inhibitory	Inhibitory	Inhibitory	Inhibitory	Inhibitory	11.169855000000098	1654.9626240000002	260.0
5d61a3bd-0b01-45e7-ab26-2a46116a698e	Inhibitory	Inhibitory	Excitatory	Inhibitory	Inhibitory	Inhibitory	Inhibitory	Inhibitory	Inhibitory	Inhibitory	12.948665000000346	1636.2251350000001	260.0
96440f9b-30b4-46d4-bcf4-d24a8ddbf845	Endothelial	Endothelial	Immature oligodendrocyte	Endothelial	unassigned	Endothelial	Endothelial	Endothelial	Inhibitory	Endothelial	13.15575200000012	1755.692461	260.0
eb092a41-1945-42d5-91f0-c6984e0bc69e	Inhibitory	Inhibitory	Inhibitory	Excitatory	unassigned	Inhibitory	Inhibitory	Inhibitory	Inhibitory	Excitatory	19.780805000000328	1643.7747590000004	260.0
92b25f82-35c1-46fe-8065-6f484497b4a9	Inhibitory	Inhibitory	Inhibitory	Excitatory	unassigned	Inhibitory	Inhibitory	Inhibitory	Inhibitory	Inhibitory	23.140147000000525	1624.3136950000003	260.0
77ec69f3-bd35-4223-8bb6-41d7e0a0f804	Inhibitory	Inhibitory	Excitatory	Excitatory	unassigned	Inhibitory	Inhibitory	Excitatory	Inhibitory	Inhibitory	21.9578190000002	1786.0369859999996	260.0
4275f96d-8d04-4ac9-b257-4fb01240f97d	Inhibitory	Inhibitory	Inhibitory	Excitatory	Inhibitory	Inhibitory	Inhibitory	Inhibitory	Inhibitory	Inhibitory	25.50583900000038	1732.0378210000003	260.0
10655e10-8795-42dd-9257-16f08dd35f32	Inhibitory	Inhibitory	Astrocytes	Inhibitory	Inhibitory	Inhibitory	Inhibitory	Inhibitory	Inhibitory	Inhibitory	33.80453800000032	1678.6911480000003	260.0
ee1720ad-0c5f-4a2d-b0b5-abdbc57b4bd4	Inhibitory	Inhibitory	unassigned	Excitatory	unassigned	Inhibitory	Inhibitory	Inhibitory	Inhibitory	Excitatory	43.2300280000004	1783.8853059999997	260.0
273ca132-121f-4654-aabf-936189e5ff9c	Inhibitory	Inhibitory	Excitatory	Inhibitory	unassigned	Inhibitory	Astrocytes	Inhibitory	Inhibitory	Inhibitory	45.2320050000003	1749.8531959999996	260.0
f8c74305-a8b8-4bc2-9e33-3e23c5a0b5f2	Inhibitory	Inhibitory	unassigned	Excitatory	Inhibitory	Inhibitory	Inhibitory	Inhibitory	Inhibitory	Excitatory	47.59290200000032	1713.2069370000004	260.0
d80b86da-3920-40f4-8f55-e03d5809c394	Astrocytes	Astrocytes	Inhibitory	Astrocytes	unassigned	Astrocytes	Astrocytes	Astrocytes	Inhibitory	Astrocytes	53.372265000000425	1607.6454849999996	260.0
1f4cb53f-a455-4b3e-a46e-4527648819c7	Astrocytes	Astrocytes	Excitatory	Astrocytes	unassigned	Endothelial	Endothelial	Astrocytes	Inhibitory	Astrocytes	53.36484100000007	1768.5816840000002	260.0
5488c9cb-7361-4863-9e9e-f15923108199	Astrocytes	Astrocytes	Astrocytes	Astrocytes	Inhibitory	Mature oligodendrocyte	Astrocytes	Astrocytes	Inhibitory	Astrocytes	56.80649500000027	1713.0946559999998	260.0
8930d70b-0ef8-482f-a37b-b754aac3e854	Inhibitory	Inhibitory	Astrocytes	Excitatory	unassigned	Inhibitory	Inhibitory	Inhibitory	Inhibitory	Inhibitory	63.79675100000031	1750.3985420000004	260.0
5f4f6b3e-1785-4b71-b4a7-62e77cfbb811	Inhibitory	Inhibitory	Inhibitory	Inhibitory	Inhibitory	Inhibitory	Inhibitory	Inhibitory	Inhibitory	Inhibitory	70.90915600000062	1663.2241179999996	260.0
18961f41-aa66-41ed-998d-a607c5a25112	Excitatory	Excitatory	Inhibitory	Excitatory	unassigned	Excitatory	Excitatory	Excitatory	Excitatory	Excitatory	80.28087600000026	1640.5495859999996	260.0
d0639413-ca1d-4537-86ef-bd996e636d15	Inhibitory	Excitatory	Endothelial	Excitatory	unassigned	Inhibitory	Inhibitory	Excitatory	Inhibitory	Excitatory	78.50360600000067	1706.5929690000007	260.0
0c8587e3-cf8f-45b9-90af-8fdc201d122f	Endothelial	Endothelial	Inhibitory	Endothelial	unassigned	Endothelial	Endothelial	Endothelial	Inhibitory	Mural	82.10340000000042	1626.6800719999997	260.0
e2851bd0-4a97-425e-b07a-8900dd53ffcf	Inhibitory	Inhibitory	Microglia	Inhibitory	unassigned	Inhibitory	Inhibitory	Inhibitory	Inhibitory	Inhibitory	81.5165890000003	1604.0268170000004	260.0
58941a52-f393-4dd8-b407-520cf3ffa420	Inhibitory	Inhibitory	Excitatory	Excitatory	unassigned	Inhibitory	Inhibitory	Excitatory	Inhibitory	Excitatory	83.66987000000017	1742.9385450000004	260.0
c5a413b4-a0c0-4850-82fe-f2d7f67072a3	Inhibitory	Inhibitory	Inhibitory	Excitatory	unassigned	Inhibitory	Inhibitory	Excitatory	Inhibitory	Inhibitory	84.21399400000018	1759.203438	260.0
a9d3524c-22ab-4750-8996-46f1d582105b	Endothelial	Endothelial	Inhibitory	Endothelial	unassigned	Endothelial	Endothelial	Endothelial	Inhibitory	Endothelial	85.59832800000049	1618.271026	260.0
af21499e-ef76-4f86-bdb0-3a285fc75dbf	Endothelial	Endothelial	Immature oligodendrocyte	Endothelial	unassigned	Endothelial	Endothelial	Endothelial	Inhibitory	Endothelial	87.08621100000028	1784.2338519999998	260.0
22e191ae-c444-4ab7-9461-99bcc1f7ee5f	Inhibitory	Inhibitory	Excitatory	Excitatory	unassigned	Inhibitory	Inhibitory	Excitatory	Inhibitory	Inhibitory	93.8075600000002	1651.5264469999997	260.0
2d2feeca-723f-4111-847e-12582e882707	Endothelial	Endothelial	Excitatory	Endothelial	Endothelial	Endothelial	Endothelial	Endothelial	Inhibitory	Endothelial	97.10709100000031	1766.332661	260.0
b5c34d14-c3df-4d57-9b8e-b5c618a5e218	Inhibitory	Inhibitory	Astrocytes	Inhibitory	Inhibitory	Inhibitory	Inhibitory	Inhibitory	Inhibitory	Inhibitory	99.7442600000004	1708.0440569999996	260.0
729e5c16-d62c-4b7b-9030-3f98173ca78e	Inhibitory	Inhibitory	Inhibitory	Inhibitory	unassigned	Inhibitory	Inhibitory	Astrocytes	Inhibitory	Inhibitory	105.72312100000045	1627.225285	260.0
83efa7c2-1f21-4c73-8ea1-555d58e4a27b	Inhibitory	Astrocytes	Excitatory	Astrocytes	unassigned	Inhibitory	Astrocytes	Astrocytes	Inhibitory	Astrocytes	113.3654830000005	1626.589394	260.0
20ed5d0a-dbfe-435f-b3d5-497f66225988	Astrocytes	Astrocytes	Astrocytes	Astrocytes	unassigned	Mature oligodendrocyte	Astrocytes	Astrocytes	Inhibitory	Astrocytes	114.3487210000003	1616.2605520000002	260.0
d60c4faa-7d57-456a-965e-4da41d350404	Inhibitory	Inhibitory	Mature oligodendrocyte	Excitatory	unassigned	Inhibitory	Inhibitory	Inhibitory	Inhibitory	Inhibitory	116.42829800000027	1725.272821	260.0
140fe63b-545b-47c1-b623-adce2280cbe8	Astrocytes	Astrocytes	Immature oligodendrocyte	Astrocytes	unassigned	Mature oligodendrocyte	Astrocytes	Astrocytes	Inhibitory	Astrocytes	122.091093	1717.7098170000004	260.0
af543a58-06fd-4a97-80fe-d805c6bf6d02	Inhibitory	Inhibitory	Inhibitory	Excitatory	unassigned	Inhibitory	Inhibitory	Excitatory	Inhibitory	Inhibitory	124.54865700000028	1664.9774739999998	260.0
ea337b24-59ac-482a-abcd-d5f5ded1b9fc	Mural	Mural	Inhibitory	Mural	unassigned	Endothelial	Mural	Mural	Mural	Mural	127.80329100000017	1698.3880289999993	260.0
c230f7e1-c0c0-43ee-9f73-2390be814ab6	Inhibitory	Inhibitory	Inhibitory	Excitatory	unassigned	Inhibitory	Inhibitory	Inhibitory	Inhibitory	Inhibitory	132.06805300000042	1655.320792	260.0
94952b4c-b5df-4e6e-9ef1-4484d501013f	Endothelial	Endothelial	Endothelial	Endothelial	unassigned	Endothelial	Endothelial	Endothelial	Inhibitory	Endothelial	135.98676100000012	1717.899583	260.0
cd8c28b1-bc45-4103-8f40-4dc94cec95c6	Endothelial	Endothelial	Astrocytes	Endothelial	unassigned	Endothelial	Endothelial	Endothelial	Endothelial	Endothelial	153.6573010000002	1741.9118380000004	260.0
1983ca8d-993e-4a11-b76c-e775343d3b9b	Inhibitory	Inhibitory	Immature oligodendrocyte	Excitatory	unassigned	Inhibitory	Excitatory	Excitatory	Inhibitory	Excitatory	151.26827400000047	1650.4985739999997	260.0
d41c00e2-f7e8-4808-b934-86eb5abbdd44	Mature oligodendrocyte	Mature oligodendrocyte	Inhibitory	Excitatory	Mature oligodendrocyte	Mature oligodendrocyte	Mature oligodendrocyte	Mature oligodendrocyte	Mature oligodendrocyte	Mature oligodendrocyte	152.40388100000064	1680.0408320000001	260.0
d46f56aa-3f9a-4343-8f34-f5e4b4a13b86	Inhibitory	Inhibitory	Inhibitory	Inhibitory	Inhibitory	Inhibitory	Inhibitory	Inhibitory	Inhibitory	Inhibitory	155.3225650000004	1630.6046690000007	260.0
4ea9ef6e-feb1-405b-ab0a-0de6255a1a6d	Endothelial	Endothelial	Immature oligodendrocyte	Endothelial	unassigned	Endothelial	Endothelial	Endothelial	Mature oligodendrocyte	Immature oligodendrocyte	161.76642900000024	1754.79178	260.0
d4eb1f42-c9a2-4c8c-a02f-69402c0eff30	Inhibitory	Inhibitory	Inhibitory	Excitatory	unassigned	Inhibitory	Inhibitory	Inhibitory	Inhibitory	Inhibitory	167.60966800000006	1644.5023429999997	260.0
8ca2f533-55c7-4917-b0cc-e6365b8beb2f	Endothelial	Mural	Immature oligodendrocyte	Endothelial	unassigned	Endothelial	Endothelial	Endothelial	Mature oligodendrocyte	Immature oligodendrocyte	173.86088300000029	1762.0817870000005	260.0
f8f6d486-56f4-4d9a-b9f2-6c0b735f227c	Astrocytes	Astrocytes	Excitatory	Astrocytes	unassigned	Mature oligodendrocyte	Astrocytes	Astrocytes	Inhibitory	Astrocytes	179.08598200000006	1631.7610679999993	260.0
b8d65042-01c2-4f54-bf0c-b2eb0011f5d2	Inhibitory	Inhibitory	Excitatory	Excitatory	unassigned	Inhibitory	Inhibitory	Inhibitory	Inhibitory	Inhibitory	185.0408080000002	1679.7323899999997	260.0
0d292804-58af-4b9a-98bb-a554d543b456	Astrocytes	Endothelial	Immature oligodendrocyte	Endothelial	unassigned	Endothelial	Endothelial	Endothelial	Inhibitory	Endothelial	185.88902600000029	1769.2990289999993	260.0
7f053648-60fd-43e8-916a-f22a3694c611	Endothelial	Endothelial	Inhibitory	Ependymal	Endothelial	Endothelial	Endothelial	Endothelial	Mural	Endothelial	186.47635100000025	1714.8591980000006	260.0
27467411-1ebc-4f8d-ba89-fdc52b1f7312	Inhibitory	Inhibitory	Inhibitory	Excitatory	unassigned	Inhibitory	Inhibitory	Inhibitory	Inhibitory	Inhibitory	19.387694000000465	1682.439398	260.0
0f6f3f55-edc9-48e0-b6e7-3cc6cdde1b00	Astrocytes	Astrocytes	Astrocytes	Astrocytes	unassigned	Mature oligodendrocyte	Astrocytes	Astrocytes	Inhibitory	Astrocytes	18.808101000000534	1674.924791	260.0
07538728-ab17-48b5-adc9-1c25fb358a02	Astrocytes	Astrocytes	Inhibitory	Astrocytes	Astrocytes	Mature oligodendrocyte	Astrocytes	Astrocytes	Inhibitory	Astrocytes	38.676882000000205	1642.3953960000003	260.0
e76765dd-4b7d-4ceb-b5ee-c72b79d99c4e	Inhibitory	Inhibitory	Excitatory	Excitatory	unassigned	Inhibitory	Inhibitory	Excitatory	Inhibitory	Excitatory	42.06526900000017	1703.4775329999998	260.0
d69640f9-4be0-4adc-9e13-02a8c1902bac	Inhibitory	Inhibitory	Astrocytes	Excitatory	unassigned	Inhibitory	Inhibitory	Excitatory	Inhibitory	Inhibitory	68.94969900000024	1642.9042640000002	260.0
419ea1f9-e741-457f-b632-c360f6610c4a	Mature oligodendrocyte	Microglia	Excitatory	Excitatory	unassigned	Inhibitory	Inhibitory	Microglia	Inhibitory	Microglia	98.49580100000048	1752.9948669999999	260.0
0b795d1a-6eca-4b6c-9283-139a5312decf	Endothelial	Endothelial	Inhibitory	Excitatory	unassigned	Endothelial	Endothelial	Endothelial	Inhibitory	Endothelial	100.90853300000026	1738.989658	260.0
62fa7b97-fd59-47a2-805e-97a16f14ae71	Endothelial	Mural	unassigned	Mural	Mature oligodendrocyte	Endothelial	Mural	Mature oligodendrocyte	Mature oligodendrocyte	Mature oligodendrocyte	139.98977200000036	1733.3461709999997	260.0
6a8e7d2d-08c7-415c-b488-82c5980d81a7	Excitatory	Excitatory	Inhibitory	Excitatory	unassigned	Excitatory	Excitatory	Excitatory	Excitatory	Excitatory	173.65547600000036	1678.0910389999995	260.0
7b642d27-23ec-49ea-b9e5-30df20fa3bf5	Inhibitory	Inhibitory	Immature oligodendrocyte	Inhibitory	unassigned	Inhibitory	Inhibitory	Inhibitory	Inhibitory	Inhibitory	37.85123599999997	1623.9172840000006	260.0
2fc73799-2fea-49cf-a968-b7db501b9376	Inhibitory	Inhibitory	Excitatory	Excitatory	unassigned	Inhibitory	Inhibitory	Excitatory	Inhibitory	Excitatory	100.75089600000047	1713.4854970000001	260.0
8c523420-3563-4ab9-b36f-742f12580781	Immature oligodendrocyte	Immature oligodendrocyte	Mature oligodendrocyte	Astrocytes	unassigned	Mature oligodendrocyte	Immature oligodendrocyte	Immature oligodendrocyte	Immature oligodendrocyte	Immature oligodendrocyte	109.61099200000035	1676.958599	260.0
298454d5-d8de-4953-818c-4f1fa6b0ba80	Inhibitory	Inhibitory	Excitatory	Excitatory	unassigned	Inhibitory	Inhibitory	Inhibitory	Inhibitory	Inhibitory	36.16477500000019	1669.269492	260.0
94fb689f-5166-4403-a421-113690668cdf	Endothelial	Endothelial	Immature oligodendrocyte	Endothelial	Endothelial	Endothelial	Endothelial	Endothelial	Mature oligodendrocyte	Endothelial	64.88348400000041	1771.7319889999994	260.0
4eae9e75-976b-4279-8e04-fa2615e8015b	Endothelial	Endothelial	Inhibitory	Endothelial	unassigned	Endothelial	Endothelial	Endothelial	Inhibitory	Endothelial	69.34755300000052	1773.263069	260.0
54958dff-f04f-46eb-97b9-58a201fae384	Inhibitory	Inhibitory	Mature oligodendrocyte	Inhibitory	Inhibitory	Inhibitory	Inhibitory	Inhibitory	Inhibitory	Inhibitory	85.16243200000008	1710.7688300000004	260.0
780fa06c-f302-4504-ae69-1e650ea4a7fc	Inhibitory	Inhibitory	Excitatory	Excitatory	Inhibitory	Inhibitory	Inhibitory	Inhibitory	Inhibitory	Excitatory	208.44227600000022	1645.3835119999999	260.0
a961514d-7f58-462c-a159-d5fa0ff255fb	Mural	Endothelial	Inhibitory	Mural	Endothelial	Endothelial	Mural	Endothelial	Inhibitory	Mural	208.76227900000004	1756.043596	260.0
b9fe7929-4408-4a5e-ba0f-a0186a6ba566	Endothelial	Endothelial	Immature oligodendrocyte	Endothelial	unassigned	Endothelial	Endothelial	Endothelial	Inhibitory	Ependymal	214.65668400000004	1760.0384419999996	260.0
1c8c19af-d6bc-473d-8cc2-05399545cb2d	Mature oligodendrocyte	Mature oligodendrocyte	Immature oligodendrocyte	Mature oligodendrocyte	Mature oligodendrocyte	Mature oligodendrocyte	Mature oligodendrocyte	Mature oligodendrocyte	Mature oligodendrocyte	Mature oligodendrocyte	217.8808810000005	1616.160985	260.0
bd529122-528f-4be0-be60-30cd29b6b0a8	Mature oligodendrocyte	Mature oligodendrocyte	Excitatory	Mature oligodendrocyte	Mature oligodendrocyte	Mature oligodendrocyte	Mature oligodendrocyte	Mature oligodendrocyte	Mature oligodendrocyte	Mature oligodendrocyte	224.81189200000063	1672.5015399999997	260.0
e1e76966-8425-449c-b684-a0946fdcb227	Immature oligodendrocyte	Immature oligodendrocyte	Inhibitory	Immature oligodendrocyte	unassigned	Mature oligodendrocyte	Immature oligodendrocyte	Immature oligodendrocyte	Immature oligodendrocyte	Immature oligodendrocyte	227.63443300000063	1642.8123110000001	260.0
3a210199-4bc4-44ba-94c2-119df44c2b74	Mature oligodendrocyte	Mature oligodendrocyte	Inhibitory	Mature oligodendrocyte	Mature oligodendrocyte	Mature oligodendrocyte	Mature oligodendrocyte	Mature oligodendrocyte	Mature oligodendrocyte	Mature oligodendrocyte	228.3694370000003	1617.1763539999997	260.0
64c6f9ef-944d-414a-86be-e3ad97436c7a	Endothelial	Endothelial	Immature oligodendrocyte	Endothelial	unassigned	Endothelial	Endothelial	Endothelial	Mature oligodendrocyte	Endothelial	228.77814100000023	1759.3712730000002	260.0
09d23775-ec9e-43fe-8519-8e9ba5cf2612	Endothelial	Astrocytes	unassigned	Excitatory	unassigned	Endothelial	Excitatory	Endothelial	Inhibitory	Astrocytes	243.6015870000001	1781.3048359999998	260.0
6417fd32-1dc3-417b-a057-043100089e01	Inhibitory	Inhibitory	Inhibitory	Excitatory	unassigned	Inhibitory	Inhibitory	Excitatory	Inhibitory	Inhibitory	246.18757000000005	1665.3375739999997	260.0
9fd82a07-ab87-46d7-804e-4cfb1e3f15b1	Excitatory	Inhibitory	Immature oligodendrocyte	Excitatory	unassigned	Inhibitory	Inhibitory	Inhibitory	Inhibitory	Inhibitory	260.52634200000057	1671.2237019999998	260.0
777bc744-1f54-4444-9c4a-846ac21a5134	Immature oligodendrocyte	Immature oligodendrocyte	Inhibitory	Excitatory	unassigned	Inhibitory	Inhibitory	Immature oligodendrocyte	Inhibitory	Immature oligodendrocyte	266.62883100000045	1707.075577	260.0
48e08d06-d86c-475b-a479-8815783e1f0a	Excitatory	Inhibitory	Inhibitory	Excitatory	unassigned	Inhibitory	Inhibitory	Excitatory	Inhibitory	Excitatory	267.0219600000005	1758.1091709999996	260.0
e9ab7c8b-a804-416b-9810-856593acf05d	Excitatory	Excitatory	unassigned	Excitatory	unassigned	Excitatory	Excitatory	Excitatory	Inhibitory	Excitatory	268.6352410000004	1658.9796950000004	260.0
2b2e4dc9-7cf9-4e12-a83e-1d9df814ffb5	Mature oligodendrocyte	Mature oligodendrocyte	Inhibitory	Mature oligodendrocyte	Mature oligodendrocyte	Mature oligodendrocyte	Mature oligodendrocyte	Mature oligodendrocyte	Mature oligodendrocyte	Mature oligodendrocyte	276.4279160000001	1626.4898899999994	260.0
6eb26134-3c03-4984-8e5b-fa1d1c5cae14	Inhibitory	Inhibitory	Inhibitory	Excitatory	unassigned	Inhibitory	Inhibitory	Inhibitory	Inhibitory	Inhibitory	281.03386000000046	1749.7435230000006	260.0
0de23afa-5eaa-44ce-b6ef-9e57c4dee086	Astrocytes	Astrocytes	Immature oligodendrocyte	Ependymal	unassigned	Mature oligodendrocyte	Astrocytes	Astrocytes	Inhibitory	Astrocytes	280.10598700000037	1644.5533950000004	260.0
b62146ba-d9ba-4394-895a-2016e6754337	Mature oligodendrocyte	Microglia	Inhibitory	Ependymal	Mature oligodendrocyte	Mature oligodendrocyte	Endothelial	Mature oligodendrocyte	Mature oligodendrocyte	Mature oligodendrocyte	291.71113400000013	1632.5052890000002	260.0
e94a6a11-ca39-479a-9386-77fc126fc953	Astrocytes	Astrocytes	Immature oligodendrocyte	Astrocytes	unassigned	Mature oligodendrocyte	Astrocytes	Astrocytes	Inhibitory	Astrocytes	293.5332500000004	1679.231934	260.0
21570343-18a3-42a4-bb0e-994c66961180	Inhibitory	Inhibitory	Inhibitory	Excitatory	unassigned	Inhibitory	Inhibitory	Inhibitory	Inhibitory	Inhibitory	299.2927590000004	1719.3341509999996	260.0
8b42567a-5b22-42df-ba64-72bafbae4663	Inhibitory	Inhibitory	Inhibitory	Excitatory	unassigned	Inhibitory	Inhibitory	Inhibitory	Inhibitory	Excitatory	299.3573630000001	1768.2717639999996	260.0
13e4f59a-09af-41d6-bb23-2d51ffbbff6d	Microglia	Microglia	Excitatory	Endothelial	unassigned	Endothelial	Endothelial	Endothelial	Inhibitory	Endothelial	298.00965600000063	1646.2331209999998	260.0
48185af4-d3c0-47fa-aec1-17d705e72473	Astrocytes	Astrocytes	Excitatory	Astrocytes	unassigned	Inhibitory	Inhibitory	Astrocytes	Inhibitory	Inhibitory	298.86303300000054	1697.3728139999998	260.0
040cc165-02c3-48c7-959e-a2f28b55ec8c	Mature oligodendrocyte	Mature oligodendrocyte	Astrocytes	Mural	Mature oligodendrocyte	Mature oligodendrocyte	Mature oligodendrocyte	Mature oligodendrocyte	Mature oligodendrocyte	Mature oligodendrocyte	302.38878200000045	1607.4448429999998	260.0
3021dbae-6a74-4dd8-98ae-c47fad26f8d6	Inhibitory	Inhibitory	Inhibitory	Excitatory	unassigned	Inhibitory	Inhibitory	Excitatory	Inhibitory	Excitatory	310.18805100000054	1733.401735	260.0
d65f7be7-bb52-4827-aa03-18a212c47c31	Mature oligodendrocyte	Mature oligodendrocyte	Inhibitory	Mature oligodendrocyte	Mature oligodendrocyte	Mature oligodendrocyte	Endothelial	Mature oligodendrocyte	Mature oligodendrocyte	Mature oligodendrocyte	306.2947350000004	1647.2479069999995	260.0
084fadb2-e525-4f12-a80f-d798fc69b56d	Endothelial	Endothelial	Astrocytes	Endothelial	Endothelial	Endothelial	Endothelial	Endothelial	Inhibitory	Endothelial	310.68123300000025	1692.7517789999997	260.0
ca87e064-5e3e-4e36-99e1-447180dc6037	Endothelial	Endothelial	Inhibitory	Endothelial	Endothelial	Endothelial	Endothelial	Endothelial	Mature oligodendrocyte	Endothelial	323.3830030000004	1669.3535179999994	260.0
a521b54d-38e6-4004-943f-a19b0d11e45f	Mature oligodendrocyte	Mature oligodendrocyte	Inhibitory	Mature oligodendrocyte	Mature oligodendrocyte	Mature oligodendrocyte	Mature oligodendrocyte	Mature oligodendrocyte	Mature oligodendrocyte	Mature oligodendrocyte	325.40673000000015	1751.5275639999995	260.0
47a69f9d-2c27-45d7-81a1-065079803606	Immature oligodendrocyte	Immature oligodendrocyte	Inhibitory	Immature oligodendrocyte	unassigned	Immature oligodendrocyte	Immature oligodendrocyte	Immature oligodendrocyte	Immature oligodendrocyte	Immature oligodendrocyte	335.6786990000005	1605.5673599999996	260.0
3a127bc4-7968-458a-b1d8-514953ed11df	Astrocytes	Astrocytes	Immature oligodendrocyte	Astrocytes	Astrocytes	Mature oligodendrocyte	Astrocytes	Astrocytes	Inhibitory	Astrocytes	339.0067890000005	1696.7309679999994	260.0
f6129df6-c5a9-4178-9c51-7550c9a1d018	Astrocytes	Astrocytes	Astrocytes	Astrocytes	unassigned	Mature oligodendrocyte	Astrocytes	Astrocytes	Mature oligodendrocyte	Astrocytes	337.98489400000017	1767.4791499999997	260.0
36395dee-d352-47c4-9277-dd8cba0e4c1d	Astrocytes	Astrocytes	Excitatory	Astrocytes	unassigned	Mature oligodendrocyte	Astrocytes	Astrocytes	Inhibitory	Astrocytes	348.50324700000056	1683.6945620000001	260.0
0f0e5755-c3fc-41a4-9a34-a4b5477d57ac	Astrocytes	Astrocytes	Excitatory	Astrocytes	unassigned	Mature oligodendrocyte	Astrocytes	Astrocytes	Inhibitory	Astrocytes	357.88071200000013	1732.233057	260.0
827cf332-72de-4e9a-86e2-17b4e5247371	Mature oligodendrocyte	Mature oligodendrocyte	Immature oligodendrocyte	Mature oligodendrocyte	Mature oligodendrocyte	Mature oligodendrocyte	Mature oligodendrocyte	Mature oligodendrocyte	Mature oligodendrocyte	Mature oligodendrocyte	362.1025470000004	1623.502986	260.0
5132c53f-4c1e-4fa7-b02d-a3fb261da29a	Mature oligodendrocyte	Microglia	Inhibitory	Astrocytes	Mature oligodendrocyte	Mature oligodendrocyte	Mature oligodendrocyte	Mature oligodendrocyte	Mature oligodendrocyte	Mature oligodendrocyte	364.7636200000002	1713.3844749999994	260.0
a46723aa-cb1c-4b57-93be-c4882d30479a	Inhibitory	Inhibitory	Inhibitory	Excitatory	Inhibitory	Inhibitory	Inhibitory	Inhibitory	Inhibitory	Inhibitory	374.9158590000002	1775.3494569999998	260.0
9b0937ee-24f1-4ab9-ba54-5de4e3f00611	Astrocytes	Astrocytes	Inhibitory	Astrocytes	unassigned	Mature oligodendrocyte	Astrocytes	Astrocytes	Immature oligodendrocyte	Astrocytes	374.7314650000003	1712.530292	260.0
cca63f28-ead7-41ee-b09b-8e38084d04bd	Mature oligodendrocyte	Mature oligodendrocyte	Inhibitory	Mature oligodendrocyte	Mature oligodendrocyte	Mature oligodendrocyte	Mature oligodendrocyte	Mature oligodendrocyte	Mature oligodendrocyte	Mature oligodendrocyte	381.97050700000045	1627.0426859999993	260.0
2472dcb4-9b4b-4aa1-afc5-e562112a444a	Endothelial	Endothelial	Immature oligodendrocyte	Endothelial	Endothelial	Endothelial	Endothelial	Endothelial	Inhibitory	Endothelial	205.12142800000038	1625.2517560000001	260.0
428b3852-ff2d-4b92-a5bb-78ae3cccdbc6	Mature oligodendrocyte	Mature oligodendrocyte	Astrocytes	Astrocytes	Mature oligodendrocyte	Mature oligodendrocyte	Mature oligodendrocyte	Mature oligodendrocyte	Mature oligodendrocyte	Mature oligodendrocyte	246.27084800000011	1709.7730500000002	260.0
8eca3e2a-1841-42fa-873b-b843b9732aca	Mature oligodendrocyte	Mature oligodendrocyte	Inhibitory	Endothelial	Mature oligodendrocyte	Mature oligodendrocyte	Endothelial	Mature oligodendrocyte	Mature oligodendrocyte	Mature oligodendrocyte	293.0764210000002	1615.9938160000006	260.0
1edcb409-e747-404e-9ba0-f83379ddad90	Inhibitory	Inhibitory	Inhibitory	Inhibitory	Inhibitory	Inhibitory	Inhibitory	Inhibitory	Inhibitory	Inhibitory	337.6500880000003	1779.7715410000005	260.0
6a116745-42ee-4540-831d-e66d59846fd1	Inhibitory	Inhibitory	Inhibitory	Excitatory	unassigned	Inhibitory	Inhibitory	Excitatory	Inhibitory	Inhibitory	372.8612780000003	1757.2973040000002	260.0
f8daea48-9ab3-4912-8ff4-8ae5cfe4d688	Mature oligodendrocyte	Mature oligodendrocyte	Inhibitory	Mature oligodendrocyte	Mature oligodendrocyte	Mature oligodendrocyte	Mature oligodendrocyte	Mature oligodendrocyte	Mature oligodendrocyte	Mature oligodendrocyte	389.1003890000002	1672.1689819999997	260.0
f44ee9da-1283-4a77-8cd8-2df14f2178bc	Astrocytes	Astrocytes	Astrocytes	Ependymal	unassigned	Mature oligodendrocyte	Astrocytes	Astrocytes	Astrocytes	Ependymal	388.2982570000004	1691.9056960000003	260.0
6bdae61c-ed6f-4fa4-a5f5-7453641353fd	Inhibitory	Inhibitory	Excitatory	Excitatory	Inhibitory	Inhibitory	Inhibitory	Excitatory	Inhibitory	Inhibitory	257.73954900000035	1733.9323319999999	260.0
5bffe63b-8fc2-4b03-9b31-80343073a892	Astrocytes	Astrocytes	Excitatory	Astrocytes	unassigned	Mature oligodendrocyte	Astrocytes	Astrocytes	Astrocytes	Astrocytes	274.27724100000023	1718.4463789999995	260.0
81ec301c-9cc1-4984-a917-ee204e1b00a9	Astrocytes	Astrocytes	Excitatory	Astrocytes	unassigned	Mature oligodendrocyte	Astrocytes	Astrocytes	Astrocytes	Ependymal	316.79427600000054	1667.0943599999996	260.0
37d06a44-f5f8-498c-a929-f7f13579914f	Inhibitory	Inhibitory	Inhibitory	Inhibitory	unassigned	Inhibitory	Inhibitory	Astrocytes	Inhibitory	Inhibitory	380.914534	1685.983127	260.0
54b6c51f-7caf-4d27-afee-14b5aec0edf3	Mature oligodendrocyte	Mature oligodendrocyte	Inhibitory	Astrocytes	Mature oligodendrocyte	Mature oligodendrocyte	Mature oligodendrocyte	Mature oligodendrocyte	Mature oligodendrocyte	Mature oligodendrocyte	387.94439700000066	1656.6383520000004	260.0
c33ca29d-00f3-4376-aaa3-b98356210f85	Mature oligodendrocyte	Mature oligodendrocyte	Inhibitory	Mature oligodendrocyte	Mature oligodendrocyte	Mature oligodendrocyte	Mature oligodendrocyte	Mature oligodendrocyte	Mature oligodendrocyte	Mature oligodendrocyte	389.364368	1628.0019349999998	260.0
ff1af6e0-a80d-42b5-a1a5-b8e3088c260d	Mature oligodendrocyte	Mature oligodendrocyte	Excitatory	Mature oligodendrocyte	Mature oligodendrocyte	Mature oligodendrocyte	Mature oligodendrocyte	Mature oligodendrocyte	Mature oligodendrocyte	Mature oligodendrocyte	238.55916000000025	1622.570067	260.0
eaa72918-28a0-43aa-aedb-f4e3cfe1ff42	Mature oligodendrocyte	Mature oligodendrocyte	Immature oligodendrocyte	Mature oligodendrocyte	Mature oligodendrocyte	Mature oligodendrocyte	Mature oligodendrocyte	Mature oligodendrocyte	Mature oligodendrocyte	Mature oligodendrocyte	243.92016600000034	1622.435986	260.0
023aa260-275f-492b-8572-35b4f5df38a3	Inhibitory	Inhibitory	Inhibitory	Excitatory	unassigned	Inhibitory	Inhibitory	Excitatory	Inhibitory	Excitatory	252.8123730000002	1744.6230890000002	260.0
5d31089b-e03d-48ec-aa27-f2e0fb79536d	Mature oligodendrocyte	Mature oligodendrocyte	Inhibitory	Mature oligodendrocyte	Mature oligodendrocyte	Mature oligodendrocyte	Mature oligodendrocyte	Mature oligodendrocyte	Mature oligodendrocyte	Mature oligodendrocyte	216.05175000000008	1443.3534870000003	260.0
b313fadd-4d4d-40c1-afb8-38a1fe6b9ff9	Endothelial	Mural	Excitatory	Ependymal	unassigned	Endothelial	Astrocytes	Endothelial	Inhibitory	Astrocytes	216.9283250000003	1530.9772349999998	260.0
574aad22-2f67-401e-a3f4-14414813d89a	Immature oligodendrocyte	Mature oligodendrocyte	Immature oligodendrocyte	Mature oligodendrocyte	Mature oligodendrocyte	Mature oligodendrocyte	Mature oligodendrocyte	Mature oligodendrocyte	Immature oligodendrocyte	Immature oligodendrocyte	220.19133600000032	1553.689336	260.0
20a46089-230d-44e4-a09d-d9ecaed43df0	Mature oligodendrocyte	Mural	Mural	Ependymal	unassigned	Mature oligodendrocyte	Immature oligodendrocyte	Mature oligodendrocyte	Mature oligodendrocyte	Mature oligodendrocyte	219.34985600000027	1518.9564919999998	260.0
29ff9e3a-cc51-4f50-a266-c74a67d0f968	Mature oligodendrocyte	Mature oligodendrocyte	Excitatory	Ependymal	Mature oligodendrocyte	Mature oligodendrocyte	Mature oligodendrocyte	Mature oligodendrocyte	Mature oligodendrocyte	Mature oligodendrocyte	226.52286900000036	1436.842475	260.0
22a88f51-5497-43fd-93d9-d0400869b919	Endothelial	Mural	Immature oligodendrocyte	Mural	unassigned	Endothelial	Mural	Astrocytes	Inhibitory	Astrocytes	231.80590800000027	1524.5712209999997	260.0
f2eb4fba-4733-416b-ba00-da88303551d9	Endothelial	Endothelial	Astrocytes	Endothelial	unassigned	Endothelial	Endothelial	Endothelial	Mature oligodendrocyte	Endothelial	238.56321100000014	1486.6021219999998	260.0
c40c316f-55fa-4726-a131-0ddeb9e12f4a	Mature oligodendrocyte	Astrocytes	Astrocytes	Mature oligodendrocyte	Mature oligodendrocyte	Mature oligodendrocyte	Astrocytes	Mature oligodendrocyte	Mature oligodendrocyte	Mature oligodendrocyte	239.75380300000052	1550.6305719999996	260.0
4b58a52b-71fc-456b-a89a-d7cd00adb2c7	Endothelial	Mural	Immature oligodendrocyte	Mural	Mature oligodendrocyte	Endothelial	Mural	Mature oligodendrocyte	Mature oligodendrocyte	Mural	241.12714600000027	1462.692775	260.0
ceb3c161-d446-41b4-ae2b-5613f348a512	Mature oligodendrocyte	Mature oligodendrocyte	Inhibitory	Mature oligodendrocyte	Mature oligodendrocyte	Mature oligodendrocyte	Mature oligodendrocyte	Mature oligodendrocyte	Mature oligodendrocyte	Mature oligodendrocyte	243.57002400000056	1429.5368709999998	260.0
3065b339-38a4-4ea8-bb9c-3d5f8dc49095	Mature oligodendrocyte	Mature oligodendrocyte	Microglia	Astrocytes	Mature oligodendrocyte	Mature oligodendrocyte	Mature oligodendrocyte	Mature oligodendrocyte	Mature oligodendrocyte	Mature oligodendrocyte	245.80925200000001	1420.73907	260.0
98432d3c-10da-4c27-aa08-3d52fe1f75f4	Mature oligodendrocyte	Mature oligodendrocyte	Immature oligodendrocyte	Mature oligodendrocyte	Mature oligodendrocyte	Mature oligodendrocyte	Mature oligodendrocyte	Mature oligodendrocyte	Mature oligodendrocyte	Mature oligodendrocyte	248.57547200000045	1585.4474489999998	260.0
5aeaa6e4-f4b1-4389-96ec-8955c95145cb	Mature oligodendrocyte	Mature oligodendrocyte	Immature oligodendrocyte	Mural	unassigned	Mature oligodendrocyte	Mature oligodendrocyte	Mature oligodendrocyte	Mature oligodendrocyte	Mature oligodendrocyte	248.94819600000028	1504.2213779999997	260.0
fa1a9a09-b6a1-4543-982a-52b2ed287411	Mature oligodendrocyte	Mature oligodendrocyte	Inhibitory	Ependymal	Mature oligodendrocyte	Mature oligodendrocyte	Mature oligodendrocyte	Mature oligodendrocyte	Mature oligodendrocyte	Mature oligodendrocyte	251.44240000000036	1526.6891149999997	260.0
a72979a5-f862-4188-82c5-cf9c7999e2b8	Mature oligodendrocyte	Mature oligodendrocyte	Astrocytes	Mature oligodendrocyte	Mature oligodendrocyte	Mature oligodendrocyte	Mature oligodendrocyte	Mature oligodendrocyte	Mature oligodendrocyte	Mature oligodendrocyte	250.7256570000004	1412.0994050000004	260.0
aabfed1e-104f-4408-a835-dc339594a0ab	Mature oligodendrocyte	Mature oligodendrocyte	Inhibitory	Endothelial	Mature oligodendrocyte	Mature oligodendrocyte	Mature oligodendrocyte	Mature oligodendrocyte	Mature oligodendrocyte	Mature oligodendrocyte	256.61918700000024	1508.754547	260.0
d1b9b0cf-da7d-4b8f-a3e3-2d24bde5e6f1	Microglia	Microglia	Inhibitory	Endothelial	Mature oligodendrocyte	Endothelial	Endothelial	Mature oligodendrocyte	Mature oligodendrocyte	Endothelial	268.2266520000003	1507.1466070000001	260.0
3be9f806-df1c-4cbf-aa2e-e3274845f392	Mature oligodendrocyte	Mature oligodendrocyte	Immature oligodendrocyte	Mature oligodendrocyte	Mature oligodendrocyte	Mature oligodendrocyte	Mature oligodendrocyte	Mature oligodendrocyte	Mature oligodendrocyte	Mature oligodendrocyte	266.48811200000046	1548.6958570000002	260.0
90e5cd7c-2862-43c6-8e32-88a802c0b7ce	Mature oligodendrocyte	Mature oligodendrocyte	Astrocytes	Astrocytes	Mature oligodendrocyte	Mature oligodendrocyte	Mature oligodendrocyte	Mature oligodendrocyte	Mature oligodendrocyte	Mature oligodendrocyte	267.38345200000003	1416.269412	260.0
66abfe43-2f82-4dfd-a64e-3c4a8bf3da0f	Mature oligodendrocyte	Mature oligodendrocyte	Astrocytes	Mature oligodendrocyte	Mature oligodendrocyte	Mature oligodendrocyte	Mature oligodendrocyte	Mature oligodendrocyte	Mature oligodendrocyte	Mature oligodendrocyte	274.6093060000003	1471.326725	260.0
e5298243-acf8-4096-b80e-c7b0c3755f8f	Endothelial	Endothelial	Immature oligodendrocyte	Endothelial	unassigned	Endothelial	Endothelial	Endothelial	Inhibitory	Endothelial	274.68943100000024	1585.954746	260.0
44124071-e6ae-407f-b2c9-22a1118c674b	Mature oligodendrocyte	Mature oligodendrocyte	Inhibitory	Mature oligodendrocyte	Mature oligodendrocyte	Mature oligodendrocyte	Mature oligodendrocyte	Mature oligodendrocyte	Mature oligodendrocyte	Mature oligodendrocyte	278.14464700000053	1418.998071	260.0
fd5b4f60-40f0-46a6-81df-a5ef09c015aa	Mature oligodendrocyte	Mature oligodendrocyte	Immature oligodendrocyte	Mature oligodendrocyte	Mature oligodendrocyte	Mature oligodendrocyte	Mature oligodendrocyte	Mature oligodendrocyte	Mature oligodendrocyte	Mature oligodendrocyte	289.1258690000004	1488.7753389999998	260.0
3eeae31b-cdaf-4f80-b5b9-8c9f7ff4cbaf	Mature oligodendrocyte	Mature oligodendrocyte	Mature oligodendrocyte	Excitatory	Mature oligodendrocyte	Mature oligodendrocyte	Mature oligodendrocyte	Mature oligodendrocyte	Mature oligodendrocyte	Mature oligodendrocyte	296.3365160000003	1559.4626700000003	260.0
eecabd02-7fe4-44d3-bca9-642cb64da2e8	Mature oligodendrocyte	Mature oligodendrocyte	Inhibitory	Mature oligodendrocyte	Mature oligodendrocyte	Mature oligodendrocyte	Mature oligodendrocyte	Mature oligodendrocyte	Mature oligodendrocyte	Mature oligodendrocyte	302.5005860000001	1565.029473	260.0
c4dfa131-aa2a-4094-ab3a-8db23010a068	Endothelial	Mural	Inhibitory	Mural	unassigned	Mature oligodendrocyte	Mural	Mature oligodendrocyte	Mature oligodendrocyte	Mural	301.3633960000002	1401.965009	260.0
4bf9bc9b-e4eb-4118-92a3-d5a0f1cf525f	Mature oligodendrocyte	Mature oligodendrocyte	Excitatory	Mature oligodendrocyte	Mature oligodendrocyte	Mature oligodendrocyte	Mature oligodendrocyte	Mature oligodendrocyte	Mature oligodendrocyte	Mature oligodendrocyte	304.86053200000015	1511.8897339999999	260.0
5beb2244-bce3-4fa1-b67a-d035d54e73f2	Immature oligodendrocyte	Immature oligodendrocyte	Inhibitory	Immature oligodendrocyte	Immature oligodendrocyte	Immature oligodendrocyte	Immature oligodendrocyte	Immature oligodendrocyte	Immature oligodendrocyte	Immature oligodendrocyte	314.5247840000002	1470.53741	260.0
986ebd6f-1562-4b7e-ac4f-0c3d4444a6d4	Mature oligodendrocyte	Mature oligodendrocyte	Inhibitory	Mature oligodendrocyte	Mature oligodendrocyte	Mature oligodendrocyte	Mature oligodendrocyte	Mature oligodendrocyte	Mature oligodendrocyte	Mature oligodendrocyte	315.39387000000033	1504.0248029999998	260.0
3f1aa1f0-01d2-4bcf-9585-331985c5e41f	Mature oligodendrocyte	Mature oligodendrocyte	Excitatory	Mature oligodendrocyte	Mature oligodendrocyte	Mature oligodendrocyte	Mature oligodendrocyte	Mature oligodendrocyte	Mature oligodendrocyte	Mature oligodendrocyte	322.7205130000002	1531.5671379999999	260.0
f3b65476-bb0b-4a1a-a7d7-21706bcb9b42	Mature oligodendrocyte	Mature oligodendrocyte	Inhibitory	Microglia	Mature oligodendrocyte	Mature oligodendrocyte	Mature oligodendrocyte	Mature oligodendrocyte	Mature oligodendrocyte	Mature oligodendrocyte	333.9774360000001	1518.405768	260.0
40eaa301-b666-4007-a379-639165da48df	Mature oligodendrocyte	Mature oligodendrocyte	Inhibitory	Mature oligodendrocyte	Mature oligodendrocyte	Mature oligodendrocyte	Mature oligodendrocyte	Mature oligodendrocyte	Mature oligodendrocyte	Mature oligodendrocyte	337.7376970000005	1535.675087	260.0
dc244a8d-b95b-4f13-9269-ff1f0b27e5b9	Mature oligodendrocyte	Mature oligodendrocyte	Astrocytes	Mature oligodendrocyte	Mature oligodendrocyte	Mature oligodendrocyte	Mature oligodendrocyte	Mature oligodendrocyte	Mature oligodendrocyte	Mature oligodendrocyte	337.8442530000002	1413.651253	260.0
b1e7c26b-5346-480e-8bbd-4656eb9f5b0e	Mature oligodendrocyte	Microglia	Astrocytes	Endothelial	unassigned	Mature oligodendrocyte	Endothelial	Mature oligodendrocyte	Mature oligodendrocyte	Mature oligodendrocyte	345.877802	1510.7895459999995	260.0
b96fcb38-181f-4fbb-bad3-a5bf01f75672	Mature oligodendrocyte	Mature oligodendrocyte	Inhibitory	Mature oligodendrocyte	Mature oligodendrocyte	Mature oligodendrocyte	Mature oligodendrocyte	Mature oligodendrocyte	Mature oligodendrocyte	Mature oligodendrocyte	353.44381500000054	1419.068675	260.0
3cef55f3-f6f9-4c92-b0e3-d4ae9421b58b	Mature oligodendrocyte	Mature oligodendrocyte	Immature oligodendrocyte	Mature oligodendrocyte	Mature oligodendrocyte	Mature oligodendrocyte	Mature oligodendrocyte	Mature oligodendrocyte	Mature oligodendrocyte	Mature oligodendrocyte	364.8154940000004	1576.9791209999999	260.0
ae2f0213-b752-4f07-b4f4-aec6caa904e9	Immature oligodendrocyte	Immature oligodendrocyte	Immature oligodendrocyte	Immature oligodendrocyte	Mature oligodendrocyte	Mature oligodendrocyte	Immature oligodendrocyte	Immature oligodendrocyte	Immature oligodendrocyte	Immature oligodendrocyte	374.03760500000044	1423.5684889999998	260.0
61760c12-c1c7-450a-869f-eeed10c29166	Mature oligodendrocyte	Mature oligodendrocyte	Excitatory	Mature oligodendrocyte	Mature oligodendrocyte	Mature oligodendrocyte	Mature oligodendrocyte	Mature oligodendrocyte	Mature oligodendrocyte	Mature oligodendrocyte	234.10427300000038	1579.9834859999996	260.0
f71ddd43-bec7-4897-be00-aa763171ce78	Microglia	Microglia	Immature oligodendrocyte	Microglia	unassigned	Mature oligodendrocyte	Microglia	Mature oligodendrocyte	Microglia	Microglia	257.1499580000004	1441.6038609999996	260.0
659c8cd4-647d-494d-9aef-9d267f9a4547	Mature oligodendrocyte	Mature oligodendrocyte	Excitatory	Endothelial	Mature oligodendrocyte	Mature oligodendrocyte	Mature oligodendrocyte	Mature oligodendrocyte	Mature oligodendrocyte	Mature oligodendrocyte	320.69416000000047	1585.9801649999995	260.0
5ed584c7-8985-4337-a87d-57e52c0808ae	Endothelial	Mural	Immature oligodendrocyte	Endothelial	unassigned	Endothelial	Endothelial	Mature oligodendrocyte	Mature oligodendrocyte	Endothelial	332.58467400000063	1494.9768550000003	260.0
18fe40de-d115-435d-abb4-0c6b64309210	Mature oligodendrocyte	Mature oligodendrocyte	Astrocytes	Ependymal	Mature oligodendrocyte	Mature oligodendrocyte	Mature oligodendrocyte	Mature oligodendrocyte	Mature oligodendrocyte	Mature oligodendrocyte	338.10226500000044	1470.515167	260.0
ecdb9b63-3631-423f-b5b0-b40246a795c4	Mature oligodendrocyte	Mature oligodendrocyte	Excitatory	Endothelial	Mature oligodendrocyte	Mature oligodendrocyte	Mature oligodendrocyte	Mature oligodendrocyte	Mature oligodendrocyte	Mature oligodendrocyte	348.8662680000002	1471.7569160000003	260.0
838ee300-c45d-4971-99aa-1f008db41ba0	Mature oligodendrocyte	Mature oligodendrocyte	Inhibitory	Ependymal	Mature oligodendrocyte	Mature oligodendrocyte	Mature oligodendrocyte	Mature oligodendrocyte	Mature oligodendrocyte	Mature oligodendrocyte	361.15414499999997	1414.038281	260.0
5dd18402-de5d-4e5b-8232-230aaa44bae6	Mature oligodendrocyte	Mature oligodendrocyte	Immature oligodendrocyte	Mature oligodendrocyte	Mature oligodendrocyte	Mature oligodendrocyte	Mature oligodendrocyte	Mature oligodendrocyte	Mature oligodendrocyte	Mature oligodendrocyte	278.557679	1523.9188719999997	260.0
a9233f9f-4f0f-4a96-aadf-011a79e7eff7	Mature oligodendrocyte	Mature oligodendrocyte	Endothelial	Mature oligodendrocyte	Mature oligodendrocyte	Mature oligodendrocyte	Mature oligodendrocyte	Mature oligodendrocyte	Mature oligodendrocyte	Mature oligodendrocyte	297.28016100000013	1489.0652880000002	260.0
351800e0-395a-4356-8527-1179b9b73570	Mature oligodendrocyte	Mature oligodendrocyte	Immature oligodendrocyte	Mature oligodendrocyte	Mature oligodendrocyte	Mature oligodendrocyte	Mature oligodendrocyte	Mature oligodendrocyte	Mature oligodendrocyte	Mature oligodendrocyte	345.44680000000017	1566.896276	260.0
ae82ae04-ae66-4c75-bf51-4be0f15eb8ba	Endothelial	Endothelial	Mature oligodendrocyte	Endothelial	Endothelial	Endothelial	Endothelial	Endothelial	Endothelial	Endothelial	350.789804	1516.295592	260.0
2e3f9a3d-9756-4ef2-8b81-b1d2b4b1ceda	Mature oligodendrocyte	Mature oligodendrocyte	Astrocytes	Ependymal	Mature oligodendrocyte	Mature oligodendrocyte	Mature oligodendrocyte	Mature oligodendrocyte	Mature oligodendrocyte	Mature oligodendrocyte	357.27790200000027	1516.9465370000003	260.0
1ddc84a1-ce58-4962-b0c9-5f3044040269	Mature oligodendrocyte	Mature oligodendrocyte	Astrocytes	Ependymal	Mature oligodendrocyte	Mature oligodendrocyte	Mature oligodendrocyte	Mature oligodendrocyte	Mature oligodendrocyte	Mature oligodendrocyte	369.0091950000001	1528.2363389999996	260.0
870c8ccb-8b8a-4eee-9458-0e47ff87c2b8	Mature oligodendrocyte	Mature oligodendrocyte	Inhibitory	Astrocytes	Mature oligodendrocyte	Mature oligodendrocyte	Mature oligodendrocyte	Mature oligodendrocyte	Mature oligodendrocyte	Mature oligodendrocyte	371.6045830000003	1569.2979259999997	260.0
6f9f2b64-58f7-4bca-9149-9a164385b6f9	Mature oligodendrocyte	Mature oligodendrocyte	Excitatory	Mature oligodendrocyte	Mature oligodendrocyte	Mature oligodendrocyte	Mature oligodendrocyte	Mature oligodendrocyte	Mature oligodendrocyte	Mature oligodendrocyte	241.69174500000008	1521.929052	260.0
cd622e54-616f-41f3-96d1-94a599ce76c9	Mature oligodendrocyte	Mature oligodendrocyte	Excitatory	Mature oligodendrocyte	Mature oligodendrocyte	Mature oligodendrocyte	Mature oligodendrocyte	Mature oligodendrocyte	Mature oligodendrocyte	Mature oligodendrocyte	385.97225500000013	1528.2839770000005	260.0
2687d4db-9a73-4ca1-988a-2a08f386ebf0	Mature oligodendrocyte	Mature oligodendrocyte	Inhibitory	Mature oligodendrocyte	Mature oligodendrocyte	Mature oligodendrocyte	Mature oligodendrocyte	Mature oligodendrocyte	Mature oligodendrocyte	Mature oligodendrocyte	299.5001750000001	1415.239099	260.0
2cfd9899-e86f-4e8a-bba2-a7c4e4705ba5	Mature oligodendrocyte	Mature oligodendrocyte	Astrocytes	Mature oligodendrocyte	Mature oligodendrocyte	Mature oligodendrocyte	Mature oligodendrocyte	Mature oligodendrocyte	Mature oligodendrocyte	Mature oligodendrocyte	206.94212900000002	1248.032906	260.0
22db209e-17aa-47a3-a453-24e6117ad4a8	Mature oligodendrocyte	Mature oligodendrocyte	Inhibitory	Mature oligodendrocyte	Mature oligodendrocyte	Mature oligodendrocyte	Mature oligodendrocyte	Mature oligodendrocyte	Mature oligodendrocyte	Mature oligodendrocyte	213.4076	1309.5052459999997	260.0
07d0304c-27bc-4a3e-9ca4-92b8070dbd76	Mature oligodendrocyte	Mature oligodendrocyte	Microglia	Mature oligodendrocyte	Mature oligodendrocyte	Mature oligodendrocyte	Mature oligodendrocyte	Mature oligodendrocyte	Mature oligodendrocyte	Mature oligodendrocyte	214.7260879999999	1251.4460709999998	260.0
f2b9753e-379e-490e-8285-ce3d724b3dc8	Mature oligodendrocyte	Mature oligodendrocyte	Inhibitory	Ependymal	Mature oligodendrocyte	Mature oligodendrocyte	Mature oligodendrocyte	Mature oligodendrocyte	Mature oligodendrocyte	Mature oligodendrocyte	222.20096600000034	1267.3723940000004	260.0
3a79e22a-dd20-42bb-8750-607b4b4ec42e	Mature oligodendrocyte	Mature oligodendrocyte	Inhibitory	Mature oligodendrocyte	Mature oligodendrocyte	Mature oligodendrocyte	Mature oligodendrocyte	Mature oligodendrocyte	Mature oligodendrocyte	Mature oligodendrocyte	221.0431120000003	1287.7208450000003	260.0
73b0e120-13bc-4d74-9f0f-9b9aec0d751e	Mature oligodendrocyte	Mature oligodendrocyte	Inhibitory	Mature oligodendrocyte	unassigned	Mature oligodendrocyte	Mature oligodendrocyte	Mature oligodendrocyte	Mature oligodendrocyte	Mature oligodendrocyte	230.72752800000035	1324.201978	260.0
9c9ff091-393d-4f6f-bd11-965f21919aeb	Mature oligodendrocyte	Mature oligodendrocyte	Inhibitory	Mature oligodendrocyte	Mature oligodendrocyte	Mature oligodendrocyte	Mature oligodendrocyte	Mature oligodendrocyte	Mature oligodendrocyte	Mature oligodendrocyte	236.94556600000033	1270.3368020000003	260.0
b7d23675-a4ee-44cf-bd57-484fa00b9bc5	Endothelial	Endothelial	Immature oligodendrocyte	Endothelial	Endothelial	Endothelial	Endothelial	Endothelial	Endothelial	Endothelial	245.40931799999998	1321.9293389999998	260.0
3ae0eec4-3be9-43e6-873a-80346d106f8e	Mature oligodendrocyte	Mature oligodendrocyte	Excitatory	Mature oligodendrocyte	Mature oligodendrocyte	Mature oligodendrocyte	Mature oligodendrocyte	Mature oligodendrocyte	Mature oligodendrocyte	Mature oligodendrocyte	252.85331600000018	1340.777246	260.0
27f53d8d-3a3c-4874-b099-8bb8f646ee5b	Endothelial	Endothelial	Immature oligodendrocyte	Endothelial	Endothelial	Endothelial	Endothelial	Endothelial	Inhibitory	Endothelial	256.128682	1214.4481069999997	260.0
6124f9db-f37c-4447-9cfd-01feefc18961	Mature oligodendrocyte	Mature oligodendrocyte	Inhibitory	Mature oligodendrocyte	Mature oligodendrocyte	Mature oligodendrocyte	Mature oligodendrocyte	Mature oligodendrocyte	Mature oligodendrocyte	Mature oligodendrocyte	260.56384400000024	1343.1743350000002	260.0
e8600315-2846-4e90-b9d0-d1c75009d499	Mature oligodendrocyte	Microglia	Immature oligodendrocyte	Endothelial	Mature oligodendrocyte	Endothelial	Endothelial	Mature oligodendrocyte	Mature oligodendrocyte	Mature oligodendrocyte	261.43590900000027	1260.852003	260.0
ab2067c2-09f8-43b9-94ea-e3ae50d0bce5	Mature oligodendrocyte	Mature oligodendrocyte	Inhibitory	Ependymal	Mature oligodendrocyte	Mature oligodendrocyte	Mature oligodendrocyte	Mature oligodendrocyte	Mature oligodendrocyte	Mature oligodendrocyte	264.14422300000024	1386.4135190000002	260.0
3ccf51ff-01fb-405e-90d3-f8871abe965b	Mature oligodendrocyte	Mature oligodendrocyte	Excitatory	Mature oligodendrocyte	Mature oligodendrocyte	Mature oligodendrocyte	Mature oligodendrocyte	Mature oligodendrocyte	Mature oligodendrocyte	Mature oligodendrocyte	271.6398740000004	1345.1252639999998	260.0
2095c6fb-c6f0-48bc-9636-d824ac65ebc0	Mature oligodendrocyte	Mature oligodendrocyte	Immature oligodendrocyte	Ependymal	Mature oligodendrocyte	Mature oligodendrocyte	Mature oligodendrocyte	Mature oligodendrocyte	Mature oligodendrocyte	Mature oligodendrocyte	283.4082080000003	1328.9037149999995	260.0
4bbb2011-c654-4c1d-a459-99baf7df9910	Mature oligodendrocyte	Mature oligodendrocyte	Inhibitory	Astrocytes	Mature oligodendrocyte	Mature oligodendrocyte	Mature oligodendrocyte	Mature oligodendrocyte	Mature oligodendrocyte	Mature oligodendrocyte	298.5286820000001	1260.9964579999996	260.0
b4b72632-8446-4252-9ae3-c39ed472617b	Immature oligodendrocyte	Immature oligodendrocyte	Immature oligodendrocyte	Immature oligodendrocyte	unassigned	Mature oligodendrocyte	Immature oligodendrocyte	Immature oligodendrocyte	Immature oligodendrocyte	Immature oligodendrocyte	317.8407070000003	1349.707195	260.0
303652f3-a938-4cf9-9c78-7664f90cc35b	Mature oligodendrocyte	Mature oligodendrocyte	Astrocytes	Endothelial	Mature oligodendrocyte	Mature oligodendrocyte	Mature oligodendrocyte	Mature oligodendrocyte	Mature oligodendrocyte	Mature oligodendrocyte	318.9202420000006	1295.647285	260.0
8c81fb74-c0cb-488c-88dd-9b5ff84312c2	Mature oligodendrocyte	Mature oligodendrocyte	Excitatory	Mature oligodendrocyte	Mature oligodendrocyte	Mature oligodendrocyte	Mature oligodendrocyte	Mature oligodendrocyte	Mature oligodendrocyte	Mature oligodendrocyte	337.8452550000002	1266.490406	260.0
da105e6b-8d5d-4f68-ba2c-9754dce9d40b	Mature oligodendrocyte	Mature oligodendrocyte	Inhibitory	Mature oligodendrocyte	Mature oligodendrocyte	Mature oligodendrocyte	Mature oligodendrocyte	Mature oligodendrocyte	Mature oligodendrocyte	Mature oligodendrocyte	346.51493400000027	1341.4224990000002	260.0
75698297-e06e-4313-b0bb-b9496069b4d3	Mature oligodendrocyte	Mature oligodendrocyte	Inhibitory	Mature oligodendrocyte	Mature oligodendrocyte	Mature oligodendrocyte	Mature oligodendrocyte	Mature oligodendrocyte	Mature oligodendrocyte	Mature oligodendrocyte	346.60824100000036	1248.5369029999997	260.0
60ae0b6a-3fd5-41d7-95ca-809c3d88051d	Mature oligodendrocyte	Mature oligodendrocyte	Excitatory	Mature oligodendrocyte	Mature oligodendrocyte	Mature oligodendrocyte	Mature oligodendrocyte	Mature oligodendrocyte	Mature oligodendrocyte	Mature oligodendrocyte	352.54972200000066	1301.3598459999998	260.0
430f0bee-7eb1-4eb3-8714-55aa7b8407d9	Microglia	Microglia	Excitatory	Endothelial	Mature oligodendrocyte	Endothelial	Endothelial	Endothelial	Mature oligodendrocyte	Endothelial	367.0364550000004	1310.0680069999999	260.0
9ab0de62-6b65-4ff5-8038-5891a1efb2b3	Inhibitory	Inhibitory	Immature oligodendrocyte	Excitatory	Inhibitory	Inhibitory	Inhibitory	Inhibitory	Inhibitory	Inhibitory	369.99067200000036	1230.796738	260.0
22b027d3-9158-463f-8575-6dd7fc9c6a66	Inhibitory	Inhibitory	Inhibitory	Excitatory	unassigned	Inhibitory	Inhibitory	Excitatory	Inhibitory	Inhibitory	379.08245600000055	1223.211629	260.0
00fed7a3-9e20-4b71-a1bb-9b089a27a263	Mature oligodendrocyte	Mature oligodendrocyte	Astrocytes	Astrocytes	Mature oligodendrocyte	Mature oligodendrocyte	Mature oligodendrocyte	Mature oligodendrocyte	Mature oligodendrocyte	Mature oligodendrocyte	383.3523850000006	1345.1171469999995	260.0
a88472c0-4e0e-4437-b465-900d1e693149	Mature oligodendrocyte	Mature oligodendrocyte	Immature oligodendrocyte	Mature oligodendrocyte	Mature oligodendrocyte	Mature oligodendrocyte	Mature oligodendrocyte	Mature oligodendrocyte	Mature oligodendrocyte	Mature oligodendrocyte	384.8592760000006	1284.290654	260.0
201442eb-ef16-4a0f-86ee-8c1913b63421	Microglia	Mature oligodendrocyte	Inhibitory	Microglia	Mature oligodendrocyte	Mature oligodendrocyte	Mature oligodendrocyte	Mature oligodendrocyte	Mature oligodendrocyte	Mature oligodendrocyte	208.92741600000045	1266.5060829999998	260.0
52c4034b-d330-44bf-b33e-c84c1d86ded9	Mature oligodendrocyte	Mature oligodendrocyte	Astrocytes	Ependymal	Mature oligodendrocyte	Mature oligodendrocyte	Mature oligodendrocyte	Mature oligodendrocyte	Mature oligodendrocyte	Mature oligodendrocyte	239.1522500000001	1342.7116730000002	260.0
c58134f3-1fbf-482c-a7f7-04d00086f626	Mature oligodendrocyte	Mature oligodendrocyte	Excitatory	Endothelial	Mature oligodendrocyte	Mature oligodendrocyte	Endothelial	Mature oligodendrocyte	Mature oligodendrocyte	Mature oligodendrocyte	276.73376099999996	1260.3514969999997	260.0
3a796f82-ec21-40a3-a91c-8fd4108a4a5b	Mature oligodendrocyte	Mature oligodendrocyte	Microglia	Ependymal	Mature oligodendrocyte	Mature oligodendrocyte	Mature oligodendrocyte	Mature oligodendrocyte	Mature oligodendrocyte	Mature oligodendrocyte	281.2070520000002	1390.5344	260.0
5cd3f04c-9701-4cf7-8b9a-0d6f2df8dd38	Mature oligodendrocyte	Mature oligodendrocyte	Excitatory	Mature oligodendrocyte	Mature oligodendrocyte	Mature oligodendrocyte	Mature oligodendrocyte	Mature oligodendrocyte	Mature oligodendrocyte	Mature oligodendrocyte	288.74623100000053	1260.7915819999998	260.0
74cdb759-96be-469c-82dd-9c4279c0e5ca	Inhibitory	Inhibitory	Inhibitory	Excitatory	unassigned	Inhibitory	Inhibitory	Inhibitory	Inhibitory	Astrocytes	286.73157500000025	1212.653017	260.0
86ef1f16-8b39-4e37-a57a-d229e15413cc	Astrocytes	Astrocytes	Immature oligodendrocyte	Astrocytes	unassigned	Mature oligodendrocyte	Astrocytes	Astrocytes	Inhibitory	Astrocytes	343.49858600000016	1223.2798859999998	260.0
0fdf655a-7739-4650-ad39-f5a429b151db	Mature oligodendrocyte	Mature oligodendrocyte	Astrocytes	Endothelial	Mature oligodendrocyte	Mature oligodendrocyte	Mature oligodendrocyte	Mature oligodendrocyte	Mature oligodendrocyte	Mature oligodendrocyte	356.9361140000001	1253.2269230000002	260.0
f95dab5b-7fb3-4350-b63b-bec58f8b961b	Immature oligodendrocyte	Immature oligodendrocyte	Immature oligodendrocyte	Mural	unassigned	Mature oligodendrocyte	Immature oligodendrocyte	Mature oligodendrocyte	Immature oligodendrocyte	Immature oligodendrocyte	365.5536920000004	1289.6955120000002	260.0
cb22d315-3de1-42f4-ace5-9c778772b6c3	Mature oligodendrocyte	Mature oligodendrocyte	Immature oligodendrocyte	Mature oligodendrocyte	Mature oligodendrocyte	Mature oligodendrocyte	Mature oligodendrocyte	Mature oligodendrocyte	Mature oligodendrocyte	Mature oligodendrocyte	233.6657850000006	1287.248845	260.0
a4429581-cf6f-420d-83fa-ab329ab4dfab	Immature oligodendrocyte	Immature oligodendrocyte	Astrocytes	Immature oligodendrocyte	Mature oligodendrocyte	Mature oligodendrocyte	Mature oligodendrocyte	Mature oligodendrocyte	Immature oligodendrocyte	Immature oligodendrocyte	245.59524800000008	1271.572827	260.0
1514e7fa-37f0-4270-ae00-90f9229a794a	Mature oligodendrocyte	Mature oligodendrocyte	Inhibitory	Mature oligodendrocyte	Mature oligodendrocyte	Mature oligodendrocyte	Mature oligodendrocyte	Mature oligodendrocyte	Mature oligodendrocyte	Mature oligodendrocyte	255.45963600000005	1300.9244009999998	260.0
5a44f317-8b6f-4b31-8dce-136b8aefc573	Mature oligodendrocyte	Mature oligodendrocyte	Inhibitory	Mature oligodendrocyte	Mature oligodendrocyte	Mature oligodendrocyte	Mature oligodendrocyte	Mature oligodendrocyte	Mature oligodendrocyte	Mature oligodendrocyte	255.8177480000004	1254.334749	260.0
82112214-f227-45a9-b2b6-d1bdfba7cbd4	Mature oligodendrocyte	Mature oligodendrocyte	Excitatory	Mature oligodendrocyte	Mature oligodendrocyte	Mature oligodendrocyte	Mature oligodendrocyte	Mature oligodendrocyte	Mature oligodendrocyte	Mature oligodendrocyte	279.6447640000001	1344.9134359999998	260.0
0966811f-976a-458a-9eb5-84ca49cd817b	Mature oligodendrocyte	Mural	Inhibitory	Astrocytes	Mature oligodendrocyte	Mature oligodendrocyte	Astrocytes	Mature oligodendrocyte	Mature oligodendrocyte	Mature oligodendrocyte	312.6029690000005	1262.126377	260.0
37b987b6-4d28-4db5-acc0-5f84fa721c1c	Astrocytes	Astrocytes	Immature oligodendrocyte	Astrocytes	Astrocytes	Astrocytes	Astrocytes	Astrocytes	Inhibitory	Astrocytes	319.2532720000004	1263.1325509999997	260.0
3dcd5ef2-7ce9-4dd4-aada-e84b6fbe8c05	Mature oligodendrocyte	Mature oligodendrocyte	Excitatory	Mature oligodendrocyte	Mature oligodendrocyte	Mature oligodendrocyte	Mature oligodendrocyte	Mature oligodendrocyte	Mature oligodendrocyte	Mature oligodendrocyte	329.8854190000002	1296.1528999999996	260.0
0b237571-566f-41fb-bae0-78403ec5cae1	Mature oligodendrocyte	Mature oligodendrocyte	Astrocytes	Mature oligodendrocyte	Mature oligodendrocyte	Mature oligodendrocyte	Mature oligodendrocyte	Mature oligodendrocyte	Mature oligodendrocyte	Mature oligodendrocyte	346.06108200000017	1267.960555	260.0
fcdc16ad-1fb2-489d-90f8-f6cde7ca7803	Mature oligodendrocyte	Mature oligodendrocyte	Immature oligodendrocyte	Mature oligodendrocyte	Mature oligodendrocyte	Mature oligodendrocyte	Mature oligodendrocyte	Mature oligodendrocyte	Mature oligodendrocyte	Mature oligodendrocyte	208.32108600000038	1370.859003	260.0
f13f43ed-d373-48f0-8c4e-49a52f3cb866	Mature oligodendrocyte	Mature oligodendrocyte	Immature oligodendrocyte	Endothelial	Mature oligodendrocyte	Mature oligodendrocyte	Mature oligodendrocyte	Mature oligodendrocyte	Mature oligodendrocyte	Mature oligodendrocyte	333.15915700000005	1318.6627940000003	260.0
7f777139-46ae-4c7d-8699-b89377b4241c	Mature oligodendrocyte	Mature oligodendrocyte	Inhibitory	Mature oligodendrocyte	Mature oligodendrocyte	Mature oligodendrocyte	Mature oligodendrocyte	Mature oligodendrocyte	Mature oligodendrocyte	Mature oligodendrocyte	353.5461470000005	1336.7406039999996	260.0
e02c44ed-3e57-42c8-8f3a-60ffc7dfdba1	Mature oligodendrocyte	Mature oligodendrocyte	Immature oligodendrocyte	Mature oligodendrocyte	Mature oligodendrocyte	Mature oligodendrocyte	Mature oligodendrocyte	Mature oligodendrocyte	Mature oligodendrocyte	Mature oligodendrocyte	360.2314140000003	1361.5042190000004	260.0
37739678-989f-4d0e-990f-21bc101784c1	Immature oligodendrocyte	Immature oligodendrocyte	Inhibitory	Microglia	Mature oligodendrocyte	Mature oligodendrocyte	Mature oligodendrocyte	Mature oligodendrocyte	Immature oligodendrocyte	Immature oligodendrocyte	378.49230000000034	1288.2463190000003	260.0
d7f95921-7e64-4cdc-84e5-17e2e97ff78c	Inhibitory	Inhibitory	Inhibitory	Excitatory	unassigned	Inhibitory	Inhibitory	Excitatory	Inhibitory	Excitatory	209.06043000000045	1129.1249620000003	260.0
c7e4d41c-5174-4adb-a913-b04719aed589	Inhibitory	Inhibitory	Inhibitory	Excitatory	unassigned	Inhibitory	Inhibitory	Excitatory	Inhibitory	Excitatory	216.7748400000005	1108.3649099999998	260.0
55e0e8b7-a720-406b-a6a2-bbc2cfe8de7e	Inhibitory	Inhibitory	Inhibitory	Excitatory	unassigned	Inhibitory	Inhibitory	Excitatory	Inhibitory	Excitatory	217.3209050000005	1061.3498950000003	260.0
5bcb904f-db32-495e-859d-784643d43eda	Inhibitory	Inhibitory	Inhibitory	Excitatory	unassigned	Inhibitory	Inhibitory	Inhibitory	Inhibitory	Inhibitory	219.64335100000017	1170.7185639999998	260.0
6ca8762c-c02a-44b6-a3c5-8aa47abdabd1	Inhibitory	Inhibitory	Microglia	Excitatory	Excitatory	Inhibitory	Inhibitory	Excitatory	Inhibitory	Excitatory	220.3155770000003	1099.4911039999997	260.0
63879bcb-5ba8-4d71-95d8-65a00618f4c2	Inhibitory	Inhibitory	Astrocytes	Excitatory	unassigned	Inhibitory	Excitatory	Excitatory	Inhibitory	Excitatory	223.87051400000018	1118.9285509999995	260.0
1745da67-0eef-4e70-b332-4a918b00ba18	Inhibitory	Inhibitory	Astrocytes	Excitatory	unassigned	Inhibitory	Inhibitory	Excitatory	Inhibitory	Excitatory	235.49544300000025	1005.6232730000002	260.0
15844945-4de0-4c6b-883b-0d4326021718	Inhibitory	Inhibitory	Inhibitory	Excitatory	unassigned	Inhibitory	Inhibitory	Excitatory	Inhibitory	Excitatory	234.5903040000003	1061.1863329999996	260.0
ece98a72-3734-49ba-9f8e-7401fbee2ee0	Inhibitory	Inhibitory	Excitatory	Inhibitory	unassigned	Inhibitory	Inhibitory	Inhibitory	Inhibitory	Inhibitory	232.40683800000033	1156.922548	260.0
e671f0b4-4f0f-42a4-9717-e0cefe628bcf	Astrocytes	Astrocytes	Astrocytes	Ependymal	unassigned	Mature oligodendrocyte	Astrocytes	Astrocytes	Inhibitory	Ependymal	247.78971500000034	1117.157593	260.0
2d00c38b-30f0-44b0-9f39-5bedfc0a7c87	Inhibitory	Inhibitory	Excitatory	Excitatory	unassigned	Inhibitory	Inhibitory	Excitatory	Inhibitory	Excitatory	247.16636700000026	1024.7191440000001	260.0
a12df249-baf0-490e-b8be-e3449e2e98e1	Inhibitory	Inhibitory	Inhibitory	Excitatory	unassigned	Inhibitory	Excitatory	Inhibitory	Inhibitory	Inhibitory	251.87626600000021	1150.899124	260.0
40d03b5a-6937-4542-8fdb-e7619341b0c3	Astrocytes	Astrocytes	Excitatory	Astrocytes	unassigned	Mature oligodendrocyte	Astrocytes	Astrocytes	Inhibitory	Astrocytes	255.41329900000028	1098.7230789999999	260.0
2aa3d9d8-d137-4b2c-86cc-4455e9426dc0	Endothelial	Endothelial	Endothelial	Excitatory	Inhibitory	Endothelial	Endothelial	Endothelial	Inhibitory	Inhibitory	259.4194870000001	1131.645187	260.0
38bdd581-41b2-4f1c-8fb4-3f9b8cdb159d	Immature oligodendrocyte	Immature oligodendrocyte	Inhibitory	Inhibitory	Inhibitory	Inhibitory	Inhibitory	Immature oligodendrocyte	Immature oligodendrocyte	Immature oligodendrocyte	259.77525400000013	1181.4900779999998	260.0
4da48379-93b9-451e-a9a3-30ee2ac5698c	Immature oligodendrocyte	Immature oligodendrocyte	Immature oligodendrocyte	Immature oligodendrocyte	unassigned	Immature oligodendrocyte	Immature oligodendrocyte	Immature oligodendrocyte	Immature oligodendrocyte	Immature oligodendrocyte	264.89535600000045	1143.669285	260.0
a5818439-f684-4819-8c32-54697dd61ecf	Immature oligodendrocyte	Immature oligodendrocyte	Inhibitory	Excitatory	unassigned	Inhibitory	Immature oligodendrocyte	Immature oligodendrocyte	Inhibitory	Excitatory	266.0032580000002	1185.7017579999997	260.0
e0dbefe0-e033-40f3-8bea-94ed7a4ba38c	Inhibitory	Inhibitory	Mature oligodendrocyte	Excitatory	unassigned	Inhibitory	Inhibitory	Inhibitory	Inhibitory	Inhibitory	265.74318500000027	1156.2860139999998	260.0
85df84aa-d94a-4bee-8860-366067478730	Inhibitory	Inhibitory	Astrocytes	Excitatory	unassigned	Inhibitory	Excitatory	Excitatory	Inhibitory	Excitatory	270.652877	1099.9444609999996	260.0
76077055-a835-45d0-ba0f-652f7ee3649d	Excitatory	Excitatory	Excitatory	Excitatory	unassigned	Excitatory	Excitatory	Excitatory	Excitatory	Excitatory	281.66184900000053	1137.5481160000004	260.0
40c9a453-cc36-403d-bea2-9efec690c2ab	Excitatory	Excitatory	Astrocytes	Excitatory	unassigned	Inhibitory	Excitatory	Excitatory	Inhibitory	Excitatory	282.82577500000025	1127.8323829999995	260.0
d4ab0479-4c41-4da5-9554-dd0b8e9c8598	Inhibitory	Inhibitory	Excitatory	Excitatory	Excitatory	Inhibitory	Inhibitory	Excitatory	Inhibitory	Excitatory	284.9383350000003	1082.7034550000003	260.0
7266f4a6-e8fb-4e96-82df-c3113f522b12	Inhibitory	Inhibitory	Inhibitory	Excitatory	unassigned	Inhibitory	Inhibitory	Inhibitory	Inhibitory	Inhibitory	293.0640390000003	1061.9646230000003	260.0
a717642d-0e15-428e-9f0c-425076796696	Inhibitory	Inhibitory	Inhibitory	Excitatory	unassigned	Inhibitory	Inhibitory	Excitatory	Inhibitory	Inhibitory	296.5496790000002	1004.6660730000003	260.0
a04987fd-3300-4b6d-af1f-e5d239033189	Inhibitory	Inhibitory	Inhibitory	Excitatory	unassigned	Excitatory	Excitatory	Excitatory	Inhibitory	Excitatory	303.27178900000035	1173.1101840000001	260.0
0f0cb65c-e32a-4491-b2c9-60ce79a092ae	Inhibitory	Inhibitory	Inhibitory	Excitatory	unassigned	Inhibitory	Excitatory	Excitatory	Inhibitory	Excitatory	306.93423600000006	1137.244482	260.0
0974a4d9-04fb-4cf8-9823-2ee53344f88f	Astrocytes	Astrocytes	Excitatory	Astrocytes	unassigned	Mature oligodendrocyte	Astrocytes	Astrocytes	Inhibitory	Astrocytes	306.7000290000001	1117.3621990000001	260.0
421b5f00-74da-41ae-bb59-d363ef3ee0c8	Inhibitory	Inhibitory	unassigned	Inhibitory	unassigned	Inhibitory	Inhibitory	Inhibitory	Inhibitory	Inhibitory	309.2312780000002	1180.8400819999997	260.0
9e5e0d60-ddf8-46bf-9a94-32172adb0e4c	Astrocytes	Astrocytes	Inhibitory	Astrocytes	unassigned	Mature oligodendrocyte	Astrocytes	Astrocytes	Inhibitory	Astrocytes	315.86768200000006	1058.5431550000003	260.0
cd01602c-9799-4293-aa41-920f5d846e0e	Astrocytes	Astrocytes	Excitatory	Astrocytes	unassigned	Mature oligodendrocyte	Astrocytes	Astrocytes	Inhibitory	Astrocytes	316.1992570000002	1108.087927	260.0
dbc4a8fb-1445-46e2-861c-740f031204ca	Inhibitory	Inhibitory	Microglia	Excitatory	unassigned	Inhibitory	Inhibitory	Excitatory	Inhibitory	Excitatory	316.7948330000004	1083.872422	260.0
7f204e93-1267-45b6-b57d-5f0c19b46865	Endothelial	Endothelial	Immature oligodendrocyte	Endothelial	Endothelial	Endothelial	Endothelial	Endothelial	Mature oligodendrocyte	Endothelial	322.26306500000055	1017.7553160000002	260.0
cd209c3a-7eba-4b1d-a028-470701026d89	Astrocytes	Astrocytes	Inhibitory	Astrocytes	unassigned	Mature oligodendrocyte	Astrocytes	Astrocytes	Inhibitory	Astrocytes	324.69675400000006	1045.0163969999999	260.0
b75d5b25-a772-48a1-905e-ed5c71f8c421	Astrocytes	Astrocytes	Inhibitory	Astrocytes	unassigned	Mature oligodendrocyte	Astrocytes	Astrocytes	Inhibitory	Astrocytes	333.48486400000047	1169.9803740000002	260.0
f47ca3ca-f433-4eeb-8150-0b4c7a08f7c5	Immature oligodendrocyte	Immature oligodendrocyte	Mature oligodendrocyte	Excitatory	unassigned	Inhibitory	Inhibitory	Immature oligodendrocyte	Inhibitory	Excitatory	334.6961610000003	1049.3385120000003	260.0
d9af8d14-d975-41f3-98ef-706ea7079d2f	Excitatory	Excitatory	Excitatory	Excitatory	unassigned	Excitatory	Excitatory	Excitatory	Inhibitory	Excitatory	339.80434200000036	1064.1524980000004	260.0
1ff2c8d7-6dc8-40bf-8ff3-1788b8ca62df	Astrocytes	Astrocytes	Excitatory	Astrocytes	Astrocytes	Mature oligodendrocyte	Astrocytes	Astrocytes	Inhibitory	Astrocytes	343.9919600000003	1161.78661	260.0
420ab026-1d03-4855-b4ec-22e217d225b4	Endothelial	Endothelial	Astrocytes	Endothelial	Endothelial	Endothelial	Endothelial	Endothelial	Inhibitory	Endothelial	343.8456890000002	1087.6311910000004	260.0
8bd6f8c5-b334-44f3-b116-a8a5103ccdb1	Microglia	Inhibitory	Inhibitory	Excitatory	unassigned	Inhibitory	Inhibitory	Inhibitory	Inhibitory	Inhibitory	344.16587900000013	1038.6916020000003	260.0
4f9ee3de-cd68-4afc-8145-a20d3e756acc	Inhibitory	Inhibitory	Inhibitory	Excitatory	Inhibitory	Inhibitory	Inhibitory	Excitatory	Inhibitory	Inhibitory	346.5275230000002	1131.2951509999998	260.0
25545a68-023b-4158-a9a0-0cbc1baf9d9d	Inhibitory	Inhibitory	Inhibitory	Excitatory	unassigned	Inhibitory	Astrocytes	Excitatory	Inhibitory	Excitatory	354.7087800000004	1154.9662480000002	260.0
da690b7b-7506-40c8-92eb-e3fb0745d341	Excitatory	Excitatory	unassigned	Excitatory	unassigned	Inhibitory	Inhibitory	Excitatory	Inhibitory	Excitatory	358.7735700000003	1032.5410410000004	260.0
b2eef606-3531-4f29-b91d-1ee99a24eea1	Inhibitory	Inhibitory	Inhibitory	Excitatory	Inhibitory	Inhibitory	Inhibitory	Inhibitory	Inhibitory	Inhibitory	364.0241010000004	1050.995773	260.0
52afe701-8c37-4b01-bf31-53b33eff993d	Excitatory	Excitatory	Endothelial	Excitatory	unassigned	Inhibitory	Inhibitory	Excitatory	Inhibitory	Excitatory	366.2668550000003	1066.9831639999998	260.0
66569b9c-1533-4fcb-8558-28b556e88287	Inhibitory	Inhibitory	Inhibitory	Excitatory	unassigned	Inhibitory	Inhibitory	Excitatory	Inhibitory	Excitatory	367.6068350000005	1143.75007	260.0
b3bd4536-e4af-4b7d-a49a-c6aa67b56d0b	Inhibitory	Inhibitory	Inhibitory	Excitatory	unassigned	Inhibitory	Inhibitory	Excitatory	Inhibitory	Inhibitory	383.19744400000036	1167.200417	260.0
4384d5d8-6df9-4d82-ba3d-b859531e1933	Inhibitory	Inhibitory	Inhibitory	Excitatory	Inhibitory	Inhibitory	Inhibitory	Inhibitory	Inhibitory	Excitatory	387.5853420000003	1137.742006	260.0
76b3b8a8-25af-487b-8ad1-fa17c88f370e	Inhibitory	Inhibitory	Inhibitory	Excitatory	unassigned	Inhibitory	Inhibitory	Excitatory	Inhibitory	Inhibitory	389.09481900000037	1046.3063230000002	260.0
3abfd8a3-9e5d-4dea-914f-b7fdeefa85b1	Inhibitory	Ependymal	Mural	Excitatory	unassigned	Inhibitory	Astrocytes	Excitatory	Inhibitory	Excitatory	283.6884610000002	1027.2704279999998	260.0
f2699cda-5517-4a53-ae0a-9420eb4cf288	Inhibitory	Inhibitory	Excitatory	Excitatory	unassigned	Inhibitory	Excitatory	Excitatory	Inhibitory	Excitatory	294.9479600000004	1111.7236300000004	260.0
9b58a582-6c35-492f-981d-8eafc0dab1a4	Inhibitory	Inhibitory	Astrocytes	Excitatory	Inhibitory	Inhibitory	Inhibitory	Excitatory	Inhibitory	Excitatory	347.17931700000054	1004.9122679999996	260.0
5fb28a5c-cead-42ee-9fef-5ce8bb958010	Inhibitory	Inhibitory	Astrocytes	Excitatory	unassigned	Inhibitory	Inhibitory	Excitatory	Inhibitory	Excitatory	217.14953700000024	1077.350641	260.0
7532403d-8dfc-4643-876f-5be510443e31	Inhibitory	Inhibitory	Mature oligodendrocyte	Inhibitory	Inhibitory	Inhibitory	Inhibitory	Inhibitory	Inhibitory	Excitatory	269.2041210000002	1008.3236819999997	260.0
b58b95c4-98a4-4fe8-98a8-5a41b59df9b6	Excitatory	Excitatory	Inhibitory	Excitatory	unassigned	Inhibitory	Excitatory	Excitatory	Inhibitory	Excitatory	300.2619960000002	1166.7676649999999	260.0
b370512e-2ef4-478a-9d29-57fca98269b4	Inhibitory	Inhibitory	Inhibitory	Excitatory	unassigned	Inhibitory	Inhibitory	Excitatory	Inhibitory	Excitatory	326.17315400000007	1106.2982270000002	260.0
f9092fa6-70eb-4748-b007-e5df8f380e07	Inhibitory	Inhibitory	Mature oligodendrocyte	Excitatory	unassigned	Inhibitory	Astrocytes	Excitatory	Inhibitory	Inhibitory	326.6916090000004	1138.0541600000001	260.0
76ebac85-9173-46f3-b631-220590ac771d	Inhibitory	Inhibitory	Inhibitory	Excitatory	unassigned	Inhibitory	Inhibitory	Excitatory	Inhibitory	Excitatory	340.36170500000026	1112.9215870000003	260.0
b82aaa6c-42d3-4152-a17a-9a878cd624e0	Astrocytes	Astrocytes	Inhibitory	Astrocytes	unassigned	Mature oligodendrocyte	Astrocytes	Astrocytes	Inhibitory	Astrocytes	345.41560800000025	1028.2638630000001	260.0
8abf3164-2fce-4d75-b78e-132cfba47bf1	Inhibitory	Inhibitory	Inhibitory	Excitatory	unassigned	Inhibitory	Inhibitory	Inhibitory	Inhibitory	Excitatory	362.20389000000023	1090.9396969999998	260.0
b304bffe-c1d1-452f-9666-f8efeccf8c08	Excitatory	Excitatory	Inhibitory	Excitatory	unassigned	Inhibitory	Inhibitory	Excitatory	Inhibitory	Inhibitory	361.38722700000017	1006.0368620000004	260.0
34dd3cfc-6877-441c-a1f5-ca7b5afae67b	Endothelial	Endothelial	Astrocytes	Endothelial	unassigned	Endothelial	Endothelial	Endothelial	Inhibitory	Endothelial	380.751718	1112.0139800000002	260.0
d6cdb6ef-4184-4ddd-a068-e14b6d3f58cd	Inhibitory	Inhibitory	Inhibitory	Excitatory	unassigned	Inhibitory	Excitatory	Excitatory	Inhibitory	Excitatory	381.0976580000006	1135.113456	260.0
46c30ed8-cff8-497e-9a06-1e75613cbef0	Inhibitory	Inhibitory	Inhibitory	Excitatory	unassigned	Inhibitory	Inhibitory	Excitatory	Inhibitory	Excitatory	324.895943	1071.48432	260.0
be374aad-e520-434b-a9a3-bf9409aae582	Inhibitory	Inhibitory	Mature oligodendrocyte	Excitatory	unassigned	Inhibitory	Inhibitory	Inhibitory	Inhibitory	Inhibitory	235.74541100000033	1079.701936	260.0
5ad3a164-f217-4655-a996-7bc47eac282c	Inhibitory	Inhibitory	Mature oligodendrocyte	Excitatory	unassigned	Inhibitory	Inhibitory	Inhibitory	Inhibitory	Excitatory	247.49845400000004	1110.413893	260.0
af531b78-72a4-41d3-b886-8981afe878a8	Inhibitory	Inhibitory	Inhibitory	Excitatory	Inhibitory	Inhibitory	Inhibitory	Inhibitory	Inhibitory	Inhibitory	275.44843600000013	1040.4183829999997	260.0
64390c67-3644-4b98-ba73-191fef669cfb	Inhibitory	Inhibitory	Mural	Excitatory	unassigned	Inhibitory	Astrocytes	Excitatory	Inhibitory	Excitatory	342.91430900000023	1170.0209910000003	260.0
cfc64e36-d5d9-4eb5-bf7a-48b6e4a2c22a	Inhibitory	Inhibitory	Inhibitory	Excitatory	unassigned	Inhibitory	Inhibitory	Inhibitory	Inhibitory	Inhibitory	362.6415850000003	1132.416545	260.0
800905ce-e2c2-42e8-b96d-73fad43a2698	Endothelial	Endothelial	Immature oligodendrocyte	Endothelial	Endothelial	Endothelial	Endothelial	Endothelial	Inhibitory	Endothelial	367.0263670000004	1162.9130859999996	260.0
31ed735e-68d5-4287-bf9e-cca2c04cc889	Inhibitory	Inhibitory	Astrocytes	Excitatory	unassigned	Inhibitory	Inhibitory	Inhibitory	Inhibitory	Inhibitory	203.84886200000028	900.6080329999995	260.0
a7be9afb-591a-49f7-90df-d62d9cdf8265	Astrocytes	Astrocytes	Astrocytes	Astrocytes	unassigned	Mature oligodendrocyte	Astrocytes	Astrocytes	Astrocytes	Astrocytes	201.8110300000003	951.927138	260.0
1e76365d-1d32-40c3-b8da-d418a4c47d21	Inhibitory	Inhibitory	Inhibitory	Excitatory	unassigned	Inhibitory	Inhibitory	Excitatory	Inhibitory	Excitatory	203.32540000000017	971.0677969999997	260.0
4cb49ef2-e4c4-4853-8580-ad7ff207fd19	Mature oligodendrocyte	Mature oligodendrocyte	Inhibitory	Mature oligodendrocyte	Mature oligodendrocyte	Mature oligodendrocyte	Mature oligodendrocyte	Mature oligodendrocyte	Mature oligodendrocyte	Mature oligodendrocyte	208.23889499999996	836.6844350000001	260.0
a6699e77-ff33-404b-aacd-be1817b886cd	Inhibitory	Inhibitory	Inhibitory	Excitatory	Inhibitory	Inhibitory	Inhibitory	Excitatory	Inhibitory	Inhibitory	210.5098320000002	972.8336509999995	260.0
2eae4fc8-fd9c-4f52-b2de-7dba5bb4b361	Mature oligodendrocyte	Microglia	Inhibitory	Endothelial	Mature oligodendrocyte	Mature oligodendrocyte	Mature oligodendrocyte	Mature oligodendrocyte	Mature oligodendrocyte	Mature oligodendrocyte	212.38152900000023	859.827984	260.0
713759c0-d7be-42bf-a322-482b0c406684	Immature oligodendrocyte	Immature oligodendrocyte	Excitatory	Astrocytes	unassigned	Mature oligodendrocyte	Astrocytes	Immature oligodendrocyte	Inhibitory	Immature oligodendrocyte	224.87198200000012	884.0645190000005	260.0
dc2e585b-93a2-4a7a-9070-faa8b45db06d	Inhibitory	Ependymal	Inhibitory	Excitatory	Inhibitory	Inhibitory	Inhibitory	Astrocytes	Inhibitory	Excitatory	231.71261800000002	810.5592120000001	260.0
428ccff0-0c90-424c-bc0c-6afa2bce80d2	Astrocytes	Astrocytes	Inhibitory	Astrocytes	unassigned	Mature oligodendrocyte	Astrocytes	Astrocytes	Inhibitory	Astrocytes	230.6519530000005	851.407232	260.0
8def31c7-715e-412a-b3fa-122c82ff1823	Endothelial	Endothelial	Inhibitory	Endothelial	Endothelial	Endothelial	Endothelial	Endothelial	Inhibitory	Endothelial	231.22342700000036	866.6939130000001	260.0
254e7f8b-2a45-43aa-8821-f32f119d2674	Inhibitory	Inhibitory	Inhibitory	Excitatory	unassigned	Inhibitory	Inhibitory	Excitatory	Inhibitory	Inhibitory	244.66032200000063	915.728509	260.0
e2cf2c8e-a1f4-46d5-bc27-0b93086f47b8	Inhibitory	Inhibitory	unassigned	Excitatory	unassigned	Inhibitory	Inhibitory	Excitatory	Inhibitory	Inhibitory	241.64355300000034	832.8325620000005	260.0
0ac7beb4-163f-4f12-82dd-d46b70c0ff27	Inhibitory	Inhibitory	Inhibitory	Excitatory	unassigned	Inhibitory	Inhibitory	Inhibitory	Inhibitory	Inhibitory	245.3170350000005	863.2501240000001	260.0
f1dabd45-c721-4103-879f-796add2a2d57	Mature oligodendrocyte	Mature oligodendrocyte	Immature oligodendrocyte	Mature oligodendrocyte	Mature oligodendrocyte	Mature oligodendrocyte	Mature oligodendrocyte	Mature oligodendrocyte	Mature oligodendrocyte	Mature oligodendrocyte	250.07268200000044	889.5802709999998	260.0
6218d074-2e8e-46da-acb1-f778b2729cc1	Inhibitory	Inhibitory	unassigned	Excitatory	Inhibitory	Inhibitory	Inhibitory	Excitatory	Inhibitory	Excitatory	250.14254100000016	938.261966	260.0
ff365ca4-3770-4caa-97ad-d0450c85c307	Mature oligodendrocyte	Mature oligodendrocyte	Excitatory	Excitatory	Mature oligodendrocyte	Mature oligodendrocyte	Mature oligodendrocyte	Mature oligodendrocyte	Mature oligodendrocyte	Mature oligodendrocyte	257.71569100000033	969.1251910000001	260.0
b37a71c6-c56b-432b-a07b-6c253a90f0ec	Astrocytes	Astrocytes	Inhibitory	Astrocytes	Inhibitory	Mature oligodendrocyte	Astrocytes	Astrocytes	Inhibitory	Astrocytes	262.8069150000006	871.8011399999996	260.0
3154b133-6d23-4c94-8f17-230e17190adf	Immature oligodendrocyte	Immature oligodendrocyte	Inhibitory	Immature oligodendrocyte	Immature oligodendrocyte	Immature oligodendrocyte	Immature oligodendrocyte	Immature oligodendrocyte	Immature oligodendrocyte	Immature oligodendrocyte	264.20031100000006	896.7829670000001	260.0
2a341bd1-a8cb-4cbf-99cb-a085daa18f52	Astrocytes	Astrocytes	Endothelial	Astrocytes	unassigned	Endothelial	Astrocytes	Astrocytes	Inhibitory	Astrocytes	271.13482200000044	983.4106399999996	260.0
4b9036a2-0081-46d0-ac5e-de08a9513e16	Inhibitory	Inhibitory	Mature oligodendrocyte	Excitatory	unassigned	Inhibitory	Inhibitory	Excitatory	Inhibitory	Excitatory	272.0732320000002	852.0079499999997	260.0
88e23d6e-05e5-4027-a315-589babe46beb	Astrocytes	Astrocytes	Immature oligodendrocyte	Astrocytes	Astrocytes	Astrocytes	Astrocytes	Astrocytes	Inhibitory	Astrocytes	274.0369270000001	950.6795889999999	260.0
dbb35ab0-f03a-408f-ab52-f07ab530193b	Endothelial	Endothelial	Excitatory	Endothelial	Endothelial	Endothelial	Endothelial	Endothelial	Inhibitory	Endothelial	275.23106800000005	977.0667620000004	260.0
f5500be6-102e-4624-aed8-0b6f450c9f24	Mature oligodendrocyte	Mature oligodendrocyte	Inhibitory	Astrocytes	Mature oligodendrocyte	Mature oligodendrocyte	Mature oligodendrocyte	Mature oligodendrocyte	Mature oligodendrocyte	Mature oligodendrocyte	276.97733300000027	843.6291469999996	260.0
50197e4b-06b6-42bd-b4a9-72a643c91b24	Inhibitory	Inhibitory	Excitatory	Excitatory	unassigned	Inhibitory	Astrocytes	Inhibitory	Inhibitory	Excitatory	298.58098800000016	987.0056829999999	260.0
9cf1b83c-bc9a-4001-a7eb-e8f29cdde693	Inhibitory	Inhibitory	Inhibitory	Excitatory	Inhibitory	Inhibitory	Inhibitory	Inhibitory	Inhibitory	Excitatory	297.9175130000003	950.0468169999999	260.0
63c7feb8-2fc0-4ae5-a61e-5a13a6a06ae8	Astrocytes	Astrocytes	Mature oligodendrocyte	Astrocytes	unassigned	Mature oligodendrocyte	Astrocytes	Astrocytes	Inhibitory	Astrocytes	299.87180000000035	977.2537480000001	260.0
8054b720-a04e-42fd-bf6c-4dac1d7674bf	Excitatory	Excitatory	Inhibitory	Excitatory	unassigned	Inhibitory	Excitatory	Excitatory	Inhibitory	Excitatory	301.75736300000017	855.0416300000002	260.0
0d6fc844-b444-4b75-bce5-4f148ba1b91e	Inhibitory	Inhibitory	Excitatory	Inhibitory	Inhibitory	Inhibitory	Inhibitory	Inhibitory	Inhibitory	Excitatory	319.06636000000026	803.4985329999995	260.0
a9cdf1bf-bacb-46b8-a256-f6b195a6b2e1	Inhibitory	Inhibitory	Inhibitory	Inhibitory	unassigned	Inhibitory	Inhibitory	Excitatory	Inhibitory	Inhibitory	325.36644200000046	926.8900239999998	260.0
1faa69e7-16a2-461f-af49-0be94ef8606e	Inhibitory	Inhibitory	Excitatory	Excitatory	Excitatory	Inhibitory	Excitatory	Excitatory	Inhibitory	Excitatory	328.76969700000063	847.086166	260.0
83f537d0-17ee-4871-88c1-28bf17218ad1	Inhibitory	Inhibitory	Endothelial	Excitatory	unassigned	Inhibitory	Inhibitory	Excitatory	Inhibitory	Excitatory	339.04108799999995	976.616317	260.0
2c40d1a5-6ac1-4dde-a6e7-b0b354bb9944	Microglia	Microglia	Immature oligodendrocyte	Ependymal	unassigned	Mature oligodendrocyte	Astrocytes	Astrocytes	Mature oligodendrocyte	Microglia	339.23396900000034	890.2750539999997	260.0
77d3497d-b882-4aeb-a300-24ca05a0bed3	Mature oligodendrocyte	Mature oligodendrocyte	Inhibitory	Mature oligodendrocyte	Mature oligodendrocyte	Mature oligodendrocyte	Mature oligodendrocyte	Mature oligodendrocyte	Mature oligodendrocyte	Mature oligodendrocyte	349.10546600000043	968.4778389999997	260.0
29792c01-4fe5-42e3-ba4c-2dd2a6b5fc25	Excitatory	Excitatory	unassigned	Excitatory	unassigned	Inhibitory	Excitatory	Excitatory	Inhibitory	Excitatory	347.63160300000027	939.6307190000002	260.0
367c88cd-caf7-49c5-9d4e-9201c4463334	Inhibitory	Inhibitory	Excitatory	Excitatory	unassigned	Inhibitory	Inhibitory	Excitatory	Inhibitory	Inhibitory	360.5117250000003	907.069125	260.0
96372488-ca79-439b-974c-10cbde3aca5d	Endothelial	Endothelial	Immature oligodendrocyte	Endothelial	Endothelial	Endothelial	Endothelial	Endothelial	Mature oligodendrocyte	Endothelial	368.94770700000026	806.7811959999999	260.0
2741f979-1efc-4310-a7c8-1f656a89b9c4	Astrocytes	Astrocytes	Astrocytes	Astrocytes	unassigned	Mature oligodendrocyte	Astrocytes	Astrocytes	Inhibitory	Astrocytes	371.71604900000057	885.3355539999998	260.0
3bd405b6-2f37-495d-a54c-cf02abcece35	Astrocytes	Astrocytes	Inhibitory	Astrocytes	unassigned	Mature oligodendrocyte	Astrocytes	Astrocytes	Inhibitory	Astrocytes	372.8692070000002	877.3629700000001	260.0
2819b2f9-0458-411b-ad9c-1c40d63d873c	Mature oligodendrocyte	Mature oligodendrocyte	Immature oligodendrocyte	Mature oligodendrocyte	Mature oligodendrocyte	Mature oligodendrocyte	Mature oligodendrocyte	Mature oligodendrocyte	Mature oligodendrocyte	Mature oligodendrocyte	389.80016000000023	880.5670039999995	260.0
9ad98bf7-12ac-4566-8db4-49b9b2679a4f	Inhibitory	Inhibitory	unassigned	Excitatory	unassigned	Inhibitory	Inhibitory	Excitatory	Inhibitory	Excitatory	222.42311400000017	979.2079800000001	260.0
0c60b1d2-b87a-440f-8ae9-2a99f9ab4694	Inhibitory	Inhibitory	Immature oligodendrocyte	Excitatory	unassigned	Inhibitory	Inhibitory	Excitatory	Inhibitory	Excitatory	272.3947210000001	892.7509730000002	260.0
be77b4e7-2d73-4cb6-a6ae-10d33761c79f	Inhibitory	Inhibitory	Mature oligodendrocyte	Excitatory	unassigned	Inhibitory	Inhibitory	Inhibitory	Inhibitory	Inhibitory	319.6471840000004	915.187457	260.0
b81f4163-0598-4a84-955e-246deeaf7225	Inhibitory	Inhibitory	Inhibitory	Excitatory	unassigned	Inhibitory	Inhibitory	Inhibitory	Inhibitory	Inhibitory	331.39503300000024	864.757364	260.0
a309798a-eb2a-4394-9f42-75eead486dbe	Mature oligodendrocyte	Mature oligodendrocyte	Microglia	Mature oligodendrocyte	Mature oligodendrocyte	Mature oligodendrocyte	Mature oligodendrocyte	Mature oligodendrocyte	Mature oligodendrocyte	Mature oligodendrocyte	380.0566740000004	827.5322380000002	260.0
ee7dfc20-f1b2-49b0-ac21-0eeec7f252a6	Astrocytes	Astrocytes	Astrocytes	Astrocytes	unassigned	Mature oligodendrocyte	Astrocytes	Astrocytes	Inhibitory	Astrocytes	201.42877400000043	882.1914789999996	260.0
964d7a0e-3486-48e8-b5d6-742559a5c4c7	Inhibitory	Inhibitory	Inhibitory	Excitatory	unassigned	Inhibitory	Inhibitory	Excitatory	Inhibitory	Excitatory	249.11454100000037	968.4328880000003	260.0
6c14c1fd-df07-4145-8fb5-9390e2f11ac8	Inhibitory	Inhibitory	Excitatory	Excitatory	unassigned	Inhibitory	Inhibitory	Excitatory	Inhibitory	Inhibitory	264.4362550000001	809.9069410000002	260.0
d2adfc6c-7b75-4a56-aba5-ce599434bd16	Inhibitory	Inhibitory	Immature oligodendrocyte	Excitatory	unassigned	Inhibitory	Inhibitory	Astrocytes	Inhibitory	Excitatory	311.39789800000017	958.6790099999998	260.0
ced0b6c9-842a-4432-bf02-4db2b0b07041	Inhibitory	Inhibitory	Excitatory	Excitatory	unassigned	Inhibitory	Inhibitory	Excitatory	Inhibitory	Excitatory	325.5285210000002	959.4548639999998	260.0
7f6fb516-1870-4b7c-86f9-6e82a7e1ca7b	Inhibitory	Inhibitory	Inhibitory	Excitatory	unassigned	Inhibitory	Inhibitory	Inhibitory	Inhibitory	Inhibitory	357.15152100000023	805.759442	260.0
15603e5f-a43b-42d8-b42e-2820f46a2cd7	Excitatory	Excitatory	Excitatory	Excitatory	unassigned	Inhibitory	Inhibitory	Excitatory	Excitatory	Excitatory	219.33200600000055	924.5740999999998	260.0
00198a5e-e70a-44f9-9dce-73927397e615	Inhibitory	Inhibitory	Immature oligodendrocyte	Excitatory	Inhibitory	Inhibitory	Astrocytes	Astrocytes	Inhibitory	Excitatory	285.1530470000007	969.672767	260.0
a6caacb9-c8f0-4fda-bcb2-ce04203f45d8	Immature oligodendrocyte	Immature oligodendrocyte	Inhibitory	Excitatory	unassigned	Immature oligodendrocyte	Immature oligodendrocyte	Immature oligodendrocyte	Immature oligodendrocyte	Immature oligodendrocyte	318.81854200000043	861.4677359999996	260.0
850d646d-b257-4540-8d62-fb098650520c	Inhibitory	Inhibitory	Inhibitory	Excitatory	unassigned	Inhibitory	Inhibitory	Excitatory	Inhibitory	Excitatory	373.87993400000005	986.3081319999997	260.0
735bb3c9-e28b-4972-9cb7-88d8fedda108	Mature oligodendrocyte	Mature oligodendrocyte	Excitatory	Mature oligodendrocyte	Mature oligodendrocyte	Mature oligodendrocyte	Mature oligodendrocyte	Mature oligodendrocyte	Mature oligodendrocyte	Mature oligodendrocyte	204.15961200000038	732.8850159999997	260.0
919b6dc7-6b34-4c79-9daf-31cf214e339d	Inhibitory	Inhibitory	Excitatory	Excitatory	unassigned	Inhibitory	Excitatory	Excitatory	Inhibitory	Excitatory	207.8266910000002	697.4420770000002	260.0
721ce7e4-9922-444a-b4fb-b2700add76b6	Inhibitory	Inhibitory	Astrocytes	Excitatory	unassigned	Inhibitory	Inhibitory	Excitatory	Inhibitory	Excitatory	211.74283600000035	624.4692950000003	260.0
9d46b8f0-a591-42fe-9510-baa7e240f8c1	Endothelial	Endothelial	Excitatory	Endothelial	Endothelial	Endothelial	Endothelial	Endothelial	Inhibitory	Endothelial	217.84353800000008	745.1141110000003	260.0
ae905f14-4229-4162-b97a-a1ada7b2c6f5	Astrocytes	Astrocytes	Astrocytes	Astrocytes	unassigned	Mature oligodendrocyte	Astrocytes	Astrocytes	Inhibitory	Astrocytes	224.4271760000006	760.2246729999997	260.0
84ec5999-705a-4e33-be51-2b5d4c96c46f	Endothelial	Endothelial	Inhibitory	Endothelial	unassigned	Endothelial	Endothelial	Endothelial	Inhibitory	Endothelial	227.6881070000004	729.268505	260.0
275d4859-f782-4b58-9bca-c8a00c9bb698	Inhibitory	Inhibitory	Inhibitory	Excitatory	unassigned	Inhibitory	Inhibitory	Excitatory	Inhibitory	Inhibitory	230.00521600000002	625.9073579999999	260.0
91b21b15-fe52-436c-b84e-68d9f0ca8521	Inhibitory	Inhibitory	Inhibitory	Excitatory	Excitatory	Inhibitory	Inhibitory	Excitatory	Inhibitory	Excitatory	242.637745	756.871545	260.0
679b8095-a470-4e60-9726-3159ed6c62ec	Mature oligodendrocyte	Mature oligodendrocyte	Inhibitory	Astrocytes	Mature oligodendrocyte	Mature oligodendrocyte	Mature oligodendrocyte	Mature oligodendrocyte	Mature oligodendrocyte	Mature oligodendrocyte	241.66461299999992	612.6835550000001	260.0
2d8fd38c-44c9-4338-99d2-dde94d0d6762	Mature oligodendrocyte	Mature oligodendrocyte	Astrocytes	Astrocytes	unassigned	Mature oligodendrocyte	Mature oligodendrocyte	Mature oligodendrocyte	Mature oligodendrocyte	Mature oligodendrocyte	245.9587620000002	751.744185	260.0
f7d77cfc-27ac-4582-b1b8-474e71a9b394	Mature oligodendrocyte	Mature oligodendrocyte	Inhibitory	Mature oligodendrocyte	Mature oligodendrocyte	Mature oligodendrocyte	Mature oligodendrocyte	Mature oligodendrocyte	Mature oligodendrocyte	Mature oligodendrocyte	247.13672600000018	784.695592	260.0
f5a6fd11-8d83-482e-adcc-75ad501b955d	Inhibitory	Inhibitory	Excitatory	Excitatory	unassigned	Inhibitory	Inhibitory	Excitatory	Inhibitory	Inhibitory	248.54470300000048	729.767327	260.0
a42dc325-0835-4c6e-a45c-2e7c0e2c4800	Astrocytes	Astrocytes	Inhibitory	Astrocytes	unassigned	Mature oligodendrocyte	Astrocytes	Astrocytes	Inhibitory	Astrocytes	248.64514800000006	614.0439240000001	260.0
f332544f-5f7c-4371-9f79-6c12e171ab3f	Mature oligodendrocyte	Mature oligodendrocyte	Astrocytes	Astrocytes	unassigned	Mature oligodendrocyte	Mature oligodendrocyte	Mature oligodendrocyte	Inhibitory	Mature oligodendrocyte	249.79932899999994	765.1724060000001	260.0
59d1d201-2156-43d6-a4b8-604d1bbe6f4f	Inhibitory	Inhibitory	Inhibitory	Excitatory	unassigned	Inhibitory	Inhibitory	Inhibitory	Inhibitory	Inhibitory	260.89353200000005	626.3921919999998	260.0
a26b1020-00d4-4829-bd0f-b4f462c059ad	Inhibitory	Inhibitory	Excitatory	Excitatory	unassigned	Inhibitory	Inhibitory	Excitatory	Inhibitory	Inhibitory	262.7350240000005	789.8486090000001	260.0
76af6c69-f1a7-4413-abaa-bd69ccad1e31	Inhibitory	Inhibitory	Inhibitory	Excitatory	unassigned	Inhibitory	Inhibitory	Excitatory	Inhibitory	Excitatory	266.3222260000002	653.5495849999998	260.0
c525af21-f607-4f0e-8e2b-67acdfd1e4fe	Inhibitory	Inhibitory	Inhibitory	Excitatory	unassigned	Inhibitory	Inhibitory	Inhibitory	Inhibitory	Inhibitory	272.0160430000001	682.9741389999999	260.0
8bf2b517-2361-4cd6-8516-d2998fcae84f	Inhibitory	Inhibitory	Inhibitory	Excitatory	unassigned	Inhibitory	Inhibitory	Excitatory	Inhibitory	Inhibitory	280.3908680000004	734.5511610000003	260.0
2a20191c-da94-4efd-9b9e-422a4a7e8985	Mature oligodendrocyte	Mature oligodendrocyte	Inhibitory	Excitatory	Mature oligodendrocyte	Mature oligodendrocyte	Mature oligodendrocyte	Mature oligodendrocyte	Mature oligodendrocyte	Mature oligodendrocyte	311.2638380000003	718.4250229999998	260.0
ff49b5b9-3b62-49c2-a92f-2c9402afd276	Mature oligodendrocyte	Endothelial	Astrocytes	Endothelial	Mature oligodendrocyte	Endothelial	Endothelial	Mature oligodendrocyte	Mature oligodendrocyte	Mature oligodendrocyte	318.16867100000036	678.4478709999999	260.0
5eedd9fa-3005-46a1-9f82-ad85389a9fc0	Excitatory	Excitatory	Inhibitory	Excitatory	unassigned	Inhibitory	Inhibitory	Excitatory	Inhibitory	Excitatory	319.49003900000025	691.9294909999999	260.0
82992a12-34c8-4b25-8fa2-e34b48002ea0	Mature oligodendrocyte	Mature oligodendrocyte	Excitatory	Astrocytes	Mature oligodendrocyte	Mature oligodendrocyte	Mature oligodendrocyte	Mature oligodendrocyte	Mature oligodendrocyte	Mature oligodendrocyte	322.52508000000034	756.0897359999999	260.0
7845604c-9851-4b7d-a661-8554e7b356e8	Endothelial	Endothelial	Immature oligodendrocyte	Endothelial	Endothelial	Endothelial	Endothelial	Endothelial	Inhibitory	Endothelial	331.6807190000004	760.6982249999996	260.0
65eb47c5-0311-4620-8d94-208b77a81823	Inhibitory	Inhibitory	Excitatory	Excitatory	unassigned	Inhibitory	Inhibitory	Inhibitory	Inhibitory	Inhibitory	332.61238900000035	724.6137839999997	260.0
44c695cc-c5c8-46ba-860a-df9d5d91eb9f	Microglia	Microglia	Immature oligodendrocyte	Excitatory	unassigned	Microglia	Microglia	Microglia	Inhibitory	Microglia	335.9902040000002	652.451337	260.0
9d8a789b-3713-457e-8931-750c6076390e	Astrocytes	Astrocytes	Excitatory	Astrocytes	unassigned	Mature oligodendrocyte	Astrocytes	Astrocytes	Inhibitory	Astrocytes	338.0756230000002	778.641748	260.0
cbc1f0ef-5f73-4b77-b983-246fcf0e3b82	Immature oligodendrocyte	Immature oligodendrocyte	Mural	Immature oligodendrocyte	unassigned	Immature oligodendrocyte	Immature oligodendrocyte	Immature oligodendrocyte	Immature oligodendrocyte	Immature oligodendrocyte	339.9606590000003	631.2694040000001	260.0
eadc1e18-0fd2-4571-a066-8848de6c35bf	Inhibitory	Inhibitory	Inhibitory	Excitatory	Inhibitory	Inhibitory	Inhibitory	Inhibitory	Inhibitory	Inhibitory	348.73504200000025	634.0834460000001	260.0
17658ad2-1ea7-4286-9a89-70253f901c05	Astrocytes	Astrocytes	Inhibitory	Astrocytes	unassigned	Mature oligodendrocyte	Astrocytes	Astrocytes	Inhibitory	Astrocytes	352.1974230000001	722.4429580000001	260.0
c74e76a3-792e-4b20-90fc-a05a282672ff	Endothelial	Endothelial	Inhibitory	Endothelial	Endothelial	Endothelial	Endothelial	Endothelial	Inhibitory	Endothelial	354.9477750000001	656.3747279999998	260.0
e301eaf5-2c73-4f1b-8ea1-273e96147395	Mature oligodendrocyte	Mature oligodendrocyte	Immature oligodendrocyte	Mature oligodendrocyte	Mature oligodendrocyte	Mature oligodendrocyte	Mature oligodendrocyte	Mature oligodendrocyte	Mature oligodendrocyte	Mature oligodendrocyte	358.4006800000002	668.605528	260.0
45a16742-233d-427a-8ad2-2c27912f9764	Inhibitory	Inhibitory	Excitatory	Excitatory	unassigned	Inhibitory	Excitatory	Excitatory	Inhibitory	Inhibitory	359.58911000000035	643.497507	260.0
15fdedca-ac7d-4837-98b2-42a6c4282fe3	Inhibitory	Inhibitory	Endothelial	Excitatory	unassigned	Inhibitory	Inhibitory	Inhibitory	Inhibitory	Inhibitory	365.0802200000003	765.381605	260.0
8fd47040-858a-4535-a7d6-2022e67e3209	Mature oligodendrocyte	Mature oligodendrocyte	Astrocytes	Mature oligodendrocyte	Mature oligodendrocyte	Mature oligodendrocyte	Mature oligodendrocyte	Mature oligodendrocyte	Mature oligodendrocyte	Mature oligodendrocyte	368.0962390000004	686.4560970000002	260.0
6021cca3-9241-4ade-83e3-62c8d2472008	Excitatory	Inhibitory	Inhibitory	Excitatory	unassigned	Inhibitory	Excitatory	Excitatory	Inhibitory	Excitatory	372.99593600000026	697.0285119999999	260.0
1231fade-8edc-4ada-af13-78ea8cf3e001	Astrocytes	Astrocytes	Excitatory	Astrocytes	Excitatory	Astrocytes	Astrocytes	Astrocytes	Inhibitory	Astrocytes	371.9365090000001	759.6090369999997	260.0
48cc3f32-3715-4f0f-b471-c178043c062b	Astrocytes	Astrocytes	Astrocytes	Astrocytes	unassigned	Mature oligodendrocyte	Astrocytes	Astrocytes	Inhibitory	Astrocytes	378.52092700000003	619.197799	260.0
7ba6fcf6-2cfe-4ab0-bab4-f2072cd85de7	Astrocytes	Astrocytes	Immature oligodendrocyte	Astrocytes	Inhibitory	Astrocytes	Astrocytes	Astrocytes	Inhibitory	Astrocytes	377.43913900000007	758.3362419999999	260.0
152235ed-2ca2-4504-87b4-95073efbf3b6	Excitatory	Excitatory	Inhibitory	Excitatory	unassigned	Inhibitory	Excitatory	Excitatory	Inhibitory	Excitatory	384.08941300000015	753.1033089999996	260.0
374b1399-f0fb-47b1-bde4-cd4816a85a00	Immature oligodendrocyte	Immature oligodendrocyte	Inhibitory	Immature oligodendrocyte	Immature oligodendrocyte	Immature oligodendrocyte	Immature oligodendrocyte	Immature oligodendrocyte	Immature oligodendrocyte	Immature oligodendrocyte	390.4039680000001	705.1411679999997	260.0
f3fc3ec8-ff45-4cb7-bb03-6da22b12ecb5	Inhibitory	Inhibitory	Inhibitory	Excitatory	unassigned	Inhibitory	Inhibitory	Excitatory	Inhibitory	Inhibitory	243.35279500000024	662.2226329999999	260.0
730f5a12-89ca-4ad5-98dc-e22e5dfc2f5a	Inhibitory	Inhibitory	Inhibitory	Excitatory	Inhibitory	Inhibitory	Inhibitory	Excitatory	Inhibitory	Excitatory	276.74574500000017	699.443194	260.0
0c22ebbb-050a-4150-ade6-bb598edde6ae	Mature oligodendrocyte	Microglia	Inhibitory	Astrocytes	Mature oligodendrocyte	Mature oligodendrocyte	Mature oligodendrocyte	Mature oligodendrocyte	Mature oligodendrocyte	Mature oligodendrocyte	300.6620400000006	658.0339439999998	260.0
8d92a454-ba81-4a26-80b2-ed5012f1e6e6	Inhibitory	Inhibitory	Mural	Excitatory	unassigned	Inhibitory	Inhibitory	Excitatory	Inhibitory	Excitatory	313.56353300000046	660.634701	260.0
33e13822-0a6d-499e-976f-297e3bb7bf64	Inhibitory	Inhibitory	Inhibitory	Excitatory	unassigned	Inhibitory	Inhibitory	Excitatory	Inhibitory	Inhibitory	359.6375310000003	613.307507	260.0
674cbb3c-ba1e-4215-889d-4018b5526c02	Inhibitory	Inhibitory	unassigned	Excitatory	unassigned	Inhibitory	Inhibitory	Inhibitory	Inhibitory	Inhibitory	218.93509200000062	684.684021	260.0
efb40bea-db87-4b94-8f01-e041f6444f7f	Inhibitory	Inhibitory	Inhibitory	Excitatory	unassigned	Inhibitory	Inhibitory	Excitatory	Inhibitory	Inhibitory	315.35598700000037	774.5493590000001	260.0
ae4e97ab-9a4a-4777-8f0d-49b95e6752cc	Inhibitory	Inhibitory	Inhibitory	Excitatory	Inhibitory	Inhibitory	Inhibitory	Inhibitory	Inhibitory	Inhibitory	231.0496290000001	680.517061	260.0
1f32c04e-e8cc-4f84-ae10-47d43734d19b	Inhibitory	Inhibitory	Inhibitory	Inhibitory	unassigned	Inhibitory	Inhibitory	Inhibitory	Inhibitory	Excitatory	231.33624100000043	780.1878310000002	260.0
e0199a18-2a8f-490a-a470-37e0e31a567a	Microglia	Mature oligodendrocyte	Inhibitory	Mature oligodendrocyte	Mature oligodendrocyte	Mature oligodendrocyte	Mature oligodendrocyte	Mature oligodendrocyte	Microglia	Mature oligodendrocyte	331.0481100000002	781.6138149999997	260.0
9e883e64-1c58-4f4e-b595-da89211bf02b	Excitatory	Excitatory	unassigned	Excitatory	unassigned	Inhibitory	Inhibitory	Excitatory	Excitatory	Excitatory	306.5206790000002	635.260225	260.0
939fb616-5706-456b-b280-8513409ac494	Inhibitory	Inhibitory	Immature oligodendrocyte	Excitatory	unassigned	Inhibitory	Inhibitory	Excitatory	Inhibitory	Excitatory	312.7436620000003	706.0452869999999	260.0
d487cb81-ac64-4aad-b5cb-1f895be5f84f	Inhibitory	Inhibitory	Inhibitory	Inhibitory	unassigned	Inhibitory	Inhibitory	Mature oligodendrocyte	Inhibitory	Inhibitory	321.00590900000043	618.3025130000001	260.0
377334bf-ca91-49e3-99e3-ceb369aa5c1d	Mature oligodendrocyte	Mature oligodendrocyte	Excitatory	Mature oligodendrocyte	Mature oligodendrocyte	Mature oligodendrocyte	Mature oligodendrocyte	Mature oligodendrocyte	Mature oligodendrocyte	Mature oligodendrocyte	329.3466490000005	645.930014	260.0
af23f013-61c0-4918-a12f-56b57c53b888	Mature oligodendrocyte	Astrocytes	Excitatory	Astrocytes	Astrocytes	Mature oligodendrocyte	Astrocytes	Astrocytes	Mature oligodendrocyte	Astrocytes	367.07050700000036	643.7136169999999	260.0
14d353e7-ff97-42bb-b223-2775503f3f39	Inhibitory	Inhibitory	Inhibitory	Excitatory	unassigned	Inhibitory	Inhibitory	Excitatory	Inhibitory	Inhibitory	207.31951700000036	503.232391	260.0
b881b776-dffd-466b-9a8b-0be41b5bb67e	Astrocytes	Astrocytes	Inhibitory	Ependymal	unassigned	Mature oligodendrocyte	Astrocytes	Astrocytes	Inhibitory	Astrocytes	207.8712230000001	464.04253500000004	260.0
2f5e3356-e08b-46bb-b8e4-fabfecb80261	Inhibitory	Inhibitory	unassigned	Excitatory	Inhibitory	Inhibitory	Inhibitory	Inhibitory	Inhibitory	Inhibitory	222.93875800000023	471.29105200000004	260.0
97317ad1-a33a-49e5-94e1-87df9a91d39a	Mature oligodendrocyte	Mature oligodendrocyte	Astrocytes	Mature oligodendrocyte	Mature oligodendrocyte	Mature oligodendrocyte	Mature oligodendrocyte	Mature oligodendrocyte	Mature oligodendrocyte	Mature oligodendrocyte	218.47702100000015	523.6504319999999	260.0
56b144ef-5000-4571-8e1a-bf8006550754	Mature oligodendrocyte	Mature oligodendrocyte	Excitatory	Mature oligodendrocyte	Mature oligodendrocyte	Mature oligodendrocyte	Mature oligodendrocyte	Mature oligodendrocyte	Mature oligodendrocyte	Mature oligodendrocyte	221.88351300000022	496.52556799999957	260.0
cf4edb2b-539c-4d24-b43c-fc3868fd2c53	Immature oligodendrocyte	Immature oligodendrocyte	Excitatory	Astrocytes	Mature oligodendrocyte	Mature oligodendrocyte	Immature oligodendrocyte	Mature oligodendrocyte	Immature oligodendrocyte	Immature oligodendrocyte	225.4800680000003	448.630083	260.0
e8108586-ea54-4479-817f-fb468a6f853a	Endothelial	Mural	Mural	Mural	Mature oligodendrocyte	Endothelial	Mural	Mature oligodendrocyte	Mature oligodendrocyte	Mural	235.82307100000025	494.13255400000025	260.0
70385d9e-ff1d-4269-9d3a-31e122b0b63d	Immature oligodendrocyte	Immature oligodendrocyte	unassigned	Excitatory	unassigned	Inhibitory	Inhibitory	Immature oligodendrocyte	Inhibitory	Immature oligodendrocyte	237.35601000000042	521.508131	260.0
4b730ac9-8e26-4bd0-b224-584d54208a57	Astrocytes	Astrocytes	Inhibitory	Astrocytes	unassigned	Mature oligodendrocyte	Astrocytes	Astrocytes	Astrocytes	Astrocytes	237.3538480000002	568.7847579999998	260.0
b7e71ee4-69ab-4df7-85ac-d4f2fbdc438c	Mural	Endothelial	Astrocytes	Endothelial	unassigned	Endothelial	Endothelial	Endothelial	Inhibitory	Excitatory	253.5309100000004	494.67454399999997	260.0
8fe41c8e-26ff-431c-a135-d7753b048e06	Mature oligodendrocyte	Mature oligodendrocyte	Inhibitory	Excitatory	Mature oligodendrocyte	Mature oligodendrocyte	Inhibitory	Mature oligodendrocyte	Inhibitory	Mature oligodendrocyte	260.71275600000035	487.71773699999994	260.0
de9d494f-cc76-4920-b150-89440ad51f8a	Mature oligodendrocyte	Mural	Immature oligodendrocyte	Astrocytes	unassigned	Mature oligodendrocyte	Mature oligodendrocyte	Mature oligodendrocyte	Mature oligodendrocyte	Mature oligodendrocyte	264.3597130000003	424.2634700000003	260.0
47892b44-a0fa-4d45-9625-96519f3b0eb4	Mature oligodendrocyte	Mature oligodendrocyte	Inhibitory	Mature oligodendrocyte	Mature oligodendrocyte	Mature oligodendrocyte	Mature oligodendrocyte	Mature oligodendrocyte	Mature oligodendrocyte	Mature oligodendrocyte	267.7796920000005	533.4280899999999	260.0
3167ccf4-702d-4a02-ae6f-78edbf02eba3	Astrocytes	Astrocytes	Inhibitory	Astrocytes	unassigned	Mature oligodendrocyte	Astrocytes	Astrocytes	Inhibitory	Astrocytes	275.0591910000003	555.8231919999998	260.0
0a8887c5-535e-43f8-82f6-c5dfe7f30aa0	Inhibitory	Inhibitory	Excitatory	Excitatory	unassigned	Inhibitory	Inhibitory	Excitatory	Inhibitory	Inhibitory	288.1787440000003	569.670329	260.0
600c68e9-41c4-4a57-b3e6-aba7825f0af3	Inhibitory	Inhibitory	Inhibitory	Excitatory	unassigned	Inhibitory	Inhibitory	Excitatory	Inhibitory	Inhibitory	286.26126500000055	451.31977000000006	260.0
2003fb3c-6cb8-4f98-87c5-9ceffb4686db	Astrocytes	Astrocytes	Inhibitory	Astrocytes	unassigned	Mature oligodendrocyte	Astrocytes	Astrocytes	Astrocytes	Astrocytes	295.5168940000003	505.50893700000006	260.0
1bd3853d-c9e4-49f5-bf70-41cb84d8ce13	Inhibitory	Inhibitory	unassigned	Excitatory	Inhibitory	Inhibitory	Inhibitory	Inhibitory	Inhibitory	Inhibitory	302.65436000000045	475.26007000000027	260.0
19940650-44b1-4faf-bbc2-11d8583ef698	Astrocytes	Astrocytes	Inhibitory	Ependymal	unassigned	Mature oligodendrocyte	Astrocytes	Astrocytes	Mature oligodendrocyte	Astrocytes	303.5220810000005	536.6790610000003	260.0
b8fdb69d-90dc-44e2-8dce-a5dd34859051	Inhibitory	Inhibitory	unassigned	Excitatory	unassigned	Inhibitory	Inhibitory	Inhibitory	Inhibitory	Inhibitory	306.5219140000004	405.06443199999967	260.0
1e243b73-0723-4adc-8ede-43d7fdc0edfa	Astrocytes	Mural	Excitatory	Astrocytes	Mature oligodendrocyte	Mature oligodendrocyte	Mature oligodendrocyte	Mature oligodendrocyte	Mature oligodendrocyte	Mature oligodendrocyte	311.6708730000005	511.56035299999985	260.0
32004144-95d7-4085-8111-53562a380b55	Inhibitory	Inhibitory	Excitatory	Excitatory	unassigned	Inhibitory	Inhibitory	Excitatory	Inhibitory	Inhibitory	323.0047480000003	557.9473749999997	260.0
ce3db683-b779-43ed-8283-f69d97841b5d	Endothelial	Endothelial	Immature oligodendrocyte	Endothelial	Endothelial	Endothelial	Endothelial	Endothelial	Inhibitory	Endothelial	327.032913	526.7620019999999	260.0
7e942d65-2257-40c4-b03f-110aacf44454	Inhibitory	Inhibitory	Inhibitory	Excitatory	unassigned	Inhibitory	Inhibitory	Excitatory	Inhibitory	Inhibitory	328.73491900000045	431.32498899999973	260.0
3c592b35-e71e-4c04-a418-57007716c84c	Inhibitory	Inhibitory	unassigned	Excitatory	unassigned	Inhibitory	Inhibitory	Excitatory	Inhibitory	Inhibitory	344.0056840000002	513.5090869999999	260.0
a6bf531b-fa73-47f4-9778-57308f9428fb	Excitatory	Inhibitory	unassigned	Excitatory	Inhibitory	Inhibitory	Excitatory	Inhibitory	Inhibitory	Astrocytes	343.7978539999999	489.98319500000025	260.0
5902c5b0-1476-4b84-8e93-2db646063a67	Excitatory	Excitatory	Immature oligodendrocyte	Excitatory	unassigned	Inhibitory	Inhibitory	Excitatory	Excitatory	Excitatory	345.7666400000003	540.439331	260.0
227974a6-b77b-4921-86c0-72067920d957	Endothelial	Endothelial	Excitatory	Endothelial	Endothelial	Endothelial	Endothelial	Endothelial	Endothelial	Endothelial	354.0429740000004	567.3835290000002	260.0
094e4b9d-9a37-4ee5-b05a-99db14da8359	Mature oligodendrocyte	Microglia	Mature oligodendrocyte	Mature oligodendrocyte	Mature oligodendrocyte	Mature oligodendrocyte	Mature oligodendrocyte	Mature oligodendrocyte	Mature oligodendrocyte	Mature oligodendrocyte	364.05702100000053	538.7803610000001	260.0
a100d9c4-5f28-4a2e-a793-b26d51079d43	Excitatory	Inhibitory	Inhibitory	Excitatory	unassigned	Inhibitory	Excitatory	Excitatory	Inhibitory	Inhibitory	365.6800490000005	485.46423600000026	260.0
cc9a4ec0-78f0-42bd-b95e-2e57495c7118	Mature oligodendrocyte	Mature oligodendrocyte	Inhibitory	Mature oligodendrocyte	Mature oligodendrocyte	Mature oligodendrocyte	Mature oligodendrocyte	Mature oligodendrocyte	Mature oligodendrocyte	Mature oligodendrocyte	366.6273740000006	436.50751100000025	260.0
0f1913cf-868f-4823-8e3e-0aa31580543c	Inhibitory	Inhibitory	Inhibitory	Excitatory	unassigned	Inhibitory	Inhibitory	Immature oligodendrocyte	Inhibitory	Inhibitory	375.51838000000043	455.84564199999977	260.0
235d4bd5-993f-4498-bb8d-3f5c11c8193e	Astrocytes	Astrocytes	Immature oligodendrocyte	Astrocytes	Astrocytes	Mature oligodendrocyte	Astrocytes	Astrocytes	Astrocytes	Astrocytes	374.26799100000017	497.22780200000034	260.0
53269da6-51d2-4e9c-90a7-c9f453bb19ff	Mature oligodendrocyte	Mature oligodendrocyte	Inhibitory	Excitatory	unassigned	Mature oligodendrocyte	Inhibitory	Mature oligodendrocyte	Inhibitory	Mature oligodendrocyte	374.9891950000001	570.2776249999997	260.0
778cc87a-c6b3-457f-b630-259e1b98fcc0	Inhibitory	Inhibitory	Inhibitory	Astrocytes	Inhibitory	Inhibitory	Astrocytes	Inhibitory	Inhibitory	Inhibitory	380.1223880000002	405.6192369999999	260.0
0d66f00e-0bc1-4f69-b5e7-49dd57fb7d6f	Mature oligodendrocyte	Mural	Immature oligodendrocyte	Mature oligodendrocyte	Mature oligodendrocyte	Mature oligodendrocyte	Mature oligodendrocyte	Mature oligodendrocyte	Mature oligodendrocyte	Mature oligodendrocyte	379.40273200000047	526.505154	260.0
d129c4ee-4f05-4c57-ba20-c195e5d3b5b9	Inhibitory	Inhibitory	Excitatory	Excitatory	unassigned	Inhibitory	Inhibitory	Excitatory	Inhibitory	Inhibitory	385.05775900000026	536.8066560000002	260.0
3fc263a2-496b-4183-9161-31aa497d2a56	Inhibitory	Inhibitory	Inhibitory	Inhibitory	unassigned	Inhibitory	Inhibitory	Inhibitory	Inhibitory	Inhibitory	231.88524499999994	419.22944800000005	260.0
2cf86d97-838a-44b0-bc94-0ae2c1bd123f	Inhibitory	Inhibitory	Mural	Excitatory	unassigned	Inhibitory	Inhibitory	Excitatory	Inhibitory	Inhibitory	291.2434600000006	476.09334999999965	260.0
3b844af0-00e2-40a1-a6df-223598969360	Inhibitory	Inhibitory	Immature oligodendrocyte	Excitatory	unassigned	Inhibitory	Inhibitory	Excitatory	Inhibitory	Inhibitory	330.05452700000023	477.4747470000002	260.0
d00b110f-8068-470d-a015-50914f708edf	Mature oligodendrocyte	Mature oligodendrocyte	Inhibitory	Mature oligodendrocyte	Mature oligodendrocyte	Mature oligodendrocyte	Mature oligodendrocyte	Mature oligodendrocyte	Mature oligodendrocyte	Mature oligodendrocyte	367.3481270000002	415.62519999999995	260.0
818162d8-2e31-41a8-9eaa-72dfafee284e	Inhibitory	Inhibitory	Inhibitory	Excitatory	unassigned	Inhibitory	Astrocytes	Inhibitory	Inhibitory	Inhibitory	213.697502	587.043279	260.0
daa93a8a-2062-4528-9e5f-940b53c4866d	Inhibitory	Inhibitory	Excitatory	Excitatory	Inhibitory	Inhibitory	Inhibitory	Inhibitory	Excitatory	Excitatory	278.4470220000003	567.4817040000003	260.0
48256191-2618-4acb-9619-3d178c22fb1e	Mature oligodendrocyte	Mature oligodendrocyte	Astrocytes	Mature oligodendrocyte	Mature oligodendrocyte	Mature oligodendrocyte	Mature oligodendrocyte	Mature oligodendrocyte	Mature oligodendrocyte	Mature oligodendrocyte	298.08759400000054	489.29363999999987	260.0
c72c26c5-0a76-4fdd-b1f7-10be9aee6300	Endothelial	Mural	Astrocytes	Mural	Mature oligodendrocyte	Endothelial	Endothelial	Mature oligodendrocyte	Inhibitory	Mural	325.9280160000003	534.2681630000002	260.0
8c998b75-5053-41cc-9486-b0931853e103	Inhibitory	Inhibitory	Inhibitory	Excitatory	unassigned	Inhibitory	Excitatory	Excitatory	Inhibitory	Inhibitory	349.52944600000046	477.18747600000006	260.0
af51f46f-afd8-4572-b6d8-2d425448af1a	Astrocytes	Astrocytes	Excitatory	Astrocytes	unassigned	Mature oligodendrocyte	Astrocytes	Astrocytes	Mature oligodendrocyte	Immature oligodendrocyte	362.49602200000027	498.4471999999996	260.0
188f23f9-447f-447c-b39e-e861fc335ca3	Inhibitory	Inhibitory	Immature oligodendrocyte	Excitatory	unassigned	Inhibitory	Inhibitory	Excitatory	Inhibitory	Inhibitory	216.38922500000035	419.237247	260.0
a20f73a3-e1db-4149-9635-1a79f5d64793	Inhibitory	Inhibitory	Inhibitory	Excitatory	unassigned	Inhibitory	Inhibitory	Inhibitory	Inhibitory	Excitatory	251.19827000000032	552.1701720000001	260.0
289a9dbb-68fb-47b7-9e4b-5c13c1ca647f	Mature oligodendrocyte	Mature oligodendrocyte	Inhibitory	Mature oligodendrocyte	Mature oligodendrocyte	Mature oligodendrocyte	Mature oligodendrocyte	Mature oligodendrocyte	Mature oligodendrocyte	Mature oligodendrocyte	203.23389300000008	329.3145300000001	260.0
0da0e329-7add-412d-8592-d76d8cd57443	Astrocytes	Astrocytes	Inhibitory	Astrocytes	unassigned	Astrocytes	Astrocytes	Astrocytes	Inhibitory	Astrocytes	207.14021200000025	241.27631999999994	260.0
b8022ea8-a210-449c-9fee-4aaa146f2310	Inhibitory	Inhibitory	Inhibitory	Excitatory	unassigned	Inhibitory	Inhibitory	Astrocytes	Inhibitory	Inhibitory	216.798268	239.6817729999998	260.0
78dd1011-3075-4aac-b83d-de77ddc9ff2a	Endothelial	Mural	Astrocytes	Mural	unassigned	Endothelial	Mural	Endothelial	Inhibitory	Mural	228.55613400000038	292.25063899999986	260.0
d9987dc6-7d2c-4655-a240-c834c397dc67	Mature oligodendrocyte	Mature oligodendrocyte	Mature oligodendrocyte	Mature oligodendrocyte	Mature oligodendrocyte	Mature oligodendrocyte	Mature oligodendrocyte	Mature oligodendrocyte	Mature oligodendrocyte	Mature oligodendrocyte	228.31874700000026	335.352226	260.0
78ba2dc3-6167-462a-9d46-ed7b2e2b81c2	Inhibitory	Inhibitory	Inhibitory	Excitatory	unassigned	Inhibitory	Inhibitory	Excitatory	Inhibitory	Inhibitory	232.80054500000006	366.7627110000003	260.0
8a03ad46-b77b-4aea-b6df-c9c9ac8a4a81	Inhibitory	Inhibitory	Inhibitory	Excitatory	unassigned	Inhibitory	Inhibitory	Inhibitory	Inhibitory	Inhibitory	236.28818200000023	349.1036560000002	260.0
b08756e3-d863-4cde-a13d-14c807589235	Mature oligodendrocyte	Mature oligodendrocyte	Astrocytes	Mature oligodendrocyte	Mature oligodendrocyte	Mature oligodendrocyte	Mature oligodendrocyte	Mature oligodendrocyte	Mature oligodendrocyte	Mature oligodendrocyte	232.98719000000028	322.7294689999999	260.0
47155523-5492-44f3-be61-decd1f2a7f64	Mature oligodendrocyte	Mature oligodendrocyte	Astrocytes	Mature oligodendrocyte	Mature oligodendrocyte	Mature oligodendrocyte	Mature oligodendrocyte	Mature oligodendrocyte	Mature oligodendrocyte	Mature oligodendrocyte	236.73075600000038	289.6612789999999	260.0
ef446c8e-5d1b-4024-82cb-ab3ac33fef05	Mature oligodendrocyte	Mature oligodendrocyte	Astrocytes	Astrocytes	Mature oligodendrocyte	Mature oligodendrocyte	Mature oligodendrocyte	Mature oligodendrocyte	Mature oligodendrocyte	Mature oligodendrocyte	243.00984600000038	336.42637000000013	260.0
4eaa44fd-425e-4d83-9546-41376a55941f	Mature oligodendrocyte	Mature oligodendrocyte	Inhibitory	Astrocytes	unassigned	Mature oligodendrocyte	Mature oligodendrocyte	Mature oligodendrocyte	Mature oligodendrocyte	Mature oligodendrocyte	249.6465790000002	296.3305260000002	260.0
4e703590-da27-4412-9575-7ae3e31090c8	Mature oligodendrocyte	Mature oligodendrocyte	Astrocytes	Mature oligodendrocyte	Mature oligodendrocyte	Mature oligodendrocyte	Mature oligodendrocyte	Mature oligodendrocyte	Mature oligodendrocyte	Mature oligodendrocyte	256.33622000000014	264.992839	260.0
f6fa93a0-d229-4a47-ae73-f3c1a201923a	Mature oligodendrocyte	Mature oligodendrocyte	Astrocytes	Mature oligodendrocyte	Mature oligodendrocyte	Mature oligodendrocyte	Mature oligodendrocyte	Mature oligodendrocyte	Mature oligodendrocyte	Mature oligodendrocyte	261.08256600000004	232.77929500000027	260.0
1f01aa43-fd7b-424e-8102-9db09ad17b9b	Endothelial	Endothelial	Excitatory	Endothelial	Endothelial	Endothelial	Endothelial	Endothelial	Inhibitory	Endothelial	272.8458990000004	265.717404	260.0
4a3fd72c-dbda-4e64-b579-838e66da5f9d	Mature oligodendrocyte	Mature oligodendrocyte	Microglia	Excitatory	Mature oligodendrocyte	Mature oligodendrocyte	Mature oligodendrocyte	Mature oligodendrocyte	Mature oligodendrocyte	Mature oligodendrocyte	274.8525020000002	310.5569110000001	260.0
6c673fd2-728b-4043-84b7-3192a705c268	Microglia	Microglia	Excitatory	Microglia	unassigned	Microglia	Microglia	Microglia	Inhibitory	Microglia	288.2941080000005	249.63388600000008	260.0
05dc1865-0942-4116-b555-8a741c83cc6b	Astrocytes	Astrocytes	Mature oligodendrocyte	Astrocytes	Mature oligodendrocyte	Mature oligodendrocyte	Astrocytes	Astrocytes	Inhibitory	Astrocytes	290.96612600000026	313.2528619999998	260.0
28b694a1-2bba-4ecd-8a38-b609d364b6c9	Inhibitory	Inhibitory	unassigned	Excitatory	unassigned	Inhibitory	Inhibitory	Inhibitory	Inhibitory	Inhibitory	290.8788920000002	279.9953380000002	260.0
aa44681b-be6c-47c2-bfc7-2898c43144c7	Mature oligodendrocyte	Mature oligodendrocyte	Astrocytes	Astrocytes	Mature oligodendrocyte	Mature oligodendrocyte	Mature oligodendrocyte	Mature oligodendrocyte	Mature oligodendrocyte	Mature oligodendrocyte	299.2486200000003	302.82026199999973	260.0
d783e6c2-8ac1-4c66-86c0-d17afb929d06	Inhibitory	Inhibitory	Inhibitory	Excitatory	unassigned	Inhibitory	Inhibitory	Immature oligodendrocyte	Inhibitory	Inhibitory	303.67000700000017	247.06922600000007	260.0
06be8991-f98d-4ac4-8365-f95a632b4f06	Endothelial	Mural	Astrocytes	Endothelial	unassigned	Endothelial	Endothelial	Endothelial	Inhibitory	Mural	305.37211200000047	368.5775229999999	260.0
ed23e068-75c6-4f5a-8077-617c3927f1dd	Astrocytes	Astrocytes	Inhibitory	Astrocytes	Astrocytes	Mature oligodendrocyte	Astrocytes	Astrocytes	Inhibitory	Astrocytes	312.6416180000001	242.19198000000006	260.0
4e228c71-2bbb-4e83-88cd-b9f7f5bfb399	Inhibitory	Inhibitory	Astrocytes	Excitatory	unassigned	Inhibitory	Inhibitory	Excitatory	Inhibitory	Inhibitory	319.9809170000003	232.16357500000004	260.0
fceb2f37-8433-4a10-8ee9-3f516a03dfc1	Mature oligodendrocyte	Mature oligodendrocyte	Inhibitory	Astrocytes	Mature oligodendrocyte	Mature oligodendrocyte	Mature oligodendrocyte	Mature oligodendrocyte	Mature oligodendrocyte	Mature oligodendrocyte	318.54872600000044	340.93583899999976	260.0
ed8fc275-82d8-4da8-92f5-6471a1c76230	Mature oligodendrocyte	Mature oligodendrocyte	Astrocytes	Mature oligodendrocyte	Mature oligodendrocyte	Mature oligodendrocyte	Mature oligodendrocyte	Mature oligodendrocyte	Mature oligodendrocyte	Mature oligodendrocyte	325.51749400000017	216.43343800000002	260.0
3f87708b-2660-42f8-aa39-a403daeadf3f	Inhibitory	Inhibitory	Inhibitory	Inhibitory	unassigned	Inhibitory	Inhibitory	Inhibitory	Inhibitory	Inhibitory	334.62097700000004	259.92297099999996	260.0
c82393ff-db01-4f00-a635-042e29fbe6c6	Inhibitory	Inhibitory	Inhibitory	Excitatory	Inhibitory	Inhibitory	Inhibitory	Excitatory	Inhibitory	Excitatory	339.32712800000036	235.7156030000001	260.0
f4f8665a-c553-476b-8d92-20fa37f27762	Inhibitory	Inhibitory	Inhibitory	Excitatory	Inhibitory	Inhibitory	Inhibitory	Excitatory	Inhibitory	Excitatory	347.04724000000033	334.25160600000027	260.0
93e99202-abcb-4a97-9f81-88e40fdd8f3e	Astrocytes	Astrocytes	Inhibitory	Astrocytes	Astrocytes	Mature oligodendrocyte	Astrocytes	Astrocytes	Astrocytes	Astrocytes	357.76061400000026	215.5860349999998	260.0
0cde58b9-012b-45cc-8586-0563687b4214	Mature oligodendrocyte	Mature oligodendrocyte	Astrocytes	Astrocytes	Mature oligodendrocyte	Mature oligodendrocyte	Mature oligodendrocyte	Mature oligodendrocyte	Inhibitory	Mature oligodendrocyte	360.28970000000027	242.62827900000002	260.0
1ff5c43c-5289-4593-93f4-ce50542bc556	Mature oligodendrocyte	Mature oligodendrocyte	Inhibitory	Mature oligodendrocyte	Mature oligodendrocyte	Mature oligodendrocyte	Mature oligodendrocyte	Mature oligodendrocyte	Mature oligodendrocyte	Mature oligodendrocyte	359.9334310000004	254.79449399999976	260.0
8cd80819-3316-46ba-9661-d3c6bbb3f2f4	Astrocytes	Astrocytes	Inhibitory	Astrocytes	unassigned	Mature oligodendrocyte	Astrocytes	Astrocytes	Inhibitory	Astrocytes	373.42640500000016	381.7454560000001	260.0
ac2195a5-04c1-4031-9463-1ba02e5060d6	Inhibitory	Inhibitory	unassigned	Excitatory	unassigned	Inhibitory	Inhibitory	Ependymal	Inhibitory	Inhibitory	375.74643600000036	344.7285860000002	260.0
51270367-e4e3-4773-b207-8c2453165b9f	Astrocytes	Astrocytes	Inhibitory	Astrocytes	unassigned	Mature oligodendrocyte	Astrocytes	Astrocytes	Inhibitory	Astrocytes	379.6444160000001	290.31131099999993	260.0
5e26595a-f342-4766-9540-93a5228c5fed	Immature oligodendrocyte	Immature oligodendrocyte	Excitatory	Immature oligodendrocyte	Immature oligodendrocyte	Immature oligodendrocyte	Immature oligodendrocyte	Immature oligodendrocyte	Inhibitory	Immature oligodendrocyte	383.9205010000005	231.83016300000008	260.0
f87b314a-90f3-4db3-b1d8-8de0ee7919d0	Immature oligodendrocyte	Immature oligodendrocyte	Inhibitory	Excitatory	unassigned	Inhibitory	Inhibitory	Immature oligodendrocyte	Immature oligodendrocyte	Immature oligodendrocyte	211.79389700000047	337.8075899999999	260.0
7cde6766-5041-4a85-941b-2143ff8c4cab	Inhibitory	Inhibitory	Inhibitory	Excitatory	unassigned	Inhibitory	Inhibitory	Inhibitory	Inhibitory	Inhibitory	212.01780700000018	315.7520929999996	260.0
f9a29176-e271-4644-9914-96285d952e29	Inhibitory	Inhibitory	Endothelial	Excitatory	unassigned	Endothelial	Astrocytes	Astrocytes	Inhibitory	Excitatory	214.28805900000043	293.7863540000003	260.0
7c19be16-cb08-4821-ac43-a99174113b6b	Inhibitory	Inhibitory	Excitatory	Inhibitory	unassigned	Inhibitory	Inhibitory	Inhibitory	Inhibitory	Inhibitory	315.78256500000043	309.93363499999987	260.0
8a719053-2753-4652-8316-45cb36963305	Mature oligodendrocyte	Mature oligodendrocyte	Astrocytes	Astrocytes	Mature oligodendrocyte	Mature oligodendrocyte	Astrocytes	Mature oligodendrocyte	Inhibitory	Mature oligodendrocyte	317.4189980000001	359.30360199999996	260.0
78973742-05b1-4773-a678-53676360ae37	Immature oligodendrocyte	Immature oligodendrocyte	Inhibitory	Excitatory	unassigned	Inhibitory	Immature oligodendrocyte	Immature oligodendrocyte	Inhibitory	Immature oligodendrocyte	335.71130200000016	312.168627	260.0
9f33028e-d324-49d4-bd77-4ea8b6e00c5d	Endothelial	Mural	Inhibitory	Ependymal	unassigned	Endothelial	Astrocytes	Astrocytes	Mature oligodendrocyte	Mural	348.5201750000001	215.062766	260.0
c0163bcc-14ea-4a4d-a7fb-0425b5ee77a8	Inhibitory	Inhibitory	Excitatory	Excitatory	Inhibitory	Inhibitory	Inhibitory	Excitatory	Inhibitory	Inhibitory	239.22160900000017	213.7095720000002	260.0
3f9131b3-c8ea-4c34-a68c-9727c39d44bf	Astrocytes	Astrocytes	Astrocytes	Astrocytes	unassigned	Astrocytes	Astrocytes	Astrocytes	Inhibitory	Astrocytes	286.48354400000017	268.88780499999984	260.0
6c5771a9-9cf9-471a-a611-68de59df9e27	Inhibitory	Inhibitory	Inhibitory	Astrocytes	unassigned	Mature oligodendrocyte	Inhibitory	Excitatory	Inhibitory	Inhibitory	305.3441210000001	284.98723800000016	260.0
2e9a8a16-f1bb-4b56-b7dc-0e905d3be648	Inhibitory	Inhibitory	Astrocytes	Excitatory	Inhibitory	Inhibitory	Inhibitory	Inhibitory	Inhibitory	Inhibitory	321.2376320000003	206.35246499999994	260.0
1725a367-02fb-4009-93d2-1dd50fe315ce	Mature oligodendrocyte	Mature oligodendrocyte	Inhibitory	Mature oligodendrocyte	Mature oligodendrocyte	Mature oligodendrocyte	Mature oligodendrocyte	Mature oligodendrocyte	Mature oligodendrocyte	Mature oligodendrocyte	347.73218799999995	360.1373370000001	260.0
085d03bb-771c-430d-ac73-9e75185b76b7	Mature oligodendrocyte	Mature oligodendrocyte	Inhibitory	Mature oligodendrocyte	Mature oligodendrocyte	Mature oligodendrocyte	Mature oligodendrocyte	Mature oligodendrocyte	Mature oligodendrocyte	Mature oligodendrocyte	287.02781200000027	287.37569600000006	260.0
eb837b76-44ec-409f-91e3-9699ba263620	Inhibitory	Inhibitory	Inhibitory	Excitatory	unassigned	Inhibitory	Inhibitory	Inhibitory	Inhibitory	Inhibitory	362.02256400000033	341.1689749999996	260.0
b032f333-fc1b-47f7-ab59-997e60eb96a4	Inhibitory	Inhibitory	Excitatory	Inhibitory	unassigned	Inhibitory	Inhibitory	Inhibitory	Inhibitory	Inhibitory	255.85282899999993	378.11123799999996	260.0
ef3b0a59-6775-40c9-8585-bf1c61203118	Inhibitory	Inhibitory	unassigned	Excitatory	unassigned	Inhibitory	Inhibitory	Inhibitory	Inhibitory	Inhibitory	262.03976000000057	249.22457699999995	260.0
20aefe0c-29e2-4134-bf18-80f7367b33be	Inhibitory	Inhibitory	Inhibitory	Excitatory	unassigned	Inhibitory	Inhibitory	Excitatory	Inhibitory	Excitatory	338.7834740000003	294.61110899999994	260.0
66c4afe4-f234-44ec-87a0-528511af00c1	Inhibitory	Inhibitory	Astrocytes	Inhibitory	unassigned	Inhibitory	Inhibitory	Astrocytes	Inhibitory	Inhibitory	340.27430200000026	289.2422710000001	260.0
232e5a75-bc75-4862-a90a-89dfac5784ea	Endothelial	Endothelial	Astrocytes	Endothelial	unassigned	Endothelial	Endothelial	Endothelial	Inhibitory	Endothelial	221.23590700000022	138.29910500000005	260.0
8fb45d7f-a7ff-44ec-9d50-601b5a7932fa	Mature oligodendrocyte	Mature oligodendrocyte	Inhibitory	Astrocytes	Mature oligodendrocyte	Mature oligodendrocyte	Mature oligodendrocyte	Mature oligodendrocyte	Mature oligodendrocyte	Mature oligodendrocyte	224.6688390000004	129.98399900000004	260.0
297f5346-aa56-4050-b72b-e5451d69d1f0	Inhibitory	Inhibitory	Excitatory	Excitatory	unassigned	Inhibitory	Inhibitory	Excitatory	Inhibitory	Excitatory	234.53523500000028	89.33616299999994	260.0
07f600cd-e7b5-4451-b467-1a60b22de3ef	Inhibitory	Inhibitory	Immature oligodendrocyte	Excitatory	Inhibitory	Inhibitory	Excitatory	Inhibitory	Inhibitory	Inhibitory	227.05357100000037	23.286157999999887	260.0
4f332303-3b38-4fe3-a925-042c173b3bad	Inhibitory	Inhibitory	Inhibitory	Inhibitory	Inhibitory	Inhibitory	Inhibitory	Inhibitory	Inhibitory	Inhibitory	239.43699800000013	148.07340999999997	260.0
854a18ca-d24d-46e9-a432-692e8d0d969b	Endothelial	Endothelial	Inhibitory	Endothelial	Endothelial	Endothelial	Endothelial	Endothelial	Inhibitory	Endothelial	242.13630700000022	170.9449139999997	260.0
6ab53db7-752e-4f5b-9910-56259782e511	Inhibitory	Inhibitory	unassigned	Excitatory	Inhibitory	Inhibitory	Inhibitory	Immature oligodendrocyte	Inhibitory	Inhibitory	247.37812300000041	184.152783	260.0
d0725050-7ecd-47d6-834f-fcec2818c531	Inhibitory	Inhibitory	Inhibitory	Inhibitory	unassigned	Mature oligodendrocyte	Inhibitory	Inhibitory	Inhibitory	Inhibitory	247.40197100000023	105.69123499999978	260.0
d8cabd55-463a-4c9f-91bc-bc0923af2ddd	Inhibitory	Inhibitory	unassigned	Inhibitory	Inhibitory	Inhibitory	Inhibitory	Inhibitory	Inhibitory	Inhibitory	248.85528200000044	127.22333899999967	260.0
11d438ef-ee4c-47f3-8f65-d8e1baa64857	Inhibitory	Inhibitory	Excitatory	Inhibitory	Inhibitory	Inhibitory	Inhibitory	Inhibitory	Inhibitory	Inhibitory	254.65057700000034	24.25309799999968	260.0
a249d28e-5c71-48c5-8d3d-33af82488f47	Immature oligodendrocyte	Inhibitory	Inhibitory	Excitatory	unassigned	Inhibitory	Inhibitory	Immature oligodendrocyte	Inhibitory	Excitatory	261.77502000000004	55.04930699999977	260.0
852b7117-580a-4b4b-9a02-af7f36bb56dd	Inhibitory	Inhibitory	Inhibitory	Excitatory	Inhibitory	Inhibitory	Excitatory	Inhibitory	Inhibitory	Inhibitory	261.54997600000024	18.498677000000043	260.0
36d21ba5-4b11-47a3-9f0e-84408fd91c1b	Mature oligodendrocyte	Mature oligodendrocyte	Inhibitory	Astrocytes	Mature oligodendrocyte	Mature oligodendrocyte	Mature oligodendrocyte	Mature oligodendrocyte	Inhibitory	Mature oligodendrocyte	264.7603530000001	95.54970800000001	260.0
269815df-4bcd-4be3-b67c-4679c4494d97	Inhibitory	Inhibitory	Excitatory	Excitatory	Inhibitory	Inhibitory	Inhibitory	Inhibitory	Inhibitory	Inhibitory	268.81812100000025	137.26998099999992	260.0
894f2305-99e3-4500-9964-82eaa47a9f86	Inhibitory	Inhibitory	Excitatory	Excitatory	Inhibitory	Inhibitory	Excitatory	Excitatory	Inhibitory	Inhibitory	268.8587130000001	15.228470000000016	260.0
1c8d5931-bbc5-4faa-8ea9-42c0c04dbeb7	Inhibitory	Inhibitory	Inhibitory	Inhibitory	unassigned	Inhibitory	Inhibitory	Inhibitory	Inhibitory	Inhibitory	275.23084400000016	185.12242000000015	260.0
a7e0dbfc-5559-464c-8af8-0b7676879b7a	Inhibitory	Inhibitory	Mature oligodendrocyte	Excitatory	Inhibitory	Inhibitory	Inhibitory	Inhibitory	Inhibitory	Inhibitory	276.6543330000004	9.127031999999872	260.0
ec827d43-cd1c-4517-b6fa-0326e5082a7c	Astrocytes	Astrocytes	Immature oligodendrocyte	Astrocytes	unassigned	Mature oligodendrocyte	Astrocytes	Astrocytes	Inhibitory	Ependymal	277.3923870000003	70.61394599999994	260.0
06456b2e-2958-40e7-888f-d7a6955223db	Inhibitory	Inhibitory	Immature oligodendrocyte	Inhibitory	Inhibitory	Inhibitory	Inhibitory	Inhibitory	Inhibitory	Inhibitory	283.72041700000045	8.020824000000175	260.0
defdb724-e5c4-47be-9c74-297d32c41e26	Excitatory	Excitatory	unassigned	Excitatory	Excitatory	Inhibitory	Inhibitory	Excitatory	Excitatory	Excitatory	282.83915600000046	168.17452000000003	260.0
6b61b1f6-d760-479c-a9fd-0a64778960d9	Microglia	Microglia	Inhibitory	Microglia	unassigned	Microglia	Microglia	Microglia	Microglia	Microglia	297.90111700000034	104.80786399999988	260.0
0d3c815a-922e-4cf1-b979-d521c7ae74ec	Inhibitory	Inhibitory	Microglia	Inhibitory	Inhibitory	Inhibitory	Inhibitory	Inhibitory	Inhibitory	Inhibitory	303.46948500000053	46.08593900000005	260.0
0ff58f33-421d-48dd-b382-1fb2778a4f58	Inhibitory	Inhibitory	unassigned	Excitatory	unassigned	Inhibitory	Inhibitory	Astrocytes	Inhibitory	Inhibitory	307.3257510000003	120.73406799999975	260.0
9d2315d8-af72-4eed-b7cc-0e8bfec86491	Astrocytes	Astrocytes	Inhibitory	Ependymal	unassigned	Mature oligodendrocyte	Astrocytes	Astrocytes	Inhibitory	Astrocytes	307.95623200000045	28.170202000000245	260.0
211b6f39-9e65-4a52-8de2-5308bff249d4	Astrocytes	Astrocytes	Astrocytes	Astrocytes	unassigned	Mature oligodendrocyte	Astrocytes	Astrocytes	Astrocytes	Ependymal	308.35271500000044	67.98138399999971	260.0
01a3adef-9ae4-424c-8471-19c682955043	Immature oligodendrocyte	Immature oligodendrocyte	Inhibitory	Astrocytes	Immature oligodendrocyte	Immature oligodendrocyte	Immature oligodendrocyte	Immature oligodendrocyte	Immature oligodendrocyte	Immature oligodendrocyte	317.6589170000002	63.56845899999962	260.0
23eb6a46-88b8-42f8-88fb-45d6c5e38a72	Endothelial	Endothelial	Immature oligodendrocyte	Endothelial	Endothelial	Endothelial	Endothelial	Endothelial	Inhibitory	Endothelial	320.00107800000023	157.50499500000024	260.0
3c186635-066b-4f2f-ad1e-dd1549063489	Inhibitory	Inhibitory	Inhibitory	Excitatory	unassigned	Inhibitory	Inhibitory	Inhibitory	Inhibitory	Inhibitory	331.03353400000015	130.35575299999982	260.0
ab9940b3-faaa-4397-bfbb-5045996c4756	Astrocytes	Astrocytes	Astrocytes	Astrocytes	unassigned	Endothelial	Astrocytes	Astrocytes	Inhibitory	Astrocytes	334.71617300000025	123.52432799999997	260.0
2f8a4072-b8d2-47ee-afe1-e9692900730d	Endothelial	Mural	Immature oligodendrocyte	Endothelial	unassigned	Endothelial	Mural	Mural	Mural	Mural	338.81762100000014	153.50297799999998	260.0
c408efe3-0796-48b1-820f-f2598c1f03e4	Astrocytes	Astrocytes	Excitatory	Ependymal	unassigned	Mature oligodendrocyte	Astrocytes	Astrocytes	Inhibitory	Astrocytes	348.92096500000025	31.2429860000002	260.0
6747b7cb-5f13-4acc-b03d-742052673df2	Excitatory	Inhibitory	Inhibitory	Excitatory	unassigned	Inhibitory	Excitatory	Excitatory	Inhibitory	Excitatory	357.27203800000007	135.84560299999976	260.0
7e8f2728-0a69-4300-9e92-480d15c2c28e	Inhibitory	Inhibitory	Inhibitory	Excitatory	unassigned	Inhibitory	Inhibitory	Astrocytes	Inhibitory	Inhibitory	378.6762590000003	84.82137299999977	260.0
652e1f78-7342-4e30-bc54-0bfbae900a82	Astrocytes	Astrocytes	Inhibitory	Astrocytes	Astrocytes	Mature oligodendrocyte	Astrocytes	Astrocytes	Inhibitory	Astrocytes	381.2316470000005	101.49370499999986	260.0
ce8582b2-a427-4dbb-bbca-7f18e9c32fbe	Endothelial	Endothelial	Immature oligodendrocyte	Endothelial	Endothelial	Endothelial	Endothelial	Endothelial	Inhibitory	Endothelial	384.13844100000006	133.13354299999992	260.0
44d7f572-1b4f-4baf-a47b-3766ca8fa9fe	Inhibitory	Inhibitory	Inhibitory	Astrocytes	unassigned	Mature oligodendrocyte	Inhibitory	Immature oligodendrocyte	Inhibitory	Inhibitory	384.85508400000026	191.41024000000016	260.0
b72eb4e2-8b1f-4606-9ecb-2c80cdb00c14	Inhibitory	Inhibitory	Inhibitory	Inhibitory	unassigned	Inhibitory	Inhibitory	Inhibitory	Inhibitory	Inhibitory	216.8190770000001	87.79964199999995	260.0
3bb02080-e5de-4c7b-9ead-b8e3c5796d32	Astrocytes	Astrocytes	Immature oligodendrocyte	Astrocytes	unassigned	Mature oligodendrocyte	Astrocytes	Astrocytes	Inhibitory	Astrocytes	235.90934900000047	162.99702100000013	260.0
77541ca4-9634-4c95-bf3b-fc1469859656	Inhibitory	Inhibitory	Inhibitory	Inhibitory	Inhibitory	Inhibitory	Inhibitory	Inhibitory	Inhibitory	Inhibitory	252.67353200000025	137.31679099999974	260.0
ebe8eec6-f6c2-4cb3-9fe3-ccff3f48ae53	Astrocytes	Astrocytes	Astrocytes	Astrocytes	unassigned	Mature oligodendrocyte	Astrocytes	Astrocytes	Inhibitory	Astrocytes	267.4819200000002	114.70013900000004	260.0
0f10f92a-6ad5-4d53-ab13-78534aca1306	Inhibitory	Inhibitory	Endothelial	Inhibitory	Inhibitory	Inhibitory	Inhibitory	Astrocytes	Inhibitory	Inhibitory	298.32980000000043	161.40392999999995	260.0
45202f14-a04d-4ce1-80cd-150582e34fdc	Astrocytes	Astrocytes	Immature oligodendrocyte	Ependymal	unassigned	Mature oligodendrocyte	Astrocytes	Astrocytes	Inhibitory	Astrocytes	359.684925	22.558262000000013	260.0
f910b623-ecd5-4b96-be78-29d697a166ac	Astrocytes	Astrocytes	Excitatory	Astrocytes	unassigned	Mature oligodendrocyte	Astrocytes	Astrocytes	Inhibitory	Astrocytes	371.92487900000015	183.0368040000003	260.0
c54a1faf-0e24-4054-9439-58efcf98414d	Astrocytes	Astrocytes	Inhibitory	Astrocytes	unassigned	Mature oligodendrocyte	Astrocytes	Ependymal	Inhibitory	Ependymal	378.6375300000004	37.21302700000024	260.0
fbd658e0-1dae-4a4c-930a-3b8c7ae9bd78	Immature oligodendrocyte	Immature oligodendrocyte	Inhibitory	Excitatory	unassigned	Inhibitory	Inhibitory	Immature oligodendrocyte	Immature oligodendrocyte	Immature oligodendrocyte	386.40319100000033	169.0837819999997	260.0
ab8eec03-600f-4fff-86b4-cf3fe40e9a71	Microglia	Microglia	Inhibitory	Astrocytes	unassigned	Microglia	Microglia	Microglia	Microglia	Microglia	387.03710200000023	121.38694399999986	260.0
9e213974-f78d-4c18-a28e-453a07a71d75	Inhibitory	Inhibitory	Inhibitory	Astrocytes	unassigned	Inhibitory	Astrocytes	Astrocytes	Inhibitory	Inhibitory	229.90033600000015	184.54644499999995	260.0
4e0d167c-f519-42a6-9053-960123a65ab4	Inhibitory	Inhibitory	Inhibitory	Inhibitory	Inhibitory	Inhibitory	Inhibitory	Inhibitory	Inhibitory	Inhibitory	271.00707500000044	7.60163300000022	260.0
12bb42ce-fa55-46ce-a88e-f9f431f594ef	Astrocytes	Astrocytes	Excitatory	Astrocytes	unassigned	Mature oligodendrocyte	Astrocytes	Astrocytes	Inhibitory	Astrocytes	289.1237550000001	104.24817299999995	260.0
60f91ff1-0d33-45de-b819-1e3bbe407c87	Astrocytes	Astrocytes	Inhibitory	Astrocytes	Inhibitory	Inhibitory	Astrocytes	Astrocytes	Inhibitory	Astrocytes	344.948163	122.02103899999975	260.0
a5b58674-d035-464b-86c2-d47d0487138c	Mature oligodendrocyte	Mature oligodendrocyte	Inhibitory	Ependymal	Mature oligodendrocyte	Mature oligodendrocyte	Mature oligodendrocyte	Mature oligodendrocyte	Mature oligodendrocyte	Mature oligodendrocyte	364.20390300000054	147.71930999999995	260.0
d7849344-e339-44f6-9bc2-1b0af8bb827a	Inhibitory	Inhibitory	Astrocytes	Inhibitory	Inhibitory	Inhibitory	Inhibitory	Inhibitory	Inhibitory	Inhibitory	204.93529000000035	24.49422000000004	260.0
e8ff9069-4780-4b6e-98d1-267efeefa669	Astrocytes	Astrocytes	Astrocytes	Astrocytes	unassigned	Mature oligodendrocyte	Astrocytes	Astrocytes	Inhibitory	Astrocytes	331.45096600000034	40.79613399999971	260.0
e6421b3f-4fde-424a-a8b7-2572301ec502	Inhibitory	Inhibitory	Excitatory	Astrocytes	unassigned	Inhibitory	Inhibitory	Ependymal	Inhibitory	Inhibitory	231.92734500000006	155.449032	260.0
b3e88796-ebbf-4ea7-8b46-46fbc49e4247	Inhibitory	Inhibitory	Inhibitory	Inhibitory	Inhibitory	Inhibitory	Inhibitory	Inhibitory	Inhibitory	Inhibitory	261.3992430000003	11.003488999999718	260.0
37429973-5154-4c3f-b2a9-4b65ef11772c	Inhibitory	Inhibitory	Inhibitory	Inhibitory	unassigned	Inhibitory	Inhibitory	Inhibitory	Inhibitory	Inhibitory	330.58656800000017	33.40114200000016	260.0
508832a9-05c1-4574-8d11-f24508494033	Inhibitory	Ependymal	Immature oligodendrocyte	Astrocytes	Inhibitory	Inhibitory	Astrocytes	Astrocytes	Inhibitory	Excitatory	345.3960820000002	109.33170599999994	260.0
7840f346-f378-4875-a7a5-1f1e30c1dd3d	Astrocytes	Astrocytes	Inhibitory	Astrocytes	unassigned	Mature oligodendrocyte	Astrocytes	Astrocytes	Inhibitory	Astrocytes	343.7940870000002	137.29430600000023	260.0
ea26305b-8c76-4730-8f6b-a33b51652e69	Excitatory	Excitatory	Mural	Excitatory	unassigned	Inhibitory	Inhibitory	Excitatory	Inhibitory	Excitatory	414.10318700000016	111.5834520000003	260.0
19685a04-3dba-4bc4-b9f9-c8eed14e2ef6	Astrocytes	Astrocytes	Astrocytes	Ependymal	unassigned	Mature oligodendrocyte	Astrocytes	Astrocytes	Inhibitory	Ependymal	413.99926900000037	42.50149499999998	260.0
41c7f9a3-b43c-4239-8e4a-65aa057f6b27	Microglia	Inhibitory	Inhibitory	Excitatory	unassigned	Inhibitory	Excitatory	Excitatory	Inhibitory	Excitatory	423.626495	64.42321100000026	260.0
14984aab-8869-4143-87b9-3a1037578371	Inhibitory	Excitatory	Inhibitory	Excitatory	unassigned	Inhibitory	Excitatory	Excitatory	Excitatory	Excitatory	427.7742600000006	149.551962	260.0
eebecb2c-be3c-43dd-a03e-e8d2bec0110c	Astrocytes	Astrocytes	Inhibitory	Ependymal	unassigned	Mature oligodendrocyte	Astrocytes	Astrocytes	Inhibitory	Astrocytes	438.2621360000003	44.754367999999886	260.0
2b031f23-6fe6-41c6-a6d8-8b7c4f431c83	Astrocytes	Astrocytes	Astrocytes	Astrocytes	unassigned	Mature oligodendrocyte	Astrocytes	Astrocytes	Astrocytes	Astrocytes	454.92631299999994	117.02680699999974	260.0
6363fc68-a2b1-45b2-bf98-c6e6c90c1e3e	Inhibitory	Inhibitory	Inhibitory	Excitatory	unassigned	Inhibitory	Inhibitory	Inhibitory	Inhibitory	Inhibitory	453.13949400000047	182.65933199999972	260.0
3a7d9e76-15fb-41e8-8e8c-c75fad60af83	Inhibitory	Astrocytes	unassigned	Astrocytes	unassigned	Inhibitory	Inhibitory	Astrocytes	Inhibitory	Inhibitory	455.0143210000001	128.7242080000001	260.0
a4ce17a2-d29a-41db-8207-76d45677b6f6	Astrocytes	Astrocytes	Immature oligodendrocyte	Astrocytes	unassigned	Mature oligodendrocyte	Astrocytes	Astrocytes	Immature oligodendrocyte	Ependymal	457.13342100000045	61.002117	260.0
34d2b17c-bd3d-4989-b59e-371550c5e263	Astrocytes	Astrocytes	Inhibitory	Astrocytes	unassigned	Mature oligodendrocyte	Astrocytes	Astrocytes	Inhibitory	Ependymal	473.66266300000007	55.885080000000016	260.0
1a95fbe4-f3e6-41ca-aaf7-5d6836a96f5c	Immature oligodendrocyte	Immature oligodendrocyte	Inhibitory	Astrocytes	Immature oligodendrocyte	Mature oligodendrocyte	Immature oligodendrocyte	Immature oligodendrocyte	Immature oligodendrocyte	Immature oligodendrocyte	474.2689770000002	82.68966899999987	260.0
6b6bd37a-7996-40b4-98b2-b87a93c0ca02	Astrocytes	Astrocytes	Inhibitory	Ependymal	unassigned	Mature oligodendrocyte	Astrocytes	Ependymal	Inhibitory	Ependymal	478.10099500000024	61.48126000000002	260.0
acd2d7ef-ca7b-4b3c-af17-bdee890ac947	Microglia	Endothelial	Inhibitory	Endothelial	unassigned	Endothelial	Endothelial	Endothelial	Inhibitory	Endothelial	478.1770040000001	130.837352	260.0
c469661c-834c-4f5b-8015-2a500810e194	Astrocytes	Ependymal	Excitatory	Astrocytes	unassigned	Mature oligodendrocyte	Astrocytes	Ependymal	Inhibitory	Ependymal	495.2790210000003	63.02178300000014	260.0
05a5191d-a54d-48cf-846d-c4bf7385e46f	Astrocytes	Astrocytes	Astrocytes	Astrocytes	Astrocytes	Mature oligodendrocyte	Astrocytes	Astrocytes	Astrocytes	Astrocytes	506.6518820000001	103.22726399999965	260.0
f801951e-8ed0-471f-8bca-e51f9be146d4	Inhibitory	Inhibitory	Immature oligodendrocyte	Excitatory	Inhibitory	Inhibitory	Inhibitory	Inhibitory	Inhibitory	Inhibitory	517.3562040000002	186.6529919999998	260.0
860e56a0-8411-464a-82ee-e68b1e794285	Astrocytes	Astrocytes	Inhibitory	Astrocytes	unassigned	Mature oligodendrocyte	Astrocytes	Astrocytes	Inhibitory	Astrocytes	522.9859600000004	113.35543000000007	260.0
3c706581-1879-4671-b5c2-6d8fa3490148	Endothelial	Endothelial	Excitatory	Endothelial	Endothelial	Endothelial	Endothelial	Endothelial	Excitatory	Mural	554.8810940000003	171.13100600000007	260.0
110de060-af02-4063-a4be-f97c8cec16ea	Astrocytes	Astrocytes	unassigned	Excitatory	unassigned	Inhibitory	Inhibitory	Astrocytes	Inhibitory	Astrocytes	564.8801060000005	89.60135899999977	260.0
73c7a55c-d776-4d65-b825-db97b445c242	Astrocytes	Astrocytes	Inhibitory	Astrocytes	unassigned	Mature oligodendrocyte	Astrocytes	Astrocytes	Inhibitory	Astrocytes	574.289698	126.84575899999982	260.0
f59674e6-7e55-48e7-b875-6df18f0c225d	Astrocytes	Astrocytes	Microglia	Astrocytes	unassigned	Mature oligodendrocyte	Astrocytes	Astrocytes	Inhibitory	Ependymal	587.8560530000004	99.48356599999988	260.0
c92f9015-b6fb-4a24-b3a4-856c75f12502	Excitatory	Excitatory	Endothelial	Excitatory	unassigned	Inhibitory	Inhibitory	Excitatory	Inhibitory	Excitatory	485.9078060000006	158.569207	260.0
30580cda-a06a-4efd-8912-182a8ce47379	Endothelial	Astrocytes	Immature oligodendrocyte	Astrocytes	unassigned	Astrocytes	Astrocytes	Astrocytes	Inhibitory	Astrocytes	491.5831500000004	62.28531500000008	260.0
c8b1f5dc-15da-4be4-bc59-07d57dc57837	Inhibitory	Inhibitory	Inhibitory	Excitatory	unassigned	Inhibitory	Inhibitory	Excitatory	Inhibitory	Excitatory	511.9442660000004	150.15199399999983	260.0
c6ff62f4-891a-4ffa-95ef-72ce10d6274b	Astrocytes	Astrocytes	Astrocytes	Astrocytes	unassigned	Mature oligodendrocyte	Astrocytes	Ependymal	Inhibitory	Astrocytes	460.6858580000003	50.597361999999976	260.0
8d4dfa78-f626-4f10-9fa1-3d0492d3b757	Astrocytes	Astrocytes	Inhibitory	Ependymal	unassigned	Mature oligodendrocyte	Astrocytes	Ependymal	Inhibitory	Astrocytes	517.1976240000004	69.47224700000015	260.0
1152577e-3b6c-4e23-989e-9bf2f3bcc705	Astrocytes	Astrocytes	Astrocytes	Astrocytes	unassigned	Mature oligodendrocyte	Astrocytes	Astrocytes	Inhibitory	Astrocytes	580.8438980000001	98.93211799999972	260.0
d21e39a6-c0e7-469f-bc33-3de801791ff8	Astrocytes	Astrocytes	Astrocytes	Ependymal	unassigned	Mature oligodendrocyte	Astrocytes	Astrocytes	Inhibitory	Astrocytes	497.20669000000044	126.20794599999999	260.0
53f21668-f704-4080-9c1d-ba159e3e8432	Astrocytes	Astrocytes	Inhibitory	Astrocytes	unassigned	Mature oligodendrocyte	Astrocytes	Astrocytes	Inhibitory	Astrocytes	416.10836800000016	88.20119699999987	260.0
03887e67-f362-46f6-8f32-5d1cc664eac9	Inhibitory	Inhibitory	Inhibitory	Excitatory	unassigned	Inhibitory	Astrocytes	Excitatory	Inhibitory	Inhibitory	408.6503190000003	318.53371300000026	260.0
1354f8e6-88f3-46c3-b099-0fb60022c0e3	Microglia	Microglia	Excitatory	Excitatory	unassigned	Microglia	Microglia	Microglia	Inhibitory	Microglia	412.8454660000002	237.6843319999998	260.0
b9b52ad1-a8b0-448e-b703-14376989404d	Endothelial	Endothelial	Endothelial	Endothelial	Endothelial	Endothelial	Endothelial	Endothelial	Inhibitory	Endothelial	411.9174420000004	260.95898499999976	260.0
c0dc0ca6-bbfc-4dff-af06-c58fc0a203ee	Endothelial	Endothelial	Astrocytes	Endothelial	Endothelial	Endothelial	Endothelial	Endothelial	Inhibitory	Endothelial	417.8160780000003	372.624135	260.0
1d46f194-85d6-4160-b704-ccf6ad1a2277	Mature oligodendrocyte	Mural	Inhibitory	Ependymal	Mature oligodendrocyte	Mature oligodendrocyte	Mature oligodendrocyte	Mature oligodendrocyte	Mature oligodendrocyte	Mature oligodendrocyte	421.4084260000004	297.5480779999998	260.0
1af003d0-9dac-40a2-ac4f-255e3e6f4d95	Endothelial	Endothelial	Immature oligodendrocyte	Endothelial	Endothelial	Endothelial	Endothelial	Endothelial	Inhibitory	Endothelial	423.7333699999999	220.30881	260.0
76326201-5cc6-439e-a34e-08ba3e219a01	Mature oligodendrocyte	Mural	Immature oligodendrocyte	Mature oligodendrocyte	Mature oligodendrocyte	Mature oligodendrocyte	Mature oligodendrocyte	Mature oligodendrocyte	Mature oligodendrocyte	Mature oligodendrocyte	430.3542160000002	293.85597800000005	260.0
154284ff-16e9-4938-b63e-743c1093d167	Endothelial	Mural	unassigned	Mural	unassigned	Endothelial	Mural	Endothelial	Inhibitory	Mural	430.8307020000002	259.7488309999999	260.0
f11ac687-048d-41d3-9ff4-4364add74363	Mature oligodendrocyte	Mature oligodendrocyte	Immature oligodendrocyte	Ependymal	Mature oligodendrocyte	Mature oligodendrocyte	Mature oligodendrocyte	Mature oligodendrocyte	Mature oligodendrocyte	Mature oligodendrocyte	437.9328870000004	238.871799	260.0
981187f4-5819-43f8-b5bc-0a5286fae0e0	Inhibitory	Inhibitory	Inhibitory	Excitatory	Inhibitory	Inhibitory	Inhibitory	Inhibitory	Inhibitory	Inhibitory	435.92674200000056	328.3979760000002	260.0
5ba5967b-d505-4931-842f-b34b226fbea1	Astrocytes	Astrocytes	Astrocytes	Ependymal	unassigned	Mature oligodendrocyte	Astrocytes	Astrocytes	Inhibitory	Astrocytes	441.2673150000005	253.11271299999999	260.0
ff71dd69-a492-49c8-968f-24f90d3722f6	Endothelial	Endothelial	Excitatory	Endothelial	Endothelial	Endothelial	Endothelial	Endothelial	Endothelial	Endothelial	443.59900000000016	346.5251839999996	260.0
376d45be-cf84-4d82-bc70-bc9ecd76d79b	Endothelial	Endothelial	Inhibitory	Endothelial	unassigned	Endothelial	Endothelial	Endothelial	Inhibitory	Endothelial	448.0609800000002	365.78770299999996	260.0
67b2cbac-f67c-4f7e-9597-2a989e572433	Inhibitory	Inhibitory	Inhibitory	Inhibitory	Inhibitory	Inhibitory	Inhibitory	Immature oligodendrocyte	Inhibitory	Inhibitory	454.5701860000004	249.77182099999982	260.0
359c94e5-86b4-4bd9-8edd-9724a4ac45fb	Inhibitory	Inhibitory	unassigned	Excitatory	unassigned	Inhibitory	Inhibitory	Excitatory	Inhibitory	Inhibitory	463.31874500000004	346.2138749999999	260.0
0be78d90-94a5-4bf1-a41f-058c85a7a021	Inhibitory	Inhibitory	Inhibitory	Excitatory	unassigned	Inhibitory	Inhibitory	Inhibitory	Inhibitory	Inhibitory	464.6119570000001	300.56504700000005	260.0
e4e85c4b-a297-4134-9090-23fa9b77bf63	Inhibitory	Inhibitory	Inhibitory	Inhibitory	Inhibitory	Inhibitory	Inhibitory	Inhibitory	Inhibitory	Inhibitory	468.7278680000004	207.80146699999977	260.0
873ade14-f158-487c-b3a7-5c6761db8a06	Astrocytes	Astrocytes	Astrocytes	Ependymal	unassigned	Mature oligodendrocyte	Astrocytes	Astrocytes	Immature oligodendrocyte	Astrocytes	480.02837	288.27938300000005	260.0
deace0de-67df-4fa3-9a0f-86c2e1fdd139	Inhibitory	Inhibitory	Inhibitory	Excitatory	unassigned	Inhibitory	Inhibitory	Excitatory	Inhibitory	Inhibitory	481.02793599999995	269.54629799999975	260.0
74a8bb7c-039d-4f10-936b-32b86a3bc8fa	Inhibitory	Inhibitory	Inhibitory	Inhibitory	Inhibitory	Inhibitory	Inhibitory	Inhibitory	Inhibitory	Inhibitory	498.5277980000001	377.5361429999998	260.0
e0143b63-8747-4f6f-974c-18447dead356	Inhibitory	Inhibitory	Inhibitory	Excitatory	unassigned	Inhibitory	Inhibitory	Inhibitory	Inhibitory	Inhibitory	498.41247200000043	348.7625479999997	260.0
bd0b3dd3-af11-4d6c-b703-64975d2e51cd	Endothelial	Endothelial	Inhibitory	Endothelial	unassigned	Endothelial	Endothelial	Endothelial	Inhibitory	Endothelial	498.7006879999999	301.76362700000027	260.0
37d590bc-5cc1-4ae6-aeb8-f14de7d6c3d8	Inhibitory	Inhibitory	Inhibitory	Excitatory	Inhibitory	Inhibitory	Inhibitory	Excitatory	Inhibitory	Inhibitory	497.8896370000002	286.0683859999999	260.0
49e4dfa9-06e1-4aee-9a7b-fcfee07b8fbe	Astrocytes	Astrocytes	Inhibitory	Astrocytes	unassigned	Mature oligodendrocyte	Astrocytes	Astrocytes	Inhibitory	Astrocytes	509.5142410000003	221.3144729999999	260.0
5e70377f-67c8-4187-b45c-184fd774610a	Immature oligodendrocyte	Immature oligodendrocyte	Immature oligodendrocyte	Immature oligodendrocyte	Mature oligodendrocyte	Mature oligodendrocyte	Immature oligodendrocyte	Immature oligodendrocyte	Immature oligodendrocyte	Immature oligodendrocyte	511.9372900000003	262.56027300000005	260.0
de67f744-faeb-4dff-8f1a-14de4dd85e08	Inhibitory	Inhibitory	Inhibitory	Excitatory	unassigned	Inhibitory	Inhibitory	Excitatory	Inhibitory	Inhibitory	514.2850040000003	318.1338850000002	260.0
cc39b2ee-2207-4773-8c17-b5c598eb14e0	Microglia	Microglia	Inhibitory	Microglia	unassigned	Microglia	Microglia	Immature oligodendrocyte	Microglia	Microglia	514.3556620000004	255.34617099999969	260.0
f99849c8-7bc7-4d62-b0d7-1d5f6cf811c2	Mature oligodendrocyte	Mature oligodendrocyte	Inhibitory	Astrocytes	Mature oligodendrocyte	Mature oligodendrocyte	Mature oligodendrocyte	Mature oligodendrocyte	Mature oligodendrocyte	Mature oligodendrocyte	524.2377210000004	337.65009800000007	260.0
e93b65c9-ba07-4b4b-945b-a23102846469	Endothelial	Endothelial	Astrocytes	Endothelial	unassigned	Endothelial	Endothelial	Endothelial	Inhibitory	Endothelial	532.799395	376.76324099999965	260.0
17ae6a9d-1d1e-4c02-9852-4e03b7e4e574	Inhibitory	Inhibitory	Inhibitory	Excitatory	Inhibitory	Inhibitory	Inhibitory	Inhibitory	Inhibitory	Inhibitory	538.6390610000003	320.93347700000004	260.0
60781670-626f-4e42-bea8-69b890a7626c	Astrocytes	Astrocytes	Inhibitory	Astrocytes	unassigned	Mature oligodendrocyte	Astrocytes	Astrocytes	Inhibitory	Astrocytes	548.013398	345.265347	260.0
f70ebd77-0ec5-4d5b-9ab3-995f4cf99c5d	Inhibitory	Inhibitory	unassigned	Excitatory	unassigned	Inhibitory	Inhibitory	Inhibitory	Inhibitory	Inhibitory	549.793745	273.7743489999998	260.0
0f0566da-7fa5-45b9-8e25-cbbd534a3655	Astrocytes	Astrocytes	Inhibitory	Ependymal	unassigned	Mature oligodendrocyte	Astrocytes	Astrocytes	Immature oligodendrocyte	Astrocytes	552.219493	304.8671439999998	260.0
56e70187-aabc-4e6b-8d0a-9715f318767d	Endothelial	Endothelial	Inhibitory	Endothelial	Endothelial	Endothelial	Endothelial	Endothelial	Inhibitory	Endothelial	554.7513030000005	291.25797999999986	260.0
2b0e8c8c-707d-43d1-88e4-70feddf79bf0	Inhibitory	Inhibitory	Excitatory	Inhibitory	unassigned	Inhibitory	Inhibitory	Astrocytes	Inhibitory	Inhibitory	566.1220940000003	344.93256900000006	260.0
63d5bc69-a4c1-43e5-a85d-2f1e0372abef	Inhibitory	Inhibitory	Excitatory	Inhibitory	Inhibitory	Inhibitory	Inhibitory	Excitatory	Inhibitory	Inhibitory	566.5672180000001	252.30627099999992	260.0
e149ac3f-0442-4028-856d-aa51243361c5	Inhibitory	Inhibitory	Excitatory	Excitatory	unassigned	Inhibitory	Inhibitory	Inhibitory	Inhibitory	Inhibitory	587.1718070000002	223.2862009999999	260.0
054b0ddd-bb3c-42e9-9edb-323d1349ea53	Inhibitory	Inhibitory	Inhibitory	Inhibitory	Inhibitory	Inhibitory	Inhibitory	Inhibitory	Inhibitory	Inhibitory	423.882486	233.13004500000034	260.0
f200184e-7b3b-4e53-bfe2-3ac27adb0a22	Inhibitory	Endothelial	Inhibitory	Excitatory	Inhibitory	Endothelial	Endothelial	Endothelial	Inhibitory	Inhibitory	446.6271300000003	378.2698169999999	260.0
6a7ecfad-6d67-4c23-b592-7d8677286c80	Astrocytes	Astrocytes	Inhibitory	Astrocytes	unassigned	Astrocytes	Astrocytes	Astrocytes	Inhibitory	Astrocytes	454.4686620000002	333.2395529999999	260.0
60078ca2-0c98-46c6-b6bf-f4da94c5ffea	Inhibitory	Inhibitory	unassigned	Inhibitory	unassigned	Inhibitory	Inhibitory	Endothelial	Inhibitory	Inhibitory	427.1632360000003	212.1068409999998	260.0
7f606288-87f0-4f13-bc22-d7d64400968c	Inhibitory	Inhibitory	Astrocytes	Excitatory	unassigned	Inhibitory	Inhibitory	Excitatory	Inhibitory	Inhibitory	501.2410520000003	327.3049810000002	260.0
3a7f4eac-7109-44b1-8d39-bc9176a9c300	Astrocytes	Astrocytes	Excitatory	Astrocytes	unassigned	Mature oligodendrocyte	Astrocytes	Astrocytes	Inhibitory	Astrocytes	520.4908570000002	366.7509420000001	260.0
ab7068ea-f1a3-44fc-8d7c-77e1e53c3a62	Inhibitory	Inhibitory	Astrocytes	Inhibitory	Inhibitory	Inhibitory	Inhibitory	Inhibitory	Inhibitory	Inhibitory	566.7377610000003	219.44429900000023	260.0
b964aa25-819e-4a43-a06d-c159a0727646	Mature oligodendrocyte	Mature oligodendrocyte	Astrocytes	Ependymal	Mature oligodendrocyte	Mature oligodendrocyte	Mature oligodendrocyte	Mature oligodendrocyte	Mature oligodendrocyte	Mature oligodendrocyte	496.93009500000016	224.55013999999983	260.0
32f0a4bf-9483-40c9-b27e-412bc2f4ca79	Astrocytes	Astrocytes	Inhibitory	Astrocytes	unassigned	Mature oligodendrocyte	Astrocytes	Astrocytes	Inhibitory	Astrocytes	578.7818500000003	288.6547639999999	260.0
cfbcf78d-5313-4963-b8dd-33fbd4417c33	Inhibitory	Inhibitory	Inhibitory	Inhibitory	Inhibitory	Inhibitory	Inhibitory	Inhibitory	Inhibitory	Inhibitory	515.7280310000006	209.26961699999993	260.0
562aec80-0abf-4d23-9638-2a3cf868020f	Inhibitory	Inhibitory	Inhibitory	Excitatory	unassigned	Inhibitory	Inhibitory	Astrocytes	Inhibitory	Inhibitory	538.2069730000003	234.87260400000014	260.0
427d47ec-325b-416b-aebf-9741a101418b	Mature oligodendrocyte	Mature oligodendrocyte	Inhibitory	Inhibitory	Mature oligodendrocyte	Mature oligodendrocyte	Inhibitory	Mature oligodendrocyte	Inhibitory	Mature oligodendrocyte	563.5639300000003	338.72099500000013	260.0
fbdf843f-efb7-4d56-b02a-0e7411b91f6e	Inhibitory	Inhibitory	Inhibitory	Excitatory	unassigned	Inhibitory	Inhibitory	Excitatory	Inhibitory	Inhibitory	583.5688420000006	214.06188399999974	260.0
93f4e880-43a7-435f-a604-908120030aa3	Inhibitory	Inhibitory	Inhibitory	Excitatory	Inhibitory	Inhibitory	Inhibitory	Mature oligodendrocyte	Inhibitory	Inhibitory	412.20458800000006	530.303289	260.0
96c4d01c-0d73-45d2-a1a8-ac67209232b4	Mature oligodendrocyte	Mature oligodendrocyte	Astrocytes	Astrocytes	Mature oligodendrocyte	Mature oligodendrocyte	Mature oligodendrocyte	Mature oligodendrocyte	Mature oligodendrocyte	Mature oligodendrocyte	427.2020900000002	484.82963299999983	260.0
ffcbcec6-2b05-46b1-8511-d5a649bc8a62	Inhibitory	Inhibitory	Inhibitory	Excitatory	unassigned	Inhibitory	Inhibitory	Excitatory	Inhibitory	Inhibitory	429.6476950000001	523.5279089999999	260.0
b795d919-bf4f-449e-8493-4b9455229b02	Endothelial	Endothelial	Inhibitory	Endothelial	Endothelial	Endothelial	Endothelial	Endothelial	Inhibitory	Endothelial	430.3083980000001	496.91575999999986	260.0
36f5e7f3-d9ba-45ca-819d-e55f9a52bed3	Endothelial	Endothelial	Inhibitory	Endothelial	Endothelial	Endothelial	Endothelial	Endothelial	Inhibitory	Endothelial	441.1550180000004	434.1909139999998	260.0
dbf06f2a-73c5-405d-becb-c91127abf5cf	Astrocytes	Astrocytes	Inhibitory	Astrocytes	Astrocytes	Astrocytes	Astrocytes	Astrocytes	Inhibitory	Astrocytes	449.0524760000003	507.9918310000003	260.0
854caece-3c6e-47ac-8d0f-ceb604c1a4de	Inhibitory	Inhibitory	Inhibitory	Excitatory	unassigned	Inhibitory	Inhibitory	Excitatory	Inhibitory	Inhibitory	448.14313200000015	585.6136749999996	260.0
85be43c0-c4b0-4de1-abc6-9bfaca2db538	Astrocytes	Astrocytes	Immature oligodendrocyte	Astrocytes	unassigned	Astrocytes	Astrocytes	Astrocytes	Inhibitory	Astrocytes	451.3050810000004	556.2169679999997	260.0
7423b080-fc0c-4f6b-8ffb-3d366cec5a97	Excitatory	Endothelial	Astrocytes	Endothelial	unassigned	Endothelial	Excitatory	Endothelial	Inhibitory	Astrocytes	452.67450400000007	536.0724339999997	260.0
1210e628-7d62-44f3-8a0a-dfc8b3b88498	Inhibitory	Inhibitory	Inhibitory	Excitatory	unassigned	Inhibitory	Inhibitory	Excitatory	Inhibitory	Inhibitory	467.07053799999994	572.5807380000001	260.0
d1ae65ee-4a41-430a-b60c-4a10001ecd93	Inhibitory	Inhibitory	Excitatory	Excitatory	unassigned	Inhibitory	Inhibitory	Excitatory	Inhibitory	Inhibitory	464.8855840000001	456.907236	260.0
a5b6766b-8427-47dd-a473-5cc05cf627b4	Inhibitory	Inhibitory	Inhibitory	Excitatory	unassigned	Inhibitory	Inhibitory	Mature oligodendrocyte	Inhibitory	Inhibitory	469.65489800000023	495.8917369999999	260.0
74643419-44f7-4809-9a0d-612b05e6a00b	Inhibitory	Inhibitory	Excitatory	Excitatory	unassigned	Inhibitory	Inhibitory	Excitatory	Inhibitory	Inhibitory	480.31114400000024	584.3142389999998	260.0
50dbae82-57d4-41c6-89a4-111b0cc0e46d	Astrocytes	Astrocytes	Immature oligodendrocyte	Astrocytes	unassigned	Mature oligodendrocyte	Astrocytes	Astrocytes	Inhibitory	Astrocytes	482.66867100000036	529.9029209999999	260.0
b868fcc3-f5c4-4685-b681-b7de6104f404	Mature oligodendrocyte	Mature oligodendrocyte	Astrocytes	Mature oligodendrocyte	Mature oligodendrocyte	Mature oligodendrocyte	Mature oligodendrocyte	Mature oligodendrocyte	Mature oligodendrocyte	Mature oligodendrocyte	482.7935720000005	425.20302900000024	260.0
610ac902-b870-47be-a9ea-d2d79e80b4fc	Inhibitory	Inhibitory	Excitatory	Excitatory	Inhibitory	Inhibitory	Inhibitory	Inhibitory	Inhibitory	Inhibitory	499.80734500000017	429.4734619999999	260.0
19f3a270-5b15-4a61-a38b-9ac96b1affa3	Inhibitory	Inhibitory	Mature oligodendrocyte	Inhibitory	unassigned	Inhibitory	Inhibitory	Inhibitory	Inhibitory	Inhibitory	508.8055100000006	510.5236110000001	260.0
90c628e1-0b5f-49ed-857b-9cbfc366723d	Inhibitory	Inhibitory	Excitatory	Excitatory	Inhibitory	Inhibitory	Inhibitory	Inhibitory	Inhibitory	Excitatory	514.2217420000002	535.0952429999998	260.0
e8af4fa6-380b-42ab-a3ca-b8e25dcd9332	Inhibitory	Inhibitory	Inhibitory	Excitatory	unassigned	Inhibitory	Inhibitory	Excitatory	Inhibitory	Inhibitory	520.430668	568.6523339999999	260.0
a528e799-4531-401a-9e43-ab8857ce3a5c	Inhibitory	Inhibitory	Excitatory	Excitatory	Inhibitory	Inhibitory	Inhibitory	Inhibitory	Inhibitory	Inhibitory	519.3017770000001	438.3291469999999	260.0
855ba2bf-9e3f-44a4-845e-b6445137898c	Inhibitory	Inhibitory	Inhibitory	Excitatory	unassigned	Inhibitory	Inhibitory	Inhibitory	Inhibitory	Inhibitory	525.4512500000001	550.761857	260.0
02993dc0-b37d-4286-bc79-60e831c04142	Inhibitory	Inhibitory	Excitatory	Excitatory	unassigned	Mature oligodendrocyte	Inhibitory	Ependymal	Inhibitory	Inhibitory	538.1361010000005	447.36379399999987	260.0
108bf8e4-4490-4f91-8944-a9265cf308fc	Microglia	Inhibitory	unassigned	Inhibitory	unassigned	Inhibitory	Inhibitory	Inhibitory	Inhibitory	Inhibitory	544.9015460000005	489.24499400000013	260.0
2426f5a1-a65a-4d1d-a424-d0908a9eb6bc	Inhibitory	Excitatory	Endothelial	Excitatory	unassigned	Excitatory	Excitatory	Excitatory	Inhibitory	Excitatory	544.0161550000003	587.2835889999997	260.0
db61a378-8a6a-4241-a6ed-801bd7f574bf	Endothelial	Endothelial	Immature oligodendrocyte	Endothelial	unassigned	Endothelial	Endothelial	Endothelial	Inhibitory	Endothelial	558.0511440000005	563.6920989999999	260.0
08272337-e719-46a0-9846-688d861fa87a	Endothelial	Endothelial	Inhibitory	Ependymal	unassigned	Endothelial	Endothelial	Endothelial	Inhibitory	Endothelial	559.1327480000004	471.1623139999997	260.0
c9d00dec-330e-4da0-b1c9-28b69d257d6d	Inhibitory	Inhibitory	unassigned	Excitatory	Inhibitory	Inhibitory	Inhibitory	Excitatory	Inhibitory	Inhibitory	560.8455530000006	521.6461339999996	260.0
b8984df4-38ae-4a58-bcdb-ad976cf498fe	Astrocytes	Astrocytes	Inhibitory	Astrocytes	unassigned	Astrocytes	Astrocytes	Astrocytes	Inhibitory	Astrocytes	568.5454900000004	466.3051989999999	260.0
678944a9-7932-4617-9364-0481527a9b32	Inhibitory	Inhibitory	Inhibitory	Astrocytes	unassigned	Mature oligodendrocyte	Astrocytes	Immature oligodendrocyte	Inhibitory	Inhibitory	572.1561900000006	455.85617200000024	260.0
a062ad81-d110-4a34-bf34-cbd4ff3d5923	Inhibitory	Inhibitory	Inhibitory	Excitatory	unassigned	Inhibitory	Inhibitory	Immature oligodendrocyte	Inhibitory	Inhibitory	575.4611170000003	544.916174	260.0
e762046d-5d43-46a6-a1e2-62b50c3fb3b4	Mature oligodendrocyte	Mature oligodendrocyte	Immature oligodendrocyte	Ependymal	Mature oligodendrocyte	Mature oligodendrocyte	Mature oligodendrocyte	Mature oligodendrocyte	Mature oligodendrocyte	Mature oligodendrocyte	573.573813	491.84337400000004	260.0
d44c3c2c-05e3-4660-9e6b-4e33d3bf325c	Endothelial	Endothelial	Astrocytes	Endothelial	Endothelial	Endothelial	Endothelial	Endothelial	Inhibitory	Endothelial	434.5773830000003	565.1927610000002	260.0
34f26068-8236-4184-be3c-034a7d2f38b9	Excitatory	Excitatory	unassigned	Excitatory	unassigned	Inhibitory	Excitatory	Excitatory	Inhibitory	Excitatory	476.26558500000056	410.0462339999999	260.0
e94a01a6-daf2-4fa9-898c-0d3e42fdaf44	Excitatory	Excitatory	Excitatory	Excitatory	Excitatory	Excitatory	Excitatory	Excitatory	Inhibitory	Excitatory	559.2335320000002	440.5267130000002	260.0
99f5c135-7001-41e0-8c61-2247ac9530e1	Astrocytes	Astrocytes	Excitatory	Astrocytes	unassigned	Mature oligodendrocyte	Astrocytes	Astrocytes	Inhibitory	Astrocytes	577.717525	576.206647	260.0
a8ae9f6d-fcfa-400d-891a-4a523cd309ac	Inhibitory	Inhibitory	Microglia	Excitatory	unassigned	Inhibitory	Inhibitory	Immature oligodendrocyte	Inhibitory	Inhibitory	425.59567300000026	504.90662599999996	260.0
15ccf217-1919-4111-b740-346ed3d80dd4	Astrocytes	Astrocytes	Excitatory	Astrocytes	Mature oligodendrocyte	Mature oligodendrocyte	Astrocytes	Astrocytes	Inhibitory	Astrocytes	443.2609520000001	492.35604999999987	260.0
dcb98d88-b9e2-4e17-8cc4-6af4b90a113f	Immature oligodendrocyte	Immature oligodendrocyte	Astrocytes	Ependymal	Immature oligodendrocyte	Immature oligodendrocyte	Immature oligodendrocyte	Immature oligodendrocyte	Immature oligodendrocyte	Immature oligodendrocyte	470.2277290000002	550.5969409999998	260.0
5f36a652-5d2f-443f-a7e9-3d4091095f9c	Astrocytes	Astrocytes	Excitatory	Astrocytes	unassigned	Mature oligodendrocyte	Astrocytes	Astrocytes	Inhibitory	Astrocytes	528.1606010000005	547.1260860000002	260.0
12c039f5-0ff7-4cf3-9759-736d5eb1f032	Inhibitory	Inhibitory	Inhibitory	Excitatory	unassigned	Inhibitory	Inhibitory	Excitatory	Inhibitory	Inhibitory	568.5383420000003	445.40186700000004	260.0
ad612d53-4bea-4d74-a8c3-52e4e35d59f9	Astrocytes	Astrocytes	Astrocytes	Astrocytes	unassigned	Mature oligodendrocyte	Astrocytes	Astrocytes	Mature oligodendrocyte	Astrocytes	576.0567820000001	558.8093880000001	260.0
988f4188-bbb2-4bde-9c31-5992cf6490e5	Inhibitory	Inhibitory	Inhibitory	Excitatory	unassigned	Inhibitory	Inhibitory	Immature oligodendrocyte	Inhibitory	Inhibitory	463.0718800000004	552.7324159999998	260.0
60afffbb-86d3-4834-99c8-1708017a1975	Inhibitory	Inhibitory	Inhibitory	Excitatory	unassigned	Inhibitory	Inhibitory	Inhibitory	Inhibitory	Inhibitory	515.1431340000004	462.4713919999999	260.0
0eecfd29-867d-4130-a07b-b8a5924adc47	Inhibitory	Inhibitory	Inhibitory	Astrocytes	unassigned	Mature oligodendrocyte	Inhibitory	Excitatory	Inhibitory	Inhibitory	547.1818470000003	516.5422679999997	260.0
116553a1-50e1-48ad-86f3-694857ca3224	Inhibitory	Inhibitory	Inhibitory	Excitatory	unassigned	Inhibitory	Inhibitory	Excitatory	Inhibitory	Excitatory	548.9410680000001	558.7517929999999	260.0
aae33635-d829-43bb-848b-4c52b6af010f	Inhibitory	Inhibitory	Inhibitory	Excitatory	unassigned	Inhibitory	Inhibitory	Astrocytes	Inhibitory	Inhibitory	586.8197050000003	455.68635600000016	260.0
1fb6080d-09fb-4b5e-8ab6-a3242fe23975	Immature oligodendrocyte	Immature oligodendrocyte	Inhibitory	Excitatory	unassigned	Immature oligodendrocyte	Inhibitory	Immature oligodendrocyte	Immature oligodendrocyte	Immature oligodendrocyte	411.6062360000001	685.6011619999999	260.0
3bc3ce07-aa79-43a0-8b2b-283e13911e12	Endothelial	Endothelial	Immature oligodendrocyte	Endothelial	Endothelial	Endothelial	Endothelial	Endothelial	Inhibitory	Endothelial	424.6004360000002	708.075711	260.0
67c2d08e-c42e-4f24-b988-705425826ab0	Inhibitory	Inhibitory	Inhibitory	Excitatory	unassigned	Mature oligodendrocyte	Inhibitory	Excitatory	Inhibitory	Excitatory	424.28287500000033	723.7037740000001	260.0
d4fabef5-c255-4b24-8841-18ee5d1742c6	Inhibitory	Inhibitory	Inhibitory	Excitatory	unassigned	Inhibitory	Inhibitory	Excitatory	Inhibitory	Excitatory	436.7279160000003	765.6625759999997	260.0
436968e2-8a78-460c-8faf-ce24de935baf	Astrocytes	Astrocytes	Inhibitory	Astrocytes	unassigned	Mature oligodendrocyte	Astrocytes	Astrocytes	Astrocytes	Astrocytes	440.5272500000001	754.2251220000003	260.0
b8e6f67b-9181-4c7a-a470-79af38acaf0f	Immature oligodendrocyte	Immature oligodendrocyte	Excitatory	Astrocytes	unassigned	Mature oligodendrocyte	Immature oligodendrocyte	Immature oligodendrocyte	Inhibitory	Immature oligodendrocyte	442.3818390000001	653.068655	260.0
1dd038aa-eae7-4504-a38b-c36d50afa337	Inhibitory	Excitatory	Inhibitory	Excitatory	unassigned	Inhibitory	Excitatory	Excitatory	Inhibitory	Excitatory	447.7934100000002	674.209648	260.0
e032f807-fd59-4826-8284-77ab653cab57	Inhibitory	Excitatory	Excitatory	Excitatory	unassigned	Inhibitory	Inhibitory	Excitatory	Excitatory	Excitatory	448.3489550000004	729.3636040000001	260.0
e162a1b0-c6b5-456e-83fc-bd82cddd1773	Inhibitory	Inhibitory	Inhibitory	Inhibitory	Inhibitory	Inhibitory	Inhibitory	Inhibitory	Inhibitory	Inhibitory	445.7680240000004	626.597957	260.0
d223bb41-06bd-4c93-b22e-aa19531c0693	Astrocytes	Astrocytes	Inhibitory	Astrocytes	unassigned	Mature oligodendrocyte	Astrocytes	Astrocytes	Inhibitory	Astrocytes	454.2035930000002	779.4605120000001	260.0
24bd2665-c4bf-440e-ae8e-5323ae2bec15	Astrocytes	Astrocytes	Immature oligodendrocyte	Astrocytes	unassigned	Mature oligodendrocyte	Astrocytes	Astrocytes	Inhibitory	Astrocytes	460.3387130000001	708.8268419999999	260.0
a65685ec-3808-4fda-ad66-8e04e47618ab	Astrocytes	Astrocytes	Immature oligodendrocyte	Ependymal	unassigned	Mature oligodendrocyte	Astrocytes	Astrocytes	Astrocytes	Astrocytes	468.7444620000001	712.465518	260.0
01cfec17-58be-4a5b-845d-53c3787fea24	Mature oligodendrocyte	Mural	Astrocytes	Endothelial	Mature oligodendrocyte	Mature oligodendrocyte	Mature oligodendrocyte	Mature oligodendrocyte	Mature oligodendrocyte	Mature oligodendrocyte	470.78886000000057	758.9822020000001	260.0
cdf2bafa-e5a5-4878-9e9c-1c2ba451a6ff	Endothelial	Mural	Excitatory	Mural	unassigned	Mural	Mural	Mural	Mural	Mural	473.1702970000006	768.8818840000004	260.0
63ab05e4-fb51-4f29-8bcf-ec27342ca0dd	Inhibitory	Inhibitory	Excitatory	Inhibitory	Inhibitory	Inhibitory	Inhibitory	Inhibitory	Inhibitory	Inhibitory	478.0514970000004	682.354769	260.0
f2b77b7a-2896-4394-992e-52cc7656d240	Inhibitory	Inhibitory	Endothelial	Excitatory	unassigned	Inhibitory	Excitatory	Excitatory	Inhibitory	Excitatory	481.88544500000035	622.473254	260.0
b17e6c7a-502c-4aa5-96c4-88f79bb55988	Excitatory	Inhibitory	Astrocytes	Excitatory	unassigned	Inhibitory	Astrocytes	Excitatory	Excitatory	Excitatory	492.5248610000003	688.8259459999999	260.0
70da62ea-1ec5-41dc-a247-36ace323f08c	Excitatory	Excitatory	Excitatory	Excitatory	unassigned	Excitatory	Excitatory	Excitatory	Inhibitory	Excitatory	495.3366920000003	735.8105689999998	260.0
11b2fd2b-fbc5-4b26-a5bf-e58b432d87a0	Astrocytes	Astrocytes	Mural	Astrocytes	Astrocytes	Mature oligodendrocyte	Astrocytes	Astrocytes	Inhibitory	Astrocytes	496.3332510000005	650.5691929999998	260.0
716f5a83-3bf5-4061-b418-7bcbb57c26e7	Astrocytes	Astrocytes	Immature oligodendrocyte	Astrocytes	unassigned	Astrocytes	Astrocytes	Astrocytes	Inhibitory	Astrocytes	517.6861330000006	724.62759	260.0
658b91b2-cf35-4e98-a4ee-2435b98537fb	Excitatory	Excitatory	Inhibitory	Excitatory	unassigned	Inhibitory	Excitatory	Excitatory	Excitatory	Excitatory	519.7817210000003	605.7949799999997	260.0
61e853ed-908f-4fbb-80db-7ac9419a7237	Astrocytes	Astrocytes	Inhibitory	Astrocytes	unassigned	Mature oligodendrocyte	Astrocytes	Astrocytes	Inhibitory	Astrocytes	524.0786370000005	718.6212439999999	260.0
6841e7e7-bf06-4fb1-920c-3a55f488ab7c	Inhibitory	Inhibitory	Inhibitory	Excitatory	unassigned	Inhibitory	Inhibitory	Excitatory	Inhibitory	Excitatory	524.5180140000002	629.9977899999999	260.0
b77b9c09-1a70-44c4-958a-3cd6b2df89dd	Excitatory	Excitatory	Excitatory	Excitatory	unassigned	Inhibitory	Excitatory	Excitatory	Excitatory	Excitatory	530.3187000000003	785.0121200000003	260.0
303e8a4f-a271-415e-b5e3-a1d63972a107	Inhibitory	Inhibitory	Excitatory	Excitatory	unassigned	Inhibitory	Excitatory	Excitatory	Inhibitory	Excitatory	531.5743390000002	677.599283	260.0
d227b8b4-9f78-4734-b24d-2a2e2ce7ca3a	Astrocytes	Astrocytes	Inhibitory	Astrocytes	unassigned	Mature oligodendrocyte	Astrocytes	Astrocytes	Inhibitory	Astrocytes	534.1732620000002	709.5711589999996	260.0
2529596e-4440-4263-8d61-03c2eb9f8650	Astrocytes	Astrocytes	Immature oligodendrocyte	Astrocytes	unassigned	Mature oligodendrocyte	Astrocytes	Astrocytes	Inhibitory	Astrocytes	540.1719210000001	768.0469889999999	260.0
485c2821-ec9d-4fdd-bbf4-f3d96ab3256b	Inhibitory	Inhibitory	Astrocytes	Excitatory	unassigned	Inhibitory	Inhibitory	Inhibitory	Inhibitory	Excitatory	543.7087540000002	643.287511	260.0
3e386f6a-da0c-4f84-bac1-6e251a6fbbc8	Inhibitory	Inhibitory	Inhibitory	Excitatory	unassigned	Inhibitory	Excitatory	Excitatory	Inhibitory	Inhibitory	543.7037960000002	734.9118790000002	260.0
b9463a59-1693-4855-90b5-8bb7f2152e09	Astrocytes	Astrocytes	Inhibitory	Astrocytes	unassigned	Astrocytes	Astrocytes	Astrocytes	Immature oligodendrocyte	Astrocytes	544.5188410000001	635.270035	260.0
0913e2a6-050c-400b-a29b-e325ecec728d	Inhibitory	Inhibitory	Excitatory	Excitatory	unassigned	Inhibitory	Excitatory	Excitatory	Inhibitory	Excitatory	555.7089460000002	735.5320489999999	260.0
76976032-5bc3-4396-8637-0f1b22563d2f	Astrocytes	Astrocytes	Inhibitory	Astrocytes	unassigned	Astrocytes	Astrocytes	Astrocytes	Inhibitory	Astrocytes	554.2159020000004	650.7946809999999	260.0
65dfa8ee-c757-4d9f-aa0d-bef1aee563a7	Astrocytes	Astrocytes	Inhibitory	Astrocytes	unassigned	Mature oligodendrocyte	Astrocytes	Astrocytes	Inhibitory	Astrocytes	559.3434390000002	706.8817049999998	260.0
ac416147-824e-4ef8-b680-13b47cf619d9	Inhibitory	Inhibitory	Inhibitory	Inhibitory	unassigned	Inhibitory	Inhibitory	Inhibitory	Inhibitory	Inhibitory	571.2878220000007	675.6200979999999	260.0
cf8701a8-da22-41ab-a2d3-2255b53926fa	Endothelial	Endothelial	Immature oligodendrocyte	Endothelial	unassigned	Endothelial	Endothelial	Endothelial	Inhibitory	Endothelial	572.4469260000005	653.4456	260.0
dfa1bf3c-8670-4f88-b523-654c34d56bf3	Endothelial	Endothelial	Inhibitory	Endothelial	unassigned	Endothelial	Endothelial	Endothelial	Inhibitory	Endothelial	575.5016070000001	616.7277179999996	260.0
2482f3a5-2d41-4cc7-9b98-f459c8241558	Mature oligodendrocyte	Microglia	Excitatory	Ependymal	Mature oligodendrocyte	Mature oligodendrocyte	Endothelial	Mature oligodendrocyte	Mature oligodendrocyte	Mature oligodendrocyte	413.29597300000023	657.9463839999999	260.0
452a440e-a5c3-4a3b-8c5b-a1db395d3f0a	Inhibitory	Inhibitory	Excitatory	Excitatory	unassigned	Inhibitory	Excitatory	Inhibitory	Inhibitory	Inhibitory	423.86586500000067	667.1354099999999	260.0
621a006a-0195-4f99-b096-9dfed4652f2f	Mature oligodendrocyte	Mature oligodendrocyte	Astrocytes	Ependymal	Mature oligodendrocyte	Mature oligodendrocyte	Mature oligodendrocyte	Mature oligodendrocyte	Mature oligodendrocyte	Mature oligodendrocyte	424.5616140000002	741.6188139999999	260.0
a4baa679-d1c0-43ec-9ea5-e44212640b4b	Inhibitory	Inhibitory	Excitatory	Excitatory	unassigned	Inhibitory	Inhibitory	Excitatory	Inhibitory	Inhibitory	447.93329500000027	603.1756099999998	260.0
7523eda3-92b1-46d3-b9ef-7fa397b8632b	Inhibitory	Inhibitory	Inhibitory	Excitatory	unassigned	Inhibitory	Inhibitory	Excitatory	Inhibitory	Inhibitory	468.29174900000044	679.044339	260.0
a9d79371-17bb-4d66-88ae-10985feed71a	Mature oligodendrocyte	Mature oligodendrocyte	Astrocytes	Astrocytes	Mature oligodendrocyte	Mature oligodendrocyte	Mature oligodendrocyte	Mature oligodendrocyte	Mature oligodendrocyte	Mature oligodendrocyte	527.6359060000004	699.7355189999998	260.0
c186157b-c20d-4865-b7a4-85019cb5c4a4	Mature oligodendrocyte	Mature oligodendrocyte	Astrocytes	Ependymal	Mature oligodendrocyte	Mature oligodendrocyte	Mature oligodendrocyte	Mature oligodendrocyte	Mature oligodendrocyte	Mature oligodendrocyte	575.2011000000002	689.5363270000003	260.0
d478bc2e-705d-4754-9ee1-24c5d5d1248a	Inhibitory	Ependymal	Inhibitory	Excitatory	Excitatory	Mature oligodendrocyte	Astrocytes	Astrocytes	Inhibitory	Excitatory	578.0465670000003	626.6731100000002	260.0
1a22c3f1-af51-4bd4-ab6e-365b2ccc67b2	Excitatory	Excitatory	unassigned	Excitatory	unassigned	Inhibitory	Excitatory	Excitatory	Excitatory	Excitatory	419.84948100000065	763.103877	260.0
5b6cddc4-2b47-43b7-8ddd-a11bfb5a092d	Inhibitory	Inhibitory	Inhibitory	Excitatory	unassigned	Inhibitory	Inhibitory	Excitatory	Inhibitory	Excitatory	434.5779110000003	632.2064759999998	260.0
e4623672-47ec-47f8-a83a-4bdf2ee8acf7	Inhibitory	Inhibitory	Excitatory	Excitatory	unassigned	Inhibitory	Inhibitory	Inhibitory	Inhibitory	Inhibitory	558.8222610000003	696.2982970000003	260.0
57465a67-aaf3-45aa-b11a-1acb1e9fcd84	Astrocytes	Astrocytes	Mature oligodendrocyte	Astrocytes	unassigned	Mature oligodendrocyte	Astrocytes	Astrocytes	Inhibitory	Ependymal	441.3874890000002	613.8914799999998	260.0
ab08c022-59df-47a8-b665-42237f727845	Astrocytes	Astrocytes	Immature oligodendrocyte	Astrocytes	unassigned	Mature oligodendrocyte	Astrocytes	Astrocytes	Inhibitory	Astrocytes	507.83761900000036	654.808309	260.0
3622b554-f0ff-4ec0-bef4-5364117fe2a6	Excitatory	Excitatory	Excitatory	Excitatory	unassigned	Inhibitory	Excitatory	Excitatory	Inhibitory	Excitatory	405.50876800000015	634.8115990000001	260.0
9470f0de-a994-4516-aaa9-e0e953b003f1	Mural	Mural	Inhibitory	Mural	unassigned	Endothelial	Mural	Mural	Inhibitory	Mural	479.67110600000024	773.7733090000002	260.0
57972bc7-211e-4463-ae8b-48541b9788a2	Inhibitory	Inhibitory	Inhibitory	Excitatory	unassigned	Inhibitory	Astrocytes	Mature oligodendrocyte	Inhibitory	Inhibitory	482.0847310000004	641.050749	260.0
eeeda183-dc1b-4c51-9686-b51470a6fbf7	Microglia	Microglia	Inhibitory	Endothelial	unassigned	Microglia	Microglia	Microglia	Inhibitory	Microglia	513.8573870000005	621.8727990000002	260.0
729d9d7c-dbc8-481c-bda7-651291abe9b8	Mature oligodendrocyte	Mature oligodendrocyte	Inhibitory	Astrocytes	Mature oligodendrocyte	Mature oligodendrocyte	Mature oligodendrocyte	Mature oligodendrocyte	Mature oligodendrocyte	Mature oligodendrocyte	531.5623330000003	760.785629	260.0
ae192d5a-5016-4cea-91f7-b2164d9f67fd	Astrocytes	Astrocytes	Inhibitory	Astrocytes	unassigned	Mature oligodendrocyte	Astrocytes	Astrocytes	Inhibitory	Astrocytes	403.628827	984.709241	260.0
d2c60c2a-a7f9-4029-8007-722072cb0fba	Inhibitory	Ependymal	Inhibitory	Excitatory	Inhibitory	Inhibitory	Inhibitory	Excitatory	Inhibitory	Excitatory	409.8139860000001	961.844239	260.0
cde2a087-7d08-4154-ad7c-433bfdb5e93f	Endothelial	Endothelial	Immature oligodendrocyte	Endothelial	Endothelial	Endothelial	Endothelial	Endothelial	Endothelial	Endothelial	410.59243300000026	805.2042770000003	260.0
f08428d4-6d5c-4d49-b5bb-43e70d5fa2dc	Inhibitory	Inhibitory	Excitatory	Excitatory	unassigned	Inhibitory	Excitatory	Excitatory	Inhibitory	Excitatory	414.2128950000001	923.3108340000003	260.0
17c3cf3d-39bc-4816-aef1-0b626be32339	Inhibitory	Inhibitory	Inhibitory	Excitatory	unassigned	Inhibitory	Inhibitory	Excitatory	Inhibitory	Inhibitory	421.2670710000002	909.128667	260.0
963f91c7-f363-42a6-a159-cc0f90d773fc	Inhibitory	Inhibitory	Astrocytes	Excitatory	Inhibitory	Inhibitory	Inhibitory	Inhibitory	Inhibitory	Inhibitory	419.82169900000054	816.6088340000001	260.0
c3608158-1f01-4b86-9a45-ad3209c39b74	Inhibitory	Inhibitory	Astrocytes	Excitatory	unassigned	Inhibitory	Inhibitory	Excitatory	Inhibitory	Inhibitory	425.1670360000003	881.9807090000004	260.0
61f177e7-62f3-48a4-997c-4ed8116355fd	Astrocytes	Astrocytes	Inhibitory	Astrocytes	unassigned	Mature oligodendrocyte	Astrocytes	Astrocytes	Inhibitory	Astrocytes	425.6251890000003	903.0277020000003	260.0
ef2e4de7-5ba4-436d-899b-5a4c1f4e56b7	Inhibitory	Excitatory	Excitatory	Excitatory	unassigned	Excitatory	Excitatory	Excitatory	Excitatory	Excitatory	430.11472600000025	970.4422520000003	260.0
521ed589-6b6b-4983-a6ac-37b9385ae54f	Astrocytes	Astrocytes	Excitatory	Astrocytes	Mature oligodendrocyte	Mature oligodendrocyte	Astrocytes	Mature oligodendrocyte	Inhibitory	Ependymal	430.46181000000024	951.4845509999996	260.0
bf9981bf-18d1-4571-b726-9aa509a4421d	Excitatory	Excitatory	Excitatory	Excitatory	unassigned	Inhibitory	Excitatory	Excitatory	Inhibitory	Excitatory	440.4332970000005	835.9135870000005	260.0
9084eeb8-a748-43d4-8d30-b3515cdfd1a0	Mature oligodendrocyte	Microglia	Inhibitory	Mature oligodendrocyte	Mature oligodendrocyte	Mature oligodendrocyte	Mature oligodendrocyte	Mature oligodendrocyte	Mature oligodendrocyte	Mature oligodendrocyte	449.07722800000056	930.7552179999998	260.0
03a5dcd9-ea0e-4de8-b74a-f2d8cf443473	Inhibitory	Inhibitory	Inhibitory	Excitatory	Inhibitory	Inhibitory	Excitatory	Excitatory	Inhibitory	Excitatory	454.227586	876.1673340000002	260.0
675df1fd-e7dc-4703-9c13-dd98a166267d	Mature oligodendrocyte	Mature oligodendrocyte	Astrocytes	Mature oligodendrocyte	Mature oligodendrocyte	Mature oligodendrocyte	Mature oligodendrocyte	Mature oligodendrocyte	Mature oligodendrocyte	Mature oligodendrocyte	458.8838800000003	908.3297509999998	260.0
113e53ab-0855-47d0-aaf0-6ad724749e5d	Astrocytes	Astrocytes	Immature oligodendrocyte	Ependymal	unassigned	Endothelial	Astrocytes	Astrocytes	Astrocytes	Ependymal	466.4361420000005	985.1321950000001	260.0
0014f691-5ee2-4ce4-bf3d-10dcfc44341d	Inhibitory	Inhibitory	Endothelial	Excitatory	unassigned	Inhibitory	Excitatory	Excitatory	Inhibitory	Inhibitory	475.8436120000001	820.529959	260.0
3fbe2d14-5248-4640-b447-b9d7d23a5502	Astrocytes	Astrocytes	Inhibitory	Excitatory	Excitatory	Mature oligodendrocyte	Astrocytes	Astrocytes	Inhibitory	Astrocytes	477.3927410000001	934.4282669999998	260.0
50733ad8-2d68-4bc8-bfc4-6cd0a63f11cb	Inhibitory	Inhibitory	unassigned	Excitatory	unassigned	Inhibitory	Inhibitory	Excitatory	Inhibitory	Excitatory	483.73510300000044	883.3953730000003	260.0
6cad2fae-118a-407f-9a96-b92f155db838	Immature oligodendrocyte	Immature oligodendrocyte	Excitatory	Immature oligodendrocyte	unassigned	Immature oligodendrocyte	Immature oligodendrocyte	Immature oligodendrocyte	Immature oligodendrocyte	Immature oligodendrocyte	488.1408580000002	915.2352999999998	260.0
562904f9-34ed-4598-a2ca-f35f514a5426	Inhibitory	Inhibitory	Excitatory	Excitatory	unassigned	Inhibitory	Inhibitory	Excitatory	Inhibitory	Excitatory	500.38889800000015	952.3201050000002	260.0
8155d49c-3741-48f5-84ee-defff1887c83	Endothelial	Mural	Mural	Astrocytes	unassigned	Mature oligodendrocyte	Immature oligodendrocyte	Astrocytes	Inhibitory	Astrocytes	506.8735780000002	847.6957149999998	260.0
3971056b-4370-49d3-a390-15c633621772	Inhibitory	Excitatory	unassigned	Excitatory	unassigned	Excitatory	Excitatory	Excitatory	Excitatory	Excitatory	513.3560920000004	896.9353099999998	260.0
a3c8ebb7-1130-4c50-80fd-1f18a37225db	Mature oligodendrocyte	Mature oligodendrocyte	Immature oligodendrocyte	Mature oligodendrocyte	Mature oligodendrocyte	Mature oligodendrocyte	Mature oligodendrocyte	Mature oligodendrocyte	Inhibitory	Mature oligodendrocyte	517.4253030000004	953.5066190000002	260.0
f93fd6e4-46e4-4c04-9668-90883e5a787a	Inhibitory	Inhibitory	Inhibitory	Excitatory	unassigned	Inhibitory	Inhibitory	Excitatory	Inhibitory	Inhibitory	522.7519920000004	943.6574310000001	260.0
bbd7be53-22ab-446e-8d20-1d8afe40b152	Inhibitory	Inhibitory	Inhibitory	Excitatory	unassigned	Inhibitory	Excitatory	Excitatory	Inhibitory	Excitatory	527.0590260000004	947.902235	260.0
53eb5eb9-59a3-4ec6-961e-09c510c5ca03	Inhibitory	Inhibitory	Astrocytes	Excitatory	unassigned	Inhibitory	Inhibitory	Excitatory	Inhibitory	Excitatory	526.8250200000002	851.345006	260.0
1780d9d2-3890-4f51-b88a-36f4a399d6f5	Microglia	Microglia	Mural	Excitatory	unassigned	Microglia	Microglia	Microglia	Microglia	Microglia	541.3066390000004	933.5332109999999	260.0
22e5b688-1165-4b6d-abd0-f5566f778b45	Inhibitory	Inhibitory	Inhibitory	Excitatory	unassigned	Inhibitory	Inhibitory	Excitatory	Inhibitory	Excitatory	544.4687760000002	834.5441609999998	260.0
4f6bad32-f8d9-494a-b648-950f2c1618d4	Endothelial	Endothelial	Inhibitory	Endothelial	Endothelial	Endothelial	Endothelial	Endothelial	Mature oligodendrocyte	Endothelial	548.1525560000005	964.3047020000004	260.0
a504c267-761a-45d7-89f7-327006b5e0cc	Inhibitory	Excitatory	Immature oligodendrocyte	Excitatory	unassigned	Excitatory	Inhibitory	Excitatory	Inhibitory	Excitatory	549.8398060000004	910.5155829999994	260.0
f4a687e0-3566-4b82-a36e-586aae02d1f3	Immature oligodendrocyte	Immature oligodendrocyte	Inhibitory	Immature oligodendrocyte	unassigned	Immature oligodendrocyte	Immature oligodendrocyte	Immature oligodendrocyte	Immature oligodendrocyte	Immature oligodendrocyte	561.2833500000002	845.6219690000003	260.0
217eed0f-9450-408e-a03f-51888de92d87	Inhibitory	Inhibitory	Mature oligodendrocyte	Excitatory	unassigned	Inhibitory	Inhibitory	Excitatory	Inhibitory	Excitatory	566.8113080000003	944.8774709999998	260.0
eaea46d1-bd97-430f-b5d2-b618a1eafb1d	Astrocytes	Astrocytes	Immature oligodendrocyte	Astrocytes	unassigned	Mature oligodendrocyte	Astrocytes	Astrocytes	Inhibitory	Astrocytes	570.0180330000003	967.0047399999999	260.0
66ba2b41-dade-46a2-bdd2-bedf12f74338	Inhibitory	Inhibitory	Inhibitory	Excitatory	unassigned	Inhibitory	Inhibitory	Excitatory	Inhibitory	Inhibitory	574.9829120000004	950.8496660000001	260.0
7298ea18-2545-4100-85a7-c724aeef4337	Inhibitory	Inhibitory	unassigned	Inhibitory	unassigned	Inhibitory	Inhibitory	Excitatory	Inhibitory	Inhibitory	575.8308110000003	906.8721259999998	260.0
3c1ba777-441b-4eeb-a615-067d51dd62fd	Mature oligodendrocyte	Mature oligodendrocyte	Astrocytes	Mature oligodendrocyte	Mature oligodendrocyte	Mature oligodendrocyte	Mature oligodendrocyte	Mature oligodendrocyte	Mature oligodendrocyte	Mature oligodendrocyte	580.3573620000002	856.1531069999996	260.0
79f648d1-2d00-477f-a560-4ec81f564066	Astrocytes	Astrocytes	Inhibitory	Astrocytes	unassigned	Mature oligodendrocyte	Astrocytes	Astrocytes	Astrocytes	Astrocytes	582.279395	836.3570579999996	260.0
db841f60-2033-4d71-b9c3-5e6878539089	Inhibitory	Inhibitory	Inhibitory	Excitatory	unassigned	Inhibitory	Inhibitory	Excitatory	Inhibitory	Inhibitory	443.0793190000004	896.5565660000002	260.0
0bc3f34b-35f6-46de-b683-d85ea8666fdd	Mural	Mural	Inhibitory	Mural	Mural	Endothelial	Mural	Mural	Mural	Mural	506.2642600000004	832.7221690000001	260.0
455d2fa3-d470-4b6d-8509-dca3ce1e939c	Endothelial	Endothelial	Inhibitory	Endothelial	unassigned	Endothelial	Endothelial	Endothelial	Inhibitory	Mural	507.1970530000003	818.4088800000004	260.0
703d8655-f335-46cd-8ed5-09437dbd4815	Inhibitory	Inhibitory	Mural	Excitatory	unassigned	Inhibitory	Excitatory	Inhibitory	Inhibitory	Excitatory	523.438052	921.826188	260.0
13605d2d-89ca-4cc1-8e37-833ff425e061	Inhibitory	Inhibitory	Endothelial	Inhibitory	unassigned	Inhibitory	Inhibitory	Inhibitory	Inhibitory	Inhibitory	545.2586140000003	989.8612200000002	260.0
a83dcffb-0be4-4705-b1be-35645a640166	Mature oligodendrocyte	Mature oligodendrocyte	Astrocytes	Astrocytes	Mature oligodendrocyte	Mature oligodendrocyte	Mature oligodendrocyte	Mature oligodendrocyte	Mature oligodendrocyte	Mature oligodendrocyte	570.9282820000003	975.0872209999998	260.0
86b49184-5dad-42f4-9d91-28bf60cfa74e	Excitatory	Excitatory	unassigned	Excitatory	unassigned	Inhibitory	Inhibitory	Excitatory	Inhibitory	Excitatory	435.62964400000055	851.1810599999999	260.0
eb612ad2-abe4-43c1-8824-3000a54d933f	Mature oligodendrocyte	Inhibitory	Astrocytes	Excitatory	unassigned	Mature oligodendrocyte	Mature oligodendrocyte	Mature oligodendrocyte	Inhibitory	Excitatory	442.6153400000003	906.5726509999995	260.0
5a484053-a18c-4fc3-ad59-268f7a18e0d3	Inhibitory	Excitatory	Inhibitory	Excitatory	unassigned	Inhibitory	Astrocytes	Excitatory	Excitatory	Excitatory	522.0112490000006	875.3691660000004	260.0
904ccf51-b97a-4c98-bc5d-22ff08f48df8	Inhibitory	Excitatory	Mature oligodendrocyte	Excitatory	unassigned	Inhibitory	Excitatory	Excitatory	Inhibitory	Excitatory	550.7056660000003	932.6550829999996	260.0
cdaaa5ca-d2e5-40e6-80b2-fefe58937cf5	Inhibitory	Inhibitory	Inhibitory	Excitatory	unassigned	Inhibitory	Inhibitory	Excitatory	Inhibitory	Inhibitory	562.0114650000005	981.119224	260.0
23ee96b6-d771-4cc7-bf1c-4fdc1466f425	Mature oligodendrocyte	Mature oligodendrocyte	Excitatory	Astrocytes	Mature oligodendrocyte	Mature oligodendrocyte	Mature oligodendrocyte	Mature oligodendrocyte	Inhibitory	Mature oligodendrocyte	465.1627080000003	855.3529230000004	260.0
ffa2a4cb-ad5a-47c1-aa79-e3eae047b9e0	Mature oligodendrocyte	Mature oligodendrocyte	Inhibitory	Mature oligodendrocyte	unassigned	Mature oligodendrocyte	Mature oligodendrocyte	Mature oligodendrocyte	Mature oligodendrocyte	Mature oligodendrocyte	466.52070900000035	842.5140340000003	260.0
d47d956e-358c-46c5-a37a-a8715fe8700c	Astrocytes	Astrocytes	Astrocytes	Astrocytes	unassigned	Mature oligodendrocyte	Astrocytes	Astrocytes	Inhibitory	Astrocytes	474.1581350000006	984.017977	260.0
840be248-0147-4d96-a151-52c42937e3e1	Astrocytes	Astrocytes	Inhibitory	Astrocytes	unassigned	Mature oligodendrocyte	Astrocytes	Astrocytes	Inhibitory	Astrocytes	524.2770370000003	813.444328	260.0
4e86d857-0c7b-4670-a044-feeab86f3451	Inhibitory	Inhibitory	Inhibitory	Excitatory	unassigned	Mature oligodendrocyte	Inhibitory	Immature oligodendrocyte	Inhibitory	Excitatory	534.4447960000002	807.3040440000004	260.0
b3721073-d30b-4574-934b-d0005f34ee4d	Inhibitory	Inhibitory	Inhibitory	Excitatory	unassigned	Inhibitory	Inhibitory	Excitatory	Inhibitory	Excitatory	408.9060950000003	862.4714100000001	260.0
65ee4929-32a8-412a-997a-fdcd7a6df368	Inhibitory	Inhibitory	Inhibitory	Excitatory	unassigned	Inhibitory	Excitatory	Inhibitory	Inhibitory	Inhibitory	409.5600840000002	906.1774929999997	260.0
0cc68083-f168-46d3-96f4-636053c96cfd	Excitatory	Excitatory	Inhibitory	Excitatory	unassigned	Inhibitory	Excitatory	Excitatory	Inhibitory	Excitatory	486.39452500000016	858.9359279999999	260.0
7d828cf2-c6e4-4e7a-bc6e-bac5cdfa7b16	Mature oligodendrocyte	Microglia	Inhibitory	Endothelial	Mature oligodendrocyte	Mature oligodendrocyte	Mature oligodendrocyte	Mature oligodendrocyte	Inhibitory	Ependymal	527.963209	912.4113200000002	260.0
68e59e1d-9c58-4de1-a5bf-1d22a9e82e20	Inhibitory	Inhibitory	Inhibitory	Excitatory	Excitatory	Inhibitory	Inhibitory	Excitatory	Inhibitory	Excitatory	576.1769950000003	942.844838	260.0
31765ea4-64a3-4e4b-a53b-d493ff0c5865	Inhibitory	Inhibitory	Inhibitory	Inhibitory	Inhibitory	Inhibitory	Inhibitory	Astrocytes	Inhibitory	Inhibitory	571.2249160000001	860.9783719999996	260.0
5c5f169e-0ffa-47ba-9d4c-c49e9ee91b22	Inhibitory	Inhibitory	Inhibitory	Inhibitory	unassigned	Inhibitory	Inhibitory	Astrocytes	Inhibitory	Inhibitory	576.676336	864.6239149999997	260.0
24d02b4a-887f-410c-bdc3-1916df5bf9b9	Astrocytes	Astrocytes	Immature oligodendrocyte	Astrocytes	unassigned	Mature oligodendrocyte	Astrocytes	Astrocytes	Mature oligodendrocyte	Astrocytes	409.2185920000006	1050.90107	260.0
8c220256-3990-473b-9e53-8ffe0691a02d	Astrocytes	Astrocytes	Endothelial	Astrocytes	unassigned	Mature oligodendrocyte	Astrocytes	Astrocytes	Inhibitory	Astrocytes	408.51052500000014	1128.390336	260.0
f47c41a5-33a8-454d-800b-9fc494957a60	Astrocytes	Astrocytes	Astrocytes	Excitatory	Inhibitory	Mature oligodendrocyte	Astrocytes	Astrocytes	Inhibitory	Astrocytes	416.7125500000002	1187.053081	260.0
b135e355-db6b-4c3d-a50e-3a6e310da346	Inhibitory	Inhibitory	Excitatory	Excitatory	unassigned	Inhibitory	Inhibitory	Astrocytes	Inhibitory	Inhibitory	413.4218450000003	1085.8511219999996	260.0
227e469a-36ef-4327-a09b-6654ebea0c64	Astrocytes	Astrocytes	Inhibitory	Astrocytes	unassigned	Astrocytes	Astrocytes	Astrocytes	Inhibitory	Astrocytes	419.6759410000004	1178.0371529999998	260.0
da34afd6-c1ad-47f5-a3eb-b66b8dce8a39	Astrocytes	Astrocytes	Astrocytes	Astrocytes	unassigned	Mature oligodendrocyte	Astrocytes	Astrocytes	Astrocytes	Astrocytes	445.73697100000027	1178.0160940000005	260.0
0fd65659-cdcb-4fc6-a4ae-0cdceff33f18	Astrocytes	Astrocytes	Immature oligodendrocyte	Astrocytes	unassigned	Mature oligodendrocyte	Astrocytes	Astrocytes	Inhibitory	Astrocytes	445.6187930000001	1161.6086340000002	260.0
139accbc-6671-4ead-8405-0ef86cc0c31f	Inhibitory	Inhibitory	Inhibitory	Excitatory	Inhibitory	Inhibitory	Inhibitory	Excitatory	Inhibitory	Inhibitory	448.23047200000065	1121.693981	260.0
c0243350-c58c-4542-9083-d0425e3de757	Microglia	Microglia	Inhibitory	Excitatory	unassigned	Microglia	Inhibitory	Microglia	Microglia	Microglia	455.3235510000004	1057.9861859999996	260.0
4323228a-9056-4459-8d92-f2cc54781c22	Inhibitory	Inhibitory	Inhibitory	Excitatory	unassigned	Inhibitory	Inhibitory	Excitatory	Inhibitory	Excitatory	469.37771999999995	1118.1427579999995	260.0
7ccf322c-6ea3-42cb-887d-9837d9ec7a5e	Mature oligodendrocyte	Mature oligodendrocyte	Inhibitory	Astrocytes	Mature oligodendrocyte	Mature oligodendrocyte	Mature oligodendrocyte	Mature oligodendrocyte	Mature oligodendrocyte	Mature oligodendrocyte	477.11986900000056	1079.9692300000002	260.0
b51d6c14-45e7-4aa0-91bf-6bd8ecbea438	Inhibitory	Inhibitory	Inhibitory	Excitatory	unassigned	Inhibitory	Inhibitory	Excitatory	Inhibitory	Inhibitory	477.67430100000047	1059.4377370000002	260.0
61f0bf9d-08ca-47ab-8ecf-723c386c8473	Mature oligodendrocyte	Mature oligodendrocyte	Immature oligodendrocyte	Mature oligodendrocyte	Mature oligodendrocyte	Mature oligodendrocyte	Mature oligodendrocyte	Mature oligodendrocyte	Mature oligodendrocyte	Mature oligodendrocyte	483.37469400000055	1188.184991	260.0
2ea9c8f6-cccd-400a-ba51-fb3910245ccc	Inhibitory	Inhibitory	Inhibitory	Excitatory	Inhibitory	Inhibitory	Inhibitory	Inhibitory	Inhibitory	Inhibitory	489.47753100000045	1090.201384	260.0
bf5ed0f2-3055-48fe-a1f3-faf22cf2536b	Endothelial	Endothelial	Immature oligodendrocyte	Endothelial	unassigned	Endothelial	Endothelial	Endothelial	Inhibitory	Endothelial	496.25726299999997	1123.0628499999998	260.0
0e860afa-bb81-49a1-97b6-bb8b1713e7dd	Astrocytes	Astrocytes	Immature oligodendrocyte	Astrocytes	Endothelial	Mature oligodendrocyte	Astrocytes	Astrocytes	Inhibitory	Astrocytes	495.10924900000055	1114.5635340000003	260.0
c97928d5-ec29-4765-86f5-52cc20e7f9da	Immature oligodendrocyte	Immature oligodendrocyte	Excitatory	Excitatory	unassigned	Inhibitory	Excitatory	Immature oligodendrocyte	Inhibitory	Immature oligodendrocyte	498.98834000000033	1065.1975120000002	260.0
80978ade-d4c8-48fb-aeb4-217f7ddfcab6	Astrocytes	Astrocytes	Inhibitory	Astrocytes	unassigned	Mature oligodendrocyte	Astrocytes	Astrocytes	Inhibitory	Astrocytes	499.46689100000003	1014.3144259999995	260.0
d0fab2d4-c9db-4c98-b243-1a7f54c689e4	Immature oligodendrocyte	Immature oligodendrocyte	Inhibitory	Immature oligodendrocyte	unassigned	Immature oligodendrocyte	Immature oligodendrocyte	Immature oligodendrocyte	Immature oligodendrocyte	Immature oligodendrocyte	508.52374499999996	1066.7134410000003	260.0
01eadc44-33c0-4dfa-8c0f-00cf9a750ab1	Astrocytes	Astrocytes	Excitatory	Astrocytes	Astrocytes	Mature oligodendrocyte	Astrocytes	Astrocytes	Inhibitory	Astrocytes	506.9301760000003	1156.348449	260.0
b262af2f-b5f0-4d18-848b-9e4446826529	Inhibitory	Inhibitory	Inhibitory	Excitatory	unassigned	Inhibitory	Inhibitory	Inhibitory	Inhibitory	Inhibitory	509.30948400000034	1181.1733090000002	260.0
8d985943-7d38-467b-97f7-09baa0e06bd7	Inhibitory	Inhibitory	Inhibitory	Excitatory	Excitatory	Inhibitory	Inhibitory	Excitatory	Inhibitory	Excitatory	521.1309660000002	1165.8398190000003	260.0
a1ac4f91-6b12-4826-91d6-ebfd278d4861	Excitatory	Inhibitory	Immature oligodendrocyte	Excitatory	unassigned	Inhibitory	Inhibitory	Excitatory	Inhibitory	Excitatory	535.5138080000006	1140.037675	260.0
bc4c912d-ae22-402a-92be-43dc1016d6e3	Inhibitory	Excitatory	Inhibitory	Excitatory	Excitatory	Excitatory	Excitatory	Excitatory	Inhibitory	Excitatory	536.67067	1147.3474789999996	260.0
2c908339-d59a-4b7d-8b13-71ff04895be8	Astrocytes	Astrocytes	Immature oligodendrocyte	Ependymal	unassigned	Mature oligodendrocyte	Astrocytes	Astrocytes	Mature oligodendrocyte	Astrocytes	544.9201220000004	1118.990785	260.0
0148cb89-f475-43bd-8157-f808def9849e	Immature oligodendrocyte	Immature oligodendrocyte	Immature oligodendrocyte	Immature oligodendrocyte	unassigned	Immature oligodendrocyte	Immature oligodendrocyte	Immature oligodendrocyte	Immature oligodendrocyte	Immature oligodendrocyte	554.6047720000006	1027.974866	260.0
9ec261d0-73f4-4db1-aa5d-262ff00e799b	Astrocytes	Astrocytes	Immature oligodendrocyte	Astrocytes	unassigned	Mature oligodendrocyte	Astrocytes	Astrocytes	Mature oligodendrocyte	Astrocytes	560.4108800000004	1145.4810819999998	260.0
865541bf-1915-4d4e-89b5-283e4dae8d18	Immature oligodendrocyte	Immature oligodendrocyte	Excitatory	Excitatory	unassigned	Inhibitory	Excitatory	Immature oligodendrocyte	Inhibitory	Inhibitory	561.1635620000002	1081.6041120000004	260.0
d2e1dfa9-eb1a-43fa-8499-b332dcf7d5f4	Inhibitory	Inhibitory	Inhibitory	Excitatory	unassigned	Inhibitory	Inhibitory	Inhibitory	Inhibitory	Excitatory	569.270677	1172.296839	260.0
b13a0c31-84a8-4e27-80f1-865c316e22ef	Inhibitory	Inhibitory	Inhibitory	Excitatory	unassigned	Inhibitory	Inhibitory	Inhibitory	Inhibitory	Inhibitory	570.5943890000003	1132.1106440000003	260.0
18b53474-5e53-4699-a92b-1959a05108e0	Inhibitory	Inhibitory	Inhibitory	Excitatory	Inhibitory	Inhibitory	Excitatory	Excitatory	Inhibitory	Excitatory	573.6729350000005	1188.4810120000002	260.0
b7d1bcb7-c4b5-43eb-a7c3-582b30138fbb	Inhibitory	Inhibitory	Inhibitory	Excitatory	unassigned	Inhibitory	Inhibitory	Excitatory	Inhibitory	Inhibitory	578.7680020000003	1161.422477	260.0
b3d9359b-1613-4615-85c3-0c6ddceb776f	Inhibitory	Inhibitory	Inhibitory	Excitatory	Inhibitory	Inhibitory	Inhibitory	Inhibitory	Inhibitory	Inhibitory	585.0130010000003	1042.1858379999999	260.0
5aa3875d-2bda-4047-87b4-45016485d271	Endothelial	Endothelial	Excitatory	Endothelial	Endothelial	Endothelial	Endothelial	Endothelial	Inhibitory	Endothelial	590.2007190000004	1092.1877480000003	260.0
ba7a2490-00dd-4e41-94a1-8d9b04a88956	Inhibitory	Inhibitory	Excitatory	Inhibitory	Inhibitory	Endothelial	Inhibitory	Inhibitory	Inhibitory	Inhibitory	437.299759	1127.2779870000004	260.0
8245f2ea-81f2-467b-8773-666e0da5250b	Astrocytes	Astrocytes	Inhibitory	Astrocytes	unassigned	Mature oligodendrocyte	Astrocytes	Astrocytes	Inhibitory	Astrocytes	458.2505220000003	1022.3711190000004	260.0
0a393182-630e-469f-a729-1cb3ee5c0454	Endothelial	Endothelial	Immature oligodendrocyte	Endothelial	unassigned	Endothelial	Endothelial	Endothelial	Inhibitory	Endothelial	465.87956200000053	1006.6205289999998	260.0
ee603f27-0d63-4fe7-8ebe-e4b5c9ba2f0b	Inhibitory	Inhibitory	Inhibitory	Inhibitory	Inhibitory	Inhibitory	Inhibitory	Immature oligodendrocyte	Inhibitory	Inhibitory	511.3925490000006	1127.3659579999999	260.0
291e09b9-4c54-462d-aea4-20d49d67c99c	Immature oligodendrocyte	Immature oligodendrocyte	Excitatory	Excitatory	unassigned	Inhibitory	Inhibitory	Immature oligodendrocyte	Inhibitory	Inhibitory	557.6917750000002	1160.0868499999997	260.0
302c1c04-5c4a-4561-a19e-eed62111fd07	Inhibitory	Inhibitory	Inhibitory	Excitatory	unassigned	Inhibitory	Excitatory	Excitatory	Inhibitory	Inhibitory	420.8167370000001	1115.8507550000004	260.0
85097f00-8c97-411f-b929-b35ac23645be	Mature oligodendrocyte	Mature oligodendrocyte	Inhibitory	Mature oligodendrocyte	Mature oligodendrocyte	Mature oligodendrocyte	Mature oligodendrocyte	Mature oligodendrocyte	Mature oligodendrocyte	Mature oligodendrocyte	424.88696700000037	1184.401906	260.0
441e922b-4ef2-4c90-abdb-9a5830b1da59	Inhibitory	Ependymal	Inhibitory	Ependymal	unassigned	Inhibitory	Mature oligodendrocyte	Ependymal	Inhibitory	Excitatory	464.29042800000025	1153.9013950000003	260.0
90b3d116-b1b7-4bf2-9799-d3bec19acdf0	Immature oligodendrocyte	Immature oligodendrocyte	Excitatory	Ependymal	Immature oligodendrocyte	Immature oligodendrocyte	Immature oligodendrocyte	Immature oligodendrocyte	Immature oligodendrocyte	Immature oligodendrocyte	475.1041110000001	1037.3551270000003	260.0
ab598a70-1152-4fe3-b502-436086e61ecb	Inhibitory	Inhibitory	Inhibitory	Excitatory	Excitatory	Inhibitory	Inhibitory	Excitatory	Inhibitory	Inhibitory	521.3841950000001	1080.6949959999997	260.0
bd010ef6-dfd2-4b3a-90b4-c4a75a3ba05d	Inhibitory	Inhibitory	Astrocytes	Excitatory	unassigned	Inhibitory	Inhibitory	Excitatory	Inhibitory	Inhibitory	531.9059800000005	1057.7228120000004	260.0
0c04a3b7-3ada-4888-8802-19b68c9d745b	Inhibitory	Inhibitory	Inhibitory	Excitatory	unassigned	Inhibitory	Excitatory	Excitatory	Inhibitory	Excitatory	548.0974860000001	1011.7671329999998	260.0
6c582b4d-b7ce-435b-a960-11a8c4c7cc85	Inhibitory	Inhibitory	Mature oligodendrocyte	Excitatory	Inhibitory	Inhibitory	Inhibitory	Excitatory	Inhibitory	Inhibitory	550.3344700000002	1113.3070230000003	260.0
0e1fc0e9-8e65-443e-bbba-78a174fb6b95	Excitatory	Excitatory	Inhibitory	Excitatory	unassigned	Excitatory	Excitatory	Excitatory	Excitatory	Excitatory	576.4339	1028.053011	260.0
dff02007-dc47-4499-916a-f7fe6685a641	Endothelial	Mural	Astrocytes	Mural	unassigned	Mural	Mural	Mural	Mural	Mural	460.2206000000001	1012.8360700000003	260.0
d0f40ce2-68c5-483a-a932-e46eb6718474	Inhibitory	Excitatory	Immature oligodendrocyte	Excitatory	unassigned	Inhibitory	Inhibitory	Excitatory	Inhibitory	Excitatory	429.5403430000001	1101.5408730000004	260.0
9b09d679-d153-41f7-99dd-5c178dfc91e5	Inhibitory	Inhibitory	Excitatory	Excitatory	unassigned	Inhibitory	Excitatory	Excitatory	Inhibitory	Excitatory	435.5223010000004	1080.8109499999996	260.0
6f75ace1-0124-4f65-abd8-694e6b2c1095	Astrocytes	Astrocytes	Inhibitory	Astrocytes	unassigned	Mature oligodendrocyte	Astrocytes	Astrocytes	Inhibitory	Astrocytes	455.9562430000001	1035.970852	260.0
488b69bf-4379-4e9b-a8e6-9496f3a0551b	Mature oligodendrocyte	Mature oligodendrocyte	Inhibitory	Mature oligodendrocyte	unassigned	Mature oligodendrocyte	Mature oligodendrocyte	Mature oligodendrocyte	Mature oligodendrocyte	Mature oligodendrocyte	405.16957800000046	1358.9083120000005	260.0
25c4bf81-916f-4e03-89d5-bf23cd26c811	Mature oligodendrocyte	Mature oligodendrocyte	Inhibitory	Excitatory	Mature oligodendrocyte	Mature oligodendrocyte	Mature oligodendrocyte	Mature oligodendrocyte	Mature oligodendrocyte	Mature oligodendrocyte	410.0211360000003	1223.1489419999998	260.0
06fbe56d-d31c-4788-810c-282905e2bf05	Mature oligodendrocyte	Mature oligodendrocyte	Astrocytes	Mature oligodendrocyte	Mature oligodendrocyte	Mature oligodendrocyte	Mature oligodendrocyte	Mature oligodendrocyte	Mature oligodendrocyte	Mature oligodendrocyte	411.38120000000026	1251.7772259999997	260.0
80051db4-8aca-4533-90f6-7b48fef207ca	Mature oligodendrocyte	Mature oligodendrocyte	Immature oligodendrocyte	Mature oligodendrocyte	Mature oligodendrocyte	Mature oligodendrocyte	Mature oligodendrocyte	Mature oligodendrocyte	Mature oligodendrocyte	Mature oligodendrocyte	417.48579400000017	1294.1453179999999	260.0
cea9c064-215a-42e2-9746-8224e51d6fb1	Mature oligodendrocyte	Mature oligodendrocyte	Immature oligodendrocyte	Mural	Mature oligodendrocyte	Mature oligodendrocyte	Mature oligodendrocyte	Mature oligodendrocyte	Mature oligodendrocyte	Mature oligodendrocyte	419.87772600000017	1322.6802700000003	260.0
cb57d550-5675-44ee-a592-196e126c4e75	Astrocytes	Astrocytes	Inhibitory	Astrocytes	unassigned	Mature oligodendrocyte	Astrocytes	Astrocytes	Inhibitory	Astrocytes	422.00138700000025	1279.6845859999999	260.0
2cf01c76-a16b-4489-a328-d861f0391397	Mature oligodendrocyte	Mature oligodendrocyte	Inhibitory	Mature oligodendrocyte	Mature oligodendrocyte	Mature oligodendrocyte	Mature oligodendrocyte	Mature oligodendrocyte	Mature oligodendrocyte	Mature oligodendrocyte	423.563525	1364.099639	260.0
e4430c06-3353-4edc-ae21-1392393eaadd	Mature oligodendrocyte	Mature oligodendrocyte	Excitatory	Ependymal	Mature oligodendrocyte	Mature oligodendrocyte	Mature oligodendrocyte	Mature oligodendrocyte	Mature oligodendrocyte	Mature oligodendrocyte	424.9853280000002	1343.29025	260.0
24063d99-69c8-42ee-9a79-b343ca7b6868	Astrocytes	Astrocytes	Immature oligodendrocyte	Astrocytes	Astrocytes	Mature oligodendrocyte	Astrocytes	Astrocytes	Inhibitory	Astrocytes	425.90080100000023	1269.503597	260.0
7e064433-561a-440c-8af5-121d7c4d8d56	Astrocytes	Astrocytes	Inhibitory	Astrocytes	Mature oligodendrocyte	Mature oligodendrocyte	Astrocytes	Mature oligodendrocyte	Inhibitory	Astrocytes	429.52150800000027	1244.8730450000003	260.0
81628bfd-75d2-4547-8c59-b41b0e781cf2	Mature oligodendrocyte	Mature oligodendrocyte	Inhibitory	Endothelial	Mature oligodendrocyte	Mature oligodendrocyte	Endothelial	Mature oligodendrocyte	Mature oligodendrocyte	Mature oligodendrocyte	438.2733410000001	1329.814793	260.0
000978b5-bcd4-4468-8af1-476e3a42a4ed	Microglia	Microglia	Astrocytes	Microglia	unassigned	Microglia	Microglia	Microglia	Microglia	Microglia	437.62607000000025	1379.3337270000002	260.0
a10bf460-fb0b-436f-b63c-d9def40c5654	Mature oligodendrocyte	Mature oligodendrocyte	Inhibitory	Mature oligodendrocyte	Mature oligodendrocyte	Mature oligodendrocyte	Mature oligodendrocyte	Mature oligodendrocyte	Mature oligodendrocyte	Mature oligodendrocyte	450.67163400000027	1300.2929719999997	260.0
97339125-4b31-4fef-9f49-b47256037f44	Astrocytes	Astrocytes	Inhibitory	Astrocytes	unassigned	Mature oligodendrocyte	Astrocytes	Astrocytes	Inhibitory	Astrocytes	459.14522000000034	1274.7570329999994	260.0
38cd3079-70f3-4498-aecf-754ad9022360	Inhibitory	Inhibitory	Inhibitory	Excitatory	unassigned	Inhibitory	Inhibitory	Inhibitory	Inhibitory	Inhibitory	457.3075140000001	1255.1837529999998	260.0
8b595dd0-9819-472e-81e9-6e450a9bc58c	Inhibitory	Inhibitory	Excitatory	Excitatory	unassigned	Inhibitory	Inhibitory	Inhibitory	Inhibitory	Inhibitory	456.2212050000003	1202.642285	260.0
a5f96294-ce11-4ff2-8268-95b3d9eec10a	Inhibitory	Inhibitory	Inhibitory	Excitatory	unassigned	Inhibitory	Astrocytes	Inhibitory	Inhibitory	Excitatory	469.8108060000004	1251.869146	260.0
904ab5c5-1bc1-48f3-9089-7798a693ad50	Mature oligodendrocyte	Mature oligodendrocyte	Astrocytes	Mature oligodendrocyte	Mature oligodendrocyte	Mature oligodendrocyte	Mature oligodendrocyte	Mature oligodendrocyte	Mature oligodendrocyte	Mature oligodendrocyte	483.1366460000004	1324.6033079999997	260.0
2ebb5fb9-88cc-4242-9635-09e2bba26f89	Mature oligodendrocyte	Mature oligodendrocyte	Excitatory	Mature oligodendrocyte	Mature oligodendrocyte	Mature oligodendrocyte	Mature oligodendrocyte	Mature oligodendrocyte	Mature oligodendrocyte	Mature oligodendrocyte	481.63828500000045	1356.009074	260.0
d01617c2-4e9f-44bf-942d-5c0b4f7ec6ad	Mature oligodendrocyte	Mature oligodendrocyte	Astrocytes	Mature oligodendrocyte	Mature oligodendrocyte	Mature oligodendrocyte	Mature oligodendrocyte	Mature oligodendrocyte	Mature oligodendrocyte	Mature oligodendrocyte	489.54450600000064	1335.965131	260.0
46035376-b22c-4942-879e-022aae24b66d	Mature oligodendrocyte	Mature oligodendrocyte	Mature oligodendrocyte	Mature oligodendrocyte	Mature oligodendrocyte	Mature oligodendrocyte	Mature oligodendrocyte	Mature oligodendrocyte	Mature oligodendrocyte	Mature oligodendrocyte	491.6934100000003	1359.9645380000002	260.0
e1896042-e5bf-4c6c-a7e0-6c729c65f19e	Mature oligodendrocyte	Mature oligodendrocyte	Inhibitory	Mature oligodendrocyte	Mature oligodendrocyte	Mature oligodendrocyte	Mature oligodendrocyte	Mature oligodendrocyte	Mature oligodendrocyte	Mature oligodendrocyte	498.54154500000004	1376.0245329999998	260.0
eb4c5f83-e7e1-433c-ba66-8f75fde922ba	Immature oligodendrocyte	Immature oligodendrocyte	Inhibitory	Excitatory	unassigned	Inhibitory	Inhibitory	Immature oligodendrocyte	Inhibitory	Inhibitory	503.3516300000001	1246.3957649999998	260.0
b8c9214e-32d4-4c74-80e3-1e94327fb92b	Mature oligodendrocyte	Mature oligodendrocyte	Inhibitory	Astrocytes	Mature oligodendrocyte	Mature oligodendrocyte	Mature oligodendrocyte	Mature oligodendrocyte	Mature oligodendrocyte	Mature oligodendrocyte	507.20471000000043	1334.9197899999995	260.0
9d1740da-aa93-4e63-8da3-aea646b6b9bb	Microglia	Astrocytes	Excitatory	Astrocytes	unassigned	Mature oligodendrocyte	Astrocytes	Astrocytes	Inhibitory	Astrocytes	525.9693990000005	1256.4930020000002	260.0
85e434d9-b06f-4087-924d-d8aa9fe4fe76	Excitatory	Inhibitory	Excitatory	Excitatory	unassigned	Inhibitory	Inhibitory	Excitatory	Inhibitory	Excitatory	526.7361220000003	1286.7995800000003	260.0
1f6a09e8-c4ca-4dd4-a3aa-1574f5608b35	Mature oligodendrocyte	Mature oligodendrocyte	Excitatory	Ependymal	Mature oligodendrocyte	Mature oligodendrocyte	Mature oligodendrocyte	Mature oligodendrocyte	Mature oligodendrocyte	Mature oligodendrocyte	529.3660310000005	1315.761864	260.0
50c88bb2-7d69-4230-9ba2-d14aacce2db8	Inhibitory	Inhibitory	Endothelial	Inhibitory	Inhibitory	Inhibitory	Inhibitory	Inhibitory	Inhibitory	Inhibitory	533.5237970000003	1218.7722219999996	260.0
67eab6a0-733a-4a01-8fd2-213c04ad28dc	Mature oligodendrocyte	Microglia	Immature oligodendrocyte	Mature oligodendrocyte	Mature oligodendrocyte	Mature oligodendrocyte	Mature oligodendrocyte	Mature oligodendrocyte	Mature oligodendrocyte	Mature oligodendrocyte	534.1480150000007	1338.2905099999998	260.0
bfd3fe85-5f2a-4579-af43-460b8024aa00	Mature oligodendrocyte	Mature oligodendrocyte	Excitatory	Mature oligodendrocyte	Mature oligodendrocyte	Mature oligodendrocyte	Mature oligodendrocyte	Mature oligodendrocyte	Mature oligodendrocyte	Mature oligodendrocyte	537.1457190000006	1370.9752910000002	260.0
e6b9f513-831a-464a-b331-008b93baa424	Immature oligodendrocyte	Immature oligodendrocyte	Immature oligodendrocyte	Immature oligodendrocyte	Immature oligodendrocyte	Immature oligodendrocyte	Immature oligodendrocyte	Immature oligodendrocyte	Immature oligodendrocyte	Immature oligodendrocyte	536.9879650000003	1294.7219219999997	260.0
9a80492c-8f9d-448f-a257-c8035efd9a8d	Inhibitory	Inhibitory	Excitatory	Inhibitory	Inhibitory	Inhibitory	Inhibitory	Inhibitory	Inhibitory	Inhibitory	543.0223720000004	1371.670763	260.0
87c80407-16e0-47c4-b05f-af17e3db7de6	Inhibitory	Inhibitory	Excitatory	Excitatory	unassigned	Inhibitory	Inhibitory	Excitatory	Inhibitory	Inhibitory	545.3347570000001	1294.932574	260.0
d5577d3f-173a-441d-bf6e-6c7ae56d3b38	Astrocytes	Astrocytes	Inhibitory	Astrocytes	unassigned	Mature oligodendrocyte	Astrocytes	Astrocytes	Inhibitory	Astrocytes	548.1123990000006	1238.7774569999997	260.0
2e28390e-a38a-48fd-a7bb-3d2e44595ec0	Inhibitory	Inhibitory	Inhibitory	Excitatory	unassigned	Inhibitory	Inhibitory	Inhibitory	Inhibitory	Inhibitory	547.277834	1247.9063539999997	260.0
362a81f6-b2cb-4875-a9c4-c0870515fb59	Inhibitory	Inhibitory	Inhibitory	Excitatory	unassigned	Inhibitory	Inhibitory	Excitatory	Inhibitory	Excitatory	555.532627	1279.4575529999997	260.0
246c0b22-0fea-4510-a8c5-86ad2be45fee	Inhibitory	Inhibitory	Excitatory	Excitatory	unassigned	Inhibitory	Inhibitory	Excitatory	Inhibitory	Inhibitory	563.7432550000003	1224.1469779999998	260.0
9fd074d8-80b4-4ac0-9176-8f8aeb3eccb3	Astrocytes	Astrocytes	Inhibitory	Astrocytes	Excitatory	Mature oligodendrocyte	Astrocytes	Astrocytes	Inhibitory	Astrocytes	574.0273970000003	1311.62253	260.0
9d39863b-bc0a-4ce3-855a-414b5da206f3	Endothelial	Endothelial	Immature oligodendrocyte	Endothelial	Endothelial	Endothelial	Endothelial	Endothelial	Endothelial	Endothelial	580.0819410000004	1331.4695719999995	260.0
5f277937-0985-42fb-b086-136e68e1266a	Endothelial	Mural	Endothelial	Mural	unassigned	Endothelial	Mural	Endothelial	Inhibitory	Astrocytes	580.6680200000001	1235.0784789999998	260.0
2515b37b-178b-4acd-abde-93775b166d58	Inhibitory	Inhibitory	Inhibitory	Excitatory	unassigned	Inhibitory	Excitatory	Excitatory	Inhibitory	Inhibitory	583.5756430000001	1280.9447969999997	260.0
e7942bd1-6b0c-4833-90fa-4cfd2ce83b32	Immature oligodendrocyte	Immature oligodendrocyte	Immature oligodendrocyte	Immature oligodendrocyte	Immature oligodendrocyte	Immature oligodendrocyte	Immature oligodendrocyte	Immature oligodendrocyte	Immature oligodendrocyte	Immature oligodendrocyte	591.9301770000002	1210.5376109999997	260.0
c766a2f8-6177-4924-bf5e-d3aa28abb38e	Astrocytes	Astrocytes	Inhibitory	Astrocytes	unassigned	Mature oligodendrocyte	Astrocytes	Astrocytes	Mature oligodendrocyte	Astrocytes	435.6973310000003	1214.0549789999995	260.0
d56332f0-6d1a-488e-a91a-dd9d6b1f3a1a	Mature oligodendrocyte	Mature oligodendrocyte	Immature oligodendrocyte	Mature oligodendrocyte	Mature oligodendrocyte	Mature oligodendrocyte	Mature oligodendrocyte	Mature oligodendrocyte	Mature oligodendrocyte	Mature oligodendrocyte	462.9299820000001	1383.705492	260.0
a0f236ae-c7f1-465c-8e63-dfe8e1ca4bea	Inhibitory	Inhibitory	Inhibitory	Excitatory	unassigned	Inhibitory	Inhibitory	Excitatory	Inhibitory	Excitatory	473.26403900000014	1224.3873509999994	260.0
8ae09cf9-dd12-4b65-b8dc-62a8d17e4ffa	Astrocytes	Astrocytes	Immature oligodendrocyte	Astrocytes	unassigned	Mature oligodendrocyte	Astrocytes	Astrocytes	Inhibitory	Astrocytes	508.17484600000034	1235.3730259999998	260.0
fb9d346b-8486-464c-98f8-151f827859bc	Mature oligodendrocyte	Mature oligodendrocyte	Immature oligodendrocyte	Mature oligodendrocyte	Mature oligodendrocyte	Mature oligodendrocyte	Mature oligodendrocyte	Mature oligodendrocyte	Mature oligodendrocyte	Mature oligodendrocyte	513.6945870000004	1370.3328389999997	260.0
67d82012-e486-47ef-be08-a9c6614e718c	Mature oligodendrocyte	Mature oligodendrocyte	Inhibitory	Mature oligodendrocyte	Mature oligodendrocyte	Mature oligodendrocyte	Mature oligodendrocyte	Mature oligodendrocyte	Mature oligodendrocyte	Mature oligodendrocyte	523.0300590000002	1374.049685	260.0
968992b5-9668-4f09-b03c-5ba51df2866d	Mature oligodendrocyte	Mature oligodendrocyte	Inhibitory	Mature oligodendrocyte	Mature oligodendrocyte	Mature oligodendrocyte	Mature oligodendrocyte	Mature oligodendrocyte	Mature oligodendrocyte	Mature oligodendrocyte	525.7198300000005	1339.0243069999997	260.0
52b4057b-e22c-4d52-835b-8cae86198739	Mature oligodendrocyte	Mature oligodendrocyte	Astrocytes	Ependymal	Mature oligodendrocyte	Mature oligodendrocyte	Mature oligodendrocyte	Mature oligodendrocyte	Mature oligodendrocyte	Mature oligodendrocyte	561.0719490000006	1374.6346999999996	260.0
685489b5-4e54-4549-b6e7-18eb3b789caf	Mature oligodendrocyte	Mature oligodendrocyte	Immature oligodendrocyte	Mature oligodendrocyte	Mature oligodendrocyte	Mature oligodendrocyte	Mature oligodendrocyte	Mature oligodendrocyte	Mature oligodendrocyte	Mature oligodendrocyte	403.9506310000006	1314.0183809999999	260.0
1ba7904b-2315-4884-967e-4142251ff45f	Mature oligodendrocyte	Mature oligodendrocyte	Mature oligodendrocyte	Mature oligodendrocyte	Mature oligodendrocyte	Mature oligodendrocyte	Mature oligodendrocyte	Mature oligodendrocyte	Mature oligodendrocyte	Mature oligodendrocyte	495.1474210000001	1331.835193	260.0
86eb4241-145e-4b77-b80f-ea241c18bc39	Mature oligodendrocyte	Mature oligodendrocyte	Astrocytes	Astrocytes	Mature oligodendrocyte	Mature oligodendrocyte	Mature oligodendrocyte	Mature oligodendrocyte	Mature oligodendrocyte	Mature oligodendrocyte	538.0577320000002	1381.290492	260.0
b432d155-6366-410d-bfe9-5bbd32417257	Mature oligodendrocyte	Mature oligodendrocyte	Inhibitory	Mature oligodendrocyte	Mature oligodendrocyte	Mature oligodendrocyte	Mature oligodendrocyte	Mature oligodendrocyte	Mature oligodendrocyte	Mature oligodendrocyte	532.9908100000002	1385.464277	260.0
c0d7d22a-6813-42db-b8d3-9843c60f15d8	Inhibitory	Inhibitory	Excitatory	Excitatory	unassigned	Inhibitory	Inhibitory	Inhibitory	Inhibitory	Inhibitory	580.8116330000003	1262.5189899999996	260.0
3c7c8e47-fcd1-4131-91a6-bc8d0dbbba81	Inhibitory	Inhibitory	Immature oligodendrocyte	Astrocytes	unassigned	Inhibitory	Inhibitory	Inhibitory	Inhibitory	Inhibitory	585.8826360000003	1223.9021870000001	260.0
4e9f7dcd-9caa-4442-ae5d-1a67824a37d8	Mature oligodendrocyte	Mature oligodendrocyte	Astrocytes	Endothelial	Mature oligodendrocyte	Mature oligodendrocyte	Mature oligodendrocyte	Mature oligodendrocyte	Mature oligodendrocyte	Mature oligodendrocyte	400.92007100000046	1536.5994999999998	260.0
56f5344d-dff6-4adf-9936-74fda6204b22	Mature oligodendrocyte	Mature oligodendrocyte	Immature oligodendrocyte	Mature oligodendrocyte	Mature oligodendrocyte	Mature oligodendrocyte	Mature oligodendrocyte	Mature oligodendrocyte	Mature oligodendrocyte	Mature oligodendrocyte	408.05526000000054	1406.6911929999997	260.0
dcc75b6a-9058-4845-bbc0-9db1c5abc041	Mature oligodendrocyte	Mature oligodendrocyte	Excitatory	Endothelial	Mature oligodendrocyte	Endothelial	Endothelial	Mature oligodendrocyte	Mature oligodendrocyte	Mature oligodendrocyte	413.81568000000016	1510.590517	260.0
3388a707-8383-4abe-bb44-2663a030c61c	Mature oligodendrocyte	Mature oligodendrocyte	Inhibitory	Mature oligodendrocyte	Mature oligodendrocyte	Mature oligodendrocyte	Mature oligodendrocyte	Mature oligodendrocyte	Mature oligodendrocyte	Mature oligodendrocyte	415.5514530000005	1584.1967550000004	260.0
c5242b44-9a1f-460e-9513-6c2c1662ffc5	Mature oligodendrocyte	Mature oligodendrocyte	Inhibitory	Mature oligodendrocyte	Mature oligodendrocyte	Mature oligodendrocyte	Mature oligodendrocyte	Mature oligodendrocyte	Mature oligodendrocyte	Mature oligodendrocyte	419.6723960000004	1408.9424209999997	260.0
766167c5-15c8-4058-b4b5-b9e57c3386fd	Microglia	Mature oligodendrocyte	Immature oligodendrocyte	Mature oligodendrocyte	Mature oligodendrocyte	Mature oligodendrocyte	Mature oligodendrocyte	Mature oligodendrocyte	Mature oligodendrocyte	Mature oligodendrocyte	421.89893600000005	1467.9964060000002	260.0
cf45de79-38e2-418e-b702-232ee1b43cf9	Microglia	Microglia	Excitatory	Endothelial	Mature oligodendrocyte	Mature oligodendrocyte	Microglia	Mature oligodendrocyte	Microglia	Microglia	431.0536570000004	1524.250818	260.0
e48c1eca-f58c-4fd6-93e2-b3176b77a450	Mature oligodendrocyte	Mature oligodendrocyte	Astrocytes	Mature oligodendrocyte	Mature oligodendrocyte	Mature oligodendrocyte	Mature oligodendrocyte	Mature oligodendrocyte	Mature oligodendrocyte	Mature oligodendrocyte	437.55863100000033	1479.149785	260.0
5c0b950f-07d9-4b9c-8003-2b01ed604f0d	Mature oligodendrocyte	Mature oligodendrocyte	Inhibitory	Ependymal	Mature oligodendrocyte	Mature oligodendrocyte	Mature oligodendrocyte	Mature oligodendrocyte	Mature oligodendrocyte	Microglia	439.70062700000017	1524.6109200000005	260.0
206952df-807b-463b-ba97-868a95296e1c	Endothelial	Endothelial	Immature oligodendrocyte	Endothelial	Endothelial	Endothelial	Endothelial	Endothelial	Mature oligodendrocyte	Endothelial	444.5704080000005	1422.9058149999996	260.0
1547d08f-e4fc-41d1-b8e3-3cab5c7741a7	Mature oligodendrocyte	Mature oligodendrocyte	Excitatory	Mature oligodendrocyte	Mature oligodendrocyte	Mature oligodendrocyte	Mature oligodendrocyte	Mature oligodendrocyte	Mature oligodendrocyte	Mature oligodendrocyte	446.9726910000004	1493.1740800000002	260.0
4424eec4-30b8-4bb7-9abe-bfd753944f85	Mature oligodendrocyte	Mature oligodendrocyte	Inhibitory	Endothelial	Mature oligodendrocyte	Mature oligodendrocyte	Mature oligodendrocyte	Mature oligodendrocyte	Mature oligodendrocyte	Mature oligodendrocyte	448.7963460000001	1467.9937289999998	260.0
19d424e9-01a5-45bf-b55a-6b12d3bce89d	Mature oligodendrocyte	Mature oligodendrocyte	Excitatory	Mature oligodendrocyte	Mature oligodendrocyte	Mature oligodendrocyte	Mature oligodendrocyte	Mature oligodendrocyte	Mature oligodendrocyte	Mature oligodendrocyte	449.28313300000036	1484.1753410000001	260.0
70bcd8db-0968-4170-ba3b-7295201e5a9b	Mature oligodendrocyte	Mature oligodendrocyte	Inhibitory	Mature oligodendrocyte	Mature oligodendrocyte	Mature oligodendrocyte	Mature oligodendrocyte	Mature oligodendrocyte	Mature oligodendrocyte	Mature oligodendrocyte	451.54794900000024	1514.163204	260.0
5d8d7545-d964-4c09-a060-64bfca84f761	Mature oligodendrocyte	Mature oligodendrocyte	Inhibitory	Endothelial	Mature oligodendrocyte	Mature oligodendrocyte	Mature oligodendrocyte	Mature oligodendrocyte	Mature oligodendrocyte	Mature oligodendrocyte	459.8877130000001	1560.221379	260.0
56696c4f-faa3-4671-acc5-885ae900184e	Mature oligodendrocyte	Mature oligodendrocyte	Excitatory	Mature oligodendrocyte	Mature oligodendrocyte	Mature oligodendrocyte	Mature oligodendrocyte	Mature oligodendrocyte	Mature oligodendrocyte	Mature oligodendrocyte	460.4762870000004	1472.5096709999998	260.0
e99a6db8-c0b3-4c00-a2f4-c0c095dfca78	Mature oligodendrocyte	Mature oligodendrocyte	Excitatory	Excitatory	Mature oligodendrocyte	Mature oligodendrocyte	Mature oligodendrocyte	Mature oligodendrocyte	Mature oligodendrocyte	Mature oligodendrocyte	463.3245990000005	1489.3285120000005	260.0
c12e4cf8-e488-4332-a484-19184b33a81f	Mature oligodendrocyte	Mature oligodendrocyte	Mature oligodendrocyte	Mature oligodendrocyte	Mature oligodendrocyte	Mature oligodendrocyte	Mature oligodendrocyte	Mature oligodendrocyte	Mature oligodendrocyte	Mature oligodendrocyte	468.6842870000005	1530.2757070000002	260.0
4e098349-537c-4b79-84fe-dd4c93da7519	Mature oligodendrocyte	Mature oligodendrocyte	Immature oligodendrocyte	Excitatory	Mature oligodendrocyte	Mature oligodendrocyte	Mature oligodendrocyte	Mature oligodendrocyte	Mature oligodendrocyte	Mature oligodendrocyte	475.39173400000027	1492.263492	260.0
55f3f6d3-3fe8-494b-852e-88465762c843	Mature oligodendrocyte	Mature oligodendrocyte	Astrocytes	Excitatory	Mature oligodendrocyte	Mature oligodendrocyte	Mature oligodendrocyte	Mature oligodendrocyte	Mature oligodendrocyte	Mature oligodendrocyte	480.7931520000002	1404.9597840000001	260.0
6c46b935-9800-4a3f-9644-4ad7fcc7ee72	Mature oligodendrocyte	Mature oligodendrocyte	Excitatory	Endothelial	Mature oligodendrocyte	Mature oligodendrocyte	Mature oligodendrocyte	Mature oligodendrocyte	Mature oligodendrocyte	Mature oligodendrocyte	483.4071690000005	1448.0399800000005	260.0
894109a6-0d36-4532-a873-2318cc667616	Immature oligodendrocyte	Immature oligodendrocyte	Immature oligodendrocyte	Immature oligodendrocyte	unassigned	Endothelial	Immature oligodendrocyte	Immature oligodendrocyte	Immature oligodendrocyte	Immature oligodendrocyte	489.4574800000005	1501.2051459999998	260.0
5e383a9d-0b3d-4ec2-a056-e4b18001a3f4	Mature oligodendrocyte	Mature oligodendrocyte	Excitatory	Endothelial	Mature oligodendrocyte	Mature oligodendrocyte	Mature oligodendrocyte	Mature oligodendrocyte	Mature oligodendrocyte	Mature oligodendrocyte	495.19573200000013	1450.0796120000005	260.0
94425189-f57d-41a6-9803-99592b3c0d6d	Mature oligodendrocyte	Mature oligodendrocyte	Inhibitory	Mature oligodendrocyte	Mature oligodendrocyte	Mature oligodendrocyte	Mature oligodendrocyte	Mature oligodendrocyte	Mature oligodendrocyte	Mature oligodendrocyte	510.72545400000035	1564.9796430000001	260.0
c9521fd5-4721-4162-86af-db4207cc61e7	Mature oligodendrocyte	Mature oligodendrocyte	Excitatory	Mature oligodendrocyte	Mature oligodendrocyte	Mature oligodendrocyte	Mature oligodendrocyte	Mature oligodendrocyte	Mature oligodendrocyte	Mature oligodendrocyte	528.47802	1479.5289859999998	260.0
b003245d-2bcb-4fcd-aaa3-e456f61a25a7	Mature oligodendrocyte	Microglia	Astrocytes	Endothelial	unassigned	Endothelial	Endothelial	Mature oligodendrocyte	Mature oligodendrocyte	Mature oligodendrocyte	535.3631580000006	1500.389671	260.0
e4ecb011-745f-44f4-a4c7-2fd0895057c2	Mature oligodendrocyte	Mature oligodendrocyte	Immature oligodendrocyte	Mature oligodendrocyte	Mature oligodendrocyte	Mature oligodendrocyte	Mature oligodendrocyte	Mature oligodendrocyte	Mature oligodendrocyte	Mature oligodendrocyte	545.3492930000002	1461.6095219999997	260.0
53b6a115-0bdb-45f5-8a75-865a32c31d86	Mature oligodendrocyte	Mature oligodendrocyte	Immature oligodendrocyte	Mature oligodendrocyte	Mature oligodendrocyte	Mature oligodendrocyte	Mature oligodendrocyte	Mature oligodendrocyte	Mature oligodendrocyte	Mature oligodendrocyte	547.6279100000002	1498.204909	260.0
a6259b90-11c4-41c3-b578-db630ee0aa2a	Mature oligodendrocyte	Mature oligodendrocyte	Immature oligodendrocyte	Ependymal	Mature oligodendrocyte	Mature oligodendrocyte	Mature oligodendrocyte	Mature oligodendrocyte	Mature oligodendrocyte	Mature oligodendrocyte	548.107129	1582.1702140000002	260.0
24376bd3-eb3d-4a81-93d3-6c573d6397fd	Mature oligodendrocyte	Mature oligodendrocyte	Astrocytes	Mature oligodendrocyte	Mature oligodendrocyte	Mature oligodendrocyte	Mature oligodendrocyte	Mature oligodendrocyte	Mature oligodendrocyte	Mature oligodendrocyte	553.0274520000003	1535.4086739999998	260.0
ee3141b1-e405-42ef-ac76-e7be2dbaa279	Immature oligodendrocyte	Immature oligodendrocyte	Immature oligodendrocyte	Immature oligodendrocyte	Immature oligodendrocyte	Immature oligodendrocyte	Immature oligodendrocyte	Immature oligodendrocyte	Immature oligodendrocyte	Immature oligodendrocyte	556.22822	1511.5350910000002	260.0
0a75148f-654a-4057-81bc-b7b9ffa1b795	Endothelial	Endothelial	Immature oligodendrocyte	Endothelial	Endothelial	Endothelial	Endothelial	Endothelial	Mature oligodendrocyte	Mural	560.2001950000003	1580.6083789999998	260.0
4e25bdce-cde1-4f43-98fb-0932bc45be4b	Mature oligodendrocyte	Mature oligodendrocyte	Immature oligodendrocyte	Mature oligodendrocyte	Mature oligodendrocyte	Mature oligodendrocyte	Mature oligodendrocyte	Mature oligodendrocyte	Mature oligodendrocyte	Mature oligodendrocyte	563.0888320000004	1520.4669259999996	260.0
fd0dc6f7-90df-404b-bf23-85a95891d208	Mature oligodendrocyte	Mature oligodendrocyte	Mature oligodendrocyte	Mature oligodendrocyte	Mature oligodendrocyte	Mature oligodendrocyte	Mature oligodendrocyte	Mature oligodendrocyte	Mature oligodendrocyte	Mature oligodendrocyte	562.4928590000004	1459.662652	260.0
fbd767c2-0c28-44ce-865d-bb9ad6cecf37	Mature oligodendrocyte	Mature oligodendrocyte	Astrocytes	Mature oligodendrocyte	Mature oligodendrocyte	Mature oligodendrocyte	Mature oligodendrocyte	Mature oligodendrocyte	Mature oligodendrocyte	Mature oligodendrocyte	565.6686830000003	1500.4080620000004	260.0
c0b20e46-9e02-4a73-88be-3f95310b504a	Microglia	Microglia	Inhibitory	Microglia	unassigned	Endothelial	Endothelial	Endothelial	Inhibitory	Microglia	567.994702	1472.9713359999996	260.0
ae8360ad-0725-4a64-9fc8-0a03939fbc9b	Mature oligodendrocyte	Mature oligodendrocyte	Inhibitory	Mature oligodendrocyte	Mature oligodendrocyte	Mature oligodendrocyte	Mature oligodendrocyte	Mature oligodendrocyte	Mature oligodendrocyte	Mature oligodendrocyte	575.4116840000002	1457.259854	260.0
e7122148-4fae-46d3-b99b-e1138dadb3d9	Mature oligodendrocyte	Mature oligodendrocyte	Immature oligodendrocyte	Mature oligodendrocyte	Mature oligodendrocyte	Mature oligodendrocyte	Mature oligodendrocyte	Mature oligodendrocyte	Mature oligodendrocyte	Mature oligodendrocyte	578.7037050000004	1475.1422509999998	260.0
d7856c0f-fb70-4399-82d9-cd7194553975	Mature oligodendrocyte	Mature oligodendrocyte	Immature oligodendrocyte	Mature oligodendrocyte	Mature oligodendrocyte	Mature oligodendrocyte	Mature oligodendrocyte	Mature oligodendrocyte	Mature oligodendrocyte	Mature oligodendrocyte	585.2369460000004	1511.0497039999996	260.0
2de3b911-4ffb-4c9e-a09e-c4d4483308bb	Inhibitory	Inhibitory	Inhibitory	Inhibitory	unassigned	Inhibitory	Inhibitory	Mature oligodendrocyte	Inhibitory	Inhibitory	426.62588900000037	1412.5035009999997	260.0
72597dd2-5faf-401d-9c15-d38175acd23b	Mature oligodendrocyte	Mature oligodendrocyte	Immature oligodendrocyte	Ependymal	Mature oligodendrocyte	Mature oligodendrocyte	Mature oligodendrocyte	Mature oligodendrocyte	Mature oligodendrocyte	Mature oligodendrocyte	435.645125	1459.0128009999994	260.0
9f80c74c-674a-4b17-965b-5cb2068f0ffe	Mature oligodendrocyte	Mature oligodendrocyte	Excitatory	Mature oligodendrocyte	Mature oligodendrocyte	Mature oligodendrocyte	Mature oligodendrocyte	Mature oligodendrocyte	Mature oligodendrocyte	Mature oligodendrocyte	477.68885100000034	1537.3320680000002	260.0
83236936-ea54-47a9-a9aa-72d7e2e8aa5e	Mature oligodendrocyte	Mature oligodendrocyte	Inhibitory	Mature oligodendrocyte	Mature oligodendrocyte	Mature oligodendrocyte	Mature oligodendrocyte	Mature oligodendrocyte	Mature oligodendrocyte	Mature oligodendrocyte	497.41444700000056	1429.1107419999998	260.0
831e37d3-2bce-428a-95cc-4bf88b840fa8	Mature oligodendrocyte	Mature oligodendrocyte	Immature oligodendrocyte	Mature oligodendrocyte	Mature oligodendrocyte	Mature oligodendrocyte	Mature oligodendrocyte	Mature oligodendrocyte	Mature oligodendrocyte	Mature oligodendrocyte	418.0865780000004	1570.881597	260.0
34e34abb-d22e-461a-b05a-48ed49017ce2	Mature oligodendrocyte	Mature oligodendrocyte	Inhibitory	Mature oligodendrocyte	Mature oligodendrocyte	Mature oligodendrocyte	Mature oligodendrocyte	Mature oligodendrocyte	Mature oligodendrocyte	Mature oligodendrocyte	431.7922950000002	1576.3953239999996	260.0
414dd0ee-e526-4e20-9c09-d3a7bc6d059d	Mature oligodendrocyte	Microglia	Mature oligodendrocyte	Mature oligodendrocyte	Mature oligodendrocyte	Mature oligodendrocyte	Mature oligodendrocyte	Mature oligodendrocyte	Mature oligodendrocyte	Mature oligodendrocyte	466.9239480000001	1439.5747069999998	260.0
848a8b36-3958-45e8-a07b-d6be192ac70f	Immature oligodendrocyte	Immature oligodendrocyte	Immature oligodendrocyte	Immature oligodendrocyte	unassigned	Mature oligodendrocyte	Immature oligodendrocyte	Mature oligodendrocyte	Immature oligodendrocyte	Immature oligodendrocyte	476.7613240000005	1566.553684	260.0
36a24970-a6c4-453b-944a-10eb84cd1ecc	Mature oligodendrocyte	Mature oligodendrocyte	Inhibitory	Mature oligodendrocyte	Mature oligodendrocyte	Mature oligodendrocyte	Mature oligodendrocyte	Mature oligodendrocyte	Mature oligodendrocyte	Mature oligodendrocyte	493.3789480000005	1414.3466560000002	260.0
bb2782db-ad18-446d-a360-f108a71c4b48	Mature oligodendrocyte	Mature oligodendrocyte	Astrocytes	Mature oligodendrocyte	Mature oligodendrocyte	Mature oligodendrocyte	Mature oligodendrocyte	Mature oligodendrocyte	Mature oligodendrocyte	Mature oligodendrocyte	490.41804100000036	1526.9532100000001	260.0
fa83e22b-9a2c-4a17-8dc3-d896afaccd58	Mature oligodendrocyte	Mature oligodendrocyte	Immature oligodendrocyte	Mature oligodendrocyte	Mature oligodendrocyte	Mature oligodendrocyte	Mature oligodendrocyte	Mature oligodendrocyte	Mature oligodendrocyte	Mature oligodendrocyte	515.3121480000004	1458.1621289999998	260.0
10bf8439-9c69-40f8-8519-10305012fcd1	Mature oligodendrocyte	Mature oligodendrocyte	Inhibitory	Ependymal	Mature oligodendrocyte	Mature oligodendrocyte	Mature oligodendrocyte	Mature oligodendrocyte	Mature oligodendrocyte	Mature oligodendrocyte	519.0734360000001	1565.0592069999998	260.0
b263c705-9673-47a6-8242-6818d55081d5	Immature oligodendrocyte	Immature oligodendrocyte	Inhibitory	Immature oligodendrocyte	Mature oligodendrocyte	Mature oligodendrocyte	Immature oligodendrocyte	Immature oligodendrocyte	Immature oligodendrocyte	Immature oligodendrocyte	524.2805620000004	1581.1571550000003	260.0
4a057b33-5e05-4d8b-84c2-01a95a1badce	Mature oligodendrocyte	Mature oligodendrocyte	Inhibitory	Mature oligodendrocyte	Mature oligodendrocyte	Mature oligodendrocyte	Mature oligodendrocyte	Mature oligodendrocyte	Mature oligodendrocyte	Mature oligodendrocyte	560.2672420000004	1470.5227920000002	260.0
17e9726f-d555-46ed-b2eb-b611f8d4771e	Endothelial	Endothelial	Immature oligodendrocyte	Endothelial	Endothelial	Endothelial	Endothelial	Endothelial	Mature oligodendrocyte	Endothelial	579.7833940000005	1554.6660749999996	260.0
e295f556-ea8d-4a27-a643-9ca6f43243ad	Mature oligodendrocyte	Mature oligodendrocyte	Astrocytes	Ependymal	Mature oligodendrocyte	Mature oligodendrocyte	Mature oligodendrocyte	Mature oligodendrocyte	Mature oligodendrocyte	Mature oligodendrocyte	510.14641900000015	1581.6062740000002	260.0
d9f5be72-26db-4557-a3d9-b1947a1d9cfb	Mature oligodendrocyte	Mature oligodendrocyte	Immature oligodendrocyte	Ependymal	Mature oligodendrocyte	Mature oligodendrocyte	Mature oligodendrocyte	Mature oligodendrocyte	Mature oligodendrocyte	Mature oligodendrocyte	532.6028840000004	1416.292359	260.0
4b71c9a6-8d2c-4eca-8100-83a4902834ee	Mature oligodendrocyte	Mature oligodendrocyte	Mature oligodendrocyte	Ependymal	Mature oligodendrocyte	Mature oligodendrocyte	Mature oligodendrocyte	Mature oligodendrocyte	Mature oligodendrocyte	Microglia	451.90518100000054	1524.325182	260.0
bf2dd6cd-63a4-49b3-9f05-f5edebc61cc6	Mature oligodendrocyte	Mature oligodendrocyte	Microglia	Mature oligodendrocyte	Mature oligodendrocyte	Mature oligodendrocyte	Mature oligodendrocyte	Mature oligodendrocyte	Mature oligodendrocyte	Mature oligodendrocyte	458.5105470000003	1522.7172429999996	260.0
a31765fa-c1e3-4c8c-aa5a-d7e47817dbec	Mature oligodendrocyte	Microglia	Immature oligodendrocyte	Endothelial	Mature oligodendrocyte	Endothelial	Endothelial	Mature oligodendrocyte	Mature oligodendrocyte	Mature oligodendrocyte	533.027752	1509.6588880000004	260.0
8d7dadc8-7132-42ab-808b-b0a212003ad9	Astrocytes	Astrocytes	Inhibitory	Astrocytes	unassigned	Mature oligodendrocyte	Astrocytes	Mature oligodendrocyte	Inhibitory	Astrocytes	462.01918500000056	1407.3279219999995	260.0
c3d9e270-6afe-4446-bc90-4b313333f649	Endothelial	Endothelial	Immature oligodendrocyte	Endothelial	Endothelial	Endothelial	Endothelial	Endothelial	Inhibitory	Endothelial	412.74949400000014	1729.5727969999994	260.0
1c9ab74c-3d5c-482a-9921-490ce9497b3c	Mature oligodendrocyte	Mature oligodendrocyte	Astrocytes	Mature oligodendrocyte	Mature oligodendrocyte	Mature oligodendrocyte	Mature oligodendrocyte	Mature oligodendrocyte	Mature oligodendrocyte	Mature oligodendrocyte	422.2282570000002	1635.6851079999992	260.0
16260c3a-90a4-4d71-8ac8-31d05a8e8539	Astrocytes	Astrocytes	Immature oligodendrocyte	Astrocytes	unassigned	Mature oligodendrocyte	Astrocytes	Astrocytes	Inhibitory	Astrocytes	425.0048560000005	1698.280295	260.0
62759599-a561-41fb-98f8-32fce6b193f5	Inhibitory	Ependymal	Inhibitory	Astrocytes	unassigned	Astrocytes	Astrocytes	Astrocytes	Inhibitory	Excitatory	425.53774200000043	1717.4598999999994	260.0
9d944ae7-cb24-4fca-8b4f-ef2f412b16d6	Mature oligodendrocyte	Mural	Astrocytes	Astrocytes	Mature oligodendrocyte	Mature oligodendrocyte	Astrocytes	Mature oligodendrocyte	Mature oligodendrocyte	Mature oligodendrocyte	427.1258740000003	1606.2677099999996	260.0
44feff7d-bd65-40d0-8365-272b82f2984a	Mature oligodendrocyte	Mature oligodendrocyte	Immature oligodendrocyte	Mature oligodendrocyte	Mature oligodendrocyte	Mature oligodendrocyte	Mature oligodendrocyte	Mature oligodendrocyte	Mature oligodendrocyte	Mature oligodendrocyte	427.4365150000003	1685.9281880000003	260.0
71c8b693-2cc7-4002-b284-84b95d014931	Endothelial	Endothelial	Endothelial	Endothelial	unassigned	Endothelial	Endothelial	Endothelial	Inhibitory	Endothelial	429.3579840000002	1774.664784	260.0
bae39931-cb54-4f1b-8280-50bca313bfec	Mature oligodendrocyte	Mature oligodendrocyte	Inhibitory	Mature oligodendrocyte	Mature oligodendrocyte	Mature oligodendrocyte	Mature oligodendrocyte	Mature oligodendrocyte	Mature oligodendrocyte	Mature oligodendrocyte	431.8045820000002	1668.4840200000003	260.0
dd40dcad-f4ee-4200-8e99-afb6cfeb07e8	Astrocytes	Astrocytes	Immature oligodendrocyte	Astrocytes	Astrocytes	Mature oligodendrocyte	Astrocytes	Astrocytes	Inhibitory	Astrocytes	446.03483800000004	1750.779903	260.0
8dcbfb05-13e0-4c98-913d-f7863791d495	Mature oligodendrocyte	Mature oligodendrocyte	Immature oligodendrocyte	Mature oligodendrocyte	Mature oligodendrocyte	Mature oligodendrocyte	Mature oligodendrocyte	Mature oligodendrocyte	Mature oligodendrocyte	Mature oligodendrocyte	453.3608240000003	1644.3175300000007	260.0
3987c9e6-463b-406a-a482-fecd3f8bba5b	Mature oligodendrocyte	Microglia	Inhibitory	Astrocytes	Mature oligodendrocyte	Mature oligodendrocyte	Mature oligodendrocyte	Mature oligodendrocyte	Mature oligodendrocyte	Mature oligodendrocyte	456.14439500000026	1671.2325930000002	260.0
f8d12563-7576-4926-bb4b-fc090da75313	Mature oligodendrocyte	Mature oligodendrocyte	Inhibitory	Excitatory	Mature oligodendrocyte	Mature oligodendrocyte	Mature oligodendrocyte	Mature oligodendrocyte	Mature oligodendrocyte	Mature oligodendrocyte	462.7449180000003	1642.2569009999993	260.0
4a49a13c-c20d-4e08-8937-f58b93372033	Inhibitory	Inhibitory	Inhibitory	Inhibitory	unassigned	Inhibitory	Inhibitory	Astrocytes	Inhibitory	Inhibitory	466.8251290000003	1739.6032730000002	260.0
b2f379ec-67d6-4582-a06e-88c9ea32cf4a	Astrocytes	Astrocytes	Inhibitory	Astrocytes	unassigned	Mature oligodendrocyte	Astrocytes	Astrocytes	Mature oligodendrocyte	Astrocytes	475.1534700000002	1728.8449259999993	260.0
3f1ed646-c575-4501-bfac-d7e430e196a3	Mature oligodendrocyte	Mature oligodendrocyte	Inhibitory	Mature oligodendrocyte	Mature oligodendrocyte	Mature oligodendrocyte	Mature oligodendrocyte	Mature oligodendrocyte	Mature oligodendrocyte	Mature oligodendrocyte	475.2660890000002	1651.4756199999997	260.0
49ebb01b-79ed-41c7-ae29-4b7f580a2cc4	Astrocytes	Astrocytes	Immature oligodendrocyte	Astrocytes	unassigned	Mature oligodendrocyte	Astrocytes	Astrocytes	Astrocytes	Astrocytes	475.08531900000025	1783.8188180000002	260.0
33703a53-35c2-4330-93f8-ca0c90c251f1	Immature oligodendrocyte	Immature oligodendrocyte	Inhibitory	Inhibitory	unassigned	Inhibitory	Immature oligodendrocyte	Immature oligodendrocyte	Inhibitory	Immature oligodendrocyte	481.7088160000003	1739.8337379999998	260.0
2865ae1c-3e3f-45d1-bd9d-8fbabcdb0bc2	Astrocytes	Astrocytes	Immature oligodendrocyte	Astrocytes	unassigned	Mature oligodendrocyte	Astrocytes	Astrocytes	Astrocytes	Astrocytes	481.49978100000044	1689.2619259999997	260.0
1f11c174-291f-4054-b9ce-2ace6953b5d7	Mature oligodendrocyte	Mature oligodendrocyte	Excitatory	Mature oligodendrocyte	Mature oligodendrocyte	Mature oligodendrocyte	Mature oligodendrocyte	Mature oligodendrocyte	Mature oligodendrocyte	Mature oligodendrocyte	483.38207500000044	1667.6611360000002	260.0
c2679e74-2da8-4b5f-acfc-bbc3405d2dd1	Mature oligodendrocyte	Mature oligodendrocyte	Inhibitory	Ependymal	Mature oligodendrocyte	Mature oligodendrocyte	Mature oligodendrocyte	Mature oligodendrocyte	Mature oligodendrocyte	Mature oligodendrocyte	484.3054750000001	1770.6045630000003	260.0
28cbbfd4-0d4a-40b1-90e7-68795e43e28d	Immature oligodendrocyte	Immature oligodendrocyte	Astrocytes	Ependymal	unassigned	Immature oligodendrocyte	Immature oligodendrocyte	Immature oligodendrocyte	Immature oligodendrocyte	Immature oligodendrocyte	511.0218190000005	1758.3224340000002	260.0
2d558cdd-6d32-40e5-aa06-558d50f70963	Endothelial	Endothelial	Immature oligodendrocyte	Endothelial	Endothelial	Endothelial	Endothelial	Endothelial	Mature oligodendrocyte	Endothelial	513.0311250000004	1726.1722990000003	260.0
cde4e8f7-a8f4-4ac6-ad1b-804198a3cc8b	Inhibitory	Inhibitory	Astrocytes	Inhibitory	unassigned	Inhibitory	Inhibitory	Mural	Inhibitory	Inhibitory	515.1969260000005	1733.624956	260.0
3a1f03f4-e14e-485d-a315-d38c23135f33	Astrocytes	Astrocytes	Immature oligodendrocyte	Astrocytes	unassigned	Mature oligodendrocyte	Astrocytes	Astrocytes	Immature oligodendrocyte	Ependymal	519.147211	1701.1549789999995	260.0
a7a22a1d-e438-4490-bb13-c88df425b077	Astrocytes	Astrocytes	Excitatory	Astrocytes	unassigned	Mature oligodendrocyte	Astrocytes	Astrocytes	Inhibitory	Astrocytes	519.4550150000005	1744.0831750000002	260.0
5af0c224-caeb-4c24-9815-1cadfea519db	Endothelial	Endothelial	Mature oligodendrocyte	Endothelial	Endothelial	Endothelial	Endothelial	Endothelial	Mature oligodendrocyte	Endothelial	522.1127660000002	1652.084088	260.0
261c4239-7e60-4ae3-bcec-3f6597429795	Astrocytes	Astrocytes	Mural	Astrocytes	unassigned	Mature oligodendrocyte	Astrocytes	Astrocytes	Inhibitory	Astrocytes	534.1032660000001	1746.4492249999998	260.0
74995cc9-044e-4b8a-b699-498b36e94c82	Microglia	Mature oligodendrocyte	Inhibitory	Endothelial	Mature oligodendrocyte	Mature oligodendrocyte	Mature oligodendrocyte	Mature oligodendrocyte	Mature oligodendrocyte	Mature oligodendrocyte	534.9099420000002	1625.4731450000004	260.0
51604f22-b241-47ed-83a3-ed7ef47cea30	Endothelial	Endothelial	Inhibitory	Excitatory	unassigned	Endothelial	Mural	Endothelial	Inhibitory	Excitatory	537.6328640000002	1707.2961929999997	260.0
a8a81400-99a0-44f0-b8fc-16c49e8ec633	Endothelial	Astrocytes	Inhibitory	Ependymal	unassigned	Mature oligodendrocyte	Endothelial	Astrocytes	Inhibitory	Ependymal	538.4568090000002	1737.531716	260.0
05115aa2-1184-4b87-8e4f-0123804be2b8	Excitatory	Inhibitory	Immature oligodendrocyte	Excitatory	unassigned	Inhibitory	Inhibitory	Inhibitory	Inhibitory	Inhibitory	541.2985940000003	1784.4430940000007	260.0
f92f3632-d16f-4e1a-b1ff-9caac287bdfb	Mature oligodendrocyte	Mature oligodendrocyte	Inhibitory	Mature oligodendrocyte	Mature oligodendrocyte	Mature oligodendrocyte	Mature oligodendrocyte	Mature oligodendrocyte	Mature oligodendrocyte	Mature oligodendrocyte	542.8903520000003	1758.4606630000003	260.0
d427aad4-9a1b-493f-87df-b6c45fd59d4c	Astrocytes	Astrocytes	Inhibitory	Astrocytes	Mature oligodendrocyte	Mature oligodendrocyte	Astrocytes	Mature oligodendrocyte	Mature oligodendrocyte	Ependymal	552.8289410000002	1753.7337579999999	260.0
f0ae4c46-8fc4-4541-94aa-dfdbc0ee321f	Endothelial	Mural	Mural	Ependymal	unassigned	Endothelial	Mural	Endothelial	Immature oligodendrocyte	Mural	555.9893960000004	1709.2732920000003	260.0
87ec2625-f2e0-4abd-9d9e-2333288ad62b	Immature oligodendrocyte	Astrocytes	Immature oligodendrocyte	Astrocytes	unassigned	Mature oligodendrocyte	Astrocytes	Astrocytes	Immature oligodendrocyte	Astrocytes	564.8463470000006	1633.8117790000001	260.0
7a2262a7-0b83-42de-a1ec-7caf9c783571	Mature oligodendrocyte	Mature oligodendrocyte	Inhibitory	Mature oligodendrocyte	Mature oligodendrocyte	Mature oligodendrocyte	Mature oligodendrocyte	Mature oligodendrocyte	Mature oligodendrocyte	Mature oligodendrocyte	564.4190260000005	1654.3149940000008	260.0
bfa63acb-f216-457b-ab4e-ca4ad0ca8e7b	Inhibitory	Inhibitory	Inhibitory	Excitatory	unassigned	Inhibitory	Inhibitory	Inhibitory	Inhibitory	Inhibitory	573.1163670000005	1715.8524090000005	260.0
0a9ae604-0869-4e47-a886-26cf215284b0	Immature oligodendrocyte	Immature oligodendrocyte	Immature oligodendrocyte	Ependymal	Mature oligodendrocyte	Mature oligodendrocyte	Immature oligodendrocyte	Mature oligodendrocyte	Immature oligodendrocyte	Immature oligodendrocyte	577.2211820000002	1635.8143779999996	260.0
5d193cbb-32fb-4643-8e3b-78db241a0223	Mature oligodendrocyte	Mature oligodendrocyte	Astrocytes	Astrocytes	Mature oligodendrocyte	Mature oligodendrocyte	Astrocytes	Mature oligodendrocyte	Mature oligodendrocyte	Mature oligodendrocyte	575.209468	1655.4530989999998	260.0
e9402dfc-1125-4945-acce-fa95b1ef1c60	Excitatory	Excitatory	Immature oligodendrocyte	Excitatory	unassigned	Mature oligodendrocyte	Excitatory	Excitatory	Inhibitory	Excitatory	589.8638560000004	1720.044464	260.0
ec437f4d-049d-428c-b48d-4380d34d4d1f	Mature oligodendrocyte	Mature oligodendrocyte	Inhibitory	Ependymal	Mature oligodendrocyte	Mature oligodendrocyte	Mature oligodendrocyte	Mature oligodendrocyte	Mature oligodendrocyte	Mature oligodendrocyte	497.49384499999996	1667.024382	260.0
63a4f153-76b5-494a-ac39-605c59e33cb6	Mature oligodendrocyte	Mature oligodendrocyte	Inhibitory	Mature oligodendrocyte	Mature oligodendrocyte	Mature oligodendrocyte	Mature oligodendrocyte	Mature oligodendrocyte	Mature oligodendrocyte	Mature oligodendrocyte	543.89032	1687.1715009999994	260.0
9f46f180-2546-4055-95af-96c455709943	Astrocytes	Astrocytes	Immature oligodendrocyte	Astrocytes	Astrocytes	Mature oligodendrocyte	Astrocytes	Astrocytes	Inhibitory	Astrocytes	581.3102290000002	1712.0711020000003	260.0
74c488db-a170-4f98-b41b-4187785ccecc	Immature oligodendrocyte	Immature oligodendrocyte	Inhibitory	Immature oligodendrocyte	Mature oligodendrocyte	Mature oligodendrocyte	Immature oligodendrocyte	Immature oligodendrocyte	Immature oligodendrocyte	Immature oligodendrocyte	522.5209110000001	1666.8442840000002	260.0
a07e989e-efa8-470d-812d-6543251e07d8	Mature oligodendrocyte	Mature oligodendrocyte	Inhibitory	Astrocytes	Mature oligodendrocyte	Mature oligodendrocyte	Mature oligodendrocyte	Mature oligodendrocyte	Mature oligodendrocyte	Mature oligodendrocyte	552.4774310000003	1789.1057500000002	260.0
5771d656-34aa-4b52-a468-9afba7033a72	Mature oligodendrocyte	Mature oligodendrocyte	Excitatory	Astrocytes	Mature oligodendrocyte	Mature oligodendrocyte	Mature oligodendrocyte	Mature oligodendrocyte	Mature oligodendrocyte	Mature oligodendrocyte	555.8966410000003	1631.2443789999993	260.0
7dafc093-c555-4b5e-afe7-4088b994af24	Excitatory	Inhibitory	Mural	Excitatory	unassigned	Inhibitory	Astrocytes	Astrocytes	Inhibitory	Astrocytes	555.3413580000006	1739.4288230000006	260.0
f3262fab-7d31-4219-910f-7a91eb95f768	Immature oligodendrocyte	Immature oligodendrocyte	Excitatory	Immature oligodendrocyte	unassigned	Mature oligodendrocyte	Immature oligodendrocyte	Immature oligodendrocyte	Immature oligodendrocyte	Immature oligodendrocyte	423.5065050000003	1619.0216670000004	260.0
b4d1911d-6e71-4a58-bd82-3ab4d088bb9c	Mature oligodendrocyte	Mature oligodendrocyte	Immature oligodendrocyte	Mature oligodendrocyte	Mature oligodendrocyte	Mature oligodendrocyte	Mature oligodendrocyte	Mature oligodendrocyte	Mature oligodendrocyte	Mature oligodendrocyte	485.1349130000003	1626.7554809999997	260.0
97e9d3f1-1654-4cb3-9266-9a9b61fde40e	Mature oligodendrocyte	Mature oligodendrocyte	Inhibitory	Mature oligodendrocyte	Mature oligodendrocyte	Mature oligodendrocyte	Mature oligodendrocyte	Mature oligodendrocyte	Mature oligodendrocyte	Mature oligodendrocyte	484.5360290000003	1658.1081	260.0
e1734edc-bfb9-4c5f-bb1f-833277cdc982	Astrocytes	Astrocytes	Astrocytes	Astrocytes	unassigned	Mature oligodendrocyte	Astrocytes	Astrocytes	Immature oligodendrocyte	Astrocytes	602.3793150000006	1689.7624140000003	260.0
49ab5501-d894-41d5-8dd5-d9636c7590cb	Mature oligodendrocyte	Mature oligodendrocyte	Excitatory	Ependymal	Mature oligodendrocyte	Mature oligodendrocyte	Mature oligodendrocyte	Mature oligodendrocyte	Mature oligodendrocyte	Mature oligodendrocyte	604.5664390000002	1644.0998079999995	260.0
d6f2db2d-ab55-4dbb-a14d-edfdd4b73a60	Mature oligodendrocyte	Mature oligodendrocyte	Inhibitory	Mature oligodendrocyte	Mature oligodendrocyte	Mature oligodendrocyte	Mature oligodendrocyte	Mature oligodendrocyte	Mature oligodendrocyte	Mature oligodendrocyte	611.6847790000002	1606.6492329999996	260.0
c83dda79-0c75-47a8-ab0f-43a583ff9e60	Mature oligodendrocyte	Mature oligodendrocyte	Inhibitory	Mature oligodendrocyte	Mature oligodendrocyte	Mature oligodendrocyte	Mature oligodendrocyte	Mature oligodendrocyte	Mature oligodendrocyte	Mature oligodendrocyte	618.4899870000004	1652.098034	260.0
f2e2e3c2-3aef-4988-9d00-55e7d8d17992	Mature oligodendrocyte	Mature oligodendrocyte	Inhibitory	Mature oligodendrocyte	Mature oligodendrocyte	Mature oligodendrocyte	Mature oligodendrocyte	Mature oligodendrocyte	Mature oligodendrocyte	Mature oligodendrocyte	623.436991	1621.8400690000003	260.0
076e0039-4bfe-4118-a0bc-358b61b08d19	Mature oligodendrocyte	Mature oligodendrocyte	Inhibitory	Mature oligodendrocyte	Mature oligodendrocyte	Mature oligodendrocyte	Mature oligodendrocyte	Mature oligodendrocyte	Mature oligodendrocyte	Mature oligodendrocyte	636.9693080000006	1777.8573870000005	260.0
afc4551b-2a94-4fe8-88db-e8960c8df680	Mature oligodendrocyte	Mature oligodendrocyte	Inhibitory	Mature oligodendrocyte	Mature oligodendrocyte	Mature oligodendrocyte	Mature oligodendrocyte	Mature oligodendrocyte	Mature oligodendrocyte	Mature oligodendrocyte	645.1682530000003	1612.5631129999997	260.0
c190622c-bddf-4a18-9821-13864c607aa7	Inhibitory	Inhibitory	Astrocytes	Excitatory	Inhibitory	Inhibitory	Inhibitory	Inhibitory	Inhibitory	Inhibitory	646.0896820000003	1716.7260679999995	260.0
43493a1b-36ff-4c17-8b56-7c7d1e5e23c2	Inhibitory	Inhibitory	Inhibitory	Excitatory	unassigned	Inhibitory	Inhibitory	Excitatory	Inhibitory	Inhibitory	645.8319490000003	1692.8092840000004	260.0
8c292523-9fac-44db-b30c-6463b1e232b5	Excitatory	Inhibitory	Inhibitory	Excitatory	Excitatory	Inhibitory	Excitatory	Excitatory	Inhibitory	Excitatory	651.8564420000002	1712.225927	260.0
8114f8ee-f828-4f60-86ac-08205aa23bbc	Inhibitory	Inhibitory	Excitatory	Excitatory	Inhibitory	Inhibitory	Inhibitory	Excitatory	Inhibitory	Inhibitory	655.6796280000003	1666.8397739999996	260.0
4669cd61-d3cd-4c41-a63a-af219f024a3f	Mature oligodendrocyte	Mature oligodendrocyte	Excitatory	Astrocytes	Mature oligodendrocyte	Mature oligodendrocyte	Mature oligodendrocyte	Mature oligodendrocyte	Mature oligodendrocyte	Mature oligodendrocyte	656.320013	1606.865644	260.0
e6c2e43f-71f9-45cf-8bc2-6ba2d3f0f38d	Astrocytes	Astrocytes	Immature oligodendrocyte	Astrocytes	Astrocytes	Mature oligodendrocyte	Astrocytes	Astrocytes	Inhibitory	Astrocytes	654.3409990000005	1743.3838709999995	260.0
5fcf7d82-69a4-4caa-8013-6a1f7c5559ac	Endothelial	Endothelial	Endothelial	Endothelial	Endothelial	Endothelial	Endothelial	Endothelial	Endothelial	Endothelial	659.9568160000003	1787.9010819999999	260.0
f0ed65b9-6008-4772-810a-863e02f4a865	Mature oligodendrocyte	Mature oligodendrocyte	Excitatory	Ependymal	Mature oligodendrocyte	Mature oligodendrocyte	Mature oligodendrocyte	Mature oligodendrocyte	Mature oligodendrocyte	Mature oligodendrocyte	662.7959930000002	1632.2747560000003	260.0
3e48a898-3b68-4af2-be41-f8e7a3364d47	Microglia	Microglia	Inhibitory	Excitatory	unassigned	Microglia	Microglia	Microglia	Microglia	Microglia	670.3494110000001	1751.257169	260.0
30253975-64c2-41d4-8352-09492bd927bc	Inhibitory	Inhibitory	Excitatory	Excitatory	unassigned	Inhibitory	Inhibitory	Inhibitory	Inhibitory	Inhibitory	672.8774150000004	1646.6042419999999	260.0
a1797209-a421-4e1f-9e28-dc2586c812fc	Immature oligodendrocyte	Immature oligodendrocyte	Immature oligodendrocyte	Excitatory	Immature oligodendrocyte	Immature oligodendrocyte	Immature oligodendrocyte	Immature oligodendrocyte	Inhibitory	Immature oligodendrocyte	673.583513	1709.6025569999997	260.0
4e3422a7-8b72-4e67-a8d0-db30ae88b59f	Immature oligodendrocyte	Immature oligodendrocyte	Excitatory	Immature oligodendrocyte	unassigned	Mature oligodendrocyte	Immature oligodendrocyte	Immature oligodendrocyte	Immature oligodendrocyte	Immature oligodendrocyte	675.4032200000001	1770.7901239999997	260.0
49d9a3bb-e14d-4700-a943-7917fddcdf76	Mature oligodendrocyte	Mature oligodendrocyte	Excitatory	Astrocytes	Mature oligodendrocyte	Mature oligodendrocyte	Mature oligodendrocyte	Mature oligodendrocyte	Mature oligodendrocyte	Mature oligodendrocyte	676.5700370000004	1621.9730160000004	260.0
a59d8821-2d63-41f3-9763-29484a1a6a28	Astrocytes	Ependymal	Astrocytes	Excitatory	Inhibitory	Inhibitory	Inhibitory	Inhibitory	Inhibitory	Inhibitory	678.0908420000005	1674.9598389999996	260.0
3fc5c05c-d246-44f2-91d1-78e5cd1482e6	Inhibitory	Excitatory	Inhibitory	Excitatory	unassigned	Microglia	Inhibitory	Excitatory	Inhibitory	Excitatory	682.4177200000004	1647.9882620000003	260.0
81c05cc6-582c-48cc-84e0-35a88d192351	Endothelial	Endothelial	Immature oligodendrocyte	Ependymal	Endothelial	Endothelial	Endothelial	Endothelial	Inhibitory	Endothelial	685.1753680000002	1698.290332	260.0
1a96284f-9ae8-4b35-af1d-f928052c13d6	Astrocytes	Astrocytes	Immature oligodendrocyte	Ependymal	unassigned	Endothelial	Astrocytes	Immature oligodendrocyte	Immature oligodendrocyte	Astrocytes	683.9341370000002	1691.3514529999998	260.0
8eb82e94-64d3-42e5-b380-57a1416d164b	Astrocytes	Astrocytes	Immature oligodendrocyte	Astrocytes	unassigned	Mature oligodendrocyte	Astrocytes	Astrocytes	Inhibitory	Ependymal	688.4874520000003	1662.3632750000002	260.0
ae433164-86cf-4f1e-b20a-a40f217a2296	Inhibitory	Inhibitory	Astrocytes	Inhibitory	Inhibitory	Inhibitory	Inhibitory	Inhibitory	Inhibitory	Inhibitory	692.9423120000001	1692.7364599999996	260.0
8e60a434-eff5-4260-a61c-ad72d548d881	Endothelial	Mural	Excitatory	Ependymal	unassigned	Endothelial	Mural	Mural	Inhibitory	Mural	703.6264620000002	1710.1761200000005	260.0
ebb365ad-a46a-46e1-816f-c9be62ec02c8	Endothelial	Mural	Excitatory	Mural	unassigned	Mural	Mural	Mural	Immature oligodendrocyte	Mural	702.4218300000002	1718.6955759999996	260.0
8bee5932-cdd8-4434-8897-a9a8453b521c	Astrocytes	Astrocytes	Astrocytes	Astrocytes	unassigned	Mature oligodendrocyte	Astrocytes	Astrocytes	Inhibitory	Astrocytes	709.1544410000001	1726.1620520000001	260.0
4f0c4a87-dea2-4fed-92d7-a5a5d6190112	Mature oligodendrocyte	Microglia	Inhibitory	Mature oligodendrocyte	Mature oligodendrocyte	Mature oligodendrocyte	Mature oligodendrocyte	Mature oligodendrocyte	Mature oligodendrocyte	Mature oligodendrocyte	712.7158010000003	1666.3890289999995	260.0
c23c6f31-1e32-4a51-8fcd-c1a141a8fe00	Inhibitory	Inhibitory	Excitatory	Inhibitory	Inhibitory	Inhibitory	Inhibitory	Inhibitory	Inhibitory	Excitatory	716.7998010000006	1687.2513329999997	260.0
ea1ad878-a51f-42c2-9e11-ca4437714f39	Mature oligodendrocyte	Mature oligodendrocyte	Inhibitory	Astrocytes	Mature oligodendrocyte	Mature oligodendrocyte	Mature oligodendrocyte	Mature oligodendrocyte	Mature oligodendrocyte	Mature oligodendrocyte	720.022375	1768.4750989999998	260.0
4e3be929-8f8f-4efd-8e9a-5164cb87b140	Inhibitory	Inhibitory	Inhibitory	Excitatory	unassigned	Inhibitory	Excitatory	Excitatory	Inhibitory	Inhibitory	722.4313660000003	1778.7715910000002	260.0
638c572e-27d5-4ce9-8a7a-244b27437b18	Mature oligodendrocyte	Mature oligodendrocyte	Inhibitory	Ependymal	Mature oligodendrocyte	Mature oligodendrocyte	Mature oligodendrocyte	Mature oligodendrocyte	Mature oligodendrocyte	Mature oligodendrocyte	725.1579220000003	1634.165047	260.0
9b0d0ad5-655a-435a-94f3-944f11e3194d	Excitatory	Inhibitory	Excitatory	Excitatory	unassigned	Inhibitory	Excitatory	Excitatory	Inhibitory	Excitatory	729.4735190000006	1719.2535050000001	260.0
ea88ebd6-5c1f-4494-b603-8c51e32933e1	Astrocytes	Astrocytes	Astrocytes	Astrocytes	unassigned	Astrocytes	Astrocytes	Astrocytes	Immature oligodendrocyte	Astrocytes	735.7717280000002	1716.0987810000001	260.0
6b2cbed0-e904-42f3-85ad-360044c6fa89	Inhibitory	Excitatory	Excitatory	Excitatory	unassigned	Inhibitory	Excitatory	Excitatory	Inhibitory	Excitatory	745.82942	1619.763356	260.0
e581c347-1fdb-4d18-862d-b692f95b39aa	Inhibitory	Inhibitory	Inhibitory	Excitatory	unassigned	Inhibitory	Excitatory	Excitatory	Inhibitory	Excitatory	754.7374460000001	1747.4632319999996	260.0
351ca26c-2b4d-4891-8c37-7c9828e6e392	Endothelial	Endothelial	Immature oligodendrocyte	Endothelial	Endothelial	Endothelial	Endothelial	Endothelial	Inhibitory	Endothelial	758.4069800000002	1789.077425	260.0
e4379edb-b0e2-49e9-9aed-0e132cd38eea	Mature oligodendrocyte	Mature oligodendrocyte	Inhibitory	Astrocytes	Mature oligodendrocyte	Mature oligodendrocyte	Mature oligodendrocyte	Mature oligodendrocyte	Inhibitory	Mature oligodendrocyte	758.8729260000005	1695.6613730000004	260.0
f1cc8d66-dd70-449f-9f5c-af77c1d74383	Astrocytes	Astrocytes	Excitatory	Ependymal	unassigned	Mature oligodendrocyte	Astrocytes	Astrocytes	Inhibitory	Ependymal	760.1313930000001	1613.0319749999994	260.0
c37b27cc-807f-4492-8945-fdd0fa1552c4	Mature oligodendrocyte	Mature oligodendrocyte	Immature oligodendrocyte	Mature oligodendrocyte	Mature oligodendrocyte	Mature oligodendrocyte	Mature oligodendrocyte	Mature oligodendrocyte	Mature oligodendrocyte	Mature oligodendrocyte	769.9110370000003	1610.268501	260.0
610ff87a-6dc4-4416-9e4d-b96abf86fe4b	Excitatory	Excitatory	Astrocytes	Excitatory	unassigned	Inhibitory	Excitatory	Excitatory	Inhibitory	Excitatory	765.998325	1700.1070450000002	260.0
bc39f645-924c-4459-a1fd-1c570cef3493	Astrocytes	Astrocytes	Inhibitory	Astrocytes	unassigned	Mature oligodendrocyte	Astrocytes	Astrocytes	Inhibitory	Astrocytes	769.3595640000003	1777.5788069999994	260.0
6d51bff2-8c07-40f0-bfab-72c75902e835	Immature oligodendrocyte	Immature oligodendrocyte	Astrocytes	Excitatory	unassigned	Immature oligodendrocyte	Immature oligodendrocyte	Immature oligodendrocyte	Immature oligodendrocyte	Immature oligodendrocyte	771.5885630000002	1651.5775550000003	260.0
2b6f8ac4-57c8-4c0d-8139-d18107bb646a	Mature oligodendrocyte	Mature oligodendrocyte	Endothelial	Endothelial	Mature oligodendrocyte	Mature oligodendrocyte	Endothelial	Mature oligodendrocyte	Mature oligodendrocyte	Mature oligodendrocyte	773.5165100000004	1606.560739	260.0
0fda476c-4076-43b5-ac74-a8cc02d0c9fa	Excitatory	Excitatory	Mature oligodendrocyte	Excitatory	Excitatory	Excitatory	Excitatory	Excitatory	Inhibitory	Excitatory	772.3481930000003	1666.8451879999998	260.0
9f74e553-b4c0-4f71-8710-b053bd9e5be2	Inhibitory	Inhibitory	Inhibitory	Excitatory	Excitatory	Inhibitory	Inhibitory	Excitatory	Inhibitory	Excitatory	778.9168770000001	1760.5086960000003	260.0
311323a7-807f-44a9-8357-3c129fef8a92	Inhibitory	Inhibitory	Inhibitory	Excitatory	unassigned	Inhibitory	Excitatory	Excitatory	Inhibitory	Excitatory	777.9722940000001	1737.3073559999998	260.0
39dbd01a-65b1-4461-a6c1-b8d2a10977de	Inhibitory	Inhibitory	Excitatory	Excitatory	unassigned	Inhibitory	Inhibitory	Excitatory	Inhibitory	Excitatory	781.0186530000005	1750.7413140000003	260.0
2ff07744-7e7e-45da-bd0a-8ec71416cbdf	Inhibitory	Inhibitory	Inhibitory	Inhibitory	unassigned	Inhibitory	Inhibitory	Inhibitory	Inhibitory	Inhibitory	783.0346820000004	1777.1386790000001	260.0
fcdba5b1-e6d7-433e-92ca-833e81049225	Astrocytes	Astrocytes	Astrocytes	Ependymal	unassigned	Mature oligodendrocyte	Astrocytes	Astrocytes	Inhibitory	Astrocytes	791.7958590000003	1679.9451960000001	260.0
c42129f0-1196-45aa-bc79-17a7f7c89502	Endothelial	Mural	Excitatory	Ependymal	unassigned	Endothelial	Mural	Endothelial	Mature oligodendrocyte	Mural	624.0336820000002	1743.6599620000002	260.0
58572239-f079-426f-85a1-485b4fc099b1	Endothelial	Endothelial	Excitatory	Mural	unassigned	Endothelial	Mural	Endothelial	Immature oligodendrocyte	Mural	629.3189530000004	1752.169961	260.0
41ece50b-2a24-4a1d-ad58-6e5897395fce	Astrocytes	Astrocytes	Inhibitory	Astrocytes	Astrocytes	Mature oligodendrocyte	Astrocytes	Astrocytes	Mature oligodendrocyte	Astrocytes	680.9187080000006	1768.241265	260.0
57d2f3c4-9c51-4a07-94fa-e39aa79a1dc2	Astrocytes	Astrocytes	Excitatory	Astrocytes	Astrocytes	Mature oligodendrocyte	Astrocytes	Astrocytes	Inhibitory	Astrocytes	695.0340470000006	1735.5170440000006	260.0
3916004d-98fb-4a02-b942-faa76ab66f6c	Excitatory	Inhibitory	Excitatory	Excitatory	unassigned	Excitatory	Excitatory	Excitatory	Inhibitory	Excitatory	734.5285000000003	1752.5550349999999	260.0
734ef5b1-197c-40c1-81ec-b41fc4a42a86	Inhibitory	Inhibitory	Excitatory	Inhibitory	unassigned	Inhibitory	Inhibitory	Immature oligodendrocyte	Inhibitory	Inhibitory	739.6220740000003	1774.209816	260.0
0f1cb5a5-65a5-40ec-a402-697a7f18872f	Astrocytes	Astrocytes	Microglia	Astrocytes	unassigned	Astrocytes	Astrocytes	Astrocytes	Inhibitory	Astrocytes	682.9484820000002	1763.283057	260.0
67bc5aca-1e44-4b81-8f68-97ad32048f01	Endothelial	Mural	Excitatory	Mural	unassigned	Endothelial	Mural	Mural	Inhibitory	Immature oligodendrocyte	698.5968650000004	1712.0742450000002	260.0
5140f561-1384-4c33-be39-2429e816c1e9	Inhibitory	Inhibitory	Inhibitory	Excitatory	unassigned	Inhibitory	Excitatory	Excitatory	Inhibitory	Inhibitory	767.1732830000005	1717.9003319999997	260.0
5baaa432-5ca0-4a4a-a885-d95604087848	Mature oligodendrocyte	Mature oligodendrocyte	Inhibitory	Mature oligodendrocyte	Mature oligodendrocyte	Mature oligodendrocyte	Mature oligodendrocyte	Mature oligodendrocyte	Mature oligodendrocyte	Mature oligodendrocyte	612.7597650000002	1718.7088980000003	260.0
e358fa65-b841-4ee2-b7cf-95360c8b32f7	Mature oligodendrocyte	Mature oligodendrocyte	Immature oligodendrocyte	Mature oligodendrocyte	Mature oligodendrocyte	Mature oligodendrocyte	Mature oligodendrocyte	Mature oligodendrocyte	Mature oligodendrocyte	Mature oligodendrocyte	687.3326920000004	1602.4994810000003	260.0
97fd7f8b-5006-48bc-9074-2a9f9cbce443	Mature oligodendrocyte	Mature oligodendrocyte	Inhibitory	Astrocytes	Mature oligodendrocyte	Mature oligodendrocyte	Mature oligodendrocyte	Mature oligodendrocyte	Mature oligodendrocyte	Mature oligodendrocyte	785.6098350000002	1686.586989	260.0
447abee4-71b4-4913-8f35-23fa495b5d93	Astrocytes	Astrocytes	Immature oligodendrocyte	Astrocytes	unassigned	Mature oligodendrocyte	Astrocytes	Astrocytes	Inhibitory	Astrocytes	613.8639490000005	1734.4884980000002	260.0
6193a305-f84d-4d95-b815-5052f0a231e6	Excitatory	Excitatory	Inhibitory	Excitatory	Excitatory	Inhibitory	Excitatory	Excitatory	Inhibitory	Excitatory	788.7338960000002	1662.5123609999996	260.0
80c441bc-6b23-4f59-828f-f09d30a4694d	Astrocytes	Astrocytes	Immature oligodendrocyte	Ependymal	Mature oligodendrocyte	Mature oligodendrocyte	Astrocytes	Astrocytes	Immature oligodendrocyte	Ependymal	743.9093190000003	1602.4770940000003	260.0
5327e9ba-8a08-486e-9a56-39c83e01bbe4	Mature oligodendrocyte	Mature oligodendrocyte	Inhibitory	Mature oligodendrocyte	Mature oligodendrocyte	Mature oligodendrocyte	Mature oligodendrocyte	Mature oligodendrocyte	Mature oligodendrocyte	Mature oligodendrocyte	603.9799230000003	1428.0425490000002	260.0
8aaa5dfc-7364-44c5-8a0c-6f210ebfc662	Mature oligodendrocyte	Mature oligodendrocyte	Excitatory	Mature oligodendrocyte	Mature oligodendrocyte	Mature oligodendrocyte	Mature oligodendrocyte	Mature oligodendrocyte	Mature oligodendrocyte	Mature oligodendrocyte	604.9053880000001	1555.4621440000005	260.0
f3294415-8837-4e64-9660-74969aa61c32	Mature oligodendrocyte	Mature oligodendrocyte	Astrocytes	Endothelial	Mature oligodendrocyte	Mature oligodendrocyte	Mature oligodendrocyte	Mature oligodendrocyte	Mature oligodendrocyte	Mature oligodendrocyte	610.4799350000003	1528.0277789999996	260.0
90145522-0d55-4e05-a343-371a1bc10fe5	Mature oligodendrocyte	Mature oligodendrocyte	Immature oligodendrocyte	Mature oligodendrocyte	unassigned	Mature oligodendrocyte	Mature oligodendrocyte	Mature oligodendrocyte	Mature oligodendrocyte	Mature oligodendrocyte	610.0817580000003	1481.1474249999997	260.0
29fac091-ffa3-442e-93aa-8c8ce0a37a38	Mature oligodendrocyte	Mature oligodendrocyte	Immature oligodendrocyte	Mature oligodendrocyte	Mature oligodendrocyte	Mature oligodendrocyte	Mature oligodendrocyte	Mature oligodendrocyte	Mature oligodendrocyte	Mature oligodendrocyte	612.7639570000001	1552.313493	260.0
760bbfc7-b6ca-4951-a252-088a28ebdc51	Mature oligodendrocyte	Mature oligodendrocyte	Astrocytes	Mature oligodendrocyte	Mature oligodendrocyte	Mature oligodendrocyte	Mature oligodendrocyte	Mature oligodendrocyte	Mature oligodendrocyte	Mature oligodendrocyte	612.9387500000003	1512.6860509999992	260.0
18feab46-0ee3-4a35-a0c0-8b3b328005a8	Immature oligodendrocyte	Immature oligodendrocyte	Inhibitory	Immature oligodendrocyte	Mature oligodendrocyte	Mature oligodendrocyte	Immature oligodendrocyte	Immature oligodendrocyte	Immature oligodendrocyte	Immature oligodendrocyte	617.1874790000002	1485.5506880000003	260.0
5fe92626-1b47-4d4e-961f-ce4077a7634e	Mature oligodendrocyte	Mature oligodendrocyte	Inhibitory	Mature oligodendrocyte	Mature oligodendrocyte	Mature oligodendrocyte	Mature oligodendrocyte	Mature oligodendrocyte	Mature oligodendrocyte	Mature oligodendrocyte	626.5504690000002	1473.599596	260.0
13d4dd03-701c-4785-964d-90ecbba839ab	Mature oligodendrocyte	Mature oligodendrocyte	Inhibitory	Ependymal	Mature oligodendrocyte	Mature oligodendrocyte	Mature oligodendrocyte	Mature oligodendrocyte	Mature oligodendrocyte	Mature oligodendrocyte	637.0008830000006	1404.1821190000005	260.0
51c70b6b-432c-403b-8b88-b5eaa75d79b8	Mature oligodendrocyte	Mature oligodendrocyte	Inhibitory	Astrocytes	Mature oligodendrocyte	Mature oligodendrocyte	Mature oligodendrocyte	Mature oligodendrocyte	Mature oligodendrocyte	Mature oligodendrocyte	642.3343010000003	1474.8133329999996	260.0
96cddbe1-6c50-419a-8311-4c8a81c86b98	Mature oligodendrocyte	Mature oligodendrocyte	Immature oligodendrocyte	Mature oligodendrocyte	Mature oligodendrocyte	Mature oligodendrocyte	Mature oligodendrocyte	Mature oligodendrocyte	Mature oligodendrocyte	Mature oligodendrocyte	642.3147350000004	1546.9122940000002	260.0
c5edaacb-06d2-42e5-b962-3bdd852053ae	Mature oligodendrocyte	Mature oligodendrocyte	Inhibitory	Mature oligodendrocyte	Mature oligodendrocyte	Mature oligodendrocyte	Mature oligodendrocyte	Mature oligodendrocyte	Mature oligodendrocyte	Mature oligodendrocyte	645.4711960000004	1569.4804909999998	260.0
c31adaa7-e9ff-4a4a-92d7-72a62bb30f30	Mural	Mural	Mural	Endothelial	unassigned	Endothelial	Endothelial	Endothelial	Inhibitory	Astrocytes	660.0187500000002	1489.1191230000004	260.0
0b85e93b-8c84-4ca7-9a10-8c23b2f0ee03	Mural	Astrocytes	Inhibitory	Astrocytes	Astrocytes	Mature oligodendrocyte	Astrocytes	Astrocytes	Astrocytes	Astrocytes	664.9860180000001	1493.0248859999997	260.0
5715cff9-a2d0-48ec-b803-63dd159cd63b	Mature oligodendrocyte	Mature oligodendrocyte	Immature oligodendrocyte	Mature oligodendrocyte	Mature oligodendrocyte	Mature oligodendrocyte	Mature oligodendrocyte	Mature oligodendrocyte	Mature oligodendrocyte	Mature oligodendrocyte	684.1117750000003	1536.8825219999994	260.0
54acb5c6-0df3-47a5-8f3c-4c921bcea62e	Mature oligodendrocyte	Mature oligodendrocyte	Inhibitory	Astrocytes	Mature oligodendrocyte	Mature oligodendrocyte	Mature oligodendrocyte	Mature oligodendrocyte	Mature oligodendrocyte	Mature oligodendrocyte	687.1531620000005	1462.4499410000003	260.0
228ea8f3-0253-4bee-9898-bce0c1f7025b	Mature oligodendrocyte	Mature oligodendrocyte	Inhibitory	Excitatory	Mature oligodendrocyte	Mature oligodendrocyte	Mature oligodendrocyte	Mature oligodendrocyte	Mature oligodendrocyte	Mature oligodendrocyte	697.6359590000002	1561.9974230000003	260.0
f59d2f23-050b-4e20-b8ae-769075e5c42e	Mature oligodendrocyte	Mature oligodendrocyte	Excitatory	Astrocytes	Mature oligodendrocyte	Mature oligodendrocyte	Astrocytes	Mature oligodendrocyte	Mature oligodendrocyte	Mature oligodendrocyte	702.2333460000004	1465.1541230000003	260.0
22977e8a-a37e-46c9-bd8d-d9ed8d96b293	Mature oligodendrocyte	Mature oligodendrocyte	Immature oligodendrocyte	Mature oligodendrocyte	Mature oligodendrocyte	Mature oligodendrocyte	Mature oligodendrocyte	Mature oligodendrocyte	Mature oligodendrocyte	Mature oligodendrocyte	703.8296160000004	1540.7869999999998	260.0
ad9bae45-2cbc-45eb-b3bb-70a5e622d551	Astrocytes	Astrocytes	Immature oligodendrocyte	Astrocytes	unassigned	Mature oligodendrocyte	Astrocytes	Astrocytes	Astrocytes	Astrocytes	716.4244699999999	1409.202256	260.0
363699ca-d29e-49a7-8a6a-7f962575ef81	Mature oligodendrocyte	Mature oligodendrocyte	Astrocytes	Mature oligodendrocyte	Mature oligodendrocyte	Mature oligodendrocyte	Mature oligodendrocyte	Mature oligodendrocyte	Mature oligodendrocyte	Mature oligodendrocyte	732.1368050000001	1556.4698160000003	260.0
cdd17c11-09aa-43ef-9f04-4c5e2c1c13cf	Mature oligodendrocyte	Mature oligodendrocyte	Inhibitory	Mature oligodendrocyte	Mature oligodendrocyte	Mature oligodendrocyte	Mature oligodendrocyte	Mature oligodendrocyte	Mature oligodendrocyte	Mature oligodendrocyte	734.6349140000002	1426.2463240000002	260.0
62cada19-0096-42c6-925c-44a41fdae8d7	Mature oligodendrocyte	Mature oligodendrocyte	Inhibitory	Astrocytes	Mature oligodendrocyte	Mature oligodendrocyte	Mature oligodendrocyte	Mature oligodendrocyte	Mature oligodendrocyte	Mature oligodendrocyte	736.6836530000005	1517.2613820000001	260.0
b83afae5-7dac-474e-b4fe-97db78480632	Mature oligodendrocyte	Mature oligodendrocyte	Inhibitory	Mature oligodendrocyte	Mature oligodendrocyte	Mature oligodendrocyte	Mature oligodendrocyte	Mature oligodendrocyte	Mature oligodendrocyte	Mature oligodendrocyte	736.7091620000001	1480.1806310000002	260.0
19f863a1-d553-4068-928c-ef7f0c161e8f	Mature oligodendrocyte	Mature oligodendrocyte	Immature oligodendrocyte	Mature oligodendrocyte	Mature oligodendrocyte	Mature oligodendrocyte	Mature oligodendrocyte	Mature oligodendrocyte	Mature oligodendrocyte	Mature oligodendrocyte	744.1915210000002	1474.5585029999997	260.0
fac38280-56ff-449f-abd7-434af78d40f3	Mature oligodendrocyte	Mature oligodendrocyte	Immature oligodendrocyte	Mature oligodendrocyte	Mature oligodendrocyte	Mature oligodendrocyte	Mature oligodendrocyte	Mature oligodendrocyte	Mature oligodendrocyte	Mature oligodendrocyte	752.3325250000003	1590.0255980000006	260.0
8760b968-fcda-4af9-a443-074d58d40c2e	Mature oligodendrocyte	Mature oligodendrocyte	Inhibitory	Mature oligodendrocyte	Mature oligodendrocyte	Mature oligodendrocyte	Mature oligodendrocyte	Mature oligodendrocyte	Mature oligodendrocyte	Mature oligodendrocyte	751.4905940000003	1567.0302539999998	260.0
9b8c77f6-8e7c-4dd2-9b23-d9d348fd00fb	Inhibitory	Inhibitory	Inhibitory	Excitatory	unassigned	Inhibitory	Inhibitory	Inhibitory	Inhibitory	Excitatory	756.0608670000006	1417.0075969999998	260.0
63cbc56a-d0ce-4d12-94e3-3ee599941a94	Mature oligodendrocyte	Mature oligodendrocyte	Inhibitory	Mature oligodendrocyte	Mature oligodendrocyte	Mature oligodendrocyte	Mature oligodendrocyte	Mature oligodendrocyte	Mature oligodendrocyte	Mature oligodendrocyte	760.9770120000003	1544.9788670000003	260.0
c54d2c17-8c5a-49d6-8614-780c89828698	Mature oligodendrocyte	Mature oligodendrocyte	Inhibitory	Astrocytes	Mature oligodendrocyte	Mature oligodendrocyte	Mature oligodendrocyte	Mature oligodendrocyte	Mature oligodendrocyte	Mature oligodendrocyte	770.8697430000002	1567.844052	260.0
9bbc52b7-0a03-43b4-a561-ea58b2714a03	Mature oligodendrocyte	Mature oligodendrocyte	Microglia	Mature oligodendrocyte	Mature oligodendrocyte	Mature oligodendrocyte	Mature oligodendrocyte	Mature oligodendrocyte	Mature oligodendrocyte	Mature oligodendrocyte	787.0262980000002	1511.2300129999999	260.0
74af5115-dbcb-46f2-9526-03b98286e2b4	Mature oligodendrocyte	Mature oligodendrocyte	Inhibitory	Mature oligodendrocyte	Mature oligodendrocyte	Mature oligodendrocyte	Mature oligodendrocyte	Mature oligodendrocyte	Mature oligodendrocyte	Mature oligodendrocyte	608.7221430000004	1417.489614	260.0
6bb5cf0b-1e7a-493c-96fa-cb4cccc79a37	Microglia	Mature oligodendrocyte	Astrocytes	Excitatory	Mature oligodendrocyte	Mature oligodendrocyte	Mature oligodendrocyte	Mature oligodendrocyte	Mature oligodendrocyte	Mature oligodendrocyte	616.3039350000004	1431.70046	260.0
46a28911-aa84-4a0b-a3c5-ff64342a0d03	Mature oligodendrocyte	Mature oligodendrocyte	Inhibitory	Mature oligodendrocyte	Mature oligodendrocyte	Mature oligodendrocyte	Mature oligodendrocyte	Mature oligodendrocyte	Mature oligodendrocyte	Mature oligodendrocyte	633.4410960000005	1539.449776	260.0
a99b612b-b629-4b4a-a5be-e58ddb986ff4	Mature oligodendrocyte	Mature oligodendrocyte	Excitatory	Excitatory	Mature oligodendrocyte	Mature oligodendrocyte	Mature oligodendrocyte	Mature oligodendrocyte	Mature oligodendrocyte	Mature oligodendrocyte	645.7913250000001	1432.986977	260.0
8bcbddd0-d40c-4227-b813-12b5c6a84741	Mature oligodendrocyte	Mature oligodendrocyte	Inhibitory	Mature oligodendrocyte	Mature oligodendrocyte	Mature oligodendrocyte	Mature oligodendrocyte	Mature oligodendrocyte	Mature oligodendrocyte	Mature oligodendrocyte	699.5759230000003	1438.0108579999996	260.0
c2fa6489-6098-47e8-9917-ed20a72747cc	Astrocytes	Astrocytes	Immature oligodendrocyte	Astrocytes	Mature oligodendrocyte	Mature oligodendrocyte	Astrocytes	Astrocytes	Immature oligodendrocyte	Astrocytes	710.1949390000004	1466.042211	260.0
ccf01235-4768-4ec8-847c-ea489cc5ba5c	Mature oligodendrocyte	Mature oligodendrocyte	Inhibitory	Mature oligodendrocyte	Mature oligodendrocyte	Mature oligodendrocyte	Mature oligodendrocyte	Mature oligodendrocyte	Mature oligodendrocyte	Mature oligodendrocyte	757.66012	1461.1521950000001	260.0
ec1270d8-853b-4e33-b8a2-e485fbb759e7	Mature oligodendrocyte	Mature oligodendrocyte	Inhibitory	Endothelial	Mature oligodendrocyte	Mature oligodendrocyte	Mature oligodendrocyte	Mature oligodendrocyte	Mature oligodendrocyte	Mature oligodendrocyte	615.7230030000005	1417.512292	260.0
5817f61f-e1d6-45bf-bd0f-a2408a35d143	Mature oligodendrocyte	Mature oligodendrocyte	Inhibitory	Mature oligodendrocyte	Mature oligodendrocyte	Mature oligodendrocyte	Mature oligodendrocyte	Mature oligodendrocyte	Mature oligodendrocyte	Mature oligodendrocyte	623.9453200000003	1429.4803980000002	260.0
2207fe66-6f7c-4b3a-ba9f-ad18f78d9a38	Mature oligodendrocyte	Mature oligodendrocyte	Inhibitory	Mature oligodendrocyte	Mature oligodendrocyte	Mature oligodendrocyte	Mature oligodendrocyte	Mature oligodendrocyte	Mature oligodendrocyte	Mature oligodendrocyte	636.6888480000002	1563.6734840000004	260.0
0543ff0a-2c76-48c1-bad1-ac2eb7fc4060	Mature oligodendrocyte	Mature oligodendrocyte	Inhibitory	Ependymal	Mature oligodendrocyte	Mature oligodendrocyte	Mature oligodendrocyte	Mature oligodendrocyte	Mature oligodendrocyte	Mature oligodendrocyte	779.5422290000001	1436.99847	260.0
94b031b2-94ec-4594-a41a-d9030816a977	Mature oligodendrocyte	Microglia	Astrocytes	Ependymal	Mature oligodendrocyte	Mature oligodendrocyte	Mature oligodendrocyte	Mature oligodendrocyte	Mature oligodendrocyte	Mature oligodendrocyte	670.4397870000003	1433.3168660000001	260.0
9be97a7a-ca73-429a-9fff-8c8c8d2c97f9	Inhibitory	Astrocytes	Inhibitory	Astrocytes	unassigned	Mature oligodendrocyte	Astrocytes	Astrocytes	Inhibitory	Inhibitory	775.1499670000003	1408.0339200000003	260.0
e2a51d49-e0c5-4899-8b0a-3c40ee8113f0	Mature oligodendrocyte	Microglia	Astrocytes	Astrocytes	Mature oligodendrocyte	Mature oligodendrocyte	Mature oligodendrocyte	Mature oligodendrocyte	Mature oligodendrocyte	Mature oligodendrocyte	698.8742320000001	1413.4931690000003	260.0
cac5377f-811a-4c6e-af37-cbd359309ddb	Mature oligodendrocyte	Mature oligodendrocyte	Inhibitory	Mature oligodendrocyte	Mature oligodendrocyte	Mature oligodendrocyte	Mature oligodendrocyte	Mature oligodendrocyte	Mature oligodendrocyte	Mature oligodendrocyte	737.6046900000006	1572.6323740000003	260.0
0a66a3d8-1509-4402-8444-0717948b1098	Mature oligodendrocyte	Mature oligodendrocyte	Inhibitory	Astrocytes	Mature oligodendrocyte	Mature oligodendrocyte	Mature oligodendrocyte	Mature oligodendrocyte	Mature oligodendrocyte	Mature oligodendrocyte	751.1975930000003	1472.975039	260.0
e222c160-f733-4932-8c36-86195dfdaffd	Mature oligodendrocyte	Mature oligodendrocyte	Excitatory	Mature oligodendrocyte	Mature oligodendrocyte	Mature oligodendrocyte	Mature oligodendrocyte	Mature oligodendrocyte	Mature oligodendrocyte	Mature oligodendrocyte	758.7310220000004	1507.857998	260.0
58d5b060-c412-4a22-a271-b1676978daf4	Inhibitory	Inhibitory	Inhibitory	Excitatory	unassigned	Inhibitory	Inhibitory	Inhibitory	Inhibitory	Inhibitory	602.5155690000001	1203.7549480000002	260.0
3e75bc9d-314f-49c6-aa52-fdc6f5905fb8	Endothelial	Endothelial	Excitatory	Endothelial	Endothelial	Endothelial	Endothelial	Endothelial	Inhibitory	Endothelial	606.0800050000003	1316.127117	260.0
5e1612fe-d236-4a98-b1cd-577dde9bc75f	Endothelial	Endothelial	Immature oligodendrocyte	Endothelial	Endothelial	Endothelial	Endothelial	Endothelial	Inhibitory	Endothelial	607.2313080000004	1235.6520179999998	260.0
16e8c0af-dbe4-4144-a996-10de0bf6a270	Inhibitory	Inhibitory	Astrocytes	Astrocytes	unassigned	Inhibitory	Inhibitory	Excitatory	Inhibitory	Inhibitory	608.596575	1213.9862910000002	260.0
9471aaa8-da45-4adf-a6ff-7a804a6e4496	Microglia	Microglia	Inhibitory	Ependymal	Mature oligodendrocyte	Mature oligodendrocyte	Microglia	Mature oligodendrocyte	Mature oligodendrocyte	Mature oligodendrocyte	608.7028500000001	1362.6885969999998	260.0
7fc0cc0a-ab49-4111-8184-31d495d84ec8	Inhibitory	Inhibitory	Immature oligodendrocyte	Inhibitory	unassigned	Endothelial	Inhibitory	Endothelial	Inhibitory	Inhibitory	615.2027530000005	1338.5018559999999	260.0
f5256605-59b4-46e9-ad11-edd73b60e23f	Astrocytes	Astrocytes	Immature oligodendrocyte	Ependymal	unassigned	Endothelial	Astrocytes	Immature oligodendrocyte	Mural	Ependymal	620.4599840000001	1239.847013	260.0
700ff221-4797-4c98-8f7d-95e91a957504	Inhibitory	Inhibitory	Inhibitory	Excitatory	unassigned	Inhibitory	Inhibitory	Immature oligodendrocyte	Inhibitory	Excitatory	623.7632370000001	1343.294977	260.0
f0170c33-1854-4bb6-8b76-21df2de2109f	Astrocytes	Astrocytes	Immature oligodendrocyte	Astrocytes	unassigned	Mature oligodendrocyte	Astrocytes	Astrocytes	Inhibitory	Astrocytes	624.0980970000005	1230.3994749999997	260.0
924030c7-f3aa-42ba-bad0-80040404129f	Astrocytes	Astrocytes	Immature oligodendrocyte	Astrocytes	unassigned	Mature oligodendrocyte	Astrocytes	Astrocytes	Inhibitory	Astrocytes	626.1677900000004	1281.1649319999997	260.0
cb4ffe28-4d45-4ba2-8c84-e9f39d483c84	Mature oligodendrocyte	Mature oligodendrocyte	Inhibitory	Mature oligodendrocyte	Mature oligodendrocyte	Mature oligodendrocyte	Mature oligodendrocyte	Mature oligodendrocyte	Mature oligodendrocyte	Mature oligodendrocyte	639.6401660000001	1316.873596	260.0
461e99bc-cedc-40f5-8e57-33e74a0a6967	Inhibitory	Inhibitory	Inhibitory	Excitatory	unassigned	Inhibitory	Excitatory	Excitatory	Inhibitory	Excitatory	645.0493260000003	1225.8812050000001	260.0
e8759aa7-814a-442e-997c-072a2add77a2	Mature oligodendrocyte	Mature oligodendrocyte	Inhibitory	Mature oligodendrocyte	Mature oligodendrocyte	Mature oligodendrocyte	Mature oligodendrocyte	Mature oligodendrocyte	Mature oligodendrocyte	Mature oligodendrocyte	646.129261	1288.8995289999998	260.0
21d63428-6959-482d-a23e-052fc94173e7	Immature oligodendrocyte	Immature oligodendrocyte	Astrocytes	Excitatory	unassigned	Inhibitory	Astrocytes	Immature oligodendrocyte	Inhibitory	Immature oligodendrocyte	645.9828870000001	1308.0379389999998	260.0
72f5f0a7-9f2f-43ce-b15f-35dc18e3ec7b	Excitatory	Inhibitory	Astrocytes	Excitatory	unassigned	Inhibitory	Inhibitory	Inhibitory	Inhibitory	Inhibitory	655.4261980000001	1288.1481679999997	260.0
7694d34a-b5ca-4603-935a-13dd69286be0	Endothelial	Mural	Mural	Endothelial	unassigned	Endothelial	Mural	Endothelial	Inhibitory	Mural	664.6295960000002	1203.6416130000002	260.0
a3453805-0d49-4d39-beec-aa771f1ab398	Inhibitory	Astrocytes	Immature oligodendrocyte	Astrocytes	unassigned	Immature oligodendrocyte	Astrocytes	Immature oligodendrocyte	Inhibitory	Excitatory	662.720202	1235.9784969999996	260.0
b7402551-c066-4f9f-a0b3-679b49a9c547	Astrocytes	Astrocytes	Astrocytes	Astrocytes	unassigned	Mature oligodendrocyte	Astrocytes	Astrocytes	Inhibitory	Astrocytes	667.2887450000003	1276.2981090000003	260.0
30829e90-b86e-4fde-8209-d69f0dd2768b	Inhibitory	Inhibitory	Inhibitory	Excitatory	unassigned	Inhibitory	Inhibitory	Excitatory	Inhibitory	Inhibitory	670.4649960000002	1212.6450980000004	260.0
74115d6c-2cea-4182-a8b4-18c5deb13d71	Mature oligodendrocyte	Mature oligodendrocyte	Excitatory	Mature oligodendrocyte	Mature oligodendrocyte	Mature oligodendrocyte	Mature oligodendrocyte	Mature oligodendrocyte	Mature oligodendrocyte	Mature oligodendrocyte	671.2852650000004	1386.3075130000002	260.0
36f65c94-1a36-4b76-96a6-3c3bd6325d0e	Microglia	Microglia	Excitatory	Microglia	unassigned	Microglia	Microglia	Microglia	Microglia	Microglia	671.3049810000007	1325.8118929999996	260.0
3af43f96-8bb7-489e-a301-76f5aa2aad6e	Inhibitory	Inhibitory	Immature oligodendrocyte	Excitatory	unassigned	Inhibitory	Astrocytes	Astrocytes	Inhibitory	Excitatory	676.6088480000003	1275.347052	260.0
2a642768-4574-4cb4-892b-011f098065af	Excitatory	Ependymal	Inhibitory	Excitatory	unassigned	Mature oligodendrocyte	Astrocytes	Excitatory	Inhibitory	Excitatory	696.293161	1283.2177819999997	260.0
d0fcf637-9019-4244-b72d-48a114707e98	Inhibitory	Inhibitory	Inhibitory	Excitatory	Inhibitory	Inhibitory	Inhibitory	Excitatory	Inhibitory	Inhibitory	693.5446380000003	1341.62948	260.0
ce9c3da2-bac8-4c20-8655-a04c56a350a2	Inhibitory	Inhibitory	Excitatory	Excitatory	unassigned	Endothelial	Inhibitory	Excitatory	Inhibitory	Excitatory	695.9091240000002	1388.634896	260.0
053efc6c-ab42-4b80-b9ee-96b74ffb8b75	Inhibitory	Inhibitory	Inhibitory	Excitatory	unassigned	Inhibitory	Inhibitory	Excitatory	Inhibitory	Excitatory	695.6227020000001	1224.1882009999995	260.0
b3d04278-ba20-4ea4-9965-f370263221e3	Inhibitory	Ependymal	Inhibitory	Inhibitory	Inhibitory	Mature oligodendrocyte	Inhibitory	Inhibitory	Inhibitory	Excitatory	699.312602	1359.2916810000002	260.0
7825e852-c5c7-4f55-a66f-e7e8580c0752	Inhibitory	Inhibitory	Excitatory	Excitatory	unassigned	Inhibitory	Inhibitory	Excitatory	Inhibitory	Excitatory	707.2014480000003	1340.6072679999997	260.0
cabf3b28-2d49-4d9b-9ce3-e580490bdf3a	Mature oligodendrocyte	Mature oligodendrocyte	Inhibitory	Mature oligodendrocyte	Mature oligodendrocyte	Mature oligodendrocyte	Mature oligodendrocyte	Mature oligodendrocyte	Mature oligodendrocyte	Mature oligodendrocyte	706.8619160000003	1390.292939	260.0
d9ec8662-fafc-4bdb-bb00-18deb6c4e1e7	Immature oligodendrocyte	Immature oligodendrocyte	Excitatory	Astrocytes	unassigned	Immature oligodendrocyte	Immature oligodendrocyte	Immature oligodendrocyte	Immature oligodendrocyte	Immature oligodendrocyte	709.593961	1299.0310490000002	260.0
23887475-a24c-4cb1-9ec0-0380cd75b7b4	Excitatory	Inhibitory	Excitatory	Excitatory	unassigned	Inhibitory	Excitatory	Excitatory	Inhibitory	Excitatory	725.3248330000006	1275.7800069999998	260.0
4d9c1053-1f9c-46f0-b5ff-f5609ef041d1	Inhibitory	Inhibitory	Mural	Excitatory	unassigned	Inhibitory	Excitatory	Excitatory	Inhibitory	Excitatory	726.762213	1334.9753620000001	260.0
1e59f4a8-134f-4bde-bd3e-83be204f5526	Inhibitory	Inhibitory	Immature oligodendrocyte	Excitatory	unassigned	Inhibitory	Inhibitory	Excitatory	Inhibitory	Inhibitory	735.2612230000004	1359.521464	260.0
358d6f8f-0bba-4f9b-bbaf-d9fc42f29f78	Inhibitory	Inhibitory	Inhibitory	Excitatory	unassigned	Inhibitory	Inhibitory	Excitatory	Inhibitory	Excitatory	755.0750920000005	1302.570291	260.0
8ba39e38-a5c8-48ec-b9ad-474d3bef5712	Inhibitory	Inhibitory	Astrocytes	Excitatory	unassigned	Inhibitory	Inhibitory	Inhibitory	Inhibitory	Excitatory	754.7113920000006	1236.5177969999995	260.0
3bac773a-7761-4542-b3b7-462705d8c144	Inhibitory	Inhibitory	Excitatory	Excitatory	unassigned	Inhibitory	Excitatory	Excitatory	Inhibitory	Excitatory	756.0121880000002	1319.139631	260.0
652300b2-dd0a-44cb-bdbb-2b7d26a0bdcd	Inhibitory	Inhibitory	Excitatory	Excitatory	unassigned	Inhibitory	Inhibitory	Excitatory	Inhibitory	Inhibitory	758.7186270000002	1265.3327719999997	260.0
04e9a308-1c4f-43a1-bda3-577bb2657f5b	Immature oligodendrocyte	Immature oligodendrocyte	Immature oligodendrocyte	Immature oligodendrocyte	unassigned	Immature oligodendrocyte	Immature oligodendrocyte	Immature oligodendrocyte	Immature oligodendrocyte	Immature oligodendrocyte	760.8001730000001	1255.8719780000001	260.0
48449f14-0222-4bb3-9fe1-3a967bc44009	Astrocytes	Astrocytes	Astrocytes	Astrocytes	unassigned	Mature oligodendrocyte	Astrocytes	Astrocytes	Inhibitory	Astrocytes	762.6196789999999	1228.72482	260.0
e53208bb-270c-44b2-b796-93ebee5482c3	Astrocytes	Astrocytes	Inhibitory	Astrocytes	unassigned	Mature oligodendrocyte	Astrocytes	Astrocytes	Astrocytes	Astrocytes	763.2525710000004	1242.70496	260.0
22149a01-76f8-41e3-80e5-fdc61e864b1c	Inhibitory	Inhibitory	Excitatory	Excitatory	unassigned	Inhibitory	Inhibitory	Inhibitory	Inhibitory	Inhibitory	767.2160890000005	1362.867913	260.0
918af79b-345a-4b4a-b696-2019df253f17	Astrocytes	Astrocytes	Astrocytes	Astrocytes	Astrocytes	Mature oligodendrocyte	Astrocytes	Astrocytes	Inhibitory	Ependymal	779.4490860000001	1276.4419649999995	260.0
e992f08f-cd61-4491-8685-3d2c693d9721	Astrocytes	Astrocytes	Inhibitory	Astrocytes	unassigned	Mature oligodendrocyte	Astrocytes	Astrocytes	Inhibitory	Astrocytes	780.8833790000003	1263.981797	260.0
51cbb402-020a-4148-86bc-62c557ad5122	Inhibitory	Inhibitory	Excitatory	Excitatory	Inhibitory	Inhibitory	Inhibitory	Inhibitory	Inhibitory	Inhibitory	786.3089450000002	1329.5405620000001	260.0
653893fe-e50e-4ffe-b866-2589960a32de	Inhibitory	Inhibitory	Inhibitory	Excitatory	Inhibitory	Inhibitory	Inhibitory	Excitatory	Inhibitory	Excitatory	786.5926780000004	1366.768059	260.0
41e8a697-b4b0-4d67-8973-806dd14097be	Inhibitory	Inhibitory	Microglia	Excitatory	Inhibitory	Inhibitory	Inhibitory	Inhibitory	Inhibitory	Inhibitory	743.6397390000002	1210.5026649999995	260.0
d530c40e-7707-46cb-927b-e91f4f4cbc99	Astrocytes	Astrocytes	Immature oligodendrocyte	Astrocytes	unassigned	Mature oligodendrocyte	Astrocytes	Astrocytes	Inhibitory	Astrocytes	743.4320270000003	1288.6737899999998	260.0
1dd52b3f-b559-4949-bfd6-7f0c8034d416	Inhibitory	Inhibitory	Inhibitory	Excitatory	unassigned	Inhibitory	Inhibitory	Inhibitory	Inhibitory	Inhibitory	763.0572810000003	1209.4363469999998	260.0
6fbfc15f-bf1b-4c43-b49e-99874773f178	Astrocytes	Astrocytes	Inhibitory	Astrocytes	unassigned	Mature oligodendrocyte	Astrocytes	Astrocytes	Microglia	Astrocytes	767.7669100000003	1342.9484160000002	260.0
af2901d8-c744-4e4f-ba30-304d30a6ef4a	Astrocytes	Astrocytes	Immature oligodendrocyte	Astrocytes	unassigned	Mature oligodendrocyte	Astrocytes	Astrocytes	Inhibitory	Astrocytes	772.5438430000004	1378.8769469999997	260.0
bcbfd5e2-872d-4bf5-8197-b457a4030f17	Inhibitory	Inhibitory	Mural	Excitatory	unassigned	Inhibitory	Inhibitory	Inhibitory	Inhibitory	Excitatory	777.2360550000003	1250.2889999999998	260.0
ea211ad3-315e-4234-bf05-56ada9c65c14	Inhibitory	Inhibitory	Inhibitory	Inhibitory	Inhibitory	Inhibitory	Inhibitory	Inhibitory	Inhibitory	Inhibitory	610.5188670000002	1284.4102620000003	260.0
7c921432-1688-42c6-bda7-468fd5aa32d6	Microglia	Microglia	Immature oligodendrocyte	Astrocytes	unassigned	Mature oligodendrocyte	Astrocytes	Astrocytes	Inhibitory	Astrocytes	644.7378820000004	1269.4874130000003	260.0
6cd94d70-1f18-4036-bd36-7f962146b38f	Inhibitory	Inhibitory	Inhibitory	Inhibitory	unassigned	Inhibitory	Inhibitory	Inhibitory	Inhibitory	Inhibitory	665.1152830000005	1324.599478	260.0
043185c6-f302-4d30-9154-e64446b0f975	Inhibitory	Inhibitory	Endothelial	Excitatory	unassigned	Inhibitory	Excitatory	Inhibitory	Inhibitory	Excitatory	698.6357130000001	1234.8749309999998	260.0
89ff9a65-61d2-4be6-aa83-68e37948c490	Inhibitory	Inhibitory	Excitatory	Inhibitory	unassigned	Inhibitory	Inhibitory	Excitatory	Inhibitory	Excitatory	702.1529500000001	1329.563298	260.0
a3cfe4f1-3660-42e1-b94c-d1dfb341d3df	Inhibitory	Inhibitory	Excitatory	Excitatory	unassigned	Inhibitory	Excitatory	Excitatory	Inhibitory	Excitatory	713.5138760000004	1259.6487819999998	260.0
2f92ca7c-f2de-44cb-911b-828ca2f1c64a	Inhibitory	Inhibitory	Inhibitory	Excitatory	unassigned	Inhibitory	Inhibitory	Astrocytes	Inhibitory	Inhibitory	721.6868550000004	1310.1064469999997	260.0
d0888bee-bb8f-4401-ac20-de1bbffd0053	Inhibitory	Inhibitory	Inhibitory	Excitatory	unassigned	Inhibitory	Astrocytes	Excitatory	Inhibitory	Excitatory	719.3382600000004	1218.411564	260.0
a0b9215d-5d5e-45bb-a47b-b93d830c1df2	Endothelial	Mural	Inhibitory	Mural	unassigned	Endothelial	Mural	Mural	Inhibitory	Mural	734.4705730000001	1257.8560160000002	260.0
478476b1-1fd3-4eae-acc3-cd0aed33d7c4	Inhibitory	Inhibitory	Inhibitory	Inhibitory	Inhibitory	Inhibitory	Inhibitory	Inhibitory	Inhibitory	Inhibitory	767.3882900000003	1280.276178	260.0
ec129313-1ba8-4849-829d-8c20eea6caae	Inhibitory	Inhibitory	Inhibitory	Excitatory	Inhibitory	Inhibitory	Inhibitory	Inhibitory	Inhibitory	Excitatory	785.9330070000001	1258.449721	260.0
e2eb03cc-4234-465e-b58d-d7949785f074	Inhibitory	Inhibitory	Inhibitory	Excitatory	Inhibitory	Inhibitory	Inhibitory	Inhibitory	Inhibitory	Inhibitory	642.7737060000004	1234.7320100000002	260.0
fa9da79c-59d2-4779-9f7e-6ec24cb2e28a	Inhibitory	Inhibitory	Immature oligodendrocyte	Excitatory	unassigned	Inhibitory	Inhibitory	Excitatory	Inhibitory	Excitatory	690.8217750000003	1240.1259550000004	260.0
0e031130-dbae-4f5c-a6de-39458609f13d	Excitatory	Excitatory	Inhibitory	Excitatory	unassigned	Inhibitory	Excitatory	Excitatory	Inhibitory	Excitatory	695.7956620000004	1211.3707090000003	260.0
ad513db1-4808-4a36-8a46-74b46040edc0	Excitatory	Excitatory	Excitatory	Excitatory	unassigned	Excitatory	Excitatory	Excitatory	Inhibitory	Excitatory	700.6458000000002	1259.5882660000002	260.0
dfc5e5b3-e146-4d59-8ae2-bcbe811c7b3e	Excitatory	Excitatory	Inhibitory	Excitatory	unassigned	Excitatory	Excitatory	Excitatory	Excitatory	Excitatory	738.377434	1373.1272289999997	260.0
88fa0318-7a72-4e3b-a9a0-01a00a18369b	Inhibitory	Inhibitory	Excitatory	Excitatory	unassigned	Inhibitory	Inhibitory	Excitatory	Inhibitory	Inhibitory	742.7777940000005	1224.5949459999997	260.0
eed2c01a-af5d-4a3a-b24a-6a4c659d4006	Inhibitory	Inhibitory	Inhibitory	Excitatory	unassigned	Inhibitory	Inhibitory	Inhibitory	Inhibitory	Excitatory	747.9376710000001	1227.8436579999998	260.0
3f160433-f865-4c13-96e6-9dfc7c507543	Inhibitory	Inhibitory	Inhibitory	Excitatory	unassigned	Inhibitory	Inhibitory	Excitatory	Inhibitory	Excitatory	765.7273320000004	1293.7610130000003	260.0
d0dcf578-2022-4c1a-9f2b-2856818674f8	Astrocytes	Astrocytes	Excitatory	Astrocytes	unassigned	Mature oligodendrocyte	Astrocytes	Astrocytes	Inhibitory	Ependymal	615.850786	1083.397907	260.0
8ed794f6-88fb-4b7a-b252-80636e63286b	Inhibitory	Inhibitory	Excitatory	Excitatory	unassigned	Inhibitory	Inhibitory	Excitatory	Inhibitory	Inhibitory	624.0193690000006	1143.767782	260.0
6a4d957c-3abb-4195-9b53-5948deb9dce2	Astrocytes	Astrocytes	Excitatory	Astrocytes	unassigned	Mature oligodendrocyte	Astrocytes	Astrocytes	Inhibitory	Astrocytes	630.6257030000002	1075.3937079999996	260.0
83a41f3d-47f9-4e58-b283-cccbf6384557	Inhibitory	Inhibitory	Inhibitory	Excitatory	unassigned	Inhibitory	Inhibitory	Excitatory	Inhibitory	Inhibitory	632.3263620000002	1086.2006509999997	260.0
32eb8001-704d-4b83-850b-533705927c7a	Inhibitory	Inhibitory	Inhibitory	Excitatory	unassigned	Inhibitory	Inhibitory	Immature oligodendrocyte	Inhibitory	Inhibitory	631.495754	1103.6123630000002	260.0
5d2d7889-9e5d-4a17-83f2-0f912a576b1e	Endothelial	Endothelial	Immature oligodendrocyte	Endothelial	Endothelial	Endothelial	Endothelial	Endothelial	Inhibitory	Endothelial	643.7256150000003	1020.5563520000001	260.0
32e0d5b0-ba28-469a-9093-f2d3f38c0d25	Inhibitory	Inhibitory	Microglia	Astrocytes	unassigned	Mature oligodendrocyte	Inhibitory	Astrocytes	Inhibitory	Inhibitory	643.9570050000002	1149.4145270000004	260.0
bf2ed23b-137f-4d4c-a6e0-11ff5cc9b020	Astrocytes	Astrocytes	Excitatory	Ependymal	unassigned	Mature oligodendrocyte	Astrocytes	Astrocytes	Inhibitory	Astrocytes	646.0607950000003	1142.177589	260.0
bad9ecbd-8ce2-4f88-a6b1-9edba2cb38c5	Astrocytes	Astrocytes	Inhibitory	Astrocytes	Astrocytes	Mature oligodendrocyte	Astrocytes	Astrocytes	Inhibitory	Ependymal	646.828677	1185.8200270000002	260.0
0c75494e-e71d-45f8-b260-eb5db839b2ca	Inhibitory	Inhibitory	Inhibitory	Excitatory	unassigned	Inhibitory	Inhibitory	Excitatory	Inhibitory	Excitatory	650.8066680000002	1059.5460550000003	260.0
9e650d5b-4fee-4e57-b49e-1c789caad0f6	Mature oligodendrocyte	Mature oligodendrocyte	Inhibitory	Mature oligodendrocyte	Mature oligodendrocyte	Mature oligodendrocyte	Mature oligodendrocyte	Mature oligodendrocyte	Mature oligodendrocyte	Mature oligodendrocyte	651.9285960000002	1162.961339	260.0
5a72ff39-aa11-4e11-8637-bce3c3902535	Endothelial	Endothelial	Inhibitory	Excitatory	unassigned	Endothelial	Endothelial	Endothelial	Inhibitory	Endothelial	649.8543550000004	1100.822213	260.0
e5d04da7-d58d-4702-b8d3-f271de3dccee	Inhibitory	Inhibitory	unassigned	Excitatory	unassigned	Inhibitory	Inhibitory	Ependymal	Inhibitory	Inhibitory	655.654004	1046.4414190000002	260.0
4d33c9d0-5719-4e1e-b140-d6dff9650e09	Inhibitory	Inhibitory	Microglia	Excitatory	Inhibitory	Inhibitory	Inhibitory	Inhibitory	Inhibitory	Inhibitory	653.3596730000004	1020.488288	260.0
bc0416a9-8644-4447-b17d-9bc5cc6807a1	Endothelial	Mural	Astrocytes	Mural	unassigned	Endothelial	Astrocytes	Endothelial	Inhibitory	Mural	666.8678140000002	1135.5601550000001	260.0
0d6cf582-0adf-4fc8-97c2-3c71cce66e40	Endothelial	Endothelial	Immature oligodendrocyte	Endothelial	Endothelial	Endothelial	Endothelial	Endothelial	Inhibitory	Endothelial	667.1577420000003	1172.6578980000004	260.0
7801e75e-fd08-4cd7-b979-654642ef65a2	Astrocytes	Astrocytes	Inhibitory	Astrocytes	Astrocytes	Mature oligodendrocyte	Astrocytes	Astrocytes	Inhibitory	Astrocytes	673.3319850000003	1028.026542	260.0
16527f6e-cff7-4362-8ee1-5d14f24a0a81	Endothelial	Endothelial	Inhibitory	Excitatory	unassigned	Endothelial	Endothelial	Endothelial	Inhibitory	Excitatory	683.9363890000004	1139.6254990000002	260.0
3bab3fd8-e961-43db-8087-886192a995de	Excitatory	Excitatory	Inhibitory	Excitatory	unassigned	Excitatory	Excitatory	Excitatory	Mature oligodendrocyte	Excitatory	690.793236	1050.007403	260.0
3e2d86ae-e2f5-46ff-91ab-b03400dff38d	Inhibitory	Inhibitory	Immature oligodendrocyte	Excitatory	unassigned	Inhibitory	Inhibitory	Excitatory	Inhibitory	Excitatory	689.0797510000002	1062.0073829999997	260.0
1a268a47-735b-4f7c-bdc7-85832962cdd2	Inhibitory	Inhibitory	Endothelial	Excitatory	unassigned	Inhibitory	Excitatory	Excitatory	Inhibitory	Excitatory	693.9401700000003	1123.4215520000002	260.0
d35844a0-ad2f-4fb5-ba19-f2aebbab5d60	Astrocytes	Astrocytes	Immature oligodendrocyte	Astrocytes	unassigned	Astrocytes	Astrocytes	Astrocytes	Inhibitory	Astrocytes	696.7462830000004	1027.857234	260.0
ea81a4c1-0620-4235-9f78-41e9cdfe82ef	Astrocytes	Astrocytes	Inhibitory	Astrocytes	unassigned	Mature oligodendrocyte	Astrocytes	Astrocytes	Excitatory	Astrocytes	707.4875800000004	1028.1105340000004	260.0
51f12e36-8d76-4f22-9e9e-f3109593e56c	Inhibitory	Inhibitory	Astrocytes	Excitatory	unassigned	Inhibitory	Inhibitory	Excitatory	Inhibitory	Excitatory	708.5389740000005	1073.2640829999996	260.0
5e9804c6-6e3e-4828-869d-e2d5e01503e7	Inhibitory	Inhibitory	Excitatory	Excitatory	unassigned	Inhibitory	Inhibitory	Excitatory	Inhibitory	Excitatory	718.0698090000001	1131.9783160000002	260.0
5a093547-4d02-42d2-8c92-388192f75aab	Excitatory	Excitatory	Excitatory	Excitatory	unassigned	Inhibitory	Excitatory	Excitatory	Inhibitory	Excitatory	720.7802830000005	1012.4441740000002	260.0
f1d2f895-59fb-4d72-b53b-f03346661888	Inhibitory	Inhibitory	Excitatory	Excitatory	unassigned	Inhibitory	Inhibitory	Excitatory	Inhibitory	Inhibitory	720.0680060000004	1176.9035120000003	260.0
a2d59efe-2f2b-4ed6-a57c-016c97d63c74	Inhibitory	Inhibitory	Inhibitory	Excitatory	unassigned	Inhibitory	Inhibitory	Excitatory	Inhibitory	Excitatory	724.7044060000003	1118.1783609999998	260.0
30c2deec-abc8-433f-baf5-45d0274f64b9	Mature oligodendrocyte	Microglia	Immature oligodendrocyte	Ependymal	Mature oligodendrocyte	Mature oligodendrocyte	Mature oligodendrocyte	Mature oligodendrocyte	Mature oligodendrocyte	Mature oligodendrocyte	734.9861830000004	1168.3618029999998	260.0
910f1701-4fb5-452a-b544-52f1917e78b8	Astrocytes	Astrocytes	Inhibitory	Astrocytes	unassigned	Mature oligodendrocyte	Astrocytes	Astrocytes	Inhibitory	Astrocytes	734.8677379999999	1087.2293469999995	260.0
f30fd134-02e5-4e0a-909e-3c223de4f748	Excitatory	Inhibitory	Excitatory	Excitatory	unassigned	Inhibitory	Inhibitory	Excitatory	Inhibitory	Excitatory	737.9638620000005	1147.2741859999996	260.0
020081ec-ac54-484b-b196-4add7a004bae	Mature oligodendrocyte	Mature oligodendrocyte	Inhibitory	Astrocytes	Mature oligodendrocyte	Mature oligodendrocyte	Mature oligodendrocyte	Mature oligodendrocyte	Mature oligodendrocyte	Mature oligodendrocyte	743.6807180000001	1134.9584899999995	260.0
2ce34201-dc05-4b78-9884-120d0281f968	Inhibitory	Inhibitory	Excitatory	Astrocytes	unassigned	Inhibitory	Astrocytes	Astrocytes	Inhibitory	Inhibitory	746.7714480000004	1179.1674039999998	260.0
dd9ee84d-e227-4807-9b5c-60e891d43e18	Inhibitory	Inhibitory	Inhibitory	Excitatory	unassigned	Inhibitory	Excitatory	Excitatory	Inhibitory	Excitatory	750.0238370000002	1082.0618480000003	260.0
5d2eb85d-6653-4484-985a-5c6cb4d9b7a1	Inhibitory	Inhibitory	Mature oligodendrocyte	Excitatory	unassigned	Inhibitory	Inhibitory	Excitatory	Inhibitory	Excitatory	749.1092310000004	1107.6900620000001	260.0
030a6b77-937a-43ad-8414-d2439dd67ed5	Excitatory	Excitatory	Excitatory	Excitatory	Inhibitory	Inhibitory	Excitatory	Excitatory	Inhibitory	Excitatory	749.5934300000004	1006.8641090000001	260.0
27482bb2-608d-47ae-bdd5-d523a107c109	Excitatory	Excitatory	Mural	Excitatory	unassigned	Inhibitory	Inhibitory	Excitatory	Inhibitory	Excitatory	760.0427320000003	1086.095871	260.0
ce0b200d-1165-409e-98c5-dade396bd495	Excitatory	Excitatory	Excitatory	Excitatory	unassigned	Inhibitory	Excitatory	Excitatory	Inhibitory	Excitatory	761.4441380000003	1165.7465429999997	260.0
47460626-587c-4d75-9939-007c5f862784	Astrocytes	Astrocytes	Excitatory	Ependymal	unassigned	Mature oligodendrocyte	Astrocytes	Astrocytes	Inhibitory	Astrocytes	764.3891220000005	1044.9257389999998	260.0
4abc3ded-6694-4e91-8cbe-a572ed5dbc25	Astrocytes	Astrocytes	Immature oligodendrocyte	Astrocytes	unassigned	Mature oligodendrocyte	Astrocytes	Astrocytes	Inhibitory	Astrocytes	769.1967680000002	1133.3805899999998	260.0
c4944658-c013-405f-8f5e-2896043f266e	Astrocytes	Astrocytes	Immature oligodendrocyte	Astrocytes	unassigned	Mature oligodendrocyte	Astrocytes	Astrocytes	Astrocytes	Astrocytes	780.3845960000003	1121.9499829999995	260.0
ec09b5c0-bb4f-45e6-95b4-01b018215a69	Inhibitory	Excitatory	Astrocytes	Excitatory	Inhibitory	Inhibitory	Inhibitory	Excitatory	Inhibitory	Excitatory	780.3491350000004	1075.2717910000001	260.0
d6d5d454-6631-420d-8e86-912ba8faaa9c	Inhibitory	Inhibitory	Excitatory	Excitatory	unassigned	Inhibitory	Inhibitory	Inhibitory	Inhibitory	Inhibitory	784.1761820000002	1107.387953	260.0
9c9ee18a-2ae5-4e13-bc4a-877049b7ea03	Excitatory	Excitatory	Inhibitory	Excitatory	unassigned	Excitatory	Excitatory	Excitatory	Inhibitory	Excitatory	781.1897980000003	1178.1070410000002	260.0
e50b5795-8edd-4392-8a23-6ff5671108a8	Excitatory	Excitatory	Mural	Excitatory	unassigned	Excitatory	Excitatory	Excitatory	Inhibitory	Excitatory	783.0901790000003	1033.7021499999996	260.0
fed75038-7810-4d9a-8fae-e2f01d616240	Endothelial	Endothelial	Immature oligodendrocyte	Endothelial	Endothelial	Endothelial	Endothelial	Endothelial	Inhibitory	Endothelial	785.3877030000003	1046.104178	260.0
d0277542-0d13-402f-9711-7ab182966f95	Inhibitory	Excitatory	Excitatory	Excitatory	unassigned	Inhibitory	Excitatory	Excitatory	Excitatory	Excitatory	607.3171200000002	1020.677479	260.0
be74d11d-12e3-43e5-8ffa-ea4ae104fc06	Endothelial	Endothelial	Astrocytes	Endothelial	unassigned	Endothelial	Endothelial	Endothelial	Inhibitory	Endothelial	672.6836460000004	1143.248341	260.0
78425b74-b45b-45d1-8ffb-cf45acf3af36	Inhibitory	Inhibitory	Inhibitory	Excitatory	unassigned	Inhibitory	Inhibitory	Inhibitory	Inhibitory	Excitatory	679.1101970000004	1159.29565	260.0
44b17349-4a97-45c2-997a-b7dad3234bfe	Inhibitory	Inhibitory	Inhibitory	Excitatory	unassigned	Inhibitory	Inhibitory	Inhibitory	Inhibitory	Excitatory	700.3513870000002	1102.893884	260.0
947862f6-2642-48fe-af67-a2d5a6fefc25	Excitatory	Excitatory	Mural	Excitatory	unassigned	Inhibitory	Excitatory	Excitatory	Inhibitory	Excitatory	702.4450820000002	1010.4945130000001	260.0
effc5376-ffb4-4979-9d74-cba80feec5d1	Inhibitory	Inhibitory	Excitatory	Excitatory	unassigned	Inhibitory	Inhibitory	Immature oligodendrocyte	Inhibitory	Inhibitory	708.3714100000002	1089.8847179999998	260.0
c37fe65f-3fff-4086-b479-3fa9897a4bd1	Inhibitory	Inhibitory	Immature oligodendrocyte	Excitatory	unassigned	Inhibitory	Inhibitory	Excitatory	Inhibitory	Inhibitory	728.0245020000002	1023.2530469999997	260.0
d6b481ab-9334-49fa-8038-c1b9d25a3580	Excitatory	Inhibitory	Excitatory	Excitatory	Excitatory	Inhibitory	Excitatory	Excitatory	Inhibitory	Excitatory	768.1461300000001	1115.009725	260.0
2d2774ad-4c7d-48bc-b7c7-92f6af0a8949	Inhibitory	Inhibitory	Astrocytes	Excitatory	unassigned	Inhibitory	Excitatory	Inhibitory	Inhibitory	Excitatory	782.777145	1166.6739759999996	260.0
4fa5cb9b-5454-4864-a958-0b48206bb3c0	Inhibitory	Inhibitory	Inhibitory	Astrocytes	Inhibitory	Inhibitory	Inhibitory	Excitatory	Inhibitory	Excitatory	610.4030040000002	1035.4399349999999	260.0
393306fe-36ed-4d4a-9f6e-6e4fc90c37df	Excitatory	Excitatory	Inhibitory	Excitatory	unassigned	Mature oligodendrocyte	Astrocytes	Excitatory	Excitatory	Excitatory	629.871345	1036.942141	260.0
59c2ed42-9fa7-41d8-8d46-0c574988acdc	Inhibitory	Inhibitory	unassigned	Excitatory	unassigned	Inhibitory	Excitatory	Excitatory	Inhibitory	Excitatory	638.0599140000004	1119.466527	260.0
72851437-4d11-4da8-b127-2c9613898fb6	Inhibitory	Inhibitory	Inhibitory	Excitatory	unassigned	Inhibitory	Inhibitory	Excitatory	Inhibitory	Excitatory	665.4121680000003	1083.3346399999996	260.0
8d80a4ec-8eda-4771-b9b5-43e07811f66a	Astrocytes	Astrocytes	Inhibitory	Astrocytes	unassigned	Inhibitory	Astrocytes	Astrocytes	Inhibitory	Excitatory	677.3817610000001	1185.941543	260.0
53c5f266-3db2-4103-9ac8-52fa9536bcc8	Inhibitory	Inhibitory	Inhibitory	Excitatory	unassigned	Inhibitory	Excitatory	Excitatory	Inhibitory	Inhibitory	699.9609090000004	1162.005885	260.0
9bbc8695-7505-4c05-a1b9-5d4f94baeb62	Inhibitory	Ependymal	Excitatory	Astrocytes	unassigned	Inhibitory	Astrocytes	Astrocytes	Inhibitory	Inhibitory	735.9126220000003	1081.9066039999998	260.0
1c7a083f-8d37-4801-8d06-79a8a7f6fc2b	Mature oligodendrocyte	Mature oligodendrocyte	Astrocytes	Mature oligodendrocyte	Mature oligodendrocyte	Mature oligodendrocyte	Mature oligodendrocyte	Mature oligodendrocyte	Mature oligodendrocyte	Mature oligodendrocyte	741.9905240000003	1026.8515029999999	260.0
9a46738d-cbcd-4fcc-8f65-af78a1ce6943	Inhibitory	Inhibitory	Inhibitory	Excitatory	Inhibitory	Inhibitory	Inhibitory	Excitatory	Inhibitory	Excitatory	623.7274310000003	1157.773389	260.0
118c7308-8c50-46fe-bf63-33ee862c6904	Inhibitory	Inhibitory	Inhibitory	Excitatory	unassigned	Inhibitory	Inhibitory	Excitatory	Inhibitory	Inhibitory	633.8806350000004	1160.6165959999998	260.0
b7ed17ca-6f88-4998-a938-03d1e5971428	Inhibitory	Inhibitory	Inhibitory	Excitatory	unassigned	Inhibitory	Inhibitory	Excitatory	Inhibitory	Inhibitory	640.2101080000002	1078.0396770000002	260.0
65c1eeb3-dc61-47d7-961f-2b998a491a37	Inhibitory	Inhibitory	Astrocytes	Excitatory	unassigned	Inhibitory	Inhibitory	Inhibitory	Inhibitory	Excitatory	632.3073840000002	1064.4373469999996	260.0
d3925737-870c-452d-9501-d066e9d54a07	Inhibitory	Inhibitory	Excitatory	Excitatory	Inhibitory	Inhibitory	Excitatory	Excitatory	Inhibitory	Inhibitory	632.8225860000002	1177.9081620000002	260.0
f65e9338-1425-4997-be6d-880c46f3ff56	Inhibitory	Inhibitory	Inhibitory	Excitatory	Inhibitory	Endothelial	Inhibitory	Inhibitory	Inhibitory	Inhibitory	664.3089	1094.468688	260.0
4aeeb5fa-83b9-43d2-8bf2-ec2ee99dd977	Immature oligodendrocyte	Immature oligodendrocyte	Excitatory	Immature oligodendrocyte	Immature oligodendrocyte	Immature oligodendrocyte	Immature oligodendrocyte	Immature oligodendrocyte	Immature oligodendrocyte	Immature oligodendrocyte	665.7596360000002	1052.6213340000004	260.0
c254a410-52ad-4a2b-9504-89a1818266bd	Inhibitory	Inhibitory	Astrocytes	Excitatory	Excitatory	Inhibitory	Inhibitory	Excitatory	Inhibitory	Excitatory	680.1730660000003	1008.864439	260.0
[truncated: 183,514 more rows]
