# Supplementary material for: Spatial-ID: a cell typing method for spatially resolved transcriptomics via transfer learning and spatial embedding
Source: Nat Commun. 2022 Dec 10;13:7640. doi: 10.1038/s41467-022-35288-0 (PMC9741613; doi:10.1038/s41467-022-35288-0)
Supplement: Supplementary file 4 — Source Data [file 41467_2022_35288_MOESM4_ESM.zip › NCOMMS-22-24196B Source Data/figures_source_data/mop/demo/st_slice153.csv]

	subclass	celltype_pred	Tangram	Cell2location	SciBet	Cell-ID	ScNym	Scmap	SingleR	Seruat v3	x	y
100018547319796564052034805202079258035	Peri	Peri	Peri	Peri	Peri	OPC	Peri	unassigned	Peri	Peri	1083	2102
100043550028304404965222542799811957446	L5 ET	L5 ET	L5 ET	L5 ET	L5 ET	L5 IT	L5 ET	L5 ET	L5 ET	L5 ET	2075	3075
100067545966168255385543770338365317615	VLMC	VLMC	Astro	VLMC	VLMC	VLMC	Astro	unassigned	VLMC	VLMC	842	246
10008519665827599241297856039670162849	Oligo	Oligo	Oligo	Oligo	Oligo	Astro	Oligo	Oligo	Oligo	Oligo	861	1862
100103011697713173197099481662394607724	L6 IT Car3	L6 IT	L6 IT	L6 IT	unassigned	L2/3 IT	L2/3 IT	L6 IT	L6 IT	L6 IT	1745	2812
100126967865111509137129811968338714930	L2/3 IT	L2/3 IT	L2/3 IT	L2/3 IT	L2/3 IT	Macrophage	L2/3 IT	L2/3 IT	L2/3 IT	L2/3 IT	2135	1074
100183929834772025342617903431811994513	Macrophage	Macrophage	Macrophage	Macrophage	SMC	Vip	Macrophage	unassigned	Macrophage	Endo	2180	1672
100193972636689727014130363426167908840	L4/5 IT	L2/3 IT	L2/3 IT	L2/3 IT	L2/3 IT	Oligo	L2/3 IT	L2/3 IT	L2/3 IT	L2/3 IT	655	593
100239054877008328930147404113900882538	Endo	Endo	Astro	Astro	Endo	Endo	Astro	unassigned	Endo	Endo	750	1383
100261328749207899361248665434527911352	OPC	OPC	OPC	OPC	OPC	L5 IT	OPC	OPC	OPC	OPC	2155	3133
100334016900653331436955641439530759925	Astro	Astro	Astro	Astro	Astro	OPC	Astro	Astro	Astro	Astro	1869	2560
100347888708640485493472047904756532412	L2/3 IT	L2/3 IT	L2/3 IT	L2/3 IT	L2/3 IT	unassigned	L2/3 IT	L2/3 IT	L2/3 IT	L2/3 IT	902	516
100372263693284694028873379423277048795	L2/3 IT	L2/3 IT	L2/3 IT	L2/3 IT	L2/3 IT	L2/3 IT	L2/3 IT	L2/3 IT	L2/3 IT	L2/3 IT	295	352
100389464684313878168529693625420064008	L6 CT	L6 CT	L6 CT	L6 CT	L6 CT	VLMC	L6 CT	L6 CT	L6 CT	L6b	62	1306
100397532087995374261595666443955013580	L6 CT	L6 CT	L6 CT	L6 CT	L6 CT	L2/3 IT	L6 CT	L6 CT	L6 CT	L6 CT	1505	2200
100499535392715698328341420605557157117	L2/3 IT	L2/3 IT	L2/3 IT	L2/3 IT	L2/3 IT	L2/3 IT	L2/3 IT	L2/3 IT	L2/3 IT	L2/3 IT	488	492
100501993921952468248418766025855606133	Oligo	Oligo	Oligo	Oligo	Oligo	unassigned	Oligo	Oligo	Oligo	Oligo	656	1680
100505123599328445363174425364602490636	L5 IT	L5 IT	L5 IT	L5 IT	L5 IT	Endo	L5 IT	unassigned	L5 IT	L5 IT	2004	2376
100582233444124225783596214200647116754	L6 CT	L6 CT	L6 CT	L6b	L6b	L6 CT	L6b	L6 CT	L6 CT	L6b	1447	2283
100618002836334293613891347178125726176	Oligo	Oligo	Oligo	Oligo	Oligo	L6b	Oligo	unassigned	Oligo	Oligo	1394	2721
100641472949260486621222335933440626322	L2/3 IT	L2/3 IT	L2/3 IT	L2/3 IT	L2/3 IT	L2/3 IT	L2/3 IT	L2/3 IT	L2/3 IT	L2/3 IT	492	291
100695588724397985363582940097346898584	Macrophage	Macrophage	Macrophage	Macrophage	Macrophage	Vip	Macrophage	unassigned	Macrophage	Macrophage	145	686
100732808564775958890588404809557271129	Vip	Vip	Vip	Vip	Vip	L6b	Vip	Vip	Vip	Vip	1129	630
100883735875415772332345675887213285179	L2/3 IT	L2/3 IT	L2/3 IT	L2/3 IT	L2/3 IT	L6 IT	L2/3 IT	L2/3 IT	L2/3 IT	L2/3 IT	2180	1515
100939103868581926139364719996762453315	Oligo	Oligo	Oligo	Oligo	Oligo	unassigned	Oligo	Oligo	Oligo	Oligo	660	1676
101065875530120664979908506816272706193	Oligo	Oligo	Oligo	Oligo	Oligo	Astro	Oligo	Oligo	Oligo	Oligo	105	1609
101126585195303699710556898010703887998	L2/3 IT	L2/3 IT	L2/3 IT	L2/3 IT	L2/3 IT	L6 IT	L2/3 IT	L2/3 IT	L2/3 IT	L2/3 IT	1879	1187
101154918983590503453587915594579965495	Astro	Astro	Astro	Astro	Astro	Oligo	Astro	Astro	Astro	Astro	2093	3261
101225764057068665150435717460944228065	VLMC	Astro	Astro	VLMC	VLMC	VLMC	Astro	unassigned	Astro	Astro	466	113
101247106332189806163829415043840685310	Oligo	Oligo	Oligo	Oligo	Oligo	Vip	Oligo	Oligo	Oligo	Oligo	2367	1714
101323345986937451427919178808315536226	L2/3 IT	L2/3 IT	L2/3 IT	L2/3 IT	L2/3 IT	Endo	L2/3 IT	L2/3 IT	L2/3 IT	L2/3 IT	2481	2267
101377416244991425822678511822546756302	L2/3 IT	L2/3 IT	L2/3 IT	L2/3 IT	L2/3 IT	Pvalb	L2/3 IT	L2/3 IT	L2/3 IT	L2/3 IT	1403	742
101388802799429582966106923492876314676	L5 IT	L6 IT	L5 IT	L6 IT	L6 IT	Astro	L5 IT	unassigned	L6 IT	L6 IT	1801	2024
101388972333798316654293097146937682272	L2/3 IT	L2/3 IT	L2/3 IT	L2/3 IT	L2/3 IT	Endo	L2/3 IT	L2/3 IT	L2/3 IT	L2/3 IT	1965	1061
101394764493837287393493103092856547286	Endo	Endo	Endo	Endo	Endo	Endo	Endo	unassigned	Endo	Endo	1952	827
101432136857299165507020160933645583703	L4/5 IT	L5 IT	L5 IT	L5 IT	L5 IT	Macrophage	L5 IT	L5 IT	L5 IT	L5 IT	919	850
101434430725001384826663512433655167622	Astro	Astro	Astro	Astro	Astro	Astro	Astro	Astro	Astro	Astro	1409	2479
101452792848491117322379134929399523900	Endo	Endo	L5 IT	Endo	SMC	L5 ET	Endo	unassigned	Endo	Endo	1486	2697
101453883285362193011291554294955275063	L4/5 IT	L5 IT	L5 IT	L5 IT	L5 IT	L6 CT	L5 IT	L5 IT	L2/3 IT	L5 IT	2271	2492
101517933166610621980645881214729169198	L6 CT	L6 CT	L6 CT	L6b	L6b	L6b	L6b	unassigned	L6 CT	L6b	127	1468
101541605234892712291100575533789186166	L6 CT	L6 CT	L6 CT	L6 CT	L6 CT	Lamp5	L6 CT	L6 CT	L6 CT	L6 CT	729	1298
101637424215478292195344052155251625531	L4/5 IT	L5 IT	L5 IT	L5 IT	L5 IT	Pvalb	L5 IT	L5 IT	L5 IT	L5 IT	1909	1611
101760176914604824859559235693623459562	L4/5 IT	L5 IT	L5 IT	L5 IT	L5 IT	Oligo	L5 IT	L5 IT	L5 IT	L5 IT	2181	2967
101807605248694877093950271816325168379	Oligo	Oligo	Oligo	Oligo	Oligo	Lamp5	Oligo	Oligo	Oligo	Oligo	34	1036
101830318474534432233401717645640262251	Oligo	Oligo	Oligo	Oligo	Oligo	L6b	Oligo	Oligo	Oligo	Oligo	439	1747
101861441439067617600821703899967972050	L6 CT	L6 CT	L6 CT	L6 CT	L6 CT	Vip	L6 CT	L6 CT	L6 CT	L6b	1559	2276
101916152374135722906389212390207324234	L6 CT	L6 CT	L6 CT	L6 CT	L6 CT	L2/3 IT	L6 CT	L6 CT	L6 CT	L6b	461	1324
101917943051925465462652154008316166024	OPC	OPC	OPC	OPC	OPC	Oligo	OPC	OPC	OPC	OPC	905	1797
101995794684770463016881585287325111350	Astro	Astro	Oligo	Astro	Astro	VLMC	Astro	Astro	Astro	Astro	26	1641
102092902626073730282630210093009819398	L4/5 IT	L2/3 IT	L2/3 IT	L2/3 IT	L2/3 IT	Endo	L2/3 IT	L2/3 IT	L2/3 IT	L2/3 IT	2189	1978
102093928072925535410637251209436974669	L5 IT	L5 IT	L5 IT	L5 IT	L5 IT	L5 IT	L5 IT	unassigned	L5 IT	L5 IT	1642	1536
102123312468086794032447468550470989038	L6 CT	L6 CT	L6 CT	L6 CT	L6 CT	Pvalb	L6 CT	L6 CT	L6 CT	L6 CT	445	1219
102143689626892506972687775561289623545	L6 IT Car3	L6 IT	L2/3 IT	L6 IT	Vip	Macrophage	L2/3 IT	unassigned	L6b	L6 IT	1679	2971
102157737048503504055263116132481662784	L2/3 IT	L2/3 IT	L2/3 IT	L2/3 IT	L2/3 IT	Pvalb	L2/3 IT	L2/3 IT	L2/3 IT	L2/3 IT	232	489
102223346899970564452530695271785846527	L5 IT	L5 IT	L5 IT	L6 IT	L5 IT	Endo	L5 IT	unassigned	L6 IT	L5 IT	1902	2111
102226696890382501481300145839077623777	L4/5 IT	L2/3 IT	L2/3 IT	L2/3 IT	L2/3 IT	Endo	L2/3 IT	L2/3 IT	L2/3 IT	L2/3 IT	2353	2321
102338560701274308866859243613511019389	L5 IT	L5 IT	L5 IT	L5 ET	L5 ET	L5 IT	L2/3 IT	unassigned	L2/3 IT	L2/3 IT	1788	2255
102386991239277784548894339306712478814	L2/3 IT	L2/3 IT	L2/3 IT	L2/3 IT	L2/3 IT	L2/3 IT	L2/3 IT	L2/3 IT	L2/3 IT	L2/3 IT	1409	882
102398068310069729794560661470768322991	L4/5 IT	L2/3 IT	L2/3 IT	L2/3 IT	L2/3 IT	L6 CT	L2/3 IT	L2/3 IT	L2/3 IT	L2/3 IT	2283	2392
102491883644740702006115983024709415510	Macrophage	Macrophage	Macrophage	Macrophage	Macrophage	Vip	Macrophage	unassigned	Macrophage	Macrophage	2001	923
102501966708710583676621670849032976783	Endo	Endo	Astro	Endo	Endo	Endo	Endo	unassigned	Endo	Endo	1146	902
102581065185659945662927401820595492084	L6 CT	L6 CT	L6 CT	L6 CT	L6 CT	Endo	L6 CT	L6 CT	L6 CT	L6b	895	1606
102582436386376928393051535991344404862	L6 IT	L5 IT	L5 IT	L6 IT	L5 IT	Oligo	L5 IT	unassigned	L6 IT	L6 IT	2037	2638
102585007611687062138354154633179522681	L5 IT	L5 IT	L5 IT	L6 IT	L5 IT	L2/3 IT	L5 IT	unassigned	L6 IT	L6 IT	2134	3059
102598477850905509617862664381236187949	Oligo	Oligo	Oligo	Oligo	Oligo	Pvalb	Oligo	Oligo	Oligo	Oligo	569	1737
102679811005184080802257743426557141838	Astro	Astro	Astro	Astro	unassigned	L2/3 IT	Astro	Astro	Astro	Astro	210	1414
102680354162556494364968380509949309957	L6 IT Car3	L6 IT	L6 IT	L6 IT	unassigned	L2/3 IT	L2/3 IT	L6 IT	L6 IT	L6 IT	1714	2804
102773264701705598227117242198251755494	Sst	Sst	Sst	Sst	Sst	L2/3 IT	Sst	Sst	Sst	Sst	1340	1404
102780665042406429307795967007846608539	Peri	Peri	Peri	Peri	SMC	VLMC	Peri	unassigned	Peri	Peri	2310	2151
1027929856762391385748423532151765385	Astro	Astro	Astro	Astro	Vip	Vip	Astro	Astro	Astro	Astro	2558	3070
102804085124746325604468453074157967913	L4/5 IT	L2/3 IT	L2/3 IT	L2/3 IT	L2/3 IT	Macrophage	L2/3 IT	L2/3 IT	L2/3 IT	L2/3 IT	2140	1770
102808780142341159780796129944064888149	OPC	OPC	Astro	OPC	unassigned	OPC	OPC	unassigned	Astro	OPC	1690	2565
102816303690799019617312814978935896591	Endo	Endo	Endo	Endo	Endo	Endo	Endo	unassigned	Endo	Endo	2589	1934
102840570637504969091651029973398048166	L4/5 IT	L2/3 IT	L2/3 IT	L2/3 IT	L2/3 IT	L2/3 IT	L2/3 IT	L2/3 IT	L2/3 IT	L2/3 IT	2145	1611
102844266054321617252531930343413679230	Endo	Endo	Endo	Endo	Endo	Endo	Endo	unassigned	Endo	Endo	209	38
102872605444422432563135008404590875194	L4/5 IT	L5 IT	L5 IT	L5 IT	L5 IT	Pvalb	L5 IT	L5 IT	L5 IT	L5 IT	2298	2880
10288450626933342719361646805382066838	L6 CT	L6 CT	L6 CT	L6 CT	L6 CT	Oligo	L6 CT	L6 CT	L6 CT	L6b	1385	1917
102915747620499133802172805888904669411	L2/3 IT	L2/3 IT	L2/3 IT	L6 IT	L6 IT	L2/3 IT	L2/3 IT	unassigned	L2/3 IT	L2/3 IT	815	692
102979642846454564137447899397169956980	OPC	OPC	OPC	OPC	OPC	Pvalb	OPC	OPC	OPC	OPC	1428	1556
102993666425497554238552771022744155356	L6b	L6b	L6b	L6b	L6b	unassigned	L6b	L6b	L6b	L6b	1009	1755
102995991412680344615827191538388585951	VLMC	Astro	Oligo	VLMC	VLMC	VLMC	Astro	unassigned	Vip	Astro	188	16
102996859327835860507605558311161939864	L2/3 IT	L2/3 IT	L2/3 IT	L2/3 IT	L2/3 IT	L2/3 IT	L2/3 IT	L2/3 IT	L2/3 IT	L2/3 IT	1526	905
10301029324499596612924025592447980125	Astro	Astro	Astro	Astro	Astro	L2/3 IT	Astro	Astro	Astro	Astro	33	888
103022065653591813997374379158067861569	L4/5 IT	L2/3 IT	L2/3 IT	L2/3 IT	L2/3 IT	Endo	L2/3 IT	L2/3 IT	L2/3 IT	L2/3 IT	2404	2413
103022179915288171037345644721834831811	L5/6 NP	L5/6 NP	L5/6 NP	L5/6 NP	L5/6 NP	Oligo	L5/6 NP	L5/6 NP	L5/6 NP	L5/6 NP	1190	1666
103227185315300623296532229371000150467	VLMC	VLMC	VLMC	VLMC	VLMC	VLMC	VLMC	unassigned	VLMC	VLMC	2521	3296
103232051687530499476603705269553018805	Pvalb	Pvalb	Pvalb	Pvalb	Pvalb	L6b	Pvalb	Pvalb	Pvalb	Pvalb	374	1533
103269810516173213706338936399022576377	L2/3 IT	L2/3 IT	L2/3 IT	L2/3 IT	L2/3 IT	Oligo	L2/3 IT	L2/3 IT	L2/3 IT	L2/3 IT	135	357
103280339770156964238106665620920008629	L4/5 IT	L2/3 IT	L2/3 IT	L2/3 IT	L2/3 IT	unassigned	L2/3 IT	L2/3 IT	L2/3 IT	L2/3 IT	2321	3033
103319779974587474443061117270661578686	L2/3 IT	L2/3 IT	L2/3 IT	L2/3 IT	L2/3 IT	Astro	L2/3 IT	L2/3 IT	L2/3 IT	L2/3 IT	2033	1371
103328361394549762767373004882912480356	L4/5 IT	L2/3 IT	L2/3 IT	L2/3 IT	L2/3 IT	Endo	L2/3 IT	L2/3 IT	L2/3 IT	L2/3 IT	2328	2315
103345985839608976776852351316083755060	Oligo	Oligo	Oligo	Oligo	Oligo	Endo	Oligo	Oligo	Oligo	Oligo	1301	2723
103391853638041661782582446399682293326	L5 IT	L5 IT	L5 IT	L5 IT	L5 IT	Oligo	L5 IT	L5 IT	L5 IT	L5 IT	171	553
103404942416713077595339847002668127875	L4/5 IT	L2/3 IT	L2/3 IT	L2/3 IT	L2/3 IT	Vip	L2/3 IT	L2/3 IT	L2/3 IT	L2/3 IT	2234	1885
103450181977700291493149059985733535722	Astro	Astro	Astro	Astro	Astro	Vip	Astro	Astro	Astro	Astro	289	1082
103462715473109466445944081642429618288	L2/3 IT	L2/3 IT	L2/3 IT	L2/3 IT	L2/3 IT	L5 IT	L2/3 IT	L2/3 IT	L2/3 IT	L2/3 IT	806	626
103491761980112081411250055391081513888	L2/3 IT	L2/3 IT	L2/3 IT	L2/3 IT	L2/3 IT	L2/3 IT	L2/3 IT	L2/3 IT	L2/3 IT	L2/3 IT	2024	1043
103531602907096990765656976431727458363	L4/5 IT	L5 IT	L5 IT	L5 IT	L5 IT	VLMC	L5 IT	L5 IT	L5 IT	L5 IT	1046	900
103531881276769211333993202934802235269	L5 IT	L6 IT	L5 IT	L6 IT	L5 IT	L2/3 IT	L5 IT	unassigned	L6 IT	L6 IT	1402	1602
103600617003920145632639950769887627514	L2/3 IT	L2/3 IT	L2/3 IT	L2/3 IT	L2/3 IT	Vip	L2/3 IT	L2/3 IT	L2/3 IT	L2/3 IT	1300	853
103642352567797093669345037875826331976	VLMC	VLMC	Macrophage	VLMC	VLMC	VLMC	Macrophage	unassigned	Endo	Endo	1003	357
103645606226521900959028164306955409485	Endo	Endo	Astro	Endo	Endo	VLMC	Endo	unassigned	Endo	Endo	1750	1264
103663944214559589083316394942618875787	L6 IT	L6 IT	L6 IT	L6 IT	L6 IT	L5 IT	L6 IT	L6 IT	L6 IT	L6 IT	1151	1818
103713135543360725531562128804970893910	L6 CT	L6 CT	L6 CT	L6 CT	L6 CT	L5 IT	L6 CT	L6 CT	L6 CT	L6 CT	1209	1506
103755123735704585646978461702013341050	Astro	Astro	Astro	Astro	Astro	L5 IT	Astro	Astro	Astro	Astro	1318	2709
103784413019582048275909954611281293113	L5 IT	L5 IT	L5 IT	L5 IT	L5 IT	unassigned	L5 IT	L5 IT	L5 IT	L5 IT	1302	1155
103814833439790303630433157349846711160	Oligo	Oligo	Oligo	Oligo	Oligo	L2/3 IT	Oligo	Oligo	Oligo	Oligo	1284	663
103823826862490379049836074167290039587	L5 ET	L5 ET	L5 ET	L5 ET	L5 ET	Lamp5	L5 ET	L5 ET	L5 ET	L5 ET	1833	3045
104074627393592913723962331765958893368	L6 CT	L6 CT	L6 CT	L6 CT	L6 CT	Vip	L6 CT	L6 CT	L6 CT	L6b	1434	1713
104161225593276197324434891517314419938	L6 IT	L6 IT	L6 IT	L6 IT	L6 IT	L5 IT	L5 IT	L6 IT	L6 IT	L6 IT	1546	2500
104242790473501954599951333231577571624	L6 CT	L6 CT	L6 CT	L6 CT	L6 CT	Oligo	L6 CT	L6 CT	L6 CT	L6b	961	1438
104247961371117462981068885999180567027	L4/5 IT	L2/3 IT	L2/3 IT	L2/3 IT	L2/3 IT	Astro	L2/3 IT	unassigned	L2/3 IT	L2/3 IT	2247	1935
104269007257791789628738673265615156598	L4/5 IT	L2/3 IT	L2/3 IT	L2/3 IT	unassigned	Vip	L2/3 IT	L2/3 IT	L2/3 IT	L2/3 IT	2243	2141
104334241256117031541320169980762983463	Oligo	Oligo	Oligo	Oligo	Oligo	L2/3 IT	Oligo	Oligo	Oligo	Oligo	273	931
104338677918169199818851851819705600631	L5 IT	L5 IT	L5 IT	L5 IT	L5 IT	Pvalb	L5 IT	L5 IT	L5 IT	L5 IT	1432	1384
10435947988812294330051011675082776382	L6 IT	L6 IT	L6 IT	L6 IT	L6 IT	Astro	L6 IT	L6 IT	L6 IT	L6 IT	1014	1710
104395823975307934857740441467509485856	L6 CT	L6 CT	L6 CT	L6b	L6b	VLMC	L6 CT	L6 CT	L6b	L6b	306	1514
104421087738980421221463389607830467812	Lamp5	Lamp5	Lamp5	Lamp5	Lamp5	L5 IT	Lamp5	Lamp5	Lamp5	Lamp5	532	243
104439400805971049553531530261095277614	L4/5 IT	L5 IT	L5 IT	L5 IT	L5 IT	Astro	L5 IT	L5 IT	L5 IT	L5 IT	121	581
104463592084144504777951335162195610309	Oligo	Oligo	Oligo	Oligo	Oligo	Endo	Oligo	Oligo	Oligo	Oligo	263	1497
104470561349985007441580954670780024489	L4/5 IT	L2/3 IT	L2/3 IT	L2/3 IT	L2/3 IT	L2/3 IT	L2/3 IT	L2/3 IT	L2/3 IT	L2/3 IT	2366	2243
104497059335763914761572505572497198227	L2/3 IT	L2/3 IT	L2/3 IT	L2/3 IT	L2/3 IT	Pvalb	L2/3 IT	L2/3 IT	L2/3 IT	L2/3 IT	2414	2787
104654926275211347637314260927639352130	L6b	L6b	L6b	L6b	L6b	Lamp5	L6b	L6b	L6b	L6b	1143	1910
104680050848006692604314294162732275435	L2/3 IT	L2/3 IT	L2/3 IT	L2/3 IT	L2/3 IT	L2/3 IT	L2/3 IT	L2/3 IT	L2/3 IT	L2/3 IT	593	360
104842705701502080203356021172561419451	L2/3 IT	L2/3 IT	L2/3 IT	L2/3 IT	L2/3 IT	L6b	L2/3 IT	L2/3 IT	L2/3 IT	L2/3 IT	1654	1038
10488586432547846649999451776612531056	Oligo	Oligo	Oligo	Oligo	Oligo	L5 IT	Oligo	Oligo	Oligo	Oligo	1309	2837
104917757507257487043965145852282420850	Endo	Endo	Oligo	Endo	Endo	L6 CT	Endo	unassigned	Endo	Endo	2415	1602
105015190932404217039696800960007385146	Macrophage	Macrophage	Macrophage	Macrophage	Macrophage	Endo	Macrophage	unassigned	Macrophage	Macrophage	414	489
105056750629584394947852979504921352089	L4/5 IT	L2/3 IT	L2/3 IT	L2/3 IT	L2/3 IT	L6 IT	L2/3 IT	L2/3 IT	L2/3 IT	L2/3 IT	2408	2353
105080179321468467509922673722896445178	Astro	Astro	Astro	Astro	unassigned	Vip	Astro	Astro	Astro	Astro	957	1946
105081621568865085310863957642862727427	Oligo	Oligo	Oligo	Oligo	Oligo	VLMC	Oligo	Oligo	Oligo	Oligo	1690	2643
105124959370458850524444492114060362260	Endo	Endo	Astro	Endo	Endo	Endo	Endo	unassigned	Endo	Endo	383	1072
105135071733072314743548975617129732724	Astro	Astro	Astro	Astro	Astro	VLMC	Astro	Astro	Astro	Astro	1494	609
105178898946401392721234851729369336566	L2/3 IT	L2/3 IT	L2/3 IT	L6 IT	L2/3 IT	Endo	L2/3 IT	L2/3 IT	L2/3 IT	L2/3 IT	2494	2777
105219073942565036504779093439371400030	L4/5 IT	L5 IT	L2/3 IT	L5 IT	L5 IT	L5 IT	L5 IT	unassigned	L2/3 IT	L5 IT	108	467
105258535621316552638488777204188079750	L4/5 IT	L2/3 IT	L2/3 IT	L2/3 IT	L2/3 IT	Endo	L2/3 IT	L2/3 IT	L2/3 IT	L2/3 IT	1732	1137
105370414535405647872481300969085975299	Endo	Endo	Endo	Endo	Endo	VLMC	Endo	Endo	Endo	Endo	559	952
105386969263969404138553810429891656072	L2/3 IT	L2/3 IT	L2/3 IT	L2/3 IT	L2/3 IT	L6 IT	L2/3 IT	L2/3 IT	L2/3 IT	L2/3 IT	2447	1744
105477221329551037305195545302627072188	L6 CT	L6 CT	L6 CT	L6 CT	L6 CT	L2/3 IT	L6 CT	L6 CT	L6 CT	L6 CT	1832	2073
105498407326573970701845749528740964416	Oligo	Oligo	Oligo	Oligo	Oligo	Vip	Oligo	Oligo	Oligo	Oligo	419	1736
105509851055651205328369410339417383470	Endo	Endo	Endo	Endo	Endo	L2/3 IT	Endo	Endo	Endo	Endo	1984	1599
105572900673618023748864857640487070568	Lamp5	Lamp5	Lamp5	Lamp5	Lamp5	Lamp5	Lamp5	Lamp5	Lamp5	Lamp5	2437	2636
105641802847225614628986253592006945582	L2/3 IT	L2/3 IT	L2/3 IT	L2/3 IT	L2/3 IT	Macrophage	L2/3 IT	L2/3 IT	L2/3 IT	L2/3 IT	520	276
105653958886857635682867729176865827872	Oligo	Oligo	Oligo	Oligo	Oligo	Vip	Oligo	Oligo	Oligo	Oligo	1235	2108
105669163029348518244942920472541441854	L2/3 IT	L2/3 IT	L2/3 IT	L2/3 IT	L2/3 IT	Endo	L2/3 IT	L2/3 IT	L2/3 IT	L2/3 IT	199	280
105759531972160539596478891491564831287	L2/3 IT	L2/3 IT	L2/3 IT	L2/3 IT	L2/3 IT	Oligo	L2/3 IT	L2/3 IT	L2/3 IT	L2/3 IT	2123	1204
105772518913227557343609593241239714743	Oligo	Oligo	Oligo	Oligo	Oligo	unassigned	Oligo	Oligo	Oligo	Oligo	1113	1039
10585163237809809299151646648533427659	L6 IT	L6 IT	L6 IT	L6 IT	L6 IT	unassigned	L6 IT	L6 IT	L6 IT	L6 IT	505	1432
105867470339413142780156083869400284702	L5 IT	L5 IT	L5 IT	L5 IT	L5 IT	L2/3 IT	L5 IT	L5 IT	L5 IT	L5 IT	520	803
105905787100705699756517862444025120947	L6 CT	L6 CT	L6 CT	L6 CT	L6 CT	Vip	L6 CT	L6 CT	L6 CT	L6 CT	384	1312
105944846736262520364990999561486032606	Oligo	Oligo	Oligo	Oligo	Oligo	L6 IT	Oligo	Oligo	Oligo	Oligo	630	1103
106070610270208156941155986636951848216	L4/5 IT	L5 IT	L5 IT	L5 IT	L5 IT	Endo	L5 IT	L5 IT	L5 IT	L5 IT	253	544
106095671726466242422597538980794727596	Oligo	Oligo	Oligo	Oligo	Oligo	L6 CT	Oligo	Oligo	Oligo	Oligo	931	1344
10610412341173699690291475930156006417	Astro	Astro	Astro	Astro	Astro	Vip	Astro	Astro	Astro	Astro	262	1734
10613644146545427598380413864158190812	L2/3 IT	L2/3 IT	L2/3 IT	L2/3 IT	L2/3 IT	L2/3 IT	L2/3 IT	L2/3 IT	L2/3 IT	L2/3 IT	1325	575
106153997958301021036473997323303366207	L6 IT	L6 IT	L5 IT	L6 IT	L5 IT	L5 IT	L5 IT	unassigned	L6 IT	L6 IT	1472	1575
106162933798321697852876095019584366727	L6 CT	L6 CT	L6 CT	L6 CT	L6 CT	L2/3 IT	L6 CT	L6 CT	L6 CT	L6b	1489	2176
106223632504825543529965192145278248401	Oligo	Oligo	Oligo	Oligo	Oligo	Astro	Oligo	Oligo	Oligo	Oligo	549	1466
106227530527770035206243777857329652314	L2/3 IT	L2/3 IT	L2/3 IT	L2/3 IT	L2/3 IT	Pvalb	L2/3 IT	L2/3 IT	L2/3 IT	L2/3 IT	2289	3219
106228308348587229957492721947228638732	Endo	Endo	Endo	Endo	Endo	Endo	Endo	unassigned	Endo	Endo	1968	839
106259266835658088269235097640378551511	L4/5 IT	L5 IT	L5 IT	L5 IT	L5 IT	L6 IT	L5 IT	L5 IT	L5 IT	L5 IT	71	527
106274771440049680805093741802852099306	L4/5 IT	L2/3 IT	L2/3 IT	L2/3 IT	L2/3 IT	Astro	L2/3 IT	L2/3 IT	L2/3 IT	L2/3 IT	2022	1664
106306316227281150679441276283997554115	L6 CT	L6 CT	L6 CT	L6 CT	L6 CT	Vip	L6 CT	L6 CT	L6 CT	L6 CT	1781	2189
106324378120461716922311074692014237001	L6 IT	L6 IT	L6 IT	L6 IT	L6 IT	Astro	L6 IT	L6 IT	L6 IT	L6 IT	1697	2627
106362011040516449550919788882964741628	L6 IT Car3	L6 IT	L2/3 IT	L6 IT	L6 IT	Peri	L2/3 IT	L6 IT	L6 IT	L6 IT	1790	2743
106464709243729645645622699086085412880	OPC	OPC	OPC	OPC	OPC	Vip	OPC	OPC	OPC	OPC	176	1539
106473614803993276654255738858816393808	L4/5 IT	L2/3 IT	L2/3 IT	L2/3 IT	L5 IT	Pvalb	L2/3 IT	L2/3 IT	L2/3 IT	L2/3 IT	639	656
106488537295265085564249000466855284763	L2/3 IT	L2/3 IT	L2/3 IT	L2/3 IT	L2/3 IT	Sst	L2/3 IT	L2/3 IT	L2/3 IT	L2/3 IT	1069	534
106500905371316108385772019926435074819	Sst	Sst	Sst	Sst	Sst	Vip	Sst	unassigned	Sst	Sst	1656	2047
10657389890797418532916081772563472431	Endo	Endo	Astro	Endo	Endo	unassigned	Macrophage	unassigned	Astro	Endo	4	429
106612688986863603633088008017745415612	Astro	Astro	Astro	Astro	Astro	Vip	Astro	Astro	Astro	Astro	389	1221
106637206367923109813793314199369573459	L2/3 IT	L2/3 IT	L2/3 IT	L2/3 IT	L2/3 IT	L2/3 IT	L2/3 IT	L2/3 IT	L2/3 IT	L2/3 IT	731	609
106722921662540824658379051047404541782	Oligo	Oligo	Oligo	Oligo	Oligo	L6b	Oligo	Oligo	Oligo	Oligo	1983	1999
106738309096178436330667366221547660025	L4/5 IT	L2/3 IT	L2/3 IT	L2/3 IT	L2/3 IT	L6 CT	L2/3 IT	L2/3 IT	L2/3 IT	L2/3 IT	2121	1499
10678340664939139219531701965122612919	L6 CT	L6 CT	L6 CT	L6 CT	L6 CT	Astro	L6 CT	L6 CT	L6 CT	L6b	1430	1742
106816933475929362760825149363270301808	L6b	L6b	L6b	L6b	L6b	Vip	L6b	L6b	L6b	L6b	1463	2374
106822257527530886084678334110202825013	Astro	Astro	Astro	Astro	Astro	L6b	Astro	Astro	Astro	Astro	847	419
106847997169092721335170520461647210222	Pvalb	Pvalb	Pvalb	Pvalb	Pvalb	Vip	Pvalb	Pvalb	Pvalb	Pvalb	2171	2205
106935070523091767394817814591589197504	Oligo	Oligo	Oligo	Oligo	Oligo	Pvalb	Oligo	Oligo	Oligo	Oligo	612	1792
106997644492524222097960626474855518408	Macrophage	Macrophage	Macrophage	Macrophage	SMC	Endo	Macrophage	unassigned	Macrophage	Macrophage	2043	2055
107014004401432456728654498205710254127	L6 CT	L6 CT	L6 CT	L6b	L6b	Vip	L6 CT	unassigned	L6 CT	L6b	160	1450
107034935929065272676506635781801174645	Pvalb	Pvalb	Pvalb	Pvalb	Pvalb	Astro	Pvalb	Pvalb	Pvalb	Pvalb	1717	934
107045522431008239475643493259976423721	L6b	L6b	L6b	L6b	L6b	L6b	L6b	L6b	L6b	L6b	138	1476
107111144743386304880542763441413416282	L2/3 IT	L2/3 IT	L2/3 IT	L2/3 IT	L2/3 IT	Oligo	L2/3 IT	L2/3 IT	L2/3 IT	L2/3 IT	2531	2545
107123792163876117126471036054166998487	L6b	L6b	L6b	L6b	L6b	Sst	L6b	L6b	L6b	L6b	1398	2190
107131747804828220938193251427971181086	Peri	Peri	Peri	Peri	Peri	L6b	Peri	Peri	Peri	Peri	163	1023
107193009355356556059301884108041506916	Astro	Astro	Astro	Astro	Astro	VLMC	Astro	Astro	Astro	Astro	1977	3136
107195434223236205519629082063339425302	Oligo	Oligo	Oligo	Oligo	Oligo	Vip	Oligo	Oligo	Oligo	Oligo	1075	2316
107217876544305203020258610553615074671	Astro	Astro	Astro	Astro	Astro	Endo	Astro	Astro	Astro	Astro	711	1212
107304520986379134318051320143365585317	Oligo	Oligo	Oligo	Oligo	Oligo	L2/3 IT	Oligo	unassigned	Oligo	Oligo	1923	1764
107456146724938031499855428739229304440	Endo	Endo	Endo	Endo	Endo	Macrophage	Endo	Endo	Endo	Endo	1322	1403
107461592034855450756373592224674513449	Oligo	Oligo	Oligo	Oligo	Oligo	Macrophage	Oligo	Oligo	Oligo	Oligo	550	1698
107476652307243297264654957666976461500	L6 IT Car3	L6b	Oligo	L6b	L6b	L6b	L2/3 IT	unassigned	L6b	unassigned	1629	2868
107648872375383316716790052641537177329	L6 IT	L6 IT	L5 IT	L6 IT	L6 IT	L6 CT	L2/3 IT	unassigned	L6 IT	L6 IT	1164	1736
107724368944986491764186048595766145606	Astro	Astro	Astro	Astro	Astro	Endo	Astro	Astro	Astro	Astro	1336	510
107743090875861091153319611917328666357	Oligo	Oligo	Oligo	Oligo	Oligo	Endo	Oligo	Oligo	Oligo	Oligo	114	1088
107757939416967552992589833668724365990	Astro	Astro	Astro	Astro	Astro	unassigned	Astro	Astro	Astro	Astro	2333	2498
107949366896767024457794386817129020323	Sst	Sst	L2/3 IT	Sst	Sst	L5 IT	Sst	unassigned	Sst	Sst	2418	1686
107950395482872751531986687636975068576	Endo	Endo	Endo	Endo	Endo	Endo	Endo	Endo	Endo	Endo	465	1008
108137717091888426636823025132522810486	L6 CT	L6 CT	L6 CT	L6 CT	unassigned	L6 CT	L6 CT	unassigned	L6 CT	L6b	1536	2190
108313477260406272695660217102592410891	L2/3 IT	L2/3 IT	L2/3 IT	L2/3 IT	L2/3 IT	Pvalb	L2/3 IT	L2/3 IT	L2/3 IT	L2/3 IT	935	446
108330896894360811675376802005228914247	Astro	Astro	Astro	Astro	Astro	L2/3 IT	Astro	Astro	Astro	Astro	976	919
108346072709133927455002398540886496686	L4/5 IT	L5 IT	L5 IT	L5 IT	L5 IT	L2/3 IT	L5 IT	L5 IT	L5 IT	L5 IT	2215	3016
108386983995703547544814744072424124050	L2/3 IT	L2/3 IT	L2/3 IT	L2/3 IT	L2/3 IT	L2/3 IT	L2/3 IT	L2/3 IT	L2/3 IT	L2/3 IT	1537	857
108446390563690357967712404651052405623	L5 IT	L5 IT	L5 IT	L5 IT	L5 IT	unassigned	L5 IT	L5 IT	L5 IT	L5 IT	1009	1011
108511929940643009970011443812983641317	L4/5 IT	L2/3 IT	L2/3 IT	L2/3 IT	L2/3 IT	Macrophage	L2/3 IT	L2/3 IT	L2/3 IT	L2/3 IT	2108	1626
108720946777703975752154288574373394360	Peri	Peri	Oligo	Peri	Peri	Pvalb	Peri	unassigned	Peri	Peri	1498	1236
108720989140922415246458581409762964886	L5 IT	L5 IT	L5 IT	L6 IT	L5 IT	L5 IT	L5 IT	unassigned	L6 IT	L5 IT	963	1204
108833663014184953272892488371498740111	Oligo	Oligo	Oligo	Oligo	Oligo	Macrophage	Oligo	Oligo	Oligo	Oligo	979	1478
108834807346245695170968912955120309367	Macrophage	Macrophage	Macrophage	Macrophage	Macrophage	Endo	Macrophage	unassigned	Macrophage	Macrophage	973	656
1089416612002056564267601385917119637	Endo	Endo	Astro	Endo	Endo	Endo	Endo	unassigned	Endo	Endo	1779	729
108964594552983642527532222622988398815	L4/5 IT	L2/3 IT	L2/3 IT	L2/3 IT	L2/3 IT	L2/3 IT	L2/3 IT	L2/3 IT	L2/3 IT	L2/3 IT	1951	1446
109118039987983887867561084799440205571	Astro	Astro	Astro	Astro	Astro	L5 IT	Astro	Astro	Astro	Astro	251	1556
109126595563052484974458089445259972318	Oligo	Oligo	Oligo	Oligo	Oligo	Endo	Oligo	Oligo	Oligo	Oligo	1450	1758
109139939754392945906349076606538315121	L6b	L6b	L6 CT	L6b	L6b	L2/3 IT	L6b	L6b	L6b	L6b	1427	2265
109156860864285457142196736535728120447	Astro	Astro	Astro	Astro	Astro	Vip	Astro	Astro	Astro	Astro	482	1312
109222482334122025063037090045037852509	Oligo	Oligo	Oligo	Oligo	Oligo	unassigned	Oligo	Oligo	Oligo	Oligo	561	1633
109231797958135712358665043455228403843	L4/5 IT	L2/3 IT	L2/3 IT	L2/3 IT	L2/3 IT	L2/3 IT	L2/3 IT	L2/3 IT	L2/3 IT	L2/3 IT	342	549
10924994368263172310872005010730146756	Endo	Endo	L6 CT	Endo	Endo	L5 IT	Endo	unassigned	Endo	Endo	1287	1506
10925764843263821497496132215956105007	VLMC	VLMC	VLMC	VLMC	VLMC	VLMC	Astro	unassigned	VLMC	VLMC	1748	638
109272432000207011524136839087811427987	L2/3 IT	L2/3 IT	L2/3 IT	L2/3 IT	L2/3 IT	L2/3 IT	L2/3 IT	L2/3 IT	L2/3 IT	L2/3 IT	285	405
10927663894812097275968201377983182979	Sst	Sst	Sst	Sst	Sst	Macrophage	L5 IT	Sst	Sst	Sst	1657	2548
109324095003741528517515945677447798995	L2/3 IT	L2/3 IT	L2/3 IT	L2/3 IT	L2/3 IT	Vip	L2/3 IT	L2/3 IT	L2/3 IT	L2/3 IT	1779	841
10937019646803319665005905396779620342	Sst	Sst	Sst	Sst	Sst	Vip	Sst	Sst	Sst	Sst	1001	1213
109386419306276671615363477478642136676	Endo	Endo	Endo	Endo	Endo	Endo	Endo	unassigned	Endo	Endo	1881	1870
109393408282107684580673282878854212420	L6 IT	L6 IT	L5 IT	L6 IT	L6 IT	L5/6 NP	L5 IT	L5 IT	L6 IT	L6 IT	435	1217
109471195242527823664445953094252479373	L6 IT	L6 IT	L5 IT	L6 IT	L6 IT	Pvalb	L5 IT	L6 IT	L6 IT	L6 IT	1062	1519
109476287258251005966838642692601856270	L6 CT	L6 CT	L6 CT	L6 CT	L6 CT	L6b	L6 CT	L6 CT	L6 CT	L6b	296	1243
10953896305709686316668710093463647164	L4/5 IT	L2/3 IT	L2/3 IT	L2/3 IT	L2/3 IT	L2/3 IT	L2/3 IT	L2/3 IT	L2/3 IT	L2/3 IT	2263	2245
109556412112657847780383243522911715036	L2/3 IT	L2/3 IT	L2/3 IT	L2/3 IT	L2/3 IT	L5/6 NP	L2/3 IT	L2/3 IT	L2/3 IT	L2/3 IT	381	262
109631417376910303285271405981833734230	L2/3 IT	L2/3 IT	L2/3 IT	L2/3 IT	L2/3 IT	Endo	L2/3 IT	L2/3 IT	L2/3 IT	L2/3 IT	2224	1203
109700579761598483594627039529165385112	L4/5 IT	L2/3 IT	L2/3 IT	L2/3 IT	L2/3 IT	Macrophage	L2/3 IT	L2/3 IT	L2/3 IT	L2/3 IT	268	554
109734258950297063388425751734475010877	L2/3 IT	L2/3 IT	L2/3 IT	L2/3 IT	L2/3 IT	Astro	L2/3 IT	L2/3 IT	L2/3 IT	L2/3 IT	1702	946
109738128859896528646142244202893114129	L6 CT	L6 CT	L6 CT	L6 CT	L6 CT	L6b	L6 CT	L6 CT	L6 CT	L6b	473	1335
10979800894055689378903105385971669532	L6 IT	L6 IT	L6 IT	L6 IT	L6 IT	L2/3 IT	L6 IT	L6 IT	L6 IT	L6 IT	1448	3076
109811649299054654551850617798089117942	L6 IT Car3	L6 IT	L2/3 IT	L6 IT	L2/3 IT	Astro	L2/3 IT	unassigned	L6 IT	L6 IT	1591	3105
109973748083916356746747572204420287506	Peri	Peri	Oligo	Peri	SMC	VLMC	Peri	unassigned	Peri	Peri	1596	2775
110169941480278894874635411746897059494	Astro	Astro	Astro	Astro	Astro	Astro	Astro	Astro	Astro	Astro	1425	2091
110197928381635897319496516763859248253	Macrophage	Endo	Macrophage	Endo	SMC	L5 IT	Endo	unassigned	Endo	Endo	2566	1996
110219786485594842028681637320140266669	Endo	Endo	Endo	Endo	Endo	Endo	Endo	unassigned	Endo	Endo	1973	2342
110271986176406962129618023837615183063	Oligo	Oligo	Oligo	Oligo	Oligo	Peri	Oligo	Oligo	Oligo	Oligo	86	1354
110280604346130456414103901452554753862	SMC	Endo	Astro	SMC	SMC	Astro	L2/3 IT	unassigned	SMC	Endo	2260	2030
110286144817697893869648645867560581773	L5 IT	L5 IT	L5 IT	L5 IT	L5 IT	L6 CT	L5 IT	L5 IT	L5 IT	L5 IT	1066	1063
110288470560322701122161310249258127885	Oligo	Oligo	Oligo	Oligo	Oligo	Oligo	Oligo	Oligo	Oligo	Oligo	382	1450
110319366431311643761651593796067606774	L5 IT	L5 IT	L5 IT	L5 IT	L5 IT	VLMC	L5 IT	L5 IT	L5 IT	L5 IT	1745	1621
110330847673192639460379538189044405471	Oligo	Oligo	Oligo	Oligo	Oligo	Astro	Oligo	Oligo	Oligo	Oligo	1191	1998
110353860036797516557232105941990267525	L5 IT	L5 IT	L5 IT	L5 IT	L5 IT	L6 CT	L5 IT	L5 IT	L5 IT	L5 IT	585	1013
110394559496577071186345861472616811907	L6b	L6b	L6b	L6b	L6b	L6 IT	L6b	L6b	L6b	L6b	505	1558
110399482127980888170370423324751540985	Peri	Peri	Macrophage	Peri	Peri	Endo	Peri	Peri	Peri	Peri	698	1544
11042734305285363425185395665124917922	L4/5 IT	L2/3 IT	L2/3 IT	L2/3 IT	L2/3 IT	L5 IT	L2/3 IT	L2/3 IT	L2/3 IT	L2/3 IT	2175	1743
110569267993020179153741404437206971547	Endo	Endo	Macrophage	Endo	Endo	Endo	Macrophage	unassigned	Endo	Endo	1617	2235
110630237234549328702294144031996369698	L2/3 IT	L2/3 IT	L2/3 IT	L2/3 IT	L2/3 IT	Vip	L2/3 IT	L2/3 IT	L2/3 IT	L2/3 IT	1657	882
110790236686870310416673854151817260182	L4/5 IT	L2/3 IT	L2/3 IT	L2/3 IT	L2/3 IT	Astro	L2/3 IT	L2/3 IT	L2/3 IT	L2/3 IT	2250	1820
11079832865462293750002424503206882012	Peri	Peri	Oligo	Peri	Peri	Peri	Peri	Peri	Peri	Peri	1227	2368
11085972816839259267271251482279327737	L5 IT	L5 IT	L5 IT	L5 IT	L5 IT	Oligo	L5 IT	L5 IT	L5 IT	L5 IT	1897	1867
110907193691794996192144238790388100034	OPC	OPC	OPC	OPC	OPC	Vip	OPC	OPC	OPC	OPC	2276	1199
110927765805763568071585269370012232635	L6 CT	L6 CT	L6 CT	L6 CT	L6 CT	Oligo	L6 CT	L6 CT	L6 CT	L6b	1866	2652
110929776349157280410077656350774955349	L4/5 IT	L5 IT	L5 IT	L5 IT	unassigned	Astro	L5 IT	L5 IT	L5 IT	L5 IT	2234	3116
110993346338910430773865569468615764197	L6 IT	L6 IT	L6 IT	L6 IT	L6 IT	L2/3 IT	L6 IT	L6 IT	L6 IT	L6 IT	1251	1827
111106953517481682293674999340044894859	L5 IT	L5 IT	L5 IT	L5 IT	L5 IT	Macrophage	L5 IT	unassigned	L5 IT	L5 IT	477	948
11123553343572123873065867939548903349	Oligo	Oligo	Oligo	Oligo	Oligo	Endo	Oligo	Oligo	Oligo	Oligo	182	1772
111266651680023608737367619627492767545	L5 IT	L5 IT	L2/3 IT	L5 IT	unassigned	Sst	L2/3 IT	unassigned	L2/3 IT	L5 IT	1914	2147
111297368884355313546398517234927450635	L5/6 NP	L5/6 NP	L5/6 NP	L5/6 NP	L5/6 NP	Macrophage	L5/6 NP	L5/6 NP	L5/6 NP	L5/6 NP	530	948
111304433367898948120226686554092803826	Astro	Astro	Astro	Astro	Astro	Endo	Astro	unassigned	Astro	Astro	567	926
111321962726071652482010715835292579082	Oligo	Oligo	Oligo	Oligo	Oligo	L5 IT	Oligo	Oligo	Oligo	Oligo	528	1694
111335089176288483638175772319356853427	L6b	L6b	L6 CT	L6b	L6b	Sst	L6b	L6b	L6b	L6b	777	1688
111354362966986743321896541727020922657	L6 CT	L6 CT	L6 CT	L6 CT	L6 CT	L6 CT	L6 CT	L6 CT	L6 CT	L6 CT	1717	2047
111369525829925789329028369616291629877	L6 IT	L5 IT	L5 IT	L5 IT	L5 IT	Macrophage	L5 IT	L6 IT	L6 IT	L5 IT	1700	1891
11144082773247212821034178411461579317	Endo	Endo	Endo	Endo	Endo	Endo	Endo	unassigned	Endo	Endo	2570	1941
111440891293061857819541644610380713108	L6 IT	L6 IT	L6 IT	L6 IT	L6 IT	L6 IT	L6 IT	L6 IT	L6 IT	L6 IT	1463	2169
111577443885441113365545718553120539035	L2/3 IT	L2/3 IT	L2/3 IT	L2/3 IT	L2/3 IT	Astro	L2/3 IT	L2/3 IT	L2/3 IT	L2/3 IT	184	409
111607240730365891326965715925683595443	L6 CT	L6 CT	L6 CT	L6 CT	L6 CT	Astro	L6 CT	L6 CT	L6 CT	L6 CT	1399	2007
111607488509416650730490685606464892691	L5 IT	L5 IT	L5 IT	L5 IT	L5 IT	Vip	L5 IT	unassigned	L5 IT	L5 IT	1274	1247
11162827985294872613829857840622802410	OPC	OPC	OPC	OPC	OPC	Oligo	OPC	OPC	OPC	OPC	517	1340
111669717884650837217513667694095985285	L2/3 IT	L2/3 IT	L2/3 IT	L2/3 IT	L2/3 IT	Endo	L2/3 IT	L2/3 IT	L2/3 IT	L2/3 IT	1974	1272
111701191389664071443963501188789836746	Pvalb	Pvalb	Pvalb	Pvalb	Pvalb	L2/3 IT	Pvalb	Pvalb	Pvalb	Pvalb	447	931
111780892906096484309235134210401510008	L4/5 IT	L2/3 IT	L2/3 IT	L2/3 IT	L2/3 IT	L2/3 IT	L2/3 IT	L2/3 IT	L2/3 IT	L2/3 IT	2422	2863
111850131663891147937898580993283674905	L2/3 IT	L2/3 IT	L2/3 IT	L2/3 IT	L2/3 IT	Pvalb	L2/3 IT	L2/3 IT	L2/3 IT	L2/3 IT	2454	2871
111871269513466723311002539598704083518	Macrophage	Macrophage	Macrophage	Macrophage	Macrophage	Macrophage	Macrophage	unassigned	Macrophage	Macrophage	1312	2790
111893334407747456461585325598801575927	L6b	L6b	L6b	L6b	L6b	L6b	L6b	L6b	L6b	L6b	871	1730
111986267728564456576343811483541775922	L6 IT	L6 IT	L6 IT	L6 IT	L6 IT	L2/3 IT	L2/3 IT	L6 IT	L6 IT	L5 IT	1847	2441
112005488410071883251962415115486735921	L6 CT	L6 CT	L6 CT	L6 CT	L6 CT	L6 IT	L6 CT	L6 CT	L6 CT	L6 CT	1473	1984
112038725021296507486545766910534181189	Endo	Endo	Endo	Endo	Endo	VLMC	Endo	unassigned	Endo	Endo	2043	1278
112055510170229263246722751209148692826	Oligo	Oligo	Oligo	Oligo	Oligo	L2/3 IT	Oligo	Oligo	Oligo	Oligo	1355	2291
11210335595268615632508298006935392584	Astro	Astro	Astro	Astro	Astro	Pvalb	Astro	Astro	Astro	Astro	2469	1637
112133473247199801247851822460637636660	L4/5 IT	L2/3 IT	L2/3 IT	L2/3 IT	L2/3 IT	Macrophage	L2/3 IT	L2/3 IT	L2/3 IT	L2/3 IT	90	467
112216990544852371732290210062779331390	L2/3 IT	L2/3 IT	L2/3 IT	L2/3 IT	L2/3 IT	Sst	L2/3 IT	L2/3 IT	L2/3 IT	L2/3 IT	2585	2308
112239943818097470472561797595377591630	VLMC	VLMC	L2/3 IT	VLMC	VLMC	VLMC	Astro	unassigned	VLMC	VLMC	2120	858
112278274895319133070231206154444845173	Oligo	Oligo	Oligo	Oligo	Oligo	Endo	Oligo	Oligo	Oligo	Oligo	1026	1608
11239874034984428779341770072868641191	L6 IT	L6 IT	L6 CT	L6 IT	L6 IT	L2/3 IT	L2/3 IT	L6 IT	L6 IT	L6 IT	892	1574
112405137637625294691467092211421825856	Astro	Astro	Astro	Astro	Astro	Endo	Astro	unassigned	Astro	Astro	1797	1076
112505146320525518747619342884485712652	L4/5 IT	L2/3 IT	L2/3 IT	SMC	L2/3 IT	Endo	L2/3 IT	unassigned	L2/3 IT	Astro	2498	2568
112505427507315248903691233654412834022	L2/3 IT	L2/3 IT	L2/3 IT	L2/3 IT	L2/3 IT	L2/3 IT	L2/3 IT	L2/3 IT	L2/3 IT	L2/3 IT	2179	1438
112523086585739363938453272448295251924	Macrophage	Macrophage	Macrophage	Macrophage	Sst	Lamp5	Macrophage	unassigned	Macrophage	Macrophage	126	169
112523557241257768685163588919449772869	OPC	OPC	OPC	OPC	OPC	VLMC	OPC	OPC	OPC	OPC	25	463
112527902630071845178315217815431856260	Macrophage	Macrophage	Macrophage	Macrophage	Macrophage	Endo	Macrophage	unassigned	Macrophage	Macrophage	693	1547
112581951677464328031065573284665761986	L2/3 IT	L2/3 IT	L2/3 IT	L2/3 IT	L2/3 IT	L2/3 IT	L2/3 IT	L2/3 IT	L2/3 IT	L2/3 IT	1407	658
112634910571892202413194077181241552372	L5 IT	L5 IT	L5 IT	L5 IT	L5 IT	Macrophage	L5 IT	unassigned	L5 IT	L5 IT	1877	2271
112664280818792718174749999639314665625	L5 ET	L5 ET	L5 ET	L5 ET	unassigned	Lamp5	L5 ET	L5 ET	L5 ET	L5 ET	2060	3060
112675072580261170267117388945766973682	Endo	Endo	Endo	Endo	Endo	Endo	Endo	unassigned	Endo	Endo	738	1288
112693660613070008993553230339135872984	L4/5 IT	L2/3 IT	L2/3 IT	L2/3 IT	L2/3 IT	Vip	L2/3 IT	L2/3 IT	L2/3 IT	L2/3 IT	2015	1491
112722864092134230240321384256482651449	L6 IT	L6 IT	L5 IT	L6 IT	L6 IT	L5 IT	L5 IT	L5 IT	L6 IT	L6 IT	756	1263
112845009090187535673531050925173509628	L6b	L6b	L6b	L6b	L6b	L6b	L6b	L6b	L6b	L6b	1347	2171
112882529731037890142805707540120624823	L6 IT	L5 IT	L5 IT	L6 IT	L6 IT	L5 IT	L2/3 IT	L5 IT	L2/3 IT	L2/3 IT	803	1222
112898274375276832234407961474364340751	L4/5 IT	L2/3 IT	L2/3 IT	L2/3 IT	L2/3 IT	L2/3 IT	L2/3 IT	L2/3 IT	L2/3 IT	L2/3 IT	2044	1415
112941755215511983066383916789501652997	OPC	OPC	OPC	OPC	OPC	unassigned	OPC	OPC	OPC	OPC	1373	585
113110904822047272571059084872945266786	L2/3 IT	L2/3 IT	L2/3 IT	L2/3 IT	L2/3 IT	L5/6 NP	L2/3 IT	L2/3 IT	L2/3 IT	L2/3 IT	1266	596
113120967174743512091335844549722190807	Lamp5	Lamp5	Lamp5	Lamp5	Lamp5	Lamp5	Lamp5	Lamp5	Lamp5	Lamp5	441	1414
113165907210477975194138637982142033686	SMC	VLMC	VLMC	VLMC	VLMC	Astro	VLMC	VLMC	VLMC	VLMC	1769	2873
113194268543578648549694911936302021377	L2/3 IT	L2/3 IT	L2/3 IT	L2/3 IT	L2/3 IT	Endo	L2/3 IT	L2/3 IT	L2/3 IT	L2/3 IT	2418	2886
11319736450125046541959064074373554536	Oligo	Oligo	Oligo	Oligo	Oligo	Astro	Oligo	Oligo	Oligo	Oligo	2269	2392
113289017646130836345287346307843802002	L5 ET	L5 ET	L5 ET	L5 ET	L5 ET	Vip	L5 ET	L5 ET	L5 ET	L5 ET	1120	1383
113323536403302741687267564786629340377	L4/5 IT	L5 IT	L5 IT	L5 IT	L5 IT	Endo	L5 IT	L5 IT	L5 IT	L5 IT	113	649
113324370211603554150230778442979146137	Astro	Astro	Astro	Astro	Astro	Astro	Astro	Astro	Astro	Astro	144	1100
113393798035514603874318317516489036253	L4/5 IT	L2/3 IT	L2/3 IT	L2/3 IT	L2/3 IT	Oligo	L2/3 IT	L2/3 IT	L2/3 IT	L2/3 IT	2314	2047
113402234522321821973480761637237237971	L6 IT	L6 IT	L5 IT	L6 IT	L6 IT	L5 IT	L5 IT	L6 IT	L6 IT	L6 IT	1067	1614
113429464931826315950684818617669585857	Oligo	Oligo	Oligo	Oligo	Oligo	L5 IT	Oligo	Oligo	Oligo	Oligo	1613	2791
113445315575194927173759378753055142081	Oligo	Oligo	Oligo	Oligo	Oligo	Astro	Oligo	Oligo	Oligo	Oligo	269	1522
113509796077200893980856771342171011633	L6 IT	L6 IT	L6 IT	L6 IT	L6 IT	L2/3 IT	L6 IT	L6 IT	L6 IT	L6 IT	1578	2937
113510671353874454775227347688170293872	L6 IT	L6 IT	L6 IT	L6 IT	L6 IT	L2/3 IT	L6 IT	unassigned	L6 IT	L6 IT	1585	2627
113516115978913626962300819645010755637	Macrophage	Macrophage	Macrophage	Macrophage	Macrophage	Vip	Macrophage	unassigned	Macrophage	Macrophage	439	1621
113540274115578971163031790441699144419	Endo	Endo	Endo	Endo	Endo	L2/3 IT	Endo	unassigned	Endo	Endo	1955	1198
113590456916789537530372973379866422317	Peri	Endo	Endo	Endo	Endo	L2/3 IT	Endo	unassigned	Endo	Endo	294	619
113634598992458222657844477392408649029	L5 IT	L5 IT	L5 IT	L6 IT	L5 IT	L6 IT	L5 IT	unassigned	L6 IT	L6 IT	490	938
113649136306174877941960170832939171587	L5 IT	L6 IT	L5 IT	L6 IT	L6 IT	L2/3 IT	L5 IT	L6 IT	L6 IT	L6 IT	1774	1963
113700226876057302414626839118928782980	L4/5 IT	L2/3 IT	L2/3 IT	L2/3 IT	L2/3 IT	L6 CT	L2/3 IT	L2/3 IT	L2/3 IT	L2/3 IT	2007	1633
113753104185174835370774016646550386432	L4/5 IT	L2/3 IT	L2/3 IT	L2/3 IT	L2/3 IT	Vip	L2/3 IT	L2/3 IT	L2/3 IT	L2/3 IT	2154	1749
113760953372629732635309962976084682441	L5 IT	L6 IT	L5 IT	L6 IT	L6 IT	Oligo	L5 IT	unassigned	L6 IT	L6 IT	1824	2178
113788943879197034405942162579963344164	L5/6 NP	L5/6 NP	L5/6 NP	L5/6 NP	L5/6 NP	unassigned	L5/6 NP	L5/6 NP	L5/6 NP	L5/6 NP	89	733
113809806588716719541963730026467105709	Oligo	Oligo	Oligo	Oligo	Oligo	Astro	Oligo	Oligo	Oligo	Oligo	1149	987
113879819402617462481851333421824253527	Endo	Endo	Oligo	Endo	Endo	Endo	Endo	unassigned	Endo	Endo	41	1125
11399918611957005413557186112708520333	L6 CT	L6 CT	L6 CT	L6 CT	L6 CT	Astro	L6 CT	L6 CT	L6 CT	L6 CT	203	1140
114064936491197910681832142829163977865	L5/6 NP	L5/6 NP	L5/6 NP	L5/6 NP	L5/6 NP	L5 IT	L5/6 NP	L5/6 NP	L5/6 NP	L5/6 NP	2194	2390
114073228923012538649089085232307488753	L6 CT	L6 CT	L6 CT	L6 CT	L6 CT	L2/3 IT	L6 CT	L6 CT	L6 CT	L6 CT	1946	2388
114122605026210778843036548333831457816	L2/3 IT	L2/3 IT	L2/3 IT	L2/3 IT	L2/3 IT	L6b	L2/3 IT	L2/3 IT	L2/3 IT	L2/3 IT	616	374
114360366607944421837710340621847528287	L5 IT	L6 IT	L2/3 IT	L5/6 NP	L2/3 IT	L5 ET	L5 IT	unassigned	L6 IT	Sst	1817	1996
114376949211593290095303753539571406883	L4/5 IT	L2/3 IT	L2/3 IT	L2/3 IT	L2/3 IT	Vip	L2/3 IT	L2/3 IT	L2/3 IT	L2/3 IT	2127	1749
114513988960279096115323891811785631714	L6 IT	L6 IT	L5 IT	L6 IT	L6 IT	L2/3 IT	L5 IT	unassigned	L6 IT	L6 IT	532	1308
114541130867058903567514484465574408256	L4/5 IT	L5 IT	L5 IT	L5 IT	L5 IT	L5/6 NP	L5 IT	L5 IT	L5 IT	L5 IT	2257	3043
11458342948404923806061700295844298224	Oligo	Oligo	Oligo	Oligo	Oligo	unassigned	Oligo	Oligo	Oligo	Oligo	1390	1899
114610163021804099985308269969829057740	L5/6 NP	L5/6 NP	L5/6 NP	L5/6 NP	L5/6 NP	L6b	L5/6 NP	L5/6 NP	L5/6 NP	L5/6 NP	2070	2653
114640691610958390109863148991353497377	L2/3 IT	L2/3 IT	L2/3 IT	L2/3 IT	L2/3 IT	Vip	L2/3 IT	L2/3 IT	L2/3 IT	L2/3 IT	2246	1667
114655404814930176298356906825064889089	Oligo	Oligo	Oligo	Oligo	Oligo	Macrophage	Oligo	Oligo	Oligo	Oligo	354	1691
114664383538374923993469134173766401087	L4/5 IT	L5 IT	L5 IT	L5 IT	L5 IT	L2/3 IT	L5 IT	L5 IT	L5 IT	L5 IT	531	698
114822397530531484091777973992748397304	Endo	Endo	Endo	Endo	Endo	Endo	Endo	unassigned	Endo	Endo	821	588
114849898594425808029900098137440875517	Oligo	Oligo	Oligo	Oligo	Oligo	VLMC	Oligo	Oligo	Oligo	Oligo	619	1664
114870987949655247068280210437474444166	L5 ET	L5 ET	L5 ET	L5 ET	L5 ET	Oligo	L5 ET	L5 ET	L5 ET	L5 ET	80	1045
114873037673640882959171338216873349286	L2/3 IT	L2/3 IT	L2/3 IT	L2/3 IT	L2/3 IT	Vip	L2/3 IT	L2/3 IT	L2/3 IT	L2/3 IT	1952	1141
114897401064031290798487890589250125134	L4/5 IT	L2/3 IT	L2/3 IT	L2/3 IT	L2/3 IT	L2/3 IT	L2/3 IT	L2/3 IT	L2/3 IT	L2/3 IT	2365	1996
114906330762437999407945279390019393883	L2/3 IT	L2/3 IT	L2/3 IT	L2/3 IT	L2/3 IT	Lamp5	L2/3 IT	L2/3 IT	L2/3 IT	L2/3 IT	1856	913
114973151393379058568474929707413947522	L2/3 IT	L2/3 IT	L2/3 IT	L2/3 IT	L2/3 IT	Vip	L2/3 IT	L2/3 IT	L2/3 IT	L2/3 IT	2403	1672
115003688069874724387180248441340309583	Astro	Astro	Astro	Astro	Astro	Endo	Astro	Astro	Astro	Astro	1523	2711
115159124059868707555351600674884954161	Sst	Sst	Sst	Sst	Sst	Vip	Sst	Sst	Sst	Sst	2050	2690
115170613509693477877118532176097234949	Astro	Astro	Astro	Astro	unassigned	unassigned	Astro	unassigned	Astro	Astro	902	358
115216669139327338274514613513042398269	L2/3 IT	L2/3 IT	L2/3 IT	L2/3 IT	L2/3 IT	L5 IT	L2/3 IT	L2/3 IT	L2/3 IT	L2/3 IT	1564	951
115239321653210786148649805180624518545	L2/3 IT	L2/3 IT	L2/3 IT	L2/3 IT	L2/3 IT	L2/3 IT	L2/3 IT	L2/3 IT	L2/3 IT	L2/3 IT	1122	505
115258552416405152875072497461770131081	SMC	Peri	Oligo	SMC	SMC	Peri	Peri	unassigned	SMC	Peri	570	943
115275886501252420070813384753269799979	L2/3 IT	L2/3 IT	L2/3 IT	L2/3 IT	L2/3 IT	Pvalb	L2/3 IT	L2/3 IT	L2/3 IT	L2/3 IT	761	445
115328903554637712224634524761299375305	L4/5 IT	L5 IT	L5 IT	L5 IT	L5 IT	OPC	L5 IT	L5 IT	L2/3 IT	L5 IT	2034	3282
115343901588724525518318481385262906484	L4/5 IT	L5 IT	L5 IT	L5 IT	L5 IT	Vip	L5 IT	L5 IT	L5 IT	L5 IT	1336	1075
115345739549839598730712578528494856441	L2/3 IT	L2/3 IT	L2/3 IT	L2/3 IT	L2/3 IT	L2/3 IT	L2/3 IT	L2/3 IT	L2/3 IT	L2/3 IT	2258	1486
115449223489356478345437441655236480225	L6 CT	L6 CT	L6 CT	L6 CT	L6 CT	Oligo	L6 CT	L6 CT	L6 CT	L6 CT	1685	1841
115453702946299420390796481585309626541	Macrophage	Macrophage	Macrophage	Macrophage	Macrophage	Astro	Macrophage	unassigned	Macrophage	Macrophage	2241	2182
115518184035484319999497342500584066271	Sst	Sst	Sst	Sst	Sst	L2/3 IT	Sst	Sst	Sst	Sst	361	1131
115598489933528715074014419750773407256	Endo	Endo	Astro	Endo	Endo	Vip	Endo	unassigned	Endo	Endo	1355	1126
115606642051080413142739389576081013482	Macrophage	Macrophage	Macrophage	Macrophage	Macrophage	Endo	Macrophage	unassigned	Macrophage	Macrophage	2358	1436
115633915769368308650878979320325947176	OPC	OPC	OPC	OPC	OPC	Endo	OPC	unassigned	Sst	Macrophage	1796	775
115636789410609354947429860673463775175	L5 IT	L6 IT	L5 IT	L5 IT	L5 IT	Macrophage	L5 IT	L5 IT	L5 IT	L5 IT	1648	2117
1156905505725876208730404022367241810	L6b	L6b	Oligo	L6b	L6b	L2/3 IT	L6b	L6b	L6b	L6b	566	1584
11581978024072818357421705140781248051	L5 ET	L5 ET	L5 ET	L5 ET	L5 ET	Pvalb	L5 ET	L5 ET	L5 ET	L5 ET	2074	2411
115901055213429966435570555627292031066	Endo	Endo	Astro	Endo	Endo	Endo	Endo	unassigned	Endo	Endo	2142	1699
115915906618393518565696678509182567526	Astro	Astro	Astro	Astro	Astro	VLMC	Astro	Astro	Astro	Astro	1824	2581
115930523378669884491995893205622965593	L6 CT	L6 CT	L6 CT	L6 CT	L6 CT	Astro	L6 CT	L6 CT	L6 CT	L6 CT	1729	2050
115947273560298589336209980118700970552	L2/3 IT	L2/3 IT	L2/3 IT	L2/3 IT	L2/3 IT	Vip	L2/3 IT	L2/3 IT	L2/3 IT	L2/3 IT	2340	1620
115999855678737974945409473230131181040	L2/3 IT	L2/3 IT	L2/3 IT	L2/3 IT	L2/3 IT	L5 IT	L2/3 IT	L2/3 IT	L2/3 IT	L2/3 IT	450	371
116013129883158824412682464046428821883	Vip	Vip	Vip	Vip	Vip	L6b	Vip	Vip	Sncg	Vip	335	467
116020252544880595045461560313300275073	VLMC	Astro	Astro	VLMC	VLMC	VLMC	Astro	Astro	Astro	VLMC	2594	1511
116024304719916054161107090563071589989	Oligo	Oligo	Oligo	Oligo	Oligo	L6 IT	Oligo	Oligo	Oligo	Oligo	1978	2137
116072041275814150931663287453933345363	L5 IT	L5 IT	L5/6 NP	L5/6 NP	L5 IT	Oligo	L5/6 NP	unassigned	L5/6 NP	L5/6 NP	2010	2368
116176948780642159576812956420832857198	L4/5 IT	L2/3 IT	L2/3 IT	L2/3 IT	L2/3 IT	Endo	L2/3 IT	L2/3 IT	L2/3 IT	L2/3 IT	1941	1415
116253179392989779762068439118472729823	L5 IT	L5 IT	L5 IT	L6 IT	L5 IT	Endo	L5 IT	L5 IT	L5 IT	Macrophage	1764	1590
116258147344972226368034333473308270079	L2/3 IT	L2/3 IT	L2/3 IT	L2/3 IT	L2/3 IT	Vip	L2/3 IT	L2/3 IT	L2/3 IT	L2/3 IT	982	669
116275418820951265563724686668507570249	L5 IT	L5 IT	L5 IT	L5 IT	L5 IT	VLMC	L5 IT	L5 IT	L5 IT	L5 IT	186	802
116308719193937450156294832582149032982	Astro	Astro	Astro	Astro	Astro	Endo	Astro	Astro	Astro	Astro	1542	2802
116322779156640298389119514259292230996	L5/6 NP	L5/6 NP	L5/6 NP	L5/6 NP	L5/6 NP	L5 IT	L5/6 NP	L5/6 NP	L5/6 NP	L5/6 NP	1652	1495
116486401906796691165866590097477630606	Endo	Endo	Endo	Endo	Endo	Endo	Endo	unassigned	Endo	Endo	2308	2806
116502607167553011762914340880730029695	Oligo	Oligo	Oligo	Oligo	Oligo	L6 CT	Oligo	Oligo	Oligo	Oligo	106	1644
116506898073491999115277932616847192902	OPC	OPC	Oligo	OPC	OPC	Pvalb	OPC	OPC	OPC	OPC	2176	2144
116561473589231774359693633737969018632	L5 IT	L5 IT	L5 IT	L6 IT	L5 IT	Vip	L5 IT	L5 IT	L5 IT	L5 IT	1271	1434
116652936606410642969529839512776754973	Endo	Endo	Endo	Endo	Endo	unassigned	Endo	unassigned	Endo	Endo	1602	991
116659612606890096233657291253570817409	L2/3 IT	L2/3 IT	L2/3 IT	L2/3 IT	L2/3 IT	Vip	L2/3 IT	L2/3 IT	L2/3 IT	L2/3 IT	1465	854
116741061328783008773260150985005107159	L5 IT	L5 IT	L5 IT	L5 IT	L5 IT	Vip	L5 IT	L5 IT	L6 IT	L5 IT	291	808
117011941342181055119642507626159282745	L4/5 IT	L2/3 IT	L2/3 IT	L2/3 IT	L2/3 IT	Lamp5	L2/3 IT	L2/3 IT	L2/3 IT	L2/3 IT	1800	1206
11705474172571394203238165126516426125	Astro	Astro	Astro	Astro	Astro	Astro	Astro	Astro	Astro	Astro	2582	2723
117096090740370114323877700418970925958	SMC	Endo	Astro	Endo	SMC	VLMC	Astro	unassigned	SMC	Endo	585	911
117140505394372502806879283550027935145	L6 CT	L6 CT	L6 CT	L6 CT	L6 CT	Endo	L6 CT	L6 CT	L6 CT	L6 CT	663	1201
11714353007994503672575453940381227963	Endo	Endo	L2/3 IT	Endo	Endo	L2/3 IT	Endo	unassigned	Endo	Endo	2533	1694
117234441620155362416058780514524326373	Endo	Endo	Astro	Endo	unassigned	L6b	Endo	unassigned	Endo	Endo	1766	1447
117293058456312041104090994686623002122	L6 CT	L6 CT	L6 CT	L6 CT	L6 CT	Macrophage	L6 CT	L6 CT	L6 CT	L6 CT	861	1418
117299049649942277280289575829902042104	L6 IT	L5 IT	L5 IT	L5 IT	L5 IT	L6b	L2/3 IT	unassigned	L5 IT	L5 IT	2056	2639
117310268730924312397651159500575910235	L2/3 IT	L2/3 IT	L2/3 IT	L2/3 IT	L2/3 IT	L2/3 IT	L2/3 IT	L2/3 IT	L2/3 IT	L2/3 IT	2286	3241
117358869339152956556373824840163075017	L2/3 IT	L2/3 IT	L2/3 IT	L2/3 IT	L2/3 IT	Vip	L2/3 IT	L2/3 IT	L2/3 IT	L2/3 IT	2378	1438
117385661612770919251196103235242258225	L2/3 IT	L2/3 IT	L2/3 IT	L2/3 IT	L2/3 IT	Vip	L2/3 IT	L2/3 IT	L2/3 IT	L2/3 IT	491	382
117486188365761844321520579468447821510	L6 IT	L6 IT	L6 IT	L6 IT	L6 IT	L2/3 IT	L6 IT	unassigned	L6 IT	L6 IT	1628	2466
117581988461742642013390999181563189071	L2/3 IT	L2/3 IT	L2/3 IT	L2/3 IT	L2/3 IT	L2/3 IT	L2/3 IT	L2/3 IT	L2/3 IT	L2/3 IT	2079	1039
117603970221727109814363502004188288928	Endo	Endo	Oligo	Endo	Endo	Endo	Endo	unassigned	Endo	Endo	1465	762
117679721277539045310492175764337838377	L4/5 IT	L5 IT	L2/3 IT	L5 IT	L2/3 IT	L2/3 IT	L2/3 IT	unassigned	L2/3 IT	L2/3 IT	2293	2757
117698229952798871679413281521579702479	L2/3 IT	L2/3 IT	L2/3 IT	L2/3 IT	L2/3 IT	Pvalb	L2/3 IT	L2/3 IT	L2/3 IT	L2/3 IT	2078	1275
117700291673460765785667020456899264435	L4/5 IT	L2/3 IT	L2/3 IT	L2/3 IT	L2/3 IT	L2/3 IT	L2/3 IT	L2/3 IT	L2/3 IT	L2/3 IT	756	652
117751601813253524198870559115853824892	Peri	Peri	Peri	Peri	Peri	Pvalb	Peri	Peri	Peri	Peri	101	498
117754609032535835542094445567356017158	L4/5 IT	L5 IT	L5 IT	L5 IT	L5 IT	Pvalb	L5 IT	L5 IT	Astro	L5 IT	1436	1134
117841949391233305841946940669002929458	Oligo	Oligo	Oligo	Oligo	Oligo	VLMC	Oligo	Oligo	Oligo	Oligo	87	1679
118005189386202838182906889935619157602	L2/3 IT	L2/3 IT	L2/3 IT	L2/3 IT	L2/3 IT	Macrophage	L2/3 IT	L2/3 IT	L2/3 IT	L2/3 IT	1441	706
118010993069922150530996462134067608443	Peri	Peri	Peri	Peri	Peri	Peri	Peri	Peri	Peri	Peri	1868	1078
118037632196783409192758515723443342676	Peri	Peri	Peri	Peri	SMC	Endo	Peri	Peri	Peri	Peri	2043	1664
118090307889206283993058464196524614532	L2/3 IT	L2/3 IT	L2/3 IT	L2/3 IT	L2/3 IT	Pvalb	L2/3 IT	L2/3 IT	L2/3 IT	L2/3 IT	2589	2546
118092895507887770195599351656734694012	L5 IT	L5 IT	L5 IT	L5 IT	L5 IT	Astro	L5 IT	unassigned	L5 IT	L5 IT	927	1107
118116170473272384479948962584263564279	L2/3 IT	L2/3 IT	L2/3 IT	L2/3 IT	L2/3 IT	L2/3 IT	L2/3 IT	L2/3 IT	L2/3 IT	L2/3 IT	377	336
11814604382418053135215211284207523130	L4/5 IT	L5 IT	L5 IT	L5 IT	L5 IT	Endo	L5 IT	L5 IT	L5 IT	L5 IT	2145	2133
118225341918063929261720510737940653403	L6 CT	L6 CT	L6 CT	L6 CT	L6 CT	Endo	L6 CT	L6 CT	L6 CT	L6b	1604	2326
118245437213896223077487321324678830084	L2/3 IT	L2/3 IT	L2/3 IT	L2/3 IT	L2/3 IT	VLMC	L2/3 IT	L2/3 IT	L2/3 IT	L2/3 IT	2261	1231
118425137251652464628792097772334821405	Oligo	Oligo	Oligo	Oligo	Oligo	L6b	Oligo	Oligo	Oligo	Oligo	535	1658
118469714897012430773715369647381489507	L2/3 IT	L2/3 IT	L2/3 IT	L2/3 IT	L2/3 IT	L5/6 NP	L2/3 IT	L2/3 IT	L2/3 IT	L2/3 IT	646	489
11851000823184607439579375998030294708	L4/5 IT	L5 IT	L5 IT	L5 IT	L5 IT	Peri	L5 IT	L5 IT	L5 IT	L5 IT	2054	1800
118646281834052001941201774084790031105	Macrophage	Macrophage	Macrophage	Macrophage	Macrophage	L2/3 IT	Macrophage	unassigned	Macrophage	Macrophage	1351	612
118697856993483434708221012658091797304	Endo	Endo	Astro	Endo	Endo	Endo	Endo	unassigned	Endo	Endo	1994	1668
118727909652291818594048986050239419794	L2/3 IT	L2/3 IT	L2/3 IT	L2/3 IT	L2/3 IT	Endo	L2/3 IT	L2/3 IT	L2/3 IT	L2/3 IT	1480	1012
118766454294344818025810489483844024531	L6 IT	L6 IT	L6 IT	L6 IT	L6 IT	Vip	L6 IT	L6 IT	L6 IT	L6 IT	1887	2745
118820090444524892515674471187771046079	VLMC	Astro	Astro	Astro	VLMC	VLMC	Astro	unassigned	Astro	Astro	1249	405
118822393322438266425677024212496953867	Astro	Astro	Astro	Astro	Astro	L2/3 IT	Astro	Astro	Astro	Astro	1295	1482
118885865363082441820660212053020815871	L2/3 IT	L2/3 IT	L2/3 IT	L2/3 IT	L2/3 IT	L6 CT	L2/3 IT	L2/3 IT	L2/3 IT	L2/3 IT	2365	1730
118910521055582287255818429187393862313	L2/3 IT	L2/3 IT	L2/3 IT	L2/3 IT	L2/3 IT	L2/3 IT	L2/3 IT	L2/3 IT	L2/3 IT	L2/3 IT	2324	3174
118971360995761415510323985185212435757	SMC	Endo	Astro	VLMC	SMC	VLMC	Astro	unassigned	Endo	VLMC	1786	1235
118999581144824020109111056284659323726	Macrophage	Macrophage	Macrophage	Macrophage	Macrophage	Astro	Macrophage	unassigned	Macrophage	Macrophage	1199	498
119029154062933787314012906134361558699	L2/3 IT	L2/3 IT	L2/3 IT	L2/3 IT	L2/3 IT	Lamp5	L2/3 IT	L2/3 IT	L2/3 IT	L2/3 IT	2097	1249
119331906431410006251566360953868030179	L6 IT	L6 IT	L6 IT	L6 IT	L6 IT	Vip	L6 IT	L6 IT	L6 IT	L6 IT	1588	2449
119342710264130906364797366284099076522	L2/3 IT	L2/3 IT	L2/3 IT	L2/3 IT	L2/3 IT	Pvalb	L2/3 IT	L2/3 IT	L2/3 IT	L2/3 IT	1280	654
119362354128380628689623545107897471479	Oligo	Oligo	Oligo	Oligo	Oligo	L6 CT	Oligo	Oligo	Oligo	Oligo	1394	1784
119423967597912629323611175937416638524	VLMC	VLMC	Macrophage	VLMC	VLMC	L2/3 IT	Astro	unassigned	VLMC	VLMC	1945	743
119432410250612671518929760511690970690	L5 ET	L5 ET	L5 ET	L5 ET	L5 ET	Macrophage	L5 ET	L5 ET	L5 ET	L5 ET	1839	3176
119454183401063353367106536377259898525	L5 ET	L5 ET	L5 ET	L5 ET	L5 ET	Astro	L5 ET	L5 ET	L5 ET	L5 ET	1187	1179
119515755251872049839474351912407259059	Oligo	Oligo	Oligo	Oligo	unassigned	Endo	Oligo	Oligo	Oligo	Oligo	1272	1176
119524866294950990331205345970421683239	L6 CT	L6 CT	L6 CT	L6 CT	L6 CT	L6 IT	L6 CT	L6 CT	L6 CT	L6b	843	1668
119582130229692857153245180408282983967	Endo	Endo	Oligo	Endo	Endo	Macrophage	Macrophage	unassigned	Endo	Endo	1580	1920
119594142274053249949527372599697108770	Astro	Astro	Astro	Astro	Astro	VLMC	Astro	Astro	Astro	Astro	1347	1591
119763336361056832965329739434156158956	L4/5 IT	L5 IT	L5 IT	L5 IT	L5 IT	L5/6 NP	L5 IT	L5 IT	L5 IT	L5 IT	2210	2980
119814016658287913768633017022447977215	Endo	Endo	Astro	Endo	Endo	Astro	Endo	unassigned	Endo	Endo	2079	1509
119860749611227554516845759861203831705	Peri	Peri	Oligo	Peri	Peri	Endo	Peri	Peri	Peri	Peri	1510	3172
119940469421069882205636153886994500434	L6 IT	L6 IT	L6 IT	L6 IT	L6 IT	L2/3 IT	L6 IT	L6 IT	L6 IT	L6 IT	1545	2650
120002989315776310680396731197637890852	L6 IT	L6 IT	L5 IT	L6 IT	L6 IT	Astro	L5 IT	unassigned	L5 IT	L5 IT	1447	1898
120065471781603775032122129330478492724	Oligo	Oligo	Oligo	Oligo	Oligo	L5 IT	Oligo	Oligo	Oligo	Oligo	516	1590
120087972512702377308349400556228585315	Oligo	Oligo	Oligo	Oligo	Oligo	L2/3 IT	Oligo	Oligo	Oligo	Oligo	267	1770
120138443547686079783950100814375607938	Astro	Astro	Astro	Astro	Astro	Endo	Astro	Astro	Astro	Macrophage	2122	1977
120236124637360804120994821322013339987	L4/5 IT	L2/3 IT	L2/3 IT	L2/3 IT	L2/3 IT	Pvalb	L2/3 IT	L2/3 IT	L2/3 IT	L2/3 IT	1382	983
120273048286464157384329837606674098960	L6 CT	L6 CT	L6 CT	L6 CT	L6 CT	Vip	L6 CT	L6 CT	L6 CT	L6b	404	1367
120279532089851914595561444836038800216	L6 IT	L6 IT	L5 IT	L6 IT	unassigned	Sst	L5 IT	unassigned	L6 IT	L6 IT	331	955
120299933611258407103431940049039491931	Endo	Endo	Astro	Endo	Endo	Endo	Endo	unassigned	Endo	Endo	2272	1588
120311387388401196982074321536292987250	L2/3 IT	L2/3 IT	L2/3 IT	L2/3 IT	L2/3 IT	L6 CT	L2/3 IT	L2/3 IT	L2/3 IT	L2/3 IT	2079	1019
120376808832213783215321680796965066122	VLMC	VLMC	VLMC	VLMC	VLMC	VLMC	VLMC	unassigned	VLMC	VLMC	2252	1004
120398126517415021910732232273654906189	L6 CT	L6 CT	L6 CT	L6 CT	L6 CT	L5/6 NP	L6 CT	L6 CT	L6 CT	L6b	291	1308
12044653769627129617245881444961660869	SMC	SMC	Macrophage	SMC	SMC	VLMC	Macrophage	unassigned	SMC	VLMC	2585	3189
120476073266429112236863729426836140365	L5 IT	L5 IT	L5 IT	L5 IT	L5 IT	L6 CT	L5 IT	L5 IT	L5 IT	L5 IT	24	641
120569795016769414037321063039822251510	L6 CT	L6 CT	L6 CT	L6 CT	L6 CT	L6b	L6 CT	L6 CT	L6 CT	L6b	1741	2393
120680602847632503942082224721304529214	L5 ET	L5 ET	L5 ET	L5 ET	L5 ET	L2/3 IT	L5 ET	L5 ET	L5 ET	L5 ET	307	916
120696049446689661584960591512049280920	L6 IT Car3	L6 IT	L2/3 IT	L6b	Vip	Oligo	L2/3 IT	L2/3 IT	L2/3 IT	L2/3 IT	1651	3099
12070629732639177205387933437773730743	L5 ET	L5 ET	L5 ET	L5 ET	L5 ET	Vip	L5 ET	L5 ET	L5 ET	L5 ET	365	752
120718346049438986438938428202061756496	L5/6 NP	L5/6 NP	L5/6 NP	L5/6 NP	L5/6 NP	Endo	L5/6 NP	L5/6 NP	L5/6 NP	L5/6 NP	212	820
120832209329412756545370779348375874818	Astro	Astro	Astro	Astro	Astro	OPC	Astro	Astro	Astro	Astro	9	24
120932748609826145863556937681496360790	L5 IT	L6 IT	L5 IT	L6 IT	L6 IT	L5/6 NP	L5 IT	unassigned	L6 IT	L6 IT	1460	1520
120940414356046212506157924563089028647	L4/5 IT	L5 IT	L2/3 IT	L5 IT	L2/3 IT	L2/3 IT	L2/3 IT	unassigned	L2/3 IT	L2/3 IT	318	612
1210104178142983696506794602814610994	L6 IT	L6 IT	L6 IT	L6 IT	L6 IT	L5 IT	L6 IT	L6 IT	L6 IT	L6 IT	731	1399
121092795017019382678735341111292939813	L2/3 IT	L2/3 IT	L2/3 IT	L2/3 IT	L2/3 IT	L2/3 IT	L2/3 IT	L2/3 IT	L2/3 IT	L2/3 IT	1968	1236
121127515876458185139183361368005750196	L2/3 IT	L2/3 IT	L2/3 IT	L2/3 IT	L2/3 IT	L5 IT	L2/3 IT	L2/3 IT	L2/3 IT	L2/3 IT	1459	686
121145631369628127716082251549294653642	L6 IT Car3	L6 IT	L2/3 IT	L6 IT	L2/3 IT	Oligo	L2/3 IT	L6 IT	L6b	L6 IT	1359	2485
121155174538377720286572279581953211286	Astro	Astro	Astro	Astro	Astro	L6b	Astro	Astro	Astro	Astro	9	1271
121160668138112819629508335401796249620	L4/5 IT	L2/3 IT	L2/3 IT	L2/3 IT	L2/3 IT	L6b	L2/3 IT	L2/3 IT	L2/3 IT	L2/3 IT	2142	1807
121218918459322956378470606346944364728	L2/3 IT	L2/3 IT	L2/3 IT	L2/3 IT	unassigned	Macrophage	L2/3 IT	L2/3 IT	L2/3 IT	L2/3 IT	72	154
121225599139609893750178775380995420425	L4/5 IT	L5 IT	L5 IT	L5 IT	Vip	Endo	L2/3 IT	unassigned	Pvalb	L2/3 IT	1811	1497
121278877020826132719643361250080718812	Endo	Endo	Endo	Endo	Endo	Endo	Endo	unassigned	Endo	Endo	2075	2120
121308849278765617233749870223519034362	L6 IT Car3	L6 IT	L2/3 IT	L6 IT	unassigned	L2/3 IT	L2/3 IT	L6 IT	L6b	L6 IT	1692	2575
121314565475413945437348208621858187749	L4/5 IT	L5 IT	L5 IT	L5 IT	L5 IT	Vip	L5 IT	L5 IT	L2/3 IT	L5 IT	225	571
12138619117725724192124330085408831792	L6 IT Car3	L6 IT	L2/3 IT	L6 IT	L6 IT	Endo	L2/3 IT	unassigned	L6b	L6 IT	1612	2968
121392343751154052870242227263285649794	L4/5 IT	L5 IT	L5 IT	L5 IT	L5 IT	Vip	L5 IT	L5 IT	L5 IT	L5 IT	1457	1108
12145602262028597008148712995823895235	SMC	SMC	Oligo	SMC	SMC	VLMC	Astro	unassigned	SMC	VLMC	1198	658
121464764529676779247178805499940799230	L6 CT	L6 CT	L6 CT	L6 CT	L6 CT	Vip	L6 CT	L6 CT	L6 CT	L6b	127	1141
121482032452291487076803219840453064856	L2/3 IT	L2/3 IT	L2/3 IT	L2/3 IT	L2/3 IT	unassigned	L2/3 IT	L2/3 IT	L2/3 IT	L2/3 IT	838	611
121504879442969473806329965879644807496	L2/3 IT	L2/3 IT	L2/3 IT	L2/3 IT	L2/3 IT	L6b	L2/3 IT	L2/3 IT	L2/3 IT	L2/3 IT	2152	1523
121635791661876296246117895372882177794	Pvalb	Pvalb	Pvalb	Pvalb	Pvalb	Oligo	Pvalb	Pvalb	Pvalb	Pvalb	2080	1654
121649027568026437928258523765174562392	L6 CT	L6 CT	L6 CT	L6 CT	L6 CT	L2/3 IT	L6 CT	L6 CT	L6 CT	L6 CT	1134	1405
121649659452569078356634780069839907981	Astro	Astro	Astro	Astro	Astro	Endo	Astro	Astro	Astro	Astro	598	1462
121695385519302211342860919101800319739	L5 IT	L5 IT	L5 IT	L5 IT	L5 IT	L5 IT	L5 IT	L5 IT	L5 IT	L5 IT	171	660
121711603928243896486725390504420290969	Peri	Peri	Peri	Peri	Peri	OPC	Peri	Peri	Peri	Peri	1591	2689
121718667591695774848763113822178496205	L5 IT	L6 IT	Oligo	VLMC	L5 IT	L5 IT	L5 IT	L5 IT	L6 IT	L5 IT	1897	2041
121743234742393751387974242492499866356	L5 IT	L5 IT	L2/3 IT	L2/3 IT	L5 IT	Astro	L5 IT	unassigned	L5 IT	L5 IT	1305	1640
121748551902490645064638308648422148179	Oligo	Oligo	Oligo	Oligo	Oligo	L5 IT	Oligo	Oligo	Oligo	Oligo	677	1844
121778416621023809344882338316932331207	L6 CT	L6 CT	L6 CT	L6b	L6b	L2/3 IT	L6 CT	unassigned	L6b	L6b	1532	2295
12183357991637180272967666222909200904	L2/3 IT	L2/3 IT	L2/3 IT	L2/3 IT	L2/3 IT	L5 IT	L2/3 IT	L2/3 IT	L2/3 IT	L2/3 IT	2230	1286
121848770789605439966641936057280167346	L2/3 IT	L2/3 IT	L2/3 IT	L2/3 IT	L2/3 IT	L5/6 NP	L2/3 IT	L2/3 IT	L2/3 IT	L2/3 IT	2512	2219
121873525698706588641464655270301639939	L2/3 IT	L2/3 IT	L2/3 IT	L2/3 IT	L2/3 IT	L5/6 NP	L2/3 IT	L2/3 IT	L2/3 IT	L2/3 IT	2451	2416
121918407074208607813284354992229223735	Pvalb	Pvalb	Pvalb	Pvalb	Pvalb	L2/3 IT	Pvalb	Pvalb	Pvalb	Pvalb	1152	1341
121945136391514299960814714814367229883	L4/5 IT	L5 IT	L5 IT	L5 IT	L5 IT	L6 IT	L5 IT	L5 IT	L5 IT	L5 IT	1017	891
121997569184899193241948060242378821049	Endo	Endo	Astro	Endo	Endo	Endo	Endo	Astro	Endo	Endo	746	757
122026518140196958955202028603707994232	Pvalb	Pvalb	Pvalb	Pvalb	Pvalb	L5/6 NP	Pvalb	Pvalb	Pvalb	Pvalb	1821	1423
122053415017135814199768153822342640488	L4/5 IT	L2/3 IT	L2/3 IT	L2/3 IT	L2/3 IT	L5 IT	L2/3 IT	L2/3 IT	L2/3 IT	L2/3 IT	1864	1407
122073587487912764865574848616382534465	Macrophage	Macrophage	Macrophage	Macrophage	Macrophage	Astro	Macrophage	unassigned	Macrophage	Macrophage	822	918
122119912013773820027095518461331059835	L5 IT	L5 IT	L5 IT	L5 IT	L5 IT	Endo	L2/3 IT	unassigned	L5 IT	L2/3 IT	2038	2102
122126348531708620770506994066774279797	Astro	Astro	Astro	Astro	unassigned	VLMC	Astro	Astro	Astro	Astro	837	1948
122214994507857290474268244547478858429	L6 IT	L6 IT	L6 IT	L6 IT	L6 IT	Vip	L6 IT	L6 IT	L6 IT	L6 IT	483	1269
122313876340723906675997471160180254763	L6 CT	L6 CT	L6 CT	L6 CT	L6 CT	unassigned	L6 CT	L6 CT	L6 CT	L6b	1781	3117
122350575057964507912990521261052932953	L4/5 IT	L2/3 IT	L2/3 IT	L2/3 IT	L2/3 IT	Oligo	L2/3 IT	L2/3 IT	L2/3 IT	L2/3 IT	2381	2391
122366137498601617635029574133856588207	L4/5 IT	L2/3 IT	L2/3 IT	L2/3 IT	L2/3 IT	Macrophage	L2/3 IT	L2/3 IT	L2/3 IT	L2/3 IT	2142	1614
122554027746850157495089226715773850626	L2/3 IT	L2/3 IT	L2/3 IT	L2/3 IT	L2/3 IT	Sst	L2/3 IT	L2/3 IT	L2/3 IT	L2/3 IT	1676	1022
122654530130089550368173545865796570294	L6 CT	L6 CT	L6 CT	L6 CT	L6 CT	Oligo	L6 CT	L6 CT	L6 CT	L6b	495	1253
122659785863608982184960518981845599419	Astro	Astro	Astro	Astro	Astro	unassigned	Astro	Astro	Astro	Astro	1528	2768
122702449638359557733366990614244644902	L2/3 IT	L2/3 IT	L2/3 IT	L2/3 IT	L2/3 IT	Macrophage	L2/3 IT	L2/3 IT	L2/3 IT	L2/3 IT	2514	2861
122743540111613167239430843210224005001	Oligo	Oligo	Oligo	Oligo	Oligo	Pvalb	Oligo	Oligo	Oligo	Oligo	2136	2205
122772140641595322423417986304805130149	L2/3 IT	L2/3 IT	L2/3 IT	L2/3 IT	L2/3 IT	L2/3 IT	L2/3 IT	L2/3 IT	L2/3 IT	L2/3 IT	1727	918
12278118131699060492957794255191440148	L6 CT	L6 CT	L6 CT	L6 CT	L6 CT	Vip	L6 CT	L6 CT	L6 CT	L6 CT	707	1286
122782767367937298740184919268072687978	L6 IT	L5 IT	L5 IT	L5 IT	L5 IT	Vip	L5 IT	unassigned	L5 IT	L5 IT	1878	2346
122787644870278136672985733349436318846	Endo	Endo	Endo	Endo	Endo	VLMC	Endo	unassigned	Endo	Endo	360	1693
122807524542079459730317767235474728237	Peri	Peri	Peri	Peri	Peri	Astro	Peri	Peri	Peri	Peri	2606	2510
122834202054133249227226192179325836380	Macrophage	Macrophage	Macrophage	Macrophage	Macrophage	Macrophage	Macrophage	unassigned	Macrophage	Macrophage	1764	2577
122836328592281395433550867724888398396	Oligo	Oligo	Oligo	Oligo	Oligo	Vip	Oligo	Oligo	Oligo	Oligo	2028	1748
122857044038038874601628308018102003388	Oligo	Oligo	Oligo	Oligo	Oligo	Endo	Oligo	Oligo	Oligo	Oligo	1792	2413
12285999924965357799495491460361572009	L6 CT	L6 CT	L6 CT	L6 CT	L6 CT	L2/3 IT	L6 CT	L6 CT	L6 CT	L6b	1495	1636
122860104800353116697798860249901674653	Astro	Astro	Astro	Astro	Astro	Endo	Astro	Astro	Astro	Astro	1923	1156
122888955857816040230241132429725944835	Pvalb	Pvalb	Pvalb	Pvalb	Pvalb	L2/3 IT	Pvalb	Pvalb	Pvalb	Pvalb	1619	1215
12292971552634646775001630056604755555	Endo	Endo	Astro	Macrophage	Endo	Endo	Endo	unassigned	Endo	Endo	1411	1373
122983215096442743350429105554635952588	L6 CT	L6 CT	L6 CT	L6b	L6b	Vip	L6 CT	L6 CT	L6 CT	L6b	378	1437
123021315754128325926081572928723511770	L2/3 IT	L2/3 IT	L2/3 IT	L2/3 IT	L2/3 IT	Endo	L2/3 IT	L2/3 IT	L2/3 IT	L2/3 IT	486	559
123034975113478023447255277915550584634	L4/5 IT	L2/3 IT	L2/3 IT	L2/3 IT	L2/3 IT	Macrophage	L2/3 IT	L2/3 IT	L2/3 IT	L2/3 IT	1065	810
123120109612356904556063102522245470376	L2/3 IT	L2/3 IT	L2/3 IT	L2/3 IT	L2/3 IT	L5 IT	L2/3 IT	L2/3 IT	L2/3 IT	L2/3 IT	2497	2185
123243731114613067915189036764101112379	L6 CT	L6 CT	L6 CT	L6 CT	L6 CT	L6 CT	L6 CT	L6 CT	L6 CT	L6 CT	550	1272
123252605507916822061152592402769569722	L2/3 IT	L2/3 IT	L2/3 IT	L2/3 IT	L2/3 IT	L6 IT	L2/3 IT	L2/3 IT	L2/3 IT	L2/3 IT	2179	1177
123264502636651001275044405804810485204	L5 IT	L5 IT	L5 IT	L5 IT	L5 IT	Vip	L5 IT	L5 IT	L5 IT	L5 IT	1187	1068
123325435297866851726103403855952556768	L5 IT	L5 IT	L2/3 IT	L5 IT	L5 IT	L2/3 IT	L5 IT	L5 IT	L5 IT	L5 IT	1071	1193
123329534652592436766295425245790793558	Oligo	Oligo	Oligo	Oligo	Oligo	Pvalb	Oligo	unassigned	Oligo	Oligo	23	1586
123451854685400934002445595864806683483	Pvalb	Pvalb	Pvalb	Pvalb	Pvalb	Sst	Pvalb	Pvalb	Pvalb	Pvalb	2342	2733
123481317080419774119799835049362890529	Endo	Endo	Endo	Endo	Endo	VLMC	Endo	unassigned	Endo	Endo	122	848
123527843354062963968884340011611592938	Peri	Peri	Peri	Peri	Peri	Peri	Peri	Peri	Peri	Peri	70	419
123599642243380138352997728323170457891	L2/3 IT	L2/3 IT	L2/3 IT	L2/3 IT	L2/3 IT	L6b	L2/3 IT	L2/3 IT	L2/3 IT	L2/3 IT	1521	795
123600422015132820446895545268098048281	L5/6 NP	L5/6 NP	L5/6 NP	L5/6 NP	L5/6 NP	L2/3 IT	L5/6 NP	L5/6 NP	L5/6 NP	L5/6 NP	2159	2742
123629312754509831600373482290230919672	L2/3 IT	L2/3 IT	L2/3 IT	L2/3 IT	L2/3 IT	L5 IT	L2/3 IT	L2/3 IT	L2/3 IT	L2/3 IT	2367	1380
123637740744082116846478707418771385315	Endo	Endo	Oligo	Endo	Endo	L2/3 IT	Endo	unassigned	Endo	Endo	1801	2314
123674074957985232212903152294500426738	L5 IT	L5 IT	L5 IT	L5 IT	L5 IT	Oligo	L5 IT	unassigned	L6 IT	L5 IT	1236	1382
123757350695733007854215684262855161582	Pvalb	Pvalb	Astro	Pvalb	Sst	L2/3 IT	L2/3 IT	unassigned	Pvalb	Macrophage	2015	1473
123790906365255197517773523131785928910	L2/3 IT	L2/3 IT	L2/3 IT	L2/3 IT	L2/3 IT	L2/3 IT	L2/3 IT	L2/3 IT	L2/3 IT	L2/3 IT	2228	1377
123833623014580340593313062620424531843	Vip	Vip	Vip	Vip	Vip	Vip	Vip	Vip	Vip	Vip	1721	1381
123844126804171363071893166635418361774	L6b	L6b	L6b	L6b	L6b	L6b	L6b	L6b	L6b	L6b	35	1446
123867467317622723779923229951462187167	L2/3 IT	L2/3 IT	L2/3 IT	L2/3 IT	L2/3 IT	L6b	L2/3 IT	L2/3 IT	L2/3 IT	L2/3 IT	1213	853
123934768806182987659780550265907416304	Oligo	Oligo	Oligo	Oligo	Oligo	Pvalb	Oligo	Oligo	Oligo	Oligo	1883	2427
123941942554804415651359213573961829999	Macrophage	Macrophage	Macrophage	Macrophage	SMC	L6 IT	Macrophage	unassigned	Macrophage	Endo	2558	2911
124145260568532931721668030005978057737	L6 CT	L6 CT	L6 CT	L6 CT	L6 CT	Oligo	L6 CT	L6 CT	L6 CT	L6 CT	1865	2389
124210951390623479697147378798929819262	L2/3 IT	L2/3 IT	L2/3 IT	L2/3 IT	L2/3 IT	L2/3 IT	L2/3 IT	L2/3 IT	L2/3 IT	L2/3 IT	1712	801
124395595963548893683700459012369300914	L2/3 IT	L2/3 IT	L2/3 IT	L2/3 IT	L2/3 IT	L2/3 IT	L2/3 IT	L2/3 IT	L2/3 IT	L2/3 IT	1687	903
124560514729334395956944709761596592623	L2/3 IT	L2/3 IT	L2/3 IT	L2/3 IT	L2/3 IT	L2/3 IT	L2/3 IT	L2/3 IT	L2/3 IT	L2/3 IT	2085	1081
124599701170874656612516129499027435711	Pvalb	Pvalb	Pvalb	Pvalb	Pvalb	L2/3 IT	Pvalb	Pvalb	Pvalb	Pvalb	1819	1429
124610512346313587080294982412945043740	L2/3 IT	L2/3 IT	L2/3 IT	L2/3 IT	L2/3 IT	Endo	L2/3 IT	L2/3 IT	L2/3 IT	L2/3 IT	2543	1906
124612271794287711687552354253746805743	L4/5 IT	L2/3 IT	L2/3 IT	L2/3 IT	L2/3 IT	Pvalb	L2/3 IT	L2/3 IT	L2/3 IT	L2/3 IT	2117	1525
124680445010104465945068052950420844011	Oligo	Oligo	Oligo	Oligo	Oligo	Vip	Oligo	Oligo	Oligo	Oligo	30	1743
124762240992847808899381011036857318171	L4/5 IT	L5 IT	L5 IT	L5 IT	L5 IT	Oligo	L5 IT	L5 IT	L5 IT	L5 IT	2063	3172
124765075263527478621059108529451467602	L5 IT	L5 IT	Astro	L5 IT	L2/3 IT	Astro	L2/3 IT	L2/3 IT	L2/3 IT	Astro	1799	1911
124848766213911792582520212293078443274	Macrophage	Macrophage	Macrophage	Macrophage	VLMC	Endo	Macrophage	unassigned	Macrophage	Macrophage	1614	1766
124857326918655732758855280705007038176	L2/3 IT	L2/3 IT	L2/3 IT	L2/3 IT	L2/3 IT	L5 IT	L2/3 IT	L2/3 IT	L2/3 IT	L2/3 IT	2203	3375
124865857132090298340295232987728802923	L2/3 IT	L2/3 IT	L2/3 IT	L2/3 IT	L2/3 IT	L2/3 IT	L2/3 IT	L2/3 IT	L2/3 IT	L2/3 IT	2185	1557
124924942392227273070812383137211863083	L2/3 IT	L2/3 IT	L2/3 IT	L2/3 IT	L2/3 IT	L5/6 NP	L2/3 IT	L2/3 IT	L2/3 IT	L2/3 IT	1881	1039
124940729948066752548822735734873585402	OPC	OPC	OPC	OPC	OPC	Macrophage	OPC	OPC	OPC	OPC	1762	2207
124942883509594888682947226678092815540	Sst	Sst	Sst	Sst	Sst	L2/3 IT	Sst	Sst	Sst	Sst	560	784
125042442848323619230671920629125787084	Astro	Astro	Astro	Astro	Astro	Endo	Astro	Astro	Astro	Astro	423	1462
125048622093970116931410745483752469059	Endo	Endo	Endo	Endo	Endo	Endo	Endo	unassigned	Endo	Endo	318	1303
125089812857608620194412390963602401538	Macrophage	Macrophage	Macrophage	Macrophage	Macrophage	Macrophage	Macrophage	unassigned	Macrophage	Macrophage	1941	3158
125097940600548877800453765659253958557	L6 CT	L6 CT	L6 CT	L6 CT	L6 CT	L2/3 IT	L6 CT	L6 CT	L6 CT	L6 CT	1182	1406
125115372139130873364438193866544563106	L5 IT	L5 IT	L5 IT	L5 IT	L5 IT	Endo	L5 IT	L5 IT	L5 IT	L5 IT	1787	1771
125125525063405846457904732027958644854	L6 IT	L6 IT	L6 IT	L6 IT	L6 IT	OPC	L6 IT	L6 IT	L6 IT	L6 IT	1576	2754
125154165976826082855657218387373739581	L2/3 IT	L2/3 IT	L2/3 IT	L2/3 IT	L2/3 IT	Vip	L2/3 IT	L2/3 IT	L2/3 IT	L2/3 IT	2531	2630
125174008747292311755647349291475515510	L2/3 IT	L2/3 IT	L2/3 IT	L2/3 IT	L2/3 IT	Sst	L2/3 IT	L2/3 IT	L2/3 IT	L2/3 IT	2402	3151
125203824487173943226775037526793712297	L4/5 IT	L2/3 IT	L2/3 IT	L5 IT	L2/3 IT	unassigned	L2/3 IT	L2/3 IT	L2/3 IT	L2/3 IT	2231	1896
12523821983084929392187462385722343585	Oligo	Oligo	Oligo	Oligo	Oligo	Vip	Oligo	unassigned	Oligo	Oligo	805	1780
125351104230202416972074412914280975428	L4/5 IT	L5 IT	L5 IT	L5 IT	L5 IT	L2/3 IT	L5 IT	L5 IT	L5 IT	L5 IT	2202	2823
125436230222718997460404577996398517233	L6 CT	L6 CT	L6 CT	L6b	unassigned	L5 IT	L6 CT	L6 CT	L6 CT	L6b	1527	2841
125483889889787687083275057678302156823	Pvalb	Pvalb	Pvalb	Pvalb	Pvalb	L2/3 IT	Pvalb	Pvalb	Pvalb	Pvalb	2329	2210
125492199208852629527352607008784491564	L2/3 IT	L2/3 IT	L2/3 IT	L2/3 IT	L2/3 IT	Sst	L2/3 IT	L2/3 IT	L2/3 IT	L2/3 IT	603	422
12549228411193939775002973885547349422	SMC	Endo	Oligo	Endo	SMC	Peri	Endo	unassigned	SMC	Endo	1401	763
125493799425288919464435965170899565631	L6 CT	L6 CT	L6 CT	L6 CT	L6 CT	L2/3 IT	L6 CT	L6 CT	L6 CT	L6b	1497	1859
125527735076550603334633276614576250755	L2/3 IT	L2/3 IT	L2/3 IT	L2/3 IT	L2/3 IT	Astro	L2/3 IT	L2/3 IT	L2/3 IT	L2/3 IT	2325	1444
125539586979027745122215322474885935390	Oligo	Oligo	Oligo	Oligo	Oligo	L2/3 IT	Oligo	Oligo	Oligo	Oligo	549	1119
125549815462635309731702199985977106327	L2/3 IT	L2/3 IT	L2/3 IT	L2/3 IT	L2/3 IT	Vip	L2/3 IT	L2/3 IT	L2/3 IT	L2/3 IT	2235	1626
125556551738716340852684591008308254863	L4/5 IT	L2/3 IT	L2/3 IT	L2/3 IT	L2/3 IT	Sst	L2/3 IT	L2/3 IT	L2/3 IT	L2/3 IT	1872	1353
125637077510544316863511507660890326349	Endo	Endo	Endo	Endo	Endo	Endo	Endo	Endo	Endo	Endo	162	742
125676896328704677243669688203680222308	L6 IT	L6 IT	L6 IT	L6 IT	L6 IT	L2/3 IT	L6 IT	L6 IT	L6 IT	L6 IT	1226	1852
125679012534453980474579603066561769712	L4/5 IT	L2/3 IT	L2/3 IT	L2/3 IT	L2/3 IT	L6 CT	L2/3 IT	L2/3 IT	L2/3 IT	L2/3 IT	519	608
12577516333176057209817821231799725011	L5 ET	L5 ET	L5 ET	L5 ET	L5 ET	L6 IT	L5 ET	L5 ET	L5 ET	L5 ET	1476	1506
125820178094209574670113272318036444959	L2/3 IT	L2/3 IT	L2/3 IT	L2/3 IT	L2/3 IT	L2/3 IT	L2/3 IT	L2/3 IT	L2/3 IT	L2/3 IT	2194	1449
125849467654488519425211580109491726342	Macrophage	Endo	Oligo	SMC	SMC	Astro	Macrophage	unassigned	SMC	Endo	1582	1259
125850794994234350933473284307798989658	L6 CT	L6 CT	L6 CT	L6 CT	L6 CT	L2/3 IT	L6 CT	L6 CT	L6 CT	L6b	693	1349
125905668858893637849887861472021661041	L5 IT	L5 IT	L5 IT	L5 IT	L5 IT	Pvalb	L5 IT	L5 IT	L5 IT	L5 IT	1827	1599
125940536204013095360142489035065765556	L6 IT	L6 IT	L6 IT	L6 IT	L6 IT	Macrophage	L6 IT	L6 IT	L6 IT	L6 IT	1510	2729
126060440060458484648333408990271410289	Peri	Peri	Peri	Peri	Peri	Vip	Peri	unassigned	Peri	Peri	564	207
126103160468568554778231864079017375909	Astro	Astro	Astro	Astro	Astro	L6 CT	Astro	Astro	Astro	Astro	1090	1046
12610938902700138530275795952423861384	L6 CT	L6 CT	L6 CT	L6 CT	L6 CT	Macrophage	L6 CT	L6 CT	L6 CT	L6b	913	1310
126130562587452919633049047602718754139	L6b	L6b	L6 CT	L6b	L6b	L6 IT	L6b	L6b	L6b	L6b	748	1665
126145678757013962358976875773552137295	Vip	Vip	Vip	Vip	Vip	L2/3 IT	Vip	Vip	Vip	Vip	367	1369
126157532692365244537746445797359811528	Sst	Macrophage	Sst	Sst	Vip	L2/3 IT	Sst	Sst	Sst	Sst	1470	597
126159665869757477592901965988058020625	L6 IT	L6 IT	L6 IT	L6 IT	L6 IT	Macrophage	L6 IT	L6 IT	L6 IT	L6 IT	1728	2933
12620861270362590681715755840327550790	L2/3 IT	L2/3 IT	L2/3 IT	L2/3 IT	L2/3 IT	L6 IT	L2/3 IT	L2/3 IT	L2/3 IT	L2/3 IT	271	266
126218228194753772576186881339600329293	Endo	Endo	Endo	Endo	Endo	Endo	Endo	unassigned	Endo	Endo	1533	1929
126294594661876393706366278365132208470	Endo	Endo	Endo	Endo	Endo	VLMC	Endo	unassigned	Endo	Endo	2287	2156
126349033874964408219878035506584470198	Astro	Astro	Astro	Astro	Astro	Endo	Astro	Astro	Astro	Astro	1565	2247
126379934054647171209710193612634736737	Astro	Astro	Astro	Astro	Astro	Endo	Astro	unassigned	Astro	Astro	1200	908
126407605915807394349400485175566113232	L4/5 IT	L5 IT	L5 IT	L5 IT	L2/3 IT	Vip	L5 IT	L5 IT	L5 IT	L2/3 IT	2147	2018
126422272901701283072755767296502278786	L6 CT	L6 CT	L6 CT	L6b	L6b	L2/3 IT	L6 CT	unassigned	L6 CT	L6b	209	1449
12644491734994271776527822554448791921	L2/3 IT	L2/3 IT	L2/3 IT	L2/3 IT	L2/3 IT	L2/3 IT	L2/3 IT	L2/3 IT	L2/3 IT	L2/3 IT	422	270
126445588932651834276940778372323459699	L6 CT	L6 CT	L6 CT	L6b	L6 CT	L2/3 IT	L6 CT	L5 ET	L6 CT	L6 IT	1696	2993
126446883552155415236409345859366809583	L2/3 IT	L2/3 IT	L2/3 IT	L2/3 IT	L2/3 IT	L6b	L2/3 IT	L2/3 IT	L2/3 IT	L2/3 IT	2528	2697
126457567320073648742309195951648138616	Oligo	Oligo	Oligo	Oligo	Oligo	Endo	Oligo	Oligo	Oligo	Oligo	1984	2138
126492538438316795359081724781725304713	L2/3 IT	L2/3 IT	L2/3 IT	L2/3 IT	L2/3 IT	L6b	L2/3 IT	L2/3 IT	L2/3 IT	L2/3 IT	2059	1369
126495562305188223854374182184226481932	Astro	Astro	Astro	Astro	Astro	L2/3 IT	Astro	Astro	Astro	Astro	479	874
126565782992096871983055319300966855057	L4/5 IT	L5 IT	L5 IT	L5 IT	L5 IT	Vip	L5 IT	L5 IT	L5 IT	L5 IT	686	740
126618296837248467558105080731887451209	VLMC	VLMC	VLMC	VLMC	VLMC	VLMC	Astro	unassigned	VLMC	VLMC	2515	1335
126619815953523609001177853524097736780	Astro	Astro	Astro	Astro	Astro	OPC	Astro	Astro	Astro	Astro	902	326
126652529171977205246529085981513975578	L6 IT Car3	L6 IT	L6 IT	L6 IT	L5 IT	Astro	L2/3 IT	unassigned	L6 IT	L6 IT	1647	2755
126687423630475049155753800355008852267	Endo	Endo	Oligo	Endo	Endo	Vip	Endo	unassigned	Endo	Endo	469	210
126706994400186484102549193400875756859	L6 CT	L6 CT	L6 CT	L6 CT	L6 CT	Sst	L6 CT	L6 CT	L6 CT	L6b	1103	1672
126719020820362474344916434543957611736	L5/6 NP	L5/6 NP	L5/6 NP	L5/6 NP	L5/6 NP	L6 CT	L5/6 NP	L5/6 NP	L5/6 NP	L5/6 NP	610	1076
126722487424304219748795106163060709593	Oligo	Oligo	Oligo	Oligo	Oligo	Endo	Oligo	Oligo	Oligo	Oligo	1992	2199
126725715492562201064298337931649675387	L6 IT Car3	L6 IT	L5 IT	L6 IT	unassigned	Oligo	L2/3 IT	L6 IT	L6 IT	L6b	1705	2632
126795972624421953591063950485598135915	Lamp5	Lamp5	Lamp5	Lamp5	Vip	L2/3 IT	Lamp5	Lamp5	Lamp5	Vip	283	83
126856238588870931441394971461933525273	OPC	OPC	OPC	OPC	OPC	Macrophage	OPC	unassigned	OPC	OPC	2214	2730
126883772199566551511540037824346928676	Astro	Astro	Astro	Astro	Astro	L6 CT	Astro	Astro	Astro	Astro	536	821
12690047811602168505127044028904155910	L2/3 IT	L2/3 IT	L2/3 IT	L2/3 IT	L2/3 IT	Astro	L2/3 IT	L2/3 IT	L2/3 IT	L2/3 IT	2414	1574
127087540026929856307535345221366364454	L5 IT	L5 IT	L5 IT	L5 IT	L5 IT	Lamp5	L5 IT	L5 IT	L5 IT	L5 IT	2022	1994
127151896715464567013665209989584202645	SMC	SMC	VLMC	SMC	SMC	VLMC	Peri	unassigned	SMC	Peri	1471	642
127216571783590089869057582048041819688	L6 CT	L6 CT	L6 CT	L6 CT	L6 CT	Sst	L6 CT	L6 CT	L6 CT	L6 CT	928	1351
127291108761431836571569237568918718905	Endo	Endo	Endo	Endo	Endo	Endo	Endo	Endo	Endo	Endo	1580	1755
127291259994056429298664325320491435879	Oligo	Oligo	Oligo	Oligo	Oligo	Macrophage	Oligo	Oligo	Oligo	Oligo	548	1623
127317090111714845467735348836033472993	L2/3 IT	L2/3 IT	L2/3 IT	L2/3 IT	L2/3 IT	Vip	L2/3 IT	L2/3 IT	L2/3 IT	L2/3 IT	1974	1277
127334345256445506225324735772066498318	L2/3 IT	L2/3 IT	L2/3 IT	L2/3 IT	L2/3 IT	Macrophage	L2/3 IT	L2/3 IT	L2/3 IT	L2/3 IT	47	230
127372820583069435548497596971886164569	L4/5 IT	L2/3 IT	L2/3 IT	L2/3 IT	L2/3 IT	Vip	L2/3 IT	L2/3 IT	L2/3 IT	L2/3 IT	2288	2029
127427874743292603135090503097431962801	L2/3 IT	L5 IT	L2/3 IT	L2/3 IT	L2/3 IT	L2/3 IT	L2/3 IT	L2/3 IT	L2/3 IT	L2/3 IT	2431	3034
127585588947079843117663344708295709020	L6 IT	L6 IT	L6 IT	L6 IT	L6 IT	L2/3 IT	L6 IT	L6 IT	L6 IT	L6 IT	1375	1996
12774872902422923344148154865439920864	L5 IT	L5 IT	L5 IT	L5 IT	L5 IT	Macrophage	L5 IT	L5 IT	L5 IT	L5 IT	73	574
127754797988649365113844115828089301343	VLMC	VLMC	VLMC	VLMC	VLMC	VLMC	Astro	unassigned	VLMC	VLMC	1740	633
127792710813059270869458798200730738909	L4/5 IT	L2/3 IT	Astro	Astro	unassigned	Macrophage	L2/3 IT	unassigned	L2/3 IT	L2/3 IT	2068	1386
127818226323631800386229584852209830642	L4/5 IT	L5 IT	L5 IT	L5 IT	L5 IT	L5 IT	L5 IT	L5 IT	L5 IT	L5 IT	2236	2840
127822998922006444540161472576557153712	L4/5 IT	L2/3 IT	L2/3 IT	L2/3 IT	L2/3 IT	Lamp5	L2/3 IT	unassigned	L2/3 IT	L2/3 IT	2395	2829
127844800283043308780070207620681488950	L6 CT	L6 CT	L6 CT	L6 CT	L6 CT	Macrophage	L6 CT	L6 CT	L6 CT	L6 CT	1672	2085
128032902491398767790338775710876004450	L2/3 IT	L2/3 IT	L2/3 IT	L2/3 IT	L2/3 IT	L6b	L2/3 IT	L2/3 IT	L2/3 IT	L2/3 IT	2555	2502
128085774823953845131976556344459770980	L2/3 IT	L2/3 IT	L2/3 IT	L2/3 IT	L2/3 IT	L2/3 IT	L2/3 IT	L2/3 IT	L2/3 IT	L2/3 IT	973	607
128118720009456751103174236419925821784	L4/5 IT	L5 IT	L5 IT	L5 IT	L5 IT	VLMC	L5 IT	L5 IT	L5 IT	L5 IT	550	690
128132058034255187711409339711604998233	L5 IT	L6 IT	L5 IT	L5 IT	L5 IT	L5/6 NP	L5 IT	unassigned	L2/3 IT	L2/3 IT	1946	2100
128238842932200693282264135995953625492	L6 IT Car3	L6 IT	L2/3 IT	Astro	unassigned	Endo	L2/3 IT	unassigned	L6 CT	L6 IT	1642	2912
128273168292429286725381066643061583869	L4/5 IT	L2/3 IT	L2/3 IT	L2/3 IT	L2/3 IT	L2/3 IT	L2/3 IT	unassigned	L2/3 IT	Sst	2383	2710
128301869289917295812044853119857543386	L5 IT	L6 IT	L2/3 IT	L6 IT	L5 IT	L5 IT	L5 IT	unassigned	L6 IT	L5 IT	1720	2080
12831060205408175596256495225917912062	Oligo	Oligo	Oligo	Oligo	Oligo	Vip	Oligo	Oligo	Oligo	Oligo	555	1613
128328821799614321263198174583806680282	Pvalb	Pvalb	Astro	Pvalb	Pvalb	Endo	Pvalb	Pvalb	Pvalb	Pvalb	2005	2185
128412994950993044919694954684750458434	Macrophage	Macrophage	Macrophage	Macrophage	Macrophage	VLMC	Macrophage	unassigned	Macrophage	Macrophage	744	972
128454250944420728787356744708315260382	L6 CT	L6 CT	L6 CT	L6 CT	L6 CT	L2/3 IT	L6 CT	L6 CT	L6 CT	L6 CT	1135	1813
128605309392710945284251508766764828131	Oligo	Oligo	Oligo	Oligo	Oligo	L2/3 IT	Oligo	Oligo	Oligo	Oligo	1307	2312
128681127174432644852284221184188110708	L5 ET	L5 ET	L5 ET	L5 ET	L5 ET	L5/6 NP	L5 ET	L5 ET	L5 ET	L5 ET	2012	2932
128683144689224089288791289689940001890	L5 IT	L5 IT	L5 IT	L5 IT	L5 IT	L6 IT	L5 IT	L5 IT	L5 IT	L5 IT	856	1099
128685857785649410765962835882774801548	L6 IT Car3	L6 IT	L2/3 IT	L6 IT	unassigned	Endo	L2/3 IT	L6 IT	L6 IT	L6b	1974	2798
128697475931898428812109194318372994838	L4/5 IT	L2/3 IT	L2/3 IT	L2/3 IT	L2/3 IT	Endo	L2/3 IT	L2/3 IT	L2/3 IT	L2/3 IT	1759	1186
128699143055538723036469189013748372999	Oligo	Oligo	Oligo	Oligo	Oligo	Endo	Oligo	Oligo	Oligo	Oligo	1186	1300
128739141995791835254973068351944395608	L5 IT	L6 IT	L5 IT	L6 IT	L6 IT	L2/3 IT	L5 IT	L5 IT	L6 IT	L6 IT	1496	1588
128800430205360158054795525708313657957	Astro	Astro	Astro	Astro	Astro	Endo	Astro	Astro	Astro	Astro	2478	1781
128804140308063739272390889143676130819	L6 CT	L6 CT	L6 CT	L6 CT	L6 CT	Lamp5	L6 CT	L6 CT	L6 CT	L6 CT	101	945
128840722552882787118069583086201320091	Oligo	Oligo	Oligo	Oligo	Oligo	Endo	Oligo	Oligo	Oligo	Oligo	846	1898
128844813896503125512609550874659887789	L4/5 IT	L2/3 IT	L2/3 IT	L2/3 IT	L2/3 IT	Astro	L2/3 IT	unassigned	L2/3 IT	L2/3 IT	676	641
128876942197252279193275048936672946029	Vip	Vip	Oligo	Vip	Vip	Vip	Vip	Vip	Vip	Vip	2390	3183
128881513155711229170994726593594897186	OPC	OPC	OPC	OPC	OPC	OPC	OPC	OPC	OPC	OPC	1264	626
128882222153584346952540906985091965883	L5 IT	L5 IT	L5 IT	L5 IT	L5 IT	Peri	L5 IT	L5 IT	L5 IT	L5 IT	326	883
128910912070682059407703422183192614818	L6 IT Car3	L6 IT	L5 IT	L6 IT	unassigned	Astro	L2/3 IT	L6 IT	L6 IT	L6 IT	1734	2263
128953037854382962623840498399422828764	L2/3 IT	L2/3 IT	L2/3 IT	L2/3 IT	L2/3 IT	L2/3 IT	L2/3 IT	L2/3 IT	L2/3 IT	L2/3 IT	2474	1614
128978501347514190568408511993935850343	L5 ET	L5 ET	L5 ET	L5 ET	L5 ET	Pvalb	L5 ET	L5 ET	L5 ET	L5 ET	96	692
129031652562689908118654418206373877280	Oligo	Oligo	Oligo	Oligo	Oligo	Vip	Oligo	Oligo	Oligo	Oligo	890	677
129113574223020986309400248665571897321	Pvalb	Pvalb	Pvalb	Pvalb	Pvalb	L5 IT	Pvalb	Pvalb	Pvalb	Pvalb	694	485
129114891038490808627344570946390506440	Macrophage	Macrophage	Macrophage	Sst	VLMC	Endo	Astro	unassigned	Sst	Astro	2387	1245
129221166830349223380569593338778149603	Astro	Astro	Astro	Astro	Astro	Pvalb	Astro	Astro	Astro	Astro	1462	1034
12922651978919549681912603574084913206	L4/5 IT	L5 IT	L5 IT	L5 IT	L5 IT	Sst	L5 IT	L5 IT	L5 IT	L5 IT	2096	3221
129266417047176110201827945834908704008	L2/3 IT	L2/3 IT	L2/3 IT	L2/3 IT	L2/3 IT	L2/3 IT	L2/3 IT	unassigned	L2/3 IT	L2/3 IT	2503	2423
129278934919161821254112310750661549214	L5 ET	L5 ET	L5 ET	L5 ET	L5 ET	VLMC	L5 ET	L5 ET	L5 ET	L5 ET	290	757
129331881815536499599985863139437859946	Astro	Astro	Astro	Astro	Vip	L5 IT	Astro	Astro	Astro	Astro	2091	1304
12935946078701531259744491348846445191	Oligo	Oligo	Oligo	Oligo	Oligo	Endo	Oligo	Oligo	Oligo	Oligo	351	1743
129452114916044059140334958111797341085	Oligo	Oligo	Oligo	Oligo	Oligo	Vip	Oligo	Oligo	Oligo	Oligo	94	1591
129473630299817513182224810804675803257	L6 IT	L6 IT	L6 IT	L6 IT	L6 IT	L5 IT	L6 IT	L6 IT	L6 IT	L6 IT	1609	1864
129490964734120456190543763897227610313	Astro	Astro	Astro	Astro	Astro	Endo	Astro	Astro	Astro	Astro	386	1269
129522203850260116969431725494439866722	L2/3 IT	L2/3 IT	L2/3 IT	L2/3 IT	L2/3 IT	L2/3 IT	L2/3 IT	L2/3 IT	L2/3 IT	L2/3 IT	2031	1296
129522537499397697158454316499945498267	L6 CT	L6 CT	L6 CT	L6 CT	L6 CT	Vip	L6 CT	L6 CT	L6 CT	L6b	1357	1814
129534257223367170079001918073375663376	Oligo	Oligo	Oligo	Oligo	Oligo	Endo	Oligo	Oligo	Oligo	Oligo	610	1717
12955346320512701880032415161778593283	Endo	Endo	Oligo	Endo	Endo	Endo	Endo	unassigned	Endo	Endo	2402	2907
129586552817548792508603801927474800242	L6b	L6b	L6b	L6b	L6b	L6b	L6b	L6b	L6b	L6b	36	1426
129589961970922554055737539488266592948	L6 CT	L6 CT	L6 CT	L6 CT	L6 CT	Lamp5	L6 CT	L6 CT	L6 CT	L6b	1830	2587
129649669135640239670918473463396248588	L4/5 IT	L2/3 IT	L2/3 IT	L2/3 IT	L2/3 IT	Sst	L2/3 IT	L2/3 IT	L2/3 IT	L2/3 IT	2387	2458
129727541670862304005714083430032693840	L4/5 IT	L2/3 IT	L2/3 IT	L2/3 IT	L2/3 IT	Vip	L2/3 IT	unassigned	L2/3 IT	L2/3 IT	1310	908
129754398166386824715348298920595906361	Endo	Endo	Endo	Endo	Endo	Endo	Endo	unassigned	Endo	Endo	1513	1116
129823944443454960375679399406862471694	L5 IT	L6 IT	L6 IT	L6 IT	L6 IT	Vip	L5 IT	L6 IT	L6 IT	L6 IT	1829	2410
129843901761035280051871757467889512645	L2/3 IT	L2/3 IT	L2/3 IT	L2/3 IT	L2/3 IT	Oligo	L2/3 IT	L2/3 IT	L2/3 IT	L2/3 IT	2506	2289
12985591731121110986274208536716943415	Astro	Astro	Astro	Astro	Astro	L5 IT	Astro	Astro	Astro	Astro	139	1540
129868342086070885970125074935496255621	Vip	Vip	Vip	Vip	Vip	L2/3 IT	Vip	Vip	Vip	Vip	1841	859
129908341599185584396616998169173742958	L4/5 IT	L2/3 IT	L2/3 IT	L2/3 IT	L2/3 IT	Pvalb	L2/3 IT	L2/3 IT	L2/3 IT	L2/3 IT	1800	1309
130077334937411390296149526825879205073	L6 IT	L6 IT	L5 IT	L6 IT	L5 IT	Sst	L5 IT	L6 IT	L6 IT	L6 IT	1016	1231
130120828190912478182279693503171703059	L2/3 IT	L2/3 IT	L2/3 IT	L2/3 IT	L2/3 IT	L2/3 IT	L2/3 IT	L2/3 IT	L2/3 IT	L2/3 IT	2329	3127
130124416431062211471479495756886691493	Peri	Endo	Oligo	Endo	Endo	Endo	Endo	unassigned	Endo	Endo	1715	1468
130137338954647440827825135005897292162	L5 ET	L5 ET	L5 ET	L5 ET	L5 ET	L2/3 IT	L5 ET	L5 ET	L5 ET	L5 ET	2095	2719
13014228174503048059338384842246102359	L6 CT	L6 CT	L6 CT	L6 CT	L6 CT	Vip	L6 CT	L6 CT	L6 CT	L6 CT	1258	1769
130186891446797300409348868483311001400	L6 IT	L6 IT	L5 IT	L6 IT	L6 IT	L6 IT	L5 IT	unassigned	L6 IT	L6 IT	762	1169
130202511956961482951501310966046892204	L6b	L6b	L6 CT	L6b	L6b	L2/3 IT	L6b	L6b	L6b	L6b	335	1524
130263612447538733835677207090865547296	OPC	OPC	OPC	OPC	OPC	L2/3 IT	OPC	OPC	OPC	OPC	2483	1439
130270814379076538917081315387059855142	Astro	Astro	Astro	Astro	Astro	L5 IT	Astro	unassigned	Astro	Astro	2125	1514
130292309042689504716175009003605107543	L6 CT	L6 CT	L6 CT	L6 CT	L6 CT	L5 IT	L6 CT	L6 CT	L6 CT	L6b	440	1440
130375191165462414677282092939423154051	L5 ET	L5 ET	L5 ET	L5 ET	L5 ET	L6 CT	L5 ET	L5 ET	L5 ET	L5 ET	365	1056
130396600022008650711593913564635927723	Oligo	Oligo	Oligo	Oligo	Oligo	Lamp5	Oligo	Oligo	Oligo	Oligo	1332	2302
130404650951589192058902217071949450898	Endo	Endo	Oligo	Endo	Endo	Endo	Endo	unassigned	Endo	Endo	58	27
130426296368585468332473171826548243949	L6 IT Car3	L6 IT	L6 IT	L6 IT	unassigned	Sst	L2/3 IT	L6 IT	L6 IT	L6 IT	1504	2975
130599879807723196521680941634539791434	L2/3 IT	L2/3 IT	L2/3 IT	L2/3 IT	L2/3 IT	Pvalb	L2/3 IT	L2/3 IT	L2/3 IT	L2/3 IT	1103	550
130600550127288926922689293790558290970	L6 CT	L6 CT	L6 CT	L6 CT	L6 CT	L5 IT	L6 CT	L6 CT	L6 CT	L6b	53	1224
130746251777198340037024638946128599033	Oligo	Oligo	Oligo	Oligo	Oligo	VLMC	Oligo	Oligo	Oligo	Oligo	525	1626
130774019243368858994568092514580505582	L2/3 IT	L2/3 IT	L2/3 IT	L2/3 IT	L2/3 IT	L5 IT	L2/3 IT	L2/3 IT	L2/3 IT	L2/3 IT	2193	1296
130811916396775563277963919707238408102	L4/5 IT	L2/3 IT	L2/3 IT	L2/3 IT	L2/3 IT	Endo	L2/3 IT	L2/3 IT	L2/3 IT	L2/3 IT	2364	2032
130851208594602483018109601463747190347	Peri	Peri	L2/3 IT	Peri	SMC	Peri	L2/3 IT	unassigned	Peri	Peri	2231	1832
13087314402963311901326098770723208090	Endo	Endo	Endo	Endo	Endo	Vip	Endo	unassigned	Endo	Endo	1320	2028
130931877640423139776894222059372082989	L2/3 IT	L2/3 IT	L2/3 IT	L2/3 IT	L2/3 IT	L2/3 IT	L2/3 IT	L2/3 IT	L2/3 IT	L2/3 IT	188	212
130968513721198109633198293045056653118	Endo	Endo	Endo	Endo	Endo	Endo	Endo	unassigned	Endo	Endo	204	562
131011882090563388772100077666309884717	L4/5 IT	L5 IT	L5 IT	L5 IT	L5 IT	L6b	L5 IT	L5 IT	L2/3 IT	L5 IT	368	636
131169109322132072845159821989313803530	SMC	VLMC	VLMC	VLMC	VLMC	VLMC	Macrophage	unassigned	Peri	VLMC	1459	623
131177466330527971461257780540769454035	L6 IT	L5 IT	L5 IT	L6 IT	L5 IT	L6 CT	L5 IT	L5 IT	L5 IT	L5 IT	2067	2568
131198815632663452151358092460000943806	L2/3 IT	L2/3 IT	L2/3 IT	L2/3 IT	L2/3 IT	L2/3 IT	L2/3 IT	L2/3 IT	L2/3 IT	L2/3 IT	566	286
131216322947477460898717855729700778154	Macrophage	Macrophage	Macrophage	Astro	Astro	Endo	Astro	Astro	Astro	Astro	2113	2544
131226890965420921153432020154157478713	Peri	Peri	Oligo	SMC	SMC	Vip	Macrophage	unassigned	SMC	Peri	1837	1428
131253313197104517199489546041134624521	Astro	Astro	Astro	Astro	Astro	Macrophage	Astro	Astro	Astro	Astro	189	473
131330016300073967055439748274679975586	L2/3 IT	L2/3 IT	L2/3 IT	L2/3 IT	L2/3 IT	Astro	L2/3 IT	L2/3 IT	L2/3 IT	L2/3 IT	551	395
13150333269984541592519639378377934357	Oligo	Oligo	Oligo	Oligo	Oligo	Lamp5	Oligo	Oligo	Oligo	Oligo	1106	1927
131510766258652544662621753496325725646	SMC	VLMC	Oligo	SMC	VLMC	VLMC	VLMC	unassigned	SMC	VLMC	2310	1211
131534611793306912488174734596041139439	L2/3 IT	L2/3 IT	L2/3 IT	L2/3 IT	L2/3 IT	L6b	L2/3 IT	L2/3 IT	L2/3 IT	L2/3 IT	2197	3296
131539183011318566160062403163098748950	L6 CT	L6 CT	L6 CT	L6 CT	L6 CT	Sst	L6 CT	L6 CT	L6 CT	L6 CT	1527	1773
131540924499073655473801451562873083888	L2/3 IT	L2/3 IT	L2/3 IT	L2/3 IT	L2/3 IT	Oligo	L2/3 IT	L2/3 IT	L2/3 IT	L2/3 IT	2185	1436
131551721501999557903383246731390137452	Lamp5	Lamp5	Lamp5	Lamp5	Lamp5	Oligo	Lamp5	Lamp5	Lamp5	Lamp5	1496	2437
13160111487501070282520001403412543813	L2/3 IT	L2/3 IT	L2/3 IT	L2/3 IT	L2/3 IT	Macrophage	L2/3 IT	L2/3 IT	L2/3 IT	L2/3 IT	865	581
131611466643002615004192691124990645015	Astro	Astro	Astro	Astro	Astro	L2/3 IT	Astro	Astro	Astro	Astro	1678	1204
131628803817714356540917722254822792776	Astro	Astro	Astro	Astro	Astro	Endo	Astro	Astro	Astro	Astro	2473	1419
13166045725281178345677755495834601781	Vip	Vip	Vip	Vip	Vip	Vip	Vip	Vip	Vip	Vip	2054	3045
131694302442447359995073978278443519921	L2/3 IT	L2/3 IT	L2/3 IT	L2/3 IT	L2/3 IT	L2/3 IT	L2/3 IT	L2/3 IT	L2/3 IT	L2/3 IT	2543	2745
131942480851667313063371324501639134973	VLMC	Astro	Astro	Astro	VLMC	VLMC	Astro	Astro	Astro	VLMC	562	162
131949105724667063459795435818553848505	OPC	OPC	OPC	OPC	OPC	OPC	OPC	unassigned	OPC	OPC	314	1611
1319755018845141311132475453299754676	Oligo	Oligo	Oligo	Oligo	Oligo	L5 IT	Oligo	Oligo	Oligo	Oligo	1128	2075
132086827797375436751243872633432454081	Endo	Endo	Astro	Endo	Astro	L2/3 IT	Astro	Astro	Astro	Endo	1279	484
132114550131149922679342087257547057983	Lamp5	L6 CT	L6 CT	L6 IT	unassigned	Lamp5	L2/3 IT	unassigned	Lamp5	L6b	1633	2570
132170228550943680517438238370699982679	L5 ET	L5 ET	L5 ET	L5 ET	L5 ET	L6 IT	L5 ET	L5 ET	L5 ET	L5 ET	2015	2680
132177876291339189475090620861794688262	L2/3 IT	L2/3 IT	L2/3 IT	L2/3 IT	L2/3 IT	L5 IT	L2/3 IT	L2/3 IT	L2/3 IT	L2/3 IT	1549	920
132228138887321311676318122468439581527	L6 CT	L6 CT	L6 CT	L6 CT	L6 CT	L5 IT	L6 CT	L6 CT	L6 CT	L6 CT	1606	1789
132267365370496304254799893351316591381	Oligo	Oligo	Oligo	Oligo	Oligo	L5 ET	Oligo	Oligo	Oligo	Oligo	651	1708
13233150264050156730374557790558033691	L4/5 IT	L5 IT	L5 IT	L5 IT	L5 IT	L6 CT	L5 IT	L5 IT	L5 IT	L5 IT	313	633
13251307716158023025179663101909910623	L4/5 IT	L2/3 IT	L2/3 IT	L2/3 IT	L2/3 IT	Vip	L2/3 IT	L2/3 IT	L2/3 IT	L2/3 IT	2344	1930
132516265288953777853289943017159690274	Oligo	Oligo	Oligo	Oligo	Oligo	L2/3 IT	Oligo	Oligo	Oligo	Oligo	107	1704
132639318794712143146821574908957196024	Astro	Astro	Astro	Astro	Astro	Vip	Astro	Astro	Astro	Endo	2549	3092
132735305487324468862345161244986711750	Endo	Endo	Endo	Endo	Endo	Endo	Endo	unassigned	Endo	Endo	1482	1885
132768568249234565112152628916935537283	L4/5 IT	L2/3 IT	L2/3 IT	L2/3 IT	L2/3 IT	OPC	L2/3 IT	L2/3 IT	L2/3 IT	L2/3 IT	1956	1400
132780842874958222887206626786151638098	Endo	Endo	Endo	Endo	Endo	Endo	Endo	unassigned	Endo	Endo	1843	1479
132846368354892708473076127052867974042	L5 IT	L6 IT	L2/3 IT	L6 IT	L2/3 IT	Endo	L5 IT	L5 IT	L6 IT	L6 IT	1794	1983
132860019825724612000291885552869809883	L4/5 IT	L5 IT	L5 IT	L5 IT	L5 IT	L6b	L5 IT	L5 IT	L5 IT	L5 IT	201	580
132864300299390547036665555776863640273	L6 IT	L6 IT	L6 IT	L6 IT	L6 IT	Sst	L6 IT	L6 IT	L6 IT	L6 IT	283	1261
132892639584102056941526249491852371228	VLMC	VLMC	Astro	VLMC	VLMC	Astro	Astro	Astro	Astro	VLMC	1133	438
132976199839347502737826124107145028050	L6 IT	L6 CT	L6 CT	VLMC	L6 CT	VLMC	L6 CT	unassigned	L6 CT	Macrophage	803	1369
133101545687670771135302922258650541350	L2/3 IT	L2/3 IT	L2/3 IT	L2/3 IT	L2/3 IT	L2/3 IT	L2/3 IT	L2/3 IT	L2/3 IT	L2/3 IT	2605	2353
133139069709642443151170698309565357097	L6 CT	L6 CT	L6 CT	L6 CT	L6 CT	L5 IT	L6 CT	L6 CT	L6 CT	L6b	97	1231
133173756483057573773571614153313049370	L2/3 IT	L2/3 IT	L2/3 IT	L2/3 IT	unassigned	L2/3 IT	L2/3 IT	L2/3 IT	L2/3 IT	L2/3 IT	2486	2513
133289852034411959709497225300142162925	L6 CT	L6 CT	L6 CT	L6 CT	L6 CT	Endo	L6 CT	L6 CT	L6 CT	L6 CT	1817	2277
133317727172229539492911622563460969779	L2/3 IT	L2/3 IT	L2/3 IT	L2/3 IT	L2/3 IT	L5/6 NP	L2/3 IT	L2/3 IT	L2/3 IT	L2/3 IT	261	410
133380718100063571322050628704797457275	L4/5 IT	L2/3 IT	L2/3 IT	L2/3 IT	L2/3 IT	Macrophage	L2/3 IT	L2/3 IT	L2/3 IT	L2/3 IT	1879	1448
133384487376791883204353788854771877672	L4/5 IT	L2/3 IT	L2/3 IT	L2/3 IT	L2/3 IT	L5 IT	L2/3 IT	L2/3 IT	L2/3 IT	L5 IT	155	533
133480268711266621608142307303333402949	L6 CT	L6 CT	L6 CT	L6 CT	L6 CT	L5 IT	L6 CT	L6 CT	L6 CT	L6b	1633	2258
133481695584754816417856207451539426449	Astro	Astro	Astro	Astro	Astro	L5 IT	Astro	Astro	Astro	Astro	1089	1801
133549090282032514138478002878382334308	Sst	Sst	Sst	Sst	Sst	Sst	Sst	Sst	Sst	Sst	1354	1271
133746803106460583967418459421911594887	Sst	Sst	Sst	Sst	Sst	L5 IT	Sst	Sst	Sst	Sst	213	863
13379747793244842967110484374350287296	Oligo	Oligo	Oligo	Oligo	Oligo	L6b	Oligo	Oligo	Oligo	Oligo	567	1597
133801465792010552763911274899522171879	L4/5 IT	L2/3 IT	L2/3 IT	L2/3 IT	L2/3 IT	Vip	L2/3 IT	L2/3 IT	L2/3 IT	L2/3 IT	2273	1868
133813713644686614581109776460524525039	Endo	Endo	Oligo	Endo	Endo	Endo	Endo	unassigned	Endo	Endo	1840	1160
13383523080383580150446386308763763146	L2/3 IT	L2/3 IT	L2/3 IT	L2/3 IT	L2/3 IT	Vip	L2/3 IT	L2/3 IT	L2/3 IT	L2/3 IT	279	247
133897516813325941131635627275665721336	L4/5 IT	L5 IT	L5 IT	L5 IT	L5 IT	Macrophage	L5 IT	L5 IT	L5 IT	L5 IT	1897	1580
133945765763845709520812611683457495542	Macrophage	Macrophage	Macrophage	Macrophage	L5 IT	Endo	Macrophage	L5 IT	Macrophage	Macrophage	581	1030
133997087033378384076915541086375939657	L5 ET	L5 ET	L5 ET	L5 ET	L5 ET	Endo	L5 ET	L5 ET	L5 ET	L5 ET	1701	1594
134023552185390832720532502363080342736	Astro	Astro	Astro	Astro	Astro	Astro	Astro	Astro	Astro	Astro	2431	1297
134052419763583154128872718914873974585	L5 IT	L5 IT	L5 IT	L6 IT	L5 IT	L6 IT	L5 IT	L5 IT	L6 IT	L5 IT	2041	2562
134076432482663529497929409731698317451	Pvalb	Pvalb	Pvalb	Pvalb	Pvalb	L5 IT	Pvalb	Pvalb	Pvalb	Pvalb	509	1374
134089723446234458868649686698899570655	L6 CT	L6 CT	L6 CT	L6 CT	L6 CT	L2/3 IT	L6 CT	L6 CT	L6 CT	L6 CT	1767	2140
134138616391529864048591725250748793493	L6 CT	L6 CT	L6 CT	L6 CT	L6 CT	VLMC	L6 CT	unassigned	L6 CT	L6b	1942	2938
134176416960523508835977886196633017479	L4/5 IT	L2/3 IT	L2/3 IT	L2/3 IT	L2/3 IT	L5/6 NP	L2/3 IT	L2/3 IT	L2/3 IT	L2/3 IT	2320	2038
134210639046942599821027542727878404329	Endo	Endo	L2/3 IT	Endo	Endo	L5/6 NP	Endo	unassigned	Endo	Endo	1783	964
134255648849621711518871906793055415754	L6 CT	L6 CT	L6 CT	L6 CT	L6 CT	L2/3 IT	L6 CT	L6 CT	L6 CT	L6b	1236	1513
134256406122574564946500343603205004363	Endo	Endo	Astro	Endo	Endo	Endo	Endo	unassigned	Endo	Endo	2284	2895
13426394317258421096007863858315267261	L6 CT	L6 CT	L6 CT	L6 CT	L6 CT	L2/3 IT	L6 CT	L5 ET	L6 CT	L6b	1690	3159
134283355366279861601064929257455628835	Astro	Astro	Astro	Astro	Astro	Endo	Astro	Astro	Astro	Astro	2605	1713
134305637706448773555332139906648044881	Astro	Astro	Astro	Astro	Astro	Endo	Astro	Astro	Astro	Astro	807	1882
134316158676410997263367257390556282980	Oligo	Oligo	Oligo	Oligo	Oligo	Endo	Oligo	Oligo	Oligo	Oligo	1515	1504
134429673238284196198198183405717968027	L4/5 IT	L5 IT	L2/3 IT	L2/3 IT	L5 IT	L6b	L5 IT	unassigned	L2/3 IT	L5 IT	2156	3216
134433673204650415099087590936256607458	Macrophage	Macrophage	Macrophage	Macrophage	Macrophage	Endo	Macrophage	unassigned	Endo	Endo	2509	1805
134435196005458235686407281429612556530	L4/5 IT	L5 IT	L5 IT	L5 IT	Vip	Vip	L5 IT	L5 IT	L5 IT	L5 IT	2203	2327
134464307766491476107255953761539271027	Vip	Vip	L2/3 IT	Vip	Vip	Vip	Vip	Vip	Vip	Vip	2434	2364
134471772417246482086235032024782263228	VLMC	VLMC	VLMC	VLMC	VLMC	VLMC	VLMC	unassigned	Peri	VLMC	1708	777
134491238222517568172710527694152759901	L6 CT	L6 CT	L6 CT	L6 CT	L6 CT	Oligo	L6 CT	L6 CT	L6 CT	L6 CT	421	1408
134817380762075389653680585254270243797	Astro	Astro	Astro	Astro	Astro	Peri	Astro	Astro	Astro	Astro	568	1032
134829377076576011826040265060020609164	Oligo	Oligo	Oligo	Oligo	Oligo	Vip	Oligo	Oligo	Oligo	Oligo	277	1643
134845232015838285616339002970198500672	L6 IT Car3	L6 IT	L5 IT	L6 IT	L6 IT	L2/3 IT	L2/3 IT	L6 IT	L6 IT	L6 IT	1404	2995
134929349844873526523969685492579381713	L6 IT	L6 IT	L5 IT	L6 IT	L6 IT	L5 IT	L5 IT	L5 IT	L6 IT	L6 IT	1026	1315
134970111158115611586424987439023651048	L2/3 IT	L2/3 IT	L2/3 IT	L2/3 IT	L2/3 IT	L5 ET	L2/3 IT	L2/3 IT	L2/3 IT	L5 ET	1642	998
13497820819882363007497870674512985348	Oligo	Oligo	Oligo	Oligo	Oligo	L6 CT	Oligo	Oligo	Oligo	Oligo	1287	1297
135020766320187984295172000743118901800	L6 CT	L6 CT	L6 CT	L6 CT	L6 CT	L6 CT	L6 CT	L6 CT	L6 CT	L6 CT	771	1403
135027395702957287387344312711076704638	Endo	Endo	Endo	Endo	Endo	L6 CT	Endo	unassigned	Endo	Endo	179	1279
135156311988109225608484462165160632885	Peri	VLMC	Astro	Peri	VLMC	Endo	Macrophage	unassigned	SMC	Peri	2093	992
13515949884631224252076674796102309682	L4/5 IT	L2/3 IT	L2/3 IT	L2/3 IT	L2/3 IT	Vip	L2/3 IT	L2/3 IT	L2/3 IT	L2/3 IT	1531	1115
135222607785558731801767989423604239379	L6 IT	L6 IT	L5 IT	L6 IT	L6 IT	Lamp5	L5 IT	unassigned	L6 IT	L6 IT	1025	1460
135227495285998989451560282097963213408	L5/6 NP	L5/6 NP	L5/6 NP	L5/6 NP	L5/6 NP	Pvalb	L5/6 NP	L5/6 NP	L5/6 NP	L5/6 NP	1584	1403
135296334383258797499380082271691412363	Peri	Peri	Peri	Peri	Peri	Endo	Peri	unassigned	Peri	Peri	2346	1534
135362667406814144720935647271249738905	Peri	Peri	Peri	Peri	SMC	Peri	Peri	unassigned	Peri	Peri	1881	873
135497120707385031114687540612282683643	L2/3 IT	L2/3 IT	L2/3 IT	L2/3 IT	L2/3 IT	Vip	L2/3 IT	L2/3 IT	L2/3 IT	L2/3 IT	2458	1515
135511089248243795075058473881211238090	L6 IT	L6 IT	L5 IT	L6 IT	L5 IT	unassigned	L5 IT	unassigned	L6 IT	L6 IT	852	1203
135577123968931222850808645234653903271	L6 IT	L6 IT	L6 IT	L6 IT	L6 IT	L2/3 IT	L6 IT	L6 IT	L6 IT	L6 IT	942	1636
135584066476659089664259635034776451814	Oligo	Oligo	Oligo	Oligo	Oligo	Endo	Oligo	Oligo	Oligo	Oligo	2005	2210
135654883577409524321932248741187234441	Astro	Astro	Astro	Astro	Astro	L6 CT	Astro	Astro	Astro	Astro	126	243
135675845581335751166626624377820904762	L2/3 IT	L2/3 IT	L2/3 IT	L2/3 IT	L2/3 IT	unassigned	L2/3 IT	L2/3 IT	L2/3 IT	L2/3 IT	1187	843
13577708561542551494085185493781529242	L6 CT	L6 CT	L6 CT	L6 CT	L6 CT	L6 CT	L6 CT	L6 CT	L6 CT	L6b	1747	2706
135798670289335653789206052082569105435	Pvalb	Pvalb	Pvalb	Pvalb	Pvalb	L2/3 IT	Pvalb	Pvalb	Pvalb	Pvalb	1571	1381
135829023232004921979402454487519670290	Oligo	Oligo	Oligo	Oligo	Oligo	VLMC	Oligo	Oligo	Oligo	Oligo	636	1797
135858911282951495180169750712331200329	L6 IT Car3	L6 IT	L2/3 IT	L6 IT	Vip	L6b	L2/3 IT	unassigned	L2/3 IT	L6 IT	1728	2573
135864039749791322917612662183733749401	Oligo	Oligo	Oligo	Oligo	Oligo	L6 IT	Oligo	Oligo	Oligo	Oligo	880	1746
135876160479954518742296578646460915714	Peri	Peri	Peri	Peri	SMC	Endo	Peri	unassigned	Peri	Endo	1687	1708
135927449280168371738124498887118145813	Peri	Peri	Peri	Peri	Peri	Oligo	Peri	unassigned	Peri	Peri	2252	2888
135958546351622504438827146643730918103	L2/3 IT	L2/3 IT	L2/3 IT	L2/3 IT	L2/3 IT	L5 IT	L2/3 IT	L2/3 IT	L2/3 IT	L2/3 IT	1526	790
136013233072194150255721592466234850715	L2/3 IT	L2/3 IT	L2/3 IT	L2/3 IT	L2/3 IT	L5 IT	L2/3 IT	L2/3 IT	L2/3 IT	L2/3 IT	939	659
136013710788835505818499209959265752656	L6 IT	L6 IT	L6 IT	L6 IT	L6 IT	unassigned	L5 IT	L6 IT	L6 IT	L6 IT	1828	2853
1362993501036644356555040418870227641	L6 CT	L6 CT	L6 CT	L6 CT	L6 CT	L6 IT	L6 CT	L6 CT	L6 CT	L6b	872	1603
136329603810323878796194924536937105776	Astro	Astro	Astro	Astro	Astro	Endo	Astro	Astro	Astro	Astro	1516	1902
136359304980959565304728594782516038398	L2/3 IT	L2/3 IT	L2/3 IT	L2/3 IT	L2/3 IT	Astro	L2/3 IT	L2/3 IT	L2/3 IT	L2/3 IT	1914	1038
136385631365972190868453992902669870446	L6 CT	L6 CT	L6 CT	L6 CT	L6 CT	Oligo	L6 CT	L6 CT	L6 CT	L6b	977	1431
136475197814014658568681180634288278697	SMC	VLMC	Macrophage	VLMC	SMC	VLMC	Macrophage	unassigned	Peri	VLMC	1806	850
136558826627618645134733164469860005652	Astro	Astro	Astro	Astro	Astro	L2/3 IT	Astro	Astro	Astro	Astro	62	745
136613282045413011233903215735598933677	L2/3 IT	L2/3 IT	L2/3 IT	L2/3 IT	L2/3 IT	L5/6 NP	L2/3 IT	L2/3 IT	L2/3 IT	L2/3 IT	2279	1523
136642608101019090934069072170871405982	Oligo	Oligo	Oligo	Oligo	Oligo	unassigned	Oligo	Oligo	Oligo	Oligo	367	715
136655326134143152247154050505098779964	L6 IT	L6 IT	L6 IT	L6 IT	L6 IT	Vip	L6 IT	L6 IT	L6 IT	L6 IT	1473	2247
136657607396520843955579560238610660177	L5 IT	L5 IT	L5 IT	L5 IT	L5 IT	Oligo	L5 IT	L5 IT	L5 IT	L5 IT	2018	2443
1367180183265928296164350661318598471	Astro	Astro	Astro	Astro	Astro	Vip	Astro	unassigned	Astro	Astro	1816	1863
136842511775326227684521767680243340358	Peri	Endo	Endo	Endo	SMC	Endo	Endo	Endo	Endo	Endo	1560	2252
136902813311603844158100478887200006225	VLMC	Astro	Astro	VLMC	VLMC	Endo	Astro	Astro	Astro	Astro	1304	528
136911585102368639948790822855928051798	L6b	L6b	L6b	L6b	L6b	Lamp5	L6b	L6b	L6b	L6b	288	1471
136939242729766830755755472572421217189	L2/3 IT	L2/3 IT	L2/3 IT	L2/3 IT	L2/3 IT	Endo	L2/3 IT	L2/3 IT	L2/3 IT	L2/3 IT	2144	1373
136956650523923871805445119840079068331	Sst	Sst	Sst	Sst	Sst	Vip	Sst	Sst	Sst	Sst	1227	1424
137079323057238966866486806445061548448	L5 IT	L5 IT	L5 IT	L5 IT	L5 IT	L6b	L5 IT	unassigned	L2/3 IT	L2/3 IT	801	1095
137118705927059219967962591927420264283	SMC	SMC	Oligo	SMC	SMC	Peri	Macrophage	unassigned	SMC	Peri	1481	644
137197533633825344154371586539886487840	Pvalb	Pvalb	Pvalb	Pvalb	Pvalb	Oligo	Pvalb	Pvalb	Pvalb	Pvalb	211	667
137317128460793887395033463291305546449	L5 IT	L5 IT	L5 IT	L5 IT	L5 IT	Pvalb	L5 IT	L5 IT	L5 IT	L5 IT	1143	1066
137657832019851167878030713587501314649	Endo	Endo	Endo	Endo	Endo	Endo	Endo	unassigned	Endo	Endo	1466	1432
137688209339524405315084067618672683379	L2/3 IT	L2/3 IT	L2/3 IT	L2/3 IT	L2/3 IT	Macrophage	L2/3 IT	L2/3 IT	L2/3 IT	L2/3 IT	2005	1295
137709661887713653500900300555624040952	L4/5 IT	L2/3 IT	L2/3 IT	L2/3 IT	L2/3 IT	VLMC	L2/3 IT	L2/3 IT	L2/3 IT	L2/3 IT	493	650
137812623508382062526281296619540459017	L5 IT	L5 IT	L5 IT	L5 IT	L5 IT	Vip	L5 IT	L5 IT	L5 IT	L5 IT	583	1019
137894050898338822288054350119336138053	Endo	Endo	Endo	Endo	Endo	L2/3 IT	Endo	unassigned	Endo	Endo	843	1927
13790131024683595462900250336361448170	L6 CT	L6 CT	L6 CT	L6 CT	L6 CT	L2/3 IT	L6 CT	L6 CT	L6 CT	L6b	1614	2307
137974851490274497707981687593120287437	L6 IT	L6 IT	L6 IT	L6 IT	L6 IT	L5 IT	L6 IT	L6 IT	L6 IT	L6 IT	1070	1722
138002484262001883520042984425280316830	Lamp5	Lamp5	Lamp5	Lamp5	Lamp5	L5 IT	Lamp5	Lamp5	Lamp5	Lamp5	2565	1708
138021471336568946673687374881413689932	Vip	Vip	Vip	Vip	Vip	Vip	Vip	Vip	Vip	Vip	494	361
138035660931348958337769391383647888027	L2/3 IT	L2/3 IT	L2/3 IT	L2/3 IT	L2/3 IT	Vip	L2/3 IT	L2/3 IT	L2/3 IT	L2/3 IT	2584	2556
138035706994223791443803228634647488931	L6b	Oligo	Oligo	Oligo	Vip	L6b	Oligo	unassigned	Vip	Astro	986	1837
138187814041363929871125696272680420155	L6 CT	L6 CT	L6 CT	L6 CT	L6 CT	Vip	L6 CT	L6 CT	L6 CT	L6b	52	1092
138189938748168328863283568422769702387	Oligo	Oligo	Oligo	Oligo	Oligo	L5 IT	Oligo	unassigned	Oligo	Oligo	51	1186
138197379500860813639324088239479089816	Oligo	Oligo	Oligo	Oligo	Oligo	VLMC	Oligo	Oligo	Oligo	Oligo	419	1655
138207804070665918094079869552759138821	Astro	Astro	Astro	Astro	Astro	Endo	Astro	Astro	Astro	Astro	2391	2289
138282843932027559631458999173688199739	L6 CT	L6 CT	L6 CT	L6 CT	L6 CT	Endo	L6 CT	L6 CT	L6 CT	L6b	201	1355
138313710766732732327034961111816704450	L4/5 IT	L5 IT	L5 IT	L6 IT	L5 IT	L6 IT	L5 IT	L5 IT	L5 IT	L5 IT	2268	3051
138396007927266902096651716902635427715	Endo	Endo	Astro	Endo	Endo	L6 CT	Endo	unassigned	Endo	Endo	710	1932
138402916598993802463751211522520971677	L2/3 IT	L2/3 IT	L2/3 IT	L2/3 IT	L2/3 IT	L5/6 NP	L2/3 IT	unassigned	L2/3 IT	L2/3 IT	97	351
138411503772281199019528406726678046206	Astro	Astro	Astro	Astro	Astro	Endo	Astro	Astro	Astro	Astro	2277	2060
138510584180617944358514990148085955133	Oligo	Oligo	Oligo	Oligo	Oligo	L5 IT	Oligo	Oligo	Oligo	Oligo	828	1789
138521791095404566342926638311735361953	L6 CT	L6 CT	L6 CT	L6 CT	L6 CT	Lamp5	L6 CT	L6 CT	L6 CT	L6b	539	1331
138521954859859284972601131534734343802	L2/3 IT	L2/3 IT	L2/3 IT	L2/3 IT	L2/3 IT	unassigned	L2/3 IT	L2/3 IT	L2/3 IT	L2/3 IT	2090	1331
138566545089649824225416910472649863791	Astro	Astro	Astro	Astro	Astro	VLMC	Astro	Astro	Astro	Astro	622	1610
13858236591520002283909412928192167674	Endo	Endo	Oligo	Endo	Endo	Macrophage	Endo	unassigned	Endo	Endo	2130	1432
138643939352795588965742006140489327165	L4/5 IT	L2/3 IT	L2/3 IT	L2/3 IT	L2/3 IT	Vip	L2/3 IT	L2/3 IT	L2/3 IT	L2/3 IT	1815	1384
13867590634723583832298770834541569492	L5 IT	L5 IT	L5 IT	L6 IT	L6 IT	L2/3 IT	L5 IT	unassigned	L6 IT	L6 IT	2161	2771
138720583879610967070307607370508637565	OPC	OPC	OPC	OPC	OPC	OPC	OPC	OPC	OPC	OPC	2271	2955
138932545463989595659482107346685894615	VLMC	Astro	Astro	Astro	VLMC	VLMC	Astro	Astro	Astro	VLMC	459	109
139019976239207804681684909493392565037	Oligo	Oligo	Oligo	Oligo	Oligo	Vip	Oligo	Oligo	Oligo	Oligo	263	1631
139069207540996056199937516951987128228	L5 IT	L5 IT	L5 IT	L5 IT	L5 IT	L2/3 IT	L5 IT	L5 IT	L5 IT	L5 IT	243	639
139119972776079883069503322490645865933	L2/3 IT	L2/3 IT	L2/3 IT	L2/3 IT	L2/3 IT	Vip	L2/3 IT	L2/3 IT	L2/3 IT	L2/3 IT	1301	670
13915525073688062493860117764618976783	Endo	Endo	Endo	Endo	Endo	Endo	Endo	unassigned	Endo	Endo	36	1237
139319894805170455201251058706047421677	VLMC	VLMC	VLMC	VLMC	VLMC	VLMC	VLMC	unassigned	VLMC	VLMC	2602	3109
139342505861354740463418235843308481733	Astro	Astro	Astro	Astro	Astro	L5 IT	Astro	Astro	Astro	Astro	470	1571
139346644559231662296542107993023308874	Endo	Endo	Endo	Endo	Endo	Endo	Endo	unassigned	Endo	Endo	1301	1033
13939653920129916661981066538961488110	L5 ET	L5 ET	L5 ET	L5 ET	L5 ET	Astro	L5 ET	L5 ET	L5 ET	L5 ET	1228	1130
139405860837724732475759905560146274316	L2/3 IT	L2/3 IT	L2/3 IT	L2/3 IT	L2/3 IT	Pvalb	L2/3 IT	L2/3 IT	L2/3 IT	L2/3 IT	1155	820
139406536164392812757621002746451041506	Endo	Endo	Endo	Endo	Endo	Endo	Endo	unassigned	Endo	Endo	962	1690
139413455731222820398989845168355523636	L2/3 IT	L2/3 IT	L2/3 IT	L2/3 IT	L2/3 IT	Oligo	L2/3 IT	L2/3 IT	L2/3 IT	L2/3 IT	1746	902
139455131364164227398733283690168188641	Astro	Astro	Astro	Astro	Astro	Endo	Astro	Astro	Astro	Astro	319	129
139488415120907507845775873453963001027	Vip	Vip	Vip	Vip	Vip	Vip	Vip	unassigned	Vip	Vip	2030	2427
139635858847304312794318352443248002504	L6 CT	L6 CT	L6 CT	L6 CT	L6 CT	L2/3 IT	L6 CT	L6 CT	L6 CT	L6b	1838	2477
139637069339669329768184836791941432612	Sst	Sst	Sst	Sst	Sst	Endo	Sst	Sst	Sst	Sst	440	336
139811497165764891119043834462089979065	L4/5 IT	L2/3 IT	L2/3 IT	L2/3 IT	L2/3 IT	L6 CT	L2/3 IT	L2/3 IT	L2/3 IT	L2/3 IT	2039	1529
139824029608946812914569500675159156053	L4/5 IT	L2/3 IT	L2/3 IT	L2/3 IT	L2/3 IT	L5 IT	L2/3 IT	L2/3 IT	L2/3 IT	L2/3 IT	2367	2663
139984439858675047856258589818885912447	L5 IT	L5 IT	L5 IT	L5 IT	L5 IT	Vip	L5 IT	unassigned	L5 IT	L5 IT	1414	1474
140009889338059003404828432067713245432	L5/6 NP	L5/6 NP	L5/6 NP	L5/6 NP	L5/6 NP	Macrophage	L5/6 NP	L5/6 NP	L5/6 NP	L5/6 NP	1940	1859
140025826454280028166970464682980876469	L6 CT	L6 CT	L6 CT	L6 CT	L6 CT	L5/6 NP	L6 CT	L6 CT	L6 CT	L6 CT	1333	1557
140039872338178513753012337629700237054	L6 IT	L6 IT	L5 IT	L6 IT	L6 IT	L5/6 NP	L5 IT	unassigned	L6 IT	L6 IT	581	1243
14005295383234871330805592503192152082	L6 IT	L6 IT	L6 IT	L6 IT	L6 IT	L2/3 IT	L6 IT	L6 IT	L6 IT	L6 IT	1605	2573
140057028338525492255582178396572327008	Macrophage	Macrophage	Macrophage	Macrophage	Macrophage	Astro	Macrophage	unassigned	Macrophage	Macrophage	2490	2864
140060533242551270053867165477511174244	Oligo	Oligo	Oligo	Oligo	Oligo	Endo	Oligo	Oligo	Oligo	Oligo	1372	2808
140205046879465590391049835544940810084	L4/5 IT	L5 IT	L5 IT	L5 IT	L5 IT	Macrophage	L5 IT	L5 IT	L5 IT	L5 IT	1524	1214
140210084165234561841656310686864541607	L4/5 IT	L2/3 IT	L2/3 IT	L2/3 IT	L2/3 IT	Endo	L2/3 IT	L2/3 IT	L2/3 IT	L2/3 IT	958	785
140227848318952611509059888446827792885	L4/5 IT	L5 IT	L5 IT	L5 IT	L5 IT	Vip	L5 IT	unassigned	L5 IT	L5 IT	2297	2981
140416635280326160362402178092164586906	L6 CT	L6 CT	L6 CT	L6b	L6b	L5 IT	L6 CT	L6 CT	L6 CT	L6b	1412	2180
140435505486874939010253675835543370470	L4/5 IT	L2/3 IT	L2/3 IT	L2/3 IT	L2/3 IT	Endo	L2/3 IT	L2/3 IT	L2/3 IT	L2/3 IT	2200	1667
140444169540246382008968033628468055124	L2/3 IT	L2/3 IT	L2/3 IT	L2/3 IT	L2/3 IT	L2/3 IT	L2/3 IT	L2/3 IT	L2/3 IT	L2/3 IT	104	220
140462587807420190725832226388642526505	Oligo	Oligo	Oligo	Oligo	Oligo	Pvalb	Oligo	Oligo	Oligo	Oligo	254	1716
140506920749555809060858408900817568690	L4/5 IT	L2/3 IT	L2/3 IT	L2/3 IT	L2/3 IT	L5 IT	L2/3 IT	L2/3 IT	L2/3 IT	L2/3 IT	2187	1759
140598596798526496651548423562785333334	L5 ET	L5 ET	L2/3 IT	L5 ET	L5 ET	Peri	L5 ET	L5 ET	L5 ET	L5 ET	2047	2011
14069730135296395871281985562137086806	L2/3 IT	L2/3 IT	L2/3 IT	L2/3 IT	L2/3 IT	Endo	L2/3 IT	L2/3 IT	L2/3 IT	L2/3 IT	805	469
140715878467714243318623924196451878241	L2/3 IT	L2/3 IT	L2/3 IT	L2/3 IT	L2/3 IT	Macrophage	L2/3 IT	L2/3 IT	L2/3 IT	L2/3 IT	2173	1217
140855071156738561830391320989716220591	Peri	Peri	Peri	Peri	SMC	Peri	Peri	unassigned	Peri	Endo	514	201
140880443466968645628039616516501466375	L6 IT	L6 IT	L6 IT	L6 IT	L6 IT	Vip	L6 IT	L6 IT	L6 IT	L6 IT	443	1254
140916834041307770870971913972563669753	L6 CT	L6 CT	L6 CT	L6 CT	L6 CT	Lamp5	L6 CT	L6 CT	L6 CT	L6 CT	1519	2248
140992020989344449348744720354062505566	L6 IT	L5 IT	L6 IT	L6 IT	L5 IT	L2/3 IT	L5 IT	unassigned	L6 IT	L5 IT	1825	1912
140999528572825961151196935006862052964	L5/6 NP	L5/6 NP	L5/6 NP	L5/6 NP	L6b	L6b	L5/6 NP	L5/6 NP	L5/6 NP	L5/6 NP	1524	1490
141028611947148201739779296089159867632	L6 CT	L6 CT	L6 CT	L6 CT	L6 CT	L6 CT	L6 CT	L6 CT	L6 CT	L6b	462	1397
141050309078652074657826072340315674966	L5 IT	L5 IT	L5 IT	L5 IT	unassigned	Lamp5	L5 IT	unassigned	L6 IT	L5 IT	1026	1283
141061235489770546740859389588433302725	Pvalb	Sst	Sst	Sst	Sst	L5 ET	Pvalb	unassigned	Sst	Sst	100	1382
141070284711787353658015280158409479239	Astro	Astro	Astro	Astro	Astro	Endo	Astro	Astro	Astro	Astro	2574	3068
141150188429312885650083463558623521824	L2/3 IT	L2/3 IT	L2/3 IT	L2/3 IT	L2/3 IT	L2/3 IT	L2/3 IT	L2/3 IT	L2/3 IT	L2/3 IT	2426	2999
141161425692076180871585508954738973359	Astro	Astro	Astro	Astro	Astro	Astro	Astro	Astro	Astro	Astro	2534	2087
141201618300652203819837800702646650906	Endo	Endo	Oligo	Endo	Endo	Endo	Endo	unassigned	Endo	Endo	126	1518
141207681171982722431716861740850410648	L2/3 IT	L2/3 IT	L2/3 IT	L2/3 IT	L2/3 IT	Endo	L2/3 IT	L2/3 IT	L2/3 IT	L2/3 IT	2501	1975
141207802513697546933491603604178160046	L6 CT	L6 CT	L6 CT	L6 CT	L6 CT	L6b	L6 CT	L6 CT	L6 CT	L6 CT	1730	2212
141258142133867664127531358618597323565	Astro	Astro	Astro	Astro	Astro	Vip	Astro	Astro	Astro	Astro	576	573
141338462523922412747070768747063794232	L4/5 IT	L2/3 IT	L2/3 IT	L2/3 IT	L2/3 IT	L2/3 IT	L2/3 IT	L2/3 IT	L2/3 IT	L2/3 IT	1925	1402
141369966259736020430822710726841871729	L2/3 IT	L2/3 IT	L2/3 IT	L2/3 IT	L2/3 IT	VLMC	L2/3 IT	L2/3 IT	L2/3 IT	L2/3 IT	578	342
141411520321397258996831211426371722868	L5 IT	L5 IT	L5 IT	L5 IT	L5 IT	Astro	L5 IT	L5 IT	L5 IT	L5 IT	519	753
141420769060077668366091347926852932201	L5 IT	L5 IT	L5 IT	L5 IT	L5 IT	L5 IT	L2/3 IT	unassigned	L5 IT	L2/3 IT	1798	2057
141421356711930956678628284435893375727	L2/3 IT	L2/3 IT	L2/3 IT	L2/3 IT	L2/3 IT	Pvalb	L2/3 IT	L2/3 IT	L2/3 IT	L2/3 IT	2097	3375
141424993067293228367198998085091567297	L2/3 IT	L2/3 IT	L2/3 IT	L2/3 IT	L2/3 IT	L6 CT	L2/3 IT	L2/3 IT	L2/3 IT	L2/3 IT	2419	1591
141467085571797779411104549489027931337	Endo	Endo	Endo	Endo	Endo	Endo	Endo	Endo	Endo	Endo	1792	2600
141496226878715796953007833509765728524	Oligo	Oligo	Oligo	Oligo	Oligo	Endo	Oligo	unassigned	Oligo	Oligo	344	1720
141538107376706493352787862346535786590	L6 CT	L6 CT	L6 CT	L6 CT	L6 CT	Lamp5	L6 CT	L6 CT	L6 CT	L6b	1447	1817
141625738313547834332553595141847633887	Oligo	Oligo	Oligo	Oligo	Oligo	Endo	Oligo	Oligo	Oligo	Oligo	1621	2203
141638233998620854822727943790332398875	L2/3 IT	L2/3 IT	L2/3 IT	L2/3 IT	L2/3 IT	L2/3 IT	L2/3 IT	L2/3 IT	L2/3 IT	L2/3 IT	2290	3265
14167406875912540834738118750697477474	Oligo	Oligo	Oligo	Oligo	Oligo	Vip	Oligo	Oligo	Oligo	Oligo	1582	2199
141707992469946649963078671221057351459	Pvalb	Pvalb	Pvalb	Pvalb	Pvalb	Macrophage	Pvalb	Pvalb	Pvalb	Pvalb	1959	1356
141718531715707126017142923714393487822	Oligo	Oligo	Oligo	Oligo	Oligo	Astro	Oligo	Oligo	Oligo	Oligo	434	1485
141765387216061940069370323333633399933	L2/3 IT	L2/3 IT	L2/3 IT	L2/3 IT	L2/3 IT	Vip	L2/3 IT	L2/3 IT	L2/3 IT	L2/3 IT	790	471
141781953177072203192759421054633801568	Oligo	Oligo	Oligo	Oligo	Oligo	L5 IT	Oligo	Oligo	Oligo	Oligo	1006	2236
141802022995037070000484928244739254429	L5 IT	L6 IT	L5 IT	L6 IT	L5 IT	L5 IT	L5 IT	unassigned	L6 IT	L6 IT	1740	1870
14183218095194623644923002748278331477	L6 CT	L6 CT	L6 CT	L6 CT	L6 CT	L2/3 IT	L6 CT	L6 CT	L6 CT	L6b	1804	2774
141890375905378386057438686794169430934	L6 CT	L6 CT	L6 CT	L6 CT	L6 CT	unassigned	L6 CT	L6 CT	L6 CT	L6 CT	796	1357
141896284002652290239064551469793846031	L2/3 IT	L2/3 IT	L2/3 IT	L2/3 IT	L2/3 IT	VLMC	L2/3 IT	L2/3 IT	L2/3 IT	L2/3 IT	1946	1306
141900574436811587067732422072607585240	Astro	Astro	Astro	Astro	Astro	Endo	Astro	Astro	Astro	Astro	805	327
141904710573791860972514781317849964013	L2/3 IT	L2/3 IT	L2/3 IT	L2/3 IT	L2/3 IT	Vip	L2/3 IT	L2/3 IT	L2/3 IT	L2/3 IT	2198	1563
141917926076890117314101937644793708872	L6 CT	L6 CT	L6 CT	L6 CT	L6 CT	Pvalb	L6 CT	L6 CT	L6 CT	L6b	387	1424
141930275566557802326430727358606518574	Oligo	Oligo	Oligo	Oligo	Oligo	L5 IT	Oligo	Oligo	Oligo	Oligo	1353	2380
141982046581677257337108826596608742984	Macrophage	Macrophage	Macrophage	Macrophage	Macrophage	Endo	Macrophage	unassigned	Macrophage	Macrophage	362	886
142007312521726904767281008219925981582	L4/5 IT	L5 IT	L5 IT	L5 IT	L5 IT	L6 CT	L5 IT	L5 IT	L5 IT	L5 IT	887	805
142058454689578743984120697036619668389	Astro	Astro	Astro	Astro	Astro	Vip	Astro	unassigned	Astro	Astro	2012	2111
142077008774505403942373256038757276843	Oligo	Oligo	Oligo	Oligo	Oligo	L6 CT	Oligo	Oligo	Oligo	Oligo	1361	2711
142118048349223273983647594849677361604	Oligo	Oligo	Oligo	Oligo	Oligo	L5 IT	Oligo	Oligo	Oligo	Oligo	768	1198
142124683453999247302784499259871485637	Endo	Endo	Endo	Endo	Endo	VLMC	Endo	Endo	Endo	Endo	295	678
14225033497323347322429215493903300405	L6 IT	L6 IT	L5 IT	L6 IT	L6 IT	Macrophage	L5 IT	L6 IT	L6 IT	L6 IT	690	1199
142267186187213994094497484461938800869	Astro	Astro	Astro	Astro	Astro	L6b	Astro	unassigned	Astro	Astro	2073	1711
142299477514748322105885891800443141987	L6 CT	L6 CT	L6 CT	L6 CT	L6 CT	Vip	L6 CT	L6 CT	L6 CT	L6 CT	1101	1347
142310835082618498935101984247094395708	Endo	L6 IT	L2/3 IT	Endo	Endo	L2/3 IT	L2/3 IT	unassigned	Endo	Endo	1609	2403
142311679155728333100096352858215636871	L4/5 IT	L5 IT	L2/3 IT	L2/3 IT	L2/3 IT	Endo	L2/3 IT	L2/3 IT	L2/3 IT	L2/3 IT	2198	2114
142365523307438446542459652188564615177	Endo	Endo	Astro	Endo	Endo	Endo	Endo	unassigned	Endo	Endo	2030	1768
142379697447385769475429143226993503534	Endo	Endo	L2/3 IT	Endo	Endo	L6 CT	Endo	unassigned	Endo	Endo	2109	3147
14241291731112838142227645230200713319	L2/3 IT	L2/3 IT	L2/3 IT	L2/3 IT	L2/3 IT	L2/3 IT	L2/3 IT	L2/3 IT	L2/3 IT	L2/3 IT	17	347
142461123083450991522117033509834319146	L2/3 IT	L2/3 IT	L2/3 IT	L2/3 IT	L2/3 IT	L2/3 IT	L2/3 IT	L2/3 IT	L2/3 IT	L2/3 IT	2150	1218
142603761631691190406658733002009246117	L4/5 IT	L5 IT	L2/3 IT	L5 IT	L5 IT	Vip	L2/3 IT	unassigned	L2/3 IT	L2/3 IT	2323	2659
142634975081812243544974176165016604568	Endo	Endo	Endo	Endo	Endo	Endo	Endo	Endo	Endo	Endo	1457	2556
142650051535509009365374674577628467331	L4/5 IT	L2/3 IT	L2/3 IT	L2/3 IT	L2/3 IT	Pvalb	L2/3 IT	L2/3 IT	L2/3 IT	L2/3 IT	1947	1418
142664386554612450973097466412347932506	L6 CT	L6 CT	L6 CT	L6 CT	L6 CT	L2/3 IT	L6 CT	L6 CT	L6 CT	L6b	199	1372
142677214943169895095498871522527330273	L2/3 IT	L2/3 IT	L2/3 IT	L2/3 IT	L2/3 IT	L5 IT	L2/3 IT	L2/3 IT	L2/3 IT	L2/3 IT	2567	2496
142699355059355028798541413723223476494	Peri	Peri	Peri	Peri	Peri	Oligo	Peri	Peri	Peri	Peri	72	516
142717100813721436299442636768025438280	L5 ET	L5 ET	L5 ET	L5 ET	L5 ET	Macrophage	L5 ET	L5 ET	L5 ET	L5 ET	642	888
142734038157664693815760689437410432176	Astro	Astro	Astro	Astro	Astro	L2/3 IT	Astro	Astro	Astro	Astro	966	542
142765400665594990585744072910148997432	VLMC	VLMC	Astro	VLMC	VLMC	VLMC	Astro	Astro	Astro	VLMC	255	37
142786601618054314920402289463023509343	L4/5 IT	L2/3 IT	L2/3 IT	L2/3 IT	L2/3 IT	Endo	L2/3 IT	L2/3 IT	L2/3 IT	L2/3 IT	2236	1704
142943813915587044852219748355939186379	L2/3 IT	L2/3 IT	L2/3 IT	L2/3 IT	L2/3 IT	L5 IT	L2/3 IT	L2/3 IT	L2/3 IT	L2/3 IT	1232	742
14297014608032946189735143834004313817	L5 IT	L6 IT	L5 IT	L6 IT	L5 IT	L5 IT	L5 IT	L5 IT	L6 IT	L6 IT	1846	2105
14297953454420599715586920686657617727	Pvalb	Pvalb	Pvalb	Pvalb	Pvalb	L5 IT	Pvalb	Pvalb	Pvalb	Pvalb	2048	1454
143079419901828418632671002308722570838	Oligo	Oligo	Oligo	Oligo	Oligo	VLMC	Oligo	Oligo	Oligo	Oligo	974	1930
14310780795900777647008713404806862337	Pvalb	Pvalb	Pvalb	Pvalb	Pvalb	Vip	Pvalb	Pvalb	Pvalb	Pvalb	1651	3082
143113956951359630299763096707886937291	Endo	Endo	Endo	Endo	Endo	L2/3 IT	Endo	unassigned	Endo	Endo	1851	2544
14314475566403878993511122377585485383	L2/3 IT	L2/3 IT	L2/3 IT	L2/3 IT	L2/3 IT	Oligo	L2/3 IT	L2/3 IT	L2/3 IT	L2/3 IT	2606	2608
143158293669703130692553379868904007387	L4/5 IT	L2/3 IT	L2/3 IT	L2/3 IT	L2/3 IT	Sst	L2/3 IT	L2/3 IT	L2/3 IT	L2/3 IT	2462	2371
143191480648738242139882759046772003003	Oligo	Oligo	Oligo	Oligo	Oligo	Vip	Oligo	Oligo	Oligo	Oligo	1142	2027
143221602685115622813253168473427054913	Astro	Astro	Astro	Astro	Astro	Lamp5	Astro	Astro	Astro	Astro	1486	2744
143230250495861448479756365971386407415	Astro	Astro	Astro	Astro	Astro	Endo	Astro	Astro	Astro	Astro	2101	1668
143305658230847490519467492351983468950	Oligo	Oligo	Oligo	Oligo	Oligo	VLMC	Oligo	unassigned	Oligo	Astro	446	1627
143316044071674304069558677469136521471	Astro	Astro	Astro	Astro	Astro	Macrophage	Astro	Astro	Astro	Astro	590	1663
143362330335601385093034000174916080535	L2/3 IT	L2/3 IT	L2/3 IT	L2/3 IT	L2/3 IT	L5/6 NP	L2/3 IT	L2/3 IT	L2/3 IT	L2/3 IT	709	435
143378297526747531385082713538190366484	L6 CT	L6 CT	L6 CT	L6b	L6 CT	L2/3 IT	L6 CT	unassigned	L6 CT	L6b	1686	2705
143389663858852434836433382405078732874	L5 ET	L5 ET	L5 ET	L5 ET	L5 ET	Vip	L5 ET	L5 ET	L5 ET	L5 ET	1981	2970
143502204369551389868143063586067235488	Endo	Endo	L5 IT	Endo	Endo	Endo	Endo	unassigned	Endo	Endo	2481	2158
143504704461042453524134233959091277076	L4/5 IT	L2/3 IT	L2/3 IT	L5 IT	unassigned	L6b	L2/3 IT	L5 IT	L2/3 IT	L6b	2339	2847
143533394937641952558977186829668394788	L4/5 IT	L2/3 IT	L2/3 IT	L2/3 IT	L2/3 IT	Endo	L2/3 IT	L2/3 IT	L2/3 IT	L2/3 IT	2079	1671
143539434380349092593710290054145028192	Endo	Endo	Oligo	Endo	Endo	Vip	Endo	unassigned	Endo	Endo	140	1156
143569916743949460825513003191194862745	L6b	L6b	L6b	L6b	L6b	OPC	L6b	L6b	L6b	L6b	1336	2134
143590713643597392163446188748742509034	Peri	Peri	Peri	Peri	Peri	Endo	Peri	unassigned	Peri	Peri	1418	570
143598760061522314147338778008971601407	L4/5 IT	L5 IT	L2/3 IT	L5 IT	L5 IT	Vip	L5 IT	unassigned	L2/3 IT	L2/3 IT	1310	983
143654657535869895134274766663360778919	Endo	Endo	Endo	Endo	Endo	Endo	Endo	unassigned	Endo	Endo	381	664
143701536983143630609225002564507289735	Lamp5	Lamp5	Lamp5	Lamp5	unassigned	Oligo	Lamp5	Lamp5	Lamp5	Lamp5	2045	2898
143712256400267777889754550663901841180	Oligo	Oligo	Oligo	Oligo	Oligo	Lamp5	Oligo	Oligo	Oligo	Oligo	1321	2065
143719729492555261668735536761635755439	Astro	Astro	Astro	Astro	Astro	L5 IT	Astro	Astro	Astro	Astro	494	990
143741792594798023033545771929224852395	L6 CT	L6 CT	L6 CT	L6 CT	L6 CT	L6 CT	L6 CT	L6 CT	L6 CT	L6b	210	1337
143790520135015117826384414501476443070	Oligo	Oligo	Oligo	Oligo	Oligo	Astro	Oligo	Oligo	Oligo	Oligo	886	1804
14385649996854128210773663906912201869	Lamp5	Lamp5	Lamp5	Lamp5	Lamp5	Lamp5	Lamp5	Lamp5	Lamp5	Lamp5	3	259
143879917045880561696142789980260949881	L5 IT	L5 IT	L5 IT	L5 IT	L5 IT	L2/3 IT	L5 IT	L5 IT	L5 IT	L5 IT	545	739
143882856263670617565106672081009152423	L4/5 IT	L5 IT	L5 IT	L5 IT	L5 IT	L6 IT	L5 IT	L5 IT	L5 IT	L5 IT	1770	1405
143897447793084900022322445066282136586	L6 IT	L6 IT	L5 IT	L6 IT	L5 IT	L5/6 NP	L5 IT	unassigned	L6 IT	L6 IT	1265	1491
143938569777340548769344763325832911566	L4/5 IT	L5 IT	L5 IT	L5 IT	L5 IT	Vip	L5 IT	L5 IT	L5 IT	L5 IT	1076	905
143975022277376694325279973219844544832	L2/3 IT	L2/3 IT	L2/3 IT	L2/3 IT	L2/3 IT	Macrophage	L2/3 IT	L2/3 IT	L2/3 IT	L2/3 IT	2538	1922
144054923933497498564870613315714919629	Endo	Endo	Endo	Endo	Endo	Vip	Endo	unassigned	Endo	Endo	1714	2343
144105555394171821768708241642432673803	Peri	Peri	Oligo	Peri	SMC	VLMC	Peri	unassigned	Peri	Peri	2369	2161
144127425146159992347909219017837066507	L6 CT	L6 CT	L6 CT	L6 CT	L6 CT	L2/3 IT	L6 CT	L6 CT	L6 CT	L6b	1063	1748
144157645298767156447605059548514731122	L2/3 IT	L2/3 IT	L2/3 IT	L2/3 IT	L2/3 IT	L5 IT	L2/3 IT	L2/3 IT	L2/3 IT	L2/3 IT	1466	742
144227236798756877461538987272169885144	L5/6 NP	L5/6 NP	L5/6 NP	L5/6 NP	L5/6 NP	Vip	L5/6 NP	L5/6 NP	L5/6 NP	L5/6 NP	14	1096
144235827669902998012064359093516335969	L2/3 IT	L2/3 IT	L2/3 IT	L2/3 IT	L2/3 IT	L6 CT	L2/3 IT	L2/3 IT	L2/3 IT	L2/3 IT	227	301
144265225058941085347072925006265261640	L6b	L6b	L6 CT	L6b	L6b	Endo	L6b	unassigned	L6b	L6b	127	1448
144376505990301282875618327114910765009	L2/3 IT	L2/3 IT	L2/3 IT	L2/3 IT	L2/3 IT	L2/3 IT	L2/3 IT	L2/3 IT	L2/3 IT	L2/3 IT	1140	582
144413963553384622230196721340506399408	L2/3 IT	L2/3 IT	L2/3 IT	L2/3 IT	L2/3 IT	L2/3 IT	L2/3 IT	L2/3 IT	L2/3 IT	L2/3 IT	453	410
144466024751005110024358443623196524875	L2/3 IT	L2/3 IT	L2/3 IT	L2/3 IT	L2/3 IT	Vip	L2/3 IT	L2/3 IT	L2/3 IT	L2/3 IT	2360	1858
144524223882653527332091228457725124137	Endo	Endo	Endo	Endo	Endo	Endo	Endo	unassigned	Endo	Endo	287	1742
14452494844302083527417594922801817749	L5 ET	L5 ET	L5 ET	L5 ET	L5 ET	L5/6 NP	L5 ET	L5 ET	L5 ET	L5 ET	1043	1275
144571139624961917374446370847520460537	Oligo	Oligo	Oligo	Oligo	Oligo	L5 IT	Oligo	Oligo	Oligo	Oligo	320	1736
144618308907640761467870679880964981412	Endo	Endo	Astro	Endo	Endo	Endo	Endo	unassigned	Endo	Endo	2417	3293
144644624828803187514090845732403435254	L4/5 IT	L2/3 IT	L2/3 IT	L5 IT	L2/3 IT	Vip	L2/3 IT	unassigned	L2/3 IT	L2/3 IT	1164	913
144647438363677727346575082699222166388	L5/6 NP	L5/6 NP	L5/6 NP	L5/6 NP	L5/6 NP	Endo	L5/6 NP	L5/6 NP	L5/6 NP	L5/6 NP	397	848
144660648593777646365458346663554050510	L6 CT	L6 CT	L6 CT	L6 CT	L6 CT	L2/3 IT	L6 CT	L6 CT	L6 CT	L6 CT	672	1216
144745135526250974356654768884446797546	L2/3 IT	L2/3 IT	L2/3 IT	L2/3 IT	L2/3 IT	Pvalb	L2/3 IT	L2/3 IT	L2/3 IT	L2/3 IT	2168	3347
144787577664037079007033960866516741569	L2/3 IT	L2/3 IT	L2/3 IT	L2/3 IT	L2/3 IT	Vip	L2/3 IT	L2/3 IT	L2/3 IT	L2/3 IT	1429	737
144799225047373727424080562832616781994	Endo	Endo	Endo	Endo	Endo	Vip	Endo	unassigned	Endo	Endo	1153	2309
14489527940016734137907131971582213863	L2/3 IT	L2/3 IT	L2/3 IT	L2/3 IT	L2/3 IT	Endo	L2/3 IT	L2/3 IT	L2/3 IT	L2/3 IT	2452	1611
144954656794742864773403041642258412193	L2/3 IT	L2/3 IT	L5 ET	Astro	L2/3 IT	VLMC	L2/3 IT	unassigned	L2/3 IT	VLMC	2094	965
144969712256067720989817238443012757440	L2/3 IT	L2/3 IT	L2/3 IT	L2/3 IT	L2/3 IT	L5/6 NP	L2/3 IT	L2/3 IT	L2/3 IT	L2/3 IT	1399	685
144979013966388612154613126381861928564	L6 CT	L6 CT	L6 CT	L6 CT	L6 CT	L5 IT	L6 CT	L6 CT	L6 CT	L6 CT	761	1456
144998965692192518374473092812708818676	L4/5 IT	L5 IT	L5 IT	L5 IT	L5 IT	Astro	L5 IT	unassigned	L5 IT	L5 IT	1776	1265
145121040136937244634743596346002824757	L6 IT	L6 IT	L6 IT	L6 IT	L6 IT	Macrophage	L6 IT	L6 IT	L6 IT	L6 IT	1531	2436
145196443087404746253049054588861987066	L2/3 IT	L2/3 IT	L2/3 IT	L2/3 IT	L2/3 IT	Astro	L2/3 IT	L2/3 IT	L2/3 IT	L2/3 IT	2487	2470
145221639094857915447001794502875567156	L6 CT	L6 CT	L6 CT	L6 CT	L6 CT	L5 IT	L6 CT	L6 CT	L6 CT	L6 CT	1362	1773
145281093871080482781312170743226870259	L2/3 IT	L2/3 IT	L2/3 IT	L2/3 IT	L2/3 IT	L5 IT	L2/3 IT	L2/3 IT	L2/3 IT	L2/3 IT	559	448
145314938884658140970600459984971840130	OPC	OPC	OPC	OPC	OPC	Oligo	OPC	OPC	OPC	OPC	2258	2843
145369621137224971912720238829470247891	L5 IT	L5 IT	L5 IT	L5 IT	L5 IT	Pvalb	L5 IT	unassigned	L5 IT	L5 IT	1930	2602
145381159429316323496312389681438511423	L6 IT Car3	L6 IT	L6 IT	L6 IT	L6 IT	L2/3 IT	L5 IT	L6 IT	L6 IT	L6 IT	1635	2454
145572111905191589998871505158049085666	L4/5 IT	L2/3 IT	L2/3 IT	L2/3 IT	L2/3 IT	Vip	L2/3 IT	L2/3 IT	L2/3 IT	L2/3 IT	2238	2024
14558130527704152957241839244743448263	L5 IT	L6 IT	L5 IT	L6 IT	L5 IT	Oligo	L5 IT	unassigned	L6 IT	L6 IT	1938	2151
145633034259427453834679997221105366252	Pvalb	Pvalb	Pvalb	Pvalb	Pvalb	L2/3 IT	Pvalb	Pvalb	Pvalb	Pvalb	2112	2292
145648154374981702229123171629353320008	Lamp5	Lamp5	Lamp5	Lamp5	Lamp5	Lamp5	Lamp5	Lamp5	Lamp5	Lamp5	1	1495
145681484448928781357948690473352385823	Oligo	Oligo	Oligo	Oligo	Oligo	L6 CT	Oligo	Oligo	Oligo	Oligo	176	1654
145755687555808348097934255844688344309	L6 CT	L6 CT	L6 CT	L6 CT	L6 CT	L5 IT	L6 CT	L6 CT	L6 CT	L6b	1225	1598
145770996904739945832114743962473415327	OPC	OPC	OPC	OPC	OPC	L2/3 IT	OPC	OPC	OPC	OPC	387	1700
145823294544831513866197383301393329269	L6 CT	L6 CT	L6 CT	L6 CT	L6 CT	Endo	L6 CT	L6 CT	L6 CT	L6 CT	243	1104
146067791921184168470893268703085895460	L6 CT	L6 CT	L6 CT	L6 CT	L6 CT	L2/3 IT	L6 CT	L6 CT	L6 CT	L6 CT	1405	2057
146075196041013633843034727138170064520	Oligo	Oligo	Oligo	Oligo	Oligo	VLMC	Oligo	Oligo	Oligo	Oligo	474	1675
146161040972947941392436618418124619057	L2/3 IT	L2/3 IT	L2/3 IT	L2/3 IT	L2/3 IT	L6 CT	L2/3 IT	L2/3 IT	L2/3 IT	L2/3 IT	670	552
146205780449216413493246580473143179988	Endo	Endo	Oligo	Endo	Endo	L5 IT	Endo	unassigned	Endo	Endo	1870	3118
146342827924895347091010574737642478708	L5 IT	L5 IT	L5 IT	L5 IT	L5 IT	Macrophage	L2/3 IT	unassigned	L5 IT	L5 IT	2214	2838
146369277362610676553233413990867122972	L5 ET	L5 ET	L5 ET	L5 ET	L5 ET	Oligo	L5 ET	L5 ET	L5 ET	L5 ET	1363	1394
146378333161075104156279452812914371697	L6 IT	L6 IT	L6 IT	L6 IT	L6 IT	Macrophage	L6 IT	L6 IT	L6 IT	L6 IT	1446	2469
146392310653844610714135039259545650807	L6 IT	L6 IT	L2/3 IT	L6 IT	L6 IT	Astro	L5 IT	unassigned	L6 IT	L6 IT	1712	1782
14641957567711763587475866144086076240	Peri	Peri	Peri	Peri	SMC	Peri	Peri	Peri	Peri	Peri	1777	1077
146462456122503368578722595762871835094	Astro	Astro	Astro	Astro	Astro	L5 IT	Astro	Astro	Astro	Astro	1024	400
146501067801973740435197030502763961838	Endo	Endo	Endo	Endo	Endo	Endo	Endo	unassigned	Endo	Endo	1556	613
146526903151615294950227855204148670739	Pvalb	Pvalb	Pvalb	Pvalb	Pvalb	L2/3 IT	Pvalb	Pvalb	Pvalb	Pvalb	2241	2562
146583118389927611510516040299290000094	Astro	Astro	Astro	Astro	Astro	Macrophage	Astro	Astro	Astro	Astro	2454	3143
146648450015114232230230130843111360641	Astro	Astro	Astro	Astro	Astro	Endo	Astro	unassigned	Astro	Astro	1564	603
146783579750488538997877541212458035022	Endo	Endo	Astro	Endo	Endo	Macrophage	Endo	unassigned	Endo	Endo	2599	2884
146796656341973935890109733354095336502	L4/5 IT	L2/3 IT	L2/3 IT	L2/3 IT	L2/3 IT	Lamp5	L2/3 IT	L2/3 IT	L2/3 IT	L2/3 IT	2354	2514
146853827217247478957674647687210766027	L6 IT Car3	L6 IT	L5 IT	L6 IT	unassigned	L5 IT	L2/3 IT	L6 IT	L6 IT	L6 IT	1508	2959
146870967602309544862729045261893970660	Oligo	Oligo	Oligo	Oligo	Oligo	L6 CT	Oligo	Oligo	Oligo	Oligo	1150	2035
146908755313654130472288287772636831357	L6 IT	L6 IT	L6 IT	L6 IT	L6 IT	L2/3 IT	L6 IT	L6 IT	L6 IT	L6 IT	241	1331
146931593899401070688572123902646369771	L4/5 IT	L2/3 IT	L2/3 IT	L2/3 IT	L2/3 IT	L2/3 IT	L2/3 IT	L2/3 IT	L2/3 IT	L2/3 IT	859	784
146980223060921008398476943118677606988	Astro	Astro	Astro	Astro	Astro	VLMC	Astro	Astro	Astro	Astro	2520	1623
147011745071641862923291420984695250739	L4/5 IT	L5 IT	L5 IT	L5 IT	L5 IT	L5 IT	L5 IT	L5 IT	L5 IT	L5 IT	1671	1326
147030777033347796121303356113765179040	Astro	Astro	Astro	Astro	Astro	Endo	Astro	Astro	Astro	Astro	430	202
147060492787643790530611979918129511819	L6 CT	L6 CT	L6 CT	L6 CT	L6 CT	Endo	L6 CT	L6 CT	L6 CT	L6 CT	1172	1466
147104917544797591090540694948688376648	Pvalb	Pvalb	Pvalb	Pvalb	Pvalb	Pvalb	Pvalb	Pvalb	Pvalb	Pvalb	2099	2921
14712733086659557866568681177093066113	L4/5 IT	L2/3 IT	L2/3 IT	L5 IT	L2/3 IT	Vip	L2/3 IT	unassigned	L2/3 IT	L2/3 IT	334	541
1471399857061139737362426312103982154	Pvalb	Pvalb	Pvalb	Pvalb	Pvalb	VLMC	Pvalb	Pvalb	Pvalb	Pvalb	2131	1910
1471843186682777019494207929619700208	L2/3 IT	L2/3 IT	L2/3 IT	L2/3 IT	L2/3 IT	Endo	L2/3 IT	L2/3 IT	L2/3 IT	L2/3 IT	2369	1982
147293188019814277600519246064709649964	L6 CT	L6 CT	L6 CT	L6 CT	L6 CT	Oligo	L6 CT	L6 CT	L6 CT	L6 CT	337	1290
147448094708166826698755357208368927126	OPC	OPC	OPC	OPC	OPC	L5 IT	OPC	OPC	OPC	OPC	1836	2132
147560876833388643832674357750502121950	L5/6 NP	L5/6 NP	L5/6 NP	L5/6 NP	L5/6 NP	Oligo	L5/6 NP	L5/6 NP	L5/6 NP	L5/6 NP	1074	1067
147638343210286958154581340370008686981	L5 ET	L5 ET	L5 ET	L5 ET	L5 ET	L5/6 NP	L5 ET	L5 ET	L5 ET	L5 ET	2033	2973
14775984237721431062335704738251942849	L6 IT	L6 IT	L6 IT	L6 IT	L6 IT	VLMC	L6 IT	L6 IT	L6 IT	L6 IT	1500	2311
147770093823963226360370156728203885610	L4/5 IT	L5 IT	L5 IT	L5 IT	Vip	L2/3 IT	L5 IT	unassigned	L2/3 IT	Astro	1737	1317
147774656242601609909305317489540465122	Endo	Endo	Astro	Endo	Endo	Vip	Endo	unassigned	Endo	Endo	1117	1320
147795612287728780405382930513577676940	Peri	Endo	Oligo	Endo	Endo	OPC	Endo	unassigned	Endo	Endo	2496	2225
147799523510738510384814631207478020804	L6b	L6b	L6b	L6b	L6b	L2/3 IT	L6b	L6b	L6b	L6b	267	1473
147819258107519768731362407732574930290	L5 ET	L5 ET	L5 ET	L5 ET	L5 ET	Macrophage	L5 ET	L5 ET	L5 ET	L5 ET	2025	2970
147888901378431480518244389762656853484	L4/5 IT	L5 IT	L5 IT	L5 IT	L5 IT	Astro	L5 IT	L5 IT	L5 IT	L5 IT	1881	1513
147990793304579156084915857629096477324	L6 IT	L6 IT	L5 IT	L6 IT	L6 IT	L2/3 IT	L5 IT	unassigned	L6 IT	L6 IT	803	1202
148081283562183204712818709191155274600	L2/3 IT	L2/3 IT	L2/3 IT	L2/3 IT	L2/3 IT	Endo	L2/3 IT	L2/3 IT	L2/3 IT	Astro	1958	1172
148090532918804841062762186386912219402	Pvalb	Pvalb	Pvalb	Pvalb	Sst	Vip	Pvalb	Pvalb	Pvalb	Pvalb	945	1341
148125965351219486787964358097272679949	Astro	Astro	Astro	Sncg	Sncg	VLMC	Astro	unassigned	Sncg	unassigned	1616	1777
148151741072051740416267925480019550872	L5 IT	L5 IT	L5 IT	L5 IT	L5 IT	Endo	L5 IT	L5 IT	L5 IT	L5 IT	730	940
148173434942454008722891912292411979551	Pvalb	Pvalb	Pvalb	Pvalb	Pvalb	Vip	Pvalb	Pvalb	Pvalb	Pvalb	89	1215
148195201203337963713622761084895242275	L2/3 IT	L2/3 IT	L2/3 IT	L2/3 IT	L2/3 IT	L5/6 NP	L2/3 IT	L2/3 IT	L2/3 IT	L2/3 IT	1892	1279
148200458989966434756173752987405885762	L2/3 IT	L2/3 IT	L2/3 IT	L2/3 IT	L2/3 IT	L6b	L2/3 IT	L2/3 IT	L2/3 IT	L2/3 IT	122	149
148266216405875979424039403978693735699	Oligo	Oligo	Oligo	Oligo	Oligo	Lamp5	Oligo	Oligo	Oligo	Oligo	243	1576
148271775427414031026684520996273750141	Pvalb	Pvalb	Pvalb	Pvalb	Pvalb	L2/3 IT	Pvalb	Pvalb	Pvalb	Pvalb	1772	1106
148283305675032535090479437135309657065	Endo	Endo	L2/3 IT	Endo	Endo	Endo	Endo	unassigned	Endo	Endo	2466	3025
14829306191353629886971101225499814319	Oligo	Oligo	Oligo	Oligo	Oligo	VLMC	Oligo	Oligo	Oligo	Oligo	1173	2079
148331272434517552676500431048129124823	L4/5 IT	L2/3 IT	L2/3 IT	L2/3 IT	L2/3 IT	Endo	L2/3 IT	L2/3 IT	L2/3 IT	L2/3 IT	2425	2154
148445416777655127347835969583822700847	L2/3 IT	L2/3 IT	L2/3 IT	L2/3 IT	L2/3 IT	L2/3 IT	L2/3 IT	L2/3 IT	L2/3 IT	L2/3 IT	116	207
148457663307025249195827438143931745958	L2/3 IT	L2/3 IT	L2/3 IT	L2/3 IT	L2/3 IT	L5/6 NP	L2/3 IT	L2/3 IT	L2/3 IT	L2/3 IT	1484	844
148475654928089818605648522491349853093	L6 CT	L6 CT	L6 CT	L6 CT	L6 CT	Vip	L6 CT	L6 CT	L6 CT	L6 CT	1414	1951
148485850697646090191316137490664864882	L6 CT	L6 CT	L6 CT	L6 CT	L6 CT	L2/3 IT	L6 CT	L6 CT	L6 CT	L6 CT	1481	1720
148494709462274726581339849049800570516	L6 CT	L6 CT	L6 CT	L6b	L6b	Oligo	L6b	unassigned	L6b	L6b	743	1631
148540541561846021070365138641740841097	L2/3 IT	L2/3 IT	L2/3 IT	L2/3 IT	L2/3 IT	L5 IT	L2/3 IT	L2/3 IT	L2/3 IT	L2/3 IT	2423	1700
148604201264185412353697298447156307229	L5 ET	L5 ET	L5 ET	L5 ET	L5 ET	Peri	L5 ET	L5 ET	L5 ET	L5 ET	1512	1348
148650725557395350724215284474449049363	L4/5 IT	L2/3 IT	L2/3 IT	L2/3 IT	L2/3 IT	L6b	L2/3 IT	L2/3 IT	L2/3 IT	L2/3 IT	1898	1482
148652212038373418719459824495377176861	L2/3 IT	L2/3 IT	L2/3 IT	L2/3 IT	L2/3 IT	Vip	L2/3 IT	L2/3 IT	L2/3 IT	L2/3 IT	1879	1098
14874495407942770563490782537095984150	L6 CT	L6 CT	L6 CT	L6 CT	L6 CT	Sst	L6 CT	L6 CT	L6 CT	L6 CT	1891	2421
148756688491945347996815610245116552126	Peri	Peri	Macrophage	Peri	SMC	Endo	Macrophage	unassigned	Peri	Peri	763	331
14877567749123632877843465664963438482	L2/3 IT	L2/3 IT	L2/3 IT	L2/3 IT	L2/3 IT	Vip	L2/3 IT	L2/3 IT	L2/3 IT	L2/3 IT	1085	642
148789886436260380846307204081898074743	OPC	OPC	OPC	OPC	OPC	L6 IT	OPC	OPC	OPC	OPC	1588	2717
14886113404453001972930579920760945999	L6 IT	L6 IT	L5 IT	L6 IT	L5 IT	Oligo	L5 IT	unassigned	L6 IT	L6 IT	558	1254
148873146764039863140900382863409690320	Oligo	Oligo	Oligo	Oligo	Oligo	L2/3 IT	Oligo	Oligo	Oligo	Oligo	1093	2004
148918269467259738133959578660252257	Endo	Endo	Oligo	Endo	Endo	L5 IT	Endo	unassigned	Endo	Endo	1255	1030
148919976454391815285032384902163027807	L6 CT	L6 CT	L6 CT	L6 CT	L6 CT	L6 IT	L6 CT	unassigned	L6 CT	L6b	1612	2277
148981065764536626328260113061968423727	L2/3 IT	L2/3 IT	L2/3 IT	L2/3 IT	L2/3 IT	L5 IT	L2/3 IT	L2/3 IT	L2/3 IT	L2/3 IT	2488	1564
149059258854296466091811075820763218077	L4/5 IT	L2/3 IT	L2/3 IT	L2/3 IT	L2/3 IT	L2/3 IT	L2/3 IT	L2/3 IT	L2/3 IT	L2/3 IT	2316	2498
149070722558849174403062764068796952301	L6 CT	L6 CT	L6 CT	L6 CT	L6 CT	L2/3 IT	L6 CT	L6 CT	L6 CT	L6b	163	1398
149085075379081926514569140878118726570	Endo	Endo	Astro	Endo	Endo	VLMC	Endo	unassigned	Endo	Endo	301	1193
149119216281718465872882716158229717129	Astro	Astro	Astro	Astro	Astro	Vip	Astro	Astro	Astro	Astro	540	188
149268912538830672840738880522681146724	L2/3 IT	L2/3 IT	L2/3 IT	L2/3 IT	L2/3 IT	Vip	L2/3 IT	L2/3 IT	L2/3 IT	L2/3 IT	2090	1464
149289859195823180126226278124937140766	L6b	L6b	L6b	L6b	L6b	Sst	L6b	L6b	L6b	L6b	1528	2491
149295574283573404923056236176456563246	L4/5 IT	L2/3 IT	L2/3 IT	L2/3 IT	L2/3 IT	Vip	L2/3 IT	L2/3 IT	L2/3 IT	L2/3 IT	1133	919
149352900937886078330455455235090688569	L4/5 IT	L5 IT	L5 IT	L5 IT	L5 IT	Vip	L5 IT	L5 IT	L5 IT	L5 IT	2321	2825
149354056359932397952882719454983601734	Pvalb	Pvalb	Pvalb	Pvalb	Pvalb	Sst	Pvalb	Pvalb	Pvalb	Pvalb	1006	1061
149433827944995708893367484124045168726	Oligo	Oligo	Oligo	Oligo	Oligo	VLMC	Oligo	Oligo	Oligo	Oligo	376	1603
149477855299764775804595283795510559055	L5 ET	L5 ET	L5 ET	L5 ET	L5 ET	Lamp5	L5 ET	L5 ET	L5 ET	L5 ET	1906	3001
149495942179894636052315695521265418604	L6 IT Car3	L6 IT	L2/3 IT	L6 IT	unassigned	L5/6 NP	L2/3 IT	L6 IT	L6 IT	L6 IT	1642	2520
149556847874657642239376220033334225356	Pvalb	Pvalb	Pvalb	Pvalb	Pvalb	Pvalb	Pvalb	Pvalb	Pvalb	Pvalb	2103	1240
149557592378330293158112287056077033781	Astro	Astro	Astro	Astro	Astro	Pvalb	Astro	Astro	Astro	Astro	1436	1664
14962739683107441137699347823429604276	Peri	Peri	Peri	Peri	Peri	OPC	Peri	Peri	Peri	Peri	1590	1254
149685934287180590897823624622964630037	L2/3 IT	L2/3 IT	L2/3 IT	L2/3 IT	L2/3 IT	Endo	L2/3 IT	L2/3 IT	L2/3 IT	L2/3 IT	601	493
149739261877787256791264401494659586261	L2/3 IT	L2/3 IT	L2/3 IT	L2/3 IT	L2/3 IT	L5 IT	L2/3 IT	L2/3 IT	L2/3 IT	L2/3 IT	2040	1161
14975474878911226143345937499020219990	VLMC	Astro	Astro	VLMC	VLMC	VLMC	Astro	unassigned	Astro	VLMC	280	48
149781441224393706164203026417546512817	Oligo	Oligo	Oligo	Oligo	Oligo	Oligo	Oligo	Oligo	Oligo	Oligo	73	949
149922832065050604882599029289132993459	L4/5 IT	L5 IT	L5 IT	L5 IT	L5 IT	Endo	L5 IT	unassigned	L5 IT	Macrophage	14	440
149929830145843569465384708779948821764	Astro	Astro	Astro	Astro	Astro	Endo	Astro	Astro	Astro	Astro	527	370
150034197920584475079684759193806264469	Endo	Endo	Oligo	Endo	Endo	Astro	Astro	unassigned	Endo	Endo	2181	2847
150040931351463417523068359045817071305	L6 IT Car3	L6 IT	L6 CT	L6 IT	L6 CT	L5 IT	L2/3 IT	L6 IT	L6 IT	L6 IT	1809	2762
150090417463329203651948021262089630092	Pvalb	Pvalb	Pvalb	Pvalb	Pvalb	Lamp5	Pvalb	Pvalb	Pvalb	Pvalb	1632	1083
1500948134786827782873371811949546072	L2/3 IT	L2/3 IT	L2/3 IT	L2/3 IT	L2/3 IT	Oligo	L2/3 IT	L2/3 IT	L2/3 IT	L2/3 IT	1517	885
150113785365023982512829438969243789517	Lamp5	Pvalb	Lamp5	Lamp5	Lamp5	L5 IT	Lamp5	Pvalb	Lamp5	Pvalb	1109	1623
150140762248987906948930413117722433377	Macrophage	Macrophage	Macrophage	Macrophage	Macrophage	Endo	Macrophage	unassigned	Macrophage	Macrophage	867	1925
150193167608162349651535585165865762827	L2/3 IT	L2/3 IT	L2/3 IT	L2/3 IT	L2/3 IT	Oligo	L2/3 IT	L2/3 IT	L2/3 IT	L2/3 IT	1200	606
150303187515541621408817656443095489058	Macrophage	Macrophage	Macrophage	Macrophage	Macrophage	Astro	Macrophage	unassigned	Macrophage	Macrophage	1397	1462
150309040764755272480050979430506061329	L4/5 IT	L2/3 IT	L2/3 IT	L2/3 IT	L2/3 IT	Pvalb	L2/3 IT	L2/3 IT	L2/3 IT	L2/3 IT	2047	1571
150311414534166930754184444463139852978	L5 IT	L6 IT	L5 IT	L6 IT	L5 IT	Sst	L5 IT	unassigned	L6 IT	L6 IT	1336	1458
150345104849274774260107398839129551844	L4/5 IT	L5 IT	L5 IT	L5 IT	L5 IT	L5 IT	L5 IT	L5 IT	L5 IT	L5 IT	2232	2988
150358571853367879444845835779187283864	Endo	Endo	L2/3 IT	Endo	Endo	Endo	Endo	unassigned	Endo	Endo	2165	2512
150391727597417986934772331761467527608	L2/3 IT	L2/3 IT	L2/3 IT	L2/3 IT	L2/3 IT	VLMC	L2/3 IT	L2/3 IT	L2/3 IT	L2/3 IT	2213	1673
150468649472958098274773959077022430304	Endo	Endo	Astro	Endo	Endo	Endo	Endo	unassigned	Endo	Endo	1595	2410
150513497527835108069588547697516701925	L6 CT	L6 CT	L6 CT	L6 CT	L6 CT	Oligo	L6 CT	L6 CT	L6 CT	L6 CT	113	946
150591372065789073066309784852825837148	Sst	Sst	Sst	Sst	Sst	Vip	Sst	Sst	Sst	Sst	1536	1297
150638763286223939923053720615372521704	L2/3 IT	L2/3 IT	L2/3 IT	L2/3 IT	L2/3 IT	Lamp5	L2/3 IT	L2/3 IT	L2/3 IT	L2/3 IT	1336	807
150667142167139164384690222230810588236	L6 IT Car3	L6 IT	L2/3 IT	L6 IT	Vip	Vip	L2/3 IT	L6 IT	L6 IT	L6 IT	1557	3155
150693312571231663299587335471632887339	Oligo	Oligo	Oligo	Oligo	Oligo	L5 IT	Oligo	Oligo	Oligo	Oligo	101	1686
150714602702814487031122101779126961261	Endo	Endo	Endo	Endo	Endo	Macrophage	Endo	unassigned	Endo	Endo	1359	1411
15074355048282687757589257556803623836	L2/3 IT	L2/3 IT	L2/3 IT	L2/3 IT	L2/3 IT	Oligo	L2/3 IT	L2/3 IT	L2/3 IT	L2/3 IT	2332	1758
150749841541112455544535643385775954826	VLMC	Astro	Astro	VLMC	VLMC	Endo	Astro	Astro	VLMC	VLMC	1566	551
150813187859888356727360601907963197368	L6 IT	L6 IT	L6 IT	L6 IT	L6 IT	Vip	L6 IT	L6 IT	L6 IT	L6 IT	1050	1700
150899248678602742728271579574671170908	Oligo	Oligo	Oligo	Oligo	Oligo	L6b	Oligo	Oligo	Oligo	Oligo	1617	1478
150971272193685093223523785791840301497	Oligo	Oligo	Oligo	Oligo	Oligo	L5 IT	Oligo	Oligo	Oligo	Oligo	979	1964
150980205868993531858569161428295335494	L6 CT	L6 CT	L6 CT	L6 CT	L6 CT	Astro	L6 CT	L6 CT	L6 CT	L6b	1546	2260
150985063363211871358025224849505200713	Oligo	Oligo	Oligo	Oligo	Oligo	L2/3 IT	Oligo	Oligo	Oligo	Oligo	1378	2354
151026777783714926410766447061165967932	L6 CT	L6 CT	L6 CT	L6 CT	L6 CT	Endo	L6 CT	L6 CT	L6 CT	L6 CT	605	1470
15106551929976724700784055928372342974	L6 CT	L6 CT	L6 CT	L6 CT	L6 CT	L5 IT	L6 CT	L6 CT	L6 CT	L6b	622	1390
151084362784404146509395333693223153104	L6 IT	L5 IT	L2/3 IT	L6 IT	L5 IT	L5 IT	L5 IT	L2/3 IT	L5 IT	L5 IT	1923	2247
151150476969630489045733167787168946206	L4/5 IT	L2/3 IT	L2/3 IT	L2/3 IT	L2/3 IT	Pvalb	L2/3 IT	L2/3 IT	L2/3 IT	L2/3 IT	2282	2013
15118280793146140618579565432311471504	L4/5 IT	L2/3 IT	L2/3 IT	L2/3 IT	L2/3 IT	L6 IT	L2/3 IT	L2/3 IT	L2/3 IT	L2/3 IT	2308	2055
151194365786059600041065586635671521286	L4/5 IT	L2/3 IT	L2/3 IT	L2/3 IT	L2/3 IT	Endo	L2/3 IT	L2/3 IT	L2/3 IT	L2/3 IT	1585	1165
151302651269361168374015212776563854056	L2/3 IT	L2/3 IT	L2/3 IT	L2/3 IT	unassigned	Vip	L2/3 IT	L2/3 IT	L2/3 IT	L2/3 IT	1376	643
151339612174323165217643471065123083681	L2/3 IT	L2/3 IT	L2/3 IT	L5 IT	L2/3 IT	Endo	L2/3 IT	L2/3 IT	L2/3 IT	L2/3 IT	2394	3125
151436545951804401571228736209398891987	L5/6 NP	L5/6 NP	L5/6 NP	L5/6 NP	L5/6 NP	L5 IT	L5/6 NP	L5/6 NP	L5/6 NP	L5/6 NP	1773	1478
151484406016479734916615765580798163998	VLMC	Astro	Astro	VLMC	VLMC	VLMC	Astro	Astro	Astro	Astro	1864	2944
151512414852098516231763263339405662990	L4/5 IT	L2/3 IT	L2/3 IT	L2/3 IT	L2/3 IT	L5 IT	L2/3 IT	L2/3 IT	L2/3 IT	L2/3 IT	1102	888
151574178219982926823151280039977242623	L5/6 NP	L5/6 NP	L5/6 NP	L5/6 NP	L5/6 NP	Astro	L5/6 NP	L5/6 NP	L5/6 NP	L5/6 NP	1990	2680
151575127166707640380897646757365670796	L6 CT	L6 CT	L6 CT	L6 CT	L6 CT	Vip	L6 CT	L6 CT	L6 CT	L6 CT	1509	2002
151615241513266847943227208212306066277	L2/3 IT	L2/3 IT	L2/3 IT	L2/3 IT	L2/3 IT	L5 IT	L2/3 IT	L2/3 IT	L2/3 IT	L2/3 IT	1289	843
15169169196809365943229742919657638354	L4/5 IT	L5 IT	L5 IT	L5 IT	L5 IT	Vip	L5 IT	L5 IT	L5 IT	L5 IT	2098	2061
151702265434240776390724464275440132893	Peri	Peri	Oligo	Peri	Endo	Oligo	Peri	unassigned	Endo	Endo	2465	2343
151755330993088343075701438738895812890	L4/5 IT	L5 IT	L5 IT	L5 IT	L5 IT	L5 ET	L5 IT	L5 IT	L5 IT	L5 IT	2318	2712
151756075025802180406174900902557175668	Oligo	Oligo	Oligo	Oligo	unassigned	Vip	Oligo	unassigned	Oligo	Oligo	1424	2346
151766313858384155092900232391322807430	Oligo	Astro	Oligo	Oligo	unassigned	VLMC	Oligo	Astro	Astro	Astro	1226	2302
151814776524770014739836505519106414556	Peri	Peri	Oligo	Peri	SMC	Oligo	Peri	unassigned	Peri	Endo	1972	2917
151831160801422952769546424001273947672	L2/3 IT	L2/3 IT	L2/3 IT	L2/3 IT	L2/3 IT	Endo	L2/3 IT	L2/3 IT	L2/3 IT	L2/3 IT	1892	1169
151832951735236604909059425086141072931	L2/3 IT	L2/3 IT	L2/3 IT	L2/3 IT	L2/3 IT	L2/3 IT	L2/3 IT	L2/3 IT	L2/3 IT	L2/3 IT	5	202
151853275558411209853662979714335170738	Peri	Peri	Peri	Peri	Peri	Vip	Peri	Peri	Peri	Peri	34	656
151914792564012810675591180277531677708	L2/3 IT	L2/3 IT	L2/3 IT	L2/3 IT	L2/3 IT	Astro	L2/3 IT	L2/3 IT	L2/3 IT	L2/3 IT	565	337
151937679015268716189006333435111077161	L4/5 IT	L2/3 IT	L2/3 IT	L2/3 IT	L2/3 IT	Pvalb	L2/3 IT	L2/3 IT	L2/3 IT	L2/3 IT	1058	843
151990723400441869762241309495396702122	L2/3 IT	L2/3 IT	L2/3 IT	L2/3 IT	L2/3 IT	Oligo	L2/3 IT	L2/3 IT	L2/3 IT	L2/3 IT	849	571
151990971144789211739934769828641491376	L6 IT	L6 IT	L6 IT	L6 IT	L6 IT	L6 IT	L6 IT	L6 IT	L6 IT	L6 IT	1048	1715
151996428351230559919159192653481568014	L5 IT	L5 IT	L5 IT	L5 IT	L5 IT	unassigned	L5 IT	L5 IT	L5 IT	L5 IT	513	940
152045473988465409772170707620730854965	L2/3 IT	L2/3 IT	L2/3 IT	L2/3 IT	L2/3 IT	Vip	L2/3 IT	L2/3 IT	L2/3 IT	L2/3 IT	377	495
152120751772477815440772027956649674452	L6 CT	L6 CT	L6 CT	L6 CT	L6 CT	Vip	L6 CT	L6 CT	L6 CT	L6 CT	1233	1781
152154912102387890394464237967392742995	L6 CT	L6 CT	L6 CT	L6 CT	L6 CT	Pvalb	L6 CT	L6 CT	L6 CT	L6 CT	81	1303
152159230821082149217895884668307364605	L6 IT	L6 IT	L5 IT	L6 IT	L6 IT	L2/3 IT	L5 IT	unassigned	L6 IT	L6 IT	1065	1619
152160310542803725393789508130498898228	L6 CT	L6 CT	L6 CT	L6 CT	L6 CT	L5/6 NP	L6 CT	L6 CT	L6 CT	L6b	521	1424
152160650022434540045571597426710201390	L5 ET	L5 ET	L5 ET	L5 ET	L5 ET	Vip	L5 ET	L5 ET	L5 ET	L5 ET	1555	1536
15218717550321308027820946931270552914	L4/5 IT	L2/3 IT	L2/3 IT	L2/3 IT	L2/3 IT	Oligo	L2/3 IT	L2/3 IT	L2/3 IT	L2/3 IT	1762	1203
152216076442637385136864200987843014651	L6 IT	L5 IT	L6 IT	L6 IT	L5 IT	L2/3 IT	L5 IT	unassigned	L6 IT	L5 IT	1980	2442
152220408179381036450385097910707030818	Macrophage	Macrophage	Macrophage	Macrophage	Macrophage	VLMC	Macrophage	unassigned	Macrophage	Macrophage	1979	2244
15225981693528764845909181072759640861	L4/5 IT	L2/3 IT	L2/3 IT	L2/3 IT	L2/3 IT	Macrophage	L2/3 IT	L2/3 IT	L2/3 IT	L2/3 IT	2193	1757
152294759859450226802135013627256488234	L2/3 IT	L2/3 IT	L2/3 IT	L2/3 IT	L2/3 IT	Endo	L2/3 IT	L2/3 IT	L2/3 IT	L2/3 IT	250	251
152340676041881995082847571715491702366	Astro	Astro	Astro	Astro	Astro	Pvalb	Astro	Astro	Astro	Astro	1544	2915
152370220694401769242047146575605172575	L4/5 IT	L5 IT	L5 IT	L5 IT	unassigned	Vip	L5 IT	L5 IT	L5 IT	L5 IT	1879	1615
152387014527122465821759127549799681007	Astro	Endo	Astro	Astro	Astro	VLMC	Astro	Astro	Astro	Astro	1556	1413
152477488200014820305128358033468984458	L4/5 IT	L2/3 IT	L2/3 IT	L2/3 IT	L2/3 IT	Vip	L2/3 IT	unassigned	L2/3 IT	L2/3 IT	933	805
15259536750661129057448291047849228631	L5/6 NP	L5/6 NP	L5/6 NP	L5/6 NP	L5/6 NP	L6b	L5/6 NP	L5/6 NP	L5/6 NP	L5/6 NP	1866	2754
152649991589922097247367739403117732739	SMC	Endo	Astro	VLMC	VLMC	L2/3 IT	Macrophage	unassigned	Endo	Endo	1030	1176
152659363319503723119518616848968806341	L6 CT	L6 CT	L6 CT	L6 CT	L6 CT	Vip	L6 CT	L6 CT	L6 CT	L6b	1757	2373
152741210896906491371252041609253777095	Sst	Sst	Sst	Sst	Sst	L2/3 IT	Sst	Sst	Sst	Sst	1081	1182
152802461479579863244038398896064166290	Oligo	OPC	Oligo	Oligo	OPC	L2/3 IT	Oligo	OPC	OPC	OPC	40	1565
152839741468692321578230611298919743992	L6 CT	L6 CT	L6 CT	L6 CT	L6 CT	L6 IT	L6 CT	L6 CT	L6 CT	L6b	380	1431
152911260496305184077865874032240985030	L2/3 IT	L2/3 IT	L2/3 IT	L2/3 IT	L2/3 IT	Lamp5	L2/3 IT	L2/3 IT	L2/3 IT	L2/3 IT	761	409
152950563597935729112947330100558925984	Sst	Sst	Sst	Sst	Sst	L2/3 IT	Sst	Sst	Sst	Sst	1907	3134
152954228800320802485355618705351212874	Oligo	Oligo	Oligo	Oligo	Oligo	Vip	Oligo	Oligo	Oligo	Oligo	1093	2017
153032565404745079464814361495151589973	L6 CT	L6 CT	L6 CT	L6 CT	L6 CT	L5 IT	L6 CT	L6 CT	L6 CT	L6b	870	1494
153033707294778066677143766913400955033	L2/3 IT	L2/3 IT	L2/3 IT	L2/3 IT	L2/3 IT	L5/6 NP	L2/3 IT	L2/3 IT	L2/3 IT	L2/3 IT	2045	1043
153038606522110695451827204871843346647	Pvalb	Pvalb	L6 CT	Pvalb	unassigned	Oligo	Pvalb	unassigned	Pvalb	Pvalb	387	1174
153083065624565301535236934503522315859	L2/3 IT	L2/3 IT	L2/3 IT	L2/3 IT	L2/3 IT	VLMC	L2/3 IT	L2/3 IT	L2/3 IT	L2/3 IT	881	423
153096362506507532234725865164437261218	Astro	Astro	Astro	Astro	Astro	Astro	Astro	Astro	Astro	Astro	171	1243
153194108377450309454930586859810938028	L6 CT	L6 CT	L6 CT	L6 CT	L6 CT	L5/6 NP	L6 CT	L6 CT	L6 CT	L6b	341	1299
153263066023420736431892821576703766160	L5 IT	L5 IT	L5 IT	L5 IT	L5 IT	L2/3 IT	L5 IT	L5 IT	L5 IT	L5 IT	1898	1925
153286776511303722550785674703300085547	L6 CT	L6 CT	L6 CT	L6 CT	L6 CT	Macrophage	L6 CT	L6 CT	L6 CT	L6 CT	829	1362
153348444790805075697922514213468956187	Endo	Endo	Endo	Endo	Endo	Astro	Endo	unassigned	Endo	Endo	1052	2001
153355522767063408675007149768798649442	L2/3 IT	L2/3 IT	L2/3 IT	L2/3 IT	unassigned	Astro	L2/3 IT	L2/3 IT	L2/3 IT	L2/3 IT	2354	3080
153362258394288490275653752259087690892	Sst	Sst	Sst	Sst	Sst	L2/3 IT	Sst	Sst	Sst	Sst	1746	2648
153435717721982961774998272877681991782	Astro	Astro	Astro	Astro	Astro	L2/3 IT	Astro	unassigned	Astro	Astro	530	1646
153705955905485615635966886867383388571	L6 CT	L6 CT	L6 CT	L6 CT	L6 CT	Vip	L6 CT	L6 CT	L6 CT	L6b	1186	1776
153731350372552713111515416105664569053	SMC	VLMC	Astro	VLMC	VLMC	VLMC	Astro	Astro	Astro	VLMC	349	123
153757899881199018882008265634225548177	L5 IT	L5 IT	L5 IT	L5 IT	L5 IT	L2/3 IT	L5 IT	L5 IT	L5 IT	L5 IT	58	770
153808926305757900789500396299421060368	L2/3 IT	L2/3 IT	L2/3 IT	L2/3 IT	L2/3 IT	Vip	L2/3 IT	L2/3 IT	L2/3 IT	L2/3 IT	2378	1521
153849067863599149787148727838913174141	OPC	OPC	OPC	OPC	OPC	L2/3 IT	OPC	OPC	OPC	OPC	2059	2217
153855506933213639697348176155308815448	L5/6 NP	L5/6 NP	L5/6 NP	L5/6 NP	L5/6 NP	L5 IT	L5/6 NP	L5 ET	L5/6 NP	L5/6 NP	1938	1835
153919620211268250509413311517957200973	OPC	OPC	Oligo	OPC	OPC	Oligo	OPC	OPC	OPC	OPC	1281	2260
154060564076043104357434748079564381334	L6 IT	L6 IT	L6 IT	L6 IT	L6 IT	Pvalb	L6 IT	L6 IT	L6 IT	L6 IT	342	1320
154063873874329541857198860257086913061	Peri	Peri	OPC	Peri	SMC	Endo	OPC	unassigned	Peri	Peri	1489	2367
154152402854916929619913555169767803648	L4/5 IT	L2/3 IT	L2/3 IT	L2/3 IT	L2/3 IT	Macrophage	L2/3 IT	L2/3 IT	L2/3 IT	L2/3 IT	2237	1927
154155447761082261215058291859083958192	Endo	Endo	Endo	Endo	Endo	Endo	Endo	unassigned	Endo	Endo	2305	1973
154156327016950913739859683455445268583	L2/3 IT	L2/3 IT	L2/3 IT	L2/3 IT	L2/3 IT	Pvalb	L2/3 IT	L2/3 IT	L2/3 IT	L2/3 IT	1539	791
154205829341381109204256926466583206886	L2/3 IT	L2/3 IT	L2/3 IT	L2/3 IT	L2/3 IT	L2/3 IT	L2/3 IT	L2/3 IT	L2/3 IT	L2/3 IT	1884	1008
154279624323145251960846364595585737523	L6 CT	L6 CT	L6 CT	L6 CT	L6 CT	L2/3 IT	L6 CT	L6 CT	L6 CT	L6 CT	598	1479
154421599493582992832114968562181874493	L6 CT	L6 CT	L6 CT	L6 CT	L6 CT	Astro	L6 CT	L6 CT	L6 CT	L6b	1260	1779
154483737268860826489662503237387719712	L6 IT	L6 IT	L6 IT	L6 IT	unassigned	L5/6 NP	L6 IT	L6 IT	L6 IT	L6b	1626	2148
154491326216162900528396441772254785717	L2/3 IT	L2/3 IT	L2/3 IT	L2/3 IT	L2/3 IT	Vip	L2/3 IT	L2/3 IT	L2/3 IT	L2/3 IT	965	771
154588610436401863061678303611317187501	Pvalb	Pvalb	Pvalb	Pvalb	Pvalb	L2/3 IT	Pvalb	Pvalb	Pvalb	Pvalb	1681	1603
154619906310118175536602093994382929813	VLMC	VLMC	VLMC	VLMC	VLMC	VLMC	Endo	unassigned	VLMC	VLMC	948	352
154624184648764249329622525889847005745	Lamp5	Lamp5	Lamp5	Lamp5	Lamp5	L5 IT	Lamp5	Lamp5	Lamp5	Lamp5	167	22
154744847732629278406824477113789127331	L5 IT	L5 IT	L5 IT	L5 IT	L5 IT	L2/3 IT	L5 IT	L5 IT	L5 IT	L5 IT	1001	1085
154825547238686367059477573460239386278	L6b	L6b	L6b	L6b	L6b	L5 IT	L6b	L6b	L6b	L6b	973	1796
154851626002502386329653029447810128642	L5 IT	L5 IT	L5 IT	L5 IT	L5 IT	L2/3 IT	L5 IT	L5 IT	L5 IT	L5 IT	2131	2394
154886731391017729700526528637380546787	L2/3 IT	L2/3 IT	L2/3 IT	L2/3 IT	L2/3 IT	VLMC	L2/3 IT	L2/3 IT	L2/3 IT	L2/3 IT	1212	575
15496553005970633377403210443685315779	Peri	Peri	Peri	Peri	SMC	L2/3 IT	Peri	Peri	Peri	Peri	1138	1747
155065350024239775358622585784451804061	L2/3 IT	L2/3 IT	L2/3 IT	L2/3 IT	L2/3 IT	Oligo	L2/3 IT	L2/3 IT	L2/3 IT	L2/3 IT	2477	2831
155120356550569696147844688667809800400	L4/5 IT	L2/3 IT	L2/3 IT	L2/3 IT	L2/3 IT	L5 IT	L2/3 IT	L2/3 IT	L2/3 IT	L2/3 IT	2106	1539
155180300084134805674780842540149025832	L2/3 IT	L2/3 IT	L2/3 IT	L2/3 IT	L2/3 IT	Endo	L2/3 IT	L2/3 IT	L2/3 IT	L2/3 IT	312	553
155302120784017953618896208298915912307	L6 CT	L6 CT	L6 CT	L6 CT	L6 CT	L2/3 IT	L6 CT	L6 CT	L6 CT	L6 CT	647	1378
155386024834643353909795201498467875968	L4/5 IT	L5 IT	L5 IT	L5 IT	L5 IT	Vip	L5 IT	L5 IT	L2/3 IT	L5 IT	717	732
155394976864628885030837562627049016202	Endo	Endo	Astro	Endo	Endo	Endo	Endo	unassigned	Endo	Endo	1249	833
155438741608770166056060160822172851007	Oligo	Oligo	Oligo	Oligo	Oligo	unassigned	Oligo	Oligo	Oligo	Oligo	1074	2306
155503381942466994668764933309170222804	L6b	L6b	L6b	L6b	L6b	Vip	L6b	L6b	L6b	L6b	861	1697
155521706755162041233964727396767995171	L6 CT	L6 CT	L6 CT	L6 CT	L6 CT	L2/3 IT	L6 CT	L6 CT	L6 CT	L6b	1713	2454
155523989726558326951594599661182778884	L2/3 IT	L2/3 IT	L2/3 IT	L2/3 IT	L2/3 IT	Astro	L2/3 IT	L2/3 IT	L2/3 IT	L2/3 IT	434	274
155533490164204831884041488941730072801	Lamp5	Lamp5	Lamp5	Lamp5	Lamp5	L5 IT	Lamp5	Lamp5	Lamp5	Lamp5	1541	920
155565870106689646455738113822966112779	Endo	Endo	Endo	Endo	Endo	Endo	Endo	unassigned	Endo	Endo	2343	1405
155617699870133573386112086004873134863	Pvalb	Pvalb	Pvalb	Pvalb	Pvalb	L2/3 IT	Pvalb	Pvalb	Pvalb	Pvalb	2027	2251
155646216619336873075499576164597365791	Peri	Endo	Astro	Peri	SMC	Oligo	Peri	Astro	Peri	Peri	1911	2861
155737484949152990635543401603266501037	L2/3 IT	L2/3 IT	L2/3 IT	L2/3 IT	L2/3 IT	Endo	L2/3 IT	L2/3 IT	L2/3 IT	L2/3 IT	2575	1712
155759280683168483748052773125484166245	L2/3 IT	L2/3 IT	L2/3 IT	L2/3 IT	L2/3 IT	Astro	L2/3 IT	L2/3 IT	L2/3 IT	L2/3 IT	2048	1063
155786484375423246256405211563191941427	L6b	L6b	L6b	L6b	L6b	L5 IT	L6b	L6b	L6b	L6b	1139	1880
155792039650929328908514443363163276016	Astro	Astro	Astro	Astro	Astro	Endo	Astro	Astro	Astro	Astro	247	1712
155801324324275670929571434987507274995	Lamp5	Lamp5	Lamp5	Lamp5	Lamp5	Astro	Lamp5	Lamp5	Lamp5	Lamp5	2541	3027
155860882526474069301955963277459314556	Pvalb	Pvalb	Pvalb	Pvalb	Pvalb	L5 IT	Pvalb	Pvalb	Pvalb	Pvalb	290	530
155914182955544650691227591203681550612	Oligo	Oligo	Oligo	Oligo	Oligo	L2/3 IT	Oligo	Oligo	Oligo	Oligo	1076	2006
156005167722551852399149719056309809093	L6 CT	L6 CT	L6 CT	L6 CT	L6 CT	Sst	L6 CT	L6 CT	L6 CT	L6b	1668	2475
156016755762461837986406464574206957922	SMC	Endo	Astro	Endo	Endo	VLMC	Endo	unassigned	Endo	Endo	362	286
15604465599534150383356893636546237832	Pvalb	Pvalb	Pvalb	Pvalb	Pvalb	L2/3 IT	Pvalb	Pvalb	Pvalb	Pvalb	1905	2831
156058725288971714528614769583382904065	Oligo	Oligo	Oligo	Oligo	Oligo	Endo	Oligo	Oligo	Oligo	Oligo	2301	1942
156088554594768434164441404981238874284	Sst	L6 CT	Sst	Sst	Vip	L5 IT	L6 CT	unassigned	Sst	Sst	1833	2168
156135971832427049389426421858561130713	L2/3 IT	L2/3 IT	L2/3 IT	L2/3 IT	L2/3 IT	Vip	L2/3 IT	L2/3 IT	L2/3 IT	L2/3 IT	2039	1219
156141941859845591330137898800812231641	L2/3 IT	L2/3 IT	L2/3 IT	L2/3 IT	L2/3 IT	Vip	L2/3 IT	L2/3 IT	L2/3 IT	L2/3 IT	2444	1971
156149815847238563831552589999640248702	Oligo	Oligo	Oligo	Oligo	Oligo	L5 IT	Oligo	Oligo	Oligo	Oligo	1086	2076
156152836344541236007901915042816328406	L6 IT	L6 IT	L6 IT	L6 IT	L6 IT	L5 IT	L6 IT	L6 IT	L6 IT	L6 IT	1405	3181
156158555641985080970427968512751274742	L2/3 IT	L2/3 IT	L2/3 IT	L2/3 IT	L2/3 IT	Vip	L2/3 IT	L2/3 IT	L2/3 IT	L2/3 IT	2577	2039
156172595351634645127350753017709432013	Oligo	Oligo	Oligo	Oligo	Oligo	Pvalb	Oligo	Oligo	Oligo	Oligo	1338	2228
156192647787120093770139125030669749479	L2/3 IT	L2/3 IT	L2/3 IT	L2/3 IT	L2/3 IT	L5 IT	L2/3 IT	L2/3 IT	L2/3 IT	L2/3 IT	42	276
156215317660413092650343164382485706275	L4/5 IT	L2/3 IT	L2/3 IT	L2/3 IT	L2/3 IT	Vip	L2/3 IT	L2/3 IT	L2/3 IT	L2/3 IT	2363	2105
156262989490983735536023006744567940883	L4/5 IT	L2/3 IT	L2/3 IT	L2/3 IT	L2/3 IT	L2/3 IT	L2/3 IT	L2/3 IT	L2/3 IT	L2/3 IT	1960	1575
156269312608250599799987624681793865576	VLMC	Astro	Astro	VLMC	VLMC	Astro	Astro	Astro	Astro	VLMC	519	144
156406552489304621438137236414405228956	L6 IT	L5 IT	L5 IT	L6 IT	L2/3 IT	L6 IT	L2/3 IT	L2/3 IT	L6 IT	L5 IT	1431	1947
156427336078362583180507976387383917236	Pvalb	Pvalb	Pvalb	Pvalb	Pvalb	Macrophage	Pvalb	Pvalb	Pvalb	Pvalb	2094	1719
156478499923819922742963026828317574512	OPC	OPC	OPC	OPC	unassigned	Oligo	OPC	OPC	OPC	OPC	277	951
156497431305880132458176470328034725957	L4/5 IT	L2/3 IT	L2/3 IT	L2/3 IT	L2/3 IT	L5 IT	L2/3 IT	L2/3 IT	L2/3 IT	L2/3 IT	2197	1884
156501701048766288638368841265970162799	Oligo	Oligo	Oligo	Oligo	Oligo	Endo	Oligo	Oligo	Oligo	Oligo	348	1436
156592118864523769459337809484342758530	L2/3 IT	L2/3 IT	L2/3 IT	L2/3 IT	L2/3 IT	Macrophage	L2/3 IT	L2/3 IT	L2/3 IT	L2/3 IT	758	543
156648985234507729003207552532348989348	Endo	Endo	Oligo	Endo	Endo	Vip	Endo	unassigned	Endo	Endo	2169	1886
15667155055435324128990034109349498544	Endo	Endo	Oligo	Endo	SMC	VLMC	Endo	unassigned	SMC	Endo	2100	1141
156719384652863614542711805562213486898	L5 IT	L5 IT	L5 IT	L5 IT	L5 IT	Astro	L5 IT	L5 IT	L5 IT	L5 IT	1299	1272
15679022597452202374590966718848460752	Lamp5	Lamp5	Lamp5	Lamp5	Lamp5	Vip	Lamp5	Lamp5	Lamp5	Lamp5	628	220
156824021466664016230924336835509035981	Endo	Endo	Endo	Endo	Endo	Endo	Endo	Endo	Endo	Endo	341	509
156844414438022341589633324751120997879	Oligo	Oligo	Oligo	Oligo	Oligo	Pvalb	Oligo	Oligo	Oligo	Oligo	304	1636
156872092467651637988201363033353981755	Endo	Endo	Oligo	Endo	Endo	VLMC	Endo	unassigned	Endo	Endo	180	1095
156893818708049743511901334378861366971	L6 CT	L6 CT	L6 CT	L6b	L6 CT	L2/3 IT	L6 CT	unassigned	L6 CT	L6b	656	1542
156910909522954560041202908229891112491	L6 CT	L6 CT	L6 CT	L6 CT	L6 CT	Pvalb	L6 CT	L6 CT	L6 CT	L6 CT	1162	1646
156947919637097001480649626233104003008	Endo	Endo	Oligo	Endo	Endo	Oligo	L5 IT	unassigned	Endo	Endo	2244	2747
157189559035738242389332095342928513308	Endo	Endo	Oligo	Endo	Endo	Endo	Endo	Endo	Endo	Endo	1623	1254
15724468327164128294963352289761152698	Oligo	Oligo	Oligo	Oligo	Oligo	L6b	Oligo	Oligo	Oligo	Oligo	460	1494
157254666790598219129363133278225960386	L2/3 IT	L2/3 IT	L2/3 IT	L2/3 IT	L2/3 IT	L5/6 NP	L2/3 IT	L2/3 IT	L2/3 IT	L2/3 IT	2596	2087
157286822778792768868237592378078956681	Astro	Astro	Astro	Astro	Astro	Endo	Astro	unassigned	Sst	Astro	2476	1350
157287936794183078284990354343197367564	L4/5 IT	L5 IT	L5 IT	L5 IT	L5 IT	Vip	L5 IT	L5 IT	L5 IT	L5 IT	426	649
15733931982612739859381321392902567862	Oligo	Oligo	Oligo	Oligo	Oligo	Oligo	Oligo	Oligo	Oligo	L6 IT	1345	2846
157359145399869867747631841723079704637	L4/5 IT	L2/3 IT	L2/3 IT	L2/3 IT	L2/3 IT	L6b	L2/3 IT	L2/3 IT	L2/3 IT	L2/3 IT	1956	1375
157361371637951379900706967215204237804	L4/5 IT	L2/3 IT	L2/3 IT	L2/3 IT	L2/3 IT	L2/3 IT	L2/3 IT	L2/3 IT	L2/3 IT	L2/3 IT	2424	2294
157371538897025648010830959539913982843	Oligo	Oligo	Oligo	Oligo	Oligo	Lamp5	Oligo	Oligo	Oligo	Oligo	1131	1983
157389714352105038790462008138090376434	Macrophage	Macrophage	Macrophage	Macrophage	Macrophage	Vip	Macrophage	unassigned	Macrophage	Macrophage	2556	2772
157393179561471018129939272482592876011	OPC	OPC	OPC	OPC	unassigned	VLMC	OPC	unassigned	OPC	OPC	1611	1885
15740016398142576251408281817860474685	L6 IT Car3	Macrophage	Macrophage	L6 IT	unassigned	L2/3 IT	L2/3 IT	unassigned	L6b	OPC	1607	3013
157408192878460726142367499526467049177	Oligo	Oligo	Oligo	Oligo	Oligo	Endo	Oligo	Oligo	Oligo	Oligo	1358	1259
157481819141708183170474024346852498342	L4/5 IT	L2/3 IT	L2/3 IT	L2/3 IT	L2/3 IT	Vip	L2/3 IT	L2/3 IT	L2/3 IT	L2/3 IT	2256	1802
157535164637538609124876355625367024431	Astro	Astro	Oligo	Astro	Astro	Endo	Astro	unassigned	Astro	Astro	1568	3109
157537674948137667910964864632670920738	L6 CT	L6 CT	L6 CT	L6 CT	L6 CT	L6 IT	L6 CT	L6 CT	L6 CT	L6 CT	1805	2493
157628245849925104289571793526699749750	L6 IT	L6 IT	L5 IT	L6 IT	L5 IT	Oligo	L5 IT	L5 IT	L6 IT	L6 IT	536	997
157683927775021065246973935686637139145	L4/5 IT	L2/3 IT	L2/3 IT	L2/3 IT	L2/3 IT	L2/3 IT	L2/3 IT	L2/3 IT	L2/3 IT	L2/3 IT	2292	1827
157697939986509216542156201457921705857	SMC	Endo	Macrophage	VLMC	VLMC	VLMC	Macrophage	unassigned	SMC	VLMC	929	1245
157723057216221469762184379201558564244	Endo	Endo	Endo	Endo	Endo	Endo	Endo	unassigned	Endo	Endo	503	521
157751877858343836244207794573277667271	L6 CT	L6 CT	L6 CT	L6 CT	L6 CT	L2/3 IT	L6 CT	L6 CT	L6 CT	L6b	897	1444
157860985560825500381735765315638357750	Peri	Endo	Oligo	Endo	Endo	Vip	Endo	unassigned	Endo	Endo	161	79
157862107689009991216665725918865060062	Endo	Endo	L2/3 IT	Endo	Endo	Endo	Endo	unassigned	Endo	Endo	662	427
157948317239346177538758144899838335609	Oligo	Oligo	Oligo	Oligo	Oligo	L2/3 IT	Oligo	Oligo	Oligo	Oligo	1354	2406
1579539121226110460238195076585638771	Astro	Astro	Astro	Astro	Astro	Astro	Astro	Astro	Astro	Astro	319	154
158044235023306427556237940281578407629	Astro	Astro	Astro	Astro	Astro	Endo	Astro	Astro	Astro	Astro	938	590
158051168228545936040046443795719508319	Oligo	Oligo	Oligo	Oligo	Oligo	Endo	Oligo	Oligo	Oligo	Oligo	894	1864
158137515362327958666150999725926136115	Astro	Astro	Astro	Astro	Astro	L2/3 IT	Astro	Astro	Astro	Astro	962	446
158145605817359721348970700228324566179	Oligo	Oligo	Oligo	Oligo	unassigned	L2/3 IT	Oligo	unassigned	Oligo	L6 IT	1526	1572
158151323914098489824112183342613996861	L2/3 IT	L2/3 IT	L2/3 IT	L2/3 IT	L2/3 IT	Vip	L2/3 IT	L2/3 IT	L2/3 IT	L2/3 IT	1475	663
158221638340331801069240339817458993132	Astro	Astro	Astro	Astro	Astro	L5 IT	Astro	Astro	Astro	Astro	270	126
158234055113111725202075521918476573096	Oligo	Oligo	Oligo	Oligo	Oligo	Endo	Oligo	Oligo	Oligo	Oligo	786	1806
158263800845604242250764474000025698991	L2/3 IT	L2/3 IT	L2/3 IT	L2/3 IT	L2/3 IT	L2/3 IT	L2/3 IT	L2/3 IT	L2/3 IT	L2/3 IT	846	549
158277900359515704347103499026210560202	Astro	Astro	Astro	Astro	Astro	Endo	Astro	Astro	Astro	Astro	1037	1919
158319851559194950064689581355822713657	Endo	Endo	Astro	Endo	Endo	Endo	Endo	unassigned	Endo	Endo	788	1323
158326133654331270074236354164475156424	Oligo	Oligo	Oligo	Oligo	Oligo	L2/3 IT	Oligo	Oligo	Oligo	Oligo	1073	1965
158362407747001798509407383912705596452	Oligo	Oligo	Oligo	Oligo	Oligo	Vip	Oligo	Oligo	Oligo	Oligo	681	1738
158406071500064785691030697793287776425	L4/5 IT	L5 IT	L2/3 IT	L5 IT	L5 IT	Vip	L2/3 IT	unassigned	L2/3 IT	L5 IT	887	867
158491477966915986445967300314431175846	L6 CT	L6 CT	L6 CT	L6 CT	L6 CT	Macrophage	L6 CT	L6 CT	L6 CT	L6b	526	1472
158600962055847286216335645355576632034	L5 IT	L6 IT	L5 IT	L6 IT	L5 IT	Vip	L5 IT	L6 IT	L6 IT	L6 IT	2011	2558
158634145099375484261029932035280162809	L5 IT	L5 IT	L5 IT	L5 IT	L5 IT	L5 IT	L5 IT	L5 IT	L5 IT	L5 IT	1608	1606
158668228594647397139084676052400038327	L4/5 IT	L2/3 IT	L2/3 IT	L2/3 IT	L2/3 IT	L2/3 IT	L2/3 IT	L2/3 IT	L2/3 IT	L2/3 IT	1184	924
158675816987634121227242447667956038407	L4/5 IT	L5 ET	L5 IT	L6 IT	unassigned	Oligo	L2/3 IT	unassigned	L5 ET	L5 ET	2050	2826
158800328514281335434671174766021717517	L5 IT	L6 IT	L5 IT	L6 IT	L5 IT	L6 CT	L5 IT	L6 IT	L6 IT	L6 IT	2142	2896
158830013470870464701664239070553900980	Astro	Astro	Astro	Astro	Astro	Endo	Astro	Astro	Astro	Astro	2605	1590
158948688375339064353672791744625269412	Oligo	Oligo	Oligo	Oligo	Oligo	L5 IT	Oligo	Oligo	Oligo	Oligo	235	712
158954194117498503652456603866459875425	Astro	Astro	Astro	Astro	Astro	Macrophage	Astro	Astro	Astro	Astro	359	1487
158965294127618016192875121407229096817	L4/5 IT	L5 IT	L2/3 IT	L2/3 IT	L2/3 IT	Endo	L2/3 IT	L2/3 IT	L2/3 IT	L2/3 IT	2384	2745
158986055899068415711022337464190115009	Endo	Endo	Endo	Endo	Endo	L2/3 IT	Endo	unassigned	Endo	Endo	526	214
159026694586114336622104656702968981289	Peri	Peri	Astro	Peri	Peri	Vip	L5 IT	unassigned	Peri	Peri	1210	983
159081778303032379700119273967937397817	L2/3 IT	L2/3 IT	L2/3 IT	L2/3 IT	L2/3 IT	Lamp5	L2/3 IT	L2/3 IT	L2/3 IT	L2/3 IT	2173	3380
159147536102208922316167023349905352782	Endo	Endo	Macrophage	Endo	Endo	Endo	Endo	unassigned	Endo	Endo	1573	2312
159149010150919120862503565116028453353	Astro	Astro	Astro	Astro	Astro	L2/3 IT	Astro	Astro	Astro	Astro	2376	2437
159151556111355093320839491872945144188	Astro	Astro	Astro	Astro	Astro	Endo	Astro	Astro	Astro	Astro	1941	2558
159168854483666866429431866865259508680	L6 CT	L6 CT	L6 CT	L6 CT	L6 CT	Vip	L6 CT	L6 CT	L6 CT	L6b	1321	1897
159199762562817883762540336276959823166	L6 CT	L6 CT	L6 CT	L6 CT	L6 CT	L2/3 IT	L6 CT	L6 CT	L6 CT	L6 CT	1683	2134
159204872490858870631423069483426656843	Peri	Peri	Peri	Peri	Peri	Vip	Peri	unassigned	Peri	Peri	1224	1959
159225336793330533700276585469760125671	Astro	Astro	Astro	Astro	Astro	L2/3 IT	Astro	Astro	Astro	Astro	1488	2192
15933156298630435970007794716089970306	VLMC	VLMC	VLMC	VLMC	VLMC	L5 IT	Macrophage	unassigned	VLMC	VLMC	2460	1229
159363958818823977879598654066606943278	L5 IT	L5 IT	L5 IT	L5 IT	L5 IT	L2/3 IT	L5 IT	L5 IT	L5 IT	L5 IT	2052	2107
15937191796398805288106490084813411832	Oligo	Oligo	Oligo	Oligo	Oligo	Endo	Oligo	Oligo	Oligo	Oligo	1317	2134
159389455554713211094238537931725690185	Astro	Astro	Astro	Astro	Astro	VLMC	Astro	Astro	Astro	Astro	2497	3223
159449945564387906664771157643237043256	L4/5 IT	L2/3 IT	L2/3 IT	L2/3 IT	L2/3 IT	Macrophage	L2/3 IT	L2/3 IT	L2/3 IT	L2/3 IT	2421	2272
159660343688178342643440679311938620906	L4/5 IT	L2/3 IT	L2/3 IT	L2/3 IT	L2/3 IT	unassigned	L2/3 IT	L2/3 IT	L2/3 IT	L2/3 IT	2422	2816
159673187234230736126654230489657365517	Oligo	Oligo	Oligo	Oligo	Oligo	Vip	Oligo	Oligo	Oligo	Oligo	1368	1993
159704681464903800587106956887998780813	L2/3 IT	L2/3 IT	L2/3 IT	L2/3 IT	L2/3 IT	L6 CT	L2/3 IT	L2/3 IT	L2/3 IT	L2/3 IT	2073	1103
159710034443514297420291011274435094857	Peri	Peri	Peri	Peri	Peri	L2/3 IT	Peri	Peri	Peri	Peri	1104	425
159736700876510006238224545052660344208	L6 IT Car3	L6 IT	L5 IT	L6 IT	L6b	L5 IT	L2/3 IT	unassigned	L6b	L6 IT	1613	2942
159737216461306730459636844066952213663	L6 CT	L6 CT	L6 CT	L6b	L6b	L6 IT	L6b	unassigned	L6b	L6b	538	1539
159843428115298321385464164522688825488	L4/5 IT	L5 IT	L5 IT	L5 IT	L5 IT	Endo	L2/3 IT	L5 IT	L2/3 IT	L2/3 IT	2132	1896
159868039369540757773651601393175796641	L2/3 IT	L2/3 IT	L2/3 IT	L2/3 IT	L2/3 IT	L2/3 IT	L2/3 IT	L2/3 IT	L2/3 IT	L2/3 IT	454	278
160098430234639511526127074638147722964	L2/3 IT	L2/3 IT	L2/3 IT	L2/3 IT	L2/3 IT	L2/3 IT	L2/3 IT	L2/3 IT	L2/3 IT	L2/3 IT	1824	861
160146222456352758513547753252989059799	Oligo	Oligo	Oligo	Oligo	Oligo	Vip	Oligo	Oligo	Oligo	Oligo	440	611
160150685037201412374734954374201293891	L6 IT	L6 IT	L6 IT	L6 IT	L6 IT	L6b	L6 IT	L6 IT	L6 IT	L6 IT	1460	3096
160243000607801289516985316688477724261	L2/3 IT	L2/3 IT	L2/3 IT	L2/3 IT	L2/3 IT	Oligo	L2/3 IT	L2/3 IT	L2/3 IT	L2/3 IT	539	341
160287992200531140278045448663084726853	L4/5 IT	L2/3 IT	L2/3 IT	L2/3 IT	L2/3 IT	L2/3 IT	L2/3 IT	L2/3 IT	L2/3 IT	L2/3 IT	2330	2230
160295319805263476523104234331771213097	Endo	Endo	Astro	Endo	Endo	Peri	Endo	Endo	Endo	Endo	437	561
160321375102019560900765870829036346746	OPC	OPC	OPC	OPC	OPC	Oligo	OPC	OPC	OPC	OPC	896	1228
160338977364199127706310129681993359193	L6 IT	L6 IT	L2/3 IT	L6 IT	L6 IT	L5 IT	L6 IT	L6 IT	L6 IT	L6 IT	1474	2223
160405037701877185937785723261888018786	L4/5 IT	L5 IT	L5 IT	L5 IT	unassigned	Vip	L5 IT	L5 IT	L5 IT	L5 IT	2228	3058
160438630894405324054143693163041230502	L6 IT	L6 IT	L5 IT	L6 IT	L6 IT	Vip	L5 IT	unassigned	L6 IT	L6 IT	1455	1754
160508078030679060709329733857994350991	Astro	Astro	Astro	Astro	Astro	L6b	Astro	Astro	Astro	Astro	1649	2643
160528815245890257989165275879153861931	Astro	Oligo	Oligo	Astro	Vip	L6b	Astro	unassigned	Astro	Macrophage	545	1500
160571471199614869752955466548410640530	L4/5 IT	L2/3 IT	L2/3 IT	L2/3 IT	L2/3 IT	Endo	L2/3 IT	L2/3 IT	L2/3 IT	L2/3 IT	1819	1336
160610109027902879773394255792968819380	L2/3 IT	L2/3 IT	L2/3 IT	L2/3 IT	L2/3 IT	Endo	L2/3 IT	L2/3 IT	L2/3 IT	L2/3 IT	193	371
16061556021017809808534040803648834898	L4/5 IT	L2/3 IT	L2/3 IT	L2/3 IT	L2/3 IT	Vip	L2/3 IT	L2/3 IT	L2/3 IT	L2/3 IT	2070	1437
160651004355899787712248488185753934528	Peri	Peri	Macrophage	Peri	Peri	Endo	Peri	Peri	Peri	Peri	1569	3097
160756574540211136079218280131976118561	L4/5 IT	L2/3 IT	L2/3 IT	L2/3 IT	L2/3 IT	L5 ET	L2/3 IT	unassigned	L2/3 IT	L2/3 IT	381	576
160905456489651290674441204422354052666	L6 IT	L6 IT	L6 IT	L6 IT	L6 IT	Vip	L6 IT	L6 IT	L6 IT	L6 IT	1472	2104
160908954304446587834155791457751307661	L4/5 IT	L2/3 IT	L2/3 IT	L2/3 IT	L2/3 IT	Lamp5	L2/3 IT	L2/3 IT	L2/3 IT	L2/3 IT	2253	1873
160955496846704938474125304469925676258	L2/3 IT	L2/3 IT	L2/3 IT	L2/3 IT	L2/3 IT	L2/3 IT	L2/3 IT	L2/3 IT	L2/3 IT	L2/3 IT	248	221
161064652817716240940470885799297473589	L2/3 IT	L2/3 IT	L2/3 IT	L2/3 IT	L2/3 IT	Vip	L2/3 IT	L2/3 IT	L2/3 IT	L2/3 IT	2429	1791
16112544352556250151181137233009481520	Peri	Peri	Peri	Peri	SMC	L5 IT	Peri	unassigned	Peri	Peri	2428	1451
16116731212842156351267796799484596962	L4/5 IT	L5 IT	L2/3 IT	L5 IT	L5 IT	Sncg	L2/3 IT	unassigned	L2/3 IT	L2/3 IT	2354	2879
161226907622840120099916157028540152973	L4/5 IT	L2/3 IT	L2/3 IT	L2/3 IT	L2/3 IT	VLMC	L2/3 IT	L2/3 IT	L2/3 IT	L2/3 IT	581	649
161233706401431683134153487183334431976	Pvalb	Pvalb	Pvalb	Pvalb	Pvalb	Astro	Pvalb	Pvalb	Pvalb	Pvalb	2108	2347
161337287392092944074755436563519097448	L2/3 IT	L2/3 IT	L2/3 IT	L2/3 IT	L2/3 IT	L5 IT	L2/3 IT	L2/3 IT	L2/3 IT	L2/3 IT	2559	2413
161352306319616656621111502516812475806	L5 IT	L5 IT	L5 IT	L5 IT	L5 IT	L2/3 IT	L5 IT	L5 IT	L5 IT	L5 IT	924	939
161388333900796320087954729960668248751	L2/3 IT	L2/3 IT	L2/3 IT	L2/3 IT	L2/3 IT	L5 ET	L2/3 IT	L2/3 IT	L2/3 IT	L2/3 IT	641	546
161389560016085569639684668557464933730	L4/5 IT	L2/3 IT	L2/3 IT	L2/3 IT	L2/3 IT	L5/6 NP	L2/3 IT	L2/3 IT	L2/3 IT	L2/3 IT	1505	1087
161411241952417019145681821261988628601	L4/5 IT	L5 IT	L5 IT	L5 IT	L5 IT	Astro	L5 IT	L5 IT	L5 IT	L5 IT	2046	3190
161469070254957122526806925545653806512	L4/5 IT	L2/3 IT	L2/3 IT	L2/3 IT	L2/3 IT	L5/6 NP	L2/3 IT	L2/3 IT	L2/3 IT	L2/3 IT	2196	1592
161520200495759588230852900611343282672	L2/3 IT	L2/3 IT	L2/3 IT	L2/3 IT	L2/3 IT	Endo	L2/3 IT	L2/3 IT	L2/3 IT	L2/3 IT	1941	1196
161533701493930400516769132061438201550	Astro	Astro	Astro	Astro	Astro	L2/3 IT	Astro	Astro	Astro	Astro	1608	1538
161547539875865741079457573947690033432	L2/3 IT	L2/3 IT	L2/3 IT	L2/3 IT	L2/3 IT	Endo	L2/3 IT	L2/3 IT	L2/3 IT	L2/3 IT	1181	779
161637701383661247127258737565128089688	L6b	L6b	L6b	L6b	L6b	Vip	L6b	L6b	L6b	L6b	1125	1908
161642829004674867303939360190171356128	L2/3 IT	L2/3 IT	L2/3 IT	L2/3 IT	L2/3 IT	L5 IT	L2/3 IT	L2/3 IT	L2/3 IT	L2/3 IT	656	450
161691898778574330225517317242956090706	Oligo	Oligo	Oligo	Oligo	Oligo	Astro	Oligo	Oligo	Oligo	Oligo	1300	2285
16174169647684519370048016426795508201	L2/3 IT	L2/3 IT	L2/3 IT	L2/3 IT	L2/3 IT	L5/6 NP	L2/3 IT	L2/3 IT	L2/3 IT	L2/3 IT	2318	1821
161783014175977564306780654468909129178	L4/5 IT	L2/3 IT	L2/3 IT	L2/3 IT	L2/3 IT	Pvalb	L2/3 IT	L2/3 IT	L2/3 IT	L2/3 IT	2461	2352
161788370068949124177485619804167818779	L4/5 IT	L2/3 IT	L2/3 IT	L2/3 IT	L2/3 IT	Oligo	L2/3 IT	L2/3 IT	L2/3 IT	L2/3 IT	298	598
161788775314086525703614197593902604475	Lamp5	Lamp5	Lamp5	Lamp5	Lamp5	L5 IT	Lamp5	Lamp5	Lamp5	Lamp5	1395	2942
1618068509742139860408813087359021014	Endo	Endo	Oligo	Endo	Endo	Endo	Endo	Endo	Endo	Endo	1984	1573
161817359397741573077146753946485651205	L4/5 IT	L5 IT	L5 IT	L5 IT	unassigned	Sncg	L5 IT	unassigned	L5 IT	L5 IT	2346	2912
161824308380483355002361727093768610562	L4/5 IT	L2/3 IT	L2/3 IT	L2/3 IT	L2/3 IT	Endo	L2/3 IT	L2/3 IT	L2/3 IT	L2/3 IT	2210	1806
1619110155791291417334748126639280867	Endo	Endo	Endo	Endo	Endo	Endo	Endo	unassigned	Endo	Endo	2536	1496
161938166777957522802500904509476968881	Macrophage	Macrophage	Macrophage	Macrophage	Sst	Sst	Macrophage	unassigned	Macrophage	Macrophage	2131	2461
161957540494161457852848412597150405225	L4/5 IT	L2/3 IT	L2/3 IT	L2/3 IT	L2/3 IT	Macrophage	L2/3 IT	L2/3 IT	L2/3 IT	L2/3 IT	2415	2545
16196192153333932765956260763540589735	Pvalb	Pvalb	Pvalb	Pvalb	Pvalb	Pvalb	Pvalb	Pvalb	Pvalb	Pvalb	109	1110
161966561528041835474988597221444642954	L4/5 IT	L2/3 IT	L2/3 IT	L2/3 IT	L2/3 IT	Pvalb	L2/3 IT	L2/3 IT	L2/3 IT	L2/3 IT	2283	1846
162022828508432384473154197603349967165	L2/3 IT	L2/3 IT	L2/3 IT	L2/3 IT	L2/3 IT	Endo	L2/3 IT	L2/3 IT	L2/3 IT	L2/3 IT	2142	1172
16207825044423226176888053797718637356	L6 CT	L6 CT	L6 CT	L6b	L6b	Pvalb	L6b	unassigned	L6b	L6b	133	1472
162083051801926039956893656337143761979	L4/5 IT	L2/3 IT	L2/3 IT	L2/3 IT	L2/3 IT	Macrophage	L2/3 IT	L2/3 IT	L2/3 IT	L2/3 IT	1802	1421
162106852844865373568938872253143631948	L6 IT	L5 IT	L5 IT	L5 IT	L5 IT	L5 IT	L5 IT	unassigned	L5 IT	L5 IT	1952	2643
162132774649765802535572726073377619729	L6 CT	L6 CT	L6 CT	L6 CT	L6 CT	Sst	L6 CT	L6 CT	L6 CT	L6 CT	778	1423
162151183036900248314796601394602020421	L4/5 IT	L2/3 IT	L2/3 IT	L2/3 IT	L2/3 IT	Vip	L2/3 IT	L2/3 IT	L2/3 IT	L2/3 IT	2163	1806
162163440924549120870765380193447680133	L6b	L6b	L6b	L6b	L6b	Vip	L6b	L6b	L6b	Astro	197	1416
16222067343443763280342175690130351168	L2/3 IT	L2/3 IT	L2/3 IT	L2/3 IT	L2/3 IT	L5 IT	L2/3 IT	L2/3 IT	L2/3 IT	L2/3 IT	2209	1414
162299103035771303152931660844106334259	L5 ET	L5 ET	L5 ET	L5 ET	L5 ET	L6 IT	L5 ET	L5 ET	L5 ET	L5 ET	2033	2378
162302927753876431338848825541111932558	L6 IT Car3	L6 IT	L6 IT	L6 IT	L6b	L2/3 IT	L6 IT	L6 IT	L6 IT	L6 IT	2035	3018
16230328658447192949487222688682946271	Oligo	Oligo	Oligo	Oligo	Oligo	Oligo	Oligo	Oligo	Oligo	Oligo	1683	2222
162313318038667358533155499603677314236	VLMC	VLMC	Oligo	VLMC	VLMC	VLMC	Astro	unassigned	Peri	VLMC	2369	1113
162343513851269826368998611565007502885	L6 CT	L6 CT	L6 CT	L6 CT	L6 CT	L6 IT	L6 CT	unassigned	L6 CT	L6b	1741	2823
162345242747844857330375629768245919885	L5 IT	L6 IT	L5 IT	L6 IT	L6 IT	L6 IT	L5 IT	L6 IT	L6 IT	L6 IT	1560	1789
162439908713724167887656234503809663221	L4/5 IT	L5 IT	L5 IT	L5 IT	L5 IT	L2/3 IT	L5 IT	L5 IT	L2/3 IT	L5 IT	2031	3325
16249137904639420525288973616857060462	L5 IT	L6 IT	L5 IT	L5 IT	L2/3 IT	L5 IT	L5 IT	L5 IT	L2/3 IT	L5 IT	1962	2034
16253593418731651754464015003827445978	Endo	Endo	Endo	Endo	Endo	Lamp5	Endo	unassigned	Endo	Endo	1649	623
162580353157250795889306589837730257055	Sst	Sst	Sst	Sst	Sst	Vip	Sst	Sst	Sst	Sst	812	1172
162606674357676203783304988024295515825	L4/5 IT	L2/3 IT	L2/3 IT	L2/3 IT	L5 IT	Pvalb	L2/3 IT	L2/3 IT	L2/3 IT	L2/3 IT	1933	1419
162678926154545014971869619219560051214	Endo	Endo	Astro	Endo	Endo	Endo	Endo	Endo	Endo	Endo	451	626
162742838419218144800802121105381736884	L6 IT	L6 IT	L6 IT	L6 IT	L6 IT	L2/3 IT	L6 IT	L6 IT	L6 IT	L6 IT	1021	1716
162754157643724794443379457253225611548	Astro	Astro	Astro	Astro	Astro	Oligo	Astro	unassigned	Astro	Astro	306	159
162799909120961619966068888297840683908	L5 IT	L5 IT	L5 IT	L5 IT	L5 IT	L6 IT	L5 IT	L5 ET	L5 IT	L5 ET	692	1033
16280984565998829040316140565493610520	L2/3 IT	L2/3 IT	L2/3 IT	L2/3 IT	L2/3 IT	L2/3 IT	L2/3 IT	L2/3 IT	L2/3 IT	L2/3 IT	2022	1228
162814611342703106967388152988044097061	Peri	Peri	Oligo	Peri	Peri	Vip	Peri	Peri	Peri	Peri	904	879
16288912967274764416306786964791851397	Lamp5	Lamp5	Lamp5	Lamp5	Lamp5	Lamp5	Lamp5	Lamp5	Lamp5	Lamp5	1478	2017
162962473157240186395400443201197976533	L4/5 IT	L5 IT	L5 IT	L5 IT	L5 IT	L6 CT	L5 IT	L5 IT	L5 IT	L5 IT	1803	1516
162965766371643028463626813792643816447	Oligo	Oligo	Oligo	Oligo	Oligo	L6b	Oligo	Oligo	Oligo	Oligo	349	1725
162984591241310802657295533950150740641	L6 CT	L6 CT	L6 CT	L6 CT	L6 CT	Vip	L6 CT	L6 CT	L6 CT	L6 CT	1079	1500
162999678821293424454733229375779243451	Lamp5	Lamp5	Lamp5	Lamp5	Lamp5	Vip	Lamp5	Lamp5	Lamp5	Lamp5	1135	1135
163038482116375473862964411167615262337	Astro	Astro	Astro	Astro	Endo	Endo	L2/3 IT	unassigned	Sst	Endo	2174	975
163053446857279813108844034140487843226	Macrophage	Macrophage	Macrophage	Macrophage	SMC	Pvalb	Macrophage	unassigned	Endo	Endo	1468	2475
163113555472330097936184292081972788802	L4/5 IT	L2/3 IT	L2/3 IT	L2/3 IT	L2/3 IT	Astro	L2/3 IT	L2/3 IT	L2/3 IT	L2/3 IT	1849	1129
163114457802792948081548884601590536103	L4/5 IT	L2/3 IT	L2/3 IT	L2/3 IT	L2/3 IT	Pvalb	L2/3 IT	L2/3 IT	L2/3 IT	L2/3 IT	2377	2117
163149088486282536120976955420803015819	VLMC	Astro	Astro	Astro	VLMC	VLMC	Astro	Astro	Astro	VLMC	1918	728
163173465316725571834310022105229192902	L2/3 IT	L2/3 IT	L2/3 IT	L2/3 IT	L2/3 IT	Pvalb	L2/3 IT	L2/3 IT	L2/3 IT	L2/3 IT	2256	1467
163191648119474748715615309709364571196	L5/6 NP	L5/6 NP	L5/6 NP	L5/6 NP	L5/6 NP	L5 IT	L5/6 NP	L5/6 NP	L5/6 NP	L5/6 NP	482	1133
163277538662695712547389949225309865160	L4/5 IT	L2/3 IT	L2/3 IT	L2/3 IT	L2/3 IT	Vip	L2/3 IT	L2/3 IT	L2/3 IT	L2/3 IT	1165	882
163294905318005263346929310836434512072	L4/5 IT	L2/3 IT	L5 IT	L5 IT	L2/3 IT	Macrophage	L5 IT	unassigned	L2/3 IT	L2/3 IT	1960	1597
163392001502375639015547949074486974275	Endo	Endo	Endo	Endo	Endo	Endo	Endo	Endo	Endo	Endo	2199	2436
163430877315714314047616832243870247297	L4/5 IT	L5 IT	L5 IT	L5 IT	L5 IT	Macrophage	L5 IT	L5 IT	L5 IT	L5 IT	2057	3262
163471320619725913403278904729299492668	Peri	Peri	Oligo	Peri	SMC	VLMC	Peri	unassigned	Peri	Endo	68	1672
16349387247958901756777469883040605705	L4/5 IT	L2/3 IT	L2/3 IT	L2/3 IT	L2/3 IT	Vip	L2/3 IT	L2/3 IT	L2/3 IT	L2/3 IT	2494	2347
163525185034415800825434381040650892603	Oligo	Oligo	Oligo	Oligo	Oligo	Macrophage	Oligo	unassigned	Oligo	Oligo	1324	2619
163563499749138414566211778728907904603	Oligo	Oligo	Oligo	Oligo	Oligo	Vip	Oligo	Oligo	Oligo	Oligo	81	1493
163632728411332532712414698042241686402	Pvalb	L2/3 IT	L2/3 IT	Pvalb	Pvalb	Vip	L2/3 IT	Pvalb	Pvalb	Pvalb	2027	1471
163671130856944741947205181369125039608	Peri	Peri	Peri	Peri	SMC	Astro	Peri	Peri	SMC	Peri	573	465
163674838467585556819781247664748756498	L2/3 IT	L2/3 IT	L2/3 IT	L2/3 IT	L2/3 IT	Astro	L2/3 IT	L2/3 IT	L2/3 IT	L2/3 IT	2080	3379
163709876439479671298447198569380139750	L6 IT	L6 IT	L6 IT	L6 IT	L6 IT	L5 IT	L6 IT	L6 IT	L6 IT	L6 IT	1394	1919
163771676448106863551708323734895480997	L6 IT	L6 IT	L6 CT	L6 IT	L6 IT	Sst	L6 IT	L6 IT	L6 IT	L6 IT	1452	2742
163773660490930264279636187809228808239	L5/6 NP	L5/6 NP	L5/6 NP	L5/6 NP	L5/6 NP	L2/3 IT	L5/6 NP	L5/6 NP	L5/6 NP	L5/6 NP	851	1002
163921848144935683995390164241977913071	Astro	Astro	Astro	Astro	Astro	Endo	Astro	Astro	Astro	Astro	1936	1407
163977860190947014179480311359655896291	Endo	Endo	Endo	Endo	Endo	Endo	Endo	unassigned	Endo	Endo	2490	2910
163986826670453974118807276092705254543	Endo	Endo	Oligo	Endo	Endo	Vip	Endo	unassigned	Endo	Endo	1260	705
163993932905651948073681758574252948467	L5 IT	L5 IT	L5 IT	L5 IT	L5 IT	L5/6 NP	L5 IT	unassigned	L6 IT	L5 IT	1982	2607
164003812386044683728289256353235980797	Lamp5	Lamp5	Lamp5	Sncg	Vip	Vip	Lamp5	Lamp5	Sncg	Lamp5	1097	454
16404840073955894177531693954351796058	L6 IT	L6 IT	L2/3 IT	L6 IT	L5 IT	L2/3 IT	L5 IT	L2/3 IT	L5 IT	L5 IT	1688	1943
164052357746761074998458051720245612920	Astro	Astro	Astro	Astro	Astro	Endo	Astro	Astro	Astro	Astro	1481	1749
164056864470443263068995597333293086576	L2/3 IT	L2/3 IT	L2/3 IT	L2/3 IT	L2/3 IT	L5 IT	L2/3 IT	L2/3 IT	L2/3 IT	L2/3 IT	1521	668
164079513828456085419165581503816058296	Endo	Endo	Oligo	Endo	Endo	L5 IT	Endo	unassigned	Endo	Endo	2137	1540
164139693200628912452756492595993391026	L4/5 IT	L2/3 IT	L2/3 IT	L2/3 IT	L2/3 IT	L2/3 IT	L2/3 IT	L2/3 IT	L2/3 IT	L2/3 IT	1634	1067
164226911674462977952850910988624141980	Astro	Astro	Astro	Astro	Astro	Astro	Astro	Astro	Astro	Astro	1854	1068
164231849052981110233347250906627054513	L6 CT	L6 CT	L6 CT	L6 CT	L6 CT	L5/6 NP	L6 CT	L6 CT	L6 CT	L6 CT	1829	2495
164314447709917824197664888104851883657	Oligo	Oligo	Oligo	Oligo	Oligo	Vip	Oligo	Oligo	Oligo	Oligo	851	1390
16431506361338873258749996765790904848	L2/3 IT	L2/3 IT	L2/3 IT	L2/3 IT	L2/3 IT	Oligo	L2/3 IT	L2/3 IT	L2/3 IT	L2/3 IT	998	492
164330816717380662221735781640303216172	L6 CT	L6 CT	L6 CT	L6 CT	L6 CT	Astro	L6 CT	L6 CT	L6 CT	L6 CT	357	942
164339568841403132325271302608555315637	Oligo	Oligo	Oligo	Oligo	Oligo	unassigned	Oligo	Oligo	Oligo	Oligo	274	1772
164438950745871683333191520525344656725	L6 CT	L6 CT	L6 CT	L6 CT	L6 CT	Oligo	L6 CT	L6 CT	L6 CT	L6b	1342	1824
164451879031923972737789080238118129728	Endo	Macrophage	VLMC	Macrophage	Endo	L6 CT	Endo	unassigned	Endo	Endo	2307	2708
164457193450659487156289584038652282268	Endo	Endo	Endo	Endo	Endo	L2/3 IT	Endo	unassigned	Endo	Endo	435	1463
16447569886673486541134857099170531853	Peri	Endo	Oligo	Peri	Peri	Endo	Peri	unassigned	Peri	Endo	216	1392
164580308564579657063795919050456590597	L5 IT	L5 IT	L5 IT	L5 IT	L5 IT	L2/3 IT	L5 IT	L2/3 IT	L2/3 IT	L5 IT	1471	1773
164652010514105437264424025254067425477	L6 IT	L5 IT	L5 IT	L5 IT	L2/3 IT	Pvalb	L2/3 IT	L2/3 IT	L2/3 IT	L5 IT	1753	2009
164656134610012970895286204984838537418	L4/5 IT	L5 IT	L2/3 IT	L5 IT	L2/3 IT	Endo	L2/3 IT	unassigned	L2/3 IT	Macrophage	2300	2627
16467280007882304661449795858992937778	L6 CT	L6 CT	L6 CT	L6 CT	L6 CT	L2/3 IT	L6 CT	L6 CT	L6 CT	L6b	1610	2331
164764626544333057672625769725601815482	Oligo	Oligo	Oligo	Oligo	Oligo	Macrophage	Oligo	Oligo	Oligo	Oligo	440	1652
164779763529076214564547755627845041546	Endo	Endo	Astro	Endo	Endo	Endo	Endo	unassigned	Endo	Endo	2024	825
16489619730181784451699845301019052721	L5 ET	L5 ET	L5 ET	L5 ET	L5 ET	Pvalb	L5 ET	L5 ET	L5 ET	L5 ET	1948	2838
164903723300647119663865096589494142084	Oligo	Oligo	Oligo	Oligo	Oligo	Pvalb	Oligo	Oligo	Oligo	Oligo	517	1646
164953524219151300258649142241780784352	VLMC	Astro	Astro	Astro	VLMC	VLMC	Astro	Astro	Astro	VLMC	858	262
165020963280410045788087391829690871020	L6 IT	L6 IT	L6 IT	L6 IT	L6 IT	OPC	L6 IT	L6 IT	L6 IT	L6 IT	1132	1828
165049716490391108907510128198070554141	Endo	Endo	Endo	Endo	Endo	L2/3 IT	Endo	unassigned	Sst	Endo	1227	2558
165065690312974074141791638022928516582	L2/3 IT	L2/3 IT	L2/3 IT	L2/3 IT	L2/3 IT	Astro	L2/3 IT	L2/3 IT	L2/3 IT	L2/3 IT	328	270
165074001391308933182948448326330085030	SMC	SMC	Oligo	SMC	SMC	Pvalb	Macrophage	Astro	SMC	VLMC	441	105
165086000281299099505032226766773899770	L5 IT	L5 IT	L5 IT	L5 IT	L5 IT	L2/3 IT	L5 IT	unassigned	L5 IT	L5 IT	1316	1505
165100115631218839782419421761359144675	L5 IT	L5 IT	L5 IT	L5 IT	L5 IT	Macrophage	L5 IT	unassigned	L5 IT	L6 IT	152	770
165155264448885382458836409775768388009	L5 ET	L5 ET	L5 ET	L5 ET	L5 ET	Macrophage	L5 ET	L5 ET	L5 ET	L5 ET	1795	1702
165232161033385418794691029526373587079	L4/5 IT	L2/3 IT	L2/3 IT	L2/3 IT	L2/3 IT	L2/3 IT	L2/3 IT	L2/3 IT	L2/3 IT	L2/3 IT	1975	1329
165243530549740470820364006567639303090	Astro	Astro	Astro	Astro	Astro	Macrophage	Astro	Astro	Astro	Astro	2071	1187
165279449348975008824326325183139163699	L5 ET	L5 ET	L5 ET	L5 ET	L5 ET	Vip	L5 ET	L5 ET	L5 ET	L5 ET	0	775
165291494425279755211014757102969281750	L6 IT	L6 IT	L2/3 IT	L6 IT	L5 IT	Endo	L5 IT	unassigned	L2/3 IT	L5 IT	1507	2031
165325679153601327269815619967609129583	L4/5 IT	L2/3 IT	L2/3 IT	L2/3 IT	L2/3 IT	Macrophage	L2/3 IT	L2/3 IT	L2/3 IT	L2/3 IT	1747	1289
165455425322746617321734758033110606392	Oligo	Oligo	Oligo	Oligo	Oligo	L6 CT	Oligo	Oligo	Oligo	Oligo	1328	2821
165514060834025473716107568747029596106	L6 IT	L6 IT	L6 IT	L6 IT	L6 IT	L5 IT	L6 IT	L6 IT	L6 IT	L6 IT	1090	1683
165538309651584344362414371167284864549	L4/5 IT	L5 IT	L5 IT	L5 IT	L5 IT	VLMC	L5 IT	L5 IT	L5 IT	L5 IT	1495	1118
165567017074126177822915561173600442940	Sst	Sst	Sst	Sst	Sst	Sst	Sst	Sst	Sst	Sst	1778	1753
165631409901652208894693484375304143607	L6 IT	L6 IT	L6 IT	L6 IT	L6 IT	L2/3 IT	L6 IT	L6 IT	L6 IT	L6 IT	721	1466
165634139882230509454124427938060405094	L2/3 IT	L2/3 IT	L2/3 IT	L2/3 IT	L2/3 IT	Oligo	L2/3 IT	L2/3 IT	L2/3 IT	L2/3 IT	1167	725
165711611088978456262628379428387718729	Endo	Endo	Astro	Endo	Endo	Endo	Endo	unassigned	Endo	Endo	2294	1938
165776299785359830040191766400699499934	L4/5 IT	L2/3 IT	L2/3 IT	L2/3 IT	L2/3 IT	Macrophage	L2/3 IT	L2/3 IT	L2/3 IT	L5 IT	2380	2181
165790153410946652684069341533817885422	VLMC	Astro	Astro	VLMC	VLMC	VLMC	Astro	Astro	Astro	VLMC	2486	1291
165797794390087205514789640965564733533	L5 IT	L6 IT	L5 IT	L5 IT	L5 IT	L5/6 NP	L5 IT	L5 IT	L5 IT	L5 IT	1752	2094
165820941537843596965849288504947798538	L6 IT	L6 IT	L5 IT	L6 IT	L5 IT	Pvalb	L5 IT	unassigned	L6 IT	L5 IT	1448	1855
16583184693754997082476881755949382717	Macrophage	Macrophage	Macrophage	Macrophage	Vip	Vip	Macrophage	unassigned	Macrophage	Macrophage	2028	3066
165857182303745389205029574456814997638	L4/5 IT	L2/3 IT	L2/3 IT	L5 IT	L2/3 IT	VLMC	L2/3 IT	L2/3 IT	L2/3 IT	L2/3 IT	2217	2072
165931667240686616781199322145641457806	Astro	Astro	Astro	Astro	Astro	Pvalb	Astro	Astro	Astro	Astro	490	146
165967997303989538861483192352645747453	L2/3 IT	L2/3 IT	L2/3 IT	L2/3 IT	L2/3 IT	Lamp5	L2/3 IT	L2/3 IT	L2/3 IT	L2/3 IT	2377	3069
166019119230952333967332125802597882046	L6 IT Car3	L6 IT	L5 IT	L6 IT	L5 IT	Astro	L2/3 IT	L6 IT	L6 IT	L6 IT	1508	3018
166031708924633442186731014008624132230	Oligo	Oligo	Oligo	Oligo	Oligo	Endo	Oligo	Oligo	Oligo	Oligo	113	1292
166093919909370069291110210561634244731	L5/6 NP	L5/6 NP	L5/6 NP	L5/6 NP	L5/6 NP	Macrophage	L5/6 NP	L5/6 NP	L5/6 NP	L5/6 NP	270	1105
16614677822542922411824315708047355896	L6 IT	L6 IT	L6 IT	L6 IT	L6 IT	L5 IT	L6 IT	L6 IT	L6 IT	L6 IT	1730	2750
166159378138254243337089587967230521882	L2/3 IT	L2/3 IT	L2/3 IT	L2/3 IT	L2/3 IT	Oligo	L2/3 IT	L2/3 IT	L2/3 IT	L2/3 IT	2235	1491
166174255902054825261969376555192830434	OPC	OPC	OPC	OPC	OPC	Oligo	OPC	OPC	OPC	OPC	844	371
16619642999339526580221452634951058807	L4/5 IT	L5 IT	L5 IT	L5 IT	L5 IT	L6 IT	L5 IT	L5 IT	L5 IT	L5 IT	2165	3114
166205800763658183708620457947536395600	L6 IT	L6 IT	L6 IT	L6 IT	L6 IT	Endo	L2/3 IT	L6 IT	L6 IT	L6 IT	1665	2488
16630898462389196990670316997762296626	SMC	Endo	Astro	Endo	SMC	Astro	Endo	unassigned	Endo	Endo	608	913
166395163174705962969937805002806988304	Endo	Endo	Endo	Endo	Endo	Endo	Endo	Endo	Endo	Endo	218	120
166413820925100221392475898450329438567	Astro	Astro	Astro	Astro	Astro	L6 CT	Astro	Astro	Astro	Astro	1433	1920
166450785956209549217941267890714137870	L4/5 IT	L2/3 IT	L2/3 IT	L2/3 IT	L2/3 IT	Oligo	L2/3 IT	L2/3 IT	L2/3 IT	L2/3 IT	1986	1563
166455778755891100135754892211406066552	L4/5 IT	L2/3 IT	L2/3 IT	L2/3 IT	L2/3 IT	L5 IT	L2/3 IT	L2/3 IT	L2/3 IT	L2/3 IT	2346	2172
166478526824557667121440089483250349257	Sst	Sst	Sst	Sst	Sst	L6 IT	Sst	Sst	Sst	Sst	2211	1023
16664278071266558024176859357657341792	Oligo	Oligo	Oligo	Oligo	Oligo	L5 IT	Oligo	Oligo	Oligo	Oligo	823	1409
166661536777479323505492481658410556650	Endo	Endo	L6 CT	SMC	Endo	Macrophage	Endo	unassigned	Endo	Endo	2241	1310
16672764845237693412383917459809490202	OPC	OPC	OPC	OPC	OPC	Pvalb	OPC	unassigned	OPC	OPC	806	1122
166764041073268255818574045073866317198	Endo	Endo	Oligo	Endo	Endo	Macrophage	Endo	unassigned	Endo	Endo	227	1614
16676950081659393359187265053073808708	L6b	L6b	L6b	L6b	L6b	Lamp5	L6b	L6b	L6b	L6b	1329	2080
16678443058072573030839181683435662307	L2/3 IT	L2/3 IT	L2/3 IT	L2/3 IT	L2/3 IT	VLMC	L2/3 IT	L2/3 IT	L2/3 IT	L2/3 IT	1991	1280
166841819735005000535582862377493643933	L2/3 IT	L2/3 IT	L2/3 IT	L2/3 IT	L2/3 IT	Endo	L2/3 IT	L2/3 IT	L2/3 IT	L2/3 IT	1950	899
16687451143957269594681624327736440526	L2/3 IT	L2/3 IT	L2/3 IT	L2/3 IT	L2/3 IT	Macrophage	L2/3 IT	L2/3 IT	L2/3 IT	L2/3 IT	1711	817
166882296547491819320589493741323108550	Oligo	Oligo	Oligo	Oligo	Oligo	Lamp5	Oligo	Oligo	Oligo	Oligo	736	1669
166990100283125523722665959160984807674	Peri	Peri	Oligo	Peri	Endo	L6 IT	Peri	unassigned	Endo	Endo	127	1345
167015289036499065652923359106378699345	L6 CT	L6 CT	L6 CT	L6 CT	L6 CT	Macrophage	L6 CT	L6 CT	L6 CT	L6 CT	173	1363
167056073161132831454991331398140737995	Peri	Peri	Oligo	Peri	SMC	Vip	Peri	unassigned	Peri	Peri	741	1577
167083027768644968554470166284607457454	L5 IT	L5 IT	L5 IT	L5 IT	L5 IT	Oligo	L5 IT	L5 IT	L5 IT	L5 IT	1504	1421
167098956132994994066772020081744257909	L5 IT	L5 IT	L5 IT	L5 IT	L5 IT	Oligo	L5 IT	L5 IT	L5 IT	L5 IT	1551	1326
167211683903504722343763183448249169651	L5 ET	L5 ET	L5 ET	L5 ET	L5 ET	Astro	L5 ET	L5 ET	L5 ET	L5 ET	694	1140
167212035021657849152489706273058267529	L2/3 IT	L2/3 IT	L2/3 IT	L2/3 IT	L2/3 IT	Oligo	L2/3 IT	L2/3 IT	L2/3 IT	L2/3 IT	1094	575
167240626766617925878314856680171547533	L6 CT	L6 CT	L6 CT	L6b	L6b	L6b	L6 CT	L6 CT	L6 CT	L6b	1705	3107
167259767451991493137381846226327594823	Pvalb	Pvalb	Pvalb	Pvalb	Pvalb	Pvalb	Pvalb	Pvalb	Pvalb	Pvalb	838	1531
167334271358880409480356572544842564686	Oligo	Oligo	Oligo	Oligo	Oligo	Endo	Oligo	Oligo	Oligo	Oligo	471	1775
167415017275654136029978874886771239043	L6b	L6b	L6b	L6b	L6b	L6b	L6b	unassigned	Sst	Macrophage	398	1533
167574932747270066117697240880586393032	VLMC	Astro	Astro	VLMC	VLMC	L2/3 IT	Astro	Astro	VLMC	VLMC	2469	1240
167637852358802489196632450192873727185	L2/3 IT	L2/3 IT	L2/3 IT	L2/3 IT	L2/3 IT	Oligo	L2/3 IT	L2/3 IT	L2/3 IT	L2/3 IT	1234	567
167638052892267002656441669357060594234	L6b	L6b	L6 CT	L6b	L6b	L6b	L6b	L6b	L6b	L6b	455	1521
16764479315070167808972364690645463193	L4/5 IT	L5 IT	L5 IT	L5 IT	L5 IT	Macrophage	L5 IT	L5 IT	L5 IT	L5 IT	2268	2909
167654954248080786526598532185642102443	L6 CT	L6 CT	L6 CT	L6 CT	L6 CT	Oligo	L6 CT	L6 CT	L6 CT	L6 CT	1286	1465
167739766968517303919478294727595263756	Oligo	Oligo	Oligo	Oligo	Oligo	Endo	Oligo	unassigned	Oligo	Oligo	946	1916
167758406708173942591467198019104745750	L6 CT	L6 CT	L6 CT	L6 CT	L6 CT	Vip	L6 CT	L6 CT	L6 CT	L6b	1227	1829
16779451890998627865148458969567112765	Vip	Vip	Vip	Vip	Vip	Vip	Vip	Vip	Vip	Vip	2436	3042
167838406389344841592332612810852125874	L6 IT	L6 IT	L5 IT	L2/3 IT	L5 IT	L5 IT	L5 IT	L2/3 IT	L2/3 IT	L5 ET	1491	1891
167881914878620170010862589584488647893	L6 CT	L6 CT	L6 CT	L6b	L6b	VLMC	L6b	L6b	L6b	L6b	1426	2223
16803842143886355877807393212937584085	L6 CT	L6 CT	L6 CT	L6 CT	L6 CT	Pvalb	L6 CT	L6 CT	L6 CT	L6 CT	1556	1859
168042188443332753721147661588449431159	Pvalb	Pvalb	Pvalb	Pvalb	Pvalb	Pvalb	Pvalb	Pvalb	Pvalb	Pvalb	2027	1023
168230746925091140347727820502866869033	L2/3 IT	L2/3 IT	L2/3 IT	L2/3 IT	L2/3 IT	Lamp5	L2/3 IT	L2/3 IT	L2/3 IT	L2/3 IT	746	624
168231070068422763918459037116306387652	L4/5 IT	L2/3 IT	L2/3 IT	L2/3 IT	L2/3 IT	Vip	L2/3 IT	L2/3 IT	L2/3 IT	L2/3 IT	244	516
168237644863127187080064931508121789664	Pvalb	Pvalb	Pvalb	Pvalb	Pvalb	Astro	Pvalb	Pvalb	Pvalb	Pvalb	88	1207
168335130493908733948226218739899913449	L5 ET	L5 ET	L5 ET	L5 ET	L5 ET	L5/6 NP	L5 ET	L5 ET	L5 ET	L5 ET	1141	1203
168442273599019055501970816420589891117	Astro	Astro	Astro	Astro	Astro	Oligo	Astro	Astro	Astro	Astro	1204	1844
168513588361269033203007908340905610824	L6 CT	L6 CT	L6 CT	L6 CT	L6 CT	L2/3 IT	L6 CT	L6 CT	L6 CT	L6b	956	1649
168518878498855227518570341121371601388	L6 CT	L6 CT	L6 CT	L6 CT	L6 CT	L5 IT	L6 CT	L6 CT	L6 CT	L6b	1762	2560
168578446062038178514942035687768674560	L4/5 IT	L2/3 IT	L2/3 IT	L2/3 IT	L2/3 IT	L6b	L2/3 IT	L2/3 IT	L2/3 IT	L2/3 IT	2226	1747
16857906052210995402790691459910873763	L6 CT	L6 CT	L6 CT	L6 CT	L6 CT	Macrophage	L6 CT	L6 CT	L6 CT	L6b	1812	2526
168685692489128866395303351533630486481	VLMC	VLMC	VLMC	VLMC	VLMC	Astro	VLMC	VLMC	VLMC	VLMC	2388	1145
168696535683512132324108838417591672703	L6 IT	L6 IT	L6 IT	L6 IT	L6 IT	Sst	L6 IT	unassigned	L6 IT	L6 IT	1485	2544
1687718392049246760764990761466440619	L4/5 IT	L2/3 IT	L2/3 IT	L2/3 IT	L2/3 IT	L2/3 IT	L2/3 IT	L2/3 IT	L2/3 IT	L2/3 IT	2244	1917
168875190031421603088549953239027536961	L2/3 IT	L2/3 IT	L2/3 IT	L2/3 IT	L2/3 IT	Pvalb	L2/3 IT	L2/3 IT	L2/3 IT	L2/3 IT	1378	895
168875972481574813591733163479653126390	Oligo	Oligo	Oligo	Oligo	Oligo	Lamp5	Oligo	Oligo	Oligo	Oligo	818	1799
168928992996855762320303806082666222576	L6 CT	L6 CT	L6 CT	L6 CT	L6 CT	L2/3 IT	L6 CT	L6 CT	L6 CT	L6b	95	1302
16900370824529071300275868872124135898	L2/3 IT	L2/3 IT	L2/3 IT	L2/3 IT	L2/3 IT	L5/6 NP	L2/3 IT	L2/3 IT	L2/3 IT	L2/3 IT	2398	1977
169020053668371695773345520770681247765	L5 IT	L5 IT	L5 IT	L5 IT	L5 IT	Oligo	L5 IT	unassigned	L5 IT	L5 IT	699	934
169222495436558375799563408173812772993	L2/3 IT	L2/3 IT	L2/3 IT	L2/3 IT	L2/3 IT	L2/3 IT	L2/3 IT	L2/3 IT	L2/3 IT	L2/3 IT	1951	1170
169260863664031727268204274110563929455	L6 CT	L6 CT	L6 CT	L6 CT	L6 CT	Macrophage	L6 CT	L6 CT	L6 CT	L6b	1562	2166
169260992164792468257850185152336554403	Oligo	Oligo	Oligo	Oligo	Oligo	Macrophage	Oligo	Oligo	Oligo	Oligo	36	1643
169299128093510237800257486378675837409	Macrophage	Macrophage	Macrophage	Macrophage	Macrophage	Macrophage	Macrophage	unassigned	Macrophage	Macrophage	1632	2678
169305956502425159804639772096871872072	L6b	L6b	L6 CT	L6b	L6b	Oligo	L6b	L6b	L6b	L6b	1638	2625
169310075352637878767155010638014817740	L2/3 IT	L2/3 IT	L2/3 IT	L2/3 IT	L2/3 IT	L5 IT	L2/3 IT	L2/3 IT	L2/3 IT	L2/3 IT	1716	1132
169369044983749595395178694703019971143	Astro	Astro	Astro	Astro	Astro	Endo	Astro	Astro	Astro	Astro	182	738
169380159042492609512083863703772284944	VLMC	VLMC	VLMC	VLMC	VLMC	VLMC	Macrophage	unassigned	Endo	Endo	1025	330
169381787391443912339214078721359628376	Sst	Sst	Sst	Sst	Sst	Vip	Sst	Sst	Sst	Sst	2061	2795
169393747286545284923064049876038777309	Sst	Sst	Sst	Sst	Sst	Macrophage	Sst	Sst	Sst	Sst	222	1118
169402824689662621219601082053555107767	L5 IT	L5 IT	L5 IT	L5 IT	L5 IT	Macrophage	L5 IT	L5 IT	L5 IT	L5 IT	1956	1953
169407741970140743133169720697728214650	L6 IT Car3	L6 IT	L2/3 IT	L6 IT	unassigned	L2/3 IT	L2/3 IT	L6 IT	L6b	L6 IT	1583	2877
16944824516392689553403765719592130436	L2/3 IT	L2/3 IT	L2/3 IT	L2/3 IT	L2/3 IT	L2/3 IT	L2/3 IT	L2/3 IT	L2/3 IT	L2/3 IT	2378	3152
169484908103636065682352660664999437210	Astro	Astro	Astro	Astro	Astro	L6 CT	Astro	Astro	Astro	Astro	1653	1401
169526304757879849195182295857875862764	L6 CT	L6 CT	L6 CT	L6 CT	L6 CT	Pvalb	L6 CT	L6 CT	L6 CT	L6 CT	651	1206
169567074047320604171011752672600342814	L5 IT	L2/3 IT	L2/3 IT	L5 IT	L5 IT	Vip	L2/3 IT	unassigned	L2/3 IT	L2/3 IT	1024	867
169633146162534191633970277514956275151	Macrophage	Macrophage	Macrophage	Macrophage	Macrophage	Endo	Macrophage	unassigned	Macrophage	Macrophage	1876	1062
169634007881513290520101829433048303389	L5 IT	L5 IT	L5 IT	L5 IT	L5 IT	L6 IT	L5 IT	L5 IT	L5 IT	L5 IT	1960	1893
169703758993127144015729092665786018407	Astro	Astro	Astro	Astro	Astro	L2/3 IT	Astro	Astro	Astro	Astro	199	147
16970473770533815193110292993460345851	Macrophage	Macrophage	Macrophage	Macrophage	Macrophage	L5 IT	Macrophage	unassigned	Macrophage	Macrophage	1313	1361
169737426622605379681677366527377135878	L2/3 IT	L2/3 IT	L2/3 IT	L2/3 IT	L2/3 IT	L5/6 NP	L2/3 IT	L2/3 IT	L2/3 IT	L2/3 IT	635	529
169760511227751081713895849799744064931	Sst	Sst	L2/3 IT	Sst	Sst	Vip	Sst	Sst	Sst	Sst	1865	1123
169810234244898551362798694352733616197	L6 CT	L6 CT	L6 CT	L6 CT	L6 CT	L6 CT	L6 CT	L6 CT	L6 CT	L6b	278	1439
169955564416185953648947367924380897148	L2/3 IT	L2/3 IT	L2/3 IT	L2/3 IT	L2/3 IT	Oligo	L2/3 IT	L2/3 IT	L2/3 IT	L2/3 IT	2422	2161
169956679870040953218854280459276753726	L2/3 IT	L2/3 IT	L2/3 IT	L2/3 IT	L2/3 IT	Pvalb	L2/3 IT	L2/3 IT	L2/3 IT	L2/3 IT	2151	3320
169969946426195042093128614410302495048	L5 ET	L5 ET	L5 ET	L5 ET	L5 ET	L2/3 IT	L5 ET	L5 ET	L5 ET	L5 ET	2007	3240
169991498985455242889259501383073466236	Sst	Sst	Sst	Sst	Sst	Sst	Sst	Sst	Sst	Sst	1484	1425
170058906161915699915287329148781360429	L2/3 IT	L2/3 IT	L2/3 IT	L2/3 IT	L2/3 IT	Astro	L2/3 IT	L2/3 IT	L2/3 IT	L2/3 IT	573	298
170149913129030935683074531983596493802	L2/3 IT	L2/3 IT	L2/3 IT	L2/3 IT	L2/3 IT	L2/3 IT	L2/3 IT	L2/3 IT	L2/3 IT	L2/3 IT	2555	2271
170154355707593893318425223405069146970	L6b	L6b	L6 CT	L6b	L6b	L6b	L6b	L6b	L6b	L6b	126	1435
170180513818298690948207408893136740174	L2/3 IT	L2/3 IT	L2/3 IT	L2/3 IT	L2/3 IT	unassigned	L2/3 IT	L2/3 IT	L2/3 IT	L2/3 IT	2462	2654
170264725114101443814865948792712248397	Oligo	Oligo	Oligo	Oligo	Oligo	Macrophage	Oligo	Oligo	Oligo	Oligo	424	1307
170281913208801954620095000557113268173	VLMC	Astro	Astro	Astro	VLMC	L2/3 IT	Astro	unassigned	VLMC	VLMC	2463	1242
17031827094191147165979530687584125929	Macrophage	Macrophage	Macrophage	Macrophage	Macrophage	Endo	Macrophage	unassigned	Macrophage	Macrophage	1372	1420
170371068440257812208378757900904772468	L2/3 IT	L2/3 IT	L2/3 IT	L2/3 IT	L2/3 IT	L5 IT	L2/3 IT	L2/3 IT	L2/3 IT	L2/3 IT	1467	869
170373949397089829127793238805202401058	SMC	Endo	Oligo	Endo	SMC	Peri	Endo	unassigned	Endo	Endo	961	1608
170414789626294070371640018802482958431	Oligo	Oligo	Oligo	Oligo	Oligo	Endo	Oligo	Oligo	Oligo	Oligo	723	1779
170427984513901854745678323256842825547	L6 IT	L5 IT	L5 IT	L6 IT	L5 IT	Oligo	L5 IT	unassigned	L6 IT	L5 IT	1917	2372
17048160686874516911583669358536764380	L2/3 IT	L2/3 IT	L2/3 IT	L2/3 IT	L2/3 IT	Oligo	L2/3 IT	L2/3 IT	L2/3 IT	L2/3 IT	2263	1353
170543980047038045525116898636519062077	Macrophage	Macrophage	Macrophage	Macrophage	Macrophage	Macrophage	Macrophage	Macrophage	Macrophage	Macrophage	1548	2439
170546525390883199327769745086415973127	L6 CT	L6 CT	L6 CT	L6 CT	L6 CT	Macrophage	L6 CT	L6 CT	L6 CT	L6 CT	1289	1546
170570464869576836660331457130586223836	Astro	Astro	Astro	Astro	Astro	Macrophage	Astro	Astro	Astro	Astro	402	661
170676254478994710280605856712525664437	L4/5 IT	L2/3 IT	L2/3 IT	L2/3 IT	L2/3 IT	Sst	L2/3 IT	L2/3 IT	L2/3 IT	L2/3 IT	2317	2331
170677366114800803552023680559696421377	L4/5 IT	L2/3 IT	L2/3 IT	L2/3 IT	L2/3 IT	Macrophage	L2/3 IT	L2/3 IT	L2/3 IT	L2/3 IT	2151	1662
170733799368399346799585198225071518558	L2/3 IT	L2/3 IT	L2/3 IT	L2/3 IT	L2/3 IT	Endo	L2/3 IT	L2/3 IT	L2/3 IT	L2/3 IT	1456	938
170847456258886458863596704928769394630	L4/5 IT	L5 IT	L5 IT	L5 IT	L5 IT	Vip	L5 IT	L5 IT	L5 IT	L5 IT	2056	1820
170864897090038728216609042549033252826	L4/5 IT	L2/3 IT	L2/3 IT	L2/3 IT	L2/3 IT	Macrophage	L2/3 IT	L2/3 IT	L2/3 IT	L2/3 IT	2297	2077
170962923803991460180498333893204230915	OPC	OPC	OPC	OPC	OPC	L6b	OPC	OPC	OPC	OPC	29	775
171053111969880368753267050889957657659	Oligo	Oligo	Oligo	Oligo	Oligo	Astro	Oligo	Oligo	Oligo	Oligo	18	1649
171171965064060806675282441146603153049	Astro	Astro	Astro	Astro	Astro	L2/3 IT	Astro	Astro	Astro	Astro	1324	1942
171254758367715068513350094087103939710	L6 IT Car3	L6 IT	L5 IT	L6 IT	L6 IT	Endo	L2/3 IT	unassigned	L2/3 IT	L6 IT	1723	2615
171271322374681699273322199388271117543	L4/5 IT	L2/3 IT	L2/3 IT	L2/3 IT	L2/3 IT	L5 IT	L2/3 IT	L2/3 IT	L2/3 IT	L2/3 IT	1777	1186
171348438421310388926601588337814685298	L5 ET	L5 ET	L5 ET	L5 ET	L5 ET	Macrophage	L5 ET	L5 ET	L5 ET	L5 ET	1979	2576
171418798321728496717821460153351009655	L5 IT	L5 IT	L5 IT	L5 IT	L5 IT	L5 IT	L5 IT	L5 IT	L5 IT	L5 IT	854	857
171449554024264176278446802763327491592	L4/5 IT	L5 IT	L5 IT	L5 IT	Sst	Endo	L2/3 IT	unassigned	L5 IT	Macrophage	2036	1719
171491328972994426432175867212071749213	Oligo	Oligo	Oligo	Oligo	Oligo	Macrophage	Oligo	Oligo	Oligo	Oligo	638	1162
171504630647680729141916365508920396027	Endo	Endo	Endo	Endo	Endo	Vip	Endo	unassigned	Endo	Endo	2235	2472
171527221353542752091652608315199944783	L4/5 IT	L2/3 IT	L2/3 IT	L2/3 IT	L2/3 IT	Endo	L2/3 IT	L2/3 IT	L2/3 IT	L2/3 IT	2312	1931
171527439164970231386901925856312074466	L4/5 IT	L2/3 IT	L2/3 IT	L2/3 IT	L2/3 IT	Vip	L2/3 IT	L2/3 IT	L2/3 IT	L2/3 IT	2278	1822
171543012906851401678932205513999508176	Oligo	Oligo	Oligo	Oligo	Oligo	Macrophage	Oligo	Oligo	Oligo	Oligo	585	1719
171588527573472775803010744225878358730	L6 CT	L6 CT	L6 CT	L6 CT	L6 CT	Astro	L6 CT	L6 CT	L6 CT	L6 CT	598	1402
171629617987487818896897084269939712335	OPC	OPC	OPC	OPC	OPC	unassigned	OPC	unassigned	OPC	OPC	1517	2834
171681108184470914167690751900860688346	Astro	Astro	Astro	Astro	Astro	L5 IT	Astro	Astro	Astro	Astro	120	1358
171700971698165070794186688642078911016	L4/5 IT	L5 IT	L5 IT	L5 IT	L5 IT	Lamp5	L5 IT	L5 IT	L5 IT	L5 IT	39	514
171833187844107463016048316363890899481	L6 CT	L6 CT	L6 CT	L6 CT	L6 CT	L2/3 IT	L6 CT	L6 CT	L6 CT	L6 CT	1733	2273
171924989186299992899504783049982357167	L2/3 IT	L2/3 IT	L2/3 IT	L2/3 IT	L2/3 IT	L2/3 IT	L2/3 IT	L2/3 IT	L2/3 IT	L2/3 IT	1646	926
171927241329408460917934396709710728866	Oligo	Oligo	Oligo	Oligo	Oligo	OPC	Oligo	Oligo	Oligo	Oligo	1376	1784
171943310388951545988056224353809888375	Astro	Astro	Astro	Astro	Astro	L2/3 IT	Astro	Astro	Astro	Astro	2037	2694
172015161323233627512866923538669498766	Sncg	Lamp5	Sncg	Sncg	Sncg	L5 IT	Vip	unassigned	Sncg	Vip	1773	771
172036361190914108652061498397713037340	L6 CT	L6 CT	L6 CT	L6 CT	L6 CT	OPC	L6b	unassigned	L6 CT	L6b	712	1635
172123368436755948594192651953900176337	L4/5 IT	L5 IT	L2/3 IT	L2/3 IT	L2/3 IT	Macrophage	L5 IT	unassigned	L2/3 IT	L5 IT	2230	3199
172202786368989948696498012550429782705	L4/5 IT	L5 IT	L5 IT	L5 IT	Vip	Vip	L5 IT	L5 IT	L5 IT	Sncg	2059	1911
172259781492199524681160205959974473014	Oligo	Oligo	Oligo	Oligo	Oligo	Endo	Oligo	Oligo	Oligo	Oligo	1181	1929
172270481232307859464293010678214323045	Endo	Endo	Endo	Endo	Endo	L2/3 IT	Endo	unassigned	Endo	Endo	2043	2048
172352733700216922354570692234640998734	L6 IT	L6 IT	L6 IT	L6 IT	L6 IT	Astro	L6 IT	L6 IT	L6 IT	L6 IT	1305	1801
172372926789865639221404043575795612270	L4/5 IT	L2/3 IT	L2/3 IT	L5 IT	unassigned	L2/3 IT	L5 IT	unassigned	L2/3 IT	L2/3 IT	1899	1496
172480827857339312402569190565538442057	OPC	OPC	OPC	OPC	OPC	Astro	OPC	OPC	OPC	OPC	1469	516
172510059662015454840359711070633629749	Endo	Endo	Endo	Endo	Endo	Astro	Endo	unassigned	Endo	Endo	983	693
172598267894472408625006101504917013740	L2/3 IT	L2/3 IT	L2/3 IT	L2/3 IT	L2/3 IT	L2/3 IT	L2/3 IT	L2/3 IT	L2/3 IT	L2/3 IT	1869	919
172712618461712010275685633884105704876	Peri	Endo	Oligo	Peri	SMC	Endo	Peri	unassigned	Endo	Endo	373	736
172728701422357019492490664666975986307	L2/3 IT	L2/3 IT	L2/3 IT	L2/3 IT	L2/3 IT	Astro	L2/3 IT	L2/3 IT	L2/3 IT	L2/3 IT	2383	1858
172744496944587238989220305428025744982	L5 IT	L6 IT	L5 IT	L6 IT	L5 IT	L5/6 NP	L5 IT	unassigned	L6 IT	L6 IT	1729	1978
172755643911486681445611801461946756543	Oligo	Oligo	Oligo	Oligo	unassigned	unassigned	Oligo	Oligo	OPC	OPC	1441	2668
172901506336750251113493965997341329480	Macrophage	Macrophage	Macrophage	Macrophage	Macrophage	L2/3 IT	Macrophage	unassigned	Macrophage	Macrophage	754	1318
173108305269307466745854110991948346032	Oligo	Oligo	Oligo	Oligo	Oligo	Endo	Oligo	Oligo	Oligo	Oligo	556	1755
173111270779932130104082765017216005125	Macrophage	Endo	L2/3 IT	SMC	Endo	Lamp5	Endo	unassigned	Endo	Endo	2310	2271
173126950952630988898134325058550158121	L2/3 IT	L2/3 IT	L2/3 IT	L2/3 IT	L2/3 IT	L5 IT	L2/3 IT	L2/3 IT	L2/3 IT	L2/3 IT	241	371
173173698743979296341809187335654786658	L2/3 IT	L2/3 IT	L2/3 IT	L2/3 IT	L2/3 IT	Macrophage	L2/3 IT	L2/3 IT	L2/3 IT	L2/3 IT	2294	1303
173185853582440741589993400914567725198	L4/5 IT	L2/3 IT	L2/3 IT	L2/3 IT	L2/3 IT	Endo	L2/3 IT	L2/3 IT	L2/3 IT	L2/3 IT	1993	1481
17338820815285769639667639731159256926	L2/3 IT	L2/3 IT	L2/3 IT	L2/3 IT	L2/3 IT	L2/3 IT	L2/3 IT	L2/3 IT	L2/3 IT	L2/3 IT	1373	736
173480108185457568179901809951724263281	L2/3 IT	L2/3 IT	L2/3 IT	L2/3 IT	L2/3 IT	L6b	L2/3 IT	L2/3 IT	L2/3 IT	L2/3 IT	1664	998
17349944688705171159196665192794601473	Oligo	Oligo	Oligo	Oligo	Oligo	Peri	Oligo	Oligo	Oligo	Oligo	635	1223
173512758846401676197334848447233847989	L2/3 IT	L2/3 IT	L2/3 IT	L2/3 IT	L2/3 IT	Macrophage	L2/3 IT	L2/3 IT	L2/3 IT	L2/3 IT	53	378
173538135127091087876622994344657413551	Oligo	Oligo	Oligo	Oligo	Oligo	Macrophage	Oligo	Oligo	Oligo	Oligo	1894	2252
173557547323123363500587993056099123083	Oligo	Oligo	Oligo	Oligo	Oligo	VLMC	Oligo	Oligo	Oligo	Oligo	65	1770
173627333545060873436181289073662098258	Pvalb	Pvalb	Pvalb	Pvalb	Pvalb	L2/3 IT	Pvalb	Pvalb	Pvalb	Pvalb	2101	2293
17363501626613032170517024728288876149	L5/6 NP	L5/6 NP	L5/6 NP	L5/6 NP	L5/6 NP	Macrophage	L5/6 NP	L5/6 NP	L5/6 NP	L5/6 NP	387	1033
173738829415559270613397734132806347367	Astro	Astro	Astro	Astro	Astro	Pvalb	Astro	Astro	Astro	Astro	1352	2315
17375169776229371566357791222272463728	Macrophage	Macrophage	Macrophage	Macrophage	unassigned	Pvalb	Macrophage	unassigned	Macrophage	Endo	145	265
173759858350258695359527700684918220064	Oligo	Oligo	Oligo	Oligo	Oligo	L5 IT	Oligo	Oligo	Oligo	Oligo	886	1911
173771300277700348275020361153801876163	L2/3 IT	L2/3 IT	L2/3 IT	L2/3 IT	L2/3 IT	Vip	L2/3 IT	L2/3 IT	L2/3 IT	L2/3 IT	2431	1429
17378371492348953913958618768639888826	Oligo	Oligo	Oligo	Oligo	Oligo	L5 IT	Oligo	Oligo	Oligo	Oligo	1724	1939
17382161496370355170099171866899160867	L6 CT	L6 CT	L6 CT	L6 CT	L6b	L5 IT	L6 CT	L6 CT	L6 CT	L6b	1740	3093
173866261872619206643140692027620965018	OPC	OPC	OPC	OPC	OPC	unassigned	OPC	OPC	OPC	OPC	1568	657
173911056166071823418932037446390804601	Astro	Astro	Astro	Astro	Astro	Oligo	Astro	Astro	Astro	Astro	1343	2536
173917696832086743381473239097188517960	Oligo	Oligo	Oligo	Oligo	unassigned	Sst	Oligo	Oligo	Oligo	Oligo	824	1444
173956716124781959085402541860977985750	Oligo	Oligo	Oligo	Oligo	Oligo	Lamp5	Oligo	Oligo	Oligo	Oligo	768	1571
173977529014486753250267355315074351661	L6 CT	L6 CT	L6 CT	L6 CT	L6 CT	L2/3 IT	L6 CT	L6 CT	L6 CT	L6 CT	85	1101
174093793541428647786200209568976917304	L4/5 IT	L2/3 IT	L2/3 IT	L2/3 IT	L2/3 IT	L5/6 NP	L2/3 IT	L2/3 IT	L2/3 IT	L2/3 IT	1684	1241
174143041039174335261649285198776076707	L6 IT	L6 IT	L6 IT	L6 IT	L6 IT	L5 IT	L6 IT	L6 IT	L6 IT	L6 IT	948	1533
17416449460836134252411182962756641535	L6 CT	L6 CT	L6 CT	L6 CT	L6 CT	L6 IT	L6 CT	L6 CT	L6 CT	L6b	1244	1912
174220108651933405045995213910819698195	Pvalb	Pvalb	Pvalb	SMC	Pvalb	Vip	Pvalb	unassigned	Pvalb	Macrophage	1752	2161
174254150182479050223706971494793019333	Astro	Astro	Astro	Astro	Astro	Oligo	Astro	Astro	Astro	Astro	994	985
174270854376469226509063973647218213202	Oligo	Oligo	Oligo	Oligo	Oligo	Macrophage	Oligo	Oligo	Oligo	Oligo	1142	2113
174316762369028163742670176891135214791	L6 IT	L6 IT	L5 IT	L6 IT	L6 IT	Astro	L5 IT	unassigned	L6 IT	L6 IT	1341	1634
174346114644042311196350300623413274210	Pvalb	Pvalb	Pvalb	Pvalb	unassigned	L2/3 IT	Pvalb	Pvalb	Pvalb	Pvalb	278	679
17434872429801721485366147776258984168	L2/3 IT	L2/3 IT	L2/3 IT	L2/3 IT	L2/3 IT	Astro	L2/3 IT	L2/3 IT	L2/3 IT	L2/3 IT	2187	1524
174430650104472376557711846758394183086	L2/3 IT	L2/3 IT	L2/3 IT	L2/3 IT	L2/3 IT	VLMC	L2/3 IT	L2/3 IT	L2/3 IT	L2/3 IT	1802	815
174480027533717125295850804509053204099	L6 IT	L6 IT	L6 IT	L6 IT	L6 IT	Macrophage	L6 IT	L6 IT	L6 IT	L6 IT	1280	1921
174499967684554442255751102179799200514	L6 CT	L6 CT	L6 CT	L6 CT	L6 CT	Oligo	L6 CT	L6 CT	L6 CT	L6 CT	1190	1764
174595820487277028833661269497424698118	L5 ET	L5 ET	L5 ET	L5 ET	L5 ET	Macrophage	L5 ET	L5 ET	L5 ET	L5 ET	249	1026
174634679260906668559016463154300317330	Macrophage	Macrophage	Macrophage	Macrophage	Macrophage	Oligo	Macrophage	unassigned	Macrophage	Macrophage	485	474
174651415900763624153517617262508098948	L6 CT	L6 CT	L6 CT	L6 CT	L6 CT	L2/3 IT	L6 CT	L6 CT	L6 CT	L6b	175	1381
174701519859460251746552183488341225416	L6 CT	L6 CT	L6 CT	L6 CT	L6 CT	L2/3 IT	L6 CT	L6 CT	L6 CT	L6 CT	406	1225
174732636212548556678577306273772401987	Pvalb	Pvalb	Pvalb	Pvalb	Pvalb	Astro	Pvalb	Pvalb	Pvalb	Pvalb	1878	1951
174770533311554882529685610157489080734	Endo	Endo	Astro	Endo	Endo	L2/3 IT	Endo	unassigned	Endo	Endo	1933	2458
174778521045481051017509659618268798831	Oligo	Oligo	Oligo	Oligo	Oligo	Lamp5	Oligo	Oligo	Oligo	Oligo	809	1941
174778749756604304732622556792684109348	Astro	Astro	Astro	Astro	Astro	VLMC	Astro	Astro	Astro	Astro	2589	2582
174832040231796863482855953070135689149	Pvalb	Pvalb	Pvalb	Pvalb	Pvalb	Macrophage	Pvalb	Pvalb	Pvalb	Pvalb	1901	1374
174919628270991075520191675418357649166	L2/3 IT	L2/3 IT	L2/3 IT	L2/3 IT	L2/3 IT	L2/3 IT	L2/3 IT	L2/3 IT	L2/3 IT	L2/3 IT	2432	3027
174933421685844902813459510966589735382	Lamp5	Lamp5	Lamp5	Lamp5	Lamp5	VLMC	Lamp5	Lamp5	Lamp5	Lamp5	1826	882
174939261776471647135030396252435672927	Sncg	Vip	Sncg	Sncg	Sncg	Sncg	Sncg	Sncg	Sncg	Vip	92	143
174964772487895218121904469906576523732	L5 ET	L5 ET	L5 ET	L5 ET	L5 ET	Pvalb	L5 ET	L5 ET	L5 ET	L5 ET	1984	2042
175027961837474726003030465039065968866	L6 IT	L6 IT	L5 IT	L6 IT	L2/3 IT	VLMC	L5 IT	unassigned	L6 IT	L2/3 IT	540	991
175028567847143464017869007254319141302	L4/5 IT	L2/3 IT	L2/3 IT	L2/3 IT	L2/3 IT	VLMC	L2/3 IT	L2/3 IT	L2/3 IT	L2/3 IT	1898	1340
175053243762131331442180396390779580543	L6 CT	L6 CT	L6 CT	L6 CT	L6 CT	Vip	L6 CT	L6 CT	L6 CT	L6b	1547	2316
175160711291742118201877082988103691101	L4/5 IT	L5 IT	L5 IT	L5 IT	L5 IT	Vip	L5 IT	unassigned	L2/3 IT	L5 IT	2222	2092
175185654693693132912099231002304755232	Astro	Astro	Astro	Astro	Astro	L5 IT	Astro	Astro	Astro	Astro	556	800
1751903518648273181124649240125655711	L5 IT	L5 IT	L5 IT	L5 IT	L5 IT	Oligo	L5 IT	L5 IT	L5 IT	L5 IT	1043	972
175193016172095328170429198494267963676	L2/3 IT	L2/3 IT	L2/3 IT	L2/3 IT	L2/3 IT	Vip	L2/3 IT	L2/3 IT	L2/3 IT	L2/3 IT	737	463
175217072226605047636446517926778251651	L2/3 IT	L2/3 IT	L2/3 IT	L2/3 IT	L2/3 IT	L5 IT	L2/3 IT	L2/3 IT	L2/3 IT	L2/3 IT	2591	2132
175217306062940273565216488112865531864	L4/5 IT	L5 IT	L5 IT	L5 IT	L5 IT	L5 IT	L5 IT	L5 IT	L5 IT	L5 IT	2144	2108
175228127837666543474305168593386437231	L5 IT	L5 IT	L5 IT	L5 IT	L5 IT	L2/3 IT	L5 IT	L5 IT	L5 IT	L5 IT	865	895
17528198545445005674295516091147088985	Endo	Endo	Endo	Endo	Endo	VLMC	Endo	unassigned	Endo	Endo	283	878
175421549422812523684528699862098726188	L6 CT	L6 CT	L6 CT	L6b	L6 CT	L2/3 IT	L6 CT	unassigned	L6 CT	L6b	1698	2868
175431607495552297091883766860313086547	Endo	Endo	Endo	Endo	Endo	Endo	Endo	unassigned	Endo	Endo	1159	766
175441981128783988104140382897605343504	L2/3 IT	L2/3 IT	L2/3 IT	L2/3 IT	L2/3 IT	L5/6 NP	L2/3 IT	L2/3 IT	L2/3 IT	L2/3 IT	2447	2277
175447554069422410948133121251673729741	VLMC	VLMC	VLMC	VLMC	VLMC	VLMC	VLMC	VLMC	VLMC	VLMC	2507	1318
175541864153713680892642769561693625722	L6 CT	L6 CT	L6 CT	L6 CT	L6 CT	L5/6 NP	L6 CT	L6 CT	L6 CT	L6b	1121	1554
175559747598570295228645678485334162959	L2/3 IT	L2/3 IT	L2/3 IT	L2/3 IT	L2/3 IT	Sst	L2/3 IT	L2/3 IT	L2/3 IT	L2/3 IT	2365	1961
175642917826833528999302836737014648687	L5 IT	L5 IT	L5 IT	L5 IT	L5 IT	L6 CT	L5 IT	unassigned	L5 IT	L5 IT	1883	2140
17575412275181104747833209100123981515	L6 CT	L6 CT	L6 CT	L6 CT	L6 CT	Lamp5	L6 CT	L6 CT	L6 CT	L6 CT	496	1267
175777903497456776228301924848274305717	L6 CT	L6 CT	L6 CT	L6 CT	L6 CT	L2/3 IT	L6 CT	L6 CT	L6 CT	L6b	368	1403
175826566476670942633426622963113041477	L4/5 IT	L2/3 IT	L2/3 IT	L2/3 IT	L2/3 IT	Vip	L2/3 IT	L2/3 IT	L2/3 IT	L2/3 IT	2264	2181
175864792466845424089382626421574358801	L4/5 IT	L2/3 IT	L2/3 IT	L2/3 IT	L2/3 IT	VLMC	L2/3 IT	L2/3 IT	L2/3 IT	L2/3 IT	1831	1197
175890801669277728342931040796867532967	L6 IT	L6 IT	L6 IT	L6 IT	L6 IT	Pvalb	L6 IT	L6 IT	L6 IT	L6 IT	866	1583
176021976413300228662134073284883634453	Sst	Sst	Sst	Sst	Sst	L2/3 IT	Sst	Sst	Sst	Sst	2265	2466
176024287270706685903518501207095454354	Endo	Endo	Endo	Endo	Endo	L2/3 IT	Endo	unassigned	Endo	Endo	2390	1531
176033565600758838178541587582666645686	L2/3 IT	L2/3 IT	L2/3 IT	L2/3 IT	L2/3 IT	Macrophage	L2/3 IT	L2/3 IT	L2/3 IT	L2/3 IT	2347	1486
176045807469304031146141470982217950155	L6 CT	L6 CT	L6 CT	L6 CT	L6 CT	L2/3 IT	L6 CT	L6 CT	L6 CT	L6 CT	1824	2627
176049539244805225702038785856365481804	L2/3 IT	L2/3 IT	L2/3 IT	L2/3 IT	L2/3 IT	L2/3 IT	L2/3 IT	L2/3 IT	L2/3 IT	L2/3 IT	1236	807
176064598889707417150077442804635894305	Astro	Astro	Astro	Astro	Astro	OPC	Astro	Astro	Astro	Astro	182	1023
176118642067625977562217557094081343407	L2/3 IT	L2/3 IT	L2/3 IT	L2/3 IT	L2/3 IT	Astro	L2/3 IT	L2/3 IT	L2/3 IT	L2/3 IT	1258	781
176132849095396736855415753454952353023	L4/5 IT	L2/3 IT	L2/3 IT	L2/3 IT	L2/3 IT	Macrophage	L2/3 IT	L2/3 IT	L2/3 IT	L2/3 IT	2023	1496
176133100889906764857367997107648096849	L2/3 IT	L2/3 IT	L2/3 IT	L2/3 IT	L2/3 IT	Oligo	L2/3 IT	L2/3 IT	L2/3 IT	L2/3 IT	2472	1970
176140872212146981571515081243615464908	Peri	Peri	Peri	Peri	Peri	Peri	Peri	unassigned	Peri	Peri	2085	3184
176168151955468491576838680016930147069	L4/5 IT	L5 IT	L5 IT	L5 IT	L5 IT	L2/3 IT	L5 IT	L5 IT	L5 IT	L5 IT	2243	2895
176189366129155214650984271804494299543	L4/5 IT	L5 IT	L5 IT	L5 IT	L5 IT	Astro	L5 IT	L5 IT	L5 IT	L5 IT	2169	2115
176190348282295261784744941373978411981	L2/3 IT	L2/3 IT	L2/3 IT	L2/3 IT	L2/3 IT	Astro	L2/3 IT	L2/3 IT	L2/3 IT	L2/3 IT	2440	1995
176195981316688552295878127287640654004	L4/5 IT	L2/3 IT	L2/3 IT	L2/3 IT	L2/3 IT	Pvalb	L2/3 IT	L2/3 IT	L2/3 IT	L2/3 IT	58	391
176236574094545631820666006490511190309	L5/6 NP	L5/6 NP	L5/6 NP	L5/6 NP	L5/6 NP	L2/3 IT	L5/6 NP	L5/6 NP	L5/6 NP	L5/6 NP	36	796
176242192331312103638988307589126425445	Astro	Astro	Astro	Astro	Astro	Macrophage	Astro	Astro	Astro	Astro	2096	1681
176292817392585936051827322826856078649	L4/5 IT	L5 IT	L5 IT	L5 IT	L5 IT	L5 IT	L5 IT	L5 IT	L5 IT	L5 IT	2032	1872
176323760773972737822956011660288511375	L5 IT	L5 IT	L5 IT	L6b	L5 IT	Oligo	L5 IT	unassigned	L6 IT	L6b	2081	2802
176342620334043697337303399920847308952	L6 CT	L6 CT	L6 CT	L6 CT	L6 CT	L5 IT	L6 CT	L6 CT	L6 CT	L6b	3	1335
176359016185570176644850271857568112709	Endo	Endo	Endo	Endo	Endo	Endo	Endo	Endo	Endo	Endo	288	786
176359809363451869092182195633665864047	Endo	Endo	Endo	Endo	Endo	Endo	Endo	unassigned	Endo	Endo	2387	1833
176397515887147741040042934540444219326	L2/3 IT	L2/3 IT	L2/3 IT	L2/3 IT	L2/3 IT	L2/3 IT	L2/3 IT	L2/3 IT	L2/3 IT	L2/3 IT	1986	1010
176416203122089427861959237745138014449	Peri	Peri	Oligo	Peri	Peri	Macrophage	Peri	unassigned	Peri	Peri	646	568
176421049763156897070948970106287719752	L6 CT	L6 CT	L6 CT	L6 CT	L6 CT	L2/3 IT	L6 CT	L6 CT	L6 CT	L6b	1412	1973
176465394991121968841765933413844375967	VLMC	VLMC	L6 IT	VLMC	VLMC	VLMC	Astro	unassigned	Sst	Astro	1954	745
176466011159180458423834967602558220796	L2/3 IT	L2/3 IT	L2/3 IT	L2/3 IT	L2/3 IT	L2/3 IT	L2/3 IT	L2/3 IT	L2/3 IT	L2/3 IT	1453	718
17655502400345578011563943915550574278	L2/3 IT	L2/3 IT	L2/3 IT	L2/3 IT	L2/3 IT	Oligo	L2/3 IT	L2/3 IT	L2/3 IT	L2/3 IT	2286	1418
176654654512820454816271247219445983822	L4/5 IT	L2/3 IT	L2/3 IT	L2/3 IT	L2/3 IT	Macrophage	L2/3 IT	L2/3 IT	L2/3 IT	L2/3 IT	1720	1202
176685929250305097873386427898284342582	L5 IT	L5 IT	L5 IT	L5 IT	L5 IT	Endo	L5 IT	L5 IT	L5 IT	L5 IT	1930	1814
176693397006789329881612404941867370749	Pvalb	Pvalb	Pvalb	Pvalb	Pvalb	Macrophage	Pvalb	Pvalb	Pvalb	Pvalb	1623	3041
176732290962640956207384286767206638417	L2/3 IT	L2/3 IT	L2/3 IT	L2/3 IT	L2/3 IT	L5 IT	L2/3 IT	L2/3 IT	L2/3 IT	L2/3 IT	1861	880
176795160284792423993072351031296409758	L2/3 IT	L2/3 IT	L2/3 IT	L2/3 IT	L2/3 IT	L5 IT	L2/3 IT	L2/3 IT	L2/3 IT	L2/3 IT	898	456
176799098452247689082377899272371415192	Oligo	Oligo	Oligo	Oligo	Oligo	L2/3 IT	Oligo	Oligo	Oligo	Oligo	1531	1896
17683363028588354235837931161473892796	L6 IT Car3	L6 IT	L5 IT	L6 IT	unassigned	L2/3 IT	L2/3 IT	L6 IT	L6b	L6 IT	1638	2865
17684510542656720845766478855762466377	L6 CT	L6 CT	L6 CT	L6 CT	L6 CT	L6 IT	L6 CT	L6 CT	L6 CT	L6b	898	1678
176845761511958262616863993775959414643	L5 IT	L5 IT	L5 IT	L5 IT	L5 IT	Oligo	L5 IT	unassigned	L5 IT	L5 IT	453	952
176966713504305151636189694199990234556	L2/3 IT	L2/3 IT	L2/3 IT	L2/3 IT	L2/3 IT	Macrophage	L2/3 IT	L2/3 IT	L2/3 IT	L2/3 IT	627	417
176974592674439321600558792376392997083	Oligo	Oligo	Oligo	Oligo	Oligo	L6 IT	Oligo	Oligo	Oligo	Oligo	636	1826
176985504311717839515662472730388611675	Macrophage	Macrophage	Macrophage	Macrophage	Macrophage	Endo	Macrophage	unassigned	Macrophage	Macrophage	1130	1029
177021675818515702444364869397581112836	Pvalb	Pvalb	Pvalb	Pvalb	Pvalb	Pvalb	Pvalb	Pvalb	Pvalb	Pvalb	242	1523
177034810192567871808561957408892170864	SMC	Endo	Astro	Endo	Endo	VLMC	Astro	unassigned	Endo	Endo	2493	3093
177038222338300203863788431647580787757	L6 CT	L6 CT	L6 CT	L6 CT	L6 CT	Oligo	L6 CT	L6 CT	L6 CT	L6 CT	197	1144
177060944458244501253950740464317513128	Astro	Astro	Astro	Astro	Astro	Pvalb	Astro	Astro	Astro	Astro	982	456
177115766426086588211786449092856318551	Lamp5	Lamp5	Lamp5	Lamp5	Lamp5	Astro	Lamp5	Lamp5	Lamp5	Lamp5	1504	885
177267698149128475326243111274527666315	L6 IT	L6 IT	L2/3 IT	L6 IT	L5 IT	Pvalb	L5 IT	L5 ET	L6 IT	L5 IT	1544	2041
177301749588880017692353414284509381188	L5 IT	L5 IT	L5 IT	L5 IT	L5 IT	L2/3 IT	L5 IT	L5 IT	L5 IT	L5 IT	2044	2162
177334276852472364865357710226564012319	Peri	Peri	Oligo	Peri	SMC	VLMC	Peri	Peri	Peri	Peri	1541	2835
177349300956073656333851309198823255158	L6 CT	L6 CT	L6 CT	L6 CT	L6 CT	Macrophage	L6 CT	L6 CT	L6 CT	L6 CT	1887	2333
177350631250846445996423520871125048083	L6 IT Car3	L6 IT	L5 IT	L6 IT	L6 IT	Astro	L2/3 IT	L6 IT	L6 IT	L6 IT	1527	3007
177512265430440379466708762907355005095	Oligo	Oligo	Oligo	Oligo	Oligo	L6b	Oligo	Oligo	Oligo	Oligo	663	1653
177519551168363306929458862886779141505	L4/5 IT	L2/3 IT	L2/3 IT	L5 IT	L5 IT	L5 IT	L2/3 IT	L2/3 IT	L2/3 IT	L2/3 IT	1037	858
177541821762622216576247205877717067307	Oligo	Oligo	Oligo	Oligo	Oligo	Endo	Oligo	Oligo	Oligo	Oligo	153	1547
177590080536060782286092592270342646497	Peri	Peri	Astro	Peri	Peri	Oligo	Peri	Peri	Peri	Peri	375	1590
177601793456529425124551180668505654448	L4/5 IT	L5 IT	L2/3 IT	L2/3 IT	L5 IT	Pvalb	L2/3 IT	unassigned	L2/3 IT	L2/3 IT	2378	2767
177645041891026195800856582328883487646	OPC	OPC	OPC	OPC	OPC	Macrophage	OPC	OPC	OPC	OPC	1867	3096
177651726577488921550023021192885131155	SMC	SMC	Macrophage	SMC	SMC	VLMC	Astro	unassigned	SMC	VLMC	2307	1200
177675852952382290713960532554039786153	Astro	Astro	Astro	Astro	Astro	Astro	Astro	Astro	Astro	Astro	1478	2079
177692113115254717131588185284761746409	L4/5 IT	L5 IT	L5 IT	L5 IT	L5 IT	Endo	L5 IT	L5 IT	L5 IT	L5 IT	2169	2587
177692322835624591652233611942947188861	SMC	Endo	Oligo	SMC	SMC	Endo	Peri	unassigned	SMC	Endo	1894	1362
177708357777721526007752657241523874977	L4/5 IT	L5 IT	L5 IT	L5 IT	L5 IT	L2/3 IT	L5 IT	L5 IT	L2/3 IT	L5 IT	1741	1334
177798604576178956787921285765942554575	L5 IT	L5 IT	L5 IT	L5 IT	L5 IT	Macrophage	L5 IT	L5 IT	L5 IT	L5 IT	1184	1227
177812118213015216170933970032401964297	L2/3 IT	L2/3 IT	L2/3 IT	L2/3 IT	L2/3 IT	L5 IT	L2/3 IT	L2/3 IT	L2/3 IT	L2/3 IT	1712	1065
177821519023489967038287590764090364720	L4/5 IT	L5 IT	L5 IT	L5 IT	L5 IT	Macrophage	L5 IT	L5 IT	L5 IT	L5 IT	2309	2604
177822638301189363665481077791038407995	L2/3 IT	L2/3 IT	L2/3 IT	L2/3 IT	L2/3 IT	Sst	L2/3 IT	L2/3 IT	L2/3 IT	L2/3 IT	1755	947
177828221488757936382616641881849028127	Peri	Peri	Peri	Peri	Peri	Peri	Peri	unassigned	Peri	Peri	1602	1330
1778548424517128015430206433051611099	L4/5 IT	L2/3 IT	L2/3 IT	L5 IT	L5 IT	Astro	L2/3 IT	L5 IT	L2/3 IT	L2/3 IT	1807	1394
177898348227735712160055820128656658065	L2/3 IT	L2/3 IT	L2/3 IT	L2/3 IT	L2/3 IT	Macrophage	L2/3 IT	L2/3 IT	L2/3 IT	L2/3 IT	2466	2027
177914947017474818672944927761230076296	L2/3 IT	L2/3 IT	L2/3 IT	L2/3 IT	L2/3 IT	L2/3 IT	L2/3 IT	L2/3 IT	L2/3 IT	L2/3 IT	1658	782
177945316695687467380763450509126329030	L2/3 IT	L2/3 IT	L2/3 IT	L2/3 IT	L2/3 IT	L5 IT	L2/3 IT	L2/3 IT	L2/3 IT	L2/3 IT	2529	2824
177961687430524000666809620332347019719	L2/3 IT	L2/3 IT	L2/3 IT	L2/3 IT	L2/3 IT	Macrophage	L2/3 IT	L2/3 IT	L2/3 IT	L2/3 IT	1222	693
177982396213555237828563205401627235479	L2/3 IT	L2/3 IT	L2/3 IT	L2/3 IT	L2/3 IT	L2/3 IT	L2/3 IT	L2/3 IT	L2/3 IT	L2/3 IT	2063	1142
177987882895637829607559361067070972742	L6 IT	L6 IT	L5 IT	L6 IT	L5 ET	Sst	L5 IT	unassigned	L6 IT	L6 IT	148	838
178164209236299835364215507335837459329	L2/3 IT	L2/3 IT	L2/3 IT	L2/3 IT	L2/3 IT	OPC	L2/3 IT	L2/3 IT	L2/3 IT	L2/3 IT	2162	3381
178177975064142245860312731193369510077	Oligo	Oligo	Oligo	Oligo	unassigned	Macrophage	Oligo	Oligo	OPC	OPC	1241	2397
178214418331451141981031215261903961861	VLMC	Macrophage	Macrophage	VLMC	VLMC	Endo	Macrophage	unassigned	Endo	VLMC	1808	2936
178240255952243547181007724906745077158	L6 IT	L6 IT	L5 IT	L6 IT	L6b	L5 IT	L5 IT	unassigned	L6 IT	L6 IT	1424	2362
17824520914839586111059471388288466713	Astro	Astro	Astro	Astro	Astro	Endo	Astro	Astro	Astro	Astro	2179	3358
178295320987491954897781611152585623553	L2/3 IT	L2/3 IT	L2/3 IT	L2/3 IT	L2/3 IT	Macrophage	L2/3 IT	L2/3 IT	L2/3 IT	L2/3 IT	496	550
178482683413658660260122368547895649376	L4/5 IT	L2/3 IT	L2/3 IT	L2/3 IT	L2/3 IT	L5 IT	L2/3 IT	L2/3 IT	L2/3 IT	L2/3 IT	597	657
178511320776978710272403750262088972983	OPC	OPC	OPC	OPC	OPC	L2/3 IT	OPC	OPC	OPC	OPC	2576	1551
178624075709829639459961159658777750955	L6b	L6b	L6b	L6b	L6b	Vip	L6b	L6b	L6b	L6b	1325	2131
178657655808907701437797597737946861451	Endo	Endo	Endo	Endo	Endo	Pvalb	Endo	Endo	Endo	Endo	1455	2655
178682658405727760445898098068136998238	L4/5 IT	L5 IT	L5 IT	L5 IT	L5 IT	Oligo	L5 IT	L5 IT	L5 IT	L5 IT	1059	936
178698686103744146731658163823555951219	OPC	OPC	Oligo	OPC	Vip	Endo	Macrophage	unassigned	Sst	Macrophage	1595	3009
178768958074128683135231089042917711339	L5 IT	L5 IT	L5 IT	L5 IT	L5 IT	Oligo	L5 IT	L5 IT	L5 IT	L5 IT	1736	1497
178866165933956100428273859167838309030	Astro	Astro	Astro	Astro	Astro	Pvalb	Astro	Astro	Astro	Astro	623	709
178906574163913042209344373886354762595	L2/3 IT	L2/3 IT	L2/3 IT	L2/3 IT	L2/3 IT	L2/3 IT	L2/3 IT	L2/3 IT	L2/3 IT	L2/3 IT	166	335
178991809246091040438881889129553571944	Oligo	Oligo	Oligo	Oligo	Oligo	Astro	Oligo	Oligo	Oligo	Oligo	143	1646
17902791694871771077400015265520599394	Astro	Astro	Astro	Astro	Astro	Endo	Astro	Astro	Astro	Astro	257	715
179069760537895350123948688972388278186	Oligo	Oligo	Oligo	Oligo	Oligo	L5 IT	Oligo	Oligo	Oligo	Oligo	1395	2157
179132220317294175108317689833903728610	Peri	Peri	Peri	Peri	Peri	Peri	Peri	Peri	Peri	Peri	1128	1486
179225480353445038028220620997210946272	L6 IT Car3	L6 IT	L6 IT	L6 IT	L6 IT	Oligo	L2/3 IT	unassigned	L6 IT	L6 IT	1601	2866
179315375964215527741973181857625651577	Astro	Astro	Astro	Astro	Astro	Pvalb	Astro	Astro	Astro	Astro	1910	940
179445674564440622784526659254867345863	Oligo	Oligo	Oligo	Oligo	Oligo	Macrophage	Oligo	Oligo	Oligo	Oligo	868	1437
17945110209229805007972714849809608889	Oligo	Oligo	Oligo	Oligo	Oligo	Macrophage	Oligo	unassigned	Oligo	Oligo	195	1567
179474181938647898662015597714644919382	L6 IT	L6 IT	L6 IT	L6 IT	L6 IT	L2/3 IT	L6 IT	L6 IT	L6 IT	L6 IT	1083	1760
179603408714731398452049985579823845651	Macrophage	Macrophage	Macrophage	Macrophage	Endo	Endo	Macrophage	unassigned	Endo	Endo	1726	1445
17962047915275365862489672731015819433	Pvalb	Pvalb	Pvalb	Pvalb	Pvalb	Astro	Pvalb	Pvalb	Pvalb	Pvalb	1366	1423
179714830845370452718136453427360047450	VLMC	VLMC	Astro	VLMC	VLMC	VLMC	Astro	Astro	VLMC	VLMC	1184	392
179721278163346829744665834055490761457	VLMC	Astro	Astro	Astro	Astro	VLMC	Astro	Astro	Astro	Astro	2575	3211
179758046974413528048817068111688043866	Lamp5	Lamp5	Lamp5	Lamp5	Lamp5	Vip	Lamp5	Lamp5	Lamp5	Lamp5	2318	1305
179771228411637161296330580807434362693	L2/3 IT	L2/3 IT	L2/3 IT	L2/3 IT	L2/3 IT	L5 IT	L2/3 IT	L2/3 IT	L2/3 IT	L2/3 IT	2360	1400
179816949387024025401424487674437831357	L6 CT	L6 CT	L6 CT	L6 CT	L6 CT	L2/3 IT	L6 CT	L6 CT	L6 CT	L6 CT	813	1390
179845063570880678124663486510081196061	L2/3 IT	L2/3 IT	L2/3 IT	L2/3 IT	L2/3 IT	L6 CT	L2/3 IT	L2/3 IT	L2/3 IT	L2/3 IT	2505	2395
179881403618272783464027130182468424799	Macrophage	Macrophage	Macrophage	Macrophage	Macrophage	Vip	Macrophage	unassigned	Macrophage	Macrophage	2083	2322
179975653926975470953050070027657928054	Oligo	Oligo	Oligo	Oligo	Oligo	unassigned	Oligo	Oligo	Oligo	Oligo	25	1497
180011424845875136374988904698877443166	Vip	Vip	L2/3 IT	Vip	Vip	L5 IT	Vip	Vip	Vip	Vip	1256	745
180071198373844316450492082945894418643	Endo	Endo	Endo	Endo	Endo	Endo	Endo	Endo	Endo	Endo	513	1525
18014586821491768377573243676428430268	L5/6 NP	L5/6 NP	L5/6 NP	L5/6 NP	L5/6 NP	Endo	L5/6 NP	L5/6 NP	L5/6 NP	L5/6 NP	101	830
180206482085149632281969380917593399181	L4/5 IT	L2/3 IT	L2/3 IT	L2/3 IT	L2/3 IT	Pvalb	L2/3 IT	L2/3 IT	L2/3 IT	L2/3 IT	1122	902
180374315278356991230287752427670406824	L4/5 IT	L5 IT	L5 IT	L5 IT	L5 IT	Astro	L5 IT	L5 IT	L5 IT	L5 IT	2228	2717
180392727796872164357151856367377766798	L2/3 IT	L2/3 IT	L2/3 IT	L2/3 IT	L2/3 IT	L5 IT	L2/3 IT	L2/3 IT	L2/3 IT	L2/3 IT	2275	1407
180449595280343262315576416551910923133	L4/5 IT	L5 IT	L5 IT	L5 IT	L5 IT	L2/3 IT	L5 IT	L5 IT	L5 IT	L5 IT	2138	2324
180479688324729506964305522592408916629	Macrophage	Macrophage	Macrophage	Macrophage	Macrophage	Macrophage	Macrophage	unassigned	Macrophage	Macrophage	754	548
180503997785816795144385112072036969820	Lamp5	Lamp5	Lamp5	Lamp5	Vip	L5 IT	Vip	unassigned	Lamp5	Vip	2181	1092
180531589780148684204093533011916569298	L6 CT	L6 CT	L6 CT	L6 CT	L6 CT	L2/3 IT	L6 CT	L6 CT	L6 CT	L6 CT	1386	2007
180580329328080687953446291828506839823	L2/3 IT	L2/3 IT	L2/3 IT	L2/3 IT	L2/3 IT	Oligo	L2/3 IT	L2/3 IT	L2/3 IT	L2/3 IT	1672	1125
180589908610323025940173665819503660532	L4/5 IT	L5 IT	L5 IT	L5 IT	L5 IT	L2/3 IT	L5 IT	L5 IT	L5 IT	L5 IT	1613	1273
180630753251295328979530176513233531862	Endo	Endo	Oligo	Endo	Endo	L6 IT	Endo	unassigned	Endo	Endo	1135	1238
180636526462161901710424794994839466810	L2/3 IT	L2/3 IT	L2/3 IT	L2/3 IT	L2/3 IT	L5 IT	L2/3 IT	L2/3 IT	L2/3 IT	L2/3 IT	2226	1208
180661474317951623524138800261756332922	L6 IT	L6 IT	L6 IT	L6 IT	L6 IT	L5/6 NP	L6 IT	L6 IT	L6 IT	L6 IT	1637	2708
180706353703157955357920944211556414105	Oligo	Oligo	Oligo	Oligo	Oligo	L2/3 IT	Oligo	Oligo	Oligo	Oligo	1275	2372
180774571612415808920302610154929277482	L2/3 IT	L2/3 IT	L2/3 IT	L2/3 IT	L2/3 IT	Macrophage	L2/3 IT	L2/3 IT	L2/3 IT	L2/3 IT	2444	1828
180796432466593940912799111478217293531	L4/5 IT	L5 IT	L5 IT	L5 IT	L5 IT	L2/3 IT	L5 IT	unassigned	L5 IT	L5 IT	1734	1354
18083430832164669893746884586970126159	L4/5 IT	L2/3 IT	L2/3 IT	L2/3 IT	L2/3 IT	Macrophage	L2/3 IT	L2/3 IT	L2/3 IT	L2/3 IT	2440	2493
180862040557054954282686905277769572446	L4/5 IT	L2/3 IT	L2/3 IT	L2/3 IT	L2/3 IT	Macrophage	L2/3 IT	L2/3 IT	L2/3 IT	L2/3 IT	2287	2084
180894815092540428109218683176354575279	OPC	OPC	Oligo	OPC	unassigned	Vip	OPC	OPC	OPC	OPC	740	334
180900860021288949415323449195447186818	L6 CT	L6 CT	L6 CT	L6 CT	L6 CT	L5 IT	L6 CT	L6 CT	L6 CT	L6 CT	173	1209
180921470647682101182672377585429812709	SMC	Peri	Oligo	SMC	SMC	VLMC	Peri	unassigned	SMC	Peri	1919	1333
180926786365328603180916460143611831799	L5 IT	L5 IT	L5 IT	L5 IT	L5 IT	Oligo	L5 IT	unassigned	L5 IT	L5 IT	779	1021
180935324500505900385915354950739188542	L6 IT	L6 IT	L6 CT	L6 IT	L6 CT	L2/3 IT	L6 CT	unassigned	L6 IT	L6b	1760	2479
181005366635724866904292128631057856184	Astro	Astro	Astro	Astro	Astro	VLMC	Astro	Astro	Astro	Astro	814	387
181023226020036866650807290718788526460	Astro	Astro	Astro	Astro	Astro	Endo	Astro	Astro	Astro	Astro	80	329
181054220413218914216155552160987531554	L2/3 IT	L2/3 IT	L2/3 IT	L2/3 IT	L2/3 IT	Pvalb	L2/3 IT	L2/3 IT	L2/3 IT	L2/3 IT	159	151
181094784547874329031679928731574169252	L2/3 IT	L2/3 IT	L2/3 IT	L2/3 IT	L2/3 IT	Pvalb	L2/3 IT	L2/3 IT	L2/3 IT	L2/3 IT	2538	1942
181139595450687436980734701987415782314	Oligo	Oligo	Oligo	Oligo	Oligo	VLMC	Oligo	unassigned	Oligo	Astro	234	1601
181140400581161860181187513840464052363	L2/3 IT	L2/3 IT	L2/3 IT	L2/3 IT	L2/3 IT	L6 CT	L2/3 IT	L2/3 IT	L2/3 IT	L2/3 IT	1464	936
181181160671846207304524285373692128363	L5 IT	L5 IT	L5 IT	L5 IT	L6 IT	Macrophage	L5 IT	L5 IT	L6 IT	L5 IT	405	943
181244470871445005705490660179227055936	L6 CT	L6 CT	L6 CT	L6b	L6b	Sst	L6b	L6 CT	L6b	L6b	244	1472
181251897377395212783368700777119428797	L5 ET	L5 ET	L5 ET	L5 ET	L5 ET	Macrophage	L5 ET	L5 ET	L5 ET	L5 ET	1901	3001
181266599301599518245965084339298345283	L2/3 IT	L2/3 IT	L2/3 IT	L2/3 IT	L2/3 IT	Endo	L2/3 IT	L2/3 IT	L2/3 IT	L2/3 IT	1808	1174
181268501809216435603197610346792836316	Astro	Astro	Astro	Astro	Astro	L5 IT	Astro	Astro	Astro	Astro	2091	1545
181282596631043812405687369681206891800	SMC	VLMC	Oligo	SMC	SMC	Endo	VLMC	unassigned	SMC	VLMC	2337	1225
181305377614016657395222698936675071987	L2/3 IT	L2/3 IT	L2/3 IT	L2/3 IT	L2/3 IT	Endo	L2/3 IT	L2/3 IT	L2/3 IT	L2/3 IT	1179	692
18133329961453495364997358434170388245	L4/5 IT	L5 IT	L5 IT	L5 IT	L5 IT	L5 IT	L5 IT	L5 IT	L5 IT	L5 IT	759	838
181351194913916896330301159367151324337	Astro	Astro	Astro	Astro	Astro	L5 IT	Astro	Astro	Astro	Astro	166	1454
181362968933445604802135229704775835619	Oligo	Oligo	Oligo	Oligo	Oligo	L5 IT	Oligo	Oligo	Oligo	Endo	1387	2173
181368892247408332562762910818627149327	Astro	Astro	Astro	Astro	Astro	Endo	Astro	Astro	Astro	Astro	1999	2825
181395676636506412457311076510226958461	SMC	SMC	Oligo	SMC	SMC	VLMC	Astro	unassigned	SMC	VLMC	636	802
181433577020732323926501555564712329482	L6 CT	L6 CT	L6 CT	L6 CT	L6 CT	Astro	L6 CT	unassigned	L6 CT	L6 CT	1674	2050
181439447400156503059784363687842267990	L6 CT	L6 CT	L6 CT	L6 CT	L6 CT	Vip	L6 CT	L6 CT	L6 CT	L6b	625	1411
181504273469752697040447301028140209596	Astro	Astro	Astro	Astro	Astro	Astro	Astro	Astro	Astro	Astro	1772	2352
181564965822149622425742738438895470670	Peri	Peri	Peri	Peri	Peri	Peri	Peri	Peri	Peri	Peri	2036	2189
18159281672681047277218322837786725440	L6b	L6b	L5 IT	L6b	L6b	Oligo	L6b	L6b	L6b	L6b	1677	2645
181618440629277267715491413891565301219	L2/3 IT	L2/3 IT	L2/3 IT	L2/3 IT	L2/3 IT	L6 CT	L2/3 IT	L2/3 IT	L2/3 IT	L2/3 IT	2441	2205
181626476792231461363683237847609234258	L5 ET	L5 ET	L5 ET	L5 ET	L5 ET	L6 CT	L5 ET	L5 ET	L5 ET	L5 ET	1793	2972
181775998401118409556906318232035690492	Astro	Astro	Astro	Astro	VLMC	VLMC	Astro	Astro	Astro	Astro	1538	660
181864744719056643821848260704752112173	Oligo	Oligo	Oligo	Oligo	Oligo	Macrophage	Oligo	unassigned	Oligo	Oligo	2160	1695
181914939249139807048371487221401289742	L6 CT	L6 CT	L6 CT	L6 CT	L6 CT	L6 IT	L6 CT	L6 CT	L6 CT	L6b	1356	2113
181918822732136417919245004883113432008	Endo	Endo	Endo	Endo	Endo	Endo	Endo	unassigned	Endo	Endo	2094	1745
181978993958733988637581909223528359338	L6 CT	L6 CT	L6 CT	L6 CT	L6 CT	L6 IT	L6 CT	L6 CT	L6 CT	L6b	1558	2190
181981991728713532977460804753275683622	L6 CT	L6 CT	L6 CT	L6 CT	L6 CT	L2/3 IT	L6 CT	L6 CT	L6 CT	L6b	329	1381
181996975841718471531856579751617440343	Endo	Endo	Endo	Endo	Endo	Endo	Endo	unassigned	Endo	Endo	1326	650
182211637050118893173549502731313362534	L6 IT	L6 IT	L6 IT	L6 IT	L6 IT	L2/3 IT	L6 IT	unassigned	L6 IT	L6 IT	802	1487
182398942782267002666934604633706644382	L5 IT	L5 IT	L5 IT	L5 IT	L5 IT	Oligo	L5 IT	L5 IT	L5 IT	L5 IT	2177	2376
182435326397720838420862971771086859186	L6 CT	L6 CT	L6 CT	L6 CT	L6 CT	Sst	L6 CT	L6 CT	L6 CT	L6 CT	229	1340
182464448614164774205869789086140314554	Oligo	Oligo	Oligo	Oligo	Oligo	Astro	Oligo	Oligo	Oligo	Oligo	642	1753
182487697468990618750641480880498208703	Oligo	Oligo	Oligo	Oligo	Oligo	Macrophage	Oligo	Oligo	Oligo	Oligo	262	1740
182505479642449224233069204331998443992	L2/3 IT	L2/3 IT	L2/3 IT	L2/3 IT	L2/3 IT	Vip	L2/3 IT	L2/3 IT	L2/3 IT	L2/3 IT	2499	2306
182525502634647842064534570284069020114	L2/3 IT	L2/3 IT	L2/3 IT	L2/3 IT	L2/3 IT	Astro	L2/3 IT	L2/3 IT	L2/3 IT	L2/3 IT	2427	2129
182547027528082035359843248182572578702	L4/5 IT	L5 IT	L5 IT	L5 IT	L5 IT	Pvalb	L5 IT	L5 IT	L5 IT	L5 IT	157	608
182592334247086599140107047069905943044	L4/5 IT	L5 IT	L2/3 IT	L5 IT	L5 IT	Endo	L5 IT	unassigned	L2/3 IT	L5 IT	861	795
182593836471546584469228983076483560937	Astro	Astro	Astro	Astro	Astro	Vip	Astro	unassigned	Astro	Astro	2199	3328
182635795328069915017727273031248480208	L6 IT	L6 IT	L5 IT	L6 IT	L6 IT	L2/3 IT	L5 IT	L5 IT	L6 IT	L5 IT	1016	1355
18264784289665341780498612562051054216	L2/3 IT	L2/3 IT	L2/3 IT	L2/3 IT	L2/3 IT	L5 IT	L2/3 IT	L2/3 IT	L2/3 IT	L2/3 IT	291	224
182692725065527976209066463399778362782	L6 IT	L6 IT	L6 IT	L6 IT	L6 IT	L5 IT	L6 IT	L6 IT	L6 IT	L6 IT	1204	1903
182830543400538426885505137466988324846	Astro	Astro	Astro	Astro	Astro	Macrophage	Astro	Astro	Astro	Astro	1776	2648
182843782091732121357492309531801472934	L6 CT	L6 CT	L6 CT	L6 CT	L6 CT	L2/3 IT	L6 CT	L6 CT	L6 CT	L6b	1714	2912
182916102560557382752117009769809773690	Endo	Endo	Astro	Endo	Endo	L2/3 IT	Endo	unassigned	Endo	Endo	1358	822
182967942844240605063706670937427438464	OPC	OPC	OPC	OPC	OPC	L2/3 IT	OPC	OPC	OPC	OPC	1934	3157
182970308570249255626490875435050678400	Oligo	Oligo	Oligo	Oligo	Oligo	Pvalb	Oligo	Oligo	Oligo	Oligo	691	1815
183055650223411446901034546497377520032	L2/3 IT	L2/3 IT	L2/3 IT	L2/3 IT	L2/3 IT	L5/6 NP	L2/3 IT	L2/3 IT	L2/3 IT	L2/3 IT	2565	2260
183089538790293456643092046210880813383	L5 ET	L5 ET	L5 ET	L5 ET	L5 ET	Oligo	L5 ET	L5 ET	L5 ET	L5 ET	1033	1070
183124190663509609285462987585408989269	L2/3 IT	L2/3 IT	L2/3 IT	L2/3 IT	L2/3 IT	Oligo	L2/3 IT	L2/3 IT	L2/3 IT	L2/3 IT	653	584
183181401285733853024459818915012026953	Endo	Endo	Endo	Endo	Endo	Endo	Endo	unassigned	Endo	Endo	297	635
183286206049032636769528218154696285128	L2/3 IT	L2/3 IT	L2/3 IT	L2/3 IT	L2/3 IT	Macrophage	L2/3 IT	L2/3 IT	L2/3 IT	L2/3 IT	843	502
183299058242240143828480238897546115079	L4/5 IT	L2/3 IT	L2/3 IT	L2/3 IT	L2/3 IT	L2/3 IT	L2/3 IT	L2/3 IT	L2/3 IT	L2/3 IT	2168	1690
18346277421428851478068113794757619639	OPC	OPC	OPC	OPC	OPC	L2/3 IT	OPC	OPC	OPC	OPC	1918	2784
183468689253932902688789739232648537594	Oligo	Oligo	Oligo	Oligo	unassigned	Pvalb	Oligo	Oligo	Oligo	Oligo	21	1520
183520899374514263741459629794092723008	L6 CT	L6 CT	L6 CT	L6 CT	L6 CT	Macrophage	L6 CT	L6 CT	L6 CT	L6 CT	173	1203
183656241726274017095516146167651096429	L2/3 IT	L2/3 IT	L2/3 IT	L2/3 IT	L2/3 IT	Macrophage	L2/3 IT	L2/3 IT	L2/3 IT	L2/3 IT	1209	808
183794637398921227294881501956848544539	Pvalb	Pvalb	Pvalb	Pvalb	Pvalb	Pvalb	Pvalb	Pvalb	Pvalb	Pvalb	2562	2036
183875607056953108519648364960644685395	Peri	Peri	Peri	Peri	SMC	Peri	Peri	Peri	Peri	Peri	1911	1149
183936124993042673756049119963929226026	L5 IT	L5 IT	L5 IT	L5 IT	L5 IT	L6 IT	L5 IT	L5 IT	L5 IT	L5 IT	2008	1911
183960880126669179654931155174049308498	L4/5 IT	L5 IT	L5 IT	L5 IT	Vip	Vip	L5 IT	L5 IT	L5 IT	Vip	2339	2754
183969263932259813523490067111993315210	Oligo	Oligo	Oligo	Oligo	Oligo	L2/3 IT	Oligo	Oligo	Oligo	Oligo	1766	2509
183971719192451079330308984856675878747	L6 CT	L6 CT	L6 CT	L6b	L6b	Pvalb	L6b	unassigned	L6b	L6b	19	1402
183981431441739868912682575061730237809	L2/3 IT	L2/3 IT	L2/3 IT	L2/3 IT	L2/3 IT	Endo	L2/3 IT	L2/3 IT	L2/3 IT	L2/3 IT	1852	936
18401929062843562520035043829316110892	Sncg	Lamp5	Sncg	Sncg	Sncg	L5 IT	Sncg	unassigned	Sncg	Vip	2401	1319
184032649474558932123968654101728850543	L4/5 IT	L5 IT	L5 IT	L5 IT	L5 IT	Sncg	L5 IT	L5 IT	L5 IT	L5 IT	1285	1047
184047398939727540317010939817060168545	L6 CT	L6 CT	L6 CT	L6 CT	L6 CT	L2/3 IT	L6 CT	L6 CT	L6 CT	L6 CT	1867	2584
184062393511652633333806125760065792858	Astro	Astro	Astro	Astro	Astro	Macrophage	Astro	unassigned	Astro	Macrophage	1465	2870
184080810702085818458560682270121620629	L5 IT	L5 IT	L5 IT	L5 IT	L5 IT	Endo	L5 IT	L5 IT	L5 IT	L5 IT	1754	1548
184204900090438634977128297711041815289	L4/5 IT	L5 IT	L5 IT	L5 IT	L5 IT	Macrophage	L5 IT	L5 IT	L5 IT	L5 IT	576	740
184246438180812831693115709682534579685	L6 IT Car3	L6 IT	L2/3 IT	L6 IT	unassigned	Oligo	L2/3 IT	unassigned	L2/3 IT	L6 IT	1663	2860
184266796915112745291951397529233278267	L5/6 NP	L5/6 NP	L5/6 NP	L5/6 NP	L5/6 NP	Oligo	L5/6 NP	L5/6 NP	L5/6 NP	L5/6 NP	1870	1913
184369701381592227335970495214307626333	Endo	Endo	Macrophage	Endo	Endo	Endo	Endo	unassigned	Endo	Endo	2061	2127
184405895175192657895314912459302896977	Endo	Endo	Endo	Endo	Endo	Endo	Endo	unassigned	Endo	Endo	1442	2311
184425359409517850360886979842685857499	L6 IT	L6 IT	L5 IT	L6 IT	L6 IT	L5/6 NP	L5 IT	unassigned	L6 IT	L6 IT	389	1049
184430171418968503803637958744903916192	L6 IT	L5 IT	L6 IT	L6 IT	L5 IT	L2/3 IT	L5 IT	L6 IT	L6 IT	L5 IT	1764	1968
184512249162128443748322451420259070679	Endo	Endo	Endo	Endo	Endo	L6 CT	Endo	Endo	Endo	Endo	2589	1718
184619956093509491607188119994426917792	Oligo	Oligo	Oligo	Oligo	Oligo	Vip	Oligo	Oligo	Oligo	Oligo	2131	2301
184624437100648428098897729918596877001	L6 CT	L5 ET	L6 CT	L6 CT	L5 ET	L2/3 IT	L6 CT	L5 ET	L5 ET	L6b	1901	2980
184786475166311393548056296295156675084	Oligo	Oligo	Oligo	Oligo	Oligo	Macrophage	Oligo	Oligo	Oligo	Oligo	1155	1685
184799182838624405767588007670711131706	L6 CT	L6b	L6 CT	L6b	L6b	L6b	L6b	unassigned	L6b	L6b	1400	2246
184817177176064261835096383977139328540	Peri	Peri	Oligo	Peri	SMC	Oligo	Oligo	unassigned	Peri	Peri	865	1522
184850432984616248869507552177072011850	L6 CT	L6 CT	L6 CT	L6 CT	L6 CT	unassigned	L6 CT	L6 CT	L6 CT	L6 CT	1505	1938
184964516859710700674756231799576135789	Endo	Endo	Astro	Endo	Astro	Endo	Astro	Astro	Astro	Endo	1724	982
184994872786631493471502243427664390658	L4/5 IT	L2/3 IT	L2/3 IT	L2/3 IT	L2/3 IT	Macrophage	L2/3 IT	L2/3 IT	L2/3 IT	L2/3 IT	1932	1346
185053150910360979610412187911106461536	L4/5 IT	L5 IT	L5 IT	L5 IT	L5 IT	L2/3 IT	L5 IT	L5 IT	L5 IT	L5 IT	2321	2984
185076433600350035666786570244108796987	Oligo	Oligo	Oligo	Oligo	Oligo	Oligo	Oligo	Oligo	Oligo	Oligo	1782	995
185092770888358154280985615832442062482	L6 IT	L5 IT	L5 IT	L5 IT	L5 IT	Endo	L5 IT	unassigned	L5 IT	L5 IT	1994	2398
18509378854221869544025638766836464773	Oligo	Oligo	Oligo	Oligo	unassigned	L6b	Oligo	unassigned	Oligo	Oligo	436	1581
185140425737365412327824789213917783171	Endo	Endo	Endo	Endo	Endo	L5 IT	Endo	unassigned	Endo	Endo	1008	1441
185153972853841491289347963997870007816	L6 IT	L6 IT	L6 IT	L6 IT	L6 IT	Vip	L6 IT	L6 IT	L6 IT	L6 IT	1589	2706
185169998609146715528458758165871539897	L2/3 IT	L2/3 IT	L2/3 IT	L2/3 IT	L2/3 IT	L2/3 IT	L2/3 IT	L2/3 IT	L2/3 IT	L2/3 IT	2387	3121
185211314183402694258947091285884528107	L2/3 IT	L2/3 IT	L2/3 IT	L2/3 IT	L2/3 IT	L2/3 IT	L2/3 IT	L2/3 IT	L2/3 IT	L2/3 IT	2411	3043
185225774077388953769945178159424883342	L5 IT	L5 IT	L2/3 IT	L5 IT	L2/3 IT	Pvalb	L2/3 IT	unassigned	L5 IT	L2/3 IT	1928	2589
185229861270945779246386088648833561942	Oligo	Oligo	Oligo	Oligo	Oligo	L5 IT	Oligo	unassigned	Oligo	Oligo	274	1713
185233729358157268073706094915910556091	L6 IT Car3	L6 IT	L6 IT	L6 IT	unassigned	Oligo	L2/3 IT	L6 IT	L6 IT	L6 IT	1590	2785
185408562269721377579007429873493345479	L4/5 IT	L5 IT	L5 IT	L5 IT	L5 IT	Macrophage	L5 IT	L5 IT	L5 IT	L5 IT	1269	1066
185414091632659264416868735876711062552	Pvalb	Pvalb	Pvalb	Pvalb	Pvalb	L2/3 IT	Pvalb	Pvalb	Pvalb	Pvalb	1317	2096
185506591751267985560327881787417661208	L2/3 IT	L2/3 IT	L2/3 IT	L2/3 IT	L2/3 IT	Oligo	L2/3 IT	L2/3 IT	L2/3 IT	L2/3 IT	2533	2362
185521694945142960729328478188145266171	L6 CT	L6 CT	L6 CT	L6 CT	L6 CT	Astro	L6 CT	L6 CT	L6 CT	L6 CT	1737	1993
18558289273557139252985336887572357645	L5 IT	L5 IT	L5 IT	L5 IT	L5 IT	Macrophage	L5 IT	L5 IT	L5 IT	L5 IT	3	612
18562427331456535116179587471837598454	Endo	Endo	Endo	Endo	Endo	Vip	Endo	unassigned	Endo	Endo	1786	1669
185647291085255984628260942672391501755	L2/3 IT	L2/3 IT	L2/3 IT	L2/3 IT	L2/3 IT	Pvalb	L2/3 IT	L2/3 IT	L2/3 IT	L2/3 IT	1760	1054
185651912966351791025370906786335989861	L5 IT	L6 IT	L6 IT	L6 IT	L6 IT	L2/3 IT	L6 IT	L6 IT	L6 IT	L6 IT	2170	2754
185712076636598413010457418104391063977	Sst	Sst	Sst	Sst	Sst	L5/6 NP	Sst	Sst	Sst	Sst	1843	2715
185796696019337530038803956760808839059	L2/3 IT	L2/3 IT	L2/3 IT	L2/3 IT	L2/3 IT	L2/3 IT	L2/3 IT	L2/3 IT	L2/3 IT	L2/3 IT	297	247
185887072219420640861330497510392183810	Astro	Astro	Astro	Astro	Astro	L2/3 IT	Astro	Astro	Astro	Astro	944	1491
[truncated: 5,124 more rows]
