# Supplementary material for: Spatial-ID: a cell typing method for spatially resolved transcriptomics via transfer learning and spatial embedding
Source: Nat Commun. 2022 Dec 10;13:7640. doi: 10.1038/s41467-022-35288-0 (PMC9741613; doi:10.1038/s41467-022-35288-0)
Supplement: Supplementary file 4 — Source Data [file 41467_2022_35288_MOESM4_ESM.zip › NCOMMS-22-24196B Source Data/figures_source_data/mop/mop_acc.csv]

	Spatial-ID	Seurat v3	SingleR	Scmap	Cell-ID	ScNym	SciBet	Tangram	Cell2location
mouse1_sample1	91.2	85.5	87.68	64.54	16.45	78.69	88.06	76.4	90.97
mouse1_sample2	92.08	82.5	90.61	71.42	16.39	84.86	88.61	81.94	92.62
mouse1_sample3	92.92	84.68	91.19	71.63	17.45	88.26	89.77	84.16	92.33
mouse1_sample4	91.36	86.55	90.92	71.83	15.48	89.54	88.22	84.28	92.36
mouse1_sample5	92.26	86.47	91.88	74.07	17.84	87.12	90.39	86.24	92.85
mouse1_sample6	92.99	88.25	92.04	75.33	17.48	87.36	91.29	88.88	93.01
mouse2_sample1	92.85	87.89	91.67	72.97	17.8	85.61	90.59	84.19	92.86
mouse2_sample2	93.66	90.24	92.37	75.07	18.51	90.2	92.41	86.7	93.68
mouse2_sample3	93.58	88.62	91.36	70.87	16.14	89.12	91.84	85.71	93.05
mouse2_sample4	93.43	86.27	92.5	74.29	17.33	91.3	91.62	86.74	93.66
mouse2_sample5	93.25	86.96	91.7	72.39	17.18	90.19	92.08	84.58	92.92
mouse2_sample6	93.42	89.41	92.2	74.11	16.86	88.86	91.93	86.83	93.36
