# Supplementary material for: Spatial-ID: a cell typing method for spatially resolved transcriptomics via transfer learning and spatial embedding
Source: Nat Commun. 2022 Dec 10;13:7640. doi: 10.1038/s41467-022-35288-0 (PMC9741613; doi:10.1038/s41467-022-35288-0)
Supplement: Supplementary file 4 — Source Data [file 41467_2022_35288_MOESM4_ESM.zip › NCOMMS-22-24196B Source Data/figures_source_data/mop/mop_drop.5_acc.csv]

	Spatial-ID	Seurat v3	SingleR	Scmap	Cell-ID	ScNym	SciBet	Tangram	Cell2location
mouse1_sample1	83.35	70.85	69.04	34.86	14.36	64.02	71.52	67.66	75.59
mouse1_sample2	85.11	72.75	72.85	42.81	14.69	71.76	71.86	72.45	82.06
mouse1_sample3	85.25	74.61	74.7	40.92	14.48	72.64	74.74	75.01	79.71
mouse1_sample4	84.01	72.75	75.11	41.2	13.23	75.25	71.68	74.69	80.54
mouse1_sample5	85.26	74.78	76.0	43.82	14.25	77.14	74.65	76.2	81.33
mouse1_sample6	86.06	77.01	77.8	42.7	13.96	76.86	78.85	79.5	80.31
mouse2_sample1	86.91	75.79	74.82	44.71	14.83	71.52	75.8	76.09	81.26
mouse2_sample2	87.08	77.94	78.04	47.23	15.67	76.4	81.32	78.18	83.21
mouse2_sample3	85.94	76.0	74.83	36.7	12.05	73.53	79.38	76.07	79.14
mouse2_sample4	86.54	76.12	76.45	45.8	15.01	76.95	77.96	77.69	82.76
mouse2_sample5	86.93	76.17	75.34	41.23	14.45	77.84	78.87	75.42	80.65
mouse2_sample6	86.73	77.91	77.23	44.97	14.65	74.9	79.69	77.61	82.39
