# Supplementary material for: Spatial-ID: a cell typing method for spatially resolved transcriptomics via transfer learning and spatial embedding
Source: Nat Commun. 2022 Dec 10;13:7640. doi: 10.1038/s41467-022-35288-0 (PMC9741613; doi:10.1038/s41467-022-35288-0)
Supplement: Supplementary file 4 — Source Data [file 41467_2022_35288_MOESM4_ESM.zip › NCOMMS-22-24196B Source Data/figures_source_data/mop/mop_drop.5_f1.csv]

	Spatial-ID	Seurat v3	SingleR	Scmap	Cell-ID	ScNym	SciBet	Tangram	Cell2location
mouse1_sample1	0.8205	0.7059000000000001	0.6981	0.4515	0.12960000000000002	0.6015	0.7541	0.6464	0.7792
mouse1_sample2	0.84	0.7279000000000001	0.7321	0.5344	0.136	0.6960999999999999	0.7642	0.69	0.8316
mouse1_sample3	0.8404	0.7454999999999999	0.7528	0.5216	0.1354	0.7109000000000001	0.7857	0.7178	0.8133
mouse1_sample4	0.8271	0.7254999999999999	0.7524	0.5241	0.1332	0.7315	0.763	0.7145	0.8170000000000001
mouse1_sample5	0.8406	0.747	0.7626999999999999	0.551	0.1331	0.7564	0.7875	0.7332	0.826
mouse1_sample6	0.851	0.7722	0.7848	0.5490999999999999	0.13	0.753	0.8198000000000001	0.7719	0.8214
mouse2_sample1	0.8576	0.7542	0.7524	0.5521	0.1369	0.6915	0.7954000000000001	0.7292000000000001	0.8262
mouse2_sample2	0.8606999999999999	0.7814	0.7852	0.5772999999999999	0.1365	0.7574	0.8368000000000001	0.7542	0.8448
mouse2_sample3	0.8495	0.7609	0.7553	0.48350000000000004	0.1015	0.7197	0.8170000000000001	0.7306999999999999	0.8101999999999999
mouse2_sample4	0.8552	0.7597	0.7694	0.5672999999999999	0.1318	0.7515000000000001	0.8106	0.7481	0.8411
mouse2_sample5	0.8598	0.762	0.7589	0.5245000000000001	0.12480000000000001	0.7554000000000001	0.8162999999999999	0.7242000000000001	0.8231
mouse2_sample6	0.8567	0.775	0.7767000000000001	0.5602	0.124	0.7278	0.8234999999999999	0.7465999999999999	0.8365
