# Supplementary material for: Spatial-ID: a cell typing method for spatially resolved transcriptomics via transfer learning and spatial embedding
Source: Nat Commun. 2022 Dec 10;13:7640. doi: 10.1038/s41467-022-35288-0 (PMC9741613; doi:10.1038/s41467-022-35288-0)
Supplement: Supplementary file 4 — Source Data [file 41467_2022_35288_MOESM4_ESM.zip › NCOMMS-22-24196B Source Data/figures_source_data/mop/mop_f1.csv]

	Spatial-ID	Seurat v3	SingleR	Scmap	Cell-ID	ScNym	SciBet	Tangram	Cell2location
mouse1_sample1	0.9024	0.8541	0.8723000000000001	0.6951	0.1506	0.7706000000000001	0.8887	0.7387	0.9105
mouse1_sample2	0.9143000000000001	0.8279000000000001	0.9016	0.7594	0.1495	0.8289	0.8975	0.7983	0.9245
mouse1_sample3	0.9224	0.8461	0.9095	0.7644	0.1613	0.8668	0.9057999999999999	0.8225	0.9223
mouse1_sample4	0.9059999999999999	0.8621	0.9053	0.7617	0.1502	0.8848	0.8948	0.8244	0.9215000000000001
mouse1_sample5	0.914	0.8631	0.9161	0.7820999999999999	0.1624	0.8595999999999999	0.9118999999999999	0.8475	0.9266
mouse1_sample6	0.9227	0.887	0.9207	0.8009999999999999	0.1577	0.866	0.9205	0.8767	0.9297
mouse2_sample1	0.9239	0.8765000000000001	0.9124	0.7742	0.1618	0.8420000000000001	0.912	0.8217	0.9270999999999999
mouse2_sample2	0.9308	0.9005	0.9227	0.7938	0.1547	0.8906000000000001	0.9293	0.8518000000000001	0.9357
mouse2_sample3	0.9301999999999999	0.8815000000000001	0.9114	0.7576999999999999	0.1406	0.875	0.9214	0.8401000000000001	0.9298000000000001
mouse2_sample4	0.9285	0.8640000000000001	0.9233	0.7876000000000001	0.151	0.9031999999999999	0.9228000000000001	0.8518000000000001	0.9351999999999999
mouse2_sample5	0.9255	0.8722	0.9146	0.7705	0.1471	0.8919	0.9254000000000001	0.8286	0.9285
mouse2_sample6	0.9305	0.887	0.9201999999999999	0.7872	0.1382	0.8687999999999999	0.9234	0.8526	0.9323
