# Supplementary material for: Spatial-ID: a cell typing method for spatially resolved transcriptomics via transfer learning and spatial embedding
Source: Nat Commun. 2022 Dec 10;13:7640. doi: 10.1038/s41467-022-35288-0 (PMC9741613; doi:10.1038/s41467-022-35288-0)
Supplement: Supplementary file 4 — Source Data [file 41467_2022_35288_MOESM4_ESM.zip › NCOMMS-22-24196B Source Data/figures_source_data/mop/new_class_discover_df.csv]

	subclass	clusters	celltype_pred	x	y
100067545966168255385543770338365317615	VLMC	3	VLMC	842	246
100103011697713173197099481662394607724	L6 IT Car3	5	L6 IT	1745	2812
100193972636689727014130363426167908840	L4/5 IT	1	L2/3 IT	655	593
100239054877008328930147404113900882538	Endo	1	Endo	750	1383
100505123599328445363174425364602490636	L5 IT	1	L5 IT	2004	2376
100582233444124225783596214200647116754	L6 CT	8	L6 CT	1447	2283
100641472949260486621222335933440626322	L2/3 IT	4	L2/3 IT	492	291
100732808564775958890588404809557271129	Vip	6	Vip	1129	630
101225764057068665150435717460944228065	VLMC	3	Astro	466	113
101388802799429582966106923492876314676	L5 IT	0	L6 IT	1801	2024
101637424215478292195344052155251625531	L4/5 IT	2	L5 IT	1909	1611
101760176914604824859559235693623459562	L4/5 IT	0	L5 IT	2181	2967
102143689626892506972687775561289623545	L6 IT Car3	5	L6 IT	1679	2971
102223346899970564452530695271785846527	L5 IT	0	L5 IT	1902	2111
102338560701274308866859243613511019389	L5 IT	0	L5 IT	1788	2255
102398068310069729794560661470768322991	L4/5 IT	2	L2/3 IT	2283	2392
102582436386376928393051535991344404862	L6 IT	0	L5 IT	2037	2638
102585007611687062138354154633179522681	L5 IT	0	L5 IT	2134	3059
102679811005184080802257743426557141838	Astro	1	Astro	210	1414
102680354162556494364968380509949309957	L6 IT Car3	5	L6 IT	1714	2804
1027929856762391385748423532151765385	Astro	1	Astro	2558	3070
102808780142341159780796129944064888149	OPC	1	OPC	1690	2565
102872605444422432563135008404590875194	L4/5 IT	0	L5 IT	2298	2880
102915747620499133802172805888904669411	L2/3 IT	1	L2/3 IT	815	692
102995991412680344615827191538388585951	VLMC	3	Astro	188	16
103280339770156964238106665620920008629	L4/5 IT	2	L2/3 IT	2321	3033
103531881276769211333993202934802235269	L5 IT	0	L6 IT	1402	1602
103642352567797093669345037875826331976	VLMC	3	VLMC	1003	357
104269007257791789628738673265615156598	L4/5 IT	2	L2/3 IT	2243	2141
104497059335763914761572505572497198227	L2/3 IT	4	L2/3 IT	2414	2787
105178898946401392721234851729369336566	L2/3 IT	4	L2/3 IT	2494	2777
105219073942565036504779093439371400030	L4/5 IT	2	L5 IT	108	467
105477221329551037305195545302627072188	L6 CT	1	L6 CT	1832	2073
105572900673618023748864857640487070568	Lamp5	7	Lamp5	2437	2636
105641802847225614628986253592006945582	L2/3 IT	4	L2/3 IT	520	276
106070610270208156941155986636951848216	L4/5 IT	2	L5 IT	253	544
106153997958301021036473997323303366207	L6 IT	1	L6 IT	1472	1575
106227530527770035206243777857329652314	L2/3 IT	4	L2/3 IT	2289	3219
106274771440049680805093741802852099306	L4/5 IT	2	L2/3 IT	2022	1664
106362011040516449550919788882964741628	L6 IT Car3	5	L6 IT	1790	2743
106488537295265085564249000466855284763	L2/3 IT	4	L2/3 IT	1069	534
10657389890797418532916081772563472431	Endo	1	Endo	4	429
107476652307243297264654957666976461500	L6 IT Car3	5	L6b	1629	2868
107949366896767024457794386817129020323	Sst	7	Sst	2418	1686
108720989140922415246458581409762964886	L5 IT	0	L5 IT	963	1204
109139939754392945906349076606538315121	L6b	8	L6b	1427	2265
10925764843263821497496132215956105007	VLMC	3	VLMC	1748	638
10937019646803319665005905396779620342	Sst	7	Sst	1001	1213
10953896305709686316668710093463647164	L4/5 IT	2	L2/3 IT	2263	2245
109811649299054654551850617798089117942	L6 IT Car3	5	L6 IT	1591	3105
109973748083916356746747572204420287506	Peri	3	Peri	1596	2775
110280604346130456414103901452554753862	SMC	3	Endo	2260	2030
110569267993020179153741404437206971547	Endo	1	Endo	1617	2235
11085972816839259267271251482279327737	L5 IT	0	L5 IT	1897	1867
110929776349157280410077656350774955349	L4/5 IT	0	L5 IT	2234	3116
111266651680023608737367619627492767545	L5 IT	0	L5 IT	1914	2147
111369525829925789329028369616291629877	L6 IT	0	L5 IT	1700	1891
111669717884650837217513667694095985285	L2/3 IT	1	L2/3 IT	1974	1272
111780892906096484309235134210401510008	L4/5 IT	2	L2/3 IT	2422	2863
111986267728564456576343811483541775922	L6 IT	0	L6 IT	1847	2441
112239943818097470472561797595377591630	VLMC	3	VLMC	2120	858
11239874034984428779341770072868641191	L6 IT	1	L6 IT	892	1574
112405137637625294691467092211421825856	Astro	1	Astro	1797	1076
112505146320525518747619342884485712652	L4/5 IT	1	L2/3 IT	2498	2568
112634910571892202413194077181241552372	L5 IT	0	L5 IT	1877	2271
112722864092134230240321384256482651449	L6 IT	0	L6 IT	756	1263
112882529731037890142805707540120624823	L6 IT	1	L5 IT	803	1222
113110904822047272571059084872945266786	L2/3 IT	4	L2/3 IT	1266	596
113120967174743512091335844549722190807	Lamp5	7	Lamp5	441	1414
113194268543578648549694911936302021377	L2/3 IT	4	L2/3 IT	2418	2886
113634598992458222657844477392408649029	L5 IT	0	L5 IT	490	938
113649136306174877941960170832939171587	L5 IT	0	L6 IT	1774	1963
113760953372629732635309962976084682441	L5 IT	0	L6 IT	1824	2178
113809806588716719541963730026467105709	Oligo	1	Oligo	1149	987
114360366607944421837710340621847528287	L5 IT	0	L6 IT	1817	1996
114513988960279096115323891811785631714	L6 IT	0	L6 IT	532	1308
114541130867058903567514484465574408256	L4/5 IT	0	L5 IT	2257	3043
114610163021804099985308269969829057740	L5/6 NP	0	L5/6 NP	2070	2653
115239321653210786148649805180624518545	L2/3 IT	4	L2/3 IT	1122	505
115258552416405152875072497461770131081	SMC	3	Peri	570	943
115328903554637712224634524761299375305	L4/5 IT	2	L5 IT	2034	3282
115636789410609354947429860673463775175	L5 IT	0	L6 IT	1648	2117
116013129883158824412682464046428821883	Vip	6	Vip	335	467
116020252544880595045461560313300275073	VLMC	3	Astro	2594	1511
116072041275814150931663287453933345363	L5 IT	1	L5 IT	2010	2368
116253179392989779762068439118472729823	L5 IT	1	L5 IT	1764	1590
116486401906796691165866590097477630606	Endo	1	Endo	2308	2806
116561473589231774359693633737969018632	L5 IT	0	L5 IT	1271	1434
117299049649942277280289575829902042104	L6 IT	0	L5 IT	2056	2639
117310268730924312397651159500575910235	L2/3 IT	4	L2/3 IT	2286	3241
117358869339152956556373824840163075017	L2/3 IT	4	L2/3 IT	2378	1438
117679721277539045310492175764337838377	L4/5 IT	2	L5 IT	2293	2757
117751601813253524198870559115853824892	Peri	3	Peri	101	498
117754609032535835542094445567356017158	L4/5 IT	2	L5 IT	1436	1134
118116170473272384479948962584263564279	L2/3 IT	4	L2/3 IT	377	336
118727909652291818594048986050239419794	L2/3 IT	1	L2/3 IT	1480	1012
118820090444524892515674471187771046079	VLMC	3	Astro	1249	405
118910521055582287255818429187393862313	L2/3 IT	4	L2/3 IT	2324	3174
118971360995761415510323985185212435757	SMC	3	Endo	1786	1235
119423967597912629323611175937416638524	VLMC	3	VLMC	1945	743
119763336361056832965329739434156158956	L4/5 IT	0	L5 IT	2210	2980
120002989315776310680396731197637890852	L6 IT	0	L6 IT	1447	1898
120279532089851914595561444836038800216	L6 IT	0	L6 IT	331	955
12044653769627129617245881444961660869	SMC	3	SMC	2585	3189
120696049446689661584960591512049280920	L6 IT Car3	5	L6 IT	1651	3099
120932748609826145863556937681496360790	L5 IT	0	L6 IT	1460	1520
120940414356046212506157924563089028647	L4/5 IT	1	L5 IT	318	612
1210104178142983696506794602814610994	L6 IT	0	L6 IT	731	1399
121145631369628127716082251549294653642	L6 IT Car3	5	L6 IT	1359	2485
121160668138112819629508335401796249620	L4/5 IT	2	L2/3 IT	2142	1807
121218918459322956378470606346944364728	L2/3 IT	4	L2/3 IT	72	154
121225599139609893750178775380995420425	L4/5 IT	2	L5 IT	1811	1497
121308849278765617233749870223519034362	L6 IT Car3	5	L6 IT	1692	2575
12138619117725724192124330085408831792	L6 IT Car3	5	L6 IT	1612	2968
12145602262028597008148712995823895235	SMC	3	SMC	1198	658
121711603928243896486725390504420290969	Peri	3	Peri	1591	2689
121718667591695774848763113822178496205	L5 IT	0	L6 IT	1897	2041
121743234742393751387974242492499866356	L5 IT	0	L5 IT	1305	1640
121778416621023809344882338316932331207	L6 CT	1	L6 CT	1532	2295
121945136391514299960814714814367229883	L4/5 IT	2	L5 IT	1017	891
122053415017135814199768153822342640488	L4/5 IT	2	L2/3 IT	1864	1407
122119912013773820027095518461331059835	L5 IT	1	L5 IT	2038	2102
122702449638359557733366990614244644902	L2/3 IT	4	L2/3 IT	2514	2861
122782767367937298740184919268072687978	L6 IT	0	L5 IT	1878	2346
12292971552634646775001630056604755555	Endo	1	Endo	1411	1373
123325435297866851726103403855952556768	L5 IT	0	L5 IT	1071	1193
123329534652592436766295425245790793558	Oligo	1	Oligo	23	1586
123674074957985232212903152294500426738	L5 IT	0	L5 IT	1236	1382
123757350695733007854215684262855161582	Pvalb	1	Pvalb	2015	1473
124765075263527478621059108529451467602	L5 IT	1	L5 IT	1799	1911
124848766213911792582520212293078443274	Macrophage	1	Macrophage	1614	1766
124857326918655732758855280705007038176	L2/3 IT	4	L2/3 IT	2203	3375
125115372139130873364438193866544563106	L5 IT	1	L5 IT	1787	1771
125154165976826082855657218387373739581	L2/3 IT	4	L2/3 IT	2531	2630
125174008747292311755647349291475515510	L2/3 IT	4	L2/3 IT	2402	3151
12549228411193939775002973885547349422	SMC	3	Endo	1401	763
125849467654488519425211580109491726342	Macrophage	3	Endo	1582	1259
126060440060458484648333408990271410289	Peri	3	Peri	564	207
126157532692365244537746445797359811528	Sst	7	Macrophage	1470	597
126379934054647171209710193612634736737	Astro	1	Astro	1200	908
126407605915807394349400485175566113232	L4/5 IT	2	L5 IT	2147	2018
126422272901701283072755767296502278786	L6 CT	8	L6 CT	209	1449
126445588932651834276940778372323459699	L6 CT	0	L6 CT	1696	2993
126565782992096871983055319300966855057	L4/5 IT	2	L5 IT	686	740
126618296837248467558105080731887451209	VLMC	3	VLMC	2515	1335
126652529171977205246529085981513975578	L6 IT Car3	5	L6 IT	1647	2755
126725715492562201064298337931649675387	L6 IT Car3	5	L6 IT	1705	2632
126795972624421953591063950485598135915	Lamp5	6	Lamp5	283	83
127151896715464567013665209989584202645	SMC	3	SMC	1471	642
127427874743292603135090503097431962801	L2/3 IT	4	L5 IT	2431	3034
127754797988649365113844115828089301343	VLMC	3	VLMC	1740	633
127792710813059270869458798200730738909	L4/5 IT	1	L2/3 IT	2068	1386
127822998922006444540161472576557153712	L4/5 IT	2	L2/3 IT	2395	2829
128118720009456751103174236419925821784	L4/5 IT	2	L5 IT	550	690
128132058034255187711409339711604998233	L5 IT	0	L6 IT	1946	2100
128238842932200693282264135995953625492	L6 IT Car3	5	L6 IT	1642	2912
128273168292429286725381066643061583869	L4/5 IT	2	L2/3 IT	2383	2710
128301869289917295812044853119857543386	L5 IT	0	L6 IT	1720	2080
128328821799614321263198174583806680282	Pvalb	1	Pvalb	2005	2185
128685857785649410765962835882774801548	L6 IT Car3	5	L6 IT	1974	2798
128739141995791835254973068351944395608	L5 IT	0	L6 IT	1496	1588
128876942197252279193275048936672946029	Vip	6	Vip	2390	3183
128910912070682059407703422183192614818	L6 IT Car3	5	L6 IT	1734	2263
129114891038490808627344570946390506440	Macrophage	3	Macrophage	2387	1245
129266417047176110201827945834908704008	L2/3 IT	1	L2/3 IT	2503	2423
129473630299817513182224810804675803257	L6 IT	0	L6 IT	1609	1864
129868342086070885970125074935496255621	Vip	6	Vip	1841	859
130077334937411390296149526825879205073	L6 IT	0	L6 IT	1016	1231
130120828190912478182279693503171703059	L2/3 IT	4	L2/3 IT	2329	3127
130124416431062211471479495756886691493	Peri	3	Endo	1715	1468
130186891446797300409348868483311001400	L6 IT	1	L6 IT	762	1169
130270814379076538917081315387059855142	Astro	1	Astro	2125	1514
130426296368585468332473171826548243949	L6 IT Car3	5	L6 IT	1504	2975
131011882090563388772100077666309884717	L4/5 IT	2	L5 IT	368	636
131169109322132072845159821989313803530	SMC	3	VLMC	1459	623
131198815632663452151358092460000943806	L2/3 IT	4	L2/3 IT	566	286
131216322947477460898717855729700778154	Macrophage	1	Macrophage	2113	2544
131226890965420921153432020154157478713	Peri	3	Peri	1837	1428
131510766258652544662621753496325725646	SMC	3	VLMC	2310	1211
131534611793306912488174734596041139439	L2/3 IT	4	L2/3 IT	2197	3296
131551721501999557903383246731390137452	Lamp5	7	Lamp5	1496	2437
13166045725281178345677755495834601781	Vip	6	Vip	2054	3045
132114550131149922679342087257547057983	Lamp5	7	L6 CT	1633	2570
132639318794712143146821574908957196024	Astro	1	Astro	2549	3092
132846368354892708473076127052867974042	L5 IT	1	L6 IT	1794	1983
132892639584102056941526249491852371228	VLMC	3	VLMC	1133	438
132976199839347502737826124107145028050	L6 IT	1	L6 CT	803	1369
133380718100063571322050628704797457275	L4/5 IT	2	L2/3 IT	1879	1448
133384487376791883204353788854771877672	L4/5 IT	2	L2/3 IT	155	533
133897516813325941131635627275665721336	L4/5 IT	2	L5 IT	1897	1580
134052419763583154128872718914873974585	L5 IT	0	L5 IT	2041	2562
134429673238284196198198183405717968027	L4/5 IT	2	L5 IT	2156	3216
134433673204650415099087590936256607458	Macrophage	1	Macrophage	2509	1805
134435196005458235686407281429612556530	L4/5 IT	2	L5 IT	2203	2327
134929349844873526523969685492579381713	L6 IT	0	L6 IT	1026	1315
135156311988109225608484462165160632885	Peri	1	VLMC	2093	992
13515949884631224252076674796102309682	L4/5 IT	2	L2/3 IT	1531	1115
135222607785558731801767989423604239379	L6 IT	0	L6 IT	1025	1460
135511089248243795075058473881211238090	L6 IT	0	L6 IT	852	1203
135858911282951495180169750712331200329	L6 IT Car3	5	L6 IT	1728	2573
135876160479954518742296578646460915714	Peri	3	Peri	1687	1708
136013710788835505818499209959265752656	L6 IT	0	L6 IT	1828	2853
136475197814014658568681180634288278697	SMC	3	VLMC	1806	850
136842511775326227684521767680243340358	Peri	3	Endo	1560	2252
136902813311603844158100478887200006225	VLMC	3	Astro	1304	528
137079323057238966866486806445061548448	L5 IT	0	L5 IT	801	1095
137118705927059219967962591927420264283	SMC	3	SMC	1481	644
138035706994223791443803228634647488931	L6b	1	Oligo	986	1837
138313710766732732327034961111816704450	L4/5 IT	0	L5 IT	2268	3051
138402916598993802463751211522520971677	L2/3 IT	1	L2/3 IT	97	351
138643939352795588965742006140489327165	L4/5 IT	2	L2/3 IT	1815	1384
13867590634723583832298770834541569492	L5 IT	0	L5 IT	2161	2771
138932545463989595659482107346685894615	VLMC	3	Astro	459	109
139488415120907507845775873453963001027	Vip	6	Vip	2030	2427
139824029608946812914569500675159156053	L4/5 IT	2	L2/3 IT	2367	2663
139984439858675047856258589818885912447	L5 IT	1	L5 IT	1414	1474
140210084165234561841656310686864541607	L4/5 IT	1	L2/3 IT	958	785
140227848318952611509059888446827792885	L4/5 IT	2	L5 IT	2297	2981
140855071156738561830391320989716220591	Peri	3	Peri	514	201
140992020989344449348744720354062505566	L6 IT	0	L5 IT	1825	1912
141050309078652074657826072340315674966	L5 IT	0	L5 IT	1026	1283
141061235489770546740859389588433302725	Pvalb	7	Sst	100	1382
141150188429312885650083463558623521824	L2/3 IT	4	L2/3 IT	2426	2999
141420769060077668366091347926852932201	L5 IT	0	L5 IT	1798	2057
141421356711930956678628284435893375727	L2/3 IT	4	L2/3 IT	2097	3375
141638233998620854822727943790332398875	L2/3 IT	4	L2/3 IT	2290	3265
141802022995037070000484928244739254429	L5 IT	0	L6 IT	1740	1870
141904710573791860972514781317849964013	L2/3 IT	1	L2/3 IT	2198	1563
142007312521726904767281008219925981582	L4/5 IT	2	L5 IT	887	805
142267186187213994094497484461938800869	Astro	2	Astro	2073	1711
142310835082618498935101984247094395708	Endo	5	L6 IT	1609	2403
142311679155728333100096352858215636871	L4/5 IT	2	L5 IT	2198	2114
142603761631691190406658733002009246117	L4/5 IT	2	L5 IT	2323	2659
142765400665594990585744072910148997432	VLMC	3	VLMC	255	37
14297014608032946189735143834004313817	L5 IT	0	L6 IT	1846	2105
143305658230847490519467492351983468950	Oligo	1	Oligo	446	1627
143504704461042453524134233959091277076	L4/5 IT	2	L2/3 IT	2339	2847
143598760061522314147338778008971601407	L4/5 IT	2	L5 IT	1310	983
143701536983143630609225002564507289735	Lamp5	7	Lamp5	2045	2898
143882856263670617565106672081009152423	L4/5 IT	2	L5 IT	1770	1405
143897447793084900022322445066282136586	L6 IT	0	L6 IT	1265	1491
144644624828803187514090845732403435254	L4/5 IT	2	L2/3 IT	1164	913
144745135526250974356654768884446797546	L2/3 IT	4	L2/3 IT	2168	3347
144954656794742864773403041642258412193	L2/3 IT	1	L2/3 IT	2094	965
144998965692192518374473092812708818676	L4/5 IT	2	L5 IT	1776	1265
145369621137224971912720238829470247891	L5 IT	0	L5 IT	1930	2602
14558130527704152957241839244743448263	L5 IT	0	L6 IT	1938	2151
145648154374981702229123171629353320008	Lamp5	7	Lamp5	1	1495
146342827924895347091010574737642478708	L5 IT	1	L5 IT	2214	2838
146392310653844610714135039259545650807	L6 IT	0	L6 IT	1712	1782
146853827217247478957674647687210766027	L6 IT Car3	5	L6 IT	1508	2959
146931593899401070688572123902646369771	L4/5 IT	2	L2/3 IT	859	784
14712733086659557866568681177093066113	L4/5 IT	2	L2/3 IT	334	541
147770093823963226360370156728203885610	L4/5 IT	2	L5 IT	1737	1317
147795612287728780405382930513577676940	Peri	3	Endo	2496	2225
147888901378431480518244389762656853484	L4/5 IT	2	L5 IT	1881	1513
147990793304579156084915857629096477324	L6 IT	0	L6 IT	803	1202
148125965351219486787964358097272679949	Astro	1	Astro	1616	1777
148200458989966434756173752987405885762	L2/3 IT	4	L2/3 IT	122	149
148494709462274726581339849049800570516	L6 CT	8	L6 CT	743	1631
148650725557395350724215284474449049363	L4/5 IT	2	L2/3 IT	1898	1482
148756688491945347996815610245116552126	Peri	3	Peri	763	331
14886113404453001972930579920760945999	L6 IT	0	L6 IT	558	1254
148981065764536626328260113061968423727	L2/3 IT	4	L2/3 IT	2488	1564
149059258854296466091811075820763218077	L4/5 IT	2	L2/3 IT	2316	2498
149495942179894636052315695521265418604	L6 IT Car3	5	L6 IT	1642	2520
14975474878911226143345937499020219990	VLMC	3	Astro	280	48
149922832065050604882599029289132993459	L4/5 IT	1	L5 IT	14	440
149929830145843569465384708779948821764	Astro	1	Astro	527	370
150040931351463417523068359045817071305	L6 IT Car3	5	L6 IT	1809	2762
150113785365023982512829438969243789517	Lamp5	7	Pvalb	1109	1623
150311414534166930754184444463139852978	L5 IT	0	L6 IT	1336	1458
150345104849274774260107398839129551844	L4/5 IT	1	L5 IT	2232	2988
150667142167139164384690222230810588236	L6 IT Car3	5	L6 IT	1557	3155
150749841541112455544535643385775954826	VLMC	3	Astro	1566	551
151084362784404146509395333693223153104	L6 IT	0	L5 IT	1923	2247
151194365786059600041065586635671521286	L4/5 IT	2	L2/3 IT	1585	1165
151339612174323165217643471065123083681	L2/3 IT	4	L2/3 IT	2394	3125
151484406016479734916615765580798163998	VLMC	3	Astro	1864	2944
151702265434240776390724464275440132893	Peri	3	Peri	2465	2343
151756075025802180406174900902557175668	Oligo	1	Oligo	1424	2346
151766313858384155092900232391322807430	Oligo	1	Astro	1226	2302
151814776524770014739836505519106414556	Peri	3	Peri	1972	2917
151832951735236604909059425086141072931	L2/3 IT	4	L2/3 IT	5	202
152216076442637385136864200987843014651	L6 IT	0	L5 IT	1980	2442
152387014527122465821759127549799681007	Astro	1	Endo	1556	1413
152477488200014820305128358033468984458	L4/5 IT	2	L2/3 IT	933	805
152802461479579863244038398896064166290	Oligo	1	OPC	40	1565
153355522767063408675007149768798649442	L2/3 IT	4	L2/3 IT	2354	3080
153435717721982961774998272877681991782	Astro	1	Astro	530	1646
153731350372552713111515416105664569053	SMC	3	VLMC	349	123
153757899881199018882008265634225548177	L5 IT	0	L5 IT	58	770
153855506933213639697348176155308815448	L5/6 NP	1	L5/6 NP	1938	1835
154063873874329541857198860257086913061	Peri	3	Peri	1489	2367
154483737268860826489662503237387719712	L6 IT	0	L6 IT	1626	2148
154619906310118175536602093994382929813	VLMC	3	VLMC	948	352
154744847732629278406824477113789127331	L5 IT	0	L5 IT	1001	1085
155386024834643353909795201498467875968	L4/5 IT	2	L5 IT	717	732
155503381942466994668764933309170222804	L6b	8	L6b	861	1697
155533490164204831884041488941730072801	Lamp5	7	Lamp5	1541	920
155646216619336873075499576164597365791	Peri	3	Endo	1911	2861
155737484949152990635543401603266501037	L2/3 IT	4	L2/3 IT	2575	1712
155801324324275670929571434987507274995	Lamp5	6	Lamp5	2541	3027
156088554594768434164441404981238874284	Sst	7	L6 CT	1833	2168
156269312608250599799987624681793865576	VLMC	3	Astro	519	144
156406552489304621438137236414405228956	L6 IT	0	L5 IT	1431	1947
156478499923819922742963026828317574512	OPC	1	OPC	277	951
15679022597452202374590966718848460752	Lamp5	7	Lamp5	628	220
157287936794183078284990354343197367564	L4/5 IT	2	L5 IT	426	649
15740016398142576251408281817860474685	L6 IT Car3	5	Macrophage	1607	3013
157628245849925104289571793526699749750	L6 IT	0	L6 IT	536	997
157697939986509216542156201457921705857	SMC	3	Endo	929	1245
158151323914098489824112183342613996861	L2/3 IT	4	L2/3 IT	1475	663
158600962055847286216335645355576632034	L5 IT	0	L6 IT	2011	2558
158634145099375484261029932035280162809	L5 IT	0	L5 IT	1608	1606
158675816987634121227242447667956038407	L4/5 IT	0	L5 ET	2050	2826
158800328514281335434671174766021717517	L5 IT	0	L6 IT	2142	2896
158965294127618016192875121407229096817	L4/5 IT	2	L5 IT	2384	2745
159026694586114336622104656702968981289	Peri	3	Peri	1210	983
159081778303032379700119273967937397817	L2/3 IT	4	L2/3 IT	2173	3380
15933156298630435970007794716089970306	VLMC	3	VLMC	2460	1229
159660343688178342643440679311938620906	L4/5 IT	2	L2/3 IT	2422	2816
159710034443514297420291011274435094857	Peri	3	Peri	1104	425
159736700876510006238224545052660344208	L6 IT Car3	5	L6 IT	1613	2942
159737216461306730459636844066952213663	L6 CT	8	L6 CT	538	1539
159843428115298321385464164522688825488	L4/5 IT	2	L5 IT	2132	1896
160528815245890257989165275879153861931	Astro	1	Oligo	545	1500
160571471199614869752955466548410640530	L4/5 IT	2	L2/3 IT	1819	1336
160651004355899787712248488185753934528	Peri	3	Peri	1569	3097
16112544352556250151181137233009481520	Peri	3	Peri	2428	1451
16116731212842156351267796799484596962	L4/5 IT	1	L5 IT	2354	2879
161788370068949124177485619804167818779	L4/5 IT	2	L2/3 IT	298	598
161817359397741573077146753946485651205	L4/5 IT	2	L5 IT	2346	2912
162083051801926039956893656337143761979	L4/5 IT	2	L2/3 IT	1802	1421
162106852844865373568938872253143631948	L6 IT	0	L5 IT	1952	2643
162163440924549120870765380193447680133	L6b	1	L6b	197	1416
162302927753876431338848825541111932558	L6 IT Car3	5	L6 IT	2035	3018
162313318038667358533155499603677314236	VLMC	3	VLMC	2369	1113
162343513851269826368998611565007502885	L6 CT	0	L6 CT	1741	2823
162439908713724167887656234503809663221	L4/5 IT	2	L5 IT	2031	3325
16249137904639420525288973616857060462	L5 IT	0	L6 IT	1962	2034
162580353157250795889306589837730257055	Sst	7	Sst	812	1172
162799909120961619966068888297840683908	L5 IT	0	L5 IT	692	1033
16288912967274764416306786964791851397	Lamp5	7	Lamp5	1478	2017
163038482116375473862964411167615262337	Astro	1	Astro	2174	975
163053446857279813108844034140487843226	Macrophage	1	Macrophage	1468	2475
163294905318005263346929310836434512072	L4/5 IT	2	L2/3 IT	1960	1597
163430877315714314047616832243870247297	L4/5 IT	2	L5 IT	2057	3262
163632728411332532712414698042241686402	Pvalb	2	L2/3 IT	2027	1471
163674838467585556819781247664748756498	L2/3 IT	4	L2/3 IT	2080	3379
163993932905651948073681758574252948467	L5 IT	0	L5 IT	1982	2607
164003812386044683728289256353235980797	Lamp5	6	Lamp5	1097	454
16404840073955894177531693954351796058	L6 IT	0	L6 IT	1688	1943
164451879031923972737789080238118129728	Endo	1	Macrophage	2307	2708
16447569886673486541134857099170531853	Peri	3	Endo	216	1392
164580308564579657063795919050456590597	L5 IT	0	L5 IT	1471	1773
164652010514105437264424025254067425477	L6 IT	0	L5 IT	1753	2009
164656134610012970895286204984838537418	L4/5 IT	2	L5 IT	2300	2627
164953524219151300258649142241780784352	VLMC	3	Astro	858	262
165049716490391108907510128198070554141	Endo	1	Endo	1227	2558
165074001391308933182948448326330085030	SMC	3	SMC	441	105
165086000281299099505032226766773899770	L5 IT	0	L5 IT	1316	1505
165100115631218839782419421761359144675	L5 IT	0	L5 IT	152	770
165291494425279755211014757102969281750	L6 IT	0	L6 IT	1507	2031
165797794390087205514789640965564733533	L5 IT	0	L6 IT	1752	2094
165820941537843596965849288504947798538	L6 IT	0	L6 IT	1448	1855
165857182303745389205029574456814997638	L4/5 IT	2	L2/3 IT	2217	2072
165967997303989538861483192352645747453	L2/3 IT	4	L2/3 IT	2377	3069
166019119230952333967332125802597882046	L6 IT Car3	5	L6 IT	1508	3018
16619642999339526580221452634951058807	L4/5 IT	0	L5 IT	2165	3114
166205800763658183708620457947536395600	L6 IT	0	L6 IT	1665	2488
166478526824557667121440089483250349257	Sst	7	Sst	2211	1023
16687451143957269594681624327736440526	L2/3 IT	4	L2/3 IT	1711	817
166990100283125523722665959160984807674	Peri	3	Peri	127	1345
167415017275654136029978874886771239043	L6b	1	L6b	398	1533
167574932747270066117697240880586393032	VLMC	3	Astro	2469	1240
16764479315070167808972364690645463193	L4/5 IT	1	L5 IT	2268	2909
16779451890998627865148458969567112765	Vip	6	Vip	2436	3042
167838406389344841592332612810852125874	L6 IT	0	L6 IT	1491	1891
167881914878620170010862589584488647893	L6 CT	8	L6 CT	1426	2223
169305956502425159804639772096871872072	L6b	8	L6b	1638	2625
169380159042492609512083863703772284944	VLMC	3	VLMC	1025	330
169407741970140743133169720697728214650	L6 IT Car3	5	L6 IT	1583	2877
16944824516392689553403765719592130436	L2/3 IT	4	L2/3 IT	2378	3152
169567074047320604171011752672600342814	L5 IT	2	L2/3 IT	1024	867
169634007881513290520101829433048303389	L5 IT	0	L5 IT	1960	1893
169760511227751081713895849799744064931	Sst	7	Sst	1865	1123
169956679870040953218854280459276753726	L2/3 IT	4	L2/3 IT	2151	3320
170154355707593893318425223405069146970	L6b	8	L6b	126	1435
170281913208801954620095000557113268173	VLMC	3	Astro	2463	1242
170373949397089829127793238805202401058	SMC	3	Endo	961	1608
170427984513901854745678323256842825547	L6 IT	1	L5 IT	1917	2372
170847456258886458863596704928769394630	L4/5 IT	2	L5 IT	2056	1820
171254758367715068513350094087103939710	L6 IT Car3	5	L6 IT	1723	2615
171449554024264176278446802763327491592	L4/5 IT	2	L5 IT	2036	1719
171700971698165070794186688642078911016	L4/5 IT	2	L5 IT	39	514
172015161323233627512866923538669498766	Sncg	6	Lamp5	1773	771
172123368436755948594192651953900176337	L4/5 IT	2	L5 IT	2230	3199
172202786368989948696498012550429782705	L4/5 IT	2	L5 IT	2059	1911
172352733700216922354570692234640998734	L6 IT	0	L6 IT	1305	1801
172372926789865639221404043575795612270	L4/5 IT	2	L2/3 IT	1899	1496
172712618461712010275685633884105704876	Peri	3	Endo	373	736
172744496944587238989220305428025744982	L5 IT	0	L6 IT	1729	1978
173111270779932130104082765017216005125	Macrophage	1	Endo	2310	2271
17375169776229371566357791222272463728	Macrophage	1	Macrophage	145	265
174093793541428647786200209568976917304	L4/5 IT	2	L2/3 IT	1684	1241
174143041039174335261649285198776076707	L6 IT	0	L6 IT	948	1533
174220108651933405045995213910819698195	Pvalb	1	Pvalb	1752	2161
174316762369028163742670176891135214791	L6 IT	1	L6 IT	1341	1634
174919628270991075520191675418357649166	L2/3 IT	4	L2/3 IT	2432	3027
174939261776471647135030396252435672927	Sncg	6	Vip	92	143
175027961837474726003030465039065968866	L6 IT	1	L6 IT	540	991
175160711291742118201877082988103691101	L4/5 IT	2	L5 IT	2222	2092
175193016172095328170429198494267963676	L2/3 IT	4	L2/3 IT	737	463
175447554069422410948133121251673729741	VLMC	3	VLMC	2507	1318
175642917826833528999302836737014648687	L5 IT	0	L5 IT	1883	2140
175826566476670942633426622963113041477	L4/5 IT	2	L2/3 IT	2264	2181
175890801669277728342931040796867532967	L6 IT	1	L6 IT	866	1583
176189366129155214650984271804494299543	L4/5 IT	2	L5 IT	2169	2115
176195981316688552295878127287640654004	L4/5 IT	2	L2/3 IT	58	391
176323760773972737822956011660288511375	L5 IT	0	L5 IT	2081	2802
176465394991121968841765933413844375967	VLMC	3	VLMC	1954	745
17683363028588354235837931161473892796	L6 IT Car3	5	L6 IT	1638	2865
176845761511958262616863993775959414643	L5 IT	0	L5 IT	453	952
176974592674439321600558792376392997083	Oligo	1	Oligo	636	1826
177267698149128475326243111274527666315	L6 IT	0	L6 IT	1544	2041
177334276852472364865357710226564012319	Peri	3	Peri	1541	2835
177519551168363306929458862886779141505	L4/5 IT	2	L2/3 IT	1037	858
177601793456529425124551180668505654448	L4/5 IT	1	L5 IT	2378	2767
177651726577488921550023021192885131155	SMC	3	SMC	2307	1200
177692322835624591652233611942947188861	SMC	3	Endo	1894	1362
177708357777721526007752657241523874977	L4/5 IT	2	L5 IT	1741	1334
177821519023489967038287590764090364720	L4/5 IT	2	L5 IT	2309	2604
1778548424517128015430206433051611099	L4/5 IT	2	L2/3 IT	1807	1394
177945316695687467380763450509126329030	L2/3 IT	4	L2/3 IT	2529	2824
177987882895637829607559361067070972742	L6 IT	0	L6 IT	148	838
178164209236299835364215507335837459329	L2/3 IT	4	L2/3 IT	2162	3381
178177975064142245860312731193369510077	Oligo	1	Oligo	1241	2397
178214418331451141981031215261903961861	VLMC	3	Macrophage	1808	2936
178240255952243547181007724906745077158	L6 IT	5	L6 IT	1424	2362
178698686103744146731658163823555951219	OPC	1	OPC	1595	3009
179225480353445038028220620997210946272	L6 IT Car3	5	L6 IT	1601	2866
179603408714731398452049985579823845651	Macrophage	1	Macrophage	1726	1445
179714830845370452718136453427360047450	VLMC	3	VLMC	1184	392
179816949387024025401424487674437831357	L6 CT	1	L6 CT	813	1390
180011424845875136374988904698877443166	Vip	6	Vip	1256	745
18014586821491768377573243676428430268	L5/6 NP	1	L5/6 NP	101	830
180206482085149632281969380917593399181	L4/5 IT	2	L2/3 IT	1122	902
180479688324729506964305522592408916629	Macrophage	1	Macrophage	754	548
180503997785816795144385112072036969820	Lamp5	6	Lamp5	2181	1092
180796432466593940912799111478217293531	L4/5 IT	2	L5 IT	1734	1354
180921470647682101182672377585429812709	SMC	3	Peri	1919	1333
180926786365328603180916460143611831799	L5 IT	0	L5 IT	779	1021
180935324500505900385915354950739188542	L6 IT	0	L6 IT	1760	2479
181054220413218914216155552160987531554	L2/3 IT	4	L2/3 IT	159	151
181139595450687436980734701987415782314	Oligo	1	Oligo	234	1601
181181160671846207304524285373692128363	L5 IT	1	L5 IT	405	943
181244470871445005705490660179227055936	L6 CT	8	L6 CT	244	1472
181282596631043812405687369681206891800	SMC	3	VLMC	2337	1225
18133329961453495364997358434170388245	L4/5 IT	2	L5 IT	759	838
181351194913916896330301159367151324337	Astro	1	Astro	166	1454
181395676636506412457311076510226958461	SMC	3	SMC	636	802
18159281672681047277218322837786725440	L6b	8	L6b	1677	2645
182592334247086599140107047069905943044	L4/5 IT	2	L5 IT	861	795
182635795328069915017727273031248480208	L6 IT	1	L6 IT	1016	1355
183960880126669179654931155174049308498	L4/5 IT	6	L5 IT	2339	2754
183971719192451079330308984856675878747	L6 CT	8	L6 CT	19	1402
18401929062843562520035043829316110892	Sncg	6	Lamp5	2401	1319
184062393511652633333806125760065792858	Astro	1	Astro	1465	2870
184246438180812831693115709682534579685	L6 IT Car3	5	L6 IT	1663	2860
184425359409517850360886979842685857499	L6 IT	0	L6 IT	389	1049
184430171418968503803637958744903916192	L6 IT	0	L5 IT	1764	1968
184624437100648428098897729918596877001	L6 CT	0	L5 ET	1901	2980
184799182838624405767588007670711131706	L6 CT	8	L6b	1400	2246
184817177176064261835096383977139328540	Peri	3	Peri	865	1522
185053150910360979610412187911106461536	L4/5 IT	2	L5 IT	2321	2984
18509378854221869544025638766836464773	Oligo	1	Oligo	436	1581
185169998609146715528458758165871539897	L2/3 IT	4	L2/3 IT	2387	3121
185211314183402694258947091285884528107	L2/3 IT	4	L2/3 IT	2411	3043
185225774077388953769945178159424883342	L5 IT	0	L5 IT	1928	2589
185233729358157268073706094915910556091	L6 IT Car3	5	L6 IT	1590	2785
185651912966351791025370906786335989861	L5 IT	0	L6 IT	2170	2754
185965280082707427026210082254598141593	Endo	1	Endo	1851	1736
18611217945649563019457570211653368496	Vip	6	Vip	1461	1991
186114488517897988736580156591437134465	L4/5 IT	2	L2/3 IT	462	637
186161583351996866294762985985979608877	L2/3 IT	4	L2/3 IT	2479	2754
186389995256481511715477926743699594881	Peri	3	Endo	822	1559
186662622506566509497685323060820186895	VLMC	3	Endo	2094	838
186670516554567538025543577456629891039	L2/3 IT	4	L2/3 IT	2512	2691
186746450191170998917076252741200927791	L6 IT Car3	5	L6 IT	1752	2760
18679902667425864904740753524459691334	L5 IT	0	L5 IT	512	1003
187032118266158489684909812499170947757	L4/5 IT	1	L2/3 IT	2211	1969
187410206419534960198873960711170016516	Astro	1	Astro	447	1667
187423741618365872723351582890137821547	VLMC	3	VLMC	2006	1046
187676943876225316783547019890963063817	L2/3 IT	1	L2/3 IT	2275	1675
187714899430678065223076326108456581917	Macrophage	1	Endo	325	649
188283318200732225479153659094142077181	L5 ET	1	Endo	16	984
188298592187815905545119780278133710167	L2/3 IT	4	L2/3 IT	30	138
188498864442229227744388280383501599805	L4/5 IT	0	L5 IT	2205	2935
188547884367607867926124034035406650079	Lamp5	7	Lamp5	2481	3003
188609986412925944768111932043911076706	L6 IT	1	L6 IT	1796	2077
188818661135575976588428033645359090392	SMC	3	VLMC	1425	480
189420747600786845663480771134633247458	SMC	3	Endo	1179	669
189742280916469939175157868647449451119	L5 IT	0	L5 IT	139	782
189743614851014894773884194233239026566	L4/5 IT	2	L2/3 IT	2264	2252
189967136637698691715524206698164979610	OPC	1	OPC	461	1703
190068709981614052801107935906600124686	L4/5 IT	2	L2/3 IT	2239	2448
190190441712408861043703228261307862893	Oligo	1	Oligo	1218	2213
190239642149865193357938103457332203783	SMC	3	VLMC	177	935
190592180590005844913747756744159300464	L2/3 IT	4	L2/3 IT	2487	2825
191465891649097709498059148637271377161	L4/5 IT	2	L5 IT	1334	1048
191500261779811104734257414023247506323	L5 IT	0	L5 IT	1927	1897
191771925732184697089343651200046213949	L6 IT	0	L5 IT	1754	1778
191986420228094571280955302445140663653	L6 IT	0	L6 IT	1812	2691
192096075018821703537209047452306205558	L5 IT	0	L6 IT	1906	2334
192276418865857164392837809365309677114	L4/5 IT	2	L5 IT	2029	1716
192413682249929468593010394652580610779	Peri	3	Peri	1374	1273
19256215094990754606358907762343209208	L2/3 IT	4	L2/3 IT	2540	2756
193176345586213311409285227033717097595	L4/5 IT	1	L2/3 IT	603	600
193311964665348566963038503355985050279	L4/5 IT	2	L2/3 IT	1457	1071
193318193402119955983134174999397986168	L4/5 IT	2	L5 IT	1998	1813
193382483626141176989156314994533067287	Macrophage	1	Endo	1076	1802
193480076024327124174892073496998771011	Peri	3	Peri	1205	1315
193579989898064967075318242896012022880	SMC	3	Endo	1043	469
194030179836681453550331491367816844625	SMC	3	VLMC	429	98
194660139935720399471436655951728533210	L2/3 IT	4	L2/3 IT	115	160
194667247508242971083465621674740400912	L5 IT	1	L2/3 IT	2115	1670
195936329161364680592849154440398216752	Peri	3	Peri	32	473
195979631971084084156931557663697591388	L4/5 IT	2	L2/3 IT	1046	851
196000050702647285668179956456729311060	L2/3 IT	4	L2/3 IT	1917	891
196061669776067900144855895130213248652	L2/3 IT	1	L2/3 IT	1023	572
196195191405247643973229766305285431855	L6 IT	0	L6 IT	837	1075
196273634769668070071928906095670532021	L6 CT	8	L6 CT	1436	2264
196454777272925649319535246613141304374	VLMC	3	VLMC	1468	616
196557590475088995207641202961192411514	L4/5 IT	0	L5 IT	2093	3281
196902400201631944865413466498789106192	L4/5 IT	2	L5 IT	673	743
196904539977342455422237009165720771635	L6 CT	1	L6 CT	1756	2270
197160877732242899859124714122674032322	L6 IT Car3	5	L6 IT	1503	2237
197325562567109347721276371192394740534	L4/5 IT	0	L5 IT	2176	2705
197498070809213272618962498304854644094	SMC	3	VLMC	2572	1448
197805261230897300892350873304604421662	L4/5 IT	2	L5 IT	2258	2176
19825001540542053388764233162547926984	L6 IT Car3	5	L6 IT	1482	2912
198250859571645839468284293335904326515	L6 IT	0	L5 IT	2012	2620
198259391851859947118469352753766145872	Peri	3	Peri	1700	707
198517077235398041140256969386499892283	Macrophage	1	Macrophage	2162	1905
198556322197511954022508041339111813902	L5/6 NP	1	L5 ET	1897	3078
198656135863190357348966491307322528431	L5 IT	0	L6 IT	1745	2321
198707056120663493649167636044344039358	L4/5 IT	2	L5 IT	1941	1633
198845876196964138562288588025210426957	L4/5 IT	0	L5 IT	2161	3097
198932535544203595968146984704836342254	L4/5 IT	2	L2/3 IT	139	467
199230747723891496081340456443062062182	L6 IT Car3	5	L6 IT	1608	2933
199273667218846104133462662834774395938	L4/5 IT	2	L5 IT	2187	3222
199457524326970977620322498452310957422	L4/5 IT	0	L5 IT	2041	3213
199498428507351335223022944797571811369	L2/3 IT	1	L2/3 IT	45	228
199510002113174200262259619994335081417	Endo	1	Endo	1480	550
199998711367089485344735923614009529398	Astro	1	Astro	2595	1632
200271145847447424537917594044167760024	L4/5 IT	0	L5 IT	2131	2821
200527662281583962711832973885881702567	VLMC	3	VLMC	2161	1069
201316747360845465038701470797694733034	L6 CT	8	L6 CT	1468	2312
20133941311426254834945882050823257980	L5 IT	0	L5 IT	1860	1997
201381511203917989363800136009174314198	L2/3 IT	4	L2/3 IT	2512	2973
201384254733196283230346575952229079435	VLMC	3	Astro	2532	3282
201649895583213114396322709089641329034	L5 IT	0	L5 IT	238	846
201729599717574378811264314279267768142	VLMC	3	Astro	2284	1200
202248677358052218089605120971484481471	SMC	3	Endo	1185	666
202529688089169993607991229713764165160	L6 IT	0	L6 IT	1470	2615
20255620333145985198180258518449713191	L4/5 IT	2	L2/3 IT	2264	2276
202824377169104651815569846877684921033	L5 IT	0	L5 IT	377	898
202870061379189504873915060574419029520	Astro	1	Astro	1058	981
202987943171064451892142626494946678323	Pvalb	7	Pvalb	1347	2071
203058918431511871780958044025319780440	L4/5 IT	2	L2/3 IT	2078	1771
203093452753332865266896732912929592000	Peri	3	Peri	745	1115
203299995763523449033843662346233647795	Pvalb	7	Pvalb	2235	3319
203517679499636752044681310081613254142	L2/3 IT	4	L2/3 IT	2333	3154
20353769075316617365896574619673229400	L4/5 IT	2	L2/3 IT	2330	2598
203578089298568973066315682021577386784	SMC	3	VLMC	1779	1612
203795260818626206491219381259508483499	L4/5 IT	2	L2/3 IT	1035	862
203887105281083516150613108241675677063	Endo	1	L6 CT	1719	2347
204077860216580553238042243776297173139	L2/3 IT	1	Astro	2416	2381
204172095308126551790022877620426145099	Lamp5	6	Lamp5	1587	785
204194590954665711888312248367842916190	Vip	6	Vip	2345	2749
204225644601969744143851405889167224678	L5 IT	0	L5 IT	1397	1274
204872076137814902183779444555915006030	L6 IT Car3	5	L6 IT	1512	2985
205015604563000810386110956544205736444	L2/3 IT	4	L2/3 IT	2234	3249
205279209170751480018337079262583717252	L5 IT	1	L5 IT	1099	1169
205733758255912588484076538233758662794	L2/3 IT	4	L2/3 IT	2087	1017
205803572755253599347642289584569495765	L2/3 IT	4	L2/3 IT	2483	2943
205975633193560684455396963513698010533	VLMC	3	VLMC	2609	1550
206079908708860568204701753221032161217	L5 IT	0	L5 IT	1997	3040
206237081880134154965525032122415799259	L5 IT	1	L5 IT	1992	2149
206558925991028289729677721297086916316	L2/3 IT	4	L2/3 IT	2233	3221
207572709904770882286114253185386771825	L6 IT	0	L5 IT	234	858
207598881320725832482576781538521422445	L6 IT	0	L5 IT	2063	2505
207611738209049391483447482874919777084	L4/5 IT	2	L5 IT	1176	954
208048618009653808828599336214045332148	SMC	3	SMC	2163	1953
208116219970652835020240039989376856527	Lamp5	7	Sst	1938	1139
208247902429948946891689114936567400216	SMC	3	VLMC	167	806
208386307384649980622082384311166692562	L5 IT	0	L5 IT	1760	1878
20856096776384897072174870214147440420	L5 IT	1	L6 IT	2086	3052
208578278760493640530476829475211731334	Vip	6	Vip	2516	2397
208926464549304723963918502274291326629	L5 IT	0	L5 IT	1861	1796
208992078999548498052826583653268312178	L5 IT	0	L6 IT	809	1286
209309492189025507868439235737321752301	L4/5 IT	0	L5 IT	2222	2917
209615908671901891184037641938043942413	L2/3 IT	4	L2/3 IT	2607	2486
209743118420412806548140371328190354683	L6 IT	0	L6 IT	433	1065
209832273062641868347540204822775825669	L5 IT	0	L5 IT	513	972
209859138835811342417606923266486162527	L6 IT	0	L6 IT	2095	2864
209892019609160239652358546223984472946	L2/3 IT	4	L2/3 IT	2529	2883
210055943825955529440918190671411025998	L4/5 IT	0	L5 IT	2090	2976
21011895688119860776428205035834686945	L6 CT	1	L6 CT	1734	1987
210125613509115930689018964625846342861	L6 IT	0	L6 IT	1076	1640
210288287971692741198904342899903314760	L6 IT	1	L6 IT	1965	2986
210389627036656152979570637313010344546	L5 IT	1	L5 IT	2099	2096
210458247808566923611169082190660787954	L4/5 IT	2	L5 IT	1414	1134
21054577905076125344650993185803326645	L5 IT	0	L6 IT	1765	3044
210548961082675706900788486532408228264	L4/5 IT	2	L2/3 IT	1065	884
210744674200759226266323706586842122709	Astro	1	Astro	1823	1278
210994198859390863972924752579682312496	Peri	3	Peri	2027	1957
211313510807507957077295441735678984885	L5 IT	0	L6 IT	1811	2007
211351831608452751751919066947146145488	L6 IT Car3	5	L6 IT	1554	3058
211393083412785584364052974766184101729	L5 IT	0	L6 IT	1804	2119
211507366494468607663884330503462975651	SMC	3	Astro	874	1668
211591404858465614785710323082593959397	Endo	1	Endo	247	3
211817488573255361462625260522200099495	L6 IT	1	L6 IT	1407	2553
212195848166475273350803535499700056445	Endo	1	Endo	2596	2977
212396865222727090621910323291114858867	L4/5 IT	2	L2/3 IT	210	477
212484074137113211798566524877848509867	SMC	3	Peri	700	765
21249752710610631437051765930231247650	L2/3 IT	4	L2/3 IT	2468	2927
212654202993410609167372606035663229164	L6b	8	L6b	575	1578
212724502218327772861152369450577706152	L4/5 IT	0	L5 ET	2070	3003
212852788994817256299765336780506317298	L2/3 IT	4	L2/3 IT	462	270
213259334124781127556575060617054521884	Astro	1	Astro	2351	1570
213332201395020970606096148728026904103	Macrophage	1	Macrophage	709	1922
213570079523862329573936490654788092945	VLMC	3	Peri	875	273
213606123048275951784433783709745943847	L4/5 IT	1	L2/3 IT	1999	1580
213632714465509580118863516870530990919	OPC	1	OPC	616	483
213729965116822305247526266600779056837	VLMC	3	VLMC	2186	920
213915145411554039014140792266850300336	L4/5 IT	2	L5 IT	2366	2960
213937982831924308898509403700763235118	L4/5 IT	0	L5 IT	2148	2774
213944760644025943612070677769216012085	VLMC	3	VLMC	2509	1329
214075916126338546681055493335823803106	L2/3 IT	4	L2/3 IT	2362	3198
214232939139093994816749934461915773698	L4/5 IT	2	L2/3 IT	1770	1334
214251990469144340827925046386849465904	L4/5 IT	1	L5 IT	248	538
214895049669857800496829345671135908194	L6b	8	L6b	1454	2051
215163966254709138616143431617245499744	VLMC	3	Endo	1757	641
215264918662600146696440623580698654896	L5 IT	0	L5 IT	1965	2015
215522033126194275178204998913596070583	SMC	3	SMC	179	922
215645661325212814281310064740773891069	L6 IT	1	Astro	445	1032
215796590711649542258086222247718447634	L4/5 IT	2	L2/3 IT	1913	1486
216411858532630311208356163721922806008	VLMC	3	VLMC	1836	845
216510581668783045329096446138620200420	L4/5 IT	0	L5 IT	2265	3082
216513156725945471708938537555928772674	L6 IT Car3	5	L6 IT	1552	2976
216659378418541361581896360291382828411	L5 IT	0	L6 IT	1411	1785
216808776776773651319951420488024072074	Sst	7	Sst	787	672
217098571910507727181580640888265840675	Peri	3	Peri	1261	890
217111380361792977547948898921460257929	L2/3 IT	4	L2/3 IT	2424	3088
217371377525361853154099787812857801733	L5 IT	0	L5 IT	1759	1844
217509547657725425774458149627605729867	L5 IT	0	L5 IT	1770	1826
217766157428314547595729297670304846104	SMC	3	Endo	917	553
217965679526612566130902069499780656819	L2/3 IT	4	L2/3 IT	2277	3312
218045986656322629038035116569444588434	L6 IT Car3	5	L2/3 IT	2376	2238
218246063773213958389185900717275819786	L6 IT	0	L6 IT	773	1219
218257072440397218103342635793949740305	Macrophage	1	Macrophage	2512	1797
218519268390368244192712192696856722206	L5 IT	1	L5 IT	2211	2841
218656511711811223516417540459670149379	L6 CT	8	L6 CT	363	1531
218677753669212474984769868521280306508	SMC	3	Endo	2009	1056
218687964755978562715348721140857389747	L5 IT	0	L5 IT	964	1220
218970059262896202726581471431716950042	L2/3 IT	4	L2/3 IT	2263	3272
21901486752105041476100007897493469352	Peri	3	Peri	878	1617
219064115270039417828728944272154017309	Peri	3	Peri	1553	1278
219220866703523585432171937226779633314	Vip	6	Vip	2271	1173
219394691951691874893591808933875307470	L4/5 IT	1	L5 IT	2038	3306
219397282267629530851357223443868057468	L6 IT Car3	5	L6 IT	1586	3049
219431702247084887993419574474477745338	L2/3 IT	4	L2/3 IT	2407	2954
219537286439855653486406670011544668534	L6 IT	0	L5 IT	1860	2077
2195559441784990603518044413205267146	L4/5 IT	2	L5 IT	1655	1261
219611246362095840449879020095518131909	L2/3 IT	4	L2/3 IT	150	80
219702535630173487572415561334363735176	Macrophage	1	Macrophage	1759	1897
219801828727247551613125984987453416838	L6 IT	0	L6 IT	1074	1636
219829647146979339327140997410287307559	L6 IT	1	L6 IT	1533	2736
220257645952663744193367200055051037493	Peri	3	Peri	82	244
220583973354849639941128583302868124649	L2/3 IT	4	L2/3 IT	2511	2887
220595144166928371950435404514927443659	VLMC	3	Astro	1883	706
220788862983332299980525873096875593317	Oligo	1	Oligo	61	1140
220905310168076714136642905825347087609	Sst	7	Sst	1909	2224
221145793016914364234837415812695882743	L4/5 IT	1	L5 IT	67	539
221291799981127658904239091363975186734	L4/5 IT	2	L5 IT	1920	2036
221686598947539679052651374038500246012	VLMC	3	VLMC	2153	1065
221759223385092223977387054540334755736	L5 IT	0	L6 IT	1757	1820
222101374031155477562671307798433532088	L6 IT	0	L6 IT	1424	2649
22212665961693332171275110351632974061	L2/3 IT	4	L2/3 IT	20	70
222172890748505028246456018736274455449	L4/5 IT	2	L5 IT	265	622
222269270001924586295507019077686367085	L5 IT	0	L5 IT	431	911
22283318403692215312968090987496350310	SMC	3	Peri	1969	1415
223064807662322538441715363573937839695	L6 IT Car3	5	L6 IT	1676	2635
223158220755895348152882296051599051569	L5 ET	1	Oligo	2151	2369
223431192993337049707355575517019686525	VLMC	3	Astro	2045	794
223512542822165013718456368939030992620	Peri	3	Peri	846	521
223523731998135185565196613864283970403	Sst	7	Sst	1208	1973
223525787356156452320816108148129850426	L4/5 IT	0	L5 IT	2206	2904
223777194435790608453909403622310847632	L6 IT	0	L6 IT	1663	2204
224149649011102968474861775950406949199	L6 IT	0	L6 IT	1600	1698
224185759329722209702398949873621710419	L2/3 IT	1	L2/3 IT	1215	744
224215371806272439443382994325093746631	L2/3 IT	4	L2/3 IT	2490	2848
22433990770369572127447683897598436776	Lamp5	7	Lamp5	1193	1684
22439253002808252136240136271748331138	Peri	3	Peri	1272	533
224596257381939622524110101565432549743	L4/5 IT	2	L5 IT	1214	980
224723239925999521907141808502303189175	L5 IT	0	L6 IT	1734	1918
22516388931218228059562970062838084220	SMC	3	Endo	1579	1816
225203123285568149187124407624159743459	L6 IT Car3	5	L6 IT	1751	2682
225940342340124896749431172159537648093	L6 IT Car3	5	L6 IT	1500	2527
226202013682015960439687389733031535648	VLMC	3	VLMC	1654	731
226214237491312928283251378705443523264	L6 CT	0	L6 CT	264	1332
226596415158675381461740626711989311939	L2/3 IT	1	L2/3 IT	1815	980
22671731586662492077665336494750336714	VLMC	3	VLMC	2601	1528
22672424674242491358278916913615423271	L4/5 IT	2	L5 IT	2121	2089
226865272400697274401646500970357901109	L4/5 IT	2	L2/3 IT	129	477
226936878089996775563268021858531275419	L4/5 IT	2	L2/3 IT	2275	2334
227180733214308019440609311067715979232	L5 IT	0	L6 IT	1712	1881
227368476579479161233487963882566071392	L6 IT	0	L5 IT	1843	2026
227370404945269853074385540168893380830	SMC	3	Endo	2216	3107
227382724730554202779064968557535560201	Macrophage	1	Macrophage	874	952
227547764334102985155701369424454793092	L4/5 IT	2	L5 IT	2016	3325
227554286836000520774223388334755037759	Peri	3	Endo	1236	1478
227774905556227476355405161868079412839	L5 IT	0	L5 IT	1701	1528
227858049352039776903315525087174321843	L6 IT	0	L6 IT	1399	1455
227976027951745837523408191088747896596	Endo	1	Endo	1800	3164
228348808428590305074942655380085424541	L4/5 IT	2	L2/3 IT	411	613
228612581729034979917882488143301568812	L5/6 NP	1	L6 CT	1597	2139
228719769033263955295546324877451294766	VLMC	3	Astro	2232	955
228831674965159861175221516815852125690	SMC	3	VLMC	2566	1428
229330415557439570198327280081943530957	SMC	3	VLMC	1486	639
229356825664466354583569570194521709523	L5 IT	0	L5 IT	1959	2040
229737141780918889123326506474770912106	L4/5 IT	2	L2/3 IT	1280	973
229834850386529893652425337620683383778	L4/5 IT	2	L2/3 IT	542	671
22983558984097315787644997755512634126	SMC	3	Endo	1037	1156
229946583295904718199313563285275317165	L5 IT	0	L6 IT	1715	1704
229947191834581022354667290363605092007	L4/5 IT	2	L2/3 IT	2138	1764
230024858304348383591256919214331777455	L6 IT Car3	1	L6 CT	1613	2770
230027015557364123043441059956169095527	L4/5 IT	2	L2/3 IT	2294	2446
230567730513030880414777469746225888464	L2/3 IT	4	L2/3 IT	2435	3091
230659923399008474367025046979155671937	L4/5 IT	1	L2/3 IT	1605	1129
230691868312194286450399495416860144549	Vip	6	Vip	2231	2602
230826188157403316728519080647839110520	Endo	1	Endo	2095	1918
230877227381916456505370294028247160063	L6 IT	0	L6 IT	130	917
230886369768286741540352374916724905285	Vip	6	Vip	2465	2746
230894324824011120263934106326648077508	L6 CT	0	L6 CT	1715	2610
231001975648888651745501946802384128138	L5 IT	0	L6 IT	1732	1748
231083020037094379036740039927869326270	L2/3 IT	4	L2/3 IT	2306	3223
231117157926861699152240718368452078387	L4/5 IT	0	L5 IT	2047	3107
231187745694621110745551965319437859352	VLMC	3	Astro	1350	542
231347264804950268938157587411350581467	L6 IT Car3	1	L6 IT	1462	2967
231374123009547738035085927884867310745	L5 IT	0	L5 IT	192	765
231504923748896598426565963225669528626	L6 IT	0	L6 IT	12	898
231626443063739809307155232810462678400	L6 IT	0	L5 IT	1388	1773
231966358871001245309538325571454157298	L5 ET	1	L5 ET	1912	2769
232251413067557251661086041228787092082	L4/5 IT	2	L2/3 IT	945	839
232256582899942273763269210127863411666	VLMC	3	VLMC	1037	335
232331295797742452395443349463949368592	L5 IT	0	L5 IT	193	806
232415024172023694677852179068666631207	L6 IT Car3	5	L6 IT	1360	2493
232464920541718060492330254781137644645	L6b	8	L6b	589	1590
232822725656020187191764092582795515308	L6 IT	0	L6 IT	703	1222
232980355113981716898636108530078254286	Oligo	1	Oligo	2531	3213
233213116999406892425974707224689725193	Peri	3	Endo	2482	1524
234050470236062439240327580147529677940	L5/6 NP	1	L5/6 NP	352	1214
234805248999231227267898635124195465596	L5 ET	1	L5 ET	1685	1556
234877596938393297582493014200094778730	Sst	7	Sst	1950	2970
234892503931616879623132063937823684013	L4/5 IT	2	L5 IT	962	849
234903914122520443043157468090190238791	L4/5 IT	1	L5 IT	2213	2966
234922060616565673248194076968686102467	Astro	1	Astro	2068	1718
235358342632238313246153687376685685255	L2/3 IT	4	L2/3 IT	2468	2983
235392717390019800536332845229978503423	L6 IT	1	L6 IT	1372	1370
235408002265662535982828483509408464504	Peri	3	Endo	1052	2259
235544583750649585338618354733251031909	Sncg	6	Vip	873	557
235658470525753364809778021604525739956	Macrophage	1	Macrophage	2442	2332
235690345012570252660496267902512966121	Astro	1	Astro	1902	2521
235762765248906663019676983989908421686	L4/5 IT	2	L5 IT	2126	3173
235791316401908299680804288507952233588	L4/5 IT	2	L2/3 IT	514	662
235894766493640904402793715251027838493	L2/3 IT	4	L2/3 IT	2497	3037
236103806210977007461067387526753410875	Peri	3	Endo	1402	995
23645534475521091704872559057405366149	L2/3 IT	4	L2/3 IT	2167	3341
236459412237419157859808591452353310419	L5 IT	0	L5 IT	1984	2327
236490288844583820956856663211318361887	L6b	8	L6b	468	1510
236499939269690301592187044817604925940	L5 IT	0	L5 IT	341	865
23693950532800747413463106483354434598	L2/3 IT	4	L2/3 IT	2211	3288
237102079798282624503982627993238728518	Pvalb	1	Pvalb	2565	2032
237832166103237311741113633193316245414	L2/3 IT	4	L2/3 IT	1532	769
238123717530084341087323302971999649433	L6 CT	1	L6 CT	1684	2191
238404728669492625676153075637556325768	L6 IT	0	L6 IT	359	898
23845754497489231215942050913150376107	Astro	1	Astro	24	1051
238824272806412042270888238583408537476	L4/5 IT	1	L2/3 IT	86	505
238874572550919529396605748546051411313	L2/3 IT	1	L6 IT	2535	2872
239066623638754780020440114567168683821	L2/3 IT	4	L2/3 IT	1089	536
239154735785504700368170592826494411925	L2/3 IT	4	L2/3 IT	2275	3198
239250599782259050538290649020152119762	Lamp5	6	Lamp5	1733	726
239382209914047520368510679757204653373	L4/5 IT	2	L2/3 IT	2107	1783
239447855835934432782638702948272381639	L4/5 IT	2	L2/3 IT	2081	1704
239451837060446965005528629950322991106	L2/3 IT	4	L2/3 IT	1412	611
239453200698225570547977185077489543940	L6 IT Car3	5	L6 IT	1548	2527
239565922648505803425461883677377533774	SMC	3	Endo	1025	1181
239807275038199578089075029511898830208	L2/3 IT	4	L2/3 IT	2511	2727
240129592930205122047169150627540619211	L6 CT	8	L6b	1412	2239
24015188635079179779225604937666681340	L5 IT	0	L5 IT	2055	3233
240339916494456765857918398083012351655	Oligo	1	Oligo	1978	1657
240619075252490676684882876934451836779	SMC	3	Peri	1850	2934
240687036634736452290215716057860718944	Peri	3	Peri	699	1179
240690635219634093880897831754614656977	VLMC	3	VLMC	2497	1305
24103733621578474908998592641361450797	L4/5 IT	2	L5 IT	1047	922
241274322833088726504399368327875836440	L6 IT	0	L6 IT	1643	1796
241277091224020785265722340009563804781	OPC	1	OPC	1655	1815
241360339114915483162129409953959157600	L2/3 IT	1	L2/3 IT	1676	779
241426184633333673072985555306631410617	L5 ET	1	L5 ET	1818	1853
241646435480822283284791395871796798632	L4/5 IT	2	L2/3 IT	2232	2096
24192530693070881850101153896228543250	VLMC	3	Astro	779	280
241930678783248506016191647031772952422	L6 IT Car3	5	L6 IT	1625	2894
242081245493749131921916641184117411483	L5 IT	0	L5 IT	548	1027
242219817153666589981199203920726726227	Peri	3	Endo	1633	2378
242293478034809524153257440634266060484	L2/3 IT	4	L2/3 IT	490	332
242331241386378591225729308504536978343	SMC	3	SMC	184	935
242478606158224246511237370214398732081	L4/5 IT	1	L6 IT	1230	1627
24249008272667205903744176530821208890	L6 IT Car3	5	L6 IT	2019	2929
242614528553287401018022471079804975142	L6b	8	L6b	1177	1851
243127106785178415358559534983383535321	VLMC	3	Astro	2354	1110
243476389577444676189466157916789404025	L6 IT	0	L5 IT	1935	2289
24381807607616512254887610255691627579	L2/3 IT	4	L2/3 IT	2355	3180
24411198370394340277676366113607367097	Peri	3	Peri	1876	1820
244121684813404715369693318689307776491	L6 IT Car3	1	L6 CT	1358	2567
244183078741587197479772094417761970780	VLMC	3	Astro	2129	863
244986584456191227081168270866146892381	L6b	1	L6b	1021	1784
245088747180679090200197688214232234153	SMC	3	Peri	735	785
245491847728811969055237953445222688465	L5 ET	1	L5 ET	1836	2767
24588527455329326224369533780097733417	OPC	1	OPC	138	1555
24594062458406743699733953866122594151	L4/5 IT	2	L5 IT	2337	3020
245942834578693034835579953073191721222	L2/3 IT	4	L2/3 IT	2327	1278
24602267849015481927148541607251101171	L6 IT	0	L6 IT	997	1282
246650686584822437105251109371864817333	L2/3 IT	4	L2/3 IT	1155	542
246680703950668756786927184005140929381	SMC	3	VLMC	575	476
24680080538636382494793749222132740686	SMC	3	Endo	1053	464
247428148192700471591974133649962848292	L4/5 IT	2	L5 IT	1709	1277
247639765690838822314460357388560528269	L6 IT Car3	5	Macrophage	1654	2349
247706142619720767484955789310161481464	L2/3 IT	4	L2/3 IT	2252	1183
247789361121070242946281271193602449044	L5 IT	0	L6 IT	1689	1733
248053174564966727435217017871042991568	L6 IT Car3	5	L6 IT	1905	2625
248287923961775819203132228116424915883	L6 IT	0	L6 IT	1348	1856
248342587995360231161771625261380459282	L2/3 IT	4	L2/3 IT	2564	2792
24850197207229052978088083643316792412	L6 IT Car3	5	L6 IT	1627	2547
248846288207852004896539792626907721138	Astro	1	Astro	1188	1191
249135978167512000723384931104186184137	L6 IT Car3	1	Oligo	1601	2986
249207664632657725764952663118101416119	L6 IT	1	L6 IT	1746	2109
249447580461670524346330367893343527768	Pvalb	7	Pvalb	44	1244
249456911955820503359711777097951897103	L4/5 IT	2	L2/3 IT	1807	1371
249930052894766142857961946918409560951	L6 IT	1	L6 IT	1407	3127
249992044699874759964804007600198174096	L6 IT	0	L5 IT	1916	2356
249996161517622075554500605491842766932	L6 IT	0	L6 IT	394	976
250606338182417482827875098126787659003	Vip	6	Vip	2559	1839
25083262100472862660428944810323092053	SMC	3	Endo	1019	370
25084076233713864242948904162226229265	L6 IT Car3	5	L6 IT	1544	2086
250913293293087117951811969017721640709	L2/3 IT	4	L2/3 IT	2267	3180
25099849600630324948638257902863706667	L2/3 IT	4	L2/3 IT	1507	650
251083523734220616811276947756663667283	L6b	1	L6b	413	1527
251131744843048251751126351978064916096	Lamp5	6	Vip	1129	604
251365066239368556328416954648852980872	L6 IT Car3	5	L6 IT	1850	2626
251560437013439539064028710537454763421	L6 IT	0	L6 IT	1414	2677
252106232832622960722542588984379034542	Lamp5	6	Lamp5	2600	2995
252351690979683917116305570822158256977	L5 IT	0	L5 IT	1177	1273
252687277651539298074871124585962257020	L4/5 IT	2	L2/3 IT	2222	2071
252897668797576772187513646646789706983	L4/5 IT	2	L5 IT	2165	2046
252909428344124850590671755043679614571	Vip	6	Vip	91	177
252912921172968000090202223175130570289	Sst	7	Pvalb	1789	936
253204273025228172340232760471953372838	L6 IT	0	L6 IT	1918	2176
253277147567119235798284562031359262861	Vip	6	Vip	1110	924
253298471498586319962821658886031663027	Lamp5	6	Lamp5	530	231
253397825891575963577925902124373322976	Peri	3	Peri	748	978
25341773577921554092722024684215162382	L2/3 IT	4	L2/3 IT	2472	3107
253511117379970232318647776482008255592	L5 IT	0	L6 IT	1889	2149
253571021174975847876645988250648599877	L6 IT	0	L6 IT	1672	2012
253693493826335893708259736039440500559	L6 IT	0	L6 IT	1363	2742
25376789241309251696095964812495955177	SMC	3	Endo	343	216
253973992762157008874033844901287583447	Peri	3	Peri	1555	1733
254002078944366176713133033109345358008	Peri	3	Peri	885	824
254226102204523382945338301619992062652	L2/3 IT	4	L2/3 IT	1338	610
254237761077853654308245358929740792484	L5 IT	0	L6 IT	2002	2877
254708628373710396383743275179069366032	Lamp5	7	Lamp5	182	1250
254788581592055167025442035474647770690	L4/5 IT	2	L5 IT	2265	2736
254974098589324213927414208038995182390	Peri	3	Peri	2148	2545
255469834437409886797150636930053511338	L4/5 IT	2	L2/3 IT	1857	1464
255640734256034412057025921843653608830	L4/5 IT	2	L2/3 IT	2219	2083
255867657071785170748887644660020483217	L4/5 IT	2	L2/3 IT	2392	2675
255871457668068818495396213745214264863	L2/3 IT	2	L2/3 IT	2428	2626
255874444577884525950542072195240132221	L2/3 IT	4	L2/3 IT	2526	2731
255949529546072197019721814430506964509	L5 IT	0	L6 IT	2072	2922
255973392691677246550183979443550785604	L6 CT	8	L6 CT	74	1428
256103454117470243543957053048024924361	L6 CT	8	L6 CT	1537	2646
2564602689290322999046028122690836913	L2/3 IT	4	L2/3 IT	2296	3194
256480421360603082267439279449329684250	L6 IT Car3	5	L6 IT	1564	2330
257022075151337008029013275322593074156	L4/5 IT	2	L5 IT	395	695
257112858854803262667618927493575191283	L4/5 IT	2	L5 IT	2254	2422
257154377755214812914501354793050023624	L6 IT	0	L6 IT	1535	2233
257180692141243319068509840848680940807	Vip	6	Vip	119	509
257211794232653091468190435592418983814	L2/3 IT	4	L2/3 IT	1861	844
257227570007232351721618420471435496463	L6 IT	0	L6 IT	764	1136
257527380763961270643402885380013420974	Astro	1	Astro	1109	2167
257724514180170936630780247610503397853	L6 IT	0	L5 IT	1933	2333
25772576488357425050591817760526992830	L6 IT Car3	5	L6 IT	2037	3250
258235419719597996008602204958946787667	L2/3 IT	4	L2/3 IT	2539	2912
258619399861437493797041597889986447199	L6 IT	0	L6 IT	1109	1375
258647504459363543972408064395693248982	Astro	1	Astro	2000	2765
258918880603687263939943784374056672335	Sncg	6	Vip	667	308
259007631076796679027827086737010512689	L6 CT	8	L6 CT	1101	1789
25924978845606782840138489672582479224	SMC	3	SMC	2326	1220
259302968792820947282719242935482998673	L6 IT	0	L6 IT	1079	1426
259427845472530853857962424112981669104	L5 IT	1	L5 IT	1931	2294
259616159006790607217285469993150961268	L5/6 NP	1	L2/3 IT	401	229
259851599763816926038529884424140133811	Peri	3	Peri	1329	931
259902054739555776751512019490213033785	Pvalb	7	Pvalb	952	1257
260133528068056599982353184399578991369	L4/5 IT	0	L5 IT	2166	2552
260361618418448962770425391843781063603	L6b	8	L6b	1333	2160
260365932547502347241790500600151593600	L5 IT	0	L5 IT	400	932
260544406726970039470500410412584934221	VLMC	3	Astro	2584	3195
260624832466025600764152575623197106367	L4/5 IT	2	L5 IT	2268	2880
261009603032882406808902150374479603446	VLMC	3	Astro	2482	3377
261066653816200926658782364795472253162	L2/3 IT	4	L2/3 IT	2247	1190
261104459570401918131430549407757636093	L6 IT	0	L5 IT	1785	1993
261813296505354091819013011947175443891	L6 IT	0	L5 IT	1324	1552
262096937008700619899783047157772631074	L2/3 IT	4	L2/3 IT	2395	2969
262477228373483801020296131470055526579	Lamp5	7	Lamp5	374	1116
26259542828278969668407629343501033841	L2/3 IT	4	L2/3 IT	2555	2881
26269912860671985128559756873975172049	Macrophage	3	Macrophage	1571	1420
262780980037489251173866227193678278569	Vip	6	Vip	44	86
262968011580388305905159207766364848366	L2/3 IT	4	L2/3 IT	2057	902
262976298683157589934315045120313371667	L2/3 IT	4	L2/3 IT	3	121
263159513913599577180521528090467080927	VLMC	3	VLMC	2208	1079
263325434053381813693595996220704530098	L5 IT	1	L5 IT	2196	2877
263843707360263209917838156245969432807	L6 IT Car3	5	L6 IT	1578	3154
264147329522061503246354449084726762452	L4/5 IT	2	L2/3 IT	1930	1572
264260409987203599175726528418763996905	SMC	3	VLMC	2598	3174
264759748372738489526946362475249379294	L5 IT	0	L6 IT	453	1248
265173184405034343194181852398770175459	OPC	1	OPC	313	1620
265412692211952782901430380522050620017	L4/5 IT	2	L5 IT	2007	1768
266139613615840744395076248624305565023	L5 ET	1	L5 ET	1038	1368
266214947688158619452350809295621076992	Peri	3	Peri	607	1545
266310884494229371369279706665230040742	L4/5 IT	2	L5 IT	2263	2602
266497584841862525504996249183602395698	OPC	1	OPC	1029	1904
266527106326380421812907251673678869130	L6 IT	0	L6 IT	1519	2747
266758627304222113406221128143322656211	L2/3 IT	4	L2/3 IT	2342	3121
266833786641372366347950284612645613214	Sst	7	Sst	1615	1736
266851083435076009223837244644186064599	L4/5 IT	1	L2/3 IT	2420	2821
266855282991889022743772567429508442323	Oligo	1	Oligo	716	1702
266871815196636592351696959109344277228	Sst	7	L6 IT	1399	2878
266877625883761142353750022126736830824	SMC	3	Peri	2205	3103
267144963986974736252050457715460912683	L4/5 IT	2	L2/3 IT	1930	1437
267189641379227630048549240528465118949	L4/5 IT	2	L2/3 IT	67	490
267450878994614924383690556553987489192	L4/5 IT	2	L2/3 IT	2384	2735
267622844271089385271655065917448458209	L6 IT	2	L5 IT	2067	2697
267681245094184065588437616691476177014	L5 IT	0	L6 IT	2117	3014
268430556041500554541860979458020451906	L4/5 IT	2	L2/3 IT	2203	1986
268688219032621930152521919793601028188	L6 IT	0	L6 IT	1719	1954
268945982976322108907976746465409833964	L4/5 IT	2	L2/3 IT	2339	2643
268978996152438160974919697978899911189	L6 IT	0	L6 IT	53	850
269129360587217557858698406342125629068	L6 CT	1	L6 CT	1416	1994
269458806791507685685726393345972549418	L6 IT	1	L6 IT	1286	1619
269683158396274180432918742168643928864	L6 IT Car3	5	L6 IT	1636	2680
270209897498957268724100871222978143400	L6 IT	0	L6 IT	1407	2118
270833833078919749899301110218152259636	Peri	3	Endo	2594	2209
27106492387115652272231928465607961481	L2/3 IT	4	L2/3 IT	2311	3232
271112358201864700719955825450185400991	Vip	6	Vip	2567	3001
27154154775683078919646271528100359024	L4/5 IT	2	L2/3 IT	2276	2279
271656286937167516056647390304065925043	L5 ET	1	L5 ET	2094	2152
271814787472575759798555514927508969795	L5 IT	1	L5 IT	197	782
27200246896337800786715827793682550104	Lamp5	7	Lamp5	315	1087
272175320857061829910180038523740061683	L6 IT Car3	5	L6 IT	1565	3051
272439350181818347067284558465980749208	L2/3 IT	4	L2/3 IT	789	403
2725300385261138557813341015931719046	L4/5 IT	2	L5 IT	2263	3028
272569694686014620164751737501189873818	VLMC	3	VLMC	977	344
272636359220036750157937611002414696934	L6 IT Car3	5	L6 IT	1643	2973
272760058872505839443757045000368270556	Vip	6	Vip	1311	1532
272809101901813295630312368265994962787	L5 ET	1	L5 ET	1413	1526
272889143165797585059158921622337927659	VLMC	3	Endo	2502	3336
27304501427902350007141797492186660404	L6 IT	1	L5 IT	575	1167
273404355011381855741775174628965470205	L4/5 IT	2	L5 IT	1670	1250
273502993396153895828021199476850398141	L6 IT	0	L6 IT	1460	2769
273868668056924095846214066340436116305	L6 IT	0	L6 IT	1542	2632
274016705161923514303861727041536913354	L4/5 IT	2	L2/3 IT	1686	1253
274149404739440493458527515977535866025	SMC	3	Endo	1616	1526
274761938947121162709280419448861230024	Sst	7	Sst	1256	1553
274805639017950213883454087612899371817	L6 CT	1	L6 CT	1644	2554
274992531852230848618344128466434305556	L5 IT	1	L5 IT	2235	2784
275043330013449021617610726300761682708	L4/5 IT	2	L2/3 IT	2117	1849
275252776680183900646778302508456676375	L4/5 IT	2	L5 IT	2156	2017
275269231942763138275963877072436518764	L4/5 IT	2	L5 IT	2227	2652
275343314320721516166246880033253460760	L5 IT	0	L5 IT	239	916
275458092712596555688090544448353167750	Pvalb	7	Pvalb	1548	2581
275514627188568632934592007793180887446	L4/5 IT	2	L5 IT	2185	2826
275525092052033339238514684801173646967	Endo	1	Endo	997	668
275527974184895069104202019034900863383	OPC	1	OPC	1385	504
275544304930046738463804257777862302518	L4/5 IT	2	L5 IT	1695	1331
275572227162314363799549996792046375471	L4/5 IT	2	L5 IT	1671	1257
276129593286237452945436930101381357986	L2/3 IT	4	L2/3 IT	583	332
276182021348070442563681460525051112236	L2/3 IT	4	L2/3 IT	2461	2967
276183253161932514708061740294881513642	L6 IT	0	L5 IT	1335	1630
276216866202393173052628447914411585331	L4/5 IT	2	L5 IT	900	812
276586142467301343220980062642577741932	L2/3 IT	4	L6 IT	190	1255
276595844139088872784937514148592432692	Astro	1	Astro	1440	2161
277183709994635411830399284477119489022	L6 CT	0	L6 CT	1353	1935
277263349708862589899582433558993381759	Peri	3	Peri	2538	2852
277294469528986973703716055013537356514	L4/5 IT	2	L2/3 IT	107	481
277689137890129260532425717809853856228	Endo	1	Endo	918	781
278088245149646715451943731998563362734	L6 IT	0	L5 IT	1707	1766
2781616787344339434331232047922198358	L6 IT	1	L6 IT	1419	1571
278227743210394091150037353445834279810	L4/5 IT	2	L5 IT	2197	2120
278411411925964093608014958156134331673	Peri	3	Peri	1308	2345
278790006149533253813924103144287399659	L4/5 IT	1	L2/3 IT	2399	2401
278800019900083380345436932982254615703	Vip	6	Vip	2056	3032
278953608207610203281569755877925419074	Sst	7	Sst	973	1587
279189835696485796608159123132059686689	L4/5 IT	2	L5 IT	2195	2546
279218798220770605557978949742774362079	L6 IT	0	L5 IT	1394	1448
279449165113303194868645604478760004280	L6 IT	0	L6 IT	1167	1489
279603086489822201519814932310432599387	L6 IT	1	L6 IT	1707	1783
279756487029754247751050684008316934102	L6 IT Car3	5	Endo	1649	3134
279853488603762798240350738067337729935	SMC	3	SMC	2572	1433
279912339752061338084810004843495692976	L6 CT	0	L6 CT	1780	3028
28017042845809678091312235238438724164	L6b	8	L6 CT	1272	2016
280640675043747549876228906021255299006	L4/5 IT	2	L2/3 IT	2212	1714
280695394758508835280844912019865379564	Endo	1	Endo	1899	1818
280716953910733142775127586714006114255	VLMC	3	VLMC	2414	1174
280834818450703585707865250599458530321	L4/5 IT	1	L5 IT	823	839
281014849216555752533417567545601271593	Peri	3	Endo	66	1290
281018151106216307168559785389328149481	VLMC	3	Astro	2393	1241
281489517175330939826410236468306769956	L2/3 IT	4	L2/3 IT	2412	3130
281538739400380913339400436563251530098	Sst	7	Sst	1921	1383
281658420459738005140149832288286117911	L2/3 IT	4	L2/3 IT	2447	3011
281697230650954760680332345360977016284	Sncg	6	Vip	1505	688
281751133725102513226995541957710395167	L5 IT	1	L5 IT	1415	1172
281882220150679239225130078950781092920	Peri	3	Peri	1819	2326
282217003886660835367396977644400606383	L6 IT Car3	5	L6 IT	2031	2411
282242430105798206378592251589373379705	L2/3 IT	4	L2/3 IT	2490	2940
282257628238454165620323752197022191029	L5 IT	1	L5 IT	1676	1377
282450971139923260799281132187079448349	L6 CT	1	L6 CT	1799	3016
28265029650356412429132959624153907659	VLMC	3	VLMC	2581	3204
282668086773923336997089113237682124425	L6 IT Car3	5	L6 IT	1533	2453
282677687922976473716845681205802373891	Peri	3	Endo	2337	2801
282897757991546069174132940070011021400	L6 IT	1	L6 IT	799	1590
282933757488949835126834194056872410463	L6 IT	0	L6 IT	1492	2082
283241277091403866614144439705151946032	SMC	3	Endo	1504	1137
283379660609520502213024881115429562776	L6 IT	1	L5 IT	2045	2587
283404995329101652491166005800495230172	L6 IT	0	L6 IT	658	1085
283491486066797051559447081203464100282	Vip	6	Vip	1661	1138
28401393505150879915078092928576589798	Vip	6	Vip	3	214
284042718383620415831949109049624280613	L2/3 IT	4	L6 IT	2253	3134
285038862450429272862293281814025535001	L5 IT	0	L6 IT	1623	1948
285100639053991412307705423322766510728	L6 IT	0	L6 IT	730	1156
285139087366322918975794574166068538250	Astro	1	Astro	413	317
285394954596151681749907395308451467469	L4/5 IT	0	L2/3 IT	974	738
285476093007281606363671490206010080658	L4/5 IT	2	L5 IT	2333	2699
285845932387473009394445289355282251902	Endo	3	Endo	1827	1449
285966223876467068398977052496311429016	L4/5 IT	2	L2/3 IT	1775	1316
286228204290153459895205837570920816867	OPC	1	OPC	258	1623
286399669624935937087689323722498403394	Peri	3	Peri	2444	2246
286490534912393551719678319508844762923	Macrophage	1	Macrophage	1093	644
286577955137356060087988442571387875132	VLMC	3	Astro	1396	472
286964053448410838345431084508331905627	Vip	6	Vip	1438	1612
287005711296358544604295195652638276044	L4/5 IT	2	L2/3 IT	1690	1268
287433722095614690662514425801685527288	L4/5 IT	2	L5 IT	316	616
287517200123745552576734650210723786532	L6 CT	0	L6 CT	1620	3173
287562856904416966498838545640558489035	L6 CT	1	L6 CT	1451	2131
287672843036895572381793995835904846954	L6b	8	L6b	469	1546
287781781941819733018190013991392513306	L6 IT	0	L6 IT	526	1227
28803835609005961231430983630253365818	L6 IT	0	L6 IT	1219	1553
288653828732702141855390545363758005158	L6 IT	0	L6 IT	485	1459
288742639611697809690597141531998238338	VLMC	3	VLMC	506	136
288993836222801483453973314605677764822	L5 IT	0	L6 IT	1758	1921
289022019202180137103149809272208617253	L4/5 IT	2	L2/3 IT	1393	1056
289119364652357497117992330720775261580	L4/5 IT	2	L5 IT	2365	2729
289157158770588252633190532941760364987	SMC	3	Peri	468	1606
289201556067178254887016761126561011715	Endo	1	Endo	304	508
289743698610797464305123750803010764686	L6b	8	L6b	1244	1960
289786382276390193083555213133809504918	L4/5 IT	2	L2/3 IT	2256	2212
289841340602819908914672960403198997304	L2/3 IT	4	L2/3 IT	1602	705
290015529742262224755599439918977881055	SMC	3	VLMC	1777	2909
290710046621945667587679877295123331535	L5 ET	1	L5 ET	2058	3041
290739868285693230262721216879212896893	L6 IT	0	L6 IT	336	1028
290746127479675052109382231014001869815	L2/3 IT	4	L2/3 IT	2494	2730
290774812262615914979078189647742293922	L2/3 IT	4	L2/3 IT	2375	3093
290892513616423705201645659875905862881	L5 IT	1	L5 IT	2042	2145
290973166810766686573237805082744937531	Peri	3	Peri	957	830
291021120798961077819793119595982017583	L4/5 IT	2	L5 IT	1737	1295
291070745151286419310025415151299714952	Peri	3	Endo	969	1084
29112227779362448022883039732841082580	SMC	3	SMC	2229	1500
291206817169645969296479625989583924273	Vip	6	Vip	929	1056
291405723585928126987998252808285134733	Peri	3	Peri	2247	2938
291746733763626078865187116690857929921	L6 IT	1	L6 IT	1596	2041
291813080868823088145310011806885214773	L4/5 IT	2	L5 IT	2247	2334
292008512893725159090374596087195455144	L6 IT	2	L5 IT	2145	2630
292171422706837366746778703155132651184	Peri	3	Peri	2421	1310
292305048062749472573066723469526587961	Peri	3	Peri	1616	1518
292513052189774301366484011905004128094	Sst	7	Sst	1894	3106
292673048911079913453736914490237229937	L6 IT Car3	1	L6 IT	1610	3161
292730541267063932350207693624837553432	L5 IT	1	L5 IT	1497	1613
293023169006300863502058864285824101389	L6 IT	1	L6 IT	0	813
293066130170023368611284321709889620210	L2/3 IT	4	L2/3 IT	2296	3196
293068092257600557705985239836632614596	L4/5 IT	0	L5 IT	2206	3121
293144704295178947815788475455264501195	L5 IT	1	L5 IT	416	778
293846550417056927982169400550474906941	Peri	3	Peri	1640	3149
294027063523598594576029574846113132927	L5 ET	1	L5 ET	1651	1534
294050219055085109885325777851198028758	SMC	3	Endo	640	794
294104043989200311156218947419240179013	Astro	1	Astro	284	1099
294400811515632448305137394910730751235	L2/3 IT	4	L2/3 IT	2207	3254
294690874092368226616615750751252120270	L2/3 IT	4	L2/3 IT	111	140
295018477383494212726099331458166708145	L6 IT	0	L6 IT	671	1336
295158524509306871602545753546514421600	L5 IT	0	L5 IT	2110	2975
295603043152835182676063469254402166152	L4/5 IT	2	L2/3 IT	859	814
295642098161286467552828475831848868552	L2/3 IT	4	L2/3 IT	2361	3043
295773234983185876544755189661799221015	L4/5 IT	2	L2/3 IT	2244	2126
295931507642031125915044870048550780089	L6 IT Car3	5	Astro	1615	3128
295935455593026845497065587105991767648	Endo	1	L2/3 IT	181	496
296023082868490097632310531747743121856	Peri	3	Peri	1976	2357
296161055376687196882602035605134236915	L6 IT	0	L5 IT	1371	1661
296577964967927038753286342328184684245	L4/5 IT	2	L2/3 IT	440	634
29662875886864849062322771196360273103	L6 IT Car3	5	L6 IT	1567	3146
29684037771412606924691909252715202391	L6 IT	0	L5 IT	580	1095
296904174281786799299058432998024809786	L6 IT Car3	1	Astro	1613	3020
297443858790020305752300030367445897681	L2/3 IT	4	L2/3 IT	2349	3114
297454788004952129390886074464516250031	L6 IT	0	L6 IT	972	1328
297480798651876725417431690733497850949	Sst	1	L6 CT	603	1815
297636986316656774814573640371722796761	L2/3 IT	4	L2/3 IT	11	126
297656369064578685718832285739824016781	Vip	6	Vip	2615	2836
297858685115821111343523482434323452036	L5 IT	0	L5 IT	2056	2646
297937169480715267847573977266236405379	VLMC	3	Astro	2584	1488
298647968081544774123656692733707779855	Vip	6	L2/3 IT	2537	1762
298701151941907770078659562783755061107	L6 IT Car3	5	L6 IT	1743	2758
298809946472027719985479032531853311330	VLMC	3	Astro	2593	3155
298826043458550267297103501982141121717	L6 IT	0	L6 IT	1347	1495
29904737310742411731351326935640687593	Vip	6	Vip	19	100
299418502166071764028421360075343994820	Peri	3	Endo	533	648
299563588008039946617972038920018357611	L2/3 IT	4	L2/3 IT	2493	2924
299644070073555847026582060228318219586	Peri	3	Peri	2503	3253
299729690817753952717591561345307520454	VLMC	3	VLMC	2494	3346
29981192458611287689687486925580858787	L5 IT	0	L5 IT	1958	2529
299835258723838510417472534754652480936	Endo	1	Endo	1042	2220
300117378634828384057221528974306069852	Lamp5	6	Lamp5	944	425
300124423211805371357242871052906412389	Astro	1	Astro	263	1483
300171131560942969570549869184884749691	L4/5 IT	2	L2/3 IT	2373	2594
300263606792118807529260567933822692684	L5 IT	0	L5 IT	1827	2151
30027165281361137920678472655946431422	L6 IT Car3	5	L6 IT	1689	2748
300315994516193052647910955102432455704	L6 IT	0	L5 IT	1907	2659
300463078626224967648206208510973373470	L6 IT	0	L6 IT	849	1268
300519231458635599239888300956183866499	L4/5 IT	2	L2/3 IT	1428	1073
301007367660903123430036365512183242905	L6 IT	2	L5 IT	2316	2679
301055251513486141975777901285297259504	L4/5 IT	2	L5 IT	2196	2107
301107508471103428111502830444000045871	L6 IT Car3	5	L6 IT	1673	2700
301350852530172633540361851364450395787	L5 IT	1	L5 IT	1483	1182
301365250220549138093842841478749372303	L6b	8	L6b	858	1719
30157447737705631397873840328139611410	L2/3 IT	4	L2/3 IT	1013	482
302068897076200806084830050727651968575	L4/5 IT	2	L2/3 IT	1653	1240
302106425986112276276373827444517680361	L5 ET	1	L5 ET	1941	1874
302591763478153959857130682092843074298	L4/5 IT	2	L5 IT	2307	2928
302672235943116114204945532431177877727	L2/3 IT	4	L2/3 IT	450	284
302956519916906514112014619498935812471	L4/5 IT	2	L2/3 IT	1688	1298
302986431496257546639821691047922475225	VLMC	3	VLMC	1744	789
303288113243727210268629340869857653424	Oligo	4	L2/3 IT	1324	873
303374034367345715745479220159050401413	L5 IT	0	L5 IT	1991	3044
303720886506883236159220581652826189651	L2/3 IT	1	L6 IT	814	1494
303720896475222542454152707893942088204	L6 IT Car3	5	L6 IT	1452	3152
303753710873569249015870217985917693718	Vip	6	Vip	49	1417
303773236759767410070000693949849452545	L4/5 IT	2	L5 IT	234	560
304318530857918233231931860875410194571	Pvalb	7	Pvalb	565	1472
304474689743690864198816440312385669862	L2/3 IT	4	L2/3 IT	1633	746
304526968918175551034578120027482366895	L4/5 IT	2	L5 IT	2178	3250
304570998779832482105706522490577668749	L4/5 IT	2	L5 IT	2179	2016
304865697151355762982121446447081485424	Vip	6	Vip	705	327
304881590041775965505305088782518844649	L6 IT	0	L6 IT	1455	1896
304924808169377710678062808333184560115	L5 IT	0	L5 IT	756	1044
304952388607558598012155187446155003367	L6 IT	0	L6 IT	624	1237
305076991196632741326177092291191045888	L2/3 IT	4	L2/3 IT	2298	3201
30509486663261713940993448925362309881	L5 IT	1	L5 IT	598	811
305336736371007443690217839203917785483	Macrophage	1	Endo	2483	3146
305438022669659239507732172331663337928	Endo	1	Endo	47	977
30556217814996151341977158255200282265	L4/5 IT	2	L5 IT	2036	3295
30558941775970153990494606070678364338	L5 IT	1	L6 IT	1778	3155
305663170577959714771781089827741860757	L2/3 IT	4	L2/3 IT	1123	538
305852114166312931508198758352683283618	L4/5 IT	1	L5 IT	1782	1383
305877440890628088576867992021192480843	L6 IT	0	L5 IT	717	1086
306660229129306132248581186815214318166	SMC	3	VLMC	2296	1182
306919701168038487686738381739218432285	Endo	1	Endo	2350	1456
306975411846782256630541197227979769982	L4/5 IT	2	L5 IT	1967	1643
307026626542819682552239710416856903961	Vip	6	Vip	2446	3057
307249808179397507822889147314625291504	L4/5 IT	2	L2/3 IT	1548	1117
307256676477947727802316111166427622136	L2/3 IT	4	L2/3 IT	2356	3119
307344710350013773860177104194494831712	SMC	3	Endo	548	979
307512811124040448351885536573253966341	L6 IT Car3	5	L6 IT	1627	2825
307607575107850507885667590406876133694	L4/5 IT	1	L2/3 IT	1700	1183
307691650329898289219610542187181630609	L5 IT	1	L5 IT	2104	2585
307874096508893254088929421537314057559	L4/5 IT	1	L2/3 IT	2365	2368
308141200518323658016689164105177286514	L6 IT Car3	5	L6 IT	1733	2882
308175553600983893164298343268978917555	Vip	6	Vip	2114	1213
308205947328406254193934611316902529150	L4/5 IT	2	L2/3 IT	1752	1302
308251539719280369591945782884991753438	L6 CT	8	L6 CT	1567	2849
308259648436962112570472870960682891695	L4/5 IT	2	L2/3 IT	2350	2442
308353848831611697659883432832287104914	L6 IT Car3	5	L6 IT	1430	2959
308515597683662343297127975026297448689	L4/5 IT	2	L5 IT	2277	2929
308611101603274533287394419447455047069	L5 IT	0	L5 IT	2102	2815
308683320876555847391543716439154914882	L2/3 IT	4	L2/3 IT	141	149
308998334324010584951035318172409855364	L5 IT	0	L5 IT	2122	2618
309042864622083317224985749085220676356	SMC	3	Peri	2139	1593
309071662739393510055816293188504138762	L4/5 IT	2	L5 IT	2072	1877
309095865164466324535481878283843236675	SMC	3	Endo	644	784
309436364867568219523658115297946058925	L5 IT	2	L5 IT	1075	999
309490124267257011250998137941578831191	OPC	1	OPC	1436	1971
31005029180896315515639936543800739117	L4/5 IT	2	L2/3 IT	404	598
310115766941333548397119799522146428448	L6 CT	8	L6 CT	1374	2912
310530115782772402441639450822648777606	L4/5 IT	1	L5 IT	2051	3183
310531360199643848949073683089991560917	SMC	3	VLMC	476	129
310701701454558059973662569109900939596	L6 IT	1	L6 IT	1542	2996
310714363625290864167975604190621026143	L2/3 IT	4	L2/3 IT	990	476
31074580657364529368912402466240593781	L5 IT	0	L6 IT	1714	1721
310985126963295996647190194800398503260	Peri	3	Peri	566	216
311217090741932965966240785846084691261	L5 IT	2	L5 IT	1984	2379
311362570056726824235462513617457232151	L6 IT Car3	5	L6 IT	1679	2608
311435110840973184855119499028685493795	L4/5 IT	2	L5 IT	169	539
311543296144075018077467054406792312789	L5 IT	0	L5 IT	2110	2819
311629115825624251355739159256708499291	L2/3 IT	4	L2/3 IT	2469	2921
311922302772936149634773950802544228290	L6 CT	8	L6 CT	1476	2236
312145457584452179774754897498278594217	L2/3 IT	4	L2/3 IT	2508	2797
312424630483276896532451956400500718915	L6 IT	0	L6 IT	1153	1357
31260079614729374598483188539247532675	L4/5 IT	2	L5 IT	2142	2004
312692606171322617952610790128395924475	Vip	6	Vip	1225	1008
313074531082212319972687638700977868336	L4/5 IT	1	L5 IT	41	433
31332043652183446217872048722498862635	Peri	3	Peri	2332	2362
313534208627848205979250681130289057020	Endo	1	Astro	839	299
31377681339544687238043393149863283623	L6 IT Car3	5	L6 IT	1567	3085
313949259483085760873503503703382880892	L6 IT	0	L6 IT	429	1372
314010724648925453183606957677940946735	L6 IT	0	L6 IT	329	1202
314500849271026699392078122127112465970	Macrophage	1	Macrophage	2276	2618
31456111230096362317594539897077791817	L2/3 IT	4	L2/3 IT	467	294
314830672507451416551785314902798136751	L6 IT Car3	5	L6 IT	1618	2520
31498680029938454366961887334844782253	L4/5 IT	2	L5 IT	2158	2146
315006521783539993466275333578145046081	L4/5 IT	2	L5 IT	2167	2573
315058215469041234086602097313005920392	VLMC	3	VLMC	2538	3260
315173651507018805625161818603289225503	L4/5 IT	2	L5 IT	2282	2702
31539722517055254694755237868595943430	Macrophage	1	Endo	1054	1151
315413880944983629017754759791820790702	L6 IT	0	L6 IT	1022	1148
315679258555213733752921287949768980119	L2/3 IT	4	L2/3 IT	2216	1211
315882805789602285036663688209173384554	Oligo	1	Oligo	1262	1700
31597335261437521138746419382402249320	L6 IT Car3	5	L6 IT	1528	3173
316276403814259960668495285131906614711	L6 IT Car3	5	L6 IT	1615	2711
316508591920600150924097992703315585146	L6 IT	0	L6 IT	895	1348
316718642346770952787677157980849844845	VLMC	3	Endo	1726	632
316758620541349165467302774538958956140	L5 IT	0	L6 IT	2078	2752
317099501538561821582631034841431815015	L4/5 IT	2	L5 IT	2034	1792
317143269521433448172605139477376119828	L2/3 IT	4	L2/3 IT	2336	3310
317259300886150516015485599215753826237	SMC	3	SMC	1040	1153
317299393917537690543988179123827834537	L6 IT	0	L5 IT	1565	1707
317387654251105806653802092028056921445	L4/5 IT	2	L2/3 IT	2052	1602
31747626151926720774679082983454823356	L4/5 IT	2	L5 IT	1813	1542
317630985984164421135116404593871366494	L4/5 IT	2	L5 IT	2262	3005
317669548734585453506874795839168506846	L5 IT	0	L6 IT	2081	3005
317672044006312936242255448339009349519	Macrophage	1	Macrophage	1642	2312
317808339316073651613782786766979163234	L4/5 IT	0	L5 IT	1085	875
317911253799884214022540751452729802484	L6 IT	0	L5 IT	1004	1263
318428769655347504256975951269913754958	L6 IT Car3	5	L6 IT	1741	2885
318451179565364313547213670403097322432	Oligo	1	Oligo	1290	2401
318625288023790958400338967991606432485	L5 IT	0	L6 IT	2097	2963
318700513387315811907963303280146401883	SMC	3	SMC	2298	1187
318803280130824970782781021510687572489	L4/5 IT	1	L5 IT	2317	2861
31934374601679684629737963306529037840	L5 IT	0	L5 IT	2090	3052
319503731312694140885775318564187359495	L6b	8	L6b	1469	2343
319882853046918624762596322872584939626	L6 IT	0	L6 IT	1379	1374
320047836926743580318464296253579088031	L5 IT	0	L6 IT	1827	2392
320148488790184948645915966782145543002	Peri	3	Peri	870	1223
320357295323826817628560136262090910042	L5/6 NP	1	L6 CT	1215	1742
320472895244854839870708735550153803452	L6 IT	0	L6 IT	154	1194
32056950525785382109895501295244971528	L4/5 IT	2	L2/3 IT	2290	2097
320588535807004596341757131458190874355	L4/5 IT	2	L2/3 IT	2299	2107
320627406351809441923919014223603177006	L6 IT	0	L5 IT	1683	1995
320682111398643606242109193590690520364	L4/5 IT	2	L2/3 IT	1544	1139
321017507549464573126771502569594926622	L6 IT Car3	5	L6 IT	1559	3000
321328882763329973145078595798924425857	L4/5 IT	0	L2/3 IT	2326	2219
3213434088141013682179610065962797720	L6 IT	0	L6 IT	355	1018
321404924274306471861006600907986306672	VLMC	3	VLMC	1517	650
321493067913981414600139444393675348502	SMC	3	Peri	1971	2458
321520366830941431497067933087089545029	SMC	3	VLMC	341	227
321584481858074739462894332052709146683	VLMC	3	VLMC	2314	1198
321791536820770754054919578312271164458	L5 IT	0	L6 IT	1616	1923
321794906188330462683112348786435395202	VLMC	3	VLMC	2577	1461
322335011943106413310928089119672787038	L2/3 IT	4	L2/3 IT	2316	3148
322616724722109760219627882910287114718	Vip	6	Vip	699	383
322623395339469847015349933631824504851	L4/5 IT	2	L5 IT	30	513
323147837902508287442368537969620972261	L6 IT Car3	5	L6 IT	1659	2354
323165170825165580392315522428136550819	Astro	1	Astro	1902	1442
323270439404929851937053197937889767817	Astro	1	Astro	1876	1880
323458709266281334772347706148347516890	L5 IT	0	L6 IT	1812	2048
323473209381373435374583028898898061799	VLMC	3	VLMC	1155	384
323521694785817602658708555812559087769	L6 IT Car3	5	L6 IT	1679	2380
323610957923424390451455212085667440452	L6 IT Car3	5	L6 IT	1362	2509
323699386229591166444601926220223496126	L4/5 IT	2	L5 IT	2249	3091
323768831776151613163248508034260766404	L6 IT Car3	5	L6 IT	1578	3055
323806424462898746945590745425128904290	VLMC	3	VLMC	2552	3243
323905580686583481969070350377300253311	L6 IT	0	L6 IT	260	1006
323946233799927417508231305655698929418	L5 IT	0	L5 IT	1938	2102
324156344612131533945236762110651687982	SMC	3	VLMC	2219	1507
325177583085954954002768757309648279028	Vip	6	Vip	1622	817
32528899799797184494074302962105601789	L2/3 IT	4	L2/3 IT	2282	3369
325622267189266679368374592064443251784	L2/3 IT	4	L2/3 IT	1836	821
32563893858933356107328374951514069769	L2/3 IT	4	L2/3 IT	2375	3215
325658506837408977809081335617005000300	L4/5 IT	2	L5 IT	2113	1861
325776642196769454182482058354039762019	L4/5 IT	2	L2/3 IT	2028	1614
325865875391932447648222016032861795330	VLMC	3	VLMC	2535	3273
325932356974184791722432400769176729165	Peri	3	Peri	1392	2800
325965940070713464232699941596237185914	Sst	7	Sst	1717	2783
326517966234783824619891881156264944629	SMC	3	Endo	2005	1063
326551760264307478561001355956345090724	L4/5 IT	2	L5 IT	2230	2486
326758235813197385548216246532229463090	L6 IT	0	L6 IT	1689	3138
326876633669480212709399461117053600829	L5 IT	0	L5 IT	1975	2112
32690077049763750056266495049397284113	L2/3 IT	1	L2/3 IT	1166	784
327156219061415592909483783728004935531	Oligo	1	Oligo	1505	1309
32722066267383759667461444047212204025	L5/6 NP	1	L5/6 NP	1930	2627
327676064090467764383375798342445731628	L4/5 IT	2	L2/3 IT	499	670
327744232544526362422574176298139580732	L2/3 IT	1	L2/3 IT	1212	589
327759475674975379690211247017590584170	L5 IT	0	L5 IT	1963	2385
327823184468904119906227259044026517497	L6 CT	8	L6 CT	1376	2139
328036853038259846137624062180229077920	L2/3 IT	1	L2/3 IT	2494	2294
328091100427585706565253276054771097237	L5 IT	1	L6 IT	1705	2999
328582839597111944568326987740565875169	L6 IT	0	L6 IT	1079	1546
328654150755121248037301607217612599774	L5 IT	0	L6 IT	2014	2719
328973884418100492585488305978319424033	L6 IT	0	L6 IT	1164	1622
329255769228894526960437494273961673862	L4/5 IT	2	L2/3 IT	2271	2177
329310060237436635704861807295300807864	L2/3 IT	4	L2/3 IT	2227	3354
329438311195012332861265843229521195307	L6 IT	1	L6 IT	1320	1942
329507057642115940078160506153545411450	L2/3 IT	4	L2/3 IT	2444	3137
329753978396278239489067827622438253592	L5 IT	0	L5 IT	1933	2593
330061266812147282142383124494552746445	Astro	1	L2/3 IT	368	373
330501108792387914130969546576229443321	L6 IT	0	L6 IT	1600	1644
330708120134331095295172856470975211009	L6 IT	0	L6 IT	624	1062
33110644191758647579794659643609517198	L2/3 IT	4	L2/3 IT	2335	3205
331112871603486876477514880711782260213	Sst	7	L5 IT	1007	871
331217745355872403215303814336712336566	L4/5 IT	2	L2/3 IT	1525	1127
331347250452802038769071506803928272531	Lamp5	7	Lamp5	2234	3268
331664900152831950113840390778310142579	L5 IT	0	L5 IT	2035	2627
331818341912748472955193466697103966572	L4/5 IT	2	L5 IT	1908	1693
331831414808898232609159682542199850353	L6 IT	0	L5 IT	1395	1716
33185797241684620517523626546210649806	L2/3 IT	4	L2/3 IT	2226	3366
331937983464072524662775427114497104641	L6b	8	L6b	915	1768
332109019261835408763944603334152544479	Endo	1	Endo	1519	1272
3323632571023361317798750693508531944	Peri	3	Peri	1748	2600
332370478478797091691280369953818782365	SMC	3	Endo	1037	1169
332469198856402347066278767633013477333	SMC	3	Macrophage	2301	1206
332524050088494168115275420401262356782	L6 IT Car3	5	L6 IT	1439	2623
332562352804328182032114664065546595816	L4/5 IT	2	L2/3 IT	1869	1398
332609338860325142610710290238512653265	L6 IT Car3	5	L6 IT	1564	2926
332707535746710441714493788214641027458	L6 IT	0	L5 IT	830	1306
332709084676171030126769969991692787503	L6 IT Car3	5	L6 IT	1741	2554
332836482500002673724859508154677367803	L6 IT	0	L6 IT	646	1136
332858266947912290119365986237267961384	Astro	1	Astro	971	1248
332893434569229223953377967367108592067	SMC	3	Endo	1324	852
333159172264361595827967728347070301891	L4/5 IT	1	L2/3 IT	352	497
333216919609212396539230636866880212759	Astro	1	Endo	102	1
333546259468876356645520845225736317856	Oligo	1	Astro	1382	2543
333776681424597411850532027447678473254	L5 IT	0	L6 IT	1491	1539
334135538698838664579015106049125283908	L5 IT	0	L5 IT	1062	1288
334178639720481350535213649405121282490	SMC	3	VLMC	1413	997
33435881008916034055780524327295877767	L6 IT	0	L6 IT	656	1250
334807569524786445005604063443876801794	L2/3 IT	4	L2/3 IT	2434	2887
334894902060764377397441515543215251307	L2/3 IT	1	L2/3 IT	1812	1035
334905151204885180444399258112830559161	L4/5 IT	2	L5 IT	364	624
335071604757583934365246290122596211499	L6 IT	1	L6 IT	1610	1986
335294098384872859036380716510371145348	L4/5 IT	2	L2/3 IT	2302	2345
335327680849840578029813004681270932907	L5 IT	0	L6 IT	1711	1613
335373942904243533410527844879807321310	L4/5 IT	2	L5 IT	2063	1841
335421903884454990551090288586389846917	L6 IT Car3	5	L6 IT	1594	2940
33578450935008695388326893961238224383	Sst	7	Sst	2275	2303
335922569976852620993190473587386128097	L5 IT	0	L5 IT	105	765
335952455773371404126317889815486362301	L4/5 IT	0	L5 IT	2077	3135
336004709524870237570171791884785998596	L6 IT	0	L6 IT	1574	2143
336075520285491445016148120888551230087	Peri	3	Peri	577	1442
336392629870951167880871968399951702616	L2/3 IT	4	L2/3 IT	1310	569
336480501043769896004557015628667493430	L2/3 IT	4	L2/3 IT	1656	785
336591345320857158263753007492146964121	L4/5 IT	2	L2/3 IT	1681	1188
336677286033487689041753113958128724753	SMC	3	Endo	1740	1728
336729139001094883644806824709395621481	Peri	3	Endo	1725	1027
336830368378314632813924282349158046430	L4/5 IT	2	L2/3 IT	105	450
336968687702423189234793846481965681631	L4/5 IT	2	L2/3 IT	1328	976
337025611489557984525736774082165054444	L2/3 IT	4	L2/3 IT	2086	3342
337384410323011013960302480803714980452	L6 IT	0	L6 IT	84	881
337794029957868267252355377308474040352	L4/5 IT	2	L2/3 IT	2086	1697
337794107116932493716054538498823900846	Oligo	1	Oligo	572	1700
337871699394831645890571544421821506055	SMC	3	VLMC	1003	350
338392168075104794769930087760406071235	L4/5 IT	2	L5 IT	1877	1557
338509457853382584194623405510067408305	Sncg	6	Vip	1154	570
338963511160800889187902803665328686683	L5 IT	1	L5 IT	1601	1320
339242785026099780915485053404213083424	L5 IT	0	L5 IT	14	678
339296965302671647380052662658857385910	L6 IT	1	L6 IT	1075	1647
340035951933617108623113643753245440125	L2/3 IT	4	L2/3 IT	2400	2933
340086472646904899872175719573196141335	L6 IT Car3	5	L6 IT	1766	3172
3411084617426738144428844837016093684	Peri	3	Peri	281	1274
34123427197842802628667966047407211673	L5 IT	0	L6 IT	2061	2944
34284148158627536105753273221617583970	SMC	3	Endo	2328	1214
34502760091028739131421082466845126513	L5 IT	0	L6 IT	1847	2224
34545029401851998121771611750477776959	L5 IT	0	L6 IT	1176	1358
34600723239209719511616491506024878002	L4/5 IT	2	L5 IT	2359	2786
34711042708426172890973063501917466623	L4/5 IT	2	L5 IT	544	706
35041312309558185493004868422399965886	L4/5 IT	2	L5 IT	1034	900
35044510065159367183655877272768286452	L6 IT Car3	5	L6 IT	1861	2537
35173262944682639499924899181910140884	L5 IT	0	L5 IT	1837	2262
35387085037590632608095695779933653096	SMC	3	Endo	1458	610
355875798054237060985737440153850804	L4/5 IT	2	L5 IT	1964	1636
35946715751551905348319182351150152827	L6 IT Car3	5	L6 IT	1918	2156
36044855402145835410137643306892526753	L4/5 IT	2	L5 IT	443	700
3606755800633570046094310040020856090	Peri	3	Peri	1427	2878
36625403600498570784800015000025408359	L6 IT	0	L6 IT	254	918
36720738386763201858229121884755262502	VLMC	3	VLMC	406	98
36847639542074451120837672046414727227	L5 IT	0	L6 IT	1657	1981
3688283901288479656808488369107124217	L5 IT	1	L5 IT	1062	984
37057567003885960207739301264460560001	Macrophage	1	Macrophage	1149	1769
37117366796483039966763942754685974942	L2/3 IT	4	L2/3 IT	2413	3119
37807553309925350233177911234477094774	L6 IT	0	L6 IT	1441	1502
3785638704725480772264585729404434667	L6 IT	0	L6 IT	1554	1892
37954222785791737872337474999423500423	Peri	3	Peri	334	738
38079548903702118202757137441233604674	L4/5 IT	2	L2/3 IT	583	684
38474315157245144283549176188678975786	L6 IT Car3	5	L6 IT	1575	3024
38485614002132465281920668080186659281	VLMC	3	Endo	2180	914
38754274070156911983430553296520933209	OPC	1	OPC	1180	414
38972606220801214706772718036499342416	SMC	3	Endo	1680	923
39312610324812999753912990312944689546	L2/3 IT	4	L2/3 IT	131	120
39616484713174421297525390084614967330	L2/3 IT	4	L2/3 IT	2391	3062
40125848805206968485213996232959397409	SMC	3	Endo	575	932
40870287493493511870147334206288861979	Sst	7	Sst	1710	1968
41092363921914596038837750548279679963	L5 IT	0	L6 IT	1772	3025
41298554865277740772400192216947905048	L6 IT Car3	5	L6 IT	1533	3117
41443468593762108392059968328418034056	SMC	3	VLMC	421	93
41516815196356818040616630360809293495	L6 IT	0	L6 IT	512	1023
41596414206315192235483063759093583052	L6 IT	0	L6 IT	1047	1428
41688670014739523795086690235432305471	L5/6 NP	1	L5/6 NP	1960	2079
4176175256400621681356968445595409854	L4/5 IT	1	L2/3 IT	1599	1117
42054940806782003382020176055992838845	L2/3 IT	4	L2/3 IT	2284	3182
42124437035572469755915356287778220144	VLMC	3	VLMC	2399	1148
42452385035016935481475106417549183473	L5 IT	1	L2/3 IT	1808	1028
42707154950893678602003671301151094563	L2/3 IT	4	L2/3 IT	1345	609
42996666990157819257352475112285602960	VLMC	3	VLMC	2594	3147
4301220049179065958515993440303222833	Pvalb	7	Pvalb	674	1579
43074370853800902524519221312715055812	L5 IT	0	L6 IT	2080	2921
43390597420891993332560411184360444121	L2/3 IT	4	L2/3 IT	2488	2708
43485389532658252799514750005237117752	L4/5 IT	2	L5 IT	2077	1846
43596110188303650371543125402350405179	Peri	3	Peri	2350	2963
43794534403371233806063509070614651732	L4/5 IT	2	L2/3 IT	1938	1524
4418302706868584689439389300503952584	L2/3 IT	1	L5 IT	2198	2178
44738396163027724966472141861807889308	L5 IT	1	L5 IT	1412	1618
44798455612705379190722005366526429840	VLMC	3	Endo	1759	797
45307916722368409449519535039130586679	Sncg	6	Vip	155	131
45334608301681252808657012160957698611	L6 IT Car3	5	L6 IT	1644	3068
45335261870965648568167943111892270674	L4/5 IT	2	L5 IT	462	696
45459117698024760407219714090207887353	L5 IT	0	L5 IT	1863	2043
45670956041643769448799330213968361675	Macrophage	1	Macrophage	2248	2894
45697470598834977186811100831453598128	L5 IT	0	L5 IT	1566	1674
46108897959072083934105769833514072966	Vip	6	Vip	241	442
4622574887371573452400372569358251327	Peri	3	Peri	1787	2983
46405595079463372483554917325385504370	L5 IT	0	L5 IT	1787	1899
46640372081415383442998305604285688829	L6 IT	0	L6 IT	1627	1846
46846813111875375108714358645017758483	L4/5 IT	2	L2/3 IT	2258	2122
47129529082830251764693446854592703510	Sst	7	Sst	1732	3157
47308554268547535016180351274649782077	L2/3 IT	4	L2/3 IT	2378	3170
47342017469401009369936182767130826618	L6b	1	L6b	1141	1871
47998823866311324137640917033173030981	L4/5 IT	1	L2/3 IT	1544	1097
48256306187622800601727006754144436801	L6 IT Car3	5	L6 IT	2212	3196
48493015274381560195273479107076957102	L4/5 IT	2	L5 IT	2029	1808
48524421733173952525428823700943578147	Peri	3	Peri	1657	2099
48929556194584612608367758241366295393	L6 IT Car3	5	L6 IT	1477	3123
49043550556414471320654365486432840225	L2/3 IT	4	L2/3 IT	198	214
49285690214168046271068108451471167636	L4/5 IT	2	L2/3 IT	2385	2805
49398798875256248132266127133242735772	L6 IT	0	L6 IT	625	1003
49593381882504494367168473638924174337	L6 IT	0	L6 IT	1248	1454
49635357940169627100398077083051632619	L6 IT Car3	5	L6 IT	1703	2469
49678047828442048739471810887033554574	L4/5 IT	2	L5 IT	1916	1557
49865705555466021185244611083260187580	Macrophage	1	Macrophage	2275	1967
49908409748416065417501232560197222316	L4/5 IT	2	L5 IT	1321	1048
49997449981280877083101771038466830088	L6 IT	0	L6 IT	644	1460
50381316442204065655268637718998643974	L5 IT	0	L5 IT	1771	1601
50547113583350425883010705657590816336	Endo	1	Endo	2541	1569
50695133313695804443294587196694595983	SMC	3	Endo	171	14
50823534669408409743446313951075443631	VLMC	3	Astro	440	123
50959334916174715848980227053261217022	Peri	3	Endo	1787	1121
50969253028415830983582914340970306415	L5 IT	1	L5 IT	1799	1812
51364867502370882733729973454087591740	L5 ET	1	L5 ET	1934	2515
51961120475865703009307974770249320089	Pvalb	7	Pvalb	1364	1708
51964790572401983436625127987124225026	VLMC	3	VLMC	442	115
52134420658375547266813415348716681599	L6 IT	0	L6 IT	961	1554
52237982540080673610466789683961557969	L5 IT	0	L5 IT	1994	2695
52242509133437864618619264316832550362	L4/5 IT	2	L2/3 IT	2432	2710
52364816814110819881032451329354148260	L2/3 IT	4	L2/3 IT	2295	3254
52904690674197666068096613819615487219	L6 IT	0	L6 IT	1116	1726
52967295396962091329129382277744604792	OPC	1	OPC	2424	1242
52991971923424657606662967543742226955	Astro	1	Astro	328	340
52996892765825009734917705073329108849	Astro	1	Astro	811	1349
53418647453864962053573259652192630622	L6 CT	1	L6 CT	805	1328
5344422926176708659301294969073803244	L6 IT	0	L6 IT	1984	2763
53473565706006783154131298831100605021	L4/5 IT	1	L5 IT	2109	2782
5354527259344281948869113619616996652	L5 IT	0	L5 IT	498	975
5359458192830993568245189166550171808	L4/5 IT	2	L5 IT	404	634
53957159039968467516530938855207655321	L5 IT	0	L5 IT	2166	2695
54114802534374781752360739834092846075	L2/3 IT	4	L2/3 IT	2566	2844
54263285823183909728889554305716787319	L6 IT Car3	5	L6 IT	1754	2524
54547396068983400928118344863289833460	L5 IT	0	L6 IT	1303	1741
54552430421714571011894173211309945407	VLMC	3	VLMC	2526	3280
54731612885304396547352307917868365333	SMC	3	VLMC	126	323
5479986838878793855007061790819155331	L2/3 IT	4	L2/3 IT	2582	1714
55268657449068903379545761649736301100	L6 IT	0	L5 IT	1676	1928
5529317560625365763394323255318233541	VLMC	3	VLMC	1935	741
55376912776298595719270722906169527945	Peri	3	Endo	2051	2906
55585879756382327483888207440715183601	L6 IT Car3	5	L6 IT	1647	3038
556433901466407119664322170839836366	VLMC	3	VLMC	1019	334
55670952559565894432759328217691808572	L4/5 IT	2	L2/3 IT	1885	1398
56071781419267673586607998570691836782	L4/5 IT	1	L2/3 IT	1809	1402
56246896818741168677012107043345634561	VLMC	3	VLMC	2518	3309
56364336003843947492696176549805393065	VLMC	3	VLMC	2374	1113
56638300085247543338326051690699605838	Astro	1	OPC	254	1755
56989214303504066874986630511395849646	L4/5 IT	2	L5 IT	350	642
57035750277575345732487456873471668374	Vip	1	Astro	2397	3185
57038801606375466386486502939531074135	L5 IT	1	L5 IT	2198	3075
57208723553956199712139409512546567361	L2/3 IT	4	L2/3 IT	2519	2740
57390626397331046582066849607590892989	L5 IT	0	L6 IT	1317	1623
57520813581909313654341960412514342074	L6 CT	8	L6b	1301	2085
57646626031238604519841638512175210988	L2/3 IT	4	L2/3 IT	2510	2923
58055230607905193899989208935140455201	L5 ET	1	L5 ET	1953	1923
58257473317709096015081751140329907500	SMC	3	SMC	1905	1353
58402292164445928235649798915408184195	Macrophage	1	Macrophage	54	659
58466654540443455624053702335861104541	L6 IT	0	L5 IT	1808	2250
58482319175454671271343788525322872727	L6 IT Car3	5	L6 IT	1657	3009
5853847001999079318130645435772097859	L6 IT	0	L6 IT	1852	2365
58619641459646558523305351902417670523	L2/3 IT	4	L2/3 IT	17	121
58680020463472347970468166580947749108	Vip	6	Vip	2009	1244
5907418164860635549956749008526805553	L4/5 IT	2	L5 IT	802	827
59278419645748021665497758087252906844	L4/5 IT	2	L2/3 IT	2383	2946
59364311734809074543555665092755281001	SMC	3	Endo	2170	1951
59629140673224262992840178833622232118	L4/5 IT	2	L5 IT	2013	1818
59681788622033840388436646063557064471	L4/5 IT	1	L2/3 IT	451	582
5981466228413474637599615820889622753	L5/6 NP	1	L5/6 NP	334	1176
60097563096549754167869210224987481041	Astro	1	Astro	1797	1642
60130339762297929395772747801199517767	L6 IT	0	L6 IT	734	1018
6015214365082013198016928228414069031	L2/3 IT	4	L2/3 IT	2469	2900
60207692778858032453259216196864930684	L2/3 IT	4	L2/3 IT	1998	934
60250240441208795905440010459684849547	L6 IT Car3	5	OPC	1821	2551
60269990805391749278337971669129968481	VLMC	3	VLMC	321	43
60532944449700081397595836568307358020	L5 IT	1	L5 IT	173	771
60638142318066972259872615209094807742	L4/5 IT	2	L5 IT	2244	2273
60786769823934784715338192268305738695	L6b	8	L6b	1185	1855
60813841708830499921905279224015841315	L6 IT	0	L6 IT	188	967
60855213801608875674979750199615413030	L5 IT	1	L6 IT	1661	1786
60900763387402091917363421018813197518	L2/3 IT	4	L2/3 IT	2163	3303
60958810035584324165759379522814976645	L2/3 IT	4	L2/3 IT	2514	2833
61401022868778036533796902142924658498	L6 IT	2	L5 IT	1943	2336
61447042581804836214117334501579963122	L4/5 IT	0	L5 IT	2136	3098
61487681905017746956339626827721047659	L5 IT	0	L5 IT	2057	2633
61647915039279566574546824988051259117	L6 IT	1	L6 IT	928	1383
61796392191014247200526477869616999518	L5 IT	0	L5 IT	1787	2090
620386908936841087187120616479999698	L5 IT	0	L5 IT	11	668
62211381107677236859376328358403419373	VLMC	3	VLMC	286	45
62293889635728075243925727982001208417	VLMC	3	Astro	238	32
62894555520452484862718155983769587324	L6 CT	8	L6 CT	1493	2423
62958515893336128741586932951473247047	L6 IT Car3	5	L6 IT	1911	2947
63303602288128408593055297031166364400	L6 IT	1	L6 IT	1567	2780
63314649462687762611645436754436735697	L6 IT Car3	5	L6 IT	1574	2418
63473724512692717849424563594179228771	L4/5 IT	0	L5 IT	2191	2708
63622044343321153668762477923946201480	L2/3 IT	4	L2/3 IT	487	273
63951368484668233656801391529423053330	L4/5 IT	2	L2/3 IT	1564	1135
63971304238641178830399577671692777169	VLMC	3	Astro	653	180
63981206319373806077259271203973350959	Endo	1	Endo	1216	966
64031001064347232575120005905995167554	Endo	1	Endo	1823	2386
64093572570571496548611550603134655766	L6 IT	0	L6 IT	304	1070
64304007130081724097427433640858902850	L5 IT	1	L5 IT	802	976
64330995199990798358808896931591446194	L6 IT Car3	5	L6 IT	1539	3029
64375671262143629786666324403318443175	L6 IT	0	L6 IT	410	1033
64435649047151014313078216140707427764	L4/5 IT	2	L5 IT	2251	2285
64446541049762370903959957921796477737	L4/5 IT	2	L2/3 IT	727	721
64649500356224888944793513579350335174	L4/5 IT	2	L5 IT	2093	1884
64852562264603726060436866608625491200	L6 IT	0	L6 IT	1474	1660
65028638435362191320943602806268154718	L5/6 NP	1	L6 CT	341	1173
65106621134564885256919306050053850043	L5 IT	1	L5 IT	216	781
65162065423131351040701839229443163759	L2/3 IT	4	L2/3 IT	2476	2948
65449703785686393662861147138091526376	L2/3 IT	4	L2/3 IT	2441	2819
65583295888678149634902244494225462519	L6 IT	1	L6 IT	1066	1393
65874994978024940723398994969249698310	Oligo	1	Astro	1364	2815
66041152405793717402985053407425241029	L5 IT	1	L2/3 IT	1574	1169
66093243418570202821261114499174457502	L6 CT	8	L6 CT	915	1740
66874720746101947920372653081595827980	Pvalb	7	Pvalb	54	1520
67119647396552236213012241999340710240	L6 IT	0	L5 IT	1848	2199
67122550246652399242207951708325122404	Vip	6	Vip	880	1252
67131992379082058885747904323339823002	Peri	3	Endo	824	1573
67144521392629686556441116122757195374	OPC	1	OPC	1325	1708
67308592833319156201742578401846809783	L4/5 IT	2	L2/3 IT	2307	2492
68009058515152175317029685903508269891	L4/5 IT	2	L2/3 IT	2363	2618
68037171572321459155405404389117826110	Vip	6	Vip	1314	521
68541255990845318446146611084774689617	L5 IT	0	L6 IT	1871	3178
68626093882975502362953068571408757440	L4/5 IT	2	L5 IT	1994	1735
68653647688299441562213217809493455268	L6 CT	1	L6 CT	1967	2820
68911878326941633933086281340753316628	L5 IT	0	L6 IT	1524	1692
69039398313978616998689820853602593343	L6 IT Car3	5	L6 IT	1617	3102
6909033127949358022502953826292747823	Sst	1	Sst	797	1581
69339587415465860855842956070886419570	L6 IT Car3	5	L6 IT	1698	2336
69770990266372442602666944187402236784	Vip	1	Vip	1055	586
69808499436000174535488277650936671442	L5 IT	1	Astro	2036	2547
69909070456504653497281281314278743464	L4/5 IT	2	L2/3 IT	2327	2439
70138159873337208919833908861969925606	L5 IT	0	L5 IT	1553	1596
7052280104783409795228769613933584229	L2/3 IT	4	L2/3 IT	2387	3035
70598358422802857165771118726295948046	L2/3 IT	4	L2/3 IT	2466	2971
70712875848445410868420864326063960647	L4/5 IT	2	L2/3 IT	642	680
709811926122268951696973502517955939	L6 CT	1	L6 CT	1291	2018
71190856141913257278093895432395384326	VLMC	3	VLMC	1861	695
71560430142491488313708826282206965840	Lamp5	7	Lamp5	2554	2572
72157139873420255423744656999903203229	L4/5 IT	2	L2/3 IT	1180	942
72345567546287174645297261345546525197	L2/3 IT	4	L2/3 IT	1177	569
72430783032875328597042298977267207535	L6 IT Car3	5	L6 IT	1670	2831
72436073572336216561222856640160013768	L4/5 IT	1	L5 IT	2220	2901
72770692595991459211255241072164787661	Peri	3	Peri	637	567
73006596277055385283215889362952488291	L6 CT	8	L6b	536	1532
73053843744271025268969040602515361702	SMC	3	Endo	176	0
73605014170590412236738263642385049738	L4/5 IT	2	L5 IT	812	784
74003485858322190150754163892514047158	L5 IT	0	L5 IT	1960	2274
74203896969327742198327542735950676468	Endo	1	Endo	1257	1788
7447222519199680942513310500643840247	L5/6 NP	1	L5/6 NP	34	910
74617404857346657002228350728742058057	Macrophage	1	Macrophage	2002	821
75030371720820020635873604134099203109	Sncg	6	Sncg	1662	756
75059624422330156484677659791489654118	L4/5 IT	2	L5 IT	636	811
75074432443434763401730366218413849102	L5 IT	0	L6 IT	1799	1932
75248185314131820933600212560612754543	L5 IT	1	L5 IT	2062	2630
75252468027018471231339071642426202685	L2/3 IT	4	L2/3 IT	2277	3137
75286351974933437051141215393499530224	L4/5 IT	2	L2/3 IT	510	683
75689287640884659356989288594088504869	VLMC	3	VLMC	468	121
75778682835167282336680598645989302864	L2/3 IT	4	L2/3 IT	21	139
75875712625355777114631883664939539112	L5 ET	1	L5 ET	579	1181
76031049242855120534425244184161732940	L5 IT	0	L5 IT	1812	1939
76272482646141274189491515878469156155	L2/3 IT	4	L2/3 IT	1757	841
76331498186758576135723603796732724939	L6 IT	0	L6 IT	311	973
76531035257364707690306782795338861308	Macrophage	1	Endo	422	154
7666470667351082680092709690618512116	L4/5 IT	2	L5 IT	2049	3267
76859983399996048094807584562403267460	L5 IT	0	L5 IT	2052	2445
78010303885918964212820735731147309535	L5 IT	0	L6 IT	1428	2930
78632905163589695441405569048277829488	Pvalb	1	Pvalb	1211	1779
78875109054503797983206294309166420188	OPC	1	Macrophage	870	396
79199934500712817057048692463982530800	Oligo	1	Oligo	1503	2631
7948540034657542968054075690086811026	L5 IT	0	L6 IT	2027	2726
7978746807513171096863341799016256105	VLMC	3	VLMC	1935	735
80226105952700970578507376656995239146	L5 IT	0	L5 IT	1627	1676
80239577815674881565818643531592116818	L6 IT Car3	5	L6 IT	1498	2395
80357433251848766802149784728665797566	L6 IT	0	L5 IT	1745	2309
80543745847226605586824870345363470812	Vip	6	Vip	2255	2509
8060144242761578590054588534711836776	L4/5 IT	2	L5 IT	2200	2240
80815010446689886787428437160021876521	Endo	1	L5 IT	1664	1813
80866356435815451013687743764083582935	L5 IT	1	Astro	752	1217
8099648633258778076988954973728676988	L6 IT	1	L6 CT	857	1541
81000261524167495714816058310188675118	L5 IT	0	L5 IT	1639	1625
81150861196298943921012909045128807880	L6 IT Car3	5	L6 IT	1821	2490
81176463878456419197354781548672429501	SMC	3	Peri	681	252
81221510508073334246095673152779620339	L6 IT	0	L6 IT	1630	3084
81842745033455868678094744527964058832	L5 IT	0	L5 IT	2123	2949
8186854701308862767289222843447399573	Endo	1	Endo	2105	919
81894149239827177523534067029114800834	L6 IT Car3	5	L6 IT	1476	2966
81924562334664257070988897249696138664	SMC	3	Endo	2112	2258
82256744506978377318257496589374070531	L5 IT	0	L6 IT	1549	1748
82426162116171991588088262596840311661	L2/3 IT	4	L2/3 IT	167	161
82648488252883975960274750006989523361	SMC	3	Endo	2017	774
82708817075735559853708280249992991579	L6b	8	L6b	1241	2009
82790885918419773984376903679891840116	L4/5 IT	1	L2/3 IT	1797	1284
83022524580703693927798213102482017188	L4/5 IT	2	L2/3 IT	1902	1514
83061418378876354710162120859529131994	L6 IT Car3	5	L6 IT	2029	3048
83209882246520714797305618459312403854	L5 IT	0	L5 IT	978	1409
83296554777521789148180731200081443810	Vip	6	Vip	608	301
83389683863873568229592290567661056247	L5 IT	0	L5 IT	1468	1459
83635446794973436868124812767618956148	L6 IT	0	L6 IT	73	854
83666801503203320848372528332138137916	L6 IT Car3	5	L6 IT	1533	3086
8380857663206942381331076178722121528	L4/5 IT	2	L2/3 IT	2367	2689
83856505176316088166666425635730126784	L6 IT	1	L6 IT	336	984
83892328295204863198524216726122370470	L5 ET	1	L5 ET	1939	1831
83979987232385719483037860051976261747	L5 IT	0	L5 IT	2052	2737
84014709037271064897897712483406471141	L5 IT	0	L5 IT	28	627
84088903070052597075108223361560037155	L6 IT	0	L6 IT	251	1358
84294892100938043418733877903844593503	L6 IT Car3	5	L6b	1612	2953
84665972066520867665975068586096303357	L4/5 IT	4	L2/3 IT	2389	2909
84829401796296297647589252500698472060	L4/5 IT	2	L2/3 IT	1581	1132
84924500686009388416088802041697059611	L2/3 IT	1	L2/3 IT	1816	1166
86719130260015351471521563088113923233	L6 IT	0	L6 IT	481	1038
8693033288373085811869527429219997656	Astro	1	Astro	1451	1246
87042429530014653473597177486067808267	L6b	8	L6b	1762	2928
87312425384564142123868877303479847752	L4/5 IT	2	L2/3 IT	2084	1644
8735230605644903100006577547509771348	L5 IT	2	L5 IT	1498	1108
87585102966203584388345413294921283203	L4/5 IT	2	L5 IT	1998	1649
87679766847174282228302781565491523870	SMC	3	VLMC	1977	1427
87861341721406973447242174396101928973	L6b	8	L6b	1007	1797
88059397344832818103142457918529962725	L6 CT	0	L6 CT	1733	2894
88214275173120614585800142348183046826	L4/5 IT	2	L2/3 IT	1019	839
88234441970096879501403549415226654420	L4/5 IT	2	L2/3 IT	1989	1625
88357611044995185043188413752776758502	L4/5 IT	2	L5 IT	2210	2470
88623566975064697812158720992474863076	L5 IT	0	L5 IT	1958	2118
88696205781765593260807704974368317129	L2/3 IT	4	L2/3 IT	2469	2885
89177620887351717792376320485277595380	L6 IT	0	L6 IT	1773	2092
89359996808343650651130960434346081844	L6 IT	0	L6 IT	1512	1926
89464410533639243856093806336911782361	L4/5 IT	2	L2/3 IT	977	822
89660914948692395487164062757298395352	Vip	6	Vip	1112	617
89868570939615361997043062713694197880	L4/5 IT	2	L5 IT	1309	1015
9022041555206119375578794550969965247	L6 IT	0	L6 IT	101	819
90743586369927611591662264347399953826	L2/3 IT	4	L2/3 IT	2549	2984
90789065280926105671411084275697579417	L2/3 IT	4	L2/3 IT	2404	2980
90862961454098452554315103354464864828	L5 IT	0	L6 IT	1245	1430
90893220565475230783216744845616120767	Oligo	1	Oligo	525	1594
91116350641618305156616947764369777734	Endo	1	Endo	901	1466
91380014248817508010121235708543934290	Peri	3	Peri	335	729
91385080647517431938478696902627367810	L2/3 IT	4	L2/3 IT	509	269
91615050125351130063012802767046693057	L2/3 IT	4	L2/3 IT	814	400
91882121714779647621926327398039064707	Peri	3	Endo	2072	3344
92051066923907192087194158150660446733	L5 IT	0	L5 IT	1567	1520
92760444384148856127055624638162153387	L6 IT	0	L6 IT	1955	2601
92762961699256759202851165216759183433	L4/5 IT	0	L5 IT	2046	2543
92894582991113415936498438005891123757	L4/5 IT	2	L2/3 IT	2326	2505
9311409185834288020178775385261159812	L5 IT	0	L6 IT	2026	2868
93163278183968611758569006772271987873	L4/5 IT	2	L2/3 IT	1130	891
93455480986176481347617609673780181824	Endo	1	Endo	268	534
93507041109142086780622153175053331762	L6 IT	0	L6 IT	318	1038
93533678427267792362786630561516426991	L6 IT	0	L5 IT	1869	2091
93932873993048590783003259142294194883	SMC	3	Endo	1626	1010
94006410530145650562596610027477191361	VLMC	3	VLMC	750	231
9418890065339639314766171999437920676	Oligo	1	Oligo	361	1169
94697753501417647883891845815462834905	SMC	3	SMC	1185	659
94795194925590110413895373068403265624	Astro	1	Astro	434	567
94812088722656861251791392741639453109	VLMC	3	VLMC	2005	779
94928404965704442682633157452548500788	L2/3 IT	4	L2/3 IT	2220	3339
94997510339264373583513191408535093912	Lamp5	6	Lamp5	1156	447
95195740297432626652746402819456237861	L4/5 IT	2	L2/3 IT	2332	2519
95212939257170251257169506353730915716	L2/3 IT	4	L2/3 IT	2327	3155
95284947834546312608704429958584829708	L2/3 IT	4	L2/3 IT	1161	491
9533625624247506230638291288834073432	L6b	8	L6 CT	1631	1693
95729142021874926641864724597490115769	L6 IT	0	L6 IT	1754	2337
9624426060844053433670015528344029523	L2/3 IT	4	L2/3 IT	2538	2688
96307371263681961020794596102536504800	Macrophage	1	Macrophage	2500	2484
96552907109600910240288130737740327201	Peri	3	Endo	2160	1134
96569252806273232226578567586019334468	L4/5 IT	0	L5 IT	2153	2980
9672924362615394652594261973588069730	Pvalb	7	Pvalb	1208	2411
96789705388934903035803466943198400564	L6 CT	8	L6b	1573	2525
9680172731271478351842058524150053605	L6 IT Car3	5	L6 IT	1760	2628
97311171746111382788876101744321149161	L2/3 IT	4	L2/3 IT	1255	565
97372610242791271117705581179173134401	Vip	6	Vip	2132	1146
97462324892114280019755687576668232500	L4/5 IT	0	L5 IT	2281	2973
97464176036851884731838869841652994046	VLMC	3	VLMC	851	250
97606640639594780533013925559657375025	L4/5 IT	2	L2/3 IT	2221	2062
98203853712782410511528048026431388510	SMC	3	Peri	847	1224
98958749163976255719397250514326846630	L6 IT	0	L6 IT	1541	1850
99074126095789768089267702715580767879	L6 IT Car3	5	L6 IT	1632	2641
99314784757898138234328487467194583858	L5/6 NP	1	L5/6 NP	1813	3078
99902288122637424009710588441418975016	VLMC	3	Astro	2533	1385
