# Supplementary material for: Spatial-ID: a cell typing method for spatially resolved transcriptomics via transfer learning and spatial embedding
Source: Nat Commun. 2022 Dec 10;13:7640. doi: 10.1038/s41467-022-35288-0 (PMC9741613; doi:10.1038/s41467-022-35288-0)
Supplement: Supplementary file 4 — Source Data [file 41467_2022_35288_MOESM4_ESM.zip › NCOMMS-22-24196B Source Data/figures_source_data/mop/sc_adata_df.csv]

	Allen.subclass_label
pBICCNsMMrMOpRMiF007d190314_AAAGGGCAGGGCTAAC	Astro
pBICCNsMMrMOpRMiF007d190314_AAAGGTAGTGGCTGAA	L2/3 IT
pBICCNsMMrMOpRMiF007d190314_AAAGTCCCAAGAGCTG	Astro
pBICCNsMMrMOpRMiF007d190314_AAATGGAAGATCACCT	L6 CT
pBICCNsMMrMOpRMiF007d190314_AACAAAGCACGCGCAT	Macrophage
pBICCNsMMrMOpRMiF007d190314_AACAAGAAGATCGCTT	L5/6 NP
pBICCNsMMrMOpRMiF007d190314_AACAAGAAGCAGGTCA	Sst
pBICCNsMMrMOpRMiF007d190314_AACACACAGACTCAAA	L6 IT
pBICCNsMMrMOpRMiF007d190314_AACACACCAAATACAG	Astro
pBICCNsMMrMOpRMiF007d190314_AACACACTCGCTTGCT	L2/3 IT
pBICCNsMMrMOpRMiF007d190314_AACAGGGGTTTATGCG	Oligo
pBICCNsMMrMOpRMiF007d190314_AACCAACTCGATACTG	L5 IT
pBICCNsMMrMOpRMiF007d190314_AACCAACTCGGCTATA	L2/3 IT
pBICCNsMMrMOpRMiF007d190314_AACCACACAACAGCCC	L6 CT
pBICCNsMMrMOpRMiF007d190314_AACGAAAAGAGAAGGT	L6 IT
pBICCNsMMrMOpRMiF007d190314_AACGAAAGTTTAGAGA	Astro
pBICCNsMMrMOpRMiF007d190314_AACGTCAAGGTTCTTG	L2/3 IT
pBICCNsMMrMOpRMiF007d190314_AACGTCACATTCAGCA	Lamp5
pBICCNsMMrMOpRMiF007d190314_AACGTCATCCCTTGGT	L2/3 IT
pBICCNsMMrMOpRMiF007d190314_AACTTCTTCCTCACCA	Lamp5
pBICCNsMMrMOpRMiF007d190314_AAGAACAAGGCACAAC	L5/6 NP
pBICCNsMMrMOpRMiF007d190314_AAGAACACACACCAGC	Oligo
pBICCNsMMrMOpRMiF007d190314_AAGACTCGTTCAGGTT	L5 ET
pBICCNsMMrMOpRMiF007d190314_AAGCCATAGTATGTAG	Vip
pBICCNsMMrMOpRMiF007d190314_AAGCCATGTCACTCGG	Macrophage
pBICCNsMMrMOpRMiF007d190314_AAGGAATGTCATCCGG	L2/3 IT
pBICCNsMMrMOpRMiF007d190314_AAGGTAACACACCAGC	L6 CT
pBICCNsMMrMOpRMiF007d190314_AAGGTAACATACCATG	L5 IT
pBICCNsMMrMOpRMiF007d190314_AAGTACCAGCCATATC	Pvalb
pBICCNsMMrMOpRMiF007d190314_AAGTACCAGGGCAAGG	L2/3 IT
pBICCNsMMrMOpRMiF007d190314_AAGTGAATCATTTCCA	L2/3 IT
pBICCNsMMrMOpRMiF007d190314_AAGTGAATCCTATTTG	Astro
pBICCNsMMrMOpRMiF007d190314_AAGTTCGCAAGTCGTT	Astro
pBICCNsMMrMOpRMiF007d190314_AATAGAGGTCGCGGTT	Pvalb
pBICCNsMMrMOpRMiF007d190314_AATCACGAGCCTGAAG	Macrophage
pBICCNsMMrMOpRMiF007d190314_AATCACGCATCTCGTC	Pvalb
pBICCNsMMrMOpRMiF007d190314_AATCACGTCACTTCTA	L2/3 IT
pBICCNsMMrMOpRMiF007d190314_AATCGTGCAGCTGGTC	L2/3 IT
pBICCNsMMrMOpRMiF007d190314_AATGAAGAGAGGCGTT	Oligo
pBICCNsMMrMOpRMiF007d190314_AATGAAGGTAGGGAGG	L5 IT
pBICCNsMMrMOpRMiF007d190314_AATGACCCACTATGTG	Oligo
pBICCNsMMrMOpRMiF007d190314_AATGCCACAGGAATAT	L6 CT
pBICCNsMMrMOpRMiF007d190314_AATGGAAGTGGATCAG	L2/3 IT
pBICCNsMMrMOpRMiF007d190314_AATGGCTGTCCAACGC	Oligo
pBICCNsMMrMOpRMiF007d190314_AATGGCTGTCGGATTT	L2/3 IT
pBICCNsMMrMOpRMiF007d190314_AATGGCTTCGCCTCTA	L5 IT
pBICCNsMMrMOpRMiF007d190314_AATTCCTAGACCCGCT	L2/3 IT
pBICCNsMMrMOpRMiF007d190314_ACAACCACATACAGCT	L5 IT
pBICCNsMMrMOpRMiF007d190314_ACAACCATCGGCGATC	L5 IT
pBICCNsMMrMOpRMiF007d190314_ACAAGCTAGGGCATGT	L2/3 IT
pBICCNsMMrMOpRMiF007d190314_ACACAGTGTACAGAGC	L2/3 IT
pBICCNsMMrMOpRMiF007d190314_ACACAGTGTACTCGTA	L2/3 IT
pBICCNsMMrMOpRMiF007d190314_ACACGCGGTATCTCGA	L5/6 NP
pBICCNsMMrMOpRMiF007d190314_ACACTGAAGAGTCGAC	Pvalb
pBICCNsMMrMOpRMiF007d190314_ACAGAAACAAGTTCCA	L2/3 IT
pBICCNsMMrMOpRMiF007d190314_ACAGCCGTCGTCAAAC	L5 IT
pBICCNsMMrMOpRMiF007d190314_ACATCGAAGCTTAGTC	L2/3 IT
pBICCNsMMrMOpRMiF007d190314_ACATGCAAGATTAGTG	L5/6 NP
pBICCNsMMrMOpRMiF007d190314_ACATTTCGTCTAATCG	L2/3 IT
pBICCNsMMrMOpRMiF007d190314_ACCAAACCATCGGAAG	L6 CT
pBICCNsMMrMOpRMiF007d190314_ACCAAACTCGTCGGGT	Peri
pBICCNsMMrMOpRMiF007d190314_ACCAACAAGTTCCTGA	Oligo
pBICCNsMMrMOpRMiF007d190314_ACCCAAACACAACGTT	L2/3 IT
pBICCNsMMrMOpRMiF007d190314_ACCCTCACATACAGGG	L5 IT
pBICCNsMMrMOpRMiF007d190314_ACCCTCATCCTGTAGA	L2/3 IT
pBICCNsMMrMOpRMiF007d190314_ACCCTTGGTCAGGCAA	Pvalb
pBICCNsMMrMOpRMiF007d190314_ACCCTTGGTTGCATGT	L2/3 IT
pBICCNsMMrMOpRMiF007d190314_ACCGTTCAGTAGGAAG	Astro
pBICCNsMMrMOpRMiF007d190314_ACCGTTCCAATGCAAA	L5 IT
pBICCNsMMrMOpRMiF007d190314_ACCGTTCCAGCAGACA	L2/3 IT
pBICCNsMMrMOpRMiF007d190314_ACCGTTCTCCTTATCA	Oligo
pBICCNsMMrMOpRMiF007d190314_ACCTGAAGTGGAATGC	Oligo
pBICCNsMMrMOpRMiF007d190314_ACGATCAAGTGTTGTC	Vip
pBICCNsMMrMOpRMiF007d190314_ACGATCAGTCTTGAGT	Astro
pBICCNsMMrMOpRMiF007d190314_ACGATGTGTCGTCAGC	Oligo
pBICCNsMMrMOpRMiF007d190314_ACGCACGCAAGTGCAG	Lamp5
pBICCNsMMrMOpRMiF007d190314_ACGGAAGCAAGGTACG	L5 ET
pBICCNsMMrMOpRMiF007d190314_ACGGAAGCAATTTCGG	Macrophage
pBICCNsMMrMOpRMiF007d190314_ACGGAAGTCTTCGTAT	L5 IT
pBICCNsMMrMOpRMiF007d190314_ACGGGTCGTGCATTAC	Oligo
pBICCNsMMrMOpRMiF007d190314_ACGGGTCTCACGAGGA	L6 CT
pBICCNsMMrMOpRMiF007d190314_ACGGTCGCACAGCCAC	L2/3 IT
pBICCNsMMrMOpRMiF007d190314_ACGTAACTCGGTTGTA	L2/3 IT
pBICCNsMMrMOpRMiF007d190314_ACGTCCTGTGGACTAG	L6 CT
pBICCNsMMrMOpRMiF007d190314_ACGTCCTTCCGTTGGG	L2/3 IT
pBICCNsMMrMOpRMiF007d190314_ACGTTCCAGAGCATCG	Astro
pBICCNsMMrMOpRMiF007d190314_ACGTTCCCACTGGAAG	L6 IT
pBICCNsMMrMOpRMiF007d190314_ACTATCTAGGGCATGT	L5 ET
pBICCNsMMrMOpRMiF007d190314_ACTATCTGTTTCGTAG	L5 IT
pBICCNsMMrMOpRMiF007d190314_ACTATCTTCCCGGTAG	L5 IT
pBICCNsMMrMOpRMiF007d190314_ACTATGGAGCGTCAAG	Astro
pBICCNsMMrMOpRMiF007d190314_ACTCCCAAGAATTTGG	Macrophage
pBICCNsMMrMOpRMiF007d190314_ACTCCCAGTACTCCGG	L6 CT
pBICCNsMMrMOpRMiF007d190314_ACTCTCGAGTCCCAGC	L2/3 IT
pBICCNsMMrMOpRMiF007d190314_ACTCTCGTCATGGATC	L5 IT
pBICCNsMMrMOpRMiF007d190314_ACTGATGAGCATGTTC	L2/3 IT
pBICCNsMMrMOpRMiF007d190314_ACTGATGAGCGACAGT	Astro
pBICCNsMMrMOpRMiF007d190314_ACTGCAAAGTGGTTGG	L6 CT
pBICCNsMMrMOpRMiF007d190314_ACTGCAATCTGTCGCT	L6 IT
pBICCNsMMrMOpRMiF007d190314_ACTGTCCCATGACTCA	L5 ET
pBICCNsMMrMOpRMiF007d190314_ACTGTCCCATTGCTTT	Sst
pBICCNsMMrMOpRMiF007d190314_ACTGTGACAATGTCTG	Lamp5
pBICCNsMMrMOpRMiF007d190314_ACTTATCAGGTCTACT	Astro
pBICCNsMMrMOpRMiF007d190314_ACTTATCGTACTCCCT	L2/3 IT
pBICCNsMMrMOpRMiF007d190314_ACTTCCGAGACGGATC	L2/3 IT
pBICCNsMMrMOpRMiF007d190314_ACTTCGCGTGCGGTAA	L6 CT
pBICCNsMMrMOpRMiF007d190314_ACTTCGCGTTGTCATG	L5 IT
pBICCNsMMrMOpRMiF007d190314_ACTTTCATCCATAAGC	Macrophage
pBICCNsMMrMOpRMiF007d190314_AGAACAACAAATGCTC	Sst
pBICCNsMMrMOpRMiF007d190314_AGAACAATCATCTGTT	L2/3 IT
pBICCNsMMrMOpRMiF007d190314_AGAAGTAGTGCTGTCG	L2/3 IT
pBICCNsMMrMOpRMiF007d190314_AGACAAACAATCCTTT	L5 IT
pBICCNsMMrMOpRMiF007d190314_AGACAAAGTCGCAGTC	L5 IT
pBICCNsMMrMOpRMiF007d190314_AGACACTAGTTGGCGA	Peri
pBICCNsMMrMOpRMiF007d190314_AGACCCGGTACGTGAG	L2/3 IT
pBICCNsMMrMOpRMiF007d190314_AGACTCAAGGAGTATT	Vip
pBICCNsMMrMOpRMiF007d190314_AGACTCATCTGTAAGC	L2/3 IT
pBICCNsMMrMOpRMiF007d190314_AGAGAATGTGCCGTTG	L5/6 NP
pBICCNsMMrMOpRMiF007d190314_AGAGCAGCAGAGTGTG	Astro
pBICCNsMMrMOpRMiF007d190314_AGAGCAGGTGTCTTCC	L5/6 NP
pBICCNsMMrMOpRMiF007d190314_AGAGCCCTCTTGGATG	Pvalb
pBICCNsMMrMOpRMiF007d190314_AGATAGAAGGATGGCT	L6 CT
pBICCNsMMrMOpRMiF007d190314_AGATAGATCGTAATGC	L5 ET
pBICCNsMMrMOpRMiF007d190314_AGATCCAAGGACACTG	Sst
pBICCNsMMrMOpRMiF007d190314_AGATCCATCATTCACT	L5 IT
pBICCNsMMrMOpRMiF007d190314_AGATCGTAGCTAAGTA	Astro
pBICCNsMMrMOpRMiF007d190314_AGATCGTCACCTGTCT	Pvalb
pBICCNsMMrMOpRMiF007d190314_AGATCGTCACGGTAGA	Pvalb
pBICCNsMMrMOpRMiF007d190314_AGATGAAAGCACACAG	Oligo
pBICCNsMMrMOpRMiF007d190314_AGCATCAGTCCAAAGG	Oligo
pBICCNsMMrMOpRMiF007d190314_AGCATCATCATAGAGA	Vip
pBICCNsMMrMOpRMiF007d190314_AGCCAATGTCTAATCG	L2/3 IT
pBICCNsMMrMOpRMiF007d190314_AGCCACGAGCGACAGT	Oligo
pBICCNsMMrMOpRMiF007d190314_AGCCACGCACGTCATA	Oligo
pBICCNsMMrMOpRMiF007d190314_AGCCACGGTGGTCAAG	Sst
pBICCNsMMrMOpRMiF007d190314_AGCCAGCCAGAGGTTG	Oligo
pBICCNsMMrMOpRMiF007d190314_AGCGCCAGTATCTTCT	L6 IT
pBICCNsMMrMOpRMiF007d190314_AGCGCTGCACCACTGG	L2/3 IT
pBICCNsMMrMOpRMiF007d190314_AGCGTATCACGCGTCA	L2/3 IT
pBICCNsMMrMOpRMiF007d190314_AGCGTATCAGAGCCCT	OPC
pBICCNsMMrMOpRMiF007d190314_AGCTACAGTCAGATTC	L2/3 IT
pBICCNsMMrMOpRMiF007d190314_AGCTACATCCTGCTAC	Pvalb
pBICCNsMMrMOpRMiF007d190314_AGCTCAACACGGTAGA	L2/3 IT
pBICCNsMMrMOpRMiF007d190314_AGGACGACACGGCCAT	Pvalb
pBICCNsMMrMOpRMiF007d190314_AGGAGGTTCAAGGAGC	Lamp5
pBICCNsMMrMOpRMiF007d190314_AGGAGGTTCGCTCTCA	L6 CT
pBICCNsMMrMOpRMiF007d190314_AGGAGGTTCTCCATAT	L5 IT
pBICCNsMMrMOpRMiF007d190314_AGGATAAAGTTGCTGT	L5 IT
pBICCNsMMrMOpRMiF007d190314_AGGATAATCCGCGGAT	VLMC
pBICCNsMMrMOpRMiF007d190314_AGGATCTCAGACGATG	Oligo
pBICCNsMMrMOpRMiF007d190314_AGGCATTAGGACTATA	Sst
pBICCNsMMrMOpRMiF007d190314_AGGCTGCGTGATATAG	Astro
pBICCNsMMrMOpRMiF007d190314_AGGGAGTAGGAGAGTA	L2/3 IT
pBICCNsMMrMOpRMiF007d190314_AGGGCTCCAGCTCCTT	L6 CT
pBICCNsMMrMOpRMiF007d190314_AGGGCTCTCCCAGGCA	L5/6 NP
pBICCNsMMrMOpRMiF007d190314_AGGTCATTCAACGAGG	L6 CT
pBICCNsMMrMOpRMiF007d190314_AGGTGTTAGAGTCCGA	Astro
pBICCNsMMrMOpRMiF007d190314_AGGTTGTAGTGACCTT	Astro
pBICCNsMMrMOpRMiF007d190314_AGGTTGTCAACAGAGC	Oligo
pBICCNsMMrMOpRMiF007d190314_AGGTTGTCACTGATTG	Macrophage
pBICCNsMMrMOpRMiF007d190314_AGGTTGTTCGTCGACG	L6 CT
pBICCNsMMrMOpRMiF007d190314_AGTAACCAGTTCGCAT	VLMC
pBICCNsMMrMOpRMiF007d190314_AGTAACCCACCGAATT	Oligo
pBICCNsMMrMOpRMiF007d190314_AGTACCACAAGACGAC	L6 CT
pBICCNsMMrMOpRMiF007d190314_AGTACTGCACAGCTTA	Astro
pBICCNsMMrMOpRMiF007d190314_AGTCACAAGCACTGGA	Oligo
pBICCNsMMrMOpRMiF007d190314_AGTCATGGTCTAGGTT	Peri
pBICCNsMMrMOpRMiF007d190314_AGTGATCTCGCGTTTC	Macrophage
pBICCNsMMrMOpRMiF007d190314_AGTGCCGCAAGGTCTT	L2/3 IT
pBICCNsMMrMOpRMiF007d190314_AGTGCCGGTTTACGAC	Sst
pBICCNsMMrMOpRMiF007d190314_AGTTCCCAGTTCTCTT	L2/3 IT
pBICCNsMMrMOpRMiF007d190314_AGTTCGAGTTCATCTT	Oligo
pBICCNsMMrMOpRMiF007d190314_AGTTCGATCGGAATGG	Astro
pBICCNsMMrMOpRMiF007d190314_ATACCGACAGAGTCAG	L5 ET
pBICCNsMMrMOpRMiF007d190314_ATACCGACAGCTGTAT	L2/3 IT
pBICCNsMMrMOpRMiF007d190314_ATACCGATCCACTAGA	L5 IT
pBICCNsMMrMOpRMiF007d190314_ATACCTTCAACGGCTC	Macrophage
pBICCNsMMrMOpRMiF007d190314_ATACCTTCAGCTGCCA	L2/3 IT
pBICCNsMMrMOpRMiF007d190314_ATACTTCAGTCTAGAA	L6 CT
pBICCNsMMrMOpRMiF007d190314_ATACTTCCACGTACAT	L5 IT
pBICCNsMMrMOpRMiF007d190314_ATACTTCGTGCATACT	L2/3 IT
pBICCNsMMrMOpRMiF007d190314_ATACTTCTCGATCCAA	L5 IT
pBICCNsMMrMOpRMiF007d190314_ATAGAGAGTCCACTCT	L2/3 IT
pBICCNsMMrMOpRMiF007d190314_ATCACAGCAGACCAAG	Macrophage
pBICCNsMMrMOpRMiF007d190314_ATCACGAAGCATGCAG	L5/6 NP
pBICCNsMMrMOpRMiF007d190314_ATCACGATCACACCCT	Lamp5
pBICCNsMMrMOpRMiF007d190314_ATCAGGTCACCTGCGA	L2/3 IT
pBICCNsMMrMOpRMiF007d190314_ATCATTCCAAACGGCA	Oligo
pBICCNsMMrMOpRMiF007d190314_ATCATTCCATTACGGT	L5 IT
pBICCNsMMrMOpRMiF007d190314_ATCATTCGTTAAACAG	L2/3 IT
pBICCNsMMrMOpRMiF007d190314_ATCATTCTCGTGCAGC	L2/3 IT
pBICCNsMMrMOpRMiF007d190314_ATCCACCCACCATAAC	L2/3 IT
pBICCNsMMrMOpRMiF007d190314_ATCCATTAGGACCCAA	Oligo
pBICCNsMMrMOpRMiF007d190314_ATCCATTAGGTATTGA	L2/3 IT
pBICCNsMMrMOpRMiF007d190314_ATCCATTCAGATCCAT	L2/3 IT
pBICCNsMMrMOpRMiF007d190314_ATCCCTGGTGATTAGA	Astro
pBICCNsMMrMOpRMiF007d190314_ATCCCTGGTTGGAGAC	L2/3 IT
pBICCNsMMrMOpRMiF007d190314_ATCCTATGTAGATCCT	L2/3 IT
pBICCNsMMrMOpRMiF007d190314_ATCCTATTCATTTCCA	L2/3 IT
pBICCNsMMrMOpRMiF007d190314_ATCGATGCAACAGAGC	L5 IT
pBICCNsMMrMOpRMiF007d190314_ATCGCCTCAATACGCT	L5 IT
pBICCNsMMrMOpRMiF007d190314_ATCGCCTCACGAAAGC	Astro
pBICCNsMMrMOpRMiF007d190314_ATCGCCTCAGAGCGTA	Pvalb
pBICCNsMMrMOpRMiF007d190314_ATCGCCTCATTGAAGA	L5 IT
pBICCNsMMrMOpRMiF007d190314_ATCGGATCATAACGGG	Oligo
pBICCNsMMrMOpRMiF007d190314_ATCGTCCAGACAACAT	L2/3 IT
pBICCNsMMrMOpRMiF007d190314_ATCGTCCCAAGGTCGA	Oligo
pBICCNsMMrMOpRMiF007d190314_ATCTCTACACGTTGGC	Astro
pBICCNsMMrMOpRMiF007d190314_ATCTCTACACTAGAGG	L2/3 IT
pBICCNsMMrMOpRMiF007d190314_ATCTTCAAGTAAGCAT	Macrophage
pBICCNsMMrMOpRMiF007d190314_ATGAAAGAGACCGTTT	L2/3 IT
pBICCNsMMrMOpRMiF007d190314_ATGACCAGTGGAACAC	Lamp5
pBICCNsMMrMOpRMiF007d190314_ATGAGGGCAATGTGGG	Pvalb
pBICCNsMMrMOpRMiF007d190314_ATGAGGGGTCCAATCA	Astro
pBICCNsMMrMOpRMiF007d190314_ATGAGTCAGATGGTAT	L2/3 IT
pBICCNsMMrMOpRMiF007d190314_ATGAGTCGTTCTATCT	L2/3 IT
pBICCNsMMrMOpRMiF007d190314_ATGAGTCTCTACACTT	Oligo
pBICCNsMMrMOpRMiF007d190314_ATGATCGAGAAGTATC	L2/3 IT
pBICCNsMMrMOpRMiF007d190314_ATGCATGCAAGTATAG	L2/3 IT
pBICCNsMMrMOpRMiF007d190314_ATGCCTCTCATCGCCT	L6 CT
pBICCNsMMrMOpRMiF007d190314_ATGCCTCTCCCAAGCG	Pvalb
pBICCNsMMrMOpRMiF007d190314_ATGCGATAGACGCATG	L6 CT
pBICCNsMMrMOpRMiF007d190314_ATGGATCAGGAGACCT	L6 CT
pBICCNsMMrMOpRMiF007d190314_ATGGATCCATGTAACC	L6 CT
pBICCNsMMrMOpRMiF007d190314_ATGGGTTCATCCGTGG	L2/3 IT
pBICCNsMMrMOpRMiF007d190314_ATGGTTGGTTGCCAAT	L5 IT
pBICCNsMMrMOpRMiF007d190314_ATGGTTGTCATGAAAG	L2/3 IT
pBICCNsMMrMOpRMiF007d190314_ATGTCCCAGCATGTTC	L2/3 IT
pBICCNsMMrMOpRMiF007d190314_ATGTCTTAGTTCCGGC	L2/3 IT
pBICCNsMMrMOpRMiF007d190314_ATTACCTTCGATCCAA	L2/3 IT
pBICCNsMMrMOpRMiF007d190314_ATTACTCTCCCGGTAG	L5 ET
pBICCNsMMrMOpRMiF007d190314_ATTACTCTCTCGCGTT	Pvalb
pBICCNsMMrMOpRMiF007d190314_ATTATCCCACATGAAA	OPC
pBICCNsMMrMOpRMiF007d190314_ATTCACTCAGGTGTGA	L5 ET
pBICCNsMMrMOpRMiF007d190314_ATTCAGGGTTCGAAGG	L2/3 IT
pBICCNsMMrMOpRMiF007d190314_ATTCAGGTCTAGTTCT	L2/3 IT
pBICCNsMMrMOpRMiF007d190314_ATTCCCGAGGCCTTCG	Oligo
pBICCNsMMrMOpRMiF007d190314_ATTCCCGTCTGAATCG	L5/6 NP
pBICCNsMMrMOpRMiF007d190314_ATTCCTAAGCGAAACC	L2/3 IT
pBICCNsMMrMOpRMiF007d190314_ATTCCTACACTCCTGT	L2/3 IT
pBICCNsMMrMOpRMiF007d190314_ATTCCTAGTAGGTAGC	L2/3 IT
pBICCNsMMrMOpRMiF007d190314_ATTCCTAGTCTCGCGA	Astro
pBICCNsMMrMOpRMiF007d190314_ATTCCTATCAAGTCGT	Astro
pBICCNsMMrMOpRMiF007d190314_ATTCCTATCCGGCTTT	L2/3 IT
pBICCNsMMrMOpRMiF007d190314_ATTCGTTAGGCCTAGA	L2/3 IT
pBICCNsMMrMOpRMiF007d190314_ATTCTACCAGATTCGT	Astro
pBICCNsMMrMOpRMiF007d190314_ATTCTTGAGCGTCAGA	L5 IT
pBICCNsMMrMOpRMiF007d190314_ATTGGGTGTCACATTG	Oligo
pBICCNsMMrMOpRMiF007d190314_ATTGTTCCAATAACGA	L6 CT
pBICCNsMMrMOpRMiF007d190314_ATTTCACAGACATATG	L6 CT
pBICCNsMMrMOpRMiF007d190314_ATTTCACCATATACCG	L6 CT
pBICCNsMMrMOpRMiF007d190314_CAAAGAACAAGGCTTT	L6 CT
pBICCNsMMrMOpRMiF007d190314_CAACAGTCAATCGCAT	Vip
pBICCNsMMrMOpRMiF007d190314_CAACGATTCATTCACT	Oligo
pBICCNsMMrMOpRMiF007d190314_CAACGATTCTCGTGAA	Astro
pBICCNsMMrMOpRMiF007d190314_CAACGGCCAGAGTGTG	L2/3 IT
pBICCNsMMrMOpRMiF007d190314_CAACGGCGTAATGCTC	L6 CT
pBICCNsMMrMOpRMiF007d190314_CAAGAGGAGCACCGAA	L5 ET
pBICCNsMMrMOpRMiF007d190314_CAAGCTAAGAACCGCA	L2/3 IT
pBICCNsMMrMOpRMiF007d190314_CAAGCTATCCGCTTAC	Astro
pBICCNsMMrMOpRMiF007d190314_CAAGGGACACATTACG	Lamp5
pBICCNsMMrMOpRMiF007d190314_CAAGGGAGTCTTCCGT	L6 CT
pBICCNsMMrMOpRMiF007d190314_CAATACGAGCAATTAG	Astro
pBICCNsMMrMOpRMiF007d190314_CAATACGTCAAAGGAT	L5 IT
pBICCNsMMrMOpRMiF007d190314_CAATCGAAGAAACCCG	Pvalb
pBICCNsMMrMOpRMiF007d190314_CAATGACCATTGACTG	Astro
pBICCNsMMrMOpRMiF007d190314_CAATGACTCAACGTGT	Oligo
pBICCNsMMrMOpRMiF007d190314_CACAACAAGTACTCGT	Oligo
pBICCNsMMrMOpRMiF007d190314_CACAACACACTAGAGG	L5 IT
pBICCNsMMrMOpRMiF007d190314_CACAGGCGTGCGTGCT	Macrophage
pBICCNsMMrMOpRMiF007d190314_CACATGAGTCCAGCAC	L2/3 IT
pBICCNsMMrMOpRMiF007d190314_CACCGTTGTCGGCCTA	Oligo
pBICCNsMMrMOpRMiF007d190314_CACCGTTGTGTATTGC	L2/3 IT
pBICCNsMMrMOpRMiF007d190314_CACGGGTAGGCGAACT	L5 IT
pBICCNsMMrMOpRMiF007d190314_CACGTGGGTGGCCTCA	Vip
pBICCNsMMrMOpRMiF007d190314_CACTAAGTCTGACAGT	L2/3 IT
pBICCNsMMrMOpRMiF007d190314_CACTGGGAGGTTATAG	L6 IT
pBICCNsMMrMOpRMiF007d190314_CACTGTCTCGGACGTC	Vip
pBICCNsMMrMOpRMiF007d190314_CACTGTCTCGTCTCAC	Vip
pBICCNsMMrMOpRMiF007d190314_CAGAGCCGTTGGCTAT	L5/6 NP
pBICCNsMMrMOpRMiF007d190314_CAGATACAGTGTTGAA	L6 CT
pBICCNsMMrMOpRMiF007d190314_CAGATACCACGTACAT	L2/3 IT
pBICCNsMMrMOpRMiF007d190314_CAGATCACACTGGCGT	L5 IT
pBICCNsMMrMOpRMiF007d190314_CAGATCATCCCATAGA	L2/3 IT
pBICCNsMMrMOpRMiF007d190314_CAGATTGCAACTGCTA	L2/3 IT
pBICCNsMMrMOpRMiF007d190314_CAGCAATTCATGCGGC	L2/3 IT
pBICCNsMMrMOpRMiF007d190314_CAGCACGGTAACACGG	L2/3 IT
pBICCNsMMrMOpRMiF007d190314_CAGCACGGTTGGTAGG	L2/3 IT
pBICCNsMMrMOpRMiF007d190314_CAGCACGTCGCCACTT	Lamp5
pBICCNsMMrMOpRMiF007d190314_CAGCCAGCATGGCGCT	L2/3 IT
pBICCNsMMrMOpRMiF007d190314_CAGCCAGGTTTCAGAC	Macrophage
pBICCNsMMrMOpRMiF007d190314_CAGGCCAAGCGTGAAC	Astro
pBICCNsMMrMOpRMiF007d190314_CAGGCCATCTCAATCT	Endo
pBICCNsMMrMOpRMiF007d190314_CAGGGCTAGTGTTCAC	Astro
pBICCNsMMrMOpRMiF007d190314_CAGTGCGCACATGAAA	L2/3 IT
pBICCNsMMrMOpRMiF007d190314_CAGTTAGCATTGAGGG	L5 IT
pBICCNsMMrMOpRMiF007d190314_CAGTTAGTCACGACTA	OPC
pBICCNsMMrMOpRMiF007d190314_CAGTTCCAGAAATTCG	L2/3 IT
pBICCNsMMrMOpRMiF007d190314_CAGTTCCAGATTACCC	Oligo
pBICCNsMMrMOpRMiF007d190314_CAGTTCCCAATGTGGG	L5 IT
pBICCNsMMrMOpRMiF007d190314_CAGTTCCCAGTCCCGA	Astro
pBICCNsMMrMOpRMiF007d190314_CATAAGCTCGAACGCC	Macrophage
pBICCNsMMrMOpRMiF007d190314_CATCAAGCATAGGCGA	L2/3 IT
pBICCNsMMrMOpRMiF007d190314_CATCCACTCTAAGAAG	Oligo
pBICCNsMMrMOpRMiF007d190314_CATCCCATCACGACTA	Oligo
pBICCNsMMrMOpRMiF007d190314_CATCCGTTCCCTGTTG	Vip
pBICCNsMMrMOpRMiF007d190314_CATCGCTCAAAGGTTA	L5/6 NP
pBICCNsMMrMOpRMiF007d190314_CATCGCTGTGCAACAG	L2/3 IT
pBICCNsMMrMOpRMiF007d190314_CATCGGGTCCGTATAG	L2/3 IT
pBICCNsMMrMOpRMiF007d190314_CATGCCTGTACGAGCA	L2/3 IT
pBICCNsMMrMOpRMiF007d190314_CATGCCTTCACGTAGT	Astro
pBICCNsMMrMOpRMiF007d190314_CATGCCTTCCGTACGG	L2/3 IT
pBICCNsMMrMOpRMiF007d190314_CATGCGGTCTACTCAT	L2/3 IT
pBICCNsMMrMOpRMiF007d190314_CATGGATAGTCATAGA	L5 IT
pBICCNsMMrMOpRMiF007d190314_CATGGATGTGGCCACT	L2/3 IT
pBICCNsMMrMOpRMiF007d190314_CATGGTAGTCGCGTTG	L2/3 IT
pBICCNsMMrMOpRMiF007d190314_CATTCATGTTTGTTCT	L2/3 IT
pBICCNsMMrMOpRMiF007d190314_CATTCATTCCGTCACT	Oligo
pBICCNsMMrMOpRMiF007d190314_CATTCCGGTAGGTAGC	L2/3 IT
pBICCNsMMrMOpRMiF007d190314_CATTGAGCAGCTGTCG	L2/3 IT
pBICCNsMMrMOpRMiF007d190314_CATTGCCCAACTCGAT	Oligo
pBICCNsMMrMOpRMiF007d190314_CATTGTTCAACAGATA	L2/3 IT
pBICCNsMMrMOpRMiF007d190314_CATTTCACAGCTACCG	Oligo
pBICCNsMMrMOpRMiF007d190314_CATTTCACAGGAGACT	L2/3 IT
pBICCNsMMrMOpRMiF007d190314_CATTTCATCCCGAGAC	L6 CT
pBICCNsMMrMOpRMiF007d190314_CCAAGCGAGGCATCGA	Astro
pBICCNsMMrMOpRMiF007d190314_CCAAGCGCACGGAAGT	L2/3 IT
pBICCNsMMrMOpRMiF007d190314_CCAATGACAATGCAGG	Astro
pBICCNsMMrMOpRMiF007d190314_CCAATTTGTACTAAGA	Astro
pBICCNsMMrMOpRMiF007d190314_CCAATTTTCGGACCAC	L2/3 IT
pBICCNsMMrMOpRMiF007d190314_CCACAAAGTCGACGCT	L2/3 IT
pBICCNsMMrMOpRMiF007d190314_CCACAAAGTCTGTGCG	OPC
pBICCNsMMrMOpRMiF007d190314_CCACACTTCGATACTG	L6 IT
pBICCNsMMrMOpRMiF007d190314_CCACACTTCGGCAGTC	L2/3 IT
pBICCNsMMrMOpRMiF007d190314_CCACCATGTTATAGCC	L2/3 IT
pBICCNsMMrMOpRMiF007d190314_CCACGAGTCAAGTCGT	Oligo
pBICCNsMMrMOpRMiF007d190314_CCACGTTCAGAACATA	L6 IT
pBICCNsMMrMOpRMiF007d190314_CCACGTTTCGATCCAA	L2/3 IT
pBICCNsMMrMOpRMiF007d190314_CCACTTGAGGCTATCT	Endo
pBICCNsMMrMOpRMiF007d190314_CCACTTGAGGTTGGAC	Pvalb
pBICCNsMMrMOpRMiF007d190314_CCACTTGTCAGCCTTC	Astro
pBICCNsMMrMOpRMiF007d190314_CCACTTGTCCCTCTCC	Macrophage
pBICCNsMMrMOpRMiF007d190314_CCATAAGCAATTCGTG	L5/6 NP
pBICCNsMMrMOpRMiF007d190314_CCATAAGGTACGATCT	L6 CT
pBICCNsMMrMOpRMiF007d190314_CCATCACAGGTTGGAC	Pvalb
pBICCNsMMrMOpRMiF007d190314_CCATCACGTACCCGAC	Oligo
pBICCNsMMrMOpRMiF007d190314_CCCAACTCACTTCATT	L5 IT
pBICCNsMMrMOpRMiF007d190314_CCCAACTTCCTATTTG	L6 IT
pBICCNsMMrMOpRMiF007d190314_CCCAACTTCGTTCATT	L2/3 IT
pBICCNsMMrMOpRMiF007d190314_CCCATTGGTGCATTAC	L2/3 IT
pBICCNsMMrMOpRMiF007d190314_CCCGAAGGTATGGTAA	L6 CT
pBICCNsMMrMOpRMiF007d190314_CCCTAACCATCACGGC	L5 IT
pBICCNsMMrMOpRMiF007d190314_CCCTAACGTTTGAAAG	L5 IT
pBICCNsMMrMOpRMiF007d190314_CCCTCTCCATGAGTAA	Macrophage
pBICCNsMMrMOpRMiF007d190314_CCCTGATCAGTTAAAG	L5 IT
pBICCNsMMrMOpRMiF007d190314_CCCTTAGCATTGACTG	Sst
pBICCNsMMrMOpRMiF007d190314_CCGAACGGTCTCAGAT	Astro
pBICCNsMMrMOpRMiF007d190314_CCGATCTTCTCCCTAG	Astro
pBICCNsMMrMOpRMiF007d190314_CCGATGGGTATCGTGT	L2/3 IT
pBICCNsMMrMOpRMiF007d190314_CCGCAAGTCATGCATG	Astro
pBICCNsMMrMOpRMiF007d190314_CCGGTAGCACAATGTC	Astro
pBICCNsMMrMOpRMiF007d190314_CCGGTAGCAGCACCCA	L2/3 IT
pBICCNsMMrMOpRMiF007d190314_CCGGTAGCATATCGGT	L5 IT
pBICCNsMMrMOpRMiF007d190314_CCGGTAGGTGACTGAG	L2/3 IT
pBICCNsMMrMOpRMiF007d190314_CCGGTGAAGGCAGCTA	L2/3 IT
pBICCNsMMrMOpRMiF007d190314_CCGGTGATCGTTGTTT	Oligo
pBICCNsMMrMOpRMiF007d190314_CCGTAGGGTCTACATG	L2/3 IT
pBICCNsMMrMOpRMiF007d190314_CCGTAGGTCCAAACCA	L2/3 IT
pBICCNsMMrMOpRMiF007d190314_CCGTAGGTCTGGGCAC	L5 IT
pBICCNsMMrMOpRMiF007d190314_CCGTGAGCACCCTATC	L2/3 IT
pBICCNsMMrMOpRMiF007d190314_CCGTGAGGTGGGTTGA	Astro
pBICCNsMMrMOpRMiF007d190314_CCGTTCACACGCGCTA	L6 CT
pBICCNsMMrMOpRMiF007d190314_CCGTTCACATCGAGCC	L2/3 IT
pBICCNsMMrMOpRMiF007d190314_CCTAACCTCATTCCTA	Oligo
pBICCNsMMrMOpRMiF007d190314_CCTATCGCACGTTGGC	Oligo
pBICCNsMMrMOpRMiF007d190314_CCTCAACAGTCACGAG	L5 IT
pBICCNsMMrMOpRMiF007d190314_CCTCAACCAACTCGTA	Oligo
pBICCNsMMrMOpRMiF007d190314_CCTCAACCATACGCAT	L5 IT
pBICCNsMMrMOpRMiF007d190314_CCTCACAGTCTTGAGT	L5 IT
pBICCNsMMrMOpRMiF007d190314_CCTCACAGTTCGTTCC	L5 IT
pBICCNsMMrMOpRMiF007d190314_CCTCAGTGTCAACCTA	L2/3 IT
pBICCNsMMrMOpRMiF007d190314_CCTCATGAGTAGGGTC	Sst
pBICCNsMMrMOpRMiF007d190314_CCTCATGCAGAACTCT	Macrophage
pBICCNsMMrMOpRMiF007d190314_CCTCATGTCGCTCTAC	L6 CT
pBICCNsMMrMOpRMiF007d190314_CCTCCAATCACAGAGG	L2/3 IT
pBICCNsMMrMOpRMiF007d190314_CCTCCTCCAGACACAG	L6 CT
pBICCNsMMrMOpRMiF007d190314_CCTCTAGTCCACGTCT	Pvalb
pBICCNsMMrMOpRMiF007d190314_CCTGCATAGGTTCTTG	L5 IT
pBICCNsMMrMOpRMiF007d190314_CCTGCATCAGGTATGG	L2/3 IT
pBICCNsMMrMOpRMiF007d190314_CCTTCAGTCAGAACCT	L2/3 IT
pBICCNsMMrMOpRMiF007d190314_CCTTTGGCACTTCATT	Vip
pBICCNsMMrMOpRMiF007d190314_CCTTTGGGTGAGAACC	L2/3 IT
pBICCNsMMrMOpRMiF007d190314_CGAAGGAGTCCATACA	Oligo
pBICCNsMMrMOpRMiF007d190314_CGAAGTTAGTGCTCAT	Oligo
pBICCNsMMrMOpRMiF007d190314_CGAAGTTCACTTGACA	Sst
pBICCNsMMrMOpRMiF007d190314_CGAATTGAGAATGTTG	L5 ET
pBICCNsMMrMOpRMiF007d190314_CGACAGCAGGTCCCGT	OPC
pBICCNsMMrMOpRMiF007d190314_CGACAGCGTATTGAGA	L6 CT
pBICCNsMMrMOpRMiF007d190314_CGAGGCTGTAAGATAC	Macrophage
pBICCNsMMrMOpRMiF007d190314_CGAGGCTGTAGCGTTT	L5 IT
pBICCNsMMrMOpRMiF007d190314_CGAGTTACAGTGCGCT	Sncg
pBICCNsMMrMOpRMiF007d190314_CGATCGGGTCGAACGA	L2/3 IT
pBICCNsMMrMOpRMiF007d190314_CGATGCGCAAGTATAG	L6 CT
pBICCNsMMrMOpRMiF007d190314_CGATGCGTCAAATAGG	L2/3 IT
pBICCNsMMrMOpRMiF007d190314_CGATGGCAGAGAGTTT	Lamp5
pBICCNsMMrMOpRMiF007d190314_CGATGGCCAGATCCAT	L6 CT
pBICCNsMMrMOpRMiF007d190314_CGCATGGAGAGAAGGT	L2/3 IT
pBICCNsMMrMOpRMiF007d190314_CGCATGGGTCGAGTTT	L2/3 IT
pBICCNsMMrMOpRMiF007d190314_CGGAACCCAATTGTGC	L2/3 IT
pBICCNsMMrMOpRMiF007d190314_CGGAACCCAGACCAAG	L5 ET
pBICCNsMMrMOpRMiF007d190314_CGGAGAAAGCGTGTTT	L2/3 IT
pBICCNsMMrMOpRMiF007d190314_CGGGCATCAATCAGCT	Pvalb
pBICCNsMMrMOpRMiF007d190314_CGGGCATTCTGCACCT	Oligo
pBICCNsMMrMOpRMiF007d190314_CGGGTGTTCCGCAAAT	OPC
pBICCNsMMrMOpRMiF007d190314_CGGGTGTTCGTGCGAC	L5 ET
pBICCNsMMrMOpRMiF007d190314_CGTAAGTAGATACCAA	L2/3 IT
pBICCNsMMrMOpRMiF007d190314_CGTAAGTCAACGACTT	L5/6 NP
pBICCNsMMrMOpRMiF007d190314_CGTAAGTCAATTCTTC	Lamp5
pBICCNsMMrMOpRMiF007d190314_CGTAAGTTCGGATAAA	L6 CT
pBICCNsMMrMOpRMiF007d190314_CGTAAGTTCTCGGCTT	L6 CT
pBICCNsMMrMOpRMiF007d190314_CGTCAAAGTGAGCGAT	L2/3 IT
pBICCNsMMrMOpRMiF007d190314_CGTGAATTCCTCTAAT	L5 IT
pBICCNsMMrMOpRMiF007d190314_CGTGCTTCAATTGAAG	L2/3 IT
pBICCNsMMrMOpRMiF007d190314_CGTGTCTAGAGGCTGT	L5 IT
pBICCNsMMrMOpRMiF007d190314_CGTGTCTAGTGAGTGC	Vip
pBICCNsMMrMOpRMiF007d190314_CGTGTCTTCAGGAACG	L6 IT
pBICCNsMMrMOpRMiF007d190314_CGTTGGGTCAGCCTCT	Astro
pBICCNsMMrMOpRMiF007d190314_CTACAGAAGCATTGTC	L6 CT
pBICCNsMMrMOpRMiF007d190314_CTACAGAAGGATTCCT	Oligo
pBICCNsMMrMOpRMiF007d190314_CTACATTAGGGTGGGA	L5 IT
pBICCNsMMrMOpRMiF007d190314_CTACATTGTGTCTTAG	L5 IT
pBICCNsMMrMOpRMiF007d190314_CTACCCAGTGACAGCA	L2/3 IT
pBICCNsMMrMOpRMiF007d190314_CTACGGGCAACCCTCT	Lamp5
pBICCNsMMrMOpRMiF007d190314_CTACGGGTCAAGCCCG	L6 IT
pBICCNsMMrMOpRMiF007d190314_CTACTATCACATGTTG	L5 IT
pBICCNsMMrMOpRMiF007d190314_CTACTATCATCATTTC	L2/3 IT
pBICCNsMMrMOpRMiF007d190314_CTAGACAAGCTGAAAT	L5 ET
pBICCNsMMrMOpRMiF007d190314_CTATAGGAGCGTATGG	L2/3 IT
pBICCNsMMrMOpRMiF007d190314_CTATAGGCAGCGTACC	Pvalb
pBICCNsMMrMOpRMiF007d190314_CTATCCGGTGTATACC	L2/3 IT
pBICCNsMMrMOpRMiF007d190314_CTATCCGTCCTACCGT	Pvalb
pBICCNsMMrMOpRMiF007d190314_CTATCTAGTGTAGTGG	Oligo
pBICCNsMMrMOpRMiF007d190314_CTCAACCAGCCTGACC	L6 CT
pBICCNsMMrMOpRMiF007d190314_CTCAAGAAGGAGGGTG	L6 IT
pBICCNsMMrMOpRMiF007d190314_CTCAATTGTCTCAGGC	L6 CT
pBICCNsMMrMOpRMiF007d190314_CTCAGAAAGGCACTAG	Astro
pBICCNsMMrMOpRMiF007d190314_CTCAGAATCACAATGC	L5 IT
pBICCNsMMrMOpRMiF007d190314_CTCAGGGGTCGCATGC	L6 CT
pBICCNsMMrMOpRMiF007d190314_CTCAGGGGTGATAGTA	L6 CT
pBICCNsMMrMOpRMiF007d190314_CTCAGGGTCCCGAGAC	L2/3 IT
pBICCNsMMrMOpRMiF007d190314_CTCAGGGTCGGCTTGG	Astro
pBICCNsMMrMOpRMiF007d190314_CTCATGCCAAGTCGTT	L6 CT
pBICCNsMMrMOpRMiF007d190314_CTCATGCCAGCCCAGT	Astro
pBICCNsMMrMOpRMiF007d190314_CTCATGCTCACCTTAT	Astro
pBICCNsMMrMOpRMiF007d190314_CTCCATGAGCGCCATC	L6 IT
pBICCNsMMrMOpRMiF007d190314_CTCCATGAGTAGGATT	Oligo
pBICCNsMMrMOpRMiF007d190314_CTCCATGTCGAACTCA	Astro
pBICCNsMMrMOpRMiF007d190314_CTCCATGTCGATGGAG	L2/3 IT
pBICCNsMMrMOpRMiF007d190314_CTCCCTCAGGTGCTGA	Pvalb
pBICCNsMMrMOpRMiF007d190314_CTCCTCCAGTTGAAGT	Pvalb
pBICCNsMMrMOpRMiF007d190314_CTCCTCCCACGAGGTA	L5 ET
pBICCNsMMrMOpRMiF007d190314_CTCGAGGAGGTGTGAC	L5/6 NP
pBICCNsMMrMOpRMiF007d190314_CTCGAGGCAAAGGTTA	L2/3 IT
pBICCNsMMrMOpRMiF007d190314_CTCGAGGCAGTGAGCA	L2/3 IT
pBICCNsMMrMOpRMiF007d190314_CTCGAGGGTTTCACTT	L2/3 IT
pBICCNsMMrMOpRMiF007d190314_CTCGAGGTCAGGAAGC	L2/3 IT
pBICCNsMMrMOpRMiF007d190314_CTCGAGGTCGATTGGT	L5 ET
pBICCNsMMrMOpRMiF007d190314_CTCTGGTCAGGCTCTG	OPC
pBICCNsMMrMOpRMiF007d190314_CTGAATGAGCGGACAT	L2/3 IT
pBICCNsMMrMOpRMiF007d190314_CTGAATGTCAGAGTTC	Oligo
pBICCNsMMrMOpRMiF007d190314_CTGCATCCACGTTGGC	L2/3 IT
pBICCNsMMrMOpRMiF007d190314_CTGCCTACAGGCCTGT	L5/6 NP
pBICCNsMMrMOpRMiF007d190314_CTGCCTATCGCAATGT	L2/3 IT
pBICCNsMMrMOpRMiF007d190314_CTGCTCAAGATCCAAA	L2/3 IT
pBICCNsMMrMOpRMiF007d190314_CTGCTCAAGTGGAAAG	Astro
pBICCNsMMrMOpRMiF007d190314_CTGGACGTCGCCATAA	Sst
pBICCNsMMrMOpRMiF007d190314_CTGGACGTCGGTCTAA	L2/3 IT
pBICCNsMMrMOpRMiF007d190314_CTGGCAGCAGTTGAAA	Sst
pBICCNsMMrMOpRMiF007d190314_CTGGCAGTCATGCCGG	Astro
pBICCNsMMrMOpRMiF007d190314_CTGGTCTAGCCTCTTC	Lamp5
pBICCNsMMrMOpRMiF007d190314_CTGGTCTCAGTTAGGG	Astro
pBICCNsMMrMOpRMiF007d190314_CTGGTCTCATCCGCGA	L2/3 IT
pBICCNsMMrMOpRMiF007d190314_CTGTACCAGCGGTATG	Astro
pBICCNsMMrMOpRMiF007d190314_CTGTACCAGCTCAGAG	L2/3 IT
pBICCNsMMrMOpRMiF007d190314_CTGTAGACATAGCTGT	L2/3 IT
pBICCNsMMrMOpRMiF007d190314_CTGTATTAGACACACG	L2/3 IT
pBICCNsMMrMOpRMiF007d190314_CTGTCGTAGAAGCCAC	L6 CT
pBICCNsMMrMOpRMiF007d190314_CTGTGAACACCAGACC	L2/3 IT
pBICCNsMMrMOpRMiF007d190314_CTGTGAACAGCTATAC	L2/3 IT
pBICCNsMMrMOpRMiF007d190314_CTGTGGGCATTCTTCA	Lamp5
pBICCNsMMrMOpRMiF007d190314_CTTCCGACATCCTGTC	Astro
pBICCNsMMrMOpRMiF007d190314_CTTCCTTGTACGAGCA	L2/3 IT
pBICCNsMMrMOpRMiF007d190314_CTTCCTTTCTGACAGT	L5 ET
pBICCNsMMrMOpRMiF007d190314_CTTCGGTAGTTGTAAG	Macrophage
pBICCNsMMrMOpRMiF007d190314_CTTCTCTTCAGCAATC	L2/3 IT
pBICCNsMMrMOpRMiF007d190314_CTTCTCTTCGAGAACG	L5 IT
pBICCNsMMrMOpRMiF007d190314_CTTGAGATCTGAGATC	L2/3 IT
pBICCNsMMrMOpRMiF007d190314_CTTTCGGTCGCCGATG	L2/3 IT
pBICCNsMMrMOpRMiF007d190314_GAAACCTCACTATCGA	L2/3 IT
pBICCNsMMrMOpRMiF007d190314_GAAACCTTCCGCTAGG	L5 IT
pBICCNsMMrMOpRMiF007d190314_GAAATGAGTCTAGATC	Oligo
pBICCNsMMrMOpRMiF007d190314_GAACACTTCAAGCGTT	L6 IT
pBICCNsMMrMOpRMiF007d190314_GAACGTTAGGACGCAT	Pvalb
pBICCNsMMrMOpRMiF007d190314_GAACTGTAGAGTCAGC	L2/3 IT
pBICCNsMMrMOpRMiF007d190314_GAACTGTTCTTTCGAT	L2/3 IT
pBICCNsMMrMOpRMiF007d190314_GAAGAATGTAAGTAGT	L2/3 IT
pBICCNsMMrMOpRMiF007d190314_GAAGCCCGTAGGAAAG	Astro
pBICCNsMMrMOpRMiF007d190314_GAAGGGTTCTTCCCAG	L2/3 IT
pBICCNsMMrMOpRMiF007d190314_GAAGTAAAGCGCCTAC	L5 IT
pBICCNsMMrMOpRMiF007d190314_GAAGTAATCATCGCAA	L5 ET
pBICCNsMMrMOpRMiF007d190314_GAAGTAATCGCCTATC	L2/3 IT
pBICCNsMMrMOpRMiF007d190314_GAATAGATCTAATTCC	L5 IT
pBICCNsMMrMOpRMiF007d190314_GAATCACAGTGGACGT	L5 IT
pBICCNsMMrMOpRMiF007d190314_GACACGCCATCAGCTA	Vip
pBICCNsMMrMOpRMiF007d190314_GACAGCCCACAGCCTG	L5 IT
pBICCNsMMrMOpRMiF007d190314_GACAGCCGTCACCTTC	Oligo
pBICCNsMMrMOpRMiF007d190314_GACCCAGTCAGCTAGT	Vip
pBICCNsMMrMOpRMiF007d190314_GACCGTGAGAATTCAG	L5 IT
pBICCNsMMrMOpRMiF007d190314_GACCTTCCAGTGTACT	Macrophage
pBICCNsMMrMOpRMiF007d190314_GACCTTCTCACCCTCA	Sst
pBICCNsMMrMOpRMiF007d190314_GACGCTGCAATTGGTC	L6 IT
pBICCNsMMrMOpRMiF007d190314_GACGTTAGTCGCACAC	L2/3 IT
pBICCNsMMrMOpRMiF007d190314_GACTATGTCAGGACAG	Astro
pBICCNsMMrMOpRMiF007d190314_GACTTCCCAGCAGTAG	L6 IT
pBICCNsMMrMOpRMiF007d190314_GACTTCCCATCCGGTG	Vip
pBICCNsMMrMOpRMiF007d190314_GAGAAATTCCTCGCAT	Vip
pBICCNsMMrMOpRMiF007d190314_GAGACTTAGACGCCAA	L5 ET
pBICCNsMMrMOpRMiF007d190314_GAGACTTCATCTTAGG	L2/3 IT
pBICCNsMMrMOpRMiF007d190314_GAGACTTGTCAAACGG	Lamp5
pBICCNsMMrMOpRMiF007d190314_GAGACTTGTCCAGAAG	Pvalb
pBICCNsMMrMOpRMiF007d190314_GAGACTTGTCGGCCTA	L2/3 IT
pBICCNsMMrMOpRMiF007d190314_GAGACTTTCCTTCGAC	L2/3 IT
pBICCNsMMrMOpRMiF007d190314_GAGATGGGTCCTCCTA	L6 CT
pBICCNsMMrMOpRMiF007d190314_GAGCCTGTCCACCTCA	L5 IT
pBICCNsMMrMOpRMiF007d190314_GAGCTGCAGGACAAGA	OPC
pBICCNsMMrMOpRMiF007d190314_GAGGCAAAGCATTTGC	Peri
pBICCNsMMrMOpRMiF007d190314_GAGTCATTCCTCTCGA	L5 IT
pBICCNsMMrMOpRMiF007d190314_GAGTCATTCTTCGGTC	Astro
pBICCNsMMrMOpRMiF007d190314_GAGTCTACAGAACTTC	L5 IT
pBICCNsMMrMOpRMiF007d190314_GAGTGAGGTGCCCAGT	L6 CT
pBICCNsMMrMOpRMiF007d190314_GAGTGAGTCTGCTGAA	Oligo
pBICCNsMMrMOpRMiF007d190314_GAGTTACGTCTTGCTC	Astro
pBICCNsMMrMOpRMiF007d190314_GAGTTGTAGTTAGAAC	L2/3 IT
pBICCNsMMrMOpRMiF007d190314_GAGTTGTCAAGCGCAA	L2/3 IT
pBICCNsMMrMOpRMiF007d190314_GAGTTGTGTCCTCCTA	L2/3 IT
pBICCNsMMrMOpRMiF007d190314_GAGTTTGCAGGCATTT	L5/6 NP
pBICCNsMMrMOpRMiF007d190314_GATAGAAGTCGCATTA	L6 CT
pBICCNsMMrMOpRMiF007d190314_GATAGCTAGCTGCCTG	Oligo
pBICCNsMMrMOpRMiF007d190314_GATCACAAGCAGTAAT	L2/3 IT
pBICCNsMMrMOpRMiF007d190314_GATCATGTCGGAGTGA	L5/6 NP
pBICCNsMMrMOpRMiF007d190314_GATCCCTCACTGCTTC	Pvalb
pBICCNsMMrMOpRMiF007d190314_GATCCCTGTCTCGGAC	Astro
pBICCNsMMrMOpRMiF007d190314_GATGACTCATGCCGCA	Astro
pBICCNsMMrMOpRMiF007d190314_GATGACTGTCCACATA	L5 ET
pBICCNsMMrMOpRMiF007d190314_GATGACTGTTGTAGCT	L2/3 IT
pBICCNsMMrMOpRMiF007d190314_GATGATCGTTTGTTGG	L2/3 IT
pBICCNsMMrMOpRMiF007d190314_GATGATCTCTAACGCA	Astro
pBICCNsMMrMOpRMiF007d190314_GATGCTATCAAGTGGG	L5 ET
pBICCNsMMrMOpRMiF007d190314_GATGTTGCACCCGTAG	L2/3 IT
pBICCNsMMrMOpRMiF007d190314_GATTCGACAGACAAAT	Pvalb
pBICCNsMMrMOpRMiF007d190314_GATTCGAGTTAGAGAT	L6 CT
pBICCNsMMrMOpRMiF007d190314_GATTCGATCAGTCAGT	L5 IT
pBICCNsMMrMOpRMiF007d190314_GATTCGATCCGCAACG	Oligo
pBICCNsMMrMOpRMiF007d190314_GATTCTTCACTTCCTG	Astro
pBICCNsMMrMOpRMiF007d190314_GATTGGTAGTCAGCCC	Oligo
pBICCNsMMrMOpRMiF007d190314_GATTTCTTCATGCGGC	Astro
pBICCNsMMrMOpRMiF007d190314_GCAACCGTCTCTAAGG	L2/3 IT
pBICCNsMMrMOpRMiF007d190314_GCACATAGTTCTATCT	Endo
pBICCNsMMrMOpRMiF007d190314_GCACATATCTTTGCTA	L2/3 IT
pBICCNsMMrMOpRMiF007d190314_GCACGGTCACCTCAGG	Lamp5
pBICCNsMMrMOpRMiF007d190314_GCACGTGGTACGCGTC	L6 CT
pBICCNsMMrMOpRMiF007d190314_GCACGTGTCGAGTCCG	L5 IT
pBICCNsMMrMOpRMiF007d190314_GCACGTGTCGCTCTAC	Macrophage
pBICCNsMMrMOpRMiF007d190314_GCAGCCAGTTCCAAAC	Astro
pBICCNsMMrMOpRMiF007d190314_GCAGCCATCTAGGCCG	Astro
pBICCNsMMrMOpRMiF007d190314_GCAGCTGAGCTAGATA	L2/3 IT
pBICCNsMMrMOpRMiF007d190314_GCAGTTAAGAGCACTG	L5 IT
pBICCNsMMrMOpRMiF007d190314_GCAGTTAGTGGCCCAT	L6 CT
pBICCNsMMrMOpRMiF007d190314_GCATCTCCAACTGCCG	L5 IT
pBICCNsMMrMOpRMiF007d190314_GCATCTCGTCCTGTCT	L5 ET
pBICCNsMMrMOpRMiF007d190314_GCCAACGGTCACAGTT	L2/3 IT
pBICCNsMMrMOpRMiF007d190314_GCCAACGTCGGATAAA	L5 IT
pBICCNsMMrMOpRMiF007d190314_GCCAGCACAAGCGCTC	L5 IT
pBICCNsMMrMOpRMiF007d190314_GCCAGGTAGACGCCCT	Lamp5
pBICCNsMMrMOpRMiF007d190314_GCCAGGTCAATTTCTC	Vip
pBICCNsMMrMOpRMiF007d190314_GCCATGGCATCGGAGA	Sst
pBICCNsMMrMOpRMiF007d190314_GCCATGGGTCACTCAA	Oligo
pBICCNsMMrMOpRMiF007d190314_GCCATTCCAAATTGCC	Macrophage
pBICCNsMMrMOpRMiF007d190314_GCCCAGAAGTTGTACC	L5 IT
pBICCNsMMrMOpRMiF007d190314_GCCCAGAGTCTAGATC	Astro
pBICCNsMMrMOpRMiF007d190314_GCCCGAAAGTCTTCCC	L6 IT
pBICCNsMMrMOpRMiF007d190314_GCCGATGAGGATCATA	Astro
pBICCNsMMrMOpRMiF007d190314_GCCGATGAGGATTTCC	L5 IT
pBICCNsMMrMOpRMiF007d190314_GCCGATGGTCAAGCGA	L2/3 IT
pBICCNsMMrMOpRMiF007d190314_GCCGTGAGTAGGTGCA	L2/3 IT
pBICCNsMMrMOpRMiF007d190314_GCCGTGAGTTACGTAC	L5 IT
pBICCNsMMrMOpRMiF007d190314_GCCTGTTCACCTCAGG	Astro
pBICCNsMMrMOpRMiF007d190314_GCGAGAATCGCCAGAC	Oligo
pBICCNsMMrMOpRMiF007d190314_GCGATCGCATAGAATG	L6 CT
pBICCNsMMrMOpRMiF007d190314_GCGGAAAAGCCACAAG	L2/3 IT
pBICCNsMMrMOpRMiF007d190314_GCGGATCAGCCACCGT	Oligo
pBICCNsMMrMOpRMiF007d190314_GCGGATCCAAAGTGTA	L2/3 IT
pBICCNsMMrMOpRMiF007d190314_GCGTGCAAGCCGTCGT	L2/3 IT
pBICCNsMMrMOpRMiF007d190314_GCGTTTCAGATCGCTT	L2/3 IT
pBICCNsMMrMOpRMiF007d190314_GCGTTTCAGCCAACCC	L2/3 IT
pBICCNsMMrMOpRMiF007d190314_GCGTTTCAGGTGCGAT	L5 IT
pBICCNsMMrMOpRMiF007d190314_GCTACAAGTACTCGTA	Oligo
pBICCNsMMrMOpRMiF007d190314_GCTACCTAGTTCAACC	L2/3 IT
pBICCNsMMrMOpRMiF007d190314_GCTACCTTCTGGACTA	Oligo
pBICCNsMMrMOpRMiF007d190314_GCTGCAGAGCAAACAT	L2/3 IT
pBICCNsMMrMOpRMiF007d190314_GCTGCAGTCAGTCACA	OPC
pBICCNsMMrMOpRMiF007d190314_GCTGGGTTCATAGCAC	L2/3 IT
pBICCNsMMrMOpRMiF007d190314_GCTTCACGTTTCAGAC	L5/6 NP
pBICCNsMMrMOpRMiF007d190314_GCTTTCGTCGCTCTAC	L6 CT
pBICCNsMMrMOpRMiF007d190314_GGAAGTGAGCTAGAAT	L6 CT
pBICCNsMMrMOpRMiF007d190314_GGAATCTGTAAGTCAA	OPC
pBICCNsMMrMOpRMiF007d190314_GGAATCTGTTCTGACA	L2/3 IT
pBICCNsMMrMOpRMiF007d190314_GGAATGGTCCTACCAC	Macrophage
pBICCNsMMrMOpRMiF007d190314_GGACGTCAGGGCGAAG	L2/3 IT
pBICCNsMMrMOpRMiF007d190314_GGAGGATCAGCTGAGA	Macrophage
pBICCNsMMrMOpRMiF007d190314_GGAGGATCAGGTCCGT	L2/3 IT
pBICCNsMMrMOpRMiF007d190314_GGAGGTAAGGTTCACT	L5 IT
pBICCNsMMrMOpRMiF007d190314_GGATCTAAGACGACGT	L2/3 IT
pBICCNsMMrMOpRMiF007d190314_GGATCTACACCGTACG	L2/3 IT
pBICCNsMMrMOpRMiF007d190314_GGATCTAGTTCCGCGA	Lamp5
pBICCNsMMrMOpRMiF007d190314_GGATCTATCCCTGTTG	L2/3 IT
pBICCNsMMrMOpRMiF007d190314_GGATGTTGTACTGAGG	L5 IT
pBICCNsMMrMOpRMiF007d190314_GGCGTCAAGTAGAATC	Sst
pBICCNsMMrMOpRMiF007d190314_GGCTTTCAGTCTGTAC	Astro
pBICCNsMMrMOpRMiF007d190314_GGGAAGTGTTTGATCG	L2/3 IT
pBICCNsMMrMOpRMiF007d190314_GGGACAACAAACTCTG	L2/3 IT
pBICCNsMMrMOpRMiF007d190314_GGGACCTCAAGACAAT	Astro
pBICCNsMMrMOpRMiF007d190314_GGGACTCAGATTGTGA	L5 IT
pBICCNsMMrMOpRMiF007d190314_GGGACTCGTATCGAGG	L5/6 NP
pBICCNsMMrMOpRMiF007d190314_GGGACTCTCCAGCCTT	Oligo
pBICCNsMMrMOpRMiF007d190314_GGGACTCTCCTGGGAC	OPC
pBICCNsMMrMOpRMiF007d190314_GGGAGATGTGATACAA	Astro
pBICCNsMMrMOpRMiF007d190314_GGGAGATTCTAGCCAA	L2/3 IT
pBICCNsMMrMOpRMiF007d190314_GGGATCCGTTCACGAT	L6 CT
pBICCNsMMrMOpRMiF007d190314_GGGATGAAGCTACTAC	Oligo
pBICCNsMMrMOpRMiF007d190314_GGGATGAGTGGCTGAA	Astro
pBICCNsMMrMOpRMiF007d190314_GGGCCATTCCGGACGT	L6 CT
pBICCNsMMrMOpRMiF007d190314_GGGCGTTCACGAGGAT	L2/3 IT
pBICCNsMMrMOpRMiF007d190314_GGGCTACAGGGTTGCA	L6b
pBICCNsMMrMOpRMiF007d190314_GGGCTACGTCTAGGTT	Vip
pBICCNsMMrMOpRMiF007d190314_GGGTAGAAGACGCCCT	Astro
pBICCNsMMrMOpRMiF007d190314_GGGTAGACATGAGTAA	L2/3 IT
pBICCNsMMrMOpRMiF007d190314_GGGTAGATCTAACGCA	L6 CT
pBICCNsMMrMOpRMiF007d190314_GGGTCACAGACGGATC	Astro
pBICCNsMMrMOpRMiF007d190314_GGGTGAAAGCACCTGC	L6 IT
pBICCNsMMrMOpRMiF007d190314_GGGTGAAGTCGCAGTC	OPC
pBICCNsMMrMOpRMiF007d190314_GGGTTATTCTGAATCG	L5 IT
pBICCNsMMrMOpRMiF007d190314_GGTAACTGTACCTATG	Astro
pBICCNsMMrMOpRMiF007d190314_GGTAACTTCCGATTAG	L6 CT
pBICCNsMMrMOpRMiF007d190314_GGTAATCGTTCGGCGT	Sst
pBICCNsMMrMOpRMiF007d190314_GGTAGAGCATATAGCC	L2/3 IT
pBICCNsMMrMOpRMiF007d190314_GGTAGAGTCAAGAGGC	Macrophage
pBICCNsMMrMOpRMiF007d190314_GGTAGAGTCCTGATAG	L2/3 IT
pBICCNsMMrMOpRMiF007d190314_GGTAGAGTCGGCATCG	Macrophage
pBICCNsMMrMOpRMiF007d190314_GGTCTGGGTAGATTGA	Oligo
pBICCNsMMrMOpRMiF007d190314_GGTGGCTGTGTCTCCT	L2/3 IT
pBICCNsMMrMOpRMiF007d190314_GGTGTCGGTTCGTGCG	Endo
pBICCNsMMrMOpRMiF007d190314_GGTGTTATCTCTGGTC	L2/3 IT
pBICCNsMMrMOpRMiF007d190314_GGTTAACAGACATCCT	L2/3 IT
pBICCNsMMrMOpRMiF007d190314_GGTTAACCAAACCATC	L2/3 IT
pBICCNsMMrMOpRMiF007d190314_GTAACCAAGCGTGAAC	L2/3 IT
pBICCNsMMrMOpRMiF007d190314_GTAAGTCAGTTGGACG	Oligo
pBICCNsMMrMOpRMiF007d190314_GTAATCGAGTGCCGAA	Oligo
pBICCNsMMrMOpRMiF007d190314_GTAATCGGTAGATCGG	L2/3 IT
pBICCNsMMrMOpRMiF007d190314_GTAATCGTCCTTACCG	L2/3 IT
pBICCNsMMrMOpRMiF007d190314_GTACAACCACACTGGC	L2/3 IT
pBICCNsMMrMOpRMiF007d190314_GTACAACGTCATAACC	L5 IT
pBICCNsMMrMOpRMiF007d190314_GTACAGTGTATACCTG	L5 IT
pBICCNsMMrMOpRMiF007d190314_GTAGAAATCATGGAGG	L5/6 NP
pBICCNsMMrMOpRMiF007d190314_GTAGAGGAGAATACAC	L2/3 IT
pBICCNsMMrMOpRMiF007d190314_GTAGCTACACAACGAG	L5 IT
pBICCNsMMrMOpRMiF007d190314_GTAGCTACATGAGATA	Macrophage
pBICCNsMMrMOpRMiF007d190314_GTAGGAGAGCATGCGA	L2/3 IT
pBICCNsMMrMOpRMiF007d190314_GTAGGAGGTGCCGTTG	L5 ET
pBICCNsMMrMOpRMiF007d190314_GTAGGTTTCGGTCTGG	L2/3 IT
pBICCNsMMrMOpRMiF007d190314_GTAGTACTCCGGGACT	L6 CT
pBICCNsMMrMOpRMiF007d190314_GTATTGGGTTCCGCGA	L6 CT
pBICCNsMMrMOpRMiF007d190314_GTATTGGTCCCGTGTT	Oligo
pBICCNsMMrMOpRMiF007d190314_GTATTTCAGGTCGTAG	Sst
pBICCNsMMrMOpRMiF007d190314_GTATTTCAGTTACGTC	L6 CT
pBICCNsMMrMOpRMiF007d190314_GTCAAACCATACCATG	L6 CT
pBICCNsMMrMOpRMiF007d190314_GTCAAGTCATGTGGCC	L2/3 IT
pBICCNsMMrMOpRMiF007d190314_GTCACGGCAAGGTCAG	L5 IT
pBICCNsMMrMOpRMiF007d190314_GTCATCCGTGGCTACC	Lamp5
pBICCNsMMrMOpRMiF007d190314_GTCATCCTCGGTCTAA	L2/3 IT
pBICCNsMMrMOpRMiF007d190314_GTCATGAAGTGCAGCA	L6 CT
pBICCNsMMrMOpRMiF007d190314_GTCATGACATATCTGG	L5 IT
pBICCNsMMrMOpRMiF007d190314_GTCATGACATGGCACC	Macrophage
pBICCNsMMrMOpRMiF007d190314_GTCATTTAGGGAGTTC	L2/3 IT
pBICCNsMMrMOpRMiF007d190314_GTCATTTCAAAGCTAA	Oligo
pBICCNsMMrMOpRMiF007d190314_GTCATTTTCTACTGAG	L5 IT
pBICCNsMMrMOpRMiF007d190314_GTCCACTCAGTCGTTA	Oligo
pBICCNsMMrMOpRMiF007d190314_GTCCACTTCCAATGCA	L2/3 IT
pBICCNsMMrMOpRMiF007d190314_GTCCCATAGCAAATCA	Oligo
pBICCNsMMrMOpRMiF007d190314_GTCCCATCAGCGCGTT	Peri
pBICCNsMMrMOpRMiF007d190314_GTCCTCATCACAGAGG	L6 IT
pBICCNsMMrMOpRMiF007d190314_GTCGAATAGCTGTACT	L6 CT
pBICCNsMMrMOpRMiF007d190314_GTCGTAAAGTTGCATC	Astro
pBICCNsMMrMOpRMiF007d190314_GTCGTAATCCTCACTG	Astro
pBICCNsMMrMOpRMiF007d190314_GTCGTTCAGCTAGATA	L2/3 IT
pBICCNsMMrMOpRMiF007d190314_GTCGTTCTCCTTCTTC	Oligo
pBICCNsMMrMOpRMiF007d190314_GTCTCACAGGACGCAT	L2/3 IT
pBICCNsMMrMOpRMiF007d190314_GTGACGCGTGGGTTGA	L6 CT
pBICCNsMMrMOpRMiF007d190314_GTGAGGAAGGTACTGG	OPC
pBICCNsMMrMOpRMiF007d190314_GTGAGGATCCTCTCGA	L5 IT
pBICCNsMMrMOpRMiF007d190314_GTGAGTTCAATAACCC	Oligo
pBICCNsMMrMOpRMiF007d190314_GTGATGTAGTGGCCTC	L6 CT
pBICCNsMMrMOpRMiF007d190314_GTGATGTCAGCGTATT	L2/3 IT
pBICCNsMMrMOpRMiF007d190314_GTGATGTGTCACCGAC	Pvalb
pBICCNsMMrMOpRMiF007d190314_GTGCAGCCAACGGGTA	L2/3 IT
pBICCNsMMrMOpRMiF007d190314_GTGCAGCGTTGGTACT	L6 IT
pBICCNsMMrMOpRMiF007d190314_GTGCGTGAGCAGGGAG	OPC
pBICCNsMMrMOpRMiF007d190314_GTGCGTGCACAAGTGG	OPC
pBICCNsMMrMOpRMiF007d190314_GTGCGTGGTTTAGTCG	Oligo
pBICCNsMMrMOpRMiF007d190314_GTGCTTCAGTAGAATC	Oligo
pBICCNsMMrMOpRMiF007d190314_GTGCTTCCAGTTAAAG	L6 IT
pBICCNsMMrMOpRMiF007d190314_GTGCTTCTCTGCATAG	Oligo
pBICCNsMMrMOpRMiF007d190314_GTGGAAGCACGTAGAG	L6 CT
pBICCNsMMrMOpRMiF007d190314_GTGGAAGCAGGCTATT	L2/3 IT
pBICCNsMMrMOpRMiF007d190314_GTGGAGAGTAGGAGTC	OPC
pBICCNsMMrMOpRMiF007d190314_GTGGAGATCCGCTAGG	L5 IT
pBICCNsMMrMOpRMiF007d190314_GTGGCGTGTCTGATAC	Vip
pBICCNsMMrMOpRMiF007d190314_GTGGTTAGTGTAGTGG	L2/3 IT
pBICCNsMMrMOpRMiF007d190314_GTGGTTATCGTACCTC	Astro
pBICCNsMMrMOpRMiF007d190314_GTGTAACGTCAAAGAT	L6 CT
pBICCNsMMrMOpRMiF007d190314_GTGTCCTGTGGAACAC	Pvalb
pBICCNsMMrMOpRMiF007d190314_GTGTCCTTCTTGTGCC	L5 IT
pBICCNsMMrMOpRMiF007d190314_GTTACAGAGCACCGTC	L5 IT
pBICCNsMMrMOpRMiF007d190314_GTTACAGAGCCTCTTC	Sst
pBICCNsMMrMOpRMiF007d190314_GTTACAGAGCGCAATG	L2/3 IT
pBICCNsMMrMOpRMiF007d190314_GTTACAGGTACGCTAT	Peri
pBICCNsMMrMOpRMiF007d190314_GTTACAGGTATCAAGA	Macrophage
pBICCNsMMrMOpRMiF007d190314_GTTACAGTCGTGTGGC	L2/3 IT
pBICCNsMMrMOpRMiF007d190314_GTTACAGTCTAGTTCT	Pvalb
pBICCNsMMrMOpRMiF007d190314_GTTACCCAGAGTTGTA	L5 ET
pBICCNsMMrMOpRMiF007d190314_GTTACGACATACCGTA	L2/3 IT
pBICCNsMMrMOpRMiF007d190314_GTTAGACCACCGTACG	L6 CT
pBICCNsMMrMOpRMiF007d190314_GTTAGTGTCTCGTTTA	Oligo
pBICCNsMMrMOpRMiF007d190314_GTTATGGTCGATCCAA	OPC
pBICCNsMMrMOpRMiF007d190314_GTTATGGTCGTAACTG	Macrophage
pBICCNsMMrMOpRMiF007d190314_GTTCATTAGTCACGAG	L2/3 IT
pBICCNsMMrMOpRMiF007d190314_GTTCTATCAAACACCT	L2/3 IT
pBICCNsMMrMOpRMiF007d190314_GTTGAACTCGCCGATG	L2/3 IT
pBICCNsMMrMOpRMiF007d190314_GTTGCTCGTTGTTGAC	L5 IT
pBICCNsMMrMOpRMiF007d190314_GTTTACTGTTATTCTC	Astro
pBICCNsMMrMOpRMiF007d190314_GTTTACTTCGCGTAGC	Macrophage
pBICCNsMMrMOpRMiF007d190314_GTTTGGAAGCTAGATA	L5 IT
pBICCNsMMrMOpRMiF007d190314_TAACACGTCTGGGATT	Pvalb
pBICCNsMMrMOpRMiF007d190314_TAACTTCAGACTCTTG	L5 IT
pBICCNsMMrMOpRMiF007d190314_TAACTTCCACCTGTCT	Astro
pBICCNsMMrMOpRMiF007d190314_TAACTTCGTACCCACG	L6 CT
pBICCNsMMrMOpRMiF007d190314_TAAGCACGTACACTCA	L2/3 IT
pBICCNsMMrMOpRMiF007d190314_TAAGCACTCATACGAC	L2/3 IT
pBICCNsMMrMOpRMiF007d190314_TAAGCCAAGAGGCGGA	L2/3 IT
pBICCNsMMrMOpRMiF007d190314_TAAGCGTCAAGAAACT	Astro
pBICCNsMMrMOpRMiF007d190314_TAAGCGTCAATGAGCG	L6 CT
pBICCNsMMrMOpRMiF007d190314_TAAGCGTGTTGTGCAT	L2/3 IT
pBICCNsMMrMOpRMiF007d190314_TAAGCGTTCACTAGCA	L5 IT
pBICCNsMMrMOpRMiF007d190314_TAATCTCGTAGTTACC	L2/3 IT
pBICCNsMMrMOpRMiF007d190314_TAATTCCAGACACACG	L2/3 IT
pBICCNsMMrMOpRMiF007d190314_TACAGGTCATCGGATT	Astro
pBICCNsMMrMOpRMiF007d190314_TACCCACCAGGGTTGA	L2/3 IT
pBICCNsMMrMOpRMiF007d190314_TACCCACGTTGGATCT	L5 IT
pBICCNsMMrMOpRMiF007d190314_TACCCACTCAGGCGAA	L6 IT
pBICCNsMMrMOpRMiF007d190314_TACCCGTTCAAGTGGG	L2/3 IT
pBICCNsMMrMOpRMiF007d190314_TACCGAACAAGGGTCA	Sst
pBICCNsMMrMOpRMiF007d190314_TACCGAACAGCATACT	L2/3 IT
pBICCNsMMrMOpRMiF007d190314_TACCGAAGTAATCAGA	L2/3 IT
pBICCNsMMrMOpRMiF007d190314_TACCGGGCAGCTGCCA	L5 IT
pBICCNsMMrMOpRMiF007d190314_TACGCTCGTAAGTTAG	L6 IT
pBICCNsMMrMOpRMiF007d190314_TACGCTCGTGGAGAAA	Astro
pBICCNsMMrMOpRMiF007d190314_TACGCTCGTTGTACGT	Oligo
pBICCNsMMrMOpRMiF007d190314_TACGGGCAGCGCCTAC	L2/3 IT
pBICCNsMMrMOpRMiF007d190314_TACGGTACAAGGATGC	L5 IT
pBICCNsMMrMOpRMiF007d190314_TACGGTAGTGGTCCGT	Oligo
pBICCNsMMrMOpRMiF007d190314_TACGTCCCACGGATCC	L6 CT
pBICCNsMMrMOpRMiF007d190314_TACTTGTGTACCCACG	L2/3 IT
pBICCNsMMrMOpRMiF007d190314_TACTTGTTCGACGAGA	L5 IT
pBICCNsMMrMOpRMiF007d190314_TAGACCACACAACGTT	L5 IT
pBICCNsMMrMOpRMiF007d190314_TAGACTGGTACTCCCT	L2/3 IT
pBICCNsMMrMOpRMiF007d190314_TAGAGTCAGGTATTGA	Oligo
pBICCNsMMrMOpRMiF007d190314_TAGAGTCAGTTGGGAC	Oligo
pBICCNsMMrMOpRMiF007d190314_TAGGAGGAGCATCCTA	L5 IT
pBICCNsMMrMOpRMiF007d190314_TAGGAGGTCCCGAGTG	L5 IT
pBICCNsMMrMOpRMiF007d190314_TAGGGTTCACCCGTAG	L5 IT
pBICCNsMMrMOpRMiF007d190314_TAGGGTTTCGACACCG	L6 IT
pBICCNsMMrMOpRMiF007d190314_TAGGTACTCTCGCAGG	L5 IT
pBICCNsMMrMOpRMiF007d190314_TAGGTTGCACATCATG	L5/6 NP
pBICCNsMMrMOpRMiF007d190314_TATACCTAGACTACCT	Astro
pBICCNsMMrMOpRMiF007d190314_TATACCTGTAAGTCAA	L5 IT
pBICCNsMMrMOpRMiF007d190314_TATCCTAAGCTGACTT	Oligo
pBICCNsMMrMOpRMiF007d190314_TATCCTAGTGAGACCA	Lamp5
pBICCNsMMrMOpRMiF007d190314_TATTCCACAACTCGTA	Astro
pBICCNsMMrMOpRMiF007d190314_TATTCCAGTACCTTCC	L2/3 IT
pBICCNsMMrMOpRMiF007d190314_TATTCCAGTCCAACGC	L5/6 NP
pBICCNsMMrMOpRMiF007d190314_TATTGCTGTTGCGGAA	Oligo
pBICCNsMMrMOpRMiF007d190314_TATTGGGGTATGTCTG	L2/3 IT
pBICCNsMMrMOpRMiF007d190314_TATTTCGTCCTAAGTG	L5 IT
pBICCNsMMrMOpRMiF007d190314_TCAAGACAGGAGGTTC	L2/3 IT
pBICCNsMMrMOpRMiF007d190314_TCAAGACGTCTCTCTG	L6b
pBICCNsMMrMOpRMiF007d190314_TCAAGACGTTAAGCAA	L2/3 IT
pBICCNsMMrMOpRMiF007d190314_TCAATCTCAAAGCAAT	Oligo
pBICCNsMMrMOpRMiF007d190314_TCAATCTCAACCGCTG	L2/3 IT
pBICCNsMMrMOpRMiF007d190314_TCAATCTGTTGTTTGG	OPC
pBICCNsMMrMOpRMiF007d190314_TCACAAGGTGAGTTTC	L5 IT
pBICCNsMMrMOpRMiF007d190314_TCACACCTCGCTATTT	L5 IT
pBICCNsMMrMOpRMiF007d190314_TCACGCTAGACTAGAT	L2/3 IT
pBICCNsMMrMOpRMiF007d190314_TCACTATAGCGTCTGC	L2/3 IT
pBICCNsMMrMOpRMiF007d190314_TCACTATGTCATAGTC	Vip
pBICCNsMMrMOpRMiF007d190314_TCACTCGTCGAGGCAA	L5 ET
pBICCNsMMrMOpRMiF007d190314_TCAGCAACAATAGTAG	L6b
pBICCNsMMrMOpRMiF007d190314_TCAGCCTTCCCAAGCG	Sst
pBICCNsMMrMOpRMiF007d190314_TCAGGGCCACACACGC	Oligo
pBICCNsMMrMOpRMiF007d190314_TCAGGGCGTCATAGTC	Pvalb
pBICCNsMMrMOpRMiF007d190314_TCAGGTAGTGGTCTGC	L5 IT
pBICCNsMMrMOpRMiF007d190314_TCAGTCCAGAGTGGCT	Astro
pBICCNsMMrMOpRMiF007d190314_TCAGTGAGTTAGAGTA	Oligo
pBICCNsMMrMOpRMiF007d190314_TCATACTCACTACCCT	L2/3 IT
pBICCNsMMrMOpRMiF007d190314_TCATATCCAGTGCCTG	Oligo
pBICCNsMMrMOpRMiF007d190314_TCATCATGTGGTAACG	L2/3 IT
pBICCNsMMrMOpRMiF007d190314_TCATCATTCAACGTGT	Macrophage
pBICCNsMMrMOpRMiF007d190314_TCATGCCAGCAAGCCA	L2/3 IT
pBICCNsMMrMOpRMiF007d190314_TCATGGAAGCAAATCA	L2/3 IT
pBICCNsMMrMOpRMiF007d190314_TCATGGAGTGAAGCTG	L6 CT
pBICCNsMMrMOpRMiF007d190314_TCATGTTGTTTACGAC	L2/3 IT
pBICCNsMMrMOpRMiF007d190314_TCATGTTTCCGACGGT	Sst
pBICCNsMMrMOpRMiF007d190314_TCCACCAGTGGAGGTT	L6 CT
pBICCNsMMrMOpRMiF007d190314_TCCACGTGTCCGGTCA	L6 CT
pBICCNsMMrMOpRMiF007d190314_TCCAGAAGTACCAATC	OPC
pBICCNsMMrMOpRMiF007d190314_TCCATCGGTCTGATCA	Macrophage
pBICCNsMMrMOpRMiF007d190314_TCCGATCTCAAGTAAG	Oligo
pBICCNsMMrMOpRMiF007d190314_TCCGTGTTCGCTGCGA	L5 IT
pBICCNsMMrMOpRMiF007d190314_TCCTCGATCTACCAGA	L5/6 NP
pBICCNsMMrMOpRMiF007d190314_TCCTCTTGTTACGTAC	L5 IT
pBICCNsMMrMOpRMiF007d190314_TCCTGCATCACTCTTA	L2/3 IT
pBICCNsMMrMOpRMiF007d190314_TCCTTTCCATGGGTCC	L2/3 IT
pBICCNsMMrMOpRMiF007d190314_TCGAACATCGCATGAT	L5 IT
pBICCNsMMrMOpRMiF007d190314_TCGAAGTAGCTGGCCT	L5 IT
pBICCNsMMrMOpRMiF007d190314_TCGAAGTCAGCTATTG	Lamp5
pBICCNsMMrMOpRMiF007d190314_TCGAAGTGTTAGGCCC	L2/3 IT
pBICCNsMMrMOpRMiF007d190314_TCGACCTTCCTTGACC	L5 ET
pBICCNsMMrMOpRMiF007d190314_TCGATTTGTACGTACT	Oligo
pBICCNsMMrMOpRMiF007d190314_TCGATTTTCGTAACTG	L2/3 IT
pBICCNsMMrMOpRMiF007d190314_TCGCACTCAACGGCCT	Macrophage
pBICCNsMMrMOpRMiF007d190314_TCGCACTCAGTTTGGT	Pvalb
pBICCNsMMrMOpRMiF007d190314_TCGCAGGGTTCTCGTC	L6 CT
pBICCNsMMrMOpRMiF007d190314_TCGCTCACACAGAGAC	Lamp5
pBICCNsMMrMOpRMiF007d190314_TCGCTTGCAAGCGCTC	L2/3 IT
pBICCNsMMrMOpRMiF007d190314_TCGGGCACAAGGGCAT	L5 IT
pBICCNsMMrMOpRMiF007d190314_TCGGGCAGTCATGCAT	Oligo
pBICCNsMMrMOpRMiF007d190314_TCGGTCTAGTAGGATT	Astro
pBICCNsMMrMOpRMiF007d190314_TCGTCCATCAAGTAAG	L2/3 IT
pBICCNsMMrMOpRMiF007d190314_TCTACATCAACACTAC	L2/3 IT
pBICCNsMMrMOpRMiF007d190314_TCTACATCACTTCAAG	L2/3 IT
pBICCNsMMrMOpRMiF007d190314_TCTACATCATAAGCGG	L2/3 IT
pBICCNsMMrMOpRMiF007d190314_TCTACCGCACCCATAA	L2/3 IT
pBICCNsMMrMOpRMiF007d190314_TCTACCGGTTTGGAGG	L6 CT
pBICCNsMMrMOpRMiF007d190314_TCTATACTCGGATACT	L5 IT
pBICCNsMMrMOpRMiF007d190314_TCTATCAAGTCGAGGT	L2/3 IT
pBICCNsMMrMOpRMiF007d190314_TCTCACGTCTCTTCAA	L5 IT
pBICCNsMMrMOpRMiF007d190314_TCTCAGCAGACCGTTT	L5 ET
pBICCNsMMrMOpRMiF007d190314_TCTCCGAAGGGCGAAG	L2/3 IT
pBICCNsMMrMOpRMiF007d190314_TCTCCGACATATCGGT	L6 CT
pBICCNsMMrMOpRMiF007d190314_TCTCCGAGTCCGGTCA	L5 ET
pBICCNsMMrMOpRMiF007d190314_TCTCCGATCGTCGACG	Sst
pBICCNsMMrMOpRMiF007d190314_TCTGCCAAGGTGCGAT	L2/3 IT
pBICCNsMMrMOpRMiF007d190314_TCTGCCATCATTTACC	L5 IT
pBICCNsMMrMOpRMiF007d190314_TCTGGCTAGACGGATC	Astro
pBICCNsMMrMOpRMiF007d190314_TCTGGCTGTGCTGATT	L2/3 IT
pBICCNsMMrMOpRMiF007d190314_TCTGGCTTCCAATGCA	Oligo
pBICCNsMMrMOpRMiF007d190314_TCTTAGTAGGATTCCT	L2/3 IT
pBICCNsMMrMOpRMiF007d190314_TCTTAGTTCCTAACAG	Pvalb
pBICCNsMMrMOpRMiF007d190314_TCTTCCTTCATGGATC	Sst
pBICCNsMMrMOpRMiF007d190314_TCTTGCGAGTAGCTCT	L5 IT
pBICCNsMMrMOpRMiF007d190314_TGAATCGTCCGACGGT	L5 IT
pBICCNsMMrMOpRMiF007d190314_TGAATGCAGGGCTAAC	L2/3 IT
pBICCNsMMrMOpRMiF007d190314_TGAATGCTCATAGACC	Oligo
pBICCNsMMrMOpRMiF007d190314_TGACCCTGTCGACTTA	L2/3 IT
pBICCNsMMrMOpRMiF007d190314_TGACCCTTCGCCAGAC	L2/3 IT
pBICCNsMMrMOpRMiF007d190314_TGACGCGGTATGAAAC	L2/3 IT
pBICCNsMMrMOpRMiF007d190314_TGACTCCAGCGTCGAA	L6 IT
pBICCNsMMrMOpRMiF007d190314_TGACTCCGTGCATTTG	Astro
pBICCNsMMrMOpRMiF007d190314_TGAGCATAGTATAGGT	L5 IT
pBICCNsMMrMOpRMiF007d190314_TGAGCATTCGAACCAT	L2/3 IT
pBICCNsMMrMOpRMiF007d190314_TGAGCGCAGACTTCCA	Oligo
pBICCNsMMrMOpRMiF007d190314_TGAGGTTCATACCATG	L5 IT
pBICCNsMMrMOpRMiF007d190314_TGAGTCAAGTTGCTCA	L2/3 IT
pBICCNsMMrMOpRMiF007d190314_TGATCTTCAAGGATGC	L5 IT
pBICCNsMMrMOpRMiF007d190314_TGATGCAGTATCTTCT	L2/3 IT
pBICCNsMMrMOpRMiF007d190314_TGATGGTGTGCCCGTA	L6 CT
pBICCNsMMrMOpRMiF007d190314_TGATTCTAGGAGATAG	L5 IT
pBICCNsMMrMOpRMiF007d190314_TGATTTCCATTGGGAG	L2/3 IT
pBICCNsMMrMOpRMiF007d190314_TGATTTCTCTCGGGAC	Pvalb
pBICCNsMMrMOpRMiF007d190314_TGCACGGAGCCTTTCC	Pvalb
pBICCNsMMrMOpRMiF007d190314_TGCACGGCAGGCACTC	Oligo
pBICCNsMMrMOpRMiF007d190314_TGCACGGTCTAGGCAT	Sst
pBICCNsMMrMOpRMiF007d190314_TGCAGATGTATGAAAC	L5 IT
pBICCNsMMrMOpRMiF007d190314_TGCAGATTCAGTCAGT	L2/3 IT
pBICCNsMMrMOpRMiF007d190314_TGCAGGCGTACTTGTG	L6 IT
pBICCNsMMrMOpRMiF007d190314_TGCAGTAGTAGCTTGT	L2/3 IT
pBICCNsMMrMOpRMiF007d190314_TGCGACGCATCGATGT	Oligo
pBICCNsMMrMOpRMiF007d190314_TGCGGGTCAGAGTGTG	L6 CT
pBICCNsMMrMOpRMiF007d190314_TGCGGGTGTCTTTATC	Oligo
pBICCNsMMrMOpRMiF007d190314_TGCTCCACACTAGAGG	L2/3 IT
pBICCNsMMrMOpRMiF007d190314_TGCTCCAGTCCGGACT	L6 CT
pBICCNsMMrMOpRMiF007d190314_TGCTCCAGTCTCTCTG	L5 IT
pBICCNsMMrMOpRMiF007d190314_TGCTGAAAGCATTTGC	L2/3 IT
pBICCNsMMrMOpRMiF007d190314_TGCTGAACAGAGAGGG	L2/3 IT
pBICCNsMMrMOpRMiF007d190314_TGCTGAACATGATCTG	L2/3 IT
pBICCNsMMrMOpRMiF007d190314_TGCTTCGCAACCGTAT	L6 CT
pBICCNsMMrMOpRMiF007d190314_TGGAGGAAGCATCCTA	L6 CT
pBICCNsMMrMOpRMiF007d190314_TGGATCATCCATCCGT	L2/3 IT
pBICCNsMMrMOpRMiF007d190314_TGGATGTAGATGGCAC	Oligo
pBICCNsMMrMOpRMiF007d190314_TGGATGTTCCGTCACT	Oligo
pBICCNsMMrMOpRMiF007d190314_TGGGAAGCACATGAAA	L6 CT
pBICCNsMMrMOpRMiF007d190314_TGGGAGACAAGTTCGT	Sst
pBICCNsMMrMOpRMiF007d190314_TGGGAGACAGTTGTCA	L6 IT
pBICCNsMMrMOpRMiF007d190314_TGGGATTCAGGGCTTC	L2/3 IT
pBICCNsMMrMOpRMiF007d190314_TGGGATTCATATAGCC	Astro
pBICCNsMMrMOpRMiF007d190314_TGGGCTGTCCGCATAA	L5 IT
pBICCNsMMrMOpRMiF007d190314_TGGTACAAGATACAGT	L6 CT
pBICCNsMMrMOpRMiF007d190314_TGGTACAAGCATGAAT	L5 ET
pBICCNsMMrMOpRMiF007d190314_TGGTGATGTAGTCTTG	L2/3 IT
pBICCNsMMrMOpRMiF007d190314_TGGTGATGTCGCTTAA	Oligo
pBICCNsMMrMOpRMiF007d190314_TGGTTAGAGCTATCTG	L5 IT
pBICCNsMMrMOpRMiF007d190314_TGTAACGAGCCTGTCG	L2/3 IT
pBICCNsMMrMOpRMiF007d190314_TGTAACGAGGTGATAT	L6 CT
pBICCNsMMrMOpRMiF007d190314_TGTACAGCACGTATAC	Lamp5
pBICCNsMMrMOpRMiF007d190314_TGTCCTGTCTCCATAT	L6 CT
pBICCNsMMrMOpRMiF007d190314_TGTGAGTAGATGCGAC	OPC
pBICCNsMMrMOpRMiF007d190314_TGTGAGTAGGAGGCAG	L2/3 IT
pBICCNsMMrMOpRMiF007d190314_TGTGAGTGTTAGAGAT	L5 ET
pBICCNsMMrMOpRMiF007d190314_TGTGATGAGAAGTGTT	Astro
pBICCNsMMrMOpRMiF007d190314_TGTGGCGGTAATGCGG	L2/3 IT
pBICCNsMMrMOpRMiF007d190314_TGTGTGAAGGCGTTGA	L6 CT
pBICCNsMMrMOpRMiF007d190314_TGTTACTAGTATGGAT	L2/3 IT
pBICCNsMMrMOpRMiF007d190314_TGTTCATCAGGTTCCG	Vip
pBICCNsMMrMOpRMiF007d190314_TGTTCCGAGCAAGCCA	L6 CT
pBICCNsMMrMOpRMiF007d190314_TGTTCTAGTCAACATC	L2/3 IT
pBICCNsMMrMOpRMiF007d190314_TGTTCTAGTGCCTGCA	L6 IT
pBICCNsMMrMOpRMiF007d190314_TGTTCTATCGTAGGGA	Pvalb
pBICCNsMMrMOpRMiF007d190314_TGTTGAGGTGCAACAG	L6 CT
pBICCNsMMrMOpRMiF007d190314_TGTTTGTAGTTGTAAG	L2/3 IT
pBICCNsMMrMOpRMiF007d190314_TTAATCCAGCCTTTGA	Oligo
pBICCNsMMrMOpRMiF007d190314_TTAATCCGTATCGCAT	OPC
pBICCNsMMrMOpRMiF007d190314_TTACAGGCAAGTATAG	L2/3 IT
pBICCNsMMrMOpRMiF007d190314_TTACCATCACGCAGTC	Oligo
pBICCNsMMrMOpRMiF007d190314_TTACCGCCAATTCGTG	Pvalb
pBICCNsMMrMOpRMiF007d190314_TTACCGCCAGGGAATC	Pvalb
pBICCNsMMrMOpRMiF007d190314_TTACCGCCAGGTGACA	L5 IT
pBICCNsMMrMOpRMiF007d190314_TTACCGCTCAACGAGG	L5 IT
pBICCNsMMrMOpRMiF007d190314_TTACGCCAGACCAGAC	L2/3 IT
pBICCNsMMrMOpRMiF007d190314_TTACGCCAGTCTTCGA	L5 ET
pBICCNsMMrMOpRMiF007d190314_TTACGTTCACAGCCTG	Oligo
pBICCNsMMrMOpRMiF007d190314_TTACGTTGTACGAGTG	L2/3 IT
pBICCNsMMrMOpRMiF007d190314_TTACGTTGTGAGTAAT	Oligo
pBICCNsMMrMOpRMiF007d190314_TTACGTTTCACCCATC	L5 IT
pBICCNsMMrMOpRMiF007d190314_TTAGGCAAGGGTGGGA	Astro
pBICCNsMMrMOpRMiF007d190314_TTAGGCAGTCCGCAGT	L2/3 IT
pBICCNsMMrMOpRMiF007d190314_TTATTGCCAAGCAGGT	L2/3 IT
pBICCNsMMrMOpRMiF007d190314_TTATTGCGTCCTGTTC	Vip
pBICCNsMMrMOpRMiF007d190314_TTCAATCAGCCGGATA	L2/3 IT
pBICCNsMMrMOpRMiF007d190314_TTCACGCTCATTGCTT	Pvalb
pBICCNsMMrMOpRMiF007d190314_TTCATGTGTGGTAATA	Oligo
pBICCNsMMrMOpRMiF007d190314_TTCATTGGTGGACTGA	L2/3 IT
pBICCNsMMrMOpRMiF007d190314_TTCATTGTCCCACAGG	L5 IT
pBICCNsMMrMOpRMiF007d190314_TTCCAATGTAGTTACC	L2/3 IT
pBICCNsMMrMOpRMiF007d190314_TTCCAATGTCAAATCC	L5 IT
pBICCNsMMrMOpRMiF007d190314_TTCCACGAGGCTTTCA	L5 IT
pBICCNsMMrMOpRMiF007d190314_TTCCACGCAGGACAGT	Astro
pBICCNsMMrMOpRMiF007d190314_TTCCGGTCACACCTGG	Oligo
pBICCNsMMrMOpRMiF007d190314_TTCCGGTGTATACCCA	L5/6 NP
pBICCNsMMrMOpRMiF007d190314_TTCCGTGAGCTTTGTG	Oligo
pBICCNsMMrMOpRMiF007d190314_TTCCGTGTCGGTGAAG	L2/3 IT
pBICCNsMMrMOpRMiF007d190314_TTCCTAAAGCTACAAA	L6 CT
pBICCNsMMrMOpRMiF007d190314_TTCCTCTGTTGGGTAG	Macrophage
pBICCNsMMrMOpRMiF007d190314_TTCGATTCAGCGTTGC	L2/3 IT
pBICCNsMMrMOpRMiF007d190314_TTCGATTGTCCTATAG	L2/3 IT
pBICCNsMMrMOpRMiF007d190314_TTCGGTCGTCCAGCCA	L5 IT
pBICCNsMMrMOpRMiF007d190314_TTCGGTCTCATTGCCC	L6 CT
pBICCNsMMrMOpRMiF007d190314_TTCTAACCATGAAAGT	L2/3 IT
pBICCNsMMrMOpRMiF007d190314_TTCTAGTAGATCCAAA	Astro
pBICCNsMMrMOpRMiF007d190314_TTCTAGTGTGATTGGG	L5 IT
pBICCNsMMrMOpRMiF007d190314_TTCTAGTTCCTAACAG	L2/3 IT
pBICCNsMMrMOpRMiF007d190314_TTCTGTAGTGCGACAA	L2/3 IT
pBICCNsMMrMOpRMiF007d190314_TTCTGTATCCTTATAC	Peri
pBICCNsMMrMOpRMiF007d190314_TTCTGTATCGTGCACG	Astro
pBICCNsMMrMOpRMiF007d190314_TTCTTCCTCCGTATGA	L5 IT
pBICCNsMMrMOpRMiF007d190314_TTCTTGATCGACACTA	Sst
pBICCNsMMrMOpRMiF007d190314_TTGACCCAGTTGCGAG	L5 IT
pBICCNsMMrMOpRMiF007d190314_TTGAGTGAGAGTACCG	L5 IT
pBICCNsMMrMOpRMiF007d190314_TTGAGTGGTTCATCGA	L2/3 IT
pBICCNsMMrMOpRMiF007d190314_TTGATGGCAGGTCTCG	Oligo
pBICCNsMMrMOpRMiF007d190314_TTGCATTTCAAGTCTG	L2/3 IT
pBICCNsMMrMOpRMiF007d190314_TTGCGTCAGCATGAAT	L6 CT
pBICCNsMMrMOpRMiF007d190314_TTGCGTCCAGTTTCGA	L5/6 NP
pBICCNsMMrMOpRMiF007d190314_TTGCTGCCAAGTATCC	L2/3 IT
pBICCNsMMrMOpRMiF007d190314_TTGCTGCGTCGATTCA	L2/3 IT
pBICCNsMMrMOpRMiF007d190314_TTGGATGAGAGGATCC	L2/3 IT
pBICCNsMMrMOpRMiF007d190314_TTGGGATAGAGCAAGA	L2/3 IT
pBICCNsMMrMOpRMiF007d190314_TTGGGATAGTCATGCT	Astro
pBICCNsMMrMOpRMiF007d190314_TTGGGATGTACCTTCC	L2/3 IT
pBICCNsMMrMOpRMiF007d190314_TTGGGCGAGCAACAGC	Oligo
pBICCNsMMrMOpRMiF007d190314_TTGGGTAAGTATGGCG	Astro
pBICCNsMMrMOpRMiF007d190314_TTGGTTTCAACCAACT	L2/3 IT
pBICCNsMMrMOpRMiF007d190314_TTGGTTTTCTCTCCGA	L5 ET
pBICCNsMMrMOpRMiF007d190314_TTGTTCACACTGAATC	L6 CT
pBICCNsMMrMOpRMiF007d190314_TTGTTGTAGGCATTTC	L2/3 IT
pBICCNsMMrMOpRMiF007d190314_TTGTTTGCACTGAGGA	L2/3 IT
pBICCNsMMrMOpRMiF007d190314_TTGTTTGCATCTGGGC	L5 ET
pBICCNsMMrMOpRMiF007d190314_TTGTTTGTCCAAACCA	Astro
pBICCNsMMrMOpRMiF007d190314_TTTACCAGTAATGTGA	Pvalb
pBICCNsMMrMOpRMiF007d190314_TTTACTGAGTGCCTCG	L2/3 IT
pBICCNsMMrMOpRMiF007d190314_TTTAGTCCAAAGTGTA	Oligo
pBICCNsMMrMOpRMiF007d190314_TTTAGTCGTTAGCGGA	Macrophage
pBICCNsMMrMOpRMiF007d190314_TTTATGCCAGGTGTTT	L2/3 IT
pBICCNsMMrMOpRMiF007d190314_TTTATGCTCACACCCT	Oligo
pBICCNsMMrMOpRMiF007d190314_TTTATGCTCGAAACAA	Peri
pBICCNsMMrMOpRMiF007d190314_TTTCACAAGACCATGG	L2/3 IT
pBICCNsMMrMOpRMiF007d190314_TTTCACAGTGAAGCGT	L2/3 IT
pBICCNsMMrMOpRMiF007d190314_TTTCAGTTCCGTTGGG	Astro
pBICCNsMMrMOpRMiF007d190314_TTTCATGGTAGCGCTC	Astro
pBICCNsMMrMOpRMiF007d190314_TTTCCTCCATCCTATT	L6 IT
pBICCNsMMrMOpRMiF007d190314_TTTCCTCGTGATTGGG	L2/3 IT
pBICCNsMMrMOpRMiF007d190314_TTTCCTCGTTGTTTGG	Oligo
pBICCNsMMrMOpRMiF007d190314_TTTCGATTCGAACTCA	Vip
pBICCNsMMrMOpRMiF007d190314_TTTCGATTCTACACTT	L2/3 IT
pBICCNsMMrMOpRMiF007d190314_TTTGACTAGGGATGTC	L5 ET
pBICCNsMMrMOpRMiF007d190314_TTTGACTGTCCAAGAG	Sst
pBICCNsMMrMOpRMiF007d190314_TTTGATCGTCAGACGA	L2/3 IT
pBICCNsMMrMOpRMiF007d190314_TTTGTTGCAGAACTTC	L5 IT
pBICCNsMMrMOpRAiF007d190314_AAACCCAAGAAGCGGG	Oligo
pBICCNsMMrMOpRAiF007d190314_AAACCCAAGAGAGTTT	L5/6 NP
pBICCNsMMrMOpRAiF007d190314_AAACCCAAGGTTCCAT	Oligo
pBICCNsMMrMOpRAiF007d190314_AAACCCAAGTCACTAC	Sst
pBICCNsMMrMOpRAiF007d190314_AAACCCAAGTCGGGAT	L2/3 IT
pBICCNsMMrMOpRAiF007d190314_AAACCCACATTGTGCA	L2/3 IT
pBICCNsMMrMOpRAiF007d190314_AAACCCAGTATTTCCT	L2/3 IT
pBICCNsMMrMOpRAiF007d190314_AAACCCAGTTTAAGGA	Sst
pBICCNsMMrMOpRAiF007d190314_AAACCCATCAATCTCT	L6 IT
pBICCNsMMrMOpRAiF007d190314_AAACCCATCACATACG	Endo
pBICCNsMMrMOpRAiF007d190314_AAACCCATCTGTGCTC	L5 IT
pBICCNsMMrMOpRAiF007d190314_AAACCCATCTTCCAGC	L2/3 IT
pBICCNsMMrMOpRAiF007d190314_AAACGAAAGCTACGTT	L2/3 IT
pBICCNsMMrMOpRAiF007d190314_AAACGAAAGCTAGAAT	Astro
pBICCNsMMrMOpRAiF007d190314_AAACGAAAGCTATCTG	L2/3 IT
pBICCNsMMrMOpRAiF007d190314_AAACGAAAGTGGACGT	L2/3 IT
pBICCNsMMrMOpRAiF007d190314_AAACGAACAGAAATTG	L5 IT
pBICCNsMMrMOpRAiF007d190314_AAACGAACAGTGGTGA	Oligo
pBICCNsMMrMOpRAiF007d190314_AAACGAAGTAAGGTCG	Astro
pBICCNsMMrMOpRAiF007d190314_AAACGAAGTAGATTAG	Oligo
pBICCNsMMrMOpRAiF007d190314_AAACGAAGTCTCGGAC	L2/3 IT
pBICCNsMMrMOpRAiF007d190314_AAACGAAGTTACAGCT	L2/3 IT
pBICCNsMMrMOpRAiF007d190314_AAACGAATCGGATTAC	Oligo
pBICCNsMMrMOpRAiF007d190314_AAACGCTAGAGTCTGG	L5 IT
pBICCNsMMrMOpRAiF007d190314_AAACGCTAGCCATTCA	Oligo
pBICCNsMMrMOpRAiF007d190314_AAACGCTAGGACGCAT	L6 CT
pBICCNsMMrMOpRAiF007d190314_AAACGCTAGGTAAAGG	Astro
pBICCNsMMrMOpRAiF007d190314_AAACGCTAGGTCTGGA	L2/3 IT
pBICCNsMMrMOpRAiF007d190314_AAACGCTAGTGAGGCT	Oligo
pBICCNsMMrMOpRAiF007d190314_AAACGCTCACGAAGAC	L5/6 NP
pBICCNsMMrMOpRAiF007d190314_AAACGCTGTACGATCT	Pvalb
pBICCNsMMrMOpRAiF007d190314_AAACGCTTCGAATCCA	L2/3 IT
pBICCNsMMrMOpRAiF007d190314_AAACGCTTCGGTCATA	Oligo
pBICCNsMMrMOpRAiF007d190314_AAAGAACAGAGTTCGG	L2/3 IT
pBICCNsMMrMOpRAiF007d190314_AAAGAACAGCGGTAAC	Endo
pBICCNsMMrMOpRAiF007d190314_AAAGAACAGTCTGTAC	L5 IT
pBICCNsMMrMOpRAiF007d190314_AAAGAACCACCTGAAT	L2/3 IT
pBICCNsMMrMOpRAiF007d190314_AAAGAACTCACCATCC	L2/3 IT
pBICCNsMMrMOpRAiF007d190314_AAAGAACTCTTGGTCC	L6 CT
pBICCNsMMrMOpRAiF007d190314_AAAGGATAGCATACTC	OPC
pBICCNsMMrMOpRAiF007d190314_AAAGGATAGCATTGTC	L2/3 IT
pBICCNsMMrMOpRAiF007d190314_AAAGGATAGCTAATCC	Astro
pBICCNsMMrMOpRAiF007d190314_AAAGGATAGCTACAAA	L2/3 IT
pBICCNsMMrMOpRAiF007d190314_AAAGGATAGCTGAGTG	L2/3 IT
pBICCNsMMrMOpRAiF007d190314_AAAGGATCAACCAACT	VLMC
pBICCNsMMrMOpRAiF007d190314_AAAGGATCAACCGATT	Vip
pBICCNsMMrMOpRAiF007d190314_AAAGGATCAACTGCCG	L2/3 IT
pBICCNsMMrMOpRAiF007d190314_AAAGGATCAGGTCAAG	Endo
pBICCNsMMrMOpRAiF007d190314_AAAGGATCAGTATTCG	VLMC
pBICCNsMMrMOpRAiF007d190314_AAAGGATGTATCGCGC	OPC
pBICCNsMMrMOpRAiF007d190314_AAAGGATGTGTGTGGA	Astro
pBICCNsMMrMOpRAiF007d190314_AAAGGATGTTATGGTC	L2/3 IT
pBICCNsMMrMOpRAiF007d190314_AAAGGATTCGCTTGAA	L5 IT
pBICCNsMMrMOpRAiF007d190314_AAAGGATTCGGCGATC	Sst
pBICCNsMMrMOpRAiF007d190314_AAAGGGCCACAGAAGC	Endo
pBICCNsMMrMOpRAiF007d190314_AAAGGGCCAGCAGACA	L2/3 IT
pBICCNsMMrMOpRAiF007d190314_AAAGGGCGTTGGTACT	Astro
pBICCNsMMrMOpRAiF007d190314_AAAGGGCGTTTGAACC	L2/3 IT
pBICCNsMMrMOpRAiF007d190314_AAAGGGCTCAGCGGAA	L2/3 IT
pBICCNsMMrMOpRAiF007d190314_AAAGGGCTCCAACCAA	L2/3 IT
pBICCNsMMrMOpRAiF007d190314_AAAGGGCTCCATTCAT	Oligo
pBICCNsMMrMOpRAiF007d190314_AAAGGGCTCCTACAAG	L2/3 IT
pBICCNsMMrMOpRAiF007d190314_AAAGGGCTCGCATTGA	Astro
pBICCNsMMrMOpRAiF007d190314_AAAGGGCTCTACCCAC	VLMC
pBICCNsMMrMOpRAiF007d190314_AAAGGTACATGATGCT	L5 IT
pBICCNsMMrMOpRAiF007d190314_AAAGGTAGTATCGTTG	L2/3 IT
pBICCNsMMrMOpRAiF007d190314_AAAGGTAGTCATCGCG	L5 ET
pBICCNsMMrMOpRAiF007d190314_AAAGGTAGTCTACGTA	L5 IT
pBICCNsMMrMOpRAiF007d190314_AAAGGTAGTTTACTGG	VLMC
pBICCNsMMrMOpRAiF007d190314_AAAGGTATCACCTCTG	Oligo
pBICCNsMMrMOpRAiF007d190314_AAAGTCCAGTGAGTTA	Macrophage
pBICCNsMMrMOpRAiF007d190314_AAAGTCCCAAGGACAC	Astro
pBICCNsMMrMOpRAiF007d190314_AAAGTCCCAGATTCGT	Astro
pBICCNsMMrMOpRAiF007d190314_AAAGTCCGTCCGAAAG	Astro
pBICCNsMMrMOpRAiF007d190314_AAAGTCCGTGGTCAAG	Astro
pBICCNsMMrMOpRAiF007d190314_AAAGTCCTCAGTGTGT	Astro
pBICCNsMMrMOpRAiF007d190314_AAAGTGAAGAAGAGCA	L6 CT
pBICCNsMMrMOpRAiF007d190314_AAAGTGAAGCGATGGT	L5/6 NP
pBICCNsMMrMOpRAiF007d190314_AAAGTGACAAACCATC	L2/3 IT
pBICCNsMMrMOpRAiF007d190314_AAAGTGACAGGAAGTC	L2/3 IT
pBICCNsMMrMOpRAiF007d190314_AAAGTGAGTAGCACGA	L5 IT
pBICCNsMMrMOpRAiF007d190314_AAAGTGAGTAGCTTAC	L2/3 IT
pBICCNsMMrMOpRAiF007d190314_AAAGTGATCTCCAATT	L2/3 IT
pBICCNsMMrMOpRAiF007d190314_AAAGTGATCTTTGATC	L2/3 IT
pBICCNsMMrMOpRAiF007d190314_AAATGGAAGAATTTGG	Oligo
pBICCNsMMrMOpRAiF007d190314_AAATGGAAGGGACACT	L2/3 IT
pBICCNsMMrMOpRAiF007d190314_AAATGGAAGGTGCGAT	Macrophage
pBICCNsMMrMOpRAiF007d190314_AAATGGACATGCTGCG	L6 IT
pBICCNsMMrMOpRAiF007d190314_AAATGGAGTGTTCCAA	Oligo
pBICCNsMMrMOpRAiF007d190314_AAATGGAGTTAAAGTG	L2/3 IT
pBICCNsMMrMOpRAiF007d190314_AAATGGATCATAGAGA	L5/6 NP
pBICCNsMMrMOpRAiF007d190314_AAATGGATCCAAAGGG	L2/3 IT
pBICCNsMMrMOpRAiF007d190314_AACAAAGAGACCAGCA	L2/3 IT
pBICCNsMMrMOpRAiF007d190314_AACAAAGAGCACTCCG	Astro
pBICCNsMMrMOpRAiF007d190314_AACAAAGAGGAGGCAG	L2/3 IT
pBICCNsMMrMOpRAiF007d190314_AACAAAGCACCGGCTA	Astro
pBICCNsMMrMOpRAiF007d190314_AACAAAGCACTACGGC	L5 ET
pBICCNsMMrMOpRAiF007d190314_AACAAAGCAGATTCGT	Macrophage
pBICCNsMMrMOpRAiF007d190314_AACAAAGGTAACATCC	Astro
pBICCNsMMrMOpRAiF007d190314_AACAAAGGTACGTACT	L2/3 IT
pBICCNsMMrMOpRAiF007d190314_AACAAAGGTACTGGGA	Astro
pBICCNsMMrMOpRAiF007d190314_AACAAAGGTAGGAGGG	L2/3 IT
pBICCNsMMrMOpRAiF007d190314_AACAAAGGTTCTTAGG	Vip
pBICCNsMMrMOpRAiF007d190314_AACAAAGTCGTGGGTC	L2/3 IT
pBICCNsMMrMOpRAiF007d190314_AACAAAGTCTGGTGGC	L5 IT
pBICCNsMMrMOpRAiF007d190314_AACAACCAGATGGTAT	L2/3 IT
pBICCNsMMrMOpRAiF007d190314_AACAACCAGCATGAAT	Oligo
pBICCNsMMrMOpRAiF007d190314_AACAACCCAGAGCTAG	L2/3 IT
pBICCNsMMrMOpRAiF007d190314_AACAACCGTATGTCCA	L6 CT
pBICCNsMMrMOpRAiF007d190314_AACAACCTCAGGTGTT	L2/3 IT
pBICCNsMMrMOpRAiF007d190314_AACAACCTCGTACACA	L2/3 IT
pBICCNsMMrMOpRAiF007d190314_AACAACCTCTCGCTTG	L2/3 IT
pBICCNsMMrMOpRAiF007d190314_AACAAGAAGAAGTGTT	L2/3 IT
pBICCNsMMrMOpRAiF007d190314_AACAAGAGTACCCGCA	Vip
pBICCNsMMrMOpRAiF007d190314_AACAAGAGTAGTCGGA	L2/3 IT
pBICCNsMMrMOpRAiF007d190314_AACAAGAGTGATACCT	Oligo
pBICCNsMMrMOpRAiF007d190314_AACAAGAGTGCGAGTA	L2/3 IT
pBICCNsMMrMOpRAiF007d190314_AACAAGAGTTACCCTC	Vip
pBICCNsMMrMOpRAiF007d190314_AACAAGAGTTGATGTC	L2/3 IT
pBICCNsMMrMOpRAiF007d190314_AACAAGATCAGAATAG	L2/3 IT
pBICCNsMMrMOpRAiF007d190314_AACAAGATCGAAGCCC	L5 IT
pBICCNsMMrMOpRAiF007d190314_AACAAGATCGATGCTA	Macrophage
pBICCNsMMrMOpRAiF007d190314_AACAAGATCTTGTTAC	Macrophage
pBICCNsMMrMOpRAiF007d190314_AACACACAGTAGTCTC	L2/3 IT
pBICCNsMMrMOpRAiF007d190314_AACACACCAGTAACAA	Astro
pBICCNsMMrMOpRAiF007d190314_AACACACGTACGACAG	L6 CT
pBICCNsMMrMOpRAiF007d190314_AACACACGTAGCTTTG	L2/3 IT
pBICCNsMMrMOpRAiF007d190314_AACACACGTGTTAAAG	L2/3 IT
pBICCNsMMrMOpRAiF007d190314_AACACACGTTCCACAA	Macrophage
pBICCNsMMrMOpRAiF007d190314_AACACACTCAGAATAG	OPC
pBICCNsMMrMOpRAiF007d190314_AACACACTCGCGAAGA	Macrophage
pBICCNsMMrMOpRAiF007d190314_AACAGGGAGCTCATAC	Macrophage
pBICCNsMMrMOpRAiF007d190314_AACAGGGAGCTGACTT	Astro
pBICCNsMMrMOpRAiF007d190314_AACAGGGAGGACAGCT	L2/3 IT
pBICCNsMMrMOpRAiF007d190314_AACAGGGCAAACCGGA	Astro
pBICCNsMMrMOpRAiF007d190314_AACAGGGCAAGTATAG	L2/3 IT
pBICCNsMMrMOpRAiF007d190314_AACAGGGCAGCCTTCT	L6 IT
pBICCNsMMrMOpRAiF007d190314_AACAGGGGTCGATTCA	L2/3 IT
pBICCNsMMrMOpRAiF007d190314_AACCAACAGAGAGCGG	Oligo
pBICCNsMMrMOpRAiF007d190314_AACCAACAGTCACACT	L2/3 IT
pBICCNsMMrMOpRAiF007d190314_AACCAACAGTGGGAAA	Vip
pBICCNsMMrMOpRAiF007d190314_AACCAACCATACCACA	L2/3 IT
pBICCNsMMrMOpRAiF007d190314_AACCAACCATGTCGTA	L2/3 IT
pBICCNsMMrMOpRAiF007d190314_AACCAACGTCACGCTG	Astro
pBICCNsMMrMOpRAiF007d190314_AACCACAAGCAGCAGT	L2/3 IT
pBICCNsMMrMOpRAiF007d190314_AACCACAAGGTGGGTT	L2/3 IT
pBICCNsMMrMOpRAiF007d190314_AACCACACAATAGGAT	Astro
pBICCNsMMrMOpRAiF007d190314_AACCACACACGTCGTG	Astro
pBICCNsMMrMOpRAiF007d190314_AACCACACAGATTTCG	L2/3 IT
pBICCNsMMrMOpRAiF007d190314_AACCACAGTCCAATCA	L2/3 IT
pBICCNsMMrMOpRAiF007d190314_AACCACAGTTGTCAGT	Oligo
pBICCNsMMrMOpRAiF007d190314_AACCACATCACCTTGC	OPC
pBICCNsMMrMOpRAiF007d190314_AACCATGAGCCGTCGT	L6 CT
pBICCNsMMrMOpRAiF007d190314_AACCATGAGCCTGAAG	Oligo
pBICCNsMMrMOpRAiF007d190314_AACCATGAGCGGGTAT	Astro
pBICCNsMMrMOpRAiF007d190314_AACCATGAGGTAGCAC	L6 CT
pBICCNsMMrMOpRAiF007d190314_AACCATGAGTGTGTTC	L5 IT
pBICCNsMMrMOpRAiF007d190314_AACCATGCACCAAAGG	L2/3 IT
pBICCNsMMrMOpRAiF007d190314_AACCATGCATGGCTGC	L2/3 IT
pBICCNsMMrMOpRAiF007d190314_AACCATGCATTATGCG	Sst
pBICCNsMMrMOpRAiF007d190314_AACCATGGTACTCCCT	L5 IT
pBICCNsMMrMOpRAiF007d190314_AACCATGGTATGACAA	L2/3 IT
pBICCNsMMrMOpRAiF007d190314_AACCATGTCTCCGTGT	L5 ET
pBICCNsMMrMOpRAiF007d190314_AACCCAAAGAGGATGA	L5 IT
pBICCNsMMrMOpRAiF007d190314_AACCCAAAGCGCCCAT	L2/3 IT
pBICCNsMMrMOpRAiF007d190314_AACCCAAAGGATTTGA	L2/3 IT
pBICCNsMMrMOpRAiF007d190314_AACCCAACATGGGCAA	Sst
pBICCNsMMrMOpRAiF007d190314_AACCCAAGTATCGATC	Sst
pBICCNsMMrMOpRAiF007d190314_AACCCAATCCTGGTCT	Vip
pBICCNsMMrMOpRAiF007d190314_AACCCAATCTTGGATG	L5 IT
pBICCNsMMrMOpRAiF007d190314_AACCTGAAGATGCTGG	Oligo
pBICCNsMMrMOpRAiF007d190314_AACCTGACAACACGTT	Astro
pBICCNsMMrMOpRAiF007d190314_AACCTGACAGCAGTAG	Oligo
pBICCNsMMrMOpRAiF007d190314_AACCTGACATGGAAGC	Pvalb
pBICCNsMMrMOpRAiF007d190314_AACCTGAGTTACTCAG	L2/3 IT
pBICCNsMMrMOpRAiF007d190314_AACCTGATCTGGAAGG	VLMC
pBICCNsMMrMOpRAiF007d190314_AACCTTTAGGCTGGAT	L2/3 IT
pBICCNsMMrMOpRAiF007d190314_AACCTTTCAGCCGTTG	VLMC
pBICCNsMMrMOpRAiF007d190314_AACCTTTCAGGTACGA	Astro
pBICCNsMMrMOpRAiF007d190314_AACCTTTCATGTCTAG	L2/3 IT
pBICCNsMMrMOpRAiF007d190314_AACCTTTGTTGTTGTG	L5 ET
pBICCNsMMrMOpRAiF007d190314_AACCTTTTCGCGCTGA	L5 ET
pBICCNsMMrMOpRAiF007d190314_AACGAAAAGTAGCTCT	L6 IT
pBICCNsMMrMOpRAiF007d190314_AACGAAACACGTCTCT	L2/3 IT
pBICCNsMMrMOpRAiF007d190314_AACGAAACAGGACTAG	L2/3 IT
pBICCNsMMrMOpRAiF007d190314_AACGAAAGTCGAATTC	L5 IT
pBICCNsMMrMOpRAiF007d190314_AACGAAAGTTACACTG	Pvalb
pBICCNsMMrMOpRAiF007d190314_AACGAAATCTATACGG	L5 ET
pBICCNsMMrMOpRAiF007d190314_AACGGGAAGGCTGAAC	Vip
pBICCNsMMrMOpRAiF007d190314_AACGGGAAGGTTCTTG	Astro
pBICCNsMMrMOpRAiF007d190314_AACGGGACATAGAGGC	L2/3 IT
pBICCNsMMrMOpRAiF007d190314_AACGGGAGTATGTCAC	L2/3 IT
pBICCNsMMrMOpRAiF007d190314_AACGGGAGTTACCCTC	Macrophage
pBICCNsMMrMOpRAiF007d190314_AACGGGATCCTCAGAA	L5 IT
pBICCNsMMrMOpRAiF007d190314_AACGGGATCTCGCTCA	Oligo
pBICCNsMMrMOpRAiF007d190314_AACGTCAAGCTAATCC	VLMC
pBICCNsMMrMOpRAiF007d190314_AACGTCACAAAGGGTC	L5 IT
pBICCNsMMrMOpRAiF007d190314_AACGTCACACAGTCGC	L2/3 IT
pBICCNsMMrMOpRAiF007d190314_AACGTCACACTTGGCG	L2/3 IT
pBICCNsMMrMOpRAiF007d190314_AACGTCACACTTTATC	L2/3 IT
pBICCNsMMrMOpRAiF007d190314_AACGTCAGTACGATCT	Astro
pBICCNsMMrMOpRAiF007d190314_AACGTCAGTGCCTATA	L2/3 IT
pBICCNsMMrMOpRAiF007d190314_AACTTCTAGTACGAGC	Pvalb
pBICCNsMMrMOpRAiF007d190314_AACTTCTCAAATCCCA	L2/3 IT
pBICCNsMMrMOpRAiF007d190314_AACTTCTCAGCTGTTA	L2/3 IT
pBICCNsMMrMOpRAiF007d190314_AACTTCTCATCAGCTA	Macrophage
pBICCNsMMrMOpRAiF007d190314_AACTTCTGTAGGTGCA	Macrophage
pBICCNsMMrMOpRAiF007d190314_AACTTCTGTCACTCAA	L2/3 IT
pBICCNsMMrMOpRAiF007d190314_AACTTCTGTGGAACCA	Astro
pBICCNsMMrMOpRAiF007d190314_AACTTCTTCTACCACC	Macrophage
pBICCNsMMrMOpRAiF007d190314_AAGAACAAGCATGCGA	L2/3 IT
pBICCNsMMrMOpRAiF007d190314_AAGAACACAGTCCCGA	Oligo
pBICCNsMMrMOpRAiF007d190314_AAGAACACATCGCCTT	L2/3 IT
pBICCNsMMrMOpRAiF007d190314_AAGAACACATTCACCC	L6 CT
pBICCNsMMrMOpRAiF007d190314_AAGAACATCCAATCCC	Pvalb
pBICCNsMMrMOpRAiF007d190314_AAGAACATCGTGCAGC	L5 IT
pBICCNsMMrMOpRAiF007d190314_AAGACAACAGGAGACT	L2/3 IT
pBICCNsMMrMOpRAiF007d190314_AAGACAACATACTGAC	L2/3 IT
pBICCNsMMrMOpRAiF007d190314_AAGACAAGTATCACCA	L2/3 IT
pBICCNsMMrMOpRAiF007d190314_AAGACAAGTTAGAAAC	L2/3 IT
pBICCNsMMrMOpRAiF007d190314_AAGACAAGTTGTCATG	Macrophage
pBICCNsMMrMOpRAiF007d190314_AAGACTCAGAAAGTCT	Oligo
pBICCNsMMrMOpRAiF007d190314_AAGACTCAGGACGGAG	L6 CT
pBICCNsMMrMOpRAiF007d190314_AAGACTCAGGGAGATA	L2/3 IT
pBICCNsMMrMOpRAiF007d190314_AAGACTCAGTAAGAGG	Sst
pBICCNsMMrMOpRAiF007d190314_AAGACTCCAGGTGGAT	L6 CT
pBICCNsMMrMOpRAiF007d190314_AAGATAGAGGGATCTG	Sncg
pBICCNsMMrMOpRAiF007d190314_AAGATAGCAACTGCTA	L6 CT
pBICCNsMMrMOpRAiF007d190314_AAGATAGCAAGGTCAG	L2/3 IT
pBICCNsMMrMOpRAiF007d190314_AAGATAGCAATAGGAT	L5/6 NP
pBICCNsMMrMOpRAiF007d190314_AAGATAGCACCGAATT	L2/3 IT
pBICCNsMMrMOpRAiF007d190314_AAGATAGTCCGTGTGG	L5 ET
pBICCNsMMrMOpRAiF007d190314_AAGATAGTCCTTCTGG	OPC
pBICCNsMMrMOpRAiF007d190314_AAGATAGTCTGGTTGA	Macrophage
pBICCNsMMrMOpRAiF007d190314_AAGCATCAGCACGTCC	L2/3 IT
pBICCNsMMrMOpRAiF007d190314_AAGCATCAGGTCCAGA	L2/3 IT
pBICCNsMMrMOpRAiF007d190314_AAGCATCAGGTGGCTA	L5 IT
pBICCNsMMrMOpRAiF007d190314_AAGCATCAGTATGATG	Pvalb
pBICCNsMMrMOpRAiF007d190314_AAGCATCCAACCAATC	Lamp5
pBICCNsMMrMOpRAiF007d190314_AAGCATCCAAGATCCT	L6 IT
pBICCNsMMrMOpRAiF007d190314_AAGCATCCAGAGTTGG	Oligo
pBICCNsMMrMOpRAiF007d190314_AAGCATCCATGCCGGT	Peri
pBICCNsMMrMOpRAiF007d190314_AAGCATCGTAACTTCG	L5 IT
pBICCNsMMrMOpRAiF007d190314_AAGCATCGTACGCTTA	Astro
pBICCNsMMrMOpRAiF007d190314_AAGCATCGTCACAGAG	Sncg
pBICCNsMMrMOpRAiF007d190314_AAGCATCGTCACATTG	Astro
pBICCNsMMrMOpRAiF007d190314_AAGCATCTCACAACCA	L2/3 IT
pBICCNsMMrMOpRAiF007d190314_AAGCATCTCCGCTAGG	Astro
pBICCNsMMrMOpRAiF007d190314_AAGCCATAGAAATCCA	Pvalb
pBICCNsMMrMOpRAiF007d190314_AAGCCATAGAGAATCT	L5 ET
pBICCNsMMrMOpRAiF007d190314_AAGCCATAGATAGTCA	Oligo
pBICCNsMMrMOpRAiF007d190314_AAGCCATAGTGCGACA	Pvalb
pBICCNsMMrMOpRAiF007d190314_AAGCCATCAAGTCGTT	L5 IT
pBICCNsMMrMOpRAiF007d190314_AAGCCATGTCATGGCC	Astro
pBICCNsMMrMOpRAiF007d190314_AAGCCATGTGAGTCAG	Astro
pBICCNsMMrMOpRAiF007d190314_AAGCCATTCATTTCCA	L2/3 IT
pBICCNsMMrMOpRAiF007d190314_AAGCCATTCCATCCGT	OPC
pBICCNsMMrMOpRAiF007d190314_AAGCCATTCGAGTCCG	L5 IT
pBICCNsMMrMOpRAiF007d190314_AAGCCATTCGGTGTTA	L2/3 IT
pBICCNsMMrMOpRAiF007d190314_AAGCCATTCTAACGCA	Astro
pBICCNsMMrMOpRAiF007d190314_AAGCCATTCTTTACAC	L2/3 IT
pBICCNsMMrMOpRAiF007d190314_AAGCGAGAGCGTTCCG	L5 IT
pBICCNsMMrMOpRAiF007d190314_AAGCGAGCACTGATTG	Pvalb
pBICCNsMMrMOpRAiF007d190314_AAGCGAGGTACCCGCA	L2/3 IT
pBICCNsMMrMOpRAiF007d190314_AAGCGAGGTCATACCA	L5 IT
pBICCNsMMrMOpRAiF007d190314_AAGCGAGTCACCGGTG	Oligo
pBICCNsMMrMOpRAiF007d190314_AAGCGTTAGATGAATC	Astro
pBICCNsMMrMOpRAiF007d190314_AAGCGTTAGCCACCGT	Pvalb
pBICCNsMMrMOpRAiF007d190314_AAGCGTTAGGAGTACC	L2/3 IT
pBICCNsMMrMOpRAiF007d190314_AAGCGTTAGGCACAAC	Oligo
pBICCNsMMrMOpRAiF007d190314_AAGCGTTCAGAAATCA	Astro
pBICCNsMMrMOpRAiF007d190314_AAGCGTTCAGCACGAA	Pvalb
pBICCNsMMrMOpRAiF007d190314_AAGCGTTGTACACTCA	Sncg
pBICCNsMMrMOpRAiF007d190314_AAGCGTTGTCAGTCTA	Pvalb
pBICCNsMMrMOpRAiF007d190314_AAGCGTTGTCTTCAAG	L2/3 IT
pBICCNsMMrMOpRAiF007d190314_AAGCGTTGTTGCATAC	L5 IT
pBICCNsMMrMOpRAiF007d190314_AAGCGTTTCCATAGGT	Macrophage
pBICCNsMMrMOpRAiF007d190314_AAGCGTTTCGCCACTT	Oligo
pBICCNsMMrMOpRAiF007d190314_AAGGAATAGATTGATG	L2/3 IT
pBICCNsMMrMOpRAiF007d190314_AAGGAATAGCACTAGG	L5 IT
pBICCNsMMrMOpRAiF007d190314_AAGGAATCAACGAGGT	VLMC
pBICCNsMMrMOpRAiF007d190314_AAGGAATCAATCCTTT	L2/3 IT
pBICCNsMMrMOpRAiF007d190314_AAGGAATCAGCTCATA	L2/3 IT
pBICCNsMMrMOpRAiF007d190314_AAGGAATCAGTGGTGA	L5 IT
pBICCNsMMrMOpRAiF007d190314_AAGGAATCATGTGCTA	Sst
pBICCNsMMrMOpRAiF007d190314_AAGGAATGTATCGCAT	L5 IT
pBICCNsMMrMOpRAiF007d190314_AAGGAATTCAGAGTGG	L5 IT
pBICCNsMMrMOpRAiF007d190314_AAGGAATTCCCAGCGA	Astro
pBICCNsMMrMOpRAiF007d190314_AAGGTAACACCGGCTA	L2/3 IT
pBICCNsMMrMOpRAiF007d190314_AAGGTAAGTAGCGCCT	L5 IT
pBICCNsMMrMOpRAiF007d190314_AAGGTAAGTGATCATC	Astro
pBICCNsMMrMOpRAiF007d190314_AAGTACCCATTGTACG	L2/3 IT
pBICCNsMMrMOpRAiF007d190314_AAGTACCGTACGAAAT	L2/3 IT
pBICCNsMMrMOpRAiF007d190314_AAGTACCGTTCCGCAG	Astro
pBICCNsMMrMOpRAiF007d190314_AAGTACCTCTCCCAAC	Astro
pBICCNsMMrMOpRAiF007d190314_AAGTCGTAGACTCTAC	L5 IT
pBICCNsMMrMOpRAiF007d190314_AAGTCGTAGGCACTAG	Oligo
pBICCNsMMrMOpRAiF007d190314_AAGTCGTCATCCTAAG	Lamp5
pBICCNsMMrMOpRAiF007d190314_AAGTCGTCATCCTCAC	L2/3 IT
pBICCNsMMrMOpRAiF007d190314_AAGTCGTGTCGAACGA	Oligo
pBICCNsMMrMOpRAiF007d190314_AAGTCGTTCATTCCTA	Astro
pBICCNsMMrMOpRAiF007d190314_AAGTCGTTCCATAGGT	L5 IT
pBICCNsMMrMOpRAiF007d190314_AAGTCGTTCGTTCTAT	L2/3 IT
pBICCNsMMrMOpRAiF007d190314_AAGTGAAAGAGAGTGA	L2/3 IT
pBICCNsMMrMOpRAiF007d190314_AAGTGAAAGGTATCTC	OPC
pBICCNsMMrMOpRAiF007d190314_AAGTGAAAGGTTCAGG	Oligo
pBICCNsMMrMOpRAiF007d190314_AAGTGAACAGAACGCA	L5 IT
pBICCNsMMrMOpRAiF007d190314_AAGTGAAGTCCGTTTC	L5 IT
pBICCNsMMrMOpRAiF007d190314_AAGTGAATCATTTGTC	L6 CT
pBICCNsMMrMOpRAiF007d190314_AAGTGAATCCAAAGGG	L2/3 IT
pBICCNsMMrMOpRAiF007d190314_AAGTGAATCCGGCAGT	Sst
pBICCNsMMrMOpRAiF007d190314_AAGTGAATCCTGTAGA	Oligo
pBICCNsMMrMOpRAiF007d190314_AAGTGAATCGTCTACC	L5 IT
pBICCNsMMrMOpRAiF007d190314_AAGTGAATCTTACACT	L2/3 IT
pBICCNsMMrMOpRAiF007d190314_AAGTTCGCAACACGTT	Oligo
pBICCNsMMrMOpRAiF007d190314_AAGTTCGCAAGAGGCT	Astro
pBICCNsMMrMOpRAiF007d190314_AAGTTCGCATAACAGA	Astro
pBICCNsMMrMOpRAiF007d190314_AAGTTCGGTGCAGGAT	L2/3 IT
pBICCNsMMrMOpRAiF007d190314_AAGTTCGGTTTCGGCG	L5 IT
pBICCNsMMrMOpRAiF007d190314_AAGTTCGTCGGTAGGA	L6 CT
pBICCNsMMrMOpRAiF007d190314_AATAGAGCACGCGCTA	Vip
pBICCNsMMrMOpRAiF007d190314_AATAGAGCATTGGATC	L2/3 IT
pBICCNsMMrMOpRAiF007d190314_AATAGAGGTCACTACA	L2/3 IT
pBICCNsMMrMOpRAiF007d190314_AATAGAGGTTCGAGCC	OPC
pBICCNsMMrMOpRAiF007d190314_AATAGAGTCCCAACTC	Macrophage
pBICCNsMMrMOpRAiF007d190314_AATCACGAGAACGTGC	L5 IT
pBICCNsMMrMOpRAiF007d190314_AATCACGAGACAGCGT	Oligo
pBICCNsMMrMOpRAiF007d190314_AATCACGAGACCATGG	Astro
pBICCNsMMrMOpRAiF007d190314_AATCACGAGACTGTTC	Sst
pBICCNsMMrMOpRAiF007d190314_AATCACGAGCCTAACT	Pvalb
pBICCNsMMrMOpRAiF007d190314_AATCACGAGGAATCGC	L2/3 IT
pBICCNsMMrMOpRAiF007d190314_AATCACGAGGCCACCT	Astro
pBICCNsMMrMOpRAiF007d190314_AATCACGAGTAACCTC	Astro
pBICCNsMMrMOpRAiF007d190314_AATCACGCAAGTGTCT	L2/3 IT
pBICCNsMMrMOpRAiF007d190314_AATCACGCACCTATCC	L5 IT
pBICCNsMMrMOpRAiF007d190314_AATCACGCATTGCCGG	L2/3 IT
pBICCNsMMrMOpRAiF007d190314_AATCACGTCAAACCTG	OPC
pBICCNsMMrMOpRAiF007d190314_AATCACGTCAGAACCT	L5 IT
pBICCNsMMrMOpRAiF007d190314_AATCACGTCCGGCTTT	L2/3 IT
pBICCNsMMrMOpRAiF007d190314_AATCACGTCTCTCAAT	Macrophage
pBICCNsMMrMOpRAiF007d190314_AATCGACAGATGACAT	Astro
pBICCNsMMrMOpRAiF007d190314_AATCGACAGGGTAGCT	Pvalb
pBICCNsMMrMOpRAiF007d190314_AATCGACCAGAACATA	L5 IT
pBICCNsMMrMOpRAiF007d190314_AATCGACCATCCTGTC	L5 IT
pBICCNsMMrMOpRAiF007d190314_AATCGACCATCGATAC	L2/3 IT
pBICCNsMMrMOpRAiF007d190314_AATCGACGTCAGCTTA	L2/3 IT
pBICCNsMMrMOpRAiF007d190314_AATCGACGTGGTAACG	Astro
pBICCNsMMrMOpRAiF007d190314_AATCGACGTGTCGATT	L2/3 IT
pBICCNsMMrMOpRAiF007d190314_AATCGACGTTCTTAGG	Oligo
pBICCNsMMrMOpRAiF007d190314_AATCGACTCACCGGTG	L5 IT
pBICCNsMMrMOpRAiF007d190314_AATCGACTCGACGAGA	L2/3 IT
pBICCNsMMrMOpRAiF007d190314_AATCGTGAGATCGGTG	L2/3 IT
pBICCNsMMrMOpRAiF007d190314_AATCGTGAGTGTTCAC	Macrophage
pBICCNsMMrMOpRAiF007d190314_AATCGTGCAAAGCTAA	L6 CT
pBICCNsMMrMOpRAiF007d190314_AATCGTGCAAGCTGCC	L2/3 IT
pBICCNsMMrMOpRAiF007d190314_AATCGTGCAGCCCAGT	L6 CT
pBICCNsMMrMOpRAiF007d190314_AATCGTGGTAATGATG	Sst
pBICCNsMMrMOpRAiF007d190314_AATCGTGGTATGAGGC	L5 IT
pBICCNsMMrMOpRAiF007d190314_AATCGTGGTCGAGCAA	L5/6 NP
pBICCNsMMrMOpRAiF007d190314_AATCGTGTCCACGGGT	L2/3 IT
pBICCNsMMrMOpRAiF007d190314_AATCGTGTCCCGAGAC	Astro
pBICCNsMMrMOpRAiF007d190314_AATCGTGTCCTTTAGT	Oligo
pBICCNsMMrMOpRAiF007d190314_AATCGTGTCTTACCAT	L2/3 IT
pBICCNsMMrMOpRAiF007d190314_AATGAAGAGTGTACCT	L2/3 IT
pBICCNsMMrMOpRAiF007d190314_AATGAAGCACCTTCGT	L2/3 IT
pBICCNsMMrMOpRAiF007d190314_AATGAAGGTACTCAAC	Astro
pBICCNsMMrMOpRAiF007d190314_AATGAAGGTATTCCTT	Oligo
pBICCNsMMrMOpRAiF007d190314_AATGAAGTCGGAAGGT	L2/3 IT
pBICCNsMMrMOpRAiF007d190314_AATGACCAGACATCAA	Oligo
pBICCNsMMrMOpRAiF007d190314_AATGACCCAAGCTGTT	Astro
pBICCNsMMrMOpRAiF007d190314_AATGACCCAAGGCCTC	L5 IT
pBICCNsMMrMOpRAiF007d190314_AATGACCGTATTGACC	Oligo
pBICCNsMMrMOpRAiF007d190314_AATGACCGTCTGTGAT	Macrophage
pBICCNsMMrMOpRAiF007d190314_AATGACCGTGATTCTG	Oligo
pBICCNsMMrMOpRAiF007d190314_AATGACCGTGGTCTTA	Astro
pBICCNsMMrMOpRAiF007d190314_AATGACCGTTGCATTG	Lamp5
pBICCNsMMrMOpRAiF007d190314_AATGACCTCCGCGGAT	Oligo
pBICCNsMMrMOpRAiF007d190314_AATGACCTCGTTGTGA	Sst
pBICCNsMMrMOpRAiF007d190314_AATGACCTCTCACTCG	Oligo
pBICCNsMMrMOpRAiF007d190314_AATGACCTCTGCCTGT	L2/3 IT
pBICCNsMMrMOpRAiF007d190314_AATGCCAAGATACGAT	L2/3 IT
pBICCNsMMrMOpRAiF007d190314_AATGCCAAGTTTGGCT	L5 ET
pBICCNsMMrMOpRAiF007d190314_AATGCCAGTCAGCGTC	L2/3 IT
pBICCNsMMrMOpRAiF007d190314_AATGCCAGTCCACACG	L5 IT
pBICCNsMMrMOpRAiF007d190314_AATGCCAGTCCGGCAT	Oligo
pBICCNsMMrMOpRAiF007d190314_AATGCCAGTTTCACTT	L2/3 IT
pBICCNsMMrMOpRAiF007d190314_AATGCCATCGATACTG	L6 CT
pBICCNsMMrMOpRAiF007d190314_AATGCCATCGCTTGCT	Oligo
pBICCNsMMrMOpRAiF007d190314_AATGCCATCTCGCGTT	L6 CT
pBICCNsMMrMOpRAiF007d190314_AATGGAAAGAAACTAC	L5 IT
pBICCNsMMrMOpRAiF007d190314_AATGGAAAGTGGATTA	Sst
pBICCNsMMrMOpRAiF007d190314_AATGGAACATCAACCA	L2/3 IT
pBICCNsMMrMOpRAiF007d190314_AATGGAAGTAACGATA	Macrophage
pBICCNsMMrMOpRAiF007d190314_AATGGAAGTACTGAGG	Oligo
pBICCNsMMrMOpRAiF007d190314_AATGGAATCAGAACCT	L5 IT
pBICCNsMMrMOpRAiF007d190314_AATGGAATCCTTGAAG	OPC
pBICCNsMMrMOpRAiF007d190314_AATGGAATCTAATTCC	Astro
pBICCNsMMrMOpRAiF007d190314_AATGGAATCTTTCTAG	Oligo
pBICCNsMMrMOpRAiF007d190314_AATGGCTAGAGAGTGA	Astro
pBICCNsMMrMOpRAiF007d190314_AATGGCTAGGGCATGT	Macrophage
pBICCNsMMrMOpRAiF007d190314_AATGGCTAGTAACAGT	Pvalb
pBICCNsMMrMOpRAiF007d190314_AATGGCTAGTCCTGCG	L2/3 IT
pBICCNsMMrMOpRAiF007d190314_AATGGCTCAGATTAAG	Macrophage
pBICCNsMMrMOpRAiF007d190314_AATGGCTCAGCGGTTC	L2/3 IT
pBICCNsMMrMOpRAiF007d190314_AATGGCTCATGAAGGC	L6 CT
pBICCNsMMrMOpRAiF007d190314_AATGGCTGTACGATGG	L2/3 IT
pBICCNsMMrMOpRAiF007d190314_AATGGCTGTCACTGAT	Oligo
pBICCNsMMrMOpRAiF007d190314_AATGGCTGTGATTCAC	L2/3 IT
pBICCNsMMrMOpRAiF007d190314_AATGGCTTCCGTCACT	L2/3 IT
pBICCNsMMrMOpRAiF007d190314_AATTCCTAGTGGCGAT	Endo
pBICCNsMMrMOpRAiF007d190314_AATTCCTCACAAGCCC	Astro
pBICCNsMMrMOpRAiF007d190314_AATTCCTGTTATGGTC	L5 IT
pBICCNsMMrMOpRAiF007d190314_AATTCCTTCCATACAG	L2/3 IT
pBICCNsMMrMOpRAiF007d190314_AATTCCTTCGCCTATC	Oligo
pBICCNsMMrMOpRAiF007d190314_AATTTCCCAACGTTAC	L2/3 IT
pBICCNsMMrMOpRAiF007d190314_AATTTCCCATTGCAAC	Astro
pBICCNsMMrMOpRAiF007d190314_AATTTCCGTAACACGG	L2/3 IT
pBICCNsMMrMOpRAiF007d190314_AATTTCCGTTAGGACG	L2/3 IT
pBICCNsMMrMOpRAiF007d190314_AATTTCCTCGACGAGA	Macrophage
pBICCNsMMrMOpRAiF007d190314_AATTTCCTCGCTGTCT	L2/3 IT
pBICCNsMMrMOpRAiF007d190314_AATTTCCTCGTCAAAC	L2/3 IT
pBICCNsMMrMOpRAiF007d190314_AATTTCCTCTTCGTAT	Macrophage
pBICCNsMMrMOpRAiF007d190314_AATTTCCTCTTTACAC	L5 IT
pBICCNsMMrMOpRAiF007d190314_ACAAAGAAGAATCCCT	Astro
pBICCNsMMrMOpRAiF007d190314_ACAAAGACAACTCGTA	Oligo
pBICCNsMMrMOpRAiF007d190314_ACAAAGAGTACCTAAC	L5 IT
pBICCNsMMrMOpRAiF007d190314_ACAAAGAGTACGATTC	L2/3 IT
pBICCNsMMrMOpRAiF007d190314_ACAAAGAGTGAATATG	Oligo
pBICCNsMMrMOpRAiF007d190314_ACAAAGAGTGTTTACG	Oligo
pBICCNsMMrMOpRAiF007d190314_ACAAAGATCAACCTTT	L5 IT
pBICCNsMMrMOpRAiF007d190314_ACAAAGATCATCTCTA	L6 CT
pBICCNsMMrMOpRAiF007d190314_ACAAAGATCGGTAACT	L6 CT
pBICCNsMMrMOpRAiF007d190314_ACAAAGATCTGCACCT	Astro
pBICCNsMMrMOpRAiF007d190314_ACAACCAAGATCGCTT	OPC
pBICCNsMMrMOpRAiF007d190314_ACAACCAAGCCAGACA	L5 IT
pBICCNsMMrMOpRAiF007d190314_ACAACCAAGGTAAGAG	L5/6 NP
pBICCNsMMrMOpRAiF007d190314_ACAACCACACCAAAGG	OPC
pBICCNsMMrMOpRAiF007d190314_ACAACCACAGGTGTGA	L2/3 IT
pBICCNsMMrMOpRAiF007d190314_ACAACCACATGCAGGA	L5 IT
pBICCNsMMrMOpRAiF007d190314_ACAACCAGTATTGGCT	L2/3 IT
pBICCNsMMrMOpRAiF007d190314_ACAACCAGTCTACGTA	Pvalb
pBICCNsMMrMOpRAiF007d190314_ACAACCATCACGACTA	L5 IT
pBICCNsMMrMOpRAiF007d190314_ACAACCATCAGACATC	L2/3 IT
pBICCNsMMrMOpRAiF007d190314_ACAACCATCATGCCGG	Astro
pBICCNsMMrMOpRAiF007d190314_ACAACCATCCGTTTCG	L2/3 IT
pBICCNsMMrMOpRAiF007d190314_ACAACCATCGTCGATA	L5 IT
pBICCNsMMrMOpRAiF007d190314_ACAAGCTAGGGAGATA	L2/3 IT
pBICCNsMMrMOpRAiF007d190314_ACAAGCTCAAGCACCC	Astro
pBICCNsMMrMOpRAiF007d190314_ACAAGCTGTGCTGTCG	L6 CT
pBICCNsMMrMOpRAiF007d190314_ACAAGCTGTGGAAATT	L5 IT
pBICCNsMMrMOpRAiF007d190314_ACAAGCTGTGGTAATA	L6 CT
pBICCNsMMrMOpRAiF007d190314_ACAAGCTTCTAATTCC	L6 CT
pBICCNsMMrMOpRAiF007d190314_ACACAGTAGGTATTGA	Pvalb
pBICCNsMMrMOpRAiF007d190314_ACACAGTAGTAGGATT	L5 IT
pBICCNsMMrMOpRAiF007d190314_ACACAGTCAGACTGCC	OPC
pBICCNsMMrMOpRAiF007d190314_ACACAGTGTACACGTT	L2/3 IT
pBICCNsMMrMOpRAiF007d190314_ACACAGTGTACTAAGA	Macrophage
pBICCNsMMrMOpRAiF007d190314_ACACAGTGTCTCGGAC	Astro
pBICCNsMMrMOpRAiF007d190314_ACACAGTTCCTACTGC	Astro
pBICCNsMMrMOpRAiF007d190314_ACACCAAAGCCTGTCG	L2/3 IT
pBICCNsMMrMOpRAiF007d190314_ACACCAAAGGATACCG	Sncg
pBICCNsMMrMOpRAiF007d190314_ACACCAAAGGATTCCT	Astro
pBICCNsMMrMOpRAiF007d190314_ACACCAACATGCGGTC	L2/3 IT
pBICCNsMMrMOpRAiF007d190314_ACACCAAGTCACCACG	Vip
pBICCNsMMrMOpRAiF007d190314_ACACCAATCTAGACAC	L2/3 IT
pBICCNsMMrMOpRAiF007d190314_ACACGCGAGCTGGCCT	L5 ET
pBICCNsMMrMOpRAiF007d190314_ACACGCGAGCTGGCTC	Endo
pBICCNsMMrMOpRAiF007d190314_ACACGCGAGGGACTGT	L2/3 IT
pBICCNsMMrMOpRAiF007d190314_ACACGCGCACCAACAT	Astro
pBICCNsMMrMOpRAiF007d190314_ACACGCGCACCTGCTT	L2/3 IT
pBICCNsMMrMOpRAiF007d190314_ACACGCGGTATTGAGA	L5 IT
pBICCNsMMrMOpRAiF007d190314_ACACGCGGTCTGTGTA	Astro
pBICCNsMMrMOpRAiF007d190314_ACACGCGTCTACGGTA	Macrophage
pBICCNsMMrMOpRAiF007d190314_ACACTGACAATAGTCC	L5 ET
pBICCNsMMrMOpRAiF007d190314_ACACTGATCGGTCAGC	Oligo
pBICCNsMMrMOpRAiF007d190314_ACACTGATCTAGACAC	L2/3 IT
pBICCNsMMrMOpRAiF007d190314_ACAGAAAAGACGAAGA	L6 CT
pBICCNsMMrMOpRAiF007d190314_ACAGAAAAGAGGATCC	L2/3 IT
pBICCNsMMrMOpRAiF007d190314_ACAGAAAAGGAAGTAG	L2/3 IT
pBICCNsMMrMOpRAiF007d190314_ACAGAAAAGGCGACAT	L2/3 IT
pBICCNsMMrMOpRAiF007d190314_ACAGAAACACCTTCGT	Astro
pBICCNsMMrMOpRAiF007d190314_ACAGAAACAGGTACGA	L2/3 IT
pBICCNsMMrMOpRAiF007d190314_ACAGAAACATTCACCC	Macrophage
pBICCNsMMrMOpRAiF007d190314_ACAGAAAGTACCGTGC	OPC
pBICCNsMMrMOpRAiF007d190314_ACAGAAAGTATCTTCT	L2/3 IT
pBICCNsMMrMOpRAiF007d190314_ACAGAAATCAAGGTGG	Macrophage
pBICCNsMMrMOpRAiF007d190314_ACAGAAATCCCAATAG	L2/3 IT
pBICCNsMMrMOpRAiF007d190314_ACAGCCGAGAGTTCGG	L2/3 IT
pBICCNsMMrMOpRAiF007d190314_ACAGCCGCAAGTTTGC	L2/3 IT
pBICCNsMMrMOpRAiF007d190314_ACAGCCGCAGCTGTTA	Astro
pBICCNsMMrMOpRAiF007d190314_ACAGCCGGTGAGAGGG	L5 ET
pBICCNsMMrMOpRAiF007d190314_ACAGCCGGTGCATCTA	L2/3 IT
pBICCNsMMrMOpRAiF007d190314_ACAGCCGGTGGCCACT	OPC
pBICCNsMMrMOpRAiF007d190314_ACAGCCGGTTCATCGA	L2/3 IT
pBICCNsMMrMOpRAiF007d190314_ACAGCCGTCACCTGTC	Oligo
pBICCNsMMrMOpRAiF007d190314_ACAGCCGTCCCGAAAT	L5 ET
pBICCNsMMrMOpRAiF007d190314_ACAGCCGTCCGAGCTG	Macrophage
pBICCNsMMrMOpRAiF007d190314_ACAGCCGTCTGAGTCA	L5 IT
pBICCNsMMrMOpRAiF007d190314_ACAGCCGTCTGTCTCG	Pvalb
pBICCNsMMrMOpRAiF007d190314_ACAGGGAAGACTACGG	Lamp5
pBICCNsMMrMOpRAiF007d190314_ACAGGGAAGAGGCGTT	L5 IT
pBICCNsMMrMOpRAiF007d190314_ACAGGGACAGCCCAGT	Oligo
pBICCNsMMrMOpRAiF007d190314_ACAGGGACAGTAGAGC	OPC
pBICCNsMMrMOpRAiF007d190314_ACAGGGAGTAAGGCCA	Macrophage
pBICCNsMMrMOpRAiF007d190314_ACAGGGAGTCCAAATC	L2/3 IT
pBICCNsMMrMOpRAiF007d190314_ACAGGGAGTGCATTTG	OPC
pBICCNsMMrMOpRAiF007d190314_ACAGGGAGTGTCTTGA	Sst
pBICCNsMMrMOpRAiF007d190314_ACAGGGATCGCTATTT	Macrophage
pBICCNsMMrMOpRAiF007d190314_ACATCCCAGCGCCCAT	L5 IT
pBICCNsMMrMOpRAiF007d190314_ACATCCCCACTCAAGT	Pvalb
pBICCNsMMrMOpRAiF007d190314_ACATCCCCACTCATAG	Pvalb
pBICCNsMMrMOpRAiF007d190314_ACATCCCCAGACACCC	L5 IT
pBICCNsMMrMOpRAiF007d190314_ACATCCCCATAAGCGG	L5 IT
pBICCNsMMrMOpRAiF007d190314_ACATCCCTCCATTGTT	Lamp5
pBICCNsMMrMOpRAiF007d190314_ACATCCCTCGAGAGAC	Oligo
pBICCNsMMrMOpRAiF007d190314_ACATCCCTCTCTGACC	L2/3 IT
pBICCNsMMrMOpRAiF007d190314_ACATCGAAGAACCCGA	Macrophage
pBICCNsMMrMOpRAiF007d190314_ACATCGAAGCATGATA	Lamp5
pBICCNsMMrMOpRAiF007d190314_ACATCGAAGGGAGGGT	Oligo
pBICCNsMMrMOpRAiF007d190314_ACATCGAAGTACCCTA	L6 CT
pBICCNsMMrMOpRAiF007d190314_ACATCGACACAATGAA	Astro
pBICCNsMMrMOpRAiF007d190314_ACATCGAGTAAGCTCT	L5 ET
pBICCNsMMrMOpRAiF007d190314_ACATCGAGTAGGCAAC	Endo
pBICCNsMMrMOpRAiF007d190314_ACATCGAGTATAATGG	OPC
pBICCNsMMrMOpRAiF007d190314_ACATCGAGTCAGCTTA	L2/3 IT
pBICCNsMMrMOpRAiF007d190314_ACATCGATCACAGTGT	L5 IT
pBICCNsMMrMOpRAiF007d190314_ACATCGATCGCGTTTC	L2/3 IT
pBICCNsMMrMOpRAiF007d190314_ACATGCAAGACCTTTG	L5 IT
pBICCNsMMrMOpRAiF007d190314_ACATGCAAGTCGAAGC	L5 IT
pBICCNsMMrMOpRAiF007d190314_ACATGCACAGTTTGGT	Astro
pBICCNsMMrMOpRAiF007d190314_ACATGCACATCGTGCG	L2/3 IT
pBICCNsMMrMOpRAiF007d190314_ACATGCAGTATTGCCA	OPC
pBICCNsMMrMOpRAiF007d190314_ACATGCAGTGTCATGT	L2/3 IT
pBICCNsMMrMOpRAiF007d190314_ACATGCATCAAGTCGT	VLMC
pBICCNsMMrMOpRAiF007d190314_ACATGCATCCACAGCG	Sst
pBICCNsMMrMOpRAiF007d190314_ACATTTCAGAAGAACG	Pvalb
pBICCNsMMrMOpRAiF007d190314_ACATTTCAGATGGCAC	L5 IT
pBICCNsMMrMOpRAiF007d190314_ACATTTCAGGTAAGTT	L6 IT
pBICCNsMMrMOpRAiF007d190314_ACATTTCCATGTTCAG	L2/3 IT
pBICCNsMMrMOpRAiF007d190314_ACATTTCGTATCGAAA	Oligo
pBICCNsMMrMOpRAiF007d190314_ACATTTCGTATCGCAT	L2/3 IT
pBICCNsMMrMOpRAiF007d190314_ACATTTCGTGTCCACG	L2/3 IT
pBICCNsMMrMOpRAiF007d190314_ACATTTCTCACCATCC	Oligo
pBICCNsMMrMOpRAiF007d190314_ACCAAACAGATTGCGG	L5 IT
pBICCNsMMrMOpRAiF007d190314_ACCAAACAGGACATCG	L6 CT
pBICCNsMMrMOpRAiF007d190314_ACCAAACAGGCATGGT	Astro
pBICCNsMMrMOpRAiF007d190314_ACCAAACCATGTAACC	Oligo
pBICCNsMMrMOpRAiF007d190314_ACCAAACGTTACGTAC	Pvalb
pBICCNsMMrMOpRAiF007d190314_ACCAAACGTTGCGGAA	L5 IT
pBICCNsMMrMOpRAiF007d190314_ACCAAACTCGTTCCCA	L2/3 IT
pBICCNsMMrMOpRAiF007d190314_ACCAACAAGGTTGACG	Sst
pBICCNsMMrMOpRAiF007d190314_ACCAACACAAATCGTC	Macrophage
pBICCNsMMrMOpRAiF007d190314_ACCAACACAATCAAGA	L2/3 IT
pBICCNsMMrMOpRAiF007d190314_ACCAACACAATCGTCA	Astro
pBICCNsMMrMOpRAiF007d190314_ACCAACACACACAGCC	L2/3 IT
pBICCNsMMrMOpRAiF007d190314_ACCAACACATGTGCCG	Pvalb
pBICCNsMMrMOpRAiF007d190314_ACCAACAGTCGTATTG	Peri
pBICCNsMMrMOpRAiF007d190314_ACCAACAGTGGCAACA	Vip
pBICCNsMMrMOpRAiF007d190314_ACCAACAGTGTTGATC	Sst
pBICCNsMMrMOpRAiF007d190314_ACCAACAGTTTCGATG	Sst
pBICCNsMMrMOpRAiF007d190314_ACCAACATCACTGATG	L5 IT
pBICCNsMMrMOpRAiF007d190314_ACCAACATCGACTCCT	Vip
pBICCNsMMrMOpRAiF007d190314_ACCAACATCGTCTCAC	Pvalb
pBICCNsMMrMOpRAiF007d190314_ACCAACATCTGTTCAT	L2/3 IT
pBICCNsMMrMOpRAiF007d190314_ACCACAACAAGCCTGC	L5/6 NP
pBICCNsMMrMOpRAiF007d190314_ACCACAACAATACGAA	L5 IT
pBICCNsMMrMOpRAiF007d190314_ACCACAACATACAGGG	L2/3 IT
pBICCNsMMrMOpRAiF007d190314_ACCACAACATAGTCGT	Oligo
pBICCNsMMrMOpRAiF007d190314_ACCACAAGTCATCGCG	L5 ET
pBICCNsMMrMOpRAiF007d190314_ACCACAAGTGGGATTG	L5 IT
pBICCNsMMrMOpRAiF007d190314_ACCACAAGTTAACAGA	Oligo
pBICCNsMMrMOpRAiF007d190314_ACCACAAGTTAGCTAC	L5 IT
pBICCNsMMrMOpRAiF007d190314_ACCACAATCGCCGTGA	Sst
pBICCNsMMrMOpRAiF007d190314_ACCACAATCGGCTTGG	L2/3 IT
pBICCNsMMrMOpRAiF007d190314_ACCATTTAGCGAGAAA	Astro
pBICCNsMMrMOpRAiF007d190314_ACCATTTAGGTCGACA	Oligo
pBICCNsMMrMOpRAiF007d190314_ACCATTTCAACACAAA	Macrophage
pBICCNsMMrMOpRAiF007d190314_ACCATTTCAACACGTT	L2/3 IT
pBICCNsMMrMOpRAiF007d190314_ACCATTTCATCTGTTT	L6 CT
pBICCNsMMrMOpRAiF007d190314_ACCATTTCATGCAGCC	Astro
pBICCNsMMrMOpRAiF007d190314_ACCATTTCATTGTCGA	L2/3 IT
pBICCNsMMrMOpRAiF007d190314_ACCATTTGTCATTCCC	Oligo
pBICCNsMMrMOpRAiF007d190314_ACCATTTGTTCATCGA	L5 IT
pBICCNsMMrMOpRAiF007d190314_ACCATTTTCAGCCTTC	L2/3 IT
pBICCNsMMrMOpRAiF007d190314_ACCCAAAAGCCTATCA	Astro
pBICCNsMMrMOpRAiF007d190314_ACCCAAAAGGCATTTC	L2/3 IT
pBICCNsMMrMOpRAiF007d190314_ACCCAAACACGCCACA	L5 IT
pBICCNsMMrMOpRAiF007d190314_ACCCAAAGTAGTAAGT	Astro
pBICCNsMMrMOpRAiF007d190314_ACCCAAAGTAGTCGTT	Astro
pBICCNsMMrMOpRAiF007d190314_ACCCAAATCGGTAACT	L5 IT
pBICCNsMMrMOpRAiF007d190314_ACCCAAATCGTTTACT	Sncg
pBICCNsMMrMOpRAiF007d190314_ACCCTCAAGAATAGTC	L2/3 IT
pBICCNsMMrMOpRAiF007d190314_ACCCTCAAGGATAATC	OPC
pBICCNsMMrMOpRAiF007d190314_ACCCTCAAGTGGTTCT	L5 IT
pBICCNsMMrMOpRAiF007d190314_ACCCTCACATTGGCAT	Pvalb
pBICCNsMMrMOpRAiF007d190314_ACCCTCAGTACCCAGC	OPC
pBICCNsMMrMOpRAiF007d190314_ACCCTCAGTTTCCCAC	L2/3 IT
pBICCNsMMrMOpRAiF007d190314_ACCCTCATCAGACCCG	L5 ET
pBICCNsMMrMOpRAiF007d190314_ACCCTCATCAGGACGA	Sncg
pBICCNsMMrMOpRAiF007d190314_ACCCTCATCCCAGTGG	L2/3 IT
pBICCNsMMrMOpRAiF007d190314_ACCCTCATCCGCTGTT	L2/3 IT
pBICCNsMMrMOpRAiF007d190314_ACCCTTGAGAGCAACC	L2/3 IT
pBICCNsMMrMOpRAiF007d190314_ACCCTTGAGATACAGT	L2/3 IT
pBICCNsMMrMOpRAiF007d190314_ACCCTTGAGATTGTGA	Pvalb
pBICCNsMMrMOpRAiF007d190314_ACCCTTGAGGAACGAA	Vip
pBICCNsMMrMOpRAiF007d190314_ACCCTTGAGGTCCGAA	Macrophage
pBICCNsMMrMOpRAiF007d190314_ACCCTTGAGGTGCATG	L5 IT
pBICCNsMMrMOpRAiF007d190314_ACCCTTGAGTTATGGA	Macrophage
pBICCNsMMrMOpRAiF007d190314_ACCCTTGCAACAAGAT	Pvalb
pBICCNsMMrMOpRAiF007d190314_ACCCTTGCAAGCAGGT	L2/3 IT
pBICCNsMMrMOpRAiF007d190314_ACCCTTGCAATCCTAG	L5 IT
pBICCNsMMrMOpRAiF007d190314_ACCCTTGCATTGGATC	L2/3 IT
pBICCNsMMrMOpRAiF007d190314_ACCCTTGGTCCCAAAT	Lamp5
pBICCNsMMrMOpRAiF007d190314_ACCCTTGGTTCAAAGA	Oligo
pBICCNsMMrMOpRAiF007d190314_ACCCTTGTCGCGCCAA	L6 CT
pBICCNsMMrMOpRAiF007d190314_ACCCTTGTCGGCCTTT	Astro
pBICCNsMMrMOpRAiF007d190314_ACCCTTGTCTACCAGA	Oligo
pBICCNsMMrMOpRAiF007d190314_ACCGTTCCACTCCGAG	L2/3 IT
pBICCNsMMrMOpRAiF007d190314_ACCGTTCCAGTGTGGA	Astro
pBICCNsMMrMOpRAiF007d190314_ACCGTTCCAGTTCTAG	L2/3 IT
pBICCNsMMrMOpRAiF007d190314_ACCGTTCGTAGTCGGA	L2/3 IT
pBICCNsMMrMOpRAiF007d190314_ACCGTTCTCGTGGAAG	Astro
pBICCNsMMrMOpRAiF007d190314_ACCGTTCTCGTGTGAT	Astro
pBICCNsMMrMOpRAiF007d190314_ACCTACCAGCATCTTG	L2/3 IT
pBICCNsMMrMOpRAiF007d190314_ACCTACCCAAACAGGC	L2/3 IT
pBICCNsMMrMOpRAiF007d190314_ACCTACCCAAGAAACT	Oligo
pBICCNsMMrMOpRAiF007d190314_ACCTACCCATCCCGTT	L2/3 IT
pBICCNsMMrMOpRAiF007d190314_ACCTACCGTTCATCTT	Oligo
pBICCNsMMrMOpRAiF007d190314_ACCTACCTCACCGGGT	Oligo
pBICCNsMMrMOpRAiF007d190314_ACCTACCTCCGACAGC	L2/3 IT
pBICCNsMMrMOpRAiF007d190314_ACCTACCTCGATGCAT	L5 ET
pBICCNsMMrMOpRAiF007d190314_ACCTACCTCGTAGTGT	Oligo
pBICCNsMMrMOpRAiF007d190314_ACCTACCTCTCAATCT	Pvalb
pBICCNsMMrMOpRAiF007d190314_ACCTGAAAGCACTCAT	Pvalb
pBICCNsMMrMOpRAiF007d190314_ACCTGAAAGGACTATA	Oligo
pBICCNsMMrMOpRAiF007d190314_ACCTGAACAACGTATC	L5 IT
pBICCNsMMrMOpRAiF007d190314_ACCTGAACAATCGCGC	L5 IT
pBICCNsMMrMOpRAiF007d190314_ACCTGAACACATGGTT	L5/6 NP
pBICCNsMMrMOpRAiF007d190314_ACCTGAAGTGGTAATA	Oligo
pBICCNsMMrMOpRAiF007d190314_ACCTGAAGTGTCGATT	Astro
pBICCNsMMrMOpRAiF007d190314_ACCTGAAGTTGGGCCT	L2/3 IT
pBICCNsMMrMOpRAiF007d190314_ACCTGAATCTAAGGAA	L2/3 IT
pBICCNsMMrMOpRAiF007d190314_ACCTGTCCACAATCTG	L2/3 IT
pBICCNsMMrMOpRAiF007d190314_ACCTGTCCAGCGGATA	Sst
pBICCNsMMrMOpRAiF007d190314_ACCTGTCCAGGGACTA	L5 IT
pBICCNsMMrMOpRAiF007d190314_ACCTGTCCATATCGGT	L2/3 IT
pBICCNsMMrMOpRAiF007d190314_ACCTGTCCATCGTGCG	L5 IT
pBICCNsMMrMOpRAiF007d190314_ACCTGTCGTGAGACGT	L2/3 IT
pBICCNsMMrMOpRAiF007d190314_ACCTGTCTCCAAGCCG	Oligo
pBICCNsMMrMOpRAiF007d190314_ACCTGTCTCCTGGGAC	Astro
pBICCNsMMrMOpRAiF007d190314_ACCTGTCTCTGCAGCG	Oligo
pBICCNsMMrMOpRAiF007d190314_ACGATCAAGAATCCCT	L5 ET
pBICCNsMMrMOpRAiF007d190314_ACGATCAAGTAGCATA	L2/3 IT
pBICCNsMMrMOpRAiF007d190314_ACGATCAAGTCTGGAG	L5 IT
pBICCNsMMrMOpRAiF007d190314_ACGATCACAACGTATC	Vip
pBICCNsMMrMOpRAiF007d190314_ACGATCAGTATGGTAA	Oligo
pBICCNsMMrMOpRAiF007d190314_ACGATCAGTGCGCTCA	L5 IT
pBICCNsMMrMOpRAiF007d190314_ACGATCATCTGTCCGT	Oligo
pBICCNsMMrMOpRAiF007d190314_ACGATCATCTTCGGTC	Macrophage
pBICCNsMMrMOpRAiF007d190314_ACGATGTAGCATCTTG	L2/3 IT
pBICCNsMMrMOpRAiF007d190314_ACGATGTCAACACAAA	L2/3 IT
pBICCNsMMrMOpRAiF007d190314_ACGATGTCACTGCACG	L2/3 IT
pBICCNsMMrMOpRAiF007d190314_ACGATGTCAGGTAGTG	Astro
pBICCNsMMrMOpRAiF007d190314_ACGCACGAGCGACCCT	L5/6 NP
pBICCNsMMrMOpRAiF007d190314_ACGCACGAGCTCGCAC	Macrophage
pBICCNsMMrMOpRAiF007d190314_ACGCACGAGGGAGGCA	Astro
pBICCNsMMrMOpRAiF007d190314_ACGCACGAGGGAGGGT	L2/3 IT
pBICCNsMMrMOpRAiF007d190314_ACGCACGCAAATCGGG	L2/3 IT
pBICCNsMMrMOpRAiF007d190314_ACGCACGCACCTGCAG	Endo
pBICCNsMMrMOpRAiF007d190314_ACGCACGCATTCACCC	VLMC
pBICCNsMMrMOpRAiF007d190314_ACGCACGGTAGAAACT	Oligo
pBICCNsMMrMOpRAiF007d190314_ACGCACGTCACCCTGT	L2/3 IT
pBICCNsMMrMOpRAiF007d190314_ACGGAAGAGATCGGTG	Pvalb
pBICCNsMMrMOpRAiF007d190314_ACGGAAGAGGGTATAT	L2/3 IT
pBICCNsMMrMOpRAiF007d190314_ACGGAAGCACTGGATT	Sst
pBICCNsMMrMOpRAiF007d190314_ACGGAAGCATCCGTTC	L2/3 IT
pBICCNsMMrMOpRAiF007d190314_ACGGAAGCATGACGAG	L2/3 IT
pBICCNsMMrMOpRAiF007d190314_ACGGAAGCATGTTTGG	L5 IT
pBICCNsMMrMOpRAiF007d190314_ACGGAAGGTAGGACCA	L2/3 IT
pBICCNsMMrMOpRAiF007d190314_ACGGAAGGTAGGTACG	Astro
pBICCNsMMrMOpRAiF007d190314_ACGGAAGGTTCCACGG	L5/6 NP
pBICCNsMMrMOpRAiF007d190314_ACGGAAGTCGTTCATT	L2/3 IT
pBICCNsMMrMOpRAiF007d190314_ACGGAAGTCTTCACAT	L6 CT
pBICCNsMMrMOpRAiF007d190314_ACGGGTCCAATCGTCA	L6 CT
pBICCNsMMrMOpRAiF007d190314_ACGGGTCCACCATTCC	L5 ET
pBICCNsMMrMOpRAiF007d190314_ACGGGTCCAGACCATT	Astro
pBICCNsMMrMOpRAiF007d190314_ACGGGTCCATTCAGCA	L6 IT
pBICCNsMMrMOpRAiF007d190314_ACGGGTCTCACAAGAA	OPC
pBICCNsMMrMOpRAiF007d190314_ACGGGTCTCACCTCAC	Lamp5
pBICCNsMMrMOpRAiF007d190314_ACGGGTCTCCACACCT	L5 ET
pBICCNsMMrMOpRAiF007d190314_ACGGGTCTCTGTAAGC	Macrophage
pBICCNsMMrMOpRAiF007d190314_ACGGTCGAGATAGCTA	L2/3 IT
pBICCNsMMrMOpRAiF007d190314_ACGGTCGAGGTCTACT	Macrophage
pBICCNsMMrMOpRAiF007d190314_ACGGTCGAGTATAGAC	L5 ET
pBICCNsMMrMOpRAiF007d190314_ACGGTCGGTATCACCA	Oligo
pBICCNsMMrMOpRAiF007d190314_ACGGTCGTCTCCGAAA	L2/3 IT
pBICCNsMMrMOpRAiF007d190314_ACGGTCGTCTGATTCT	L5 IT
pBICCNsMMrMOpRAiF007d190314_ACGGTTAAGACGGTCA	Sst
pBICCNsMMrMOpRAiF007d190314_ACGGTTAAGTGATGGC	L5 IT
pBICCNsMMrMOpRAiF007d190314_ACGGTTAGTAGACAGC	Astro
pBICCNsMMrMOpRAiF007d190314_ACGGTTAGTAGAGGAA	Astro
pBICCNsMMrMOpRAiF007d190314_ACGGTTATCACGATAC	L6 CT
pBICCNsMMrMOpRAiF007d190314_ACGTAACAGCCGCACT	L5/6 NP
pBICCNsMMrMOpRAiF007d190314_ACGTAACAGGTTGACG	Macrophage
pBICCNsMMrMOpRAiF007d190314_ACGTAACAGTTGGCGA	Oligo
pBICCNsMMrMOpRAiF007d190314_ACGTAACCAAGAGAGA	L5 IT
pBICCNsMMrMOpRAiF007d190314_ACGTAACCACATTCGA	L5 IT
pBICCNsMMrMOpRAiF007d190314_ACGTAACCAGCCATTA	L6 CT
pBICCNsMMrMOpRAiF007d190314_ACGTAACCATCGTGCG	L2/3 IT
pBICCNsMMrMOpRAiF007d190314_ACGTAACGTCACTTAG	L2/3 IT
pBICCNsMMrMOpRAiF007d190314_ACGTAACGTCTATGAC	L2/3 IT
pBICCNsMMrMOpRAiF007d190314_ACGTAACTCATTACGG	Oligo
pBICCNsMMrMOpRAiF007d190314_ACGTAACTCGAACCAT	L5 ET
pBICCNsMMrMOpRAiF007d190314_ACGTAACTCGACGTCG	Astro
pBICCNsMMrMOpRAiF007d190314_ACGTAACTCTCTCCGA	L2/3 IT
pBICCNsMMrMOpRAiF007d190314_ACGTACAAGAGTGGCT	L5/6 NP
pBICCNsMMrMOpRAiF007d190314_ACGTACAAGCCGGAAT	L6 CT
pBICCNsMMrMOpRAiF007d190314_ACGTACAAGCCTAACT	OPC
pBICCNsMMrMOpRAiF007d190314_ACGTACAAGCTACGTT	Astro
pBICCNsMMrMOpRAiF007d190314_ACGTACAAGTAAGGGA	Lamp5
pBICCNsMMrMOpRAiF007d190314_ACGTACAAGTCTTCCC	Pvalb
pBICCNsMMrMOpRAiF007d190314_ACGTACACACATATGC	L5 IT
pBICCNsMMrMOpRAiF007d190314_ACGTACACATACCGTA	Pvalb
pBICCNsMMrMOpRAiF007d190314_ACGTACAGTACCTAGT	Astro
pBICCNsMMrMOpRAiF007d190314_ACGTACAGTGAGATTA	L2/3 IT
pBICCNsMMrMOpRAiF007d190314_ACGTACAGTGCTGCAC	Astro
pBICCNsMMrMOpRAiF007d190314_ACGTACATCCTAGCCT	OPC
pBICCNsMMrMOpRAiF007d190314_ACGTAGTAGACGAAGA	Oligo
pBICCNsMMrMOpRAiF007d190314_ACGTAGTAGCAACAGC	VLMC
pBICCNsMMrMOpRAiF007d190314_ACGTAGTAGCGCCTAC	L5 IT
pBICCNsMMrMOpRAiF007d190314_ACGTAGTCACATAGCT	L5/6 NP
pBICCNsMMrMOpRAiF007d190314_ACGTAGTGTATGAGCG	L5 IT
pBICCNsMMrMOpRAiF007d190314_ACGTAGTGTCCGCAGT	L2/3 IT
pBICCNsMMrMOpRAiF007d190314_ACGTAGTTCGCTTGAA	OPC
pBICCNsMMrMOpRAiF007d190314_ACGTAGTTCGGAACTT	L5 IT
pBICCNsMMrMOpRAiF007d190314_ACGTCCTAGTAACCTC	Astro
pBICCNsMMrMOpRAiF007d190314_ACGTCCTGTATACAGA	Oligo
pBICCNsMMrMOpRAiF007d190314_ACGTCCTGTGAGATTA	OPC
pBICCNsMMrMOpRAiF007d190314_ACGTCCTGTTCCTTGC	L5 IT
pBICCNsMMrMOpRAiF007d190314_ACGTCCTTCAGTGTTG	Oligo
pBICCNsMMrMOpRAiF007d190314_ACGTTCCAGAGTCACG	Endo
pBICCNsMMrMOpRAiF007d190314_ACGTTCCAGCATGGGT	L2/3 IT
pBICCNsMMrMOpRAiF007d190314_ACGTTCCCAACTACGT	Oligo
pBICCNsMMrMOpRAiF007d190314_ACGTTCCCACAATGCT	Sst
pBICCNsMMrMOpRAiF007d190314_ACTACGAAGGTACAAT	L2/3 IT
pBICCNsMMrMOpRAiF007d190314_ACTACGACAACACGAG	L5 ET
pBICCNsMMrMOpRAiF007d190314_ACTACGACAAGACAAT	Macrophage
pBICCNsMMrMOpRAiF007d190314_ACTACGACACGTGAGA	L2/3 IT
pBICCNsMMrMOpRAiF007d190314_ACTACGACATCAGCGC	L5 IT
pBICCNsMMrMOpRAiF007d190314_ACTACGAGTCCATCTC	Oligo
pBICCNsMMrMOpRAiF007d190314_ACTACGAGTGTAAATG	L5 IT
pBICCNsMMrMOpRAiF007d190314_ACTACGATCCCATACC	Sst
pBICCNsMMrMOpRAiF007d190314_ACTACGATCCTGTAGA	L2/3 IT
pBICCNsMMrMOpRAiF007d190314_ACTATCTAGACATCAA	L5 IT
pBICCNsMMrMOpRAiF007d190314_ACTATCTAGATACAGT	L5 IT
pBICCNsMMrMOpRAiF007d190314_ACTATCTAGGAAAGAC	L5 IT
pBICCNsMMrMOpRAiF007d190314_ACTATCTAGTCCTGCG	L2/3 IT
pBICCNsMMrMOpRAiF007d190314_ACTATCTCACGCTGAC	Pvalb
pBICCNsMMrMOpRAiF007d190314_ACTATCTCAGAGCTAG	L5 IT
pBICCNsMMrMOpRAiF007d190314_ACTATCTCAGAGTAAT	L6 CT
pBICCNsMMrMOpRAiF007d190314_ACTATCTGTATACCCA	L2/3 IT
pBICCNsMMrMOpRAiF007d190314_ACTATCTGTGTTCATG	Macrophage
pBICCNsMMrMOpRAiF007d190314_ACTATCTTCATGAGAA	L6 CT
pBICCNsMMrMOpRAiF007d190314_ACTATCTTCTCGACCT	L2/3 IT
pBICCNsMMrMOpRAiF007d190314_ACTATCTTCTTGAGCA	L5/6 NP
pBICCNsMMrMOpRAiF007d190314_ACTATGGAGGCCTAAG	Sst
pBICCNsMMrMOpRAiF007d190314_ACTATGGAGTACCGGA	L6 CT
pBICCNsMMrMOpRAiF007d190314_ACTATGGCAGGGACTA	Astro
pBICCNsMMrMOpRAiF007d190314_ACTATGGCATGCCGGT	VLMC
pBICCNsMMrMOpRAiF007d190314_ACTATGGGTACTAAGA	L5 IT
pBICCNsMMrMOpRAiF007d190314_ACTATGGGTGGACCTC	Astro
pBICCNsMMrMOpRAiF007d190314_ACTATGGTCCTATTGT	Astro
pBICCNsMMrMOpRAiF007d190314_ACTATGGTCGATTCCC	L2/3 IT
pBICCNsMMrMOpRAiF007d190314_ACTATGGTCGGTGAAG	Sst
pBICCNsMMrMOpRAiF007d190314_ACTATGGTCTGGGCGT	L5 IT
pBICCNsMMrMOpRAiF007d190314_ACTATTCGTAGGTCAG	Astro
pBICCNsMMrMOpRAiF007d190314_ACTATTCGTTACGCCG	L5/6 NP
pBICCNsMMrMOpRAiF007d190314_ACTATTCTCTACGCGG	L5 IT
pBICCNsMMrMOpRAiF007d190314_ACTCCCAAGCTGTACT	L2/3 IT
pBICCNsMMrMOpRAiF007d190314_ACTCCCAGTCGCACAC	L5 IT
pBICCNsMMrMOpRAiF007d190314_ACTCCCAGTCGCTTAA	Endo
pBICCNsMMrMOpRAiF007d190314_ACTCCCAGTGCCCTTT	L2/3 IT
pBICCNsMMrMOpRAiF007d190314_ACTCCCAGTGGCCACT	L2/3 IT
pBICCNsMMrMOpRAiF007d190314_ACTCCCAGTTAAAGTG	L2/3 IT
pBICCNsMMrMOpRAiF007d190314_ACTCCCATCAGTCAGT	L2/3 IT
pBICCNsMMrMOpRAiF007d190314_ACTCCCATCGGTGTAT	L2/3 IT
pBICCNsMMrMOpRAiF007d190314_ACTCCCATCGTGCAGC	Astro
pBICCNsMMrMOpRAiF007d190314_ACTCCCATCTGACGCG	Sst
pBICCNsMMrMOpRAiF007d190314_ACTCCCATCTTAGTTC	L5 IT
pBICCNsMMrMOpRAiF007d190314_ACTCTCGAGCTCGAAG	L5 IT
pBICCNsMMrMOpRAiF007d190314_ACTCTCGCACGTAGAG	L5 IT
pBICCNsMMrMOpRAiF007d190314_ACTCTCGGTACAGGTG	L5 IT
pBICCNsMMrMOpRAiF007d190314_ACTCTCGGTGTTAAAG	L2/3 IT
pBICCNsMMrMOpRAiF007d190314_ACTCTCGGTTACAGCT	Vip
pBICCNsMMrMOpRAiF007d190314_ACTCTCGGTTGTCATG	L2/3 IT
pBICCNsMMrMOpRAiF007d190314_ACTCTCGTCCAGTGTA	Pvalb
pBICCNsMMrMOpRAiF007d190314_ACTCTCGTCCGAAGGA	L2/3 IT
pBICCNsMMrMOpRAiF007d190314_ACTCTCGTCGCTCTAC	L2/3 IT
pBICCNsMMrMOpRAiF007d190314_ACTCTCGTCTCCATAT	L2/3 IT
pBICCNsMMrMOpRAiF007d190314_ACTGATGAGAAGCGCT	L2/3 IT
pBICCNsMMrMOpRAiF007d190314_ACTGATGAGACGCCAA	Pvalb
pBICCNsMMrMOpRAiF007d190314_ACTGATGAGGCTAGCA	Astro
pBICCNsMMrMOpRAiF007d190314_ACTGATGCATATACCG	Oligo
pBICCNsMMrMOpRAiF007d190314_ACTGATGGTGCGACAA	Macrophage
pBICCNsMMrMOpRAiF007d190314_ACTGATGGTTGTAGCT	Astro
pBICCNsMMrMOpRAiF007d190314_ACTGATGTCAGACCTA	Lamp5
pBICCNsMMrMOpRAiF007d190314_ACTGATGTCATCTATC	L6 IT
pBICCNsMMrMOpRAiF007d190314_ACTGCAAAGATTCGAA	L2/3 IT
pBICCNsMMrMOpRAiF007d190314_ACTGCAAAGTGTTGAA	L2/3 IT
pBICCNsMMrMOpRAiF007d190314_ACTGCAACACCAAATC	Oligo
pBICCNsMMrMOpRAiF007d190314_ACTGCAACAGCTACTA	Oligo
pBICCNsMMrMOpRAiF007d190314_ACTGCAACATATAGCC	L5 IT
pBICCNsMMrMOpRAiF007d190314_ACTGCAACATGCGTGC	L2/3 IT
pBICCNsMMrMOpRAiF007d190314_ACTGCAAGTCTATGAC	OPC
pBICCNsMMrMOpRAiF007d190314_ACTGCAAGTTCAACGT	L2/3 IT
pBICCNsMMrMOpRAiF007d190314_ACTGCAATCGCAATTG	L5 IT
pBICCNsMMrMOpRAiF007d190314_ACTGCAATCTATACGG	Peri
pBICCNsMMrMOpRAiF007d190314_ACTGTCCAGAAACTGT	Macrophage
pBICCNsMMrMOpRAiF007d190314_ACTGTCCAGCTGTTAC	L2/3 IT
pBICCNsMMrMOpRAiF007d190314_ACTGTCCAGGCTTAGG	L2/3 IT
pBICCNsMMrMOpRAiF007d190314_ACTGTCCCAAAGCAAT	L6 CT
pBICCNsMMrMOpRAiF007d190314_ACTGTCCCAGTCACGC	VLMC
pBICCNsMMrMOpRAiF007d190314_ACTGTCCGTCAAACGG	Oligo
pBICCNsMMrMOpRAiF007d190314_ACTGTCCGTTAAACCC	Oligo
pBICCNsMMrMOpRAiF007d190314_ACTGTCCTCCCTTCCC	VLMC
pBICCNsMMrMOpRAiF007d190314_ACTGTCCTCTCCGCAT	Oligo
pBICCNsMMrMOpRAiF007d190314_ACTGTCCTCTGATTCT	Astro
pBICCNsMMrMOpRAiF007d190314_ACTGTGAAGGACGCAT	Lamp5
pBICCNsMMrMOpRAiF007d190314_ACTGTGACACAGAGAC	L2/3 IT
pBICCNsMMrMOpRAiF007d190314_ACTGTGACACGCGTGT	L2/3 IT
pBICCNsMMrMOpRAiF007d190314_ACTGTGACATGTTCGA	L5 IT
pBICCNsMMrMOpRAiF007d190314_ACTGTGAGTTCTTGTT	L5 IT
pBICCNsMMrMOpRAiF007d190314_ACTGTGAGTTGTTGTG	Oligo
pBICCNsMMrMOpRAiF007d190314_ACTGTGATCCAAGCAT	L2/3 IT
pBICCNsMMrMOpRAiF007d190314_ACTGTGATCTTGGATG	Vip
pBICCNsMMrMOpRAiF007d190314_ACTTAGGAGCTGCCAC	Oligo
pBICCNsMMrMOpRAiF007d190314_ACTTAGGCAATGACCT	Astro
pBICCNsMMrMOpRAiF007d190314_ACTTAGGCATCATTGG	L5 IT
pBICCNsMMrMOpRAiF007d190314_ACTTAGGGTTGGCCGT	L2/3 IT
pBICCNsMMrMOpRAiF007d190314_ACTTAGGTCACATACG	L2/3 IT
pBICCNsMMrMOpRAiF007d190314_ACTTAGGTCTCATGGA	Oligo
pBICCNsMMrMOpRAiF007d190314_ACTTATCAGAACGCGT	L2/3 IT
pBICCNsMMrMOpRAiF007d190314_ACTTATCAGAGGTGCT	Oligo
pBICCNsMMrMOpRAiF007d190314_ACTTATCAGATACAGT	L6 CT
pBICCNsMMrMOpRAiF007d190314_ACTTATCCACTGCATA	Lamp5
pBICCNsMMrMOpRAiF007d190314_ACTTATCGTGGCTCTG	L2/3 IT
pBICCNsMMrMOpRAiF007d190314_ACTTATCTCAAAGAAC	L5 IT
pBICCNsMMrMOpRAiF007d190314_ACTTATCTCCCTTGTG	L5 ET
pBICCNsMMrMOpRAiF007d190314_ACTTCCGAGGCCCAAA	Astro
pBICCNsMMrMOpRAiF007d190314_ACTTCCGAGGGTACGT	L5 IT
pBICCNsMMrMOpRAiF007d190314_ACTTCCGAGGTGCTTT	L2/3 IT
pBICCNsMMrMOpRAiF007d190314_ACTTCCGCAAGACTGG	Sst
pBICCNsMMrMOpRAiF007d190314_ACTTCCGCATCAGCGC	L2/3 IT
pBICCNsMMrMOpRAiF007d190314_ACTTCCGGTAATGTGA	L2/3 IT
pBICCNsMMrMOpRAiF007d190314_ACTTCCGGTGACTCTA	Sst
pBICCNsMMrMOpRAiF007d190314_ACTTCCGGTTGTGGAG	L2/3 IT
pBICCNsMMrMOpRAiF007d190314_ACTTCCGGTTGTTGCA	Astro
pBICCNsMMrMOpRAiF007d190314_ACTTCCGTCCAGTTCC	L2/3 IT
pBICCNsMMrMOpRAiF007d190314_ACTTCCGTCGAAATCC	L2/3 IT
pBICCNsMMrMOpRAiF007d190314_ACTTCCGTCTCGTGAA	L2/3 IT
pBICCNsMMrMOpRAiF007d190314_ACTTCGCAGACCAGCA	Lamp5
pBICCNsMMrMOpRAiF007d190314_ACTTCGCAGGACAGCT	L5/6 NP
pBICCNsMMrMOpRAiF007d190314_ACTTCGCAGGATGGCT	L2/3 IT
pBICCNsMMrMOpRAiF007d190314_ACTTCGCAGGCACAAC	Lamp5
pBICCNsMMrMOpRAiF007d190314_ACTTCGCAGTGAGGTC	L5 IT
pBICCNsMMrMOpRAiF007d190314_ACTTCGCAGTGGACTG	Sncg
pBICCNsMMrMOpRAiF007d190314_ACTTCGCCAATTGAAG	OPC
pBICCNsMMrMOpRAiF007d190314_ACTTCGCCACCAAAGG	L2/3 IT
pBICCNsMMrMOpRAiF007d190314_ACTTCGCCAGATCCAT	L5 IT
pBICCNsMMrMOpRAiF007d190314_ACTTCGCCAGTTACCA	L2/3 IT
pBICCNsMMrMOpRAiF007d190314_ACTTCGCTCCCTATTA	Oligo
pBICCNsMMrMOpRAiF007d190314_ACTTCGCTCCCTTGTG	L5 IT
pBICCNsMMrMOpRAiF007d190314_ACTTCGCTCCTATGGA	Astro
pBICCNsMMrMOpRAiF007d190314_ACTTCGCTCGAGTGAG	L5 IT
pBICCNsMMrMOpRAiF007d190314_ACTTTCAAGAAACTGT	L6 CT
pBICCNsMMrMOpRAiF007d190314_ACTTTCAAGAGTGTTA	OPC
pBICCNsMMrMOpRAiF007d190314_ACTTTCAAGGATTACA	L2/3 IT
pBICCNsMMrMOpRAiF007d190314_ACTTTCAAGGTCGCCT	Macrophage
pBICCNsMMrMOpRAiF007d190314_ACTTTCAAGGTCGTAG	L2/3 IT
pBICCNsMMrMOpRAiF007d190314_ACTTTCACAGGCACAA	L5 IT
pBICCNsMMrMOpRAiF007d190314_ACTTTCACATGGTACT	OPC
pBICCNsMMrMOpRAiF007d190314_ACTTTCATCATGCCGG	L6 CT
pBICCNsMMrMOpRAiF007d190314_ACTTTGTAGAGGTCAC	L5 IT
pBICCNsMMrMOpRAiF007d190314_ACTTTGTAGGTCATTC	Macrophage
pBICCNsMMrMOpRAiF007d190314_ACTTTGTCACAAGTGG	L6 CT
pBICCNsMMrMOpRAiF007d190314_ACTTTGTCACCCTCTA	VLMC
pBICCNsMMrMOpRAiF007d190314_ACTTTGTCACTTGAAC	Pvalb
pBICCNsMMrMOpRAiF007d190314_ACTTTGTCATGGCTGC	L5 IT
pBICCNsMMrMOpRAiF007d190314_ACTTTGTGTACCTAAC	Astro
pBICCNsMMrMOpRAiF007d190314_ACTTTGTGTTTGGAGG	Astro
pBICCNsMMrMOpRAiF007d190314_ACTTTGTTCTGTGCGG	Oligo
pBICCNsMMrMOpRAiF007d190314_AGAAATGAGCGTGCTC	L5/6 NP
pBICCNsMMrMOpRAiF007d190314_AGAAATGGTCTTTCAT	L2/3 IT
pBICCNsMMrMOpRAiF007d190314_AGAAATGGTGGTTTAC	Astro
pBICCNsMMrMOpRAiF007d190314_AGAAATGGTTCCACAA	L2/3 IT
pBICCNsMMrMOpRAiF007d190314_AGAAATGTCAAGCGTT	Macrophage
pBICCNsMMrMOpRAiF007d190314_AGAAATGTCAAGGCTT	L2/3 IT
pBICCNsMMrMOpRAiF007d190314_AGAAATGTCACTCGAA	L5 IT
pBICCNsMMrMOpRAiF007d190314_AGAAATGTCTGAATGC	L5 IT
pBICCNsMMrMOpRAiF007d190314_AGAAATGTCTTGTGCC	Macrophage
pBICCNsMMrMOpRAiF007d190314_AGAACAAAGGGATCAC	Oligo
pBICCNsMMrMOpRAiF007d190314_AGAACAACAAGTGGGT	L5 IT
pBICCNsMMrMOpRAiF007d190314_AGAACAACAATGAACA	L6 CT
pBICCNsMMrMOpRAiF007d190314_AGAACAACACTGTCCT	Sst
pBICCNsMMrMOpRAiF007d190314_AGAACAAGTCAGACGA	Sst
pBICCNsMMrMOpRAiF007d190314_AGAACAAGTCGACTTA	Sst
pBICCNsMMrMOpRAiF007d190314_AGAACAAGTCTTTATC	L2/3 IT
pBICCNsMMrMOpRAiF007d190314_AGAACCTCAACACGAG	Astro
pBICCNsMMrMOpRAiF007d190314_AGAACCTCATCCTAAG	L5 ET
pBICCNsMMrMOpRAiF007d190314_AGAACCTGTACCTATG	L5 ET
pBICCNsMMrMOpRAiF007d190314_AGAACCTGTCGACTTA	L2/3 IT
pBICCNsMMrMOpRAiF007d190314_AGAACCTGTTCTCCTG	Oligo
pBICCNsMMrMOpRAiF007d190314_AGAACCTTCACCCTCA	Macrophage
pBICCNsMMrMOpRAiF007d190314_AGAACCTTCCAATCTT	L2/3 IT
pBICCNsMMrMOpRAiF007d190314_AGAACCTTCGACGAGA	L5 IT
pBICCNsMMrMOpRAiF007d190314_AGAAGCGAGCACTTTG	L2/3 IT
pBICCNsMMrMOpRAiF007d190314_AGAAGCGCACCTGTCT	L5 ET
pBICCNsMMrMOpRAiF007d190314_AGAAGCGGTACTGCGC	L5 IT
pBICCNsMMrMOpRAiF007d190314_AGAAGCGGTCGAGCTC	Oligo
pBICCNsMMrMOpRAiF007d190314_AGAAGCGGTGGCCACT	Oligo
pBICCNsMMrMOpRAiF007d190314_AGAAGTAAGCTTTCCC	Oligo
pBICCNsMMrMOpRAiF007d190314_AGAAGTACATACTGAC	Peri
pBICCNsMMrMOpRAiF007d190314_AGAAGTACATTCTCCG	Astro
pBICCNsMMrMOpRAiF007d190314_AGAAGTAGTAACAGTA	Macrophage
pBICCNsMMrMOpRAiF007d190314_AGAAGTAGTAGATGTA	L2/3 IT
pBICCNsMMrMOpRAiF007d190314_AGAAGTAGTGCATCTA	Macrophage
pBICCNsMMrMOpRAiF007d190314_AGAAGTAGTTCTCTCG	Macrophage
pBICCNsMMrMOpRAiF007d190314_AGAAGTATCATCGCCT	Astro
pBICCNsMMrMOpRAiF007d190314_AGACAAAAGGTCACCC	L5 IT
pBICCNsMMrMOpRAiF007d190314_AGACAAACACTTACAG	L5 IT
pBICCNsMMrMOpRAiF007d190314_AGACAAACATCTTCGC	Pvalb
pBICCNsMMrMOpRAiF007d190314_AGACAAAGTTCTATCT	L2/3 IT
pBICCNsMMrMOpRAiF007d190314_AGACAAATCATTGTTC	L5 IT
pBICCNsMMrMOpRAiF007d190314_AGACACTAGCGATGGT	Astro
pBICCNsMMrMOpRAiF007d190314_AGACACTAGTGGATAT	L5 IT
pBICCNsMMrMOpRAiF007d190314_AGACACTCACCGTACG	L2/3 IT
pBICCNsMMrMOpRAiF007d190314_AGACACTGTAACATGA	L2/3 IT
pBICCNsMMrMOpRAiF007d190314_AGACACTGTATTTCCT	OPC
pBICCNsMMrMOpRAiF007d190314_AGACACTTCAGAATAG	Vip
pBICCNsMMrMOpRAiF007d190314_AGACACTTCATTCCTA	L6 CT
pBICCNsMMrMOpRAiF007d190314_AGACAGGAGCCAGAGT	Lamp5
pBICCNsMMrMOpRAiF007d190314_AGACAGGCAAACAGGC	Sst
pBICCNsMMrMOpRAiF007d190314_AGACAGGGTAAGGCTG	Macrophage
pBICCNsMMrMOpRAiF007d190314_AGACAGGTCACTCCGT	L5 IT
pBICCNsMMrMOpRAiF007d190314_AGACAGGTCCGACATA	L2/3 IT
pBICCNsMMrMOpRAiF007d190314_AGACAGGTCCGGCAAC	Astro
pBICCNsMMrMOpRAiF007d190314_AGACAGGTCCGTGGTG	Oligo
pBICCNsMMrMOpRAiF007d190314_AGACAGGTCTGTCGCT	L5 IT
pBICCNsMMrMOpRAiF007d190314_AGACCATCAAATGAGT	Oligo
pBICCNsMMrMOpRAiF007d190314_AGACCATCAATTGCCA	L5 IT
pBICCNsMMrMOpRAiF007d190314_AGACCATCACCATTCC	L2/3 IT
pBICCNsMMrMOpRAiF007d190314_AGACCATCATCCGATA	L6 CT
pBICCNsMMrMOpRAiF007d190314_AGACCATGTAGTTACC	L2/3 IT
pBICCNsMMrMOpRAiF007d190314_AGACCATGTCAAAGAT	Vip
pBICCNsMMrMOpRAiF007d190314_AGACCATGTCTGCAAT	Oligo
pBICCNsMMrMOpRAiF007d190314_AGACCATGTGACTAAA	Oligo
pBICCNsMMrMOpRAiF007d190314_AGACCATGTGTAGTGG	L2/3 IT
pBICCNsMMrMOpRAiF007d190314_AGACCATGTTTCGTGA	Sst
pBICCNsMMrMOpRAiF007d190314_AGACCATTCCCTCGAT	L2/3 IT
pBICCNsMMrMOpRAiF007d190314_AGACCATTCCGACATA	L6 IT
pBICCNsMMrMOpRAiF007d190314_AGACCATTCCTGTTGC	Lamp5
pBICCNsMMrMOpRAiF007d190314_AGACCATTCGTAACCA	Lamp5
pBICCNsMMrMOpRAiF007d190314_AGACCCGAGACCAACG	L6 CT
[truncated: 157,477 more rows]
