# Supplementary material for: Spatial-ID: a cell typing method for spatially resolved transcriptomics via transfer learning and spatial embedding
Source: Nat Commun. 2022 Dec 10;13:7640. doi: 10.1038/s41467-022-35288-0 (PMC9741613; doi:10.1038/s41467-022-35288-0)
Supplement: Supplementary file 4 — Source Data [file 41467_2022_35288_MOESM4_ESM.zip › NCOMMS-22-24196B Source Data/figures_source_data/mop/st_adata_df.csv]

	subclass	celltype_pred	tangram	cell2location	scibet	cellidcell	scnymcpu	scmapcell	singler	seurat
100023039956376282494130276516336349465	Endo	Endo	Oligo	Endo	Endo	Pvalb	Astro	unassigned	Endo	Endo
100023173600007776283900355785793185282	Astro	Astro	Astro	Astro	Astro	Pvalb	Astro	Astro	Astro	Astro
100047181052654346224529175853339022386	Oligo	Oligo	Oligo	Oligo	Oligo	Oligo	Oligo	Oligo	Oligo	Oligo
100059950242840506892914827927803719655	Astro	Astro	Astro	Astro	Astro	Macrophage	Astro	Astro	Astro	Astro
100063447462741608440271708936358777888	L5 IT	L5 IT	L5 IT	L5 IT	L5 IT	L5 ET	L5 IT	L5 IT	L5 IT	L5 IT
100078777556413476689405249469750752562	L6 IT	L6 IT	L6 CT	L6 IT	L6 IT	L5 IT	L6 IT	L6 IT	L6 IT	L6 IT
100087079604313040350903416512866875178	L2/3 IT	L2/3 IT	L2/3 IT	L2/3 IT	L2/3 IT	Oligo	L2/3 IT	L2/3 IT	L2/3 IT	L2/3 IT
100090299132393774825374529480599642352	Astro	Astro	Astro	Astro	Vip	L2/3 IT	Astro	unassigned	Astro	Macrophage
100091009396667473995136644963828192189	L6 IT	L5 IT	L5 IT	L5 ET	L5 ET	L2/3 IT	L5 IT	L5 IT	L5 ET	L6 IT
100108828220225876033423665776317861925	L2/3 IT	L2/3 IT	L2/3 IT	L2/3 IT	L2/3 IT	Oligo	L2/3 IT	L2/3 IT	L2/3 IT	L2/3 IT
100123002376896274040016894826570919294	Endo	Endo	Endo	Endo	Endo	L2/3 IT	Endo	unassigned	Endo	Endo
100129264771631286596562859385145960309	L2/3 IT	L2/3 IT	L2/3 IT	L2/3 IT	L2/3 IT	L5/6 NP	L2/3 IT	L2/3 IT	L2/3 IT	L2/3 IT
100144987682981782100923292757524648699	VLMC	VLMC	VLMC	VLMC	VLMC	VLMC	VLMC	unassigned	VLMC	VLMC
100168406238158255911371248469711325993	Astro	Astro	Astro	Astro	Sst	Macrophage	Astro	unassigned	Astro	Macrophage
10019604646421702730270746826811184624	L5 ET	L5 ET	L5 ET	L5 ET	L5 ET	Macrophage	L5 ET	L5 ET	L5 ET	L5 ET
100267747580756240041023704492842942950	Astro	Astro	Astro	Astro	Astro	VLMC	Astro	Astro	Astro	Astro
100323040276706657793631143605863257911	Macrophage	Macrophage	Macrophage	Macrophage	Macrophage	Endo	Macrophage	unassigned	Macrophage	Macrophage
10032793791539981569759397028350596090	L2/3 IT	L2/3 IT	L2/3 IT	L2/3 IT	L2/3 IT	L2/3 IT	L2/3 IT	L2/3 IT	L2/3 IT	L2/3 IT
100340335819132181432875565628414879129	L5 ET	L5 ET	L5 ET	L5 ET	L5 ET	L2/3 IT	L5 ET	L5 ET	L5 ET	L5 ET
100346722604484582946238813133898405397	L5 IT	L5 IT	L5 IT	L6 IT	L5 IT	Oligo	L5 IT	unassigned	L6 IT	L6 IT
100357557613983092542421396030726393144	L2/3 IT	L2/3 IT	L2/3 IT	L2/3 IT	L2/3 IT	L2/3 IT	L2/3 IT	L2/3 IT	L2/3 IT	L2/3 IT
10042468813034150325354226896590217644	Sst	Sst	Sst	Sst	Sst	Oligo	Sst	Sst	Sst	Sst
100437568120019600927652936190009214346	L5 IT	L5 IT	L5 IT	L5 IT	L5 IT	L5/6 NP	L5 IT	L5 IT	L5 IT	L5 IT
100438314633131300286240527528820911794	Pvalb	Pvalb	Pvalb	Pvalb	Pvalb	Endo	Pvalb	Pvalb	Pvalb	Pvalb
100439809771427859894517650839124854638	VLMC	VLMC	Astro	VLMC	VLMC	VLMC	Astro	unassigned	Endo	VLMC
100440662992219394645709049590018350505	L6 IT	L6 IT	L2/3 IT	L5 IT	L5 IT	L2/3 IT	L5 IT	L5 IT	L5 IT	L5 IT
100483241915839636187092124581304888425	Peri	Endo	Endo	Endo	Endo	VLMC	Astro	unassigned	Endo	Endo
100505936468759666193769648100123043496	L2/3 IT	L2/3 IT	L2/3 IT	L2/3 IT	L2/3 IT	Astro	L2/3 IT	L2/3 IT	L2/3 IT	L2/3 IT
100520046493178546699313517559503591662	VLMC	VLMC	Oligo	SMC	VLMC	VLMC	VLMC	unassigned	SMC	VLMC
100520316081375667992385971849940134505	L5 IT	L5 IT	L5 IT	L6 IT	L5 IT	OPC	L5 IT	unassigned	L5 IT	L6 IT
100533594919487087810414664675327739834	L5 IT	L6 IT	L2/3 IT	L6 IT	L2/3 IT	Macrophage	L2/3 IT	unassigned	L6 IT	L5 IT
100566547008494471679383651675459416073	VLMC	VLMC	VLMC	VLMC	VLMC	Astro	VLMC	VLMC	VLMC	VLMC
100567810732299309968856288345862886021	L6 CT	L6 CT	L6 CT	L6 CT	L6 CT	VLMC	L6 CT	L6 CT	L6 CT	L6b
100627579884179451927012870997285144243	L2/3 IT	L2/3 IT	L2/3 IT	L2/3 IT	L2/3 IT	Pvalb	L2/3 IT	L2/3 IT	L2/3 IT	L2/3 IT
100645710496845453842306517408992515982	L2/3 IT	L2/3 IT	L2/3 IT	L2/3 IT	L2/3 IT	L5 ET	L2/3 IT	L2/3 IT	L2/3 IT	L2/3 IT
100689386973509323773417802397576157639	Endo	Endo	Oligo	Endo	Endo	Oligo	Endo	unassigned	Endo	Endo
100689500727523367948135048603789232105	Astro	Astro	Astro	Astro	Astro	Oligo	Astro	Astro	Astro	Astro
100710098199264639646181147670539642555	L2/3 IT	L2/3 IT	L2/3 IT	L2/3 IT	L2/3 IT	VLMC	L2/3 IT	L2/3 IT	L2/3 IT	L2/3 IT
100756095765922513431551474967095417597	L6 CT	L6 CT	L6 CT	L6 CT	L6 CT	L2/3 IT	L6 CT	L6 CT	L6 CT	L6b
100770516509828923630978876061485719503	L2/3 IT	L2/3 IT	L2/3 IT	L2/3 IT	L2/3 IT	L6 CT	L2/3 IT	L2/3 IT	L2/3 IT	L2/3 IT
100779558048350868037693032071691526740	Astro	Astro	Astro	Astro	Endo	VLMC	Astro	Astro	Astro	Endo
100804231467839048239808418591662649115	Endo	Endo	Endo	Endo	Endo	Sst	Astro	unassigned	Endo	Endo
100806007977045961169293375874123531996	L2/3 IT	L2/3 IT	L2/3 IT	L2/3 IT	L2/3 IT	Pvalb	L2/3 IT	L2/3 IT	L2/3 IT	L2/3 IT
100808731710932876844395210009117434638	L2/3 IT	L2/3 IT	L2/3 IT	L2/3 IT	L2/3 IT	Astro	L2/3 IT	L2/3 IT	L2/3 IT	L2/3 IT
100839918419053788759013377070479665924	L6 CT	L6 CT	L6 CT	L6 CT	L6 CT	L5/6 NP	L6 CT	L6 CT	L6 CT	L6 CT
100842549546626171241991454564639654183	L5 IT	L5 IT	L5 IT	L5 IT	L5 IT	Oligo	L5 IT	L5 IT	L5 IT	Macrophage
100866561368161345320465666070194099334	L2/3 IT	L2/3 IT	L2/3 IT	L2/3 IT	L2/3 IT	VLMC	L2/3 IT	L2/3 IT	L2/3 IT	L2/3 IT
100950987248696023627512659113223722976	L2/3 IT	L2/3 IT	L2/3 IT	L2/3 IT	L2/3 IT	Oligo	L2/3 IT	L2/3 IT	L2/3 IT	L2/3 IT
100955601535943672754469769793722395470	Astro	Astro	Astro	Astro	Astro	Endo	Astro	Astro	Astro	Astro
100969513435870247508707415019431539314	OPC	OPC	Oligo	OPC	OPC	Oligo	Macrophage	unassigned	OPC	Oligo
101014669043437876191685441298808223424	L2/3 IT	L2/3 IT	L2/3 IT	L2/3 IT	L2/3 IT	Pvalb	L2/3 IT	L2/3 IT	L2/3 IT	L2/3 IT
101018672507888984356638309795382353504	OPC	OPC	OPC	OPC	OPC	Oligo	OPC	unassigned	OPC	OPC
101040309230617229467963033777200410268	Endo	Endo	Oligo	Endo	Endo	L5/6 NP	Endo	unassigned	Endo	Endo
101054167071589356737202680203899444738	Pvalb	Pvalb	Pvalb	Pvalb	Pvalb	Endo	Pvalb	Pvalb	Pvalb	Pvalb
101058481437885937328435907941710624552	Peri	Peri	Oligo	Peri	Peri	Peri	Peri	Peri	Peri	Peri
10105880780065300040745421805877763212	Astro	Astro	Astro	Astro	Astro	VLMC	Astro	Astro	Astro	Astro
101083364591495475492817085898879333965	L5 IT	L5 IT	L5 IT	L5 IT	L5 IT	Sst	L5 IT	L5 IT	L5 IT	L5 IT
101110414971315167368361436943679178301	L2/3 IT	L2/3 IT	L2/3 IT	L2/3 IT	L2/3 IT	Endo	L2/3 IT	L2/3 IT	L2/3 IT	L2/3 IT
101117684191638668438685014997689304522	Endo	Endo	Endo	Endo	Endo	VLMC	Endo	unassigned	Endo	Endo
101145476604737013072653501149052631249	Macrophage	Macrophage	Macrophage	Macrophage	Macrophage	VLMC	Macrophage	unassigned	Macrophage	Macrophage
101150013350860536227300672241354560	L5 ET	L5 ET	L5 ET	L5 ET	L5 ET	L2/3 IT	L5 ET	L5 ET	L5 ET	L5 ET
101158910731421506554572460794080117135	L5 IT	L5 IT	L5 IT	L5 IT	L5 IT	Oligo	L5 IT	unassigned	L5 IT	L6b
101165901536747717293212018768630806093	L6 CT	L6 CT	L6 CT	L6 CT	L6 CT	Oligo	L6 CT	L6 CT	L6 CT	L6b
101177192989325615882184579884629127531	L2/3 IT	L2/3 IT	L2/3 IT	L2/3 IT	L2/3 IT	L2/3 IT	L2/3 IT	L2/3 IT	L2/3 IT	L2/3 IT
101231082193267932162231349066019341004	OPC	OPC	OPC	OPC	OPC	Endo	OPC	OPC	OPC	OPC
10126453329525163228409998117330821288	Endo	Endo	Endo	Endo	Endo	Oligo	Endo	unassigned	Endo	Endo
101266319299200645115039512067130000215	SMC	Macrophage	Macrophage	Macrophage	VLMC	VLMC	Macrophage	unassigned	SMC	Macrophage
101286500547126020284279554505388636536	L6 CT	L6 CT	L6 CT	L6 CT	L6 CT	Oligo	L6 CT	L6 CT	L6 CT	L6 CT
101290319453327493294362411320830756503	Oligo	Oligo	Oligo	Oligo	Oligo	Oligo	Oligo	Oligo	Oligo	Oligo
10133650427379796965274679508791717579	L6 IT	L6 IT	L6 IT	L6 IT	L6 IT	Oligo	L6 IT	L6 IT	L6 IT	L6 IT
101347675291099820928977315325598072625	Astro	Astro	Astro	Astro	Astro	Oligo	Astro	Astro	Astro	Astro
101404590830385358993550551430264784802	Endo	Endo	Oligo	Endo	Endo	VLMC	Astro	unassigned	Endo	Endo
101424004935348974287909282755820101692	SMC	VLMC	Macrophage	VLMC	VLMC	L6 CT	VLMC	VLMC	Endo	VLMC
101426206671785234820436543295001027914	L2/3 IT	L2/3 IT	L2/3 IT	L2/3 IT	L2/3 IT	Oligo	L2/3 IT	L2/3 IT	L2/3 IT	L2/3 IT
101426694288530464065323739032848721067	L2/3 IT	L2/3 IT	L2/3 IT	L2/3 IT	L2/3 IT	Oligo	L2/3 IT	L2/3 IT	L2/3 IT	L2/3 IT
101443912156672999341331492733569219410	L6 CT	L6 CT	L6 CT	L6 CT	L6 CT	Oligo	L6 CT	L6 CT	L6 CT	L6 CT
101467107880534004176643844468712591205	L2/3 IT	L2/3 IT	L2/3 IT	L2/3 IT	L2/3 IT	L6 CT	L2/3 IT	L2/3 IT	L2/3 IT	L2/3 IT
101481262824451152826387633451581537896	L2/3 IT	L2/3 IT	L2/3 IT	L2/3 IT	L2/3 IT	Pvalb	L2/3 IT	L2/3 IT	L2/3 IT	L2/3 IT
101514388755449993173560206320331861974	Sst	Sst	Sst	Sst	Sst	L2/3 IT	Sst	Sst	Sst	Sst
101517864732630003469934003563924770406	L6 IT	L6 IT	L5 IT	L6 IT	L5 IT	VLMC	L5 IT	unassigned	L6 IT	L6 IT
101521600818862033924213427901547237141	OPC	OPC	OPC	OPC	OPC	Astro	OPC	OPC	OPC	OPC
101549124503565845520158139826764874352	Astro	Astro	Astro	Astro	Astro	Astro	Astro	Astro	Astro	Astro
101560216089082667677576839005735337934	L5 ET	L5 ET	Oligo	L5 ET	L5 ET	Oligo	L5 ET	L5 ET	L5 ET	L5 ET
101560528127773028078035765650615168963	L6 CT	L6 CT	L6 CT	L6 CT	L6 CT	Sst	L6 CT	L6 CT	L6 CT	L6 CT
101591421751298755389441745722505669017	L2/3 IT	L2/3 IT	L2/3 IT	L2/3 IT	L2/3 IT	Oligo	L2/3 IT	L2/3 IT	L2/3 IT	L2/3 IT
101604818680027320224875901979329719387	L5 IT	L5 IT	L2/3 IT	L5 IT	L5 IT	Sst	L2/3 IT	unassigned	L5 IT	L5/6 NP
101621978085275218169481466758726537874	OPC	OPC	OPC	OPC	L5/6 NP	Oligo	OPC	OPC	OPC	OPC
10162738871220079319503562509536414693	L5 IT	L5 IT	L6 CT	L5 IT	L5 IT	L5 IT	L5 IT	unassigned	L6 CT	L6b
101639005144424369263645110590628123217	Macrophage	Macrophage	Macrophage	Macrophage	Macrophage	Lamp5	Macrophage	unassigned	Macrophage	Macrophage
10165865408501920542791552299358685449	Astro	Astro	Astro	Astro	Astro	Lamp5	Astro	Astro	Astro	Astro
101663426794178300857576609203917888434	L6 CT	L6 CT	L6 CT	L6 CT	L6 CT	Pvalb	L6 CT	L6 CT	L6 CT	L6 CT
101688897762265889629410759021642046035	Astro	Astro	Astro	Astro	Astro	Endo	Astro	Astro	Astro	Astro
101693483543747482645343785208098209101	Oligo	Oligo	Oligo	Oligo	Oligo	Sst	Oligo	Oligo	Oligo	Oligo
10169483740405005280337442038875643630	Oligo	Oligo	Oligo	Oligo	Oligo	Pvalb	Oligo	unassigned	Oligo	Oligo
101724401556065305274568830630573226474	L2/3 IT	L2/3 IT	L2/3 IT	L2/3 IT	L2/3 IT	L2/3 IT	L2/3 IT	L2/3 IT	L2/3 IT	L2/3 IT
101731390169942732810880467783376149464	L5 ET	L5 ET	L5 ET	L5 ET	L5 ET	Pvalb	L5 ET	L5 ET	L5 ET	L5 ET
10176618244332501164143288031646641032	L5 IT	L2/3 IT	L2/3 IT	L5 IT	L2/3 IT	VLMC	L2/3 IT	unassigned	L2/3 IT	Macrophage
101779918316798238784649223065540565891	Astro	Astro	Astro	Astro	Astro	Pvalb	Astro	Astro	Astro	Astro
101790980904762830765866799788520954884	L6 CT	L6 CT	L6 CT	L6b	L6 CT	L5/6 NP	L6 CT	unassigned	L6 CT	L6b
101832018081624702142421097643353058000	L6 CT	L6 CT	L6 CT	L6 CT	L6 CT	L2/3 IT	L6 CT	L6 CT	L6 CT	L6b
101850681050949321874175106772440276305	L5 IT	L5 IT	L5 IT	L6 IT	L5 IT	L5/6 NP	L5 IT	unassigned	L6 IT	L6 IT
101863280960230076910327069592404642722	Astro	Astro	Astro	Astro	Astro	Oligo	Astro	Astro	Astro	Astro
101881359749648054580845178083481190200	L2/3 IT	L2/3 IT	L2/3 IT	L2/3 IT	unassigned	Lamp5	L2/3 IT	L2/3 IT	L2/3 IT	L2/3 IT
101889365638438856677004173299693840770	Astro	Astro	Astro	Astro	Astro	L2/3 IT	Astro	Astro	Astro	Astro
101909173001502484478485163209916093047	L5 ET	L5 ET	L5 ET	L5 ET	L5 ET	Peri	L5 ET	L5 ET	L5 ET	L5 ET
101919352467671310660787039505125734431	L2/3 IT	L2/3 IT	L2/3 IT	L2/3 IT	L2/3 IT	L5 IT	L2/3 IT	L2/3 IT	L2/3 IT	L2/3 IT
101947708619388374865955767260108748338	L2/3 IT	L2/3 IT	L2/3 IT	L2/3 IT	unassigned	Macrophage	L2/3 IT	L2/3 IT	L2/3 IT	L2/3 IT
101957356407567763104726532049090804204	L6 IT	L6 IT	L5 IT	L6 IT	L6 IT	Pvalb	L5 IT	unassigned	L6 IT	L6 IT
101990640997742116718550515444387440430	Endo	Endo	Astro	Endo	Endo	L2/3 IT	Astro	Endo	Endo	Endo
102016448673862756842832300793783503127	Endo	Endo	L2/3 IT	Endo	Endo	L6 CT	Astro	unassigned	Endo	Endo
102022602335750775205920783139708266286	L2/3 IT	L2/3 IT	L2/3 IT	L2/3 IT	L2/3 IT	L5/6 NP	L2/3 IT	L2/3 IT	L2/3 IT	L2/3 IT
102077260929507533434120025166654281971	L2/3 IT	L2/3 IT	L2/3 IT	L2/3 IT	L2/3 IT	Sst	L2/3 IT	L2/3 IT	L2/3 IT	L2/3 IT
10211118390275140178218693553065860949	Peri	Endo	Oligo	Endo	Endo	Peri	Endo	unassigned	Endo	Endo
1021245674200466618200115178276925194	L5/6 NP	L5/6 NP	L5/6 NP	L5/6 NP	L5/6 NP	Macrophage	L5/6 NP	L5/6 NP	L5/6 NP	L5/6 NP
102138401151297659614140192164977221559	Oligo	Oligo	Oligo	Oligo	Oligo	Oligo	Oligo	unassigned	Oligo	Oligo
102146456718558175752773740333889984179	L5 ET	L5 ET	L5 ET	L5 ET	L5 ET	VLMC	L5 ET	L5 ET	L5 ET	L5 ET
102168099975933069242276452801522752158	Pvalb	Pvalb	Pvalb	Pvalb	Pvalb	L2/3 IT	Pvalb	Pvalb	Pvalb	Pvalb
102170577517126517138673327035048077353	Endo	Endo	Oligo	Endo	Endo	VLMC	Endo	unassigned	Endo	Endo
102174862228975660246506279886633592848	L2/3 IT	L2/3 IT	L2/3 IT	L2/3 IT	L2/3 IT	L5/6 NP	L2/3 IT	L2/3 IT	L2/3 IT	L2/3 IT
102191658991000951412760072221697800224	L2/3 IT	L2/3 IT	L2/3 IT	L2/3 IT	L2/3 IT	VLMC	L2/3 IT	L2/3 IT	L2/3 IT	L2/3 IT
102227374302596304604652660539252672134	Endo	Endo	Oligo	Endo	Endo	Pvalb	Astro	unassigned	Endo	Endo
102233244030367214107194953730326362815	Astro	Astro	Astro	Astro	Astro	Oligo	Astro	Astro	Astro	Astro
102273453976497720504026472310705076398	Astro	Astro	Astro	Astro	Astro	VLMC	Astro	Astro	Astro	Astro
102279398413495384121311312678412550544	L2/3 IT	L2/3 IT	L2/3 IT	L2/3 IT	L2/3 IT	Macrophage	L2/3 IT	L2/3 IT	L2/3 IT	L2/3 IT
102295861303286750533722509490935319871	L5 IT	L5 IT	L6 CT	L5 IT	L5 IT	L2/3 IT	L5 IT	unassigned	L6 IT	L6 IT
102329940502936964350965875998000187692	L5 ET	L5 ET	L5 ET	L5 ET	L5 ET	Pvalb	L5 ET	L5 ET	L5 ET	L5 ET
102331517787703067620690830814416237727	Endo	Endo	Oligo	Endo	Endo	L2/3 IT	Astro	unassigned	Endo	Endo
10235460742065578224766757710411496800	L2/3 IT	L2/3 IT	L2/3 IT	L2/3 IT	L2/3 IT	Oligo	L2/3 IT	L2/3 IT	L2/3 IT	L2/3 IT
102366742594407721118068297584918604578	Astro	Astro	Astro	Astro	Astro	Endo	Astro	Astro	Astro	Astro
102409848207769390137205782823917126560	L5 IT	L5 IT	L5 IT	L5 IT	L5 IT	Oligo	L5 IT	L5 IT	L5 IT	L5 IT
102483141787084420933857015968394424575	L5 IT	Astro	L5 IT	L5 ET	L5 ET	Endo	Astro	unassigned	L5 ET	Astro
102496493630931330809710492218948303686	L6 IT	L6 IT	L5 IT	L6 IT	L6 IT	L2/3 IT	L6 IT	L6 IT	L6 IT	L6 IT
102500510899266198503869053721430715211	L6 IT	L5 IT	L2/3 IT	L5 ET	L5 IT	Pvalb	L5 IT	unassigned	L5 ET	L5 ET
102549484937428109330151582836847089803	Macrophage	Macrophage	Macrophage	Macrophage	Macrophage	Macrophage	Macrophage	unassigned	Macrophage	Macrophage
102559472376430751040216057999963223236	Pvalb	Pvalb	Pvalb	Pvalb	Pvalb	Sst	Pvalb	Pvalb	Pvalb	Pvalb
10256166545722123527141404688424256852	L2/3 IT	L2/3 IT	L2/3 IT	L2/3 IT	L2/3 IT	VLMC	L2/3 IT	L2/3 IT	L2/3 IT	L2/3 IT
102605093498008395642273795715434976140	VLMC	Astro	Astro	VLMC	VLMC	VLMC	VLMC	Astro	Astro	VLMC
102630798889479537592018189193151183545	VLMC	VLMC	Astro	VLMC	VLMC	VLMC	VLMC	unassigned	SMC	VLMC
102656000670429987912935376368878109520	OPC	OPC	OPC	OPC	OPC	Oligo	OPC	OPC	OPC	OPC
102718018390776023821593734339286557666	Oligo	Oligo	Oligo	Oligo	Oligo	VLMC	Oligo	Oligo	Oligo	Oligo
102719174358977551803816356674924478310	Endo	Endo	Oligo	Sst	Sst	L2/3 IT	Macrophage	unassigned	Pvalb	Macrophage
102762764961926665751220904445159421327	L5 IT	L5 IT	L5 IT	L5 IT	L5 IT	Oligo	L5 IT	L5 IT	L5 IT	L5 IT
102765570561783260658630532824114212051	Peri	Endo	Endo	Endo	Endo	VLMC	Astro	unassigned	Peri	Endo
102773540969922591682687553049678613634	Pvalb	Pvalb	Pvalb	Pvalb	Pvalb	Astro	Pvalb	Pvalb	Pvalb	Pvalb
102811435396552447362456433317971464099	L2/3 IT	L2/3 IT	L2/3 IT	L2/3 IT	L2/3 IT	Endo	L2/3 IT	L2/3 IT	L2/3 IT	L2/3 IT
102821283495804759486872434789873611221	L2/3 IT	L2/3 IT	L2/3 IT	L2/3 IT	L2/3 IT	Oligo	L2/3 IT	L2/3 IT	L2/3 IT	L2/3 IT
10283886925324869827857205063391634309	Oligo	Oligo	Oligo	Oligo	Oligo	L2/3 IT	Oligo	Oligo	Oligo	Oligo
102864457528156359826853005695820733935	L5 IT	L6 IT	L5 IT	L5 IT	L5 IT	L2/3 IT	L5 IT	unassigned	L5 IT	L6 IT
102870537692237395622163702944556475667	L6 CT	L6 CT	L6 CT	L6 CT	L6 CT	Oligo	L6 CT	L6 CT	L6 CT	L6 CT
102884406356948516493953942681738573630	L5 IT	L5 IT	L5 IT	L5 IT	L5 IT	L2/3 IT	L5 IT	L5 IT	L5 IT	L5 IT
102889037373135156527531195730470239994	L2/3 IT	L2/3 IT	L2/3 IT	L2/3 IT	L2/3 IT	Astro	L2/3 IT	L2/3 IT	L2/3 IT	L2/3 IT
102906142663883313826057581013884581390	VLMC	Astro	Astro	Astro	VLMC	VLMC	Astro	Astro	Astro	Astro
102908585387146366434436973489258714022	Astro	Astro	Astro	Astro	Astro	Endo	Astro	Astro	Astro	Astro
102961153274706937193126587656972162038	VLMC	Astro	Astro	VLMC	VLMC	VLMC	Astro	unassigned	Vip	Astro
103009163579130611585766386040386419187	L2/3 IT	L2/3 IT	L2/3 IT	L2/3 IT	L2/3 IT	L5/6 NP	L2/3 IT	L2/3 IT	L2/3 IT	L2/3 IT
103059365527586362447650942647026521319	Macrophage	Macrophage	Macrophage	Macrophage	Macrophage	Endo	Macrophage	unassigned	Macrophage	Macrophage
103071079786069910160712083202172133543	OPC	OPC	OPC	OPC	OPC	Oligo	OPC	unassigned	OPC	OPC
103115625543204215748937392893536305227	Astro	Astro	Astro	Astro	Astro	VLMC	Astro	Astro	Astro	Astro
103163846902775081316905145868555587611	Endo	Endo	Endo	Endo	Endo	L5 ET	Endo	unassigned	Endo	Endo
103188194989592376767855622961499838037	SMC	VLMC	Oligo	VLMC	VLMC	VLMC	VLMC	unassigned	SMC	VLMC
103205043405221891887187035103989199675	L2/3 IT	L2/3 IT	L2/3 IT	L2/3 IT	L2/3 IT	L5 ET	L2/3 IT	L2/3 IT	L2/3 IT	L2/3 IT
103213814730376149170887126793210796702	L6 CT	L6 CT	L6 CT	L6 CT	L6 CT	Endo	L6 CT	L6 CT	L6 CT	L6b
103253663154508429543145730653963415115	Astro	Astro	Astro	Astro	Astro	Pvalb	Astro	Astro	Astro	Astro
103260519731838629154068451661372545591	Endo	Endo	Oligo	Endo	Endo	L2/3 IT	Endo	unassigned	Endo	Endo
103267844604867629230733283958756822203	Astro	Astro	Astro	Astro	Astro	Endo	Astro	unassigned	Astro	Astro
103290320123310480069720856971516224554	L2/3 IT	L2/3 IT	L2/3 IT	L2/3 IT	L2/3 IT	Astro	L2/3 IT	L2/3 IT	L2/3 IT	L2/3 IT
1033024912414174480391969766603249947	L5 IT	L5 IT	L5 IT	L5 IT	L5 IT	L5/6 NP	L5 IT	L5 IT	L5 IT	L5 IT
103325626142786518468369699833225846681	Endo	Endo	Endo	Endo	Endo	Sst	Endo	unassigned	Endo	Endo
103331307739621236964123376851251874393	Peri	Endo	Oligo	Endo	SMC	Oligo	Astro	unassigned	Endo	Endo
103345698791133270203064620789748834800	OPC	OPC	OPC	OPC	OPC	Sst	OPC	OPC	OPC	OPC
103378125172878589677842675405962091892	L6 CT	L6 CT	L6 CT	L6 CT	L6 CT	Pvalb	L6 CT	L6 CT	L6 CT	L6 CT
103384017201440493716854958896156052945	L6 IT	L6 IT	L5 IT	L6 IT	L6 IT	Endo	L2/3 IT	L5 IT	L6 IT	Macrophage
103397412248314007826120808723007848140	L2/3 IT	L2/3 IT	L2/3 IT	L2/3 IT	L2/3 IT	Macrophage	L2/3 IT	L2/3 IT	L2/3 IT	L2/3 IT
103411609474924234227396703721662557657	SMC	Peri	Oligo	SMC	SMC	Peri	Astro	unassigned	SMC	Peri
103466010025292633942407499635559353949	Astro	Astro	Astro	Astro	Astro	Macrophage	Astro	Astro	Astro	Astro
103470765538416745149066982928362049090	L2/3 IT	L2/3 IT	L2/3 IT	L2/3 IT	L2/3 IT	Macrophage	L2/3 IT	L2/3 IT	L2/3 IT	L2/3 IT
103476377697403050880366060313147037626	Peri	Peri	Oligo	Peri	SMC	Peri	Astro	Peri	SMC	Peri
103488748222695436786222820380047018332	Macrophage	Macrophage	Macrophage	Macrophage	Macrophage	Sst	Macrophage	unassigned	Macrophage	Macrophage
103573803492617501426704741165765035919	L2/3 IT	L2/3 IT	L2/3 IT	L2/3 IT	L2/3 IT	L2/3 IT	L2/3 IT	L2/3 IT	L2/3 IT	L2/3 IT
103578787533655759579083621551097696533	L2/3 IT	L2/3 IT	L2/3 IT	L2/3 IT	L2/3 IT	L5/6 NP	L2/3 IT	L2/3 IT	L2/3 IT	L2/3 IT
103625862613560967533675328506912040874	L5 IT	L5 IT	L5 IT	L5 IT	L5 IT	L2/3 IT	L5 IT	unassigned	L5 IT	L5 IT
103676120539882185967530835564986462532	L2/3 IT	L2/3 IT	L2/3 IT	L2/3 IT	L2/3 IT	VLMC	L2/3 IT	L2/3 IT	L2/3 IT	L2/3 IT
103688584624511964751313028486940836074	L6 CT	L6 CT	L6 CT	L6 CT	L6 CT	L2/3 IT	L6 CT	L6 CT	L6 CT	L6 CT
103694520005950475212130894107469726214	Vip	Vip	Vip	Vip	Vip	Vip	Vip	Vip	Vip	Vip
103695065021566304925224907914847747166	Endo	Endo	Astro	Endo	Endo	Endo	Astro	unassigned	Endo	Endo
103703910702192779099450553160452984331	Endo	Endo	Endo	Endo	Endo	L5 IT	Astro	unassigned	Endo	Endo
103727200415936836331767995566247494595	L2/3 IT	L2/3 IT	L2/3 IT	L2/3 IT	L2/3 IT	L2/3 IT	L2/3 IT	L2/3 IT	L2/3 IT	L2/3 IT
103742361286658027162646855286962425807	Endo	Endo	Endo	Endo	Endo	L6 CT	Astro	unassigned	Endo	Endo
103746891565476403422176992763518138222	L2/3 IT	L2/3 IT	L2/3 IT	L2/3 IT	L2/3 IT	Oligo	L2/3 IT	L2/3 IT	L6 IT	L6 IT
103781742331133280058955671832587884389	Endo	Endo	Oligo	Endo	Endo	Oligo	Astro	unassigned	Endo	Endo
103783302259182142800719372290098991796	Endo	Macrophage	Macrophage	SMC	SMC	Endo	Macrophage	unassigned	SMC	Macrophage
103789311555996607474821057762334121557	Endo	Endo	Endo	Endo	Endo	VLMC	Endo	unassigned	Endo	Endo
103871222530832969024675763186857845084	Endo	Endo	Astro	Endo	Endo	VLMC	Astro	Endo	Endo	Endo
103877094301537318020473885277446883108	L2/3 IT	L2/3 IT	L2/3 IT	L2/3 IT	L2/3 IT	Oligo	L2/3 IT	L2/3 IT	L2/3 IT	L2/3 IT
10392477147193993482992225741402256908	L6 IT	L6 IT	L5 IT	L6 IT	L5 IT	L2/3 IT	L5 IT	unassigned	L6 IT	L6 IT
103963394979214788325793179983943807873	L5 IT	L5 IT	L5 IT	L5 IT	L5 IT	L6 IT	L5 IT	L5 IT	L5 IT	L5 IT
103978089684655830378653667845054011510	Endo	Endo	L5 IT	SMC	Endo	Peri	Astro	unassigned	Endo	Endo
10398237645666369953737426123706910278	L5 ET	L5 ET	L5 ET	L5 ET	L5 ET	Oligo	L5 ET	L5 ET	L5 ET	L5 ET
104010321357908839875173697146814444770	L2/3 IT	L2/3 IT	L2/3 IT	L2/3 IT	L2/3 IT	VLMC	L2/3 IT	L2/3 IT	L2/3 IT	L2/3 IT
104022494635383183986732299051124375801	Pvalb	Pvalb	Pvalb	Pvalb	Pvalb	Sst	Pvalb	Pvalb	Pvalb	Pvalb
104027438411846141058681764165501674459	L5 IT	L5 IT	L5 IT	L5 IT	L5 IT	Vip	L5 IT	L5 IT	L5 IT	L5 IT
104060322956566178536243024550002044167	Astro	Astro	Astro	Astro	Astro	VLMC	Astro	Astro	Astro	Astro
104089143150858956423846481311499122105	Lamp5	Lamp5	Lamp5	Lamp5	Lamp5	L5 IT	Lamp5	Lamp5	Lamp5	Lamp5
104127060188343881156673341017055774665	L6 CT	L6 CT	L6 CT	L6 CT	L6 CT	Oligo	L6 CT	L6 CT	L6 CT	L6 CT
104182071118499254141280403005579903515	VLMC	VLMC	Oligo	VLMC	VLMC	VLMC	VLMC	unassigned	SMC	VLMC
104193772921793607754911911626783090104	L2/3 IT	L2/3 IT	L2/3 IT	L2/3 IT	L5 IT	Macrophage	L2/3 IT	L2/3 IT	L2/3 IT	L2/3 IT
104199012032694181036259463212136800428	L5/6 NP	L5/6 NP	L5/6 NP	L5/6 NP	L5/6 NP	Oligo	L5/6 NP	L5/6 NP	L5/6 NP	L5/6 NP
10423246898564792607150667089393732968	Oligo	Oligo	Oligo	Oligo	Oligo	Oligo	Oligo	Oligo	Oligo	Oligo
104274689940841455600116817437112441257	OPC	OPC	OPC	OPC	OPC	VLMC	OPC	OPC	OPC	OPC
10434753152211889546271991104645266684	L5 IT	L5 IT	L5 IT	L5 IT	L5 IT	L6 IT	L5 IT	unassigned	L5 IT	L5 IT
104365014135643894222330683479992207738	L6 CT	L6 CT	L6 CT	L6 CT	L6 CT	VLMC	L6 CT	L6 CT	L6 CT	L6 CT
104368925780769394430319962583600233569	L5 IT	L5 IT	L5 IT	L5 IT	L5 IT	L2/3 IT	L5 IT	L5 IT	L5 IT	L5 IT
104375329098918534146576129347754066711	L5/6 NP	L5/6 NP	L5/6 NP	L5/6 NP	L5/6 NP	Sst	L5/6 NP	L5/6 NP	L5/6 NP	L5/6 NP
10439354818870026981613212500868313457	Astro	Astro	Astro	Astro	Astro	Oligo	Astro	Astro	Astro	Astro
104413199323635615308099106994133976361	Astro	Astro	Astro	Astro	Astro	VLMC	Astro	Astro	Astro	Astro
104420194412177595623554488769649979860	L5 IT	L5 IT	L5 IT	L5 IT	L5 IT	L5/6 NP	L5 IT	L5 IT	L5 IT	L5 IT
10443051352889986513007462453736025395	VLMC	VLMC	Oligo	VLMC	VLMC	Endo	VLMC	unassigned	SMC	VLMC
104443226206953563813153881409759142702	L5 IT	L5 IT	L5 IT	L6 IT	L5 IT	VLMC	L5 IT	unassigned	L5 IT	L6 IT
104468084825989020408233209732279478199	Peri	Peri	Peri	Peri	Peri	Pvalb	Astro	unassigned	Peri	Peri
104486598995166357371538304574383104459	Astro	Astro	Astro	Astro	Astro	Macrophage	Astro	Astro	Astro	Astro
104487670941940179521170559879872885202	L6 IT	L6 IT	L5 IT	L6 IT	L6 IT	Sst	L6 IT	unassigned	L6 IT	L6 IT
104497881285111706606896097072634106959	L2/3 IT	L2/3 IT	L2/3 IT	L2/3 IT	L2/3 IT	Macrophage	L2/3 IT	L2/3 IT	L2/3 IT	L2/3 IT
104499981096852543435299676530785477495	Pvalb	Pvalb	Pvalb	Pvalb	Pvalb	Pvalb	Pvalb	Pvalb	Pvalb	Pvalb
104511627960911984901717775158396834282	Endo	Endo	Oligo	Endo	Endo	Endo	Astro	unassigned	Endo	Endo
104525653157039508161850946584915839262	Macrophage	Macrophage	Macrophage	Macrophage	Macrophage	Endo	Macrophage	unassigned	Macrophage	Macrophage
104592355790310544453146995339826812048	Endo	Endo	Endo	Endo	Endo	L5 IT	Endo	Endo	Endo	Endo
104604897593115865177436657157450128626	L2/3 IT	L2/3 IT	L2/3 IT	L2/3 IT	L2/3 IT	L2/3 IT	L2/3 IT	L2/3 IT	L2/3 IT	L2/3 IT
104612441927878116653044607215154593940	L5/6 NP	L5/6 NP	L5/6 NP	L5/6 NP	L5/6 NP	L5/6 NP	L5/6 NP	L5/6 NP	L5/6 NP	L5/6 NP
104640571652211461384562182463226368832	Endo	Endo	Endo	Endo	Endo	L2/3 IT	Astro	Endo	Endo	Endo
104645970119033919200992700116666573458	OPC	OPC	OPC	OPC	OPC	Oligo	OPC	OPC	OPC	OPC
104688916223698180762689830356491784092	Peri	Peri	Peri	Peri	Peri	Peri	Astro	unassigned	Peri	Peri
104696876653848620192835297865177925786	Astro	Astro	Astro	Astro	Astro	L5/6 NP	Astro	Astro	Astro	Astro
104702677607037269634782373896275557213	L2/3 IT	L2/3 IT	L2/3 IT	L2/3 IT	L2/3 IT	L6 CT	L2/3 IT	L2/3 IT	L2/3 IT	L2/3 IT
104704449314919142043140418912503340707	L5 IT	L6 IT	L6 IT	L6 IT	L5 IT	Pvalb	L5 IT	L6 IT	L6 IT	L6 IT
104796633874539927041747023547445702401	L5 IT	L6 IT	L5 IT	L5 IT	L5 IT	Oligo	L2/3 IT	unassigned	L2/3 IT	L5 IT
104799096531346747703064644958094924864	VLMC	Astro	Astro	Astro	Astro	VLMC	Astro	Astro	Astro	Astro
104810467644933401534108350868278512588	VLMC	VLMC	VLMC	VLMC	VLMC	VLMC	VLMC	unassigned	SMC	VLMC
104857145824444646175563880441579211622	Pvalb	Pvalb	Pvalb	Pvalb	Pvalb	Oligo	Pvalb	Pvalb	Pvalb	Pvalb
104860500083859015464267044469772038785	L6 CT	L6 CT	L6 CT	L6 CT	L6 CT	Sst	L6 CT	unassigned	L6 CT	L6 CT
104894748115891031879476461063559991908	Macrophage	Macrophage	Macrophage	Macrophage	Macrophage	Endo	Macrophage	unassigned	Macrophage	Macrophage
104917222023027961482299110402600064859	L6 CT	L6 CT	L6 CT	L6 CT	L6 CT	Sst	L6 CT	L6 CT	L6 CT	L6 CT
104930837473195784129626300048275722903	Vip	Vip	L2/3 IT	Vip	Vip	Oligo	Vip	Vip	Vip	Vip
104934169164784263100639694451865200054	L2/3 IT	L2/3 IT	L2/3 IT	L2/3 IT	L2/3 IT	Oligo	L2/3 IT	L2/3 IT	L2/3 IT	L2/3 IT
104937953431496359784125593006183356270	L2/3 IT	L2/3 IT	L2/3 IT	L2/3 IT	L2/3 IT	Macrophage	L2/3 IT	L2/3 IT	L2/3 IT	L2/3 IT
104950014644212949219567399264961625449	VLMC	Astro	Astro	SMC	SMC	Oligo	Astro	Astro	Endo	VLMC
104967994236261301881635103946587746438	L2/3 IT	L2/3 IT	L2/3 IT	L2/3 IT	L2/3 IT	L5/6 NP	L2/3 IT	L2/3 IT	L2/3 IT	L2/3 IT
104970989835939753094955299824044415193	OPC	OPC	OPC	OPC	OPC	Astro	OPC	OPC	OPC	OPC
104992503200761093134034073696813050482	L6 CT	L6 CT	L6 CT	L6 CT	L6 CT	L6 CT	L6 CT	L6 CT	L6 CT	L6 CT
105003848015165069853639773078791350458	Macrophage	Macrophage	Macrophage	Macrophage	Macrophage	VLMC	Macrophage	unassigned	Macrophage	Macrophage
105011860381547225506133817296649273056	Lamp5	Lamp5	Lamp5	Lamp5	Lamp5	L5 IT	Lamp5	Lamp5	Lamp5	Lamp5
105018458557167169914316082564072308694	Sst	Sst	Sst	Sst	Sst	Oligo	Sst	unassigned	Sst	Sst
105071344348029652741587405638132693436	Macrophage	Macrophage	Macrophage	Macrophage	Macrophage	Oligo	Macrophage	unassigned	Macrophage	Macrophage
105114756804159624065682527481008520838	Macrophage	Macrophage	Macrophage	Macrophage	Macrophage	Macrophage	Macrophage	unassigned	Macrophage	Macrophage
105136605080117433810057905142831004938	L5 ET	L5 ET	L5 ET	L5 ET	L5 ET	VLMC	Macrophage	unassigned	L5 ET	L5 IT
105139115807626575296119625887571925571	L2/3 IT	L2/3 IT	L2/3 IT	L2/3 IT	L2/3 IT	L2/3 IT	L2/3 IT	L2/3 IT	L2/3 IT	L2/3 IT
105152267502956405986163481251877765161	L6 IT	L6 IT	Oligo	L6 IT	L6 IT	Oligo	L6 IT	unassigned	L6 IT	L6 IT
105176011582640934794439908205347611174	Astro	Astro	Astro	Astro	Astro	Astro	Astro	Astro	Astro	Astro
105263668150168837112863311590313411862	Sst	Sst	Sst	Sst	Sst	Sst	Sst	Sst	Sst	Sst
105274351643193085986950367987181897816	Astro	Astro	Astro	Astro	Astro	Endo	Astro	Astro	Astro	Astro
105314142582040679848741378067094280088	Astro	Astro	Astro	Astro	Astro	VLMC	Astro	Astro	Astro	Astro
105342185141734385992235577168782074329	L5/6 NP	L5 IT	L5 IT	L6 IT	L5 IT	Sst	L5 IT	unassigned	L5/6 NP	L6 CT
105350440907307679152305158272031246953	L2/3 IT	L2/3 IT	L2/3 IT	L2/3 IT	L2/3 IT	Oligo	L2/3 IT	L2/3 IT	L2/3 IT	L2/3 IT
105358065682272482869801649594242758985	OPC	OPC	OPC	OPC	OPC	Oligo	OPC	OPC	OPC	OPC
105373588211791578230377029500551086295	VLMC	VLMC	VLMC	VLMC	VLMC	VLMC	VLMC	unassigned	VLMC	VLMC
105418992321560412175187072523803288367	L2/3 IT	L2/3 IT	L2/3 IT	L2/3 IT	L2/3 IT	Oligo	L2/3 IT	L2/3 IT	L2/3 IT	L2/3 IT
10542423909097908135626060641967534030	OPC	OPC	OPC	OPC	OPC	Oligo	OPC	OPC	OPC	OPC
105449342895971857926898736107549084561	L5/6 NP	L5/6 NP	L5/6 NP	L5/6 NP	L5/6 NP	Pvalb	L5/6 NP	L5/6 NP	L5/6 NP	L5/6 NP
105452871238430275369956544239965273928	L6 CT	L6 CT	L6 CT	L6 CT	L6 CT	Sst	L6 CT	L6 CT	L6 CT	L6 CT
105461534929269003296108247316362547980	L5 ET	L5 ET	L5 ET	L5 ET	L5 ET	L5/6 NP	L5 ET	L5 ET	L5 ET	L5 ET
105490359291192105353228010486463540337	Astro	Astro	Astro	Astro	Astro	Endo	Astro	Astro	Astro	Astro
105515558025644619106952082539842014013	Endo	Endo	Endo	Endo	Endo	L5 ET	Endo	unassigned	Endo	Endo
10551633534698854195667512244395380368	L5 IT	L5 IT	Oligo	L5 IT	L5 IT	VLMC	L5 IT	L5 IT	L5 IT	L5 IT
105525767171112837661148829982548287983	L6 IT	L6 IT	L6 CT	L6 IT	L6 IT	Oligo	L6 IT	unassigned	L6 IT	L6 IT
105526756244995328665930726897687885233	Endo	Endo	Astro	L5/6 NP	Endo	L5 IT	Astro	unassigned	Endo	Endo
105543537761955871759652985324288084979	Endo	Astro	Astro	Endo	Endo	VLMC	Astro	unassigned	Astro	Astro
105591801491408862419416930946425281436	Macrophage	Macrophage	Macrophage	Macrophage	Macrophage	Endo	Macrophage	unassigned	Macrophage	Macrophage
105597720979126137111611258808400391798	Endo	Endo	Endo	SMC	Endo	VLMC	Endo	unassigned	Endo	Endo
10560905079710485371636942214709771605	Lamp5	Pvalb	Oligo	Lamp5	Lamp5	Lamp5	Lamp5	Lamp5	Lamp5	Lamp5
105661100381830246557664553484392262703	L2/3 IT	L2/3 IT	L2/3 IT	L2/3 IT	L2/3 IT	VLMC	L2/3 IT	L2/3 IT	L2/3 IT	L2/3 IT
105672742000987935152440175545832092153	L5 ET	L5 ET	L5 ET	L5 ET	L5 ET	VLMC	L5 ET	L5 ET	L5 ET	L5 ET
105702566967130349933143513520034883674	L6 CT	L6 CT	L6 CT	L6 CT	L6 CT	Oligo	L6 CT	L6 CT	L6 CT	L6 CT
105703302555724570058738287276349572755	L2/3 IT	L2/3 IT	L2/3 IT	L2/3 IT	L2/3 IT	Oligo	L2/3 IT	L2/3 IT	L2/3 IT	L2/3 IT
105743917256879562824982687300504730748	L2/3 IT	L2/3 IT	L2/3 IT	L2/3 IT	L2/3 IT	L6 CT	L2/3 IT	L2/3 IT	L2/3 IT	L2/3 IT
105745951802113627968497993663645887570	VLMC	VLMC	Astro	VLMC	VLMC	VLMC	Astro	Astro	Astro	VLMC
105756772891141998900289078655857719046	L2/3 IT	L2/3 IT	L2/3 IT	L2/3 IT	L2/3 IT	VLMC	L2/3 IT	L2/3 IT	L2/3 IT	L2/3 IT
105758831317175186262602436509631418743	L6 CT	L6 CT	L6 CT	L6 CT	L6 CT	Oligo	L6 CT	L6 CT	L6 CT	L6b
105766528277859880089025306765109521238	Lamp5	Vip	Lamp5	Lamp5	Vip	Astro	Lamp5	Lamp5	Lamp5	L5/6 NP
105784456874136179640490995547395270116	VLMC	VLMC	VLMC	VLMC	VLMC	VLMC	VLMC	unassigned	VLMC	VLMC
105800546334780003599145862547236550829	Endo	Endo	Endo	Endo	Endo	Oligo	Endo	unassigned	Endo	Endo
105838230481972204614348854314165517404	L2/3 IT	L2/3 IT	L2/3 IT	L2/3 IT	L2/3 IT	Macrophage	L2/3 IT	L2/3 IT	L2/3 IT	L2/3 IT
105852900449364821317493833597853844833	L5 ET	L5 ET	L5 ET	L5 ET	L5 ET	L5 IT	L5 ET	L5 ET	L5 ET	L5 ET
105864311909742171056255726498650880745	L6 CT	L6 CT	L6 CT	L6 CT	L6 CT	L5 IT	L6 CT	L6 CT	L6 CT	L6b
105874501787301053577703696843053620037	Peri	Peri	Oligo	Peri	SMC	Macrophage	Astro	unassigned	Peri	Peri
105960585421864516996855329808027034395	L2/3 IT	L2/3 IT	L2/3 IT	L2/3 IT	L2/3 IT	Lamp5	L2/3 IT	L2/3 IT	L2/3 IT	L2/3 IT
105977385781919028834323764223795959840	Endo	Endo	Endo	Endo	Endo	L5 ET	Endo	unassigned	Endo	Endo
106006173380424869565806252890172824256	Astro	Astro	Astro	Astro	Astro	Oligo	Astro	Astro	Astro	Astro
10603813404706664861466775540632472286	L2/3 IT	L2/3 IT	L2/3 IT	L2/3 IT	L2/3 IT	Oligo	L2/3 IT	L2/3 IT	L2/3 IT	L2/3 IT
106097468183846234145120636695421460523	L2/3 IT	L2/3 IT	L2/3 IT	L2/3 IT	L2/3 IT	VLMC	L2/3 IT	L2/3 IT	L2/3 IT	L2/3 IT
106112221715970660542527961126868856438	L2/3 IT	L2/3 IT	L2/3 IT	L2/3 IT	L2/3 IT	Oligo	L2/3 IT	L2/3 IT	L2/3 IT	L2/3 IT
10612481996625012208945493227603695004	Astro	Astro	Astro	Astro	Sst	Oligo	Astro	unassigned	Astro	Astro
106127198461285957347803527917353880793	L2/3 IT	L2/3 IT	L2/3 IT	L2/3 IT	L2/3 IT	L5/6 NP	L2/3 IT	L2/3 IT	L2/3 IT	L2/3 IT
106199120813815936747840169818096547070	L6 IT	L6 IT	L5 IT	L6 IT	L6 IT	Sst	L5 IT	L6 IT	L6 IT	L6 IT
106204371451862971091325965767160063356	Peri	Endo	L5 IT	Endo	Peri	Astro	Astro	unassigned	Endo	Endo
10621828331544710683708026167778449280	Astro	Astro	Astro	Astro	Astro	Astro	Astro	Astro	Astro	Astro
106241685715519019494121815931766148082	L5 IT	L5 IT	L5 IT	L5 IT	L5 IT	VLMC	L5 IT	L5 IT	L5 IT	L5 IT
106248013905287481029040362757008782920	Oligo	Oligo	Oligo	Oligo	Oligo	Oligo	Oligo	Oligo	Oligo	Oligo
106281658164528628098743686397692602425	L5 IT	L5 IT	L5 IT	L5 IT	L5 IT	VLMC	L5 IT	unassigned	L5 IT	L5 IT
106317073531062150689468060035734153695	Astro	Astro	Astro	Astro	Astro	Astro	Astro	Astro	Astro	Astro
106335767557929227601754764696793996796	L2/3 IT	L2/3 IT	L2/3 IT	L2/3 IT	L2/3 IT	Endo	L2/3 IT	L2/3 IT	L2/3 IT	L2/3 IT
10639244082395717201681891585005622453	L6 CT	L6 CT	L6 CT	L6 CT	L6 CT	Oligo	L6 CT	L6 CT	L6 CT	L6 CT
106396466215643248759049775168397659920	Endo	Endo	L5 IT	Endo	unassigned	Oligo	Astro	unassigned	Endo	Endo
106441320117288133412813931039800710429	L2/3 IT	L2/3 IT	L2/3 IT	L2/3 IT	L2/3 IT	Oligo	L2/3 IT	L2/3 IT	L2/3 IT	L2/3 IT
106471491719070437694617949435582190957	Astro	Astro	Astro	Astro	Astro	L5/6 NP	Astro	Astro	Astro	Astro
106521876804260394919682262539887228409	L5 IT	L5 IT	L5 IT	L5 IT	L5 IT	Oligo	L5 IT	L5 IT	L5 IT	L5 IT
106524892271399205941333103656085875226	Sst	Sst	Sst	Sst	Sst	Oligo	Sst	Sst	Sst	Sst
106548534180947419695247855763089294054	L5 ET	L5 ET	L5 ET	L5 ET	L5 ET	L5/6 NP	L5 ET	L5 ET	L5 ET	L5 ET
106561992046978215401519618966084432396	Peri	Peri	Oligo	Peri	SMC	VLMC	Astro	unassigned	Peri	Endo
106569373328368630914122973686464728989	SMC	SMC	Oligo	SMC	SMC	VLMC	Astro	unassigned	SMC	Peri
106586230545836529865874043301198701827	L6 CT	L6 CT	L6 CT	L6 CT	L6 CT	L2/3 IT	L6 CT	L6 CT	L6 CT	L6 CT
106588645218194275896340257506233858539	L2/3 IT	L2/3 IT	L2/3 IT	L2/3 IT	L2/3 IT	L5 IT	L2/3 IT	L2/3 IT	L2/3 IT	L2/3 IT
106599650361919644759395530160608510306	Vip	Vip	Vip	Vip	Vip	Oligo	Vip	Vip	Vip	Vip
106613490574953268356833625685600220873	Sst	Sst	Sst	Sst	Sst	Oligo	Sst	Sst	Sst	Sst
106683051361433054740634525954363960883	L2/3 IT	L2/3 IT	L2/3 IT	L2/3 IT	L2/3 IT	Macrophage	L2/3 IT	L2/3 IT	L2/3 IT	L2/3 IT
106691614783467462359714529903195613496	Peri	Peri	Oligo	Peri	SMC	VLMC	Astro	unassigned	Peri	Peri
106737389174574321376565039698334920134	L5/6 NP	L5/6 NP	L5/6 NP	L5/6 NP	L5/6 NP	L5 ET	L5/6 NP	unassigned	L5/6 NP	L5/6 NP
106752891538729616163356596170138420864	Peri	Peri	Macrophage	Endo	SMC	L2/3 IT	Astro	unassigned	Peri	Peri
106799993829664323560990108292614265176	L2/3 IT	L2/3 IT	L2/3 IT	L2/3 IT	L2/3 IT	Oligo	L2/3 IT	L2/3 IT	L2/3 IT	L2/3 IT
106801555991705299570634178483372378336	L2/3 IT	L2/3 IT	L2/3 IT	L2/3 IT	L2/3 IT	L5 ET	L2/3 IT	L2/3 IT	L2/3 IT	L2/3 IT
106806688191618600884246367883617331099	L5 ET	L5 ET	L5 ET	L5 ET	L5 ET	L2/3 IT	L5 ET	L5 ET	L5 ET	L5 ET
106816662850197079268046226114913717110	Astro	Astro	Astro	Astro	Astro	Sst	Astro	Astro	Astro	Astro
10687495474184052466225433558489483874	L6 IT	L6 IT	L6 CT	L6 IT	L6 IT	Oligo	L6 IT	unassigned	L6 IT	L6 IT
106879082911775478361315333775395117458	L5 ET	L5 ET	L5 ET	L5 ET	L5 ET	Vip	L5 ET	L5 ET	L5 ET	L5 ET
106910523370899322043767648759313035070	L2/3 IT	L2/3 IT	L2/3 IT	L2/3 IT	L2/3 IT	Pvalb	L2/3 IT	L2/3 IT	L2/3 IT	L2/3 IT
106962893583828149354110272135937429422	Astro	Astro	Astro	Astro	Astro	VLMC	Astro	unassigned	Astro	Astro
106972613030659911858520979285798299679	Peri	Peri	Oligo	Peri	SMC	Peri	Astro	Endo	Peri	Peri
106989228421555750179434626337025127238	L5 ET	L5 ET	L5 ET	L5 ET	L5 ET	Pvalb	L5 ET	L5 ET	L5 ET	L5 ET
106991693583131157419093956895284679031	L6 CT	L6 CT	L6 CT	L6 CT	L6 CT	Oligo	L6 CT	L6 CT	L6 CT	L6 CT
107014423931476664141638273462721129007	VLMC	VLMC	Astro	VLMC	VLMC	VLMC	VLMC	unassigned	VLMC	VLMC
107026911837187088180700290256717920260	L2/3 IT	L2/3 IT	L2/3 IT	L2/3 IT	L2/3 IT	L2/3 IT	L2/3 IT	L2/3 IT	L2/3 IT	L2/3 IT
107035451305402142679888016026343041917	L5 IT	L5 IT	L5 IT	L5 IT	L5 IT	Macrophage	L5 IT	L5 IT	L5 IT	L5 IT
107043319296089040435403304586742819019	L2/3 IT	L2/3 IT	L2/3 IT	L2/3 IT	L2/3 IT	L6 CT	L2/3 IT	L2/3 IT	L2/3 IT	L2/3 IT
107114307550598279975623064480157969012	Peri	Peri	Oligo	Peri	Peri	Oligo	Astro	unassigned	Peri	Peri
107128566224022179178369526310840085013	Vip	Vip	Vip	Vip	Vip	Oligo	Vip	unassigned	Vip	Vip
107131335373658002345263256354954810657	L5 IT	L6 IT	L2/3 IT	L5 IT	L5 IT	L2/3 IT	L2/3 IT	unassigned	L5 IT	L5 IT
107156492357787265342606786505281233961	Macrophage	Endo	Macrophage	Endo	Endo	L6 CT	Astro	Endo	Endo	Endo
107206511260100853700080320441906656730	L2/3 IT	L2/3 IT	L2/3 IT	L2/3 IT	L2/3 IT	Oligo	L2/3 IT	L2/3 IT	L2/3 IT	L2/3 IT
107207788806441948953503827466745516156	L6 IT	L5 IT	L5 IT	L6 IT	L5 IT	L2/3 IT	L2/3 IT	unassigned	L5 IT	L6 IT
107232043357003856912916913326108748068	L6 IT	L6 IT	L5 IT	L6 IT	L6 IT	L5 IT	L5 IT	unassigned	L6 IT	L6 IT
107240911835791565936097938308323430579	Astro	Astro	Astro	Astro	Astro	Endo	Astro	Astro	Astro	Astro
107249006498193438864332491363182239306	L5 IT	L5 IT	L5 IT	L5 IT	L5 IT	Oligo	L5 IT	L5 IT	L5 IT	L5 IT
107254448071212308647962401210041032906	Endo	Endo	Astro	Endo	Endo	L2/3 IT	Endo	unassigned	Endo	Endo
107278285871335692350184372553950385956	Endo	Endo	Oligo	Endo	Endo	Macrophage	Astro	unassigned	Endo	Endo
107279375333689316343066771703935286682	L2/3 IT	L2/3 IT	L2/3 IT	L2/3 IT	L2/3 IT	L5/6 NP	L2/3 IT	L2/3 IT	L2/3 IT	L2/3 IT
107297989078424552756301328224045522957	L2/3 IT	L2/3 IT	L2/3 IT	L2/3 IT	L2/3 IT	VLMC	L2/3 IT	L2/3 IT	L2/3 IT	L2/3 IT
107339112156518725033613824971578371128	L2/3 IT	L2/3 IT	L2/3 IT	L2/3 IT	L2/3 IT	Oligo	L2/3 IT	L2/3 IT	L2/3 IT	L2/3 IT
107347919257492114702939360010276165731	L5/6 NP	L5/6 NP	Oligo	L5/6 NP	L5/6 NP	L5 IT	L5/6 NP	L5/6 NP	L5/6 NP	L5/6 NP
10737665605323786006371339219823900314	L5 ET	L5 ET	L6 CT	L5 ET	L5 ET	L5/6 NP	L5 ET	L5 ET	L5 ET	L5 ET
107401547401117367757213175951871854785	SMC	VLMC	Oligo	SMC	SMC	VLMC	VLMC	unassigned	SMC	VLMC
107415506383092693882027035217262696943	L6 CT	L6 CT	L6 CT	L6 CT	L6 CT	L2/3 IT	L6 CT	L6 CT	L6 CT	L6 CT
107418445610822556065766616112977436503	Pvalb	Pvalb	Pvalb	Pvalb	Pvalb	Macrophage	Pvalb	Pvalb	Pvalb	Pvalb
107433927360103990916395569520281557082	L5 IT	L5 IT	L5 IT	L6 IT	L5 IT	Sst	L5 IT	unassigned	L5 IT	L6 IT
107478541052852506394885417310841342068	Endo	Endo	L2/3 IT	Endo	Endo	Oligo	Astro	unassigned	Endo	Endo
1075110471844233466054608566327637074	Astro	Astro	Astro	Astro	Astro	L2/3 IT	Astro	Astro	Astro	Astro
107534714656539381305380634074452466196	L6 CT	L6 CT	L6 CT	L6 CT	L6 CT	VLMC	L6 CT	L6 CT	L6 CT	L6 CT
107553564099505468771530212471108711691	Oligo	Oligo	Oligo	Oligo	Oligo	VLMC	Oligo	Oligo	Oligo	Oligo
107581172135759536171134707058730652966	L5 IT	L5 IT	L5 IT	L5 IT	L5 IT	Oligo	L5 IT	L5 IT	L5 IT	L5 IT
107622566819890597969247145839799835696	VLMC	Astro	Astro	Astro	VLMC	VLMC	Astro	Astro	Astro	VLMC
107624669841857750247431772682217706748	L6 IT	L6 IT	L2/3 IT	L6 IT	L6 IT	L2/3 IT	L6 IT	L6 IT	L6 IT	L6 IT
107626176519606344633463996410588072955	L2/3 IT	L2/3 IT	L2/3 IT	L2/3 IT	L2/3 IT	Sst	L2/3 IT	L2/3 IT	L2/3 IT	L2/3 IT
10763095571038339247488492184179770142	Sst	Sst	Sst	Sst	Sst	Sst	Sst	Sst	Sst	Sst
107662997436216084813788456426736659444	L5 IT	L5 IT	L5 IT	L6 IT	L5 IT	L2/3 IT	L5 IT	unassigned	L6 IT	L6 IT
107722184389252741570927057834789812792	L2/3 IT	L2/3 IT	L2/3 IT	L2/3 IT	L2/3 IT	Oligo	L2/3 IT	L2/3 IT	L2/3 IT	L2/3 IT
107723447568154849050475198985395084487	L2/3 IT	L2/3 IT	L2/3 IT	L2/3 IT	L2/3 IT	Oligo	L2/3 IT	L2/3 IT	L2/3 IT	L2/3 IT
107802121388978752647135279792705180582	L2/3 IT	L2/3 IT	L2/3 IT	L2/3 IT	L2/3 IT	Macrophage	L2/3 IT	L2/3 IT	L2/3 IT	L2/3 IT
107802230486370115219103041504548543565	L5/6 NP	L5/6 NP	L5/6 NP	L5/6 NP	L5/6 NP	L5/6 NP	L5/6 NP	L5/6 NP	L5/6 NP	L5/6 NP
107802237776262924622108783783453539430	L6 IT	L6 IT	L6 IT	L6 IT	L6 IT	Sst	L6 IT	L6 IT	L6 IT	L6 IT
107811399342642680792197384207607904351	L2/3 IT	L2/3 IT	L2/3 IT	L2/3 IT	L2/3 IT	L2/3 IT	L2/3 IT	L2/3 IT	L2/3 IT	L2/3 IT
10787208791652246470048865016822368719	Astro	Astro	Astro	Astro	Astro	Macrophage	Astro	Astro	Astro	Astro
107872427553484314464313370989111586159	L2/3 IT	L2/3 IT	L2/3 IT	L2/3 IT	L2/3 IT	L2/3 IT	L2/3 IT	L2/3 IT	L2/3 IT	L2/3 IT
107898878107561642762683885756549630424	L6 IT	L6 IT	L5 IT	L6 IT	L5 IT	L5 IT	L5 IT	L5 IT	L6 IT	L6 IT
107926525704796056704347147064177595044	Astro	Astro	Astro	Astro	Astro	Oligo	Astro	Astro	Astro	Astro
107953150111114060846437186331906316268	L5 IT	L5 IT	L5 IT	L5 IT	L5 IT	L5/6 NP	L5 IT	L5 IT	L5 IT	L5 IT
10796837991227397297868651049252756696	Oligo	Oligo	Oligo	Oligo	Oligo	Oligo	Oligo	Oligo	Oligo	Oligo
108009979999827127872963248552653775571	L6 CT	L6 CT	L6 CT	L6 CT	L6 CT	L2/3 IT	L6 CT	L6 CT	L6 CT	L6 CT
108036268311240637316886601485868669331	L2/3 IT	L2/3 IT	L2/3 IT	L2/3 IT	L2/3 IT	VLMC	L2/3 IT	L2/3 IT	L2/3 IT	L2/3 IT
108047966555301390656631555223120484407	L2/3 IT	L2/3 IT	L2/3 IT	L2/3 IT	L2/3 IT	Astro	L2/3 IT	L2/3 IT	L2/3 IT	L2/3 IT
108052217763329823309785241261187940041	L5 ET	L5 ET	L5 ET	L5 ET	L5 ET	L5/6 NP	L5 ET	L5 ET	L5 ET	L5 ET
108060076456404007973051775505538747490	L5 ET	L5 ET	L5 ET	L5 ET	L5 ET	VLMC	L5 ET	L5 ET	L5 ET	L5 ET
108075098044368552315158939266458836854	Astro	Astro	Astro	Astro	Astro	Oligo	Astro	Astro	Astro	Astro
108075440478467815955769043197303895810	L5 ET	L5 ET	L5 ET	L5 ET	L5 ET	Pvalb	L5 ET	L5 ET	L5 ET	L5 ET
10808642887143486819721430936731590070	Endo	Endo	Endo	Endo	Endo	VLMC	Astro	unassigned	Endo	Endo
108096998665573991139175612407607921425	Endo	Endo	Endo	Endo	Endo	Oligo	Astro	Endo	Endo	Endo
108113826399779485016978997843135515331	Endo	Endo	Astro	Endo	SMC	Endo	Astro	unassigned	Endo	Endo
108118885601711341870659764919886937782	Astro	Astro	Oligo	SMC	SMC	VLMC	Astro	unassigned	Vip	Astro
108130648943528456533306131182053429367	Endo	Endo	Oligo	Endo	Endo	VLMC	Astro	unassigned	Endo	Endo
108134615693647169618626346111727151317	Astro	Astro	VLMC	Astro	VLMC	VLMC	Macrophage	unassigned	Sst	Macrophage
108162732065330744165407329001963837338	VLMC	VLMC	VLMC	VLMC	VLMC	Sst	VLMC	VLMC	VLMC	VLMC
108202067379831828866973849638954598148	Macrophage	Macrophage	Macrophage	Macrophage	Macrophage	Endo	Macrophage	unassigned	Vip	Macrophage
108204360339405890312590214638901529689	Sst	Sst	Sst	Sst	Sst	Sst	Sst	Sst	Sst	Sst
108211065970984752844405004660846669464	Astro	Astro	Astro	Astro	Astro	Oligo	Astro	unassigned	Astro	Astro
108247769055600468603420402873711784184	L6 IT	L6 IT	L5 IT	L6 IT	L6 IT	Endo	L5 IT	unassigned	L6 IT	L6 IT
108253523880088355727330046749156070508	VLMC	VLMC	Astro	VLMC	VLMC	VLMC	VLMC	Astro	VLMC	VLMC
108261734847365546385384504118257042139	Sst	Sst	Sst	Sst	Sst	Astro	Sst	Sst	Sst	Sst
108274124250724938136099916916004956980	L5 IT	L5 IT	L5 IT	L5 IT	L5 IT	Macrophage	L5 IT	unassigned	L5 IT	L5 IT
108279631624266870760590376863965362774	Lamp5	Vip	Vip	Vip	Vip	Vip	Vip	Vip	Vip	Vip
108281316933878637997203180063975331478	L2/3 IT	L2/3 IT	L2/3 IT	L2/3 IT	L2/3 IT	L5/6 NP	L2/3 IT	L2/3 IT	L2/3 IT	L2/3 IT
108284582360952307537866966732333608428	OPC	OPC	OPC	OPC	OPC	VLMC	OPC	OPC	OPC	OPC
108286112803152932923832701686083275189	L5 ET	L5 ET	L5 ET	L5 ET	L5 ET	L5/6 NP	L5 ET	L5 ET	L5 ET	L5 ET
108307546474021084567097168395848541729	L2/3 IT	L2/3 IT	L2/3 IT	L6 IT	Sst	Endo	L2/3 IT	unassigned	Sst	Macrophage
108322243376190375045558105931073151056	L5 IT	L5 IT	L5 IT	L5 IT	L5 IT	L6 CT	L5 IT	L5 IT	L5 IT	L5 IT
10832956982967017320271411120350378461	SMC	VLMC	Astro	SMC	SMC	VLMC	Astro	unassigned	SMC	VLMC
108331432487438395354063840556328662299	L2/3 IT	L2/3 IT	L2/3 IT	L2/3 IT	L2/3 IT	L2/3 IT	L2/3 IT	L2/3 IT	L2/3 IT	L2/3 IT
108350782641589870500543373966745320263	Lamp5	Lamp5	Lamp5	Lamp5	Lamp5	Lamp5	Lamp5	Lamp5	Lamp5	Lamp5
108431661401948518024264266720082511794	Macrophage	Macrophage	Macrophage	Macrophage	Macrophage	L5/6 NP	Macrophage	unassigned	Macrophage	Macrophage
108447203302794513651760724053082233671	L2/3 IT	L2/3 IT	L2/3 IT	L2/3 IT	L2/3 IT	Oligo	L2/3 IT	L2/3 IT	L2/3 IT	L2/3 IT
108492600006367037247746319415899991039	L5 ET	L6 CT	L6 CT	L6 CT	L5 ET	Oligo	L6 CT	unassigned	L5 ET	L6 CT
10850401923496391709507773207665906119	L2/3 IT	L2/3 IT	L2/3 IT	L2/3 IT	L2/3 IT	Oligo	L2/3 IT	L2/3 IT	L2/3 IT	L2/3 IT
108504302052250433619800283708186735963	L5 IT	L5 IT	L5 IT	L5 IT	L5 IT	L5/6 NP	L5 IT	L5 IT	L5 IT	L5 IT
108531070867433006449598198119995073569	Endo	Endo	Oligo	Endo	Endo	Oligo	Astro	unassigned	Endo	Endo
108537277086198394198875213279101758693	L5/6 NP	L5/6 NP	L6 CT	L5/6 NP	L5/6 NP	Oligo	L5/6 NP	L5/6 NP	L5/6 NP	L5/6 NP
108581730551979598207244569506975856987	Endo	Endo	L2/3 IT	Endo	Endo	Oligo	Endo	unassigned	Endo	Endo
108597464181515243810236323261674504715	SMC	VLMC	VLMC	VLMC	VLMC	VLMC	VLMC	VLMC	VLMC	VLMC
108613353452250782170756621115529268727	L2/3 IT	L2/3 IT	L2/3 IT	L2/3 IT	L2/3 IT	Oligo	L2/3 IT	L2/3 IT	L2/3 IT	L2/3 IT
108639315282581529705131958957100736248	L5 ET	L5 ET	L5 ET	L5 ET	L5 ET	Oligo	L6 CT	L5 ET	L5 ET	L5 ET
108643506342188559935628465369010790574	L2/3 IT	L2/3 IT	L2/3 IT	L2/3 IT	L2/3 IT	L5 IT	L2/3 IT	L2/3 IT	L2/3 IT	L2/3 IT
108649242221308575726465653798425990483	Pvalb	Pvalb	Pvalb	Pvalb	Pvalb	L2/3 IT	Pvalb	Pvalb	Pvalb	Pvalb
108661393468113001212291905272309423191	Astro	Astro	Astro	Astro	Astro	Endo	Astro	Astro	Astro	Astro
108671465482834575293679855122371039873	Oligo	Oligo	Oligo	Oligo	Oligo	Oligo	Oligo	Oligo	Oligo	Oligo
108682999674522816184000325814072768913	L6 CT	L6 CT	L6 CT	L6 CT	L6 CT	Endo	L6 CT	L6 CT	L6 CT	L6 CT
108699052808880052053105607706562350138	L2/3 IT	L2/3 IT	L2/3 IT	L2/3 IT	L2/3 IT	L5 ET	L2/3 IT	L2/3 IT	L2/3 IT	L2/3 IT
108699524623518897298020345031668922889	Pvalb	Pvalb	Pvalb	Pvalb	Pvalb	L2/3 IT	Pvalb	Pvalb	Pvalb	Pvalb
108703577816104806852870033412891377482	Peri	VLMC	L6 CT	SMC	VLMC	VLMC	Astro	unassigned	Peri	Peri
108706029173519653845102224924619651230	L2/3 IT	L2/3 IT	L2/3 IT	L2/3 IT	L2/3 IT	Astro	L2/3 IT	L2/3 IT	L2/3 IT	L2/3 IT
108715738672297906004403643652868920420	L6 IT	L6 IT	L6 IT	L6 IT	L6 IT	L2/3 IT	L6 IT	L6 IT	L6 IT	L6 IT
108751042044273591087627693229579978497	L6 CT	L6 CT	L6 CT	L6 CT	L6 CT	Oligo	L6 CT	L6 CT	L6 CT	L6 CT
108756868308262204405703984776985604348	L2/3 IT	L2/3 IT	L2/3 IT	L2/3 IT	L2/3 IT	L2/3 IT	L2/3 IT	L2/3 IT	L2/3 IT	L2/3 IT
108762359604260988079188695222697969579	VLMC	Astro	Astro	Astro	Endo	VLMC	Astro	unassigned	Endo	Astro
108782742060644928554004549985743390995	L5 ET	L5 ET	L5 ET	L5 ET	L5 ET	Oligo	L5 ET	L5 ET	L5 ET	L5 ET
108797534421156438692942660118952470682	L5 IT	L2/3 IT	L2/3 IT	L5 IT	L2/3 IT	Lamp5	L2/3 IT	unassigned	L2/3 IT	L2/3 IT
108806155355941119603162338556873079557	SMC	VLMC	VLMC	VLMC	VLMC	VLMC	VLMC	unassigned	Endo	VLMC
108813820682662757062597744463026198890	Macrophage	Macrophage	Macrophage	Macrophage	Macrophage	Pvalb	Macrophage	unassigned	Macrophage	Macrophage
108854021457805852886014060025378905175	Astro	Astro	Astro	Astro	Astro	Oligo	Astro	Astro	Astro	Astro
108895404336721923817307689754555343018	Macrophage	Macrophage	Macrophage	Macrophage	Macrophage	Macrophage	Macrophage	unassigned	Macrophage	Macrophage
10894046309796222217074306139929823512	Macrophage	Macrophage	Macrophage	Macrophage	Macrophage	VLMC	Macrophage	unassigned	Macrophage	Macrophage
108945370886035083318783765472931469394	L5 IT	L5 IT	L5 IT	L5 IT	L5 IT	Oligo	L5 IT	unassigned	L5 IT	L5 IT
108994371364937615578426176957915465926	L2/3 IT	L2/3 IT	L2/3 IT	L2/3 IT	L2/3 IT	L5 IT	L2/3 IT	L2/3 IT	L2/3 IT	L2/3 IT
108995681786533041088911431970998690258	L5/6 NP	L5/6 NP	L5/6 NP	L5/6 NP	L5/6 NP	Endo	L5/6 NP	L5/6 NP	L5/6 NP	L5/6 NP
109057093036799462915919336277544967722	Astro	Astro	Astro	Astro	Astro	VLMC	Astro	Astro	Astro	Astro
109081429709921968706565985046875319820	L5 IT	L5 IT	L5 IT	L5 IT	L5 IT	L6 CT	L5 IT	L5 IT	L5 IT	L5 IT
109089342460834729727639665534555379538	Pvalb	Pvalb	Pvalb	Pvalb	Pvalb	VLMC	Pvalb	Pvalb	Pvalb	Pvalb
109109120124835462828224328001153489521	Astro	Astro	Astro	Astro	Astro	VLMC	Astro	Astro	Astro	Astro
109129880028191999045390030758437325574	SMC	Endo	Oligo	SMC	SMC	VLMC	Astro	unassigned	SMC	VLMC
10913448097453515035186611880054082367	SMC	SMC	Oligo	VLMC	SMC	VLMC	Astro	unassigned	SMC	Peri
109178376839456948696210001336211049314	Endo	Endo	Oligo	Endo	Endo	Sst	Endo	unassigned	Endo	Endo
109217661278086041584449735155158360444	Macrophage	Macrophage	Macrophage	Macrophage	Macrophage	Macrophage	Macrophage	unassigned	Macrophage	Macrophage
109223466237733411545587741093657887006	L5 ET	L5 ET	L5 ET	L5 ET	L5 ET	Sst	L5 ET	L5 ET	L5 ET	L5 ET
109236676302396663482312133252400367336	Lamp5	Lamp5	Lamp5	Lamp5	Sncg	L5 IT	Lamp5	Lamp5	Sncg	Lamp5
109294887134324184397256923588072409364	L2/3 IT	L2/3 IT	L2/3 IT	L2/3 IT	L2/3 IT	Macrophage	L2/3 IT	L2/3 IT	L2/3 IT	L2/3 IT
109304367341407088687194773056855181903	Endo	Endo	L2/3 IT	Endo	Endo	VLMC	Astro	unassigned	Endo	Endo
109318072160748829012816421737406189743	L5 IT	L5 IT	L5 IT	L5 IT	L5 IT	L5/6 NP	L5 IT	L5 IT	L5 IT	L5 IT
109360506352125279317066752490544958275	L2/3 IT	L2/3 IT	L2/3 IT	L2/3 IT	L2/3 IT	Macrophage	L2/3 IT	L2/3 IT	L2/3 IT	L2/3 IT
109382406811910134529184041547678153290	Endo	Endo	Oligo	Endo	Endo	Oligo	Astro	unassigned	Endo	Endo
109393022784873881955808712539718628143	L2/3 IT	L2/3 IT	L2/3 IT	L2/3 IT	L2/3 IT	VLMC	L2/3 IT	L2/3 IT	L2/3 IT	L2/3 IT
10947586813746476254045026542543913517	Astro	Astro	Astro	Astro	Astro	VLMC	Astro	Astro	Astro	Astro
109488833459005123350904915215638788558	L5 IT	L5 IT	L2/3 IT	L5 IT	L2/3 IT	Pvalb	L2/3 IT	L2/3 IT	L2/3 IT	L2/3 IT
109508429085227515047516965957926401594	L2/3 IT	L2/3 IT	L2/3 IT	L2/3 IT	L2/3 IT	Pvalb	L2/3 IT	L2/3 IT	L2/3 IT	L2/3 IT
109522917670977844138543069114375278299	L2/3 IT	L2/3 IT	L2/3 IT	L2/3 IT	L2/3 IT	Oligo	L2/3 IT	L2/3 IT	L2/3 IT	L2/3 IT
109530847021562814450413013260828830104	L5 IT	L5 IT	L5 IT	L5 IT	L5 IT	VLMC	L5 IT	L5 IT	L5 IT	L5 IT
10957449385829566380155960680521771146	Astro	Astro	Astro	Astro	Astro	Endo	Astro	Astro	Astro	Astro
10960782488090577128700710173478365301	L5 IT	L5 IT	L5 IT	L5 IT	L5 IT	Pvalb	L5 IT	L5 IT	L5 IT	L5 IT
109617165670180072518073072269912764174	L6 IT	L6 IT	L6 IT	L6 IT	L6 IT	L2/3 IT	L6 IT	L6 IT	L6 IT	L6 IT
109636026990139990056406057285489133241	L6 CT	L6 CT	L6 CT	L6 CT	L6 CT	Lamp5	L6 CT	L6 CT	L6 CT	L6 CT
109637222890210680990450611690600175198	VLMC	Astro	Astro	Astro	Astro	VLMC	Astro	Astro	Astro	Astro
109677454197376232307709407051499290780	L2/3 IT	L2/3 IT	L2/3 IT	L2/3 IT	L2/3 IT	L2/3 IT	L2/3 IT	L2/3 IT	L2/3 IT	L2/3 IT
109678447783376050551730041637892867340	L5 IT	L5 IT	L5 IT	L6 IT	L5 IT	Oligo	L6 IT	unassigned	L6 IT	L6 IT
109698825596523784257834903234956618844	VLMC	VLMC	Astro	VLMC	VLMC	VLMC	VLMC	unassigned	VLMC	VLMC
109704462107033358153972000521058894505	SMC	Endo	Astro	SMC	SMC	VLMC	Astro	unassigned	SMC	VLMC
109712126921031409654765473218476381773	Peri	Peri	Astro	Peri	SMC	Peri	Astro	unassigned	Peri	Peri
109714857626678684072146135687640147843	VLMC	Astro	Astro	VLMC	VLMC	VLMC	Astro	unassigned	Endo	Endo
109728178699118957138793960236161227675	Oligo	Oligo	Oligo	Oligo	Oligo	Endo	Oligo	Oligo	Oligo	Oligo
109728591549196464068931676355184812494	L2/3 IT	L2/3 IT	L2/3 IT	L2/3 IT	L2/3 IT	Macrophage	L2/3 IT	L2/3 IT	L2/3 IT	L2/3 IT
109753773954350640156799825515159419611	L2/3 IT	L2/3 IT	L2/3 IT	L2/3 IT	L2/3 IT	L6 CT	L2/3 IT	L2/3 IT	L2/3 IT	L2/3 IT
109770256985698411773718936909438315622	L2/3 IT	L2/3 IT	L2/3 IT	L2/3 IT	L2/3 IT	Astro	L2/3 IT	L2/3 IT	L2/3 IT	L2/3 IT
109818677104076638046081540588581960205	L5 ET	L5 ET	L6 CT	L5 ET	L5 ET	Oligo	Macrophage	unassigned	L5 ET	L5 ET
109908764616216256571631455685042265308	Endo	Endo	Endo	Endo	Endo	VLMC	Macrophage	unassigned	Vip	Endo
109954044161674160190207731932603690078	L5 IT	L5 IT	L5 IT	L5 IT	L5 IT	L6 CT	L5 IT	L5 IT	L6 IT	L5 IT
109955090882981293480942450367470058497	L2/3 IT	L2/3 IT	L2/3 IT	L2/3 IT	L2/3 IT	Astro	L2/3 IT	L2/3 IT	L2/3 IT	L2/3 IT
109960218986561813962517001588108066410	Vip	Vip	L6 CT	SMC	Vip	Oligo	Vip	unassigned	Vip	Vip
109965427353334007768264044562271991296	L2/3 IT	L2/3 IT	L2/3 IT	L2/3 IT	L2/3 IT	Pvalb	L2/3 IT	L2/3 IT	L2/3 IT	L2/3 IT
109979375552010212879865523379737278773	OPC	OPC	L2/3 IT	OPC	L2/3 IT	Astro	L2/3 IT	L2/3 IT	L2/3 IT	OPC
109988583498175090496502497127538904110	Endo	Endo	Oligo	Endo	Endo	L5 IT	Endo	unassigned	Endo	Endo
110184589080481460954280342401540528569	L2/3 IT	L2/3 IT	L2/3 IT	L2/3 IT	L2/3 IT	L2/3 IT	L2/3 IT	L2/3 IT	L2/3 IT	L2/3 IT
110255408466504249788130313391861152447	Endo	Endo	Endo	Endo	Endo	L2/3 IT	Astro	unassigned	Endo	Endo
110271084341262695978458020301550341297	L2/3 IT	L2/3 IT	L2/3 IT	L2/3 IT	L2/3 IT	L2/3 IT	L2/3 IT	L2/3 IT	L2/3 IT	L2/3 IT
110272755519126451572811381027326300157	L6 IT	L5 IT	L5 IT	L6 IT	L5 IT	Pvalb	L5 IT	unassigned	L6 IT	L6 IT
110273025085483104293232352426591696950	OPC	OPC	OPC	OPC	OPC	OPC	OPC	unassigned	OPC	OPC
110275080719913067173238272334170643270	Oligo	Oligo	Oligo	Oligo	Oligo	Oligo	Oligo	Oligo	Oligo	Oligo
110283315797182327149692218378104887658	Pvalb	Pvalb	Pvalb	Pvalb	Pvalb	L5 ET	Pvalb	Pvalb	Pvalb	Pvalb
110298621125901246794275639250021557650	L2/3 IT	L2/3 IT	L2/3 IT	L2/3 IT	L2/3 IT	Endo	L2/3 IT	L2/3 IT	L2/3 IT	L2/3 IT
110300077303985815616608866267170470757	Oligo	Oligo	Oligo	Oligo	Oligo	L5/6 NP	Oligo	unassigned	Oligo	Oligo
110329557137328021474077787977707872221	L6 CT	L6 CT	L6 CT	L6 CT	L6 CT	Oligo	L6 CT	L6 CT	L6 CT	L6 CT
110340434694868011107170502895205289399	L2/3 IT	L2/3 IT	L2/3 IT	L2/3 IT	L2/3 IT	L5 IT	L2/3 IT	L2/3 IT	L2/3 IT	L2/3 IT
110355162697742019119462108600206834566	Sst	Sst	Sst	Sst	Sst	L5/6 NP	Sst	Sst	Sst	Sst
110369193090920839796377054601249960072	VLMC	VLMC	VLMC	VLMC	VLMC	Endo	VLMC	unassigned	Endo	VLMC
110423333394955232456810111198503367069	L5 ET	L5 ET	L5 ET	L5 ET	L5 ET	VLMC	L5 ET	L5 ET	L5 ET	L5 ET
110460407290874235022410898514118194251	L2/3 IT	L2/3 IT	L2/3 IT	L2/3 IT	L2/3 IT	Oligo	L2/3 IT	L2/3 IT	L2/3 IT	L2/3 IT
110556054732496188593492698555730181371	Pvalb	Pvalb	Pvalb	Pvalb	Pvalb	Endo	Pvalb	Pvalb	Pvalb	Pvalb
110584732769831743427972269281928518053	Lamp5	Lamp5	Lamp5	Lamp5	Lamp5	L2/3 IT	Lamp5	Lamp5	Lamp5	Lamp5
110650286871223962011354796571476237756	SMC	VLMC	L5 IT	SMC	SMC	Endo	Astro	unassigned	SMC	Peri
110675287724080215812607028116644476034	L2/3 IT	L2/3 IT	L2/3 IT	L2/3 IT	L2/3 IT	Oligo	L2/3 IT	L2/3 IT	L2/3 IT	L2/3 IT
110703820799907747717493505881741029375	VLMC	VLMC	Astro	VLMC	VLMC	VLMC	VLMC	Astro	VLMC	VLMC
110759130228734634338192798479778583357	L2/3 IT	L2/3 IT	L2/3 IT	L2/3 IT	L2/3 IT	Oligo	L2/3 IT	L2/3 IT	L2/3 IT	L2/3 IT
110773900674432446093085532974650947850	L5 ET	L5 ET	L5 ET	L5 ET	L5 ET	L5/6 NP	L5 ET	L5 ET	L5 ET	L5 ET
110775205158562785770657160370834255447	L2/3 IT	L2/3 IT	L2/3 IT	L2/3 IT	L2/3 IT	L5 IT	L2/3 IT	L2/3 IT	L2/3 IT	L2/3 IT
11078230983858866082618131130371158858	Macrophage	Macrophage	Macrophage	Macrophage	Macrophage	Endo	Macrophage	unassigned	Macrophage	Macrophage
110820884352138624434222962280690742743	VLMC	Astro	Oligo	Astro	VLMC	Macrophage	Astro	unassigned	Endo	Astro
110886728287113033728291467969357518108	L6 CT	L6 CT	L6 CT	L6 CT	L6 CT	L5 IT	L6 CT	L6 CT	L6 CT	L6 CT
110898718501134611372191987417029490458	L5 ET	L5 ET	L5 ET	L5 ET	L5 ET	Pvalb	L5 ET	L5 ET	L5 ET	L5 ET
110919467324821368433815224957325890818	Astro	Astro	Astro	Astro	Astro	Peri	Astro	Astro	Astro	Astro
110943652983007013811826908113964943028	Endo	Endo	Oligo	Endo	Endo	Endo	Astro	Endo	Endo	Endo
110950009793570744114601547917764809489	Astro	Astro	Astro	Astro	Astro	Oligo	Astro	Astro	Astro	Astro
110964396082188266725486714907847207236	Sst	Sst	Sst	Sst	Sst	L5 ET	Sst	Sst	Sst	Sst
11096662926205710681004186693982256235	L5 IT	L6 IT	L2/3 IT	L6 IT	L2/3 IT	Oligo	L2/3 IT	unassigned	L6 IT	L5 IT
110995624044508709434430866547357163499	L2/3 IT	L2/3 IT	L2/3 IT	L2/3 IT	L2/3 IT	Oligo	L2/3 IT	L2/3 IT	L2/3 IT	L2/3 IT
111001225949681131144634532672285800126	VLMC	VLMC	Oligo	VLMC	VLMC	VLMC	VLMC	unassigned	VLMC	VLMC
111004482624504163754682529205864799118	Astro	Astro	Astro	Astro	Astro	Pvalb	Astro	Astro	Astro	Astro
111040196385891579910625151481376235798	L2/3 IT	L2/3 IT	L2/3 IT	L2/3 IT	L2/3 IT	L2/3 IT	L2/3 IT	L2/3 IT	L2/3 IT	L2/3 IT
111044696643303903287222007173283188450	Endo	Endo	L6 CT	Endo	Endo	L5 IT	Endo	unassigned	Endo	Endo
111064836252093337763140935917445741131	VLMC	Endo	Astro	Endo	VLMC	VLMC	Astro	unassigned	Endo	Endo
111102259249835567197103402069062365509	Endo	Endo	Oligo	Endo	Endo	VLMC	Astro	Endo	Endo	Endo
111158951060414024620531480948871813696	L2/3 IT	L2/3 IT	L2/3 IT	L2/3 IT	L2/3 IT	Oligo	L2/3 IT	L2/3 IT	L2/3 IT	L2/3 IT
111179839250524861541956196079674927959	L5 IT	L5 IT	L5 IT	L5 IT	L5 IT	L5/6 NP	L5 IT	L5 IT	L5 IT	L5 IT
111184577057130200324216658656041801044	Endo	Endo	Endo	Endo	Endo	L2/3 IT	Endo	unassigned	Endo	Endo
111199893546845657870596070189050433425	L2/3 IT	L2/3 IT	L2/3 IT	L2/3 IT	L2/3 IT	L6 CT	L2/3 IT	L2/3 IT	L2/3 IT	L2/3 IT
111201535329260992407129818873829893696	L6 CT	L6 CT	L6 CT	L6 CT	L6 CT	Oligo	L6 CT	unassigned	L6 CT	L6 CT
111202160586132567750212124282637556522	VLMC	Astro	Astro	VLMC	VLMC	VLMC	Astro	unassigned	Sncg	Astro
111204938768507856189088634665391101632	Sncg	L2/3 IT	L2/3 IT	Sncg	Sncg	L5 IT	L2/3 IT	unassigned	Sncg	Vip
111208973353773004954971157575195247489	Endo	Endo	Astro	Endo	Endo	Endo	Astro	unassigned	Endo	Endo
111210883844283826739864809608506603498	Astro	Astro	Astro	Astro	Astro	Macrophage	Astro	Astro	Astro	Astro
111247311577848571039673957183754398916	L5 ET	L5 ET	L5 ET	L5 ET	L5 ET	L2/3 IT	L5 ET	L5 ET	L5 ET	L5 ET
111300904473796808480218743996654298162	Astro	Endo	Astro	Astro	Astro	Oligo	Astro	Astro	Astro	Astro
111303685035866451066840070684528278538	L5 IT	L5 IT	L5 IT	L5 IT	L5 IT	VLMC	L5 IT	L5 IT	L5 IT	L5 IT
111328249218611628153323535990705879541	L6 IT	L5 IT	L2/3 IT	L5 IT	L5 IT	L5 IT	L2/3 IT	unassigned	L5 IT	L5 IT
111332517517322211885738730301261569123	Astro	Astro	Astro	Astro	Endo	L2/3 IT	Astro	unassigned	Astro	Endo
111334048805610168967750066547343447377	Sst	Sst	Sst	Sst	Sst	Macrophage	Sst	Sst	Sst	Sst
111352697923105064572965115751138806765	L2/3 IT	L2/3 IT	L2/3 IT	L2/3 IT	L2/3 IT	L2/3 IT	L2/3 IT	L2/3 IT	L2/3 IT	L2/3 IT
111356099079334138832588181217147672367	Macrophage	Macrophage	Macrophage	Macrophage	Macrophage	L6 CT	Macrophage	unassigned	Macrophage	Macrophage
111365510885888724360349930388299999229	L5/6 NP	L5/6 NP	L5/6 NP	L5/6 NP	L5/6 NP	L5 IT	L5/6 NP	L5/6 NP	L5/6 NP	L5/6 NP
111366982642174510105660936745227904529	Astro	Astro	Astro	Astro	Astro	L5/6 NP	Astro	Astro	Astro	Astro
111381175956987253332893088900191030679	L5 ET	L5 ET	L5 ET	L5 ET	L5 ET	L2/3 IT	L5 ET	L5 ET	L5 ET	L5 ET
111387654298595672225967751377900755108	Pvalb	Pvalb	Pvalb	Pvalb	Pvalb	L2/3 IT	Pvalb	Pvalb	Pvalb	Pvalb
111397466719856331851434484222313069393	OPC	OPC	Oligo	OPC	OPC	Oligo	OPC	OPC	OPC	OPC
111398963549386958400938067614629807545	Endo	Endo	Oligo	Endo	Endo	Endo	Astro	Endo	Endo	Endo
111485760491963202047865166613269899597	L5 IT	L5 IT	L5 IT	L5 IT	L5 IT	Pvalb	L5 IT	L5 IT	L5 IT	L5 IT
111499834433472937796043295287764604862	L6 CT	L6 CT	L6 CT	L6 CT	L6 CT	VLMC	L6 CT	unassigned	L6 CT	Astro
111513884375716029201069632124289148728	L5 ET	L5 ET	L5 ET	L5 ET	L5 ET	L5/6 NP	L5 ET	L5 ET	L5 ET	L5 ET
111525290572545116407164426701814188451	VLMC	Astro	Astro	SMC	SMC	VLMC	Astro	unassigned	SMC	Astro
111558055695337764630027362586328228891	VLMC	VLMC	Macrophage	VLMC	VLMC	VLMC	Astro	unassigned	Endo	VLMC
11157635610331246605146035427592382614	L2/3 IT	L2/3 IT	L2/3 IT	L2/3 IT	L2/3 IT	Sst	L2/3 IT	L2/3 IT	L2/3 IT	L2/3 IT
11167863442684434570563472404891940085	Endo	Endo	Endo	Endo	Endo	L2/3 IT	Endo	unassigned	Endo	Endo
11168736350652858361950626674516943020	Astro	Astro	Astro	Astro	Astro	Endo	Astro	Astro	Astro	Astro
111694558589008742884807558258749375204	L2/3 IT	L2/3 IT	L2/3 IT	L2/3 IT	L2/3 IT	Oligo	L2/3 IT	L2/3 IT	L2/3 IT	L2/3 IT
111718169550926382809622581493040144416	VLMC	Astro	Astro	VLMC	VLMC	VLMC	VLMC	Astro	Astro	VLMC
111718660561111873521389523859280485697	Lamp5	Macrophage	L2/3 IT	Macrophage	Vip	L2/3 IT	L2/3 IT	unassigned	L2/3 IT	Astro
111766991730222113861907519848260031979	VLMC	Astro	Astro	Astro	VLMC	VLMC	Astro	Astro	Astro	Astro
111767308907110685609100936392399755675	L5 IT	L5 IT	L5 IT	L5 IT	L5 IT	Lamp5	L5 IT	L5 IT	L5 IT	L5 IT
111777070460938804595455092260370785765	OPC	OPC	OPC	OPC	OPC	Oligo	OPC	OPC	OPC	OPC
111779349787537328879677693688991549204	SMC	Peri	Macrophage	SMC	SMC	VLMC	Astro	unassigned	SMC	Peri
11180370585914114565550380185270811805	SMC	Endo	Astro	VLMC	unassigned	VLMC	Endo	unassigned	Endo	Endo
111814789206122754813842785293571211525	L2/3 IT	L2/3 IT	L2/3 IT	L2/3 IT	L2/3 IT	Pvalb	L2/3 IT	L2/3 IT	L2/3 IT	L2/3 IT
111821755211131249310334165780420547087	L2/3 IT	L2/3 IT	L2/3 IT	L5 ET	L2/3 IT	L5 IT	L2/3 IT	L2/3 IT	L2/3 IT	L2/3 IT
111839211835070298040620138084185687290	L2/3 IT	L2/3 IT	L2/3 IT	L2/3 IT	L2/3 IT	Oligo	L2/3 IT	L2/3 IT	L2/3 IT	L2/3 IT
111848395540594529930786802291504808493	L5 IT	L5 IT	L5 IT	L5 IT	L5 IT	Oligo	L5 IT	L5 IT	L5 IT	L5 IT
111850952015806716775785473169911401540	L6 IT	L6 IT	L6 IT	L6 IT	L6 IT	Sst	L6 IT	L6 IT	L6 IT	L6 IT
111863034687314380190981430959510957302	Peri	Endo	Oligo	Endo	Endo	VLMC	Astro	unassigned	Endo	Endo
111869802311286768974972100251645737577	L5 IT	L5 IT	L5 IT	L5 IT	L5 IT	L6 CT	L5 IT	L5 IT	L5 IT	L5 IT
111874590804458499500019170129626869998	L5 IT	L5 IT	L5 IT	L6 IT	L5 IT	Sst	L5 IT	L5 IT	L5 IT	L5 IT
111890574108187272715991505606237726284	Macrophage	Macrophage	Macrophage	Macrophage	Macrophage	VLMC	Macrophage	unassigned	Macrophage	Macrophage
111911089616448052244483249833102197092	VLMC	Astro	Astro	Astro	Astro	VLMC	Astro	Astro	Astro	Astro
111938728686679002702930544368720196742	Endo	Endo	Oligo	Endo	Endo	Peri	Astro	L5 ET	Endo	Endo
111957213714728414706532385407794477404	Astro	Astro	Astro	Astro	Astro	Endo	Astro	unassigned	Astro	Astro
111972279159310764295625777212813516250	L6 CT	L6 CT	L6 CT	L6 CT	L6 CT	L5 IT	L6 CT	L6 CT	L6 CT	L6 CT
111984713180623504656992453252508691759	L6 CT	L6 CT	L6 CT	L6 CT	L6 CT	Oligo	L6 CT	L6 CT	L6 CT	L6 CT
111991356184946439963749897047470146192	Sst	Sst	Sst	Sst	Sst	Oligo	Sst	Sst	Sst	Sst
112013366801127113018352375645671254171	VLMC	Astro	Astro	VLMC	VLMC	Macrophage	Astro	unassigned	Endo	VLMC
112092473463053140673264535372554470496	Endo	Endo	Endo	Endo	Endo	Vip	Endo	unassigned	Endo	Endo
112116953805711886002940967424777474805	L2/3 IT	L2/3 IT	L2/3 IT	L2/3 IT	L2/3 IT	Vip	L2/3 IT	L2/3 IT	L2/3 IT	L2/3 IT
112175829099193106151551851901876012639	Astro	Astro	Astro	Astro	Astro	Pvalb	Astro	unassigned	Sst	Astro
11218763605405888890657060669379197691	L5 ET	L5 ET	L5 ET	L5 ET	L5 ET	Astro	L5 ET	L5 ET	L5 ET	L5 ET
112192013506423895115061849760708317348	VLMC	Astro	Astro	Astro	VLMC	VLMC	Astro	Astro	Astro	VLMC
112195222721059396573690534077760098055	L5 IT	L5 IT	L5 IT	L5 IT	L5 IT	L5/6 NP	L5 IT	unassigned	L5 IT	L5 IT
112197416164295907904611842752719538905	SMC	SMC	Oligo	SMC	SMC	VLMC	Astro	unassigned	SMC	VLMC
112235744214171477847818825963202158594	L5 ET	L5 ET	L5 ET	L5 ET	L5 ET	Endo	L5 ET	L5 ET	L5 ET	L5 ET
112283568205299483611931150417897206429	Vip	Vip	Vip	Vip	Vip	Vip	Vip	Vip	Vip	Vip
112297358971072821635327343269816355518	L5 IT	L5 IT	L5 IT	L6 IT	L5 IT	L5/6 NP	L5 IT	L5 IT	L5 IT	L6 IT
112313649661708605822521386746740287770	Endo	Endo	Endo	Endo	Endo	L2/3 IT	Astro	unassigned	Endo	Endo
11233221383321075198353264986936722368	L5 IT	L5 IT	L5 IT	L6 IT	L5 IT	L2/3 IT	L5 IT	L5 IT	L5 IT	L6 IT
112380274522704676869247327669626633683	L2/3 IT	L2/3 IT	L2/3 IT	L2/3 IT	L2/3 IT	Oligo	L2/3 IT	L2/3 IT	L2/3 IT	L2/3 IT
112382266637853420917981355986915391476	L5 IT	L5 IT	L5 IT	L6 IT	L5 IT	L2/3 IT	L5 IT	unassigned	L6 IT	L5 IT
112417486993458842448573186348312438028	L5 IT	L5 IT	L5 IT	L5 IT	L5 IT	L6 CT	L5 IT	L5 IT	L5 IT	L5 IT
11246045314503720961169452524607656224	L5 ET	L5 ET	L5 ET	L5 ET	L5 ET	L5/6 NP	L5 ET	L5 ET	L5 ET	L5 ET
112464545934128173185163408399321753367	L2/3 IT	L2/3 IT	L2/3 IT	L2/3 IT	L2/3 IT	Oligo	L2/3 IT	L2/3 IT	L2/3 IT	L2/3 IT
112466368834522770708432519201262821574	Macrophage	Macrophage	Macrophage	Macrophage	Macrophage	L2/3 IT	Macrophage	unassigned	Macrophage	Macrophage
112469422406181309407922110486425116786	L5 ET	L6 CT	L6 CT	L6 CT	L5 ET	VLMC	L6 CT	unassigned	L5 ET	L6 CT
112550308766293737525669280730208577252	L5 ET	L5 ET	L5 ET	L5 ET	L5 ET	Endo	L5 ET	L5 ET	L5 ET	L5 ET
112576537990262239791597947353466402085	Astro	Astro	Astro	Astro	Astro	VLMC	Astro	unassigned	Astro	Astro
112621253063139481448603863983852562842	L2/3 IT	L2/3 IT	L2/3 IT	L2/3 IT	L2/3 IT	Oligo	L2/3 IT	L2/3 IT	L2/3 IT	L2/3 IT
112684949396260021600486350519623368729	Oligo	Oligo	Oligo	Oligo	Oligo	L5 IT	Oligo	Oligo	Oligo	Oligo
112698792789190434998583889499055711110	Peri	Peri	Astro	Peri	Peri	Peri	Astro	unassigned	Peri	Peri
112711546712795420907000560209356801399	Astro	Astro	Astro	Astro	Astro	Oligo	Astro	Astro	Astro	Astro
112755223110812635317903390075300828323	Endo	L2/3 IT	L2/3 IT	L2/3 IT	L2/3 IT	L5 ET	L2/3 IT	L2/3 IT	L2/3 IT	Endo
112762242121010488284844591798491010617	L5 ET	L5 ET	L5 ET	L5 ET	L5 ET	Endo	L5 ET	L5 ET	L5 ET	L5 ET
112798317270481081999445651799264173044	L2/3 IT	L2/3 IT	L2/3 IT	L2/3 IT	L2/3 IT	L2/3 IT	L2/3 IT	L2/3 IT	L2/3 IT	L2/3 IT
112819892159876621851755213304826206155	L2/3 IT	L2/3 IT	L2/3 IT	L2/3 IT	L2/3 IT	L2/3 IT	L2/3 IT	L2/3 IT	L2/3 IT	L2/3 IT
112824912139710528125210560505643599170	Astro	Astro	Astro	Astro	Astro	Endo	Astro	Astro	Astro	Astro
112845188209678141632120491697491303938	Sst	Sst	Sst	Sst	Sst	Sst	Sst	Sst	Sst	Sst
112868477240137328328141336447350030651	L2/3 IT	L2/3 IT	L2/3 IT	L2/3 IT	L2/3 IT	Oligo	L2/3 IT	L2/3 IT	L2/3 IT	L2/3 IT
112875389224373028459803509133794441771	Macrophage	Endo	Macrophage	Endo	SMC	VLMC	Endo	unassigned	Endo	Endo
112891032485237215166595891511319366603	L5 IT	L5 IT	L2/3 IT	L6 IT	L5 IT	Vip	L6 IT	L5 IT	L6 IT	L6 IT
112899665756724278051182068345771504196	SMC	Astro	Astro	Astro	VLMC	Oligo	Astro	unassigned	Endo	Endo
112917204901590415626148673479606858703	Peri	Peri	Oligo	Peri	Peri	VLMC	Astro	unassigned	Peri	Peri
112968799904226278208683990166918785114	L5 ET	L5 ET	L5 ET	L5 ET	L5 ET	Sst	L5 ET	L5 ET	L5 ET	L5 ET
112985191113779795184169943062743895200	L5 ET	L5 ET	L5 ET	L5 ET	L5 ET	L2/3 IT	L5 ET	L5 ET	L5 ET	L5 ET
112997466088533706234127013199065466834	Pvalb	Pvalb	Pvalb	Pvalb	Pvalb	Oligo	Pvalb	Pvalb	Pvalb	Pvalb
113015230179345327810035290970602198208	L2/3 IT	L2/3 IT	L2/3 IT	L2/3 IT	L2/3 IT	Astro	L2/3 IT	L2/3 IT	L2/3 IT	L2/3 IT
113015584550779531163776348983846463166	L5 IT	L5 IT	L2/3 IT	L5 IT	L5 IT	Astro	L2/3 IT	L5 IT	L5 IT	L5 IT
11305855892314894446953232388555144085	Astro	Astro	Astro	Astro	Astro	L5 IT	Astro	Astro	Astro	Astro
113080614778082582125670904261580467799	L2/3 IT	L2/3 IT	L2/3 IT	L2/3 IT	L2/3 IT	L5 IT	L2/3 IT	L2/3 IT	L2/3 IT	L2/3 IT
113095970199110600980185449331875587514	Endo	Endo	Oligo	Astro	Endo	L2/3 IT	Astro	unassigned	Endo	Endo
113107557038282821584015218028405744562	L2/3 IT	L2/3 IT	L2/3 IT	L6 IT	L2/3 IT	L5/6 NP	L2/3 IT	L2/3 IT	L2/3 IT	L2/3 IT
113107811699808702018522306337573108286	VLMC	Astro	Astro	Astro	Astro	VLMC	Astro	Astro	Astro	Astro
113140846196993847136759690220656919688	L2/3 IT	L2/3 IT	L2/3 IT	L2/3 IT	L2/3 IT	Oligo	L2/3 IT	L2/3 IT	L2/3 IT	L2/3 IT
113168398942585505351032484539123181514	L2/3 IT	L2/3 IT	Oligo	L2/3 IT	L2/3 IT	L5 IT	L2/3 IT	L2/3 IT	L2/3 IT	Macrophage
113173118695536384366091296641433078343	Astro	Astro	Astro	Astro	Astro	L6 CT	Astro	Astro	Astro	Astro
113177446500339444021018053322865475313	L5 IT	Macrophage	Macrophage	Macrophage	L2/3 IT	Endo	Macrophage	unassigned	Sst	Macrophage
113198471310390659582202164171731297895	L5 IT	L6 IT	L5 IT	L6 IT	L5 IT	Oligo	L5 IT	unassigned	L5 IT	L5 IT
113217053279979607604384240282311300636	Vip	Vip	Oligo	Sncg	Vip	Pvalb	Vip	unassigned	Vip	Vip
113234928788311873091561433544139785662	OPC	OPC	OPC	OPC	OPC	VLMC	OPC	OPC	OPC	OPC
113279990970290455397142636314734361924	L6 CT	L6 CT	L6 CT	L6 CT	L6 CT	Oligo	L6 CT	L6 CT	L6 CT	L6 CT
113285416571275146828539177577933106308	L5/6 NP	L5/6 NP	L5/6 NP	L5/6 NP	L5/6 NP	Oligo	L5/6 NP	L5/6 NP	L5/6 NP	L5/6 NP
113320911602939867660798328429059281147	L2/3 IT	L2/3 IT	L2/3 IT	L2/3 IT	L2/3 IT	VLMC	L2/3 IT	L2/3 IT	L2/3 IT	L2/3 IT
113348142821456255158352685912401285503	Endo	Endo	Oligo	Endo	Endo	Macrophage	Astro	unassigned	Endo	Endo
113391787935580272578030166452825052154	L2/3 IT	L2/3 IT	L2/3 IT	L2/3 IT	Sst	Astro	L2/3 IT	L2/3 IT	L2/3 IT	Sst
11343915353454591594399648137182084731	L2/3 IT	L2/3 IT	L2/3 IT	L2/3 IT	L2/3 IT	Astro	L2/3 IT	L2/3 IT	L2/3 IT	L2/3 IT
113439209728530555386514806437955109942	L2/3 IT	L2/3 IT	L2/3 IT	L2/3 IT	L2/3 IT	Oligo	L2/3 IT	L2/3 IT	L2/3 IT	L2/3 IT
113463883858049893467341381695303822825	L5 IT	L5 IT	L2/3 IT	L5 IT	L5 IT	Endo	L2/3 IT	unassigned	L6 IT	L5 IT
113538169522222240596213452626921152187	OPC	OPC	Oligo	OPC	OPC	Oligo	OPC	unassigned	Sst	OPC
113555632124890627104074599140022982662	Astro	Astro	Astro	Astro	Vip	VLMC	Astro	Astro	Astro	Astro
113562469269999122124789073535108792326	VLMC	Astro	Astro	Astro	VLMC	VLMC	Astro	Astro	Astro	Astro
113576005023853980948175559084532187141	VLMC	Astro	Astro	Astro	Astro	VLMC	Astro	Astro	Astro	Astro
113582173057573032061386619115107523837	L2/3 IT	L2/3 IT	L2/3 IT	L2/3 IT	L2/3 IT	Astro	L2/3 IT	L2/3 IT	L2/3 IT	L2/3 IT
113586159237673223959321944588393978929	Astro	Astro	Astro	Astro	Astro	VLMC	Astro	Astro	Astro	Astro
113591739888401685243921444655905256606	L2/3 IT	L2/3 IT	L2/3 IT	L2/3 IT	L2/3 IT	VLMC	L2/3 IT	L2/3 IT	L2/3 IT	L2/3 IT
113614691150312190564543841581869508651	L5 IT	L5 IT	L5 IT	L6 IT	L5 IT	L2/3 IT	L5 IT	unassigned	L6 IT	L5 IT
113620350165545296228220501680729898424	L2/3 IT	L2/3 IT	L2/3 IT	L2/3 IT	L2/3 IT	Endo	L2/3 IT	L2/3 IT	L2/3 IT	L2/3 IT
113627499829741100720568583033452052117	L5 IT	L5 IT	L6 CT	L6 IT	L6 CT	L5 IT	L6 IT	unassigned	L6 IT	L5/6 NP
113629049208133830420868366797445427436	Vip	Vip	Vip	Vip	Vip	L6 CT	Vip	unassigned	Vip	Vip
113641613929708894313190765480327470007	OPC	OPC	OPC	OPC	OPC	Vip	OPC	OPC	OPC	OPC
113645761610999966675737864873237457401	Endo	Endo	Oligo	Endo	Endo	Endo	Endo	unassigned	Endo	Endo
113653443656117455590604354230653765482	L6 CT	L6 CT	L6 CT	L6 CT	L6 CT	Pvalb	L6 CT	L6 CT	L6 CT	L6 CT
113661504451166113624648890491049196505	Astro	Astro	Astro	Astro	Astro	Endo	Astro	Astro	Astro	Astro
113713127975838901099711594377004227953	Macrophage	Macrophage	Macrophage	Macrophage	Macrophage	Pvalb	Macrophage	unassigned	Macrophage	Macrophage
113745017734353234421705046050888629733	Oligo	Oligo	Oligo	Oligo	unassigned	VLMC	Oligo	Oligo	Oligo	Oligo
113758296217863688021407027610097825172	L6 IT	L6 IT	L2/3 IT	L6 IT	L5 IT	Endo	Astro	unassigned	L5 IT	L2/3 IT
113771535345651287144793427582389591028	L6 CT	L6 CT	L6 CT	L6 CT	L6 CT	Oligo	L6 CT	L6 CT	L6 CT	L6 CT
113786640974909752538494903309487516494	Endo	Endo	Endo	Endo	Endo	VLMC	Astro	unassigned	Endo	Endo
113799044753537179539997039907309957265	L5 ET	L5 ET	L5 ET	L5 ET	L5 ET	VLMC	L5 ET	L5 ET	L5 ET	L5 ET
113820982146509902304141659863640855342	L2/3 IT	L2/3 IT	L2/3 IT	L2/3 IT	L2/3 IT	VLMC	L2/3 IT	L2/3 IT	L2/3 IT	L2/3 IT
113849625115530742959814633937829748274	Astro	Astro	Astro	Astro	Astro	L5 ET	Astro	Astro	Astro	Astro
113854615733951105034628066406667441773	L2/3 IT	L2/3 IT	L2/3 IT	L2/3 IT	L2/3 IT	L2/3 IT	L2/3 IT	L2/3 IT	L2/3 IT	L2/3 IT
113901548165428430444607298087403700638	L2/3 IT	L2/3 IT	L2/3 IT	L2/3 IT	L2/3 IT	Macrophage	L2/3 IT	L2/3 IT	L2/3 IT	L2/3 IT
114006409585126494835325124345270277996	Astro	Astro	Astro	Astro	L5/6 NP	VLMC	Macrophage	unassigned	Astro	Astro
114086552051000280149082493707066737296	L2/3 IT	L2/3 IT	L2/3 IT	L2/3 IT	L2/3 IT	Oligo	L2/3 IT	L2/3 IT	L2/3 IT	L2/3 IT
11410240857297922811928798357920798109	VLMC	VLMC	VLMC	VLMC	VLMC	VLMC	VLMC	unassigned	VLMC	VLMC
114118054441610710129289834695681588399	L2/3 IT	L2/3 IT	L2/3 IT	L2/3 IT	L2/3 IT	Oligo	L2/3 IT	L2/3 IT	L2/3 IT	L2/3 IT
114137382620824984111359288073373241015	L2/3 IT	L2/3 IT	L2/3 IT	L2/3 IT	L2/3 IT	L6 CT	L2/3 IT	L2/3 IT	L2/3 IT	L2/3 IT
114151134694758258360988203476491586583	Endo	Endo	Endo	Endo	Endo	VLMC	Endo	unassigned	Endo	Endo
114199101520363048696998975966943533529	L2/3 IT	L2/3 IT	L2/3 IT	L2/3 IT	L2/3 IT	VLMC	L2/3 IT	L2/3 IT	L2/3 IT	L2/3 IT
114214704143893024559727924241642765146	L5 ET	L5 ET	L5 ET	L5 ET	L5 ET	L6 CT	L5 ET	L5 ET	L5 ET	L5 ET
11423974800861857388162201575337611106	L2/3 IT	L2/3 IT	L2/3 IT	L2/3 IT	L2/3 IT	Endo	L2/3 IT	L2/3 IT	L2/3 IT	L2/3 IT
114246715949767292225810039637339236041	L2/3 IT	L2/3 IT	L2/3 IT	L2/3 IT	L2/3 IT	VLMC	L2/3 IT	L2/3 IT	L2/3 IT	L2/3 IT
114285931188016039093663980474040508325	L5 IT	L6 IT	L5 IT	L6 IT	L6 IT	L2/3 IT	L6 IT	unassigned	L6 IT	L6 IT
11428649719740938203288374069893847955	L2/3 IT	L2/3 IT	L2/3 IT	L2/3 IT	L2/3 IT	Lamp5	L2/3 IT	L2/3 IT	L2/3 IT	L2/3 IT
114292781589833980348535483357203239375	Endo	Endo	Endo	Endo	Endo	Endo	Endo	unassigned	Endo	Endo
114328277469928882073181704054565496765	L2/3 IT	L2/3 IT	L2/3 IT	L2/3 IT	L2/3 IT	L5 IT	L2/3 IT	L2/3 IT	L2/3 IT	L2/3 IT
114331788353756305922838715143844698387	L6 IT	L6 IT	L5 IT	L6 IT	L5 ET	L2/3 IT	L5 IT	L5 IT	L6 IT	L6 IT
114335273415560541126624759188471987308	Peri	Peri	Peri	Peri	SMC	Oligo	Astro	unassigned	Peri	Peri
114340967465443408019217418596531503648	L5 IT	L5 IT	L5 IT	L5 IT	L5 IT	VLMC	L5 IT	L5 IT	L5 IT	L5 IT
114358910689529878697526366769580056371	L6 IT	L6 IT	L6 IT	L6 IT	L6 IT	L2/3 IT	L6 IT	L6 IT	L6 IT	L6 IT
114365744539026791990405132064204628942	L2/3 IT	L2/3 IT	L2/3 IT	L2/3 IT	L2/3 IT	Oligo	L2/3 IT	L2/3 IT	L2/3 IT	L2/3 IT
114379895234513855241580354696440433829	L5 IT	L5 IT	L5 IT	L5 IT	L5 IT	L6 CT	L5 IT	L5 IT	L5 IT	L5 IT
114400366218022168010940291825539339683	L2/3 IT	L2/3 IT	L2/3 IT	L2/3 IT	L2/3 IT	Oligo	L2/3 IT	L2/3 IT	L2/3 IT	L2/3 IT
114415275003756360228342223761147916690	Peri	Peri	Oligo	Peri	Peri	Peri	Astro	unassigned	Peri	Peri
11445372422104910314816768382429585014	Macrophage	Macrophage	Macrophage	Macrophage	Macrophage	Macrophage	Macrophage	unassigned	Macrophage	Macrophage
114501994377866942991674633635838058938	L6 CT	L6 CT	L6 CT	L6 CT	L6 CT	Astro	L6 CT	L6 CT	L6 CT	L6b
114508167464129465015417891819090111574	Astro	Astro	Astro	Astro	Astro	Oligo	Astro	Astro	Astro	Astro
114511580986065505779132969392098325683	L2/3 IT	L2/3 IT	L2/3 IT	L2/3 IT	L2/3 IT	Astro	L2/3 IT	L2/3 IT	L2/3 IT	L2/3 IT
114527435453689536921552878464241439416	L6 IT	L6 IT	L6 IT	L6 IT	L6 IT	L2/3 IT	L6 IT	L6 IT	L6 IT	L6 IT
114533529546409491175981967916333148587	Lamp5	Lamp5	Lamp5	Lamp5	Sncg	L5/6 NP	Lamp5	Lamp5	Sncg	Vip
114544211949302988408801432728450858233	L5 IT	L5 IT	L5 IT	L5 IT	L5 IT	Pvalb	L5 IT	L5 IT	L5 IT	L5 IT
114557181957193877902544481050960394801	L6 CT	L6 CT	L6 CT	L6 CT	L6 CT	Vip	L6 CT	L6 CT	L6 CT	L6b
114601597319929030309061287706907914361	Endo	Endo	Astro	Astro	Endo	L5 ET	Astro	Astro	Astro	Endo
114645685928948092456182227846714102440	L5 IT	L5 IT	L5 IT	L6b	L6b	L2/3 IT	L2/3 IT	unassigned	L6b	L6 IT
114722311997441595974867394223803637524	L5 IT	L5 IT	L5 IT	L5 IT	L5 IT	Macrophage	L5 IT	L5 IT	L5 IT	L5 IT
114744250940831469633507491501780301173	L6 IT	L6 IT	L6 IT	L6 IT	L6 IT	L2/3 IT	L6 IT	unassigned	L6 IT	L6 IT
114773483163259114877293423838808318320	L5 IT	L5 IT	L5 IT	L5 IT	L5 IT	Lamp5	L5 IT	L5 IT	L5 IT	L5 IT
114773656324453652543049127925452956497	Oligo	Oligo	Oligo	Oligo	Oligo	Endo	Oligo	Oligo	Oligo	Oligo
114778085452445099195207979068655420329	L2/3 IT	L2/3 IT	L2/3 IT	L2/3 IT	unassigned	Macrophage	L2/3 IT	L2/3 IT	L2/3 IT	L2/3 IT
114788223612510424263046877850183179329	L5 IT	L5 IT	L5 IT	L6 IT	L5 IT	Macrophage	L5 IT	L5 IT	L5 IT	L6 IT
114794480420405132420944298037591232478	L2/3 IT	L2/3 IT	L2/3 IT	L2/3 IT	L2/3 IT	L2/3 IT	L2/3 IT	L2/3 IT	L2/3 IT	L2/3 IT
114879021004751260874980793116048736814	Sst	Sst	Sst	Sst	Sst	Sst	Sst	Sst	Sst	Sst
114894871245436348597803952700227053624	Endo	Endo	Endo	Endo	Endo	Oligo	Endo	unassigned	Endo	Endo
114902693293693737683721402848210457544	Pvalb	Pvalb	Pvalb	Pvalb	Sst	Sst	Sst	unassigned	Pvalb	Sst
114917382602985622845842001892988147086	L2/3 IT	L2/3 IT	L2/3 IT	L2/3 IT	L2/3 IT	Lamp5	L2/3 IT	L2/3 IT	L2/3 IT	L2/3 IT
11492519291104482086834297194277177976	L5 ET	L5 ET	L5 ET	L5 ET	L5 ET	L5/6 NP	L5 ET	L5 ET	L5 ET	L5 ET
114937029606158032662072073916554367418	VLMC	VLMC	VLMC	VLMC	VLMC	VLMC	VLMC	unassigned	Endo	VLMC
114954114160031191155250063507531424616	Endo	Endo	Endo	Endo	Endo	Oligo	Astro	unassigned	Endo	Endo
114985983811133912950238330229256012889	L5 ET	L5 ET	L2/3 IT	L5 ET	L5 ET	VLMC	L6 IT	unassigned	L5 ET	L5 ET
115005267831297008919031650952261325485	Macrophage	Endo	Macrophage	Macrophage	Endo	VLMC	Macrophage	unassigned	Endo	Endo
115018433378914725172416438497394718996	L5 ET	L5 ET	L5 ET	L5 ET	L5 ET	L6 CT	L5 ET	L5 ET	L5 ET	L5 ET
115022296225288891051863928373972646580	L6 CT	L6 CT	L6 CT	L6 CT	L6 CT	Oligo	L6 CT	L6 CT	L6 CT	L6 CT
115040753926891578492148402259857803889	L2/3 IT	L2/3 IT	L2/3 IT	L2/3 IT	L2/3 IT	Oligo	L2/3 IT	L2/3 IT	L2/3 IT	L2/3 IT
115066789978015295240525044897107789335	Endo	Endo	Endo	Endo	Endo	Macrophage	Astro	Endo	Endo	Endo
115097853774735235894323792699398055202	Astro	Astro	Astro	Astro	Astro	Vip	Astro	Astro	Astro	Astro
115127732488658085396809397357161752818	L6 CT	L6 CT	L6 CT	L6 CT	L6 CT	VLMC	L6 CT	unassigned	L6 CT	L6b
115181690601766176363609654025511988547	L6 IT	L6 IT	L6 IT	L6 IT	L6 IT	VLMC	L6 IT	unassigned	L6 IT	L6 IT
11520603096266815546221304919652963269	L2/3 IT	L2/3 IT	L2/3 IT	L2/3 IT	L2/3 IT	L5 IT	L2/3 IT	L2/3 IT	L2/3 IT	L2/3 IT
115207245798983393520041199638992234484	Endo	Endo	Oligo	Endo	Endo	Oligo	Astro	Endo	Endo	Endo
115216191846458026740877751546390351651	L2/3 IT	L2/3 IT	L2/3 IT	L2/3 IT	L2/3 IT	VLMC	L2/3 IT	L2/3 IT	L2/3 IT	L2/3 IT
115219035780843464570754438909888868504	Oligo	Oligo	Oligo	Oligo	Oligo	Macrophage	Oligo	Oligo	Oligo	Oligo
11522245218748150218136992440372142298	L6 CT	L6 CT	L6 CT	L6 CT	L6 CT	Lamp5	L6 CT	unassigned	L6 CT	L6 CT
115258162376089769928577652600119638797	L6 IT	L6 IT	L5 IT	L6 IT	L6 IT	VLMC	L5 IT	unassigned	L6 IT	L6 IT
115262146551341230101125762723066787375	SMC	Endo	Oligo	SMC	SMC	VLMC	Astro	unassigned	SMC	Peri
115296301694613756181146083986639914226	L2/3 IT	L2/3 IT	L2/3 IT	L2/3 IT	L2/3 IT	Astro	L2/3 IT	L2/3 IT	L2/3 IT	L2/3 IT
115311962981598002562489040129935916825	Macrophage	Macrophage	Macrophage	Macrophage	Endo	Endo	Macrophage	unassigned	Macrophage	Macrophage
115316565252983757761179249727100292664	Macrophage	Macrophage	Macrophage	Macrophage	Macrophage	L2/3 IT	Macrophage	unassigned	Endo	Endo
115330680229046752475120828935465632597	L2/3 IT	L2/3 IT	L2/3 IT	L2/3 IT	L2/3 IT	L5/6 NP	L2/3 IT	L2/3 IT	L2/3 IT	L2/3 IT
115330798620881039688292367085502524528	L5 IT	L5 IT	L6 CT	L5 ET	L5 IT	Sst	L5 IT	unassigned	L5 ET	L5 IT
115332999225135322768246326078923573147	Endo	Endo	Endo	Endo	Endo	L2/3 IT	Astro	unassigned	Endo	Endo
115345782747131016726572034168706547675	L2/3 IT	L2/3 IT	L2/3 IT	L2/3 IT	L2/3 IT	VLMC	L2/3 IT	L2/3 IT	L2/3 IT	L2/3 IT
115356157698180103038574831501416839857	L2/3 IT	L2/3 IT	L2/3 IT	L2/3 IT	L2/3 IT	Oligo	L2/3 IT	L2/3 IT	L2/3 IT	L2/3 IT
115358068795818252904150968270075433969	Sst	Sst	Sst	Sst	Sst	Pvalb	Sst	Sst	Sst	Sst
115385639294674185042203622230526858212	L6 CT	L6 CT	L6 CT	L6 CT	L6 CT	Sst	L6 CT	L6 CT	L6 CT	L6 CT
115405697012975582255642143277709310510	L5 ET	L5 ET	L6 CT	L5 ET	L5 ET	Oligo	L5 IT	L5 ET	L5 ET	L5 ET
115421388496542823156601093740087875653	L6 IT	L6 IT	L6 IT	L6 IT	L6 IT	L2/3 IT	L6 IT	unassigned	L6 IT	L6 IT
115446007411786915681947110996058237730	L5 ET	L5 ET	L5 ET	L5 ET	L5 ET	VLMC	L5 ET	L5 ET	L5 ET	L5 ET
115462770439116855171982378605509754790	L2/3 IT	L2/3 IT	L2/3 IT	L2/3 IT	L2/3 IT	Oligo	L2/3 IT	L2/3 IT	L2/3 IT	L2/3 IT
115468292279693937639580468097605500356	L5 IT	L5 IT	L5 IT	L5 IT	L5 IT	L2/3 IT	L5 IT	unassigned	L5 IT	L5 IT
115506069047426123192043070953023833119	Vip	Vip	Vip	Vip	Vip	L2/3 IT	Vip	Vip	Vip	Vip
115530980010703429740205582459294842813	Macrophage	Macrophage	Macrophage	Macrophage	unassigned	L2/3 IT	Macrophage	unassigned	Sst	Macrophage
115534704926261501169816508216292326733	L2/3 IT	L2/3 IT	L2/3 IT	L2/3 IT	L2/3 IT	Endo	L2/3 IT	L2/3 IT	L2/3 IT	L2/3 IT
115556851867505026902569623652080346812	L6 IT	L6 IT	L6 IT	L6 IT	L5 IT	Oligo	L6 IT	unassigned	L6 IT	L6 IT
115592153257370616123575255322241453377	Pvalb	Pvalb	Pvalb	Pvalb	Pvalb	Astro	Pvalb	Pvalb	Pvalb	Pvalb
115593486210689719145044257805350476558	OPC	OPC	Oligo	OPC	OPC	Oligo	OPC	unassigned	OPC	OPC
115594387058698873728254351423371256208	Endo	Endo	Endo	Endo	Endo	VLMC	Endo	unassigned	Endo	Endo
115623398814611398058904495300436453506	Pvalb	Pvalb	Pvalb	Pvalb	Pvalb	L6 CT	Pvalb	Pvalb	Pvalb	Pvalb
115649657957276728000663534863414810348	L5 IT	L6 IT	Oligo	L5 IT	Sncg	Oligo	Macrophage	unassigned	Sst	Macrophage
115655759707006349344358132234039926882	L2/3 IT	L2/3 IT	L2/3 IT	SMC	L2/3 IT	Endo	L2/3 IT	L2/3 IT	L2/3 IT	L2/3 IT
115656370254536546152862890142620043307	Astro	Astro	Astro	Astro	Astro	Endo	Astro	Astro	Astro	Astro
11565667340200136823014004821150702142	L6 CT	L6 CT	L6 CT	L6 CT	L6 CT	Oligo	L6 CT	L6 CT	L6 CT	L6 CT
115658733542858748288520874861962846477	L2/3 IT	L2/3 IT	L2/3 IT	L2/3 IT	L2/3 IT	Oligo	L2/3 IT	L2/3 IT	L2/3 IT	L2/3 IT
115677051175008268560888143637885450209	L5/6 NP	L5/6 NP	L5/6 NP	L5/6 NP	L5/6 NP	VLMC	L5/6 NP	L5/6 NP	L5/6 NP	L5/6 NP
115702698999922237845652244656750943843	L6 IT	L6 IT	L6 IT	L6 IT	L6 IT	L5 IT	L6 IT	unassigned	L6 IT	L6 IT
115710201843262433766930207627159234328	Endo	Endo	Endo	Endo	Endo	Oligo	Endo	unassigned	Endo	Endo
115736232799423932727975773949266204088	L2/3 IT	L2/3 IT	L2/3 IT	L2/3 IT	L2/3 IT	Endo	L2/3 IT	L2/3 IT	L2/3 IT	L2/3 IT
115771809665452235846243557264627690454	VLMC	Astro	Astro	Astro	Astro	VLMC	Astro	Astro	Astro	Astro
115798537089107276060212217003355659288	L2/3 IT	L2/3 IT	L2/3 IT	L2/3 IT	L2/3 IT	L5 IT	L2/3 IT	L2/3 IT	L2/3 IT	L2/3 IT
115816747698725587271737550717686376562	L2/3 IT	L2/3 IT	L2/3 IT	L2/3 IT	L2/3 IT	L5/6 NP	L2/3 IT	L2/3 IT	L2/3 IT	L2/3 IT
115858128044703910013460208017632998901	L2/3 IT	L2/3 IT	L2/3 IT	L2/3 IT	L2/3 IT	Oligo	L2/3 IT	L2/3 IT	L2/3 IT	L2/3 IT
115948665379218828085339736873387188614	L2/3 IT	L2/3 IT	L2/3 IT	L2/3 IT	L2/3 IT	Oligo	L2/3 IT	L2/3 IT	L2/3 IT	L2/3 IT
115962290776157524320470549983368395276	Astro	Astro	Astro	Astro	Astro	VLMC	Astro	Astro	Astro	Astro
116024200849477472682059180123311043288	L5/6 NP	L5/6 NP	L2/3 IT	L5/6 NP	L5/6 NP	L2/3 IT	L2/3 IT	unassigned	L5/6 NP	L5/6 NP
116044766907634351330216792941864722789	Endo	Endo	Endo	Endo	Endo	Pvalb	Endo	Endo	Endo	Endo
116097160640140001460589637490414212513	L2/3 IT	L2/3 IT	L2/3 IT	L2/3 IT	L2/3 IT	L5/6 NP	L2/3 IT	L2/3 IT	L2/3 IT	L2/3 IT
116160453569506926361753131167156207420	Endo	Endo	Oligo	Endo	Endo	VLMC	Endo	unassigned	Endo	Endo
116186974466505835789996432019119306083	L5 IT	L5 IT	L5 IT	L5 IT	L5 IT	Sst	L5 IT	L5 IT	L5 IT	L5 IT
116194529866330455918333338614643270531	Macrophage	Endo	Macrophage	Endo	Endo	L6 CT	Astro	unassigned	Endo	Endo
116226033120665133755907572195840560325	L2/3 IT	L2/3 IT	L2/3 IT	L2/3 IT	L2/3 IT	L2/3 IT	L2/3 IT	L2/3 IT	L2/3 IT	L2/3 IT
116231061991054400070104339313016838184	L2/3 IT	L2/3 IT	L2/3 IT	L2/3 IT	L2/3 IT	Oligo	L2/3 IT	L2/3 IT	L2/3 IT	L2/3 IT
11623847505540888835403656899925263434	L5 IT	L6 IT	L5 IT	L6 IT	L5 IT	Astro	L5 IT	L5 IT	L6 IT	L6 IT
116241530072418429140702092354641985918	L2/3 IT	L2/3 IT	L2/3 IT	L2/3 IT	L2/3 IT	L6b	L2/3 IT	L2/3 IT	L2/3 IT	L2/3 IT
116244153334467974706121214396107354708	Vip	Vip	Vip	Vip	Vip	Vip	Vip	Vip	Vip	Vip
116249030683438358714530541768119007434	L6 CT	L6 CT	L6 CT	L6 CT	L6 CT	Oligo	L6 CT	L6 CT	L6 CT	L6 CT
116273648231183053225712867041564028153	L2/3 IT	L2/3 IT	L2/3 IT	L2/3 IT	L2/3 IT	L5 ET	L2/3 IT	L2/3 IT	L2/3 IT	L2/3 IT
116298700934746830114373801488602966153	Macrophage	Macrophage	Macrophage	Macrophage	Macrophage	Macrophage	Macrophage	unassigned	Macrophage	Macrophage
116298872324695878719073104856783687649	L5 IT	L5 IT	L5 IT	L6 IT	L5 IT	Vip	L5 IT	unassigned	L6 IT	L5 IT
1163011857439556430715348036256970444	L6 CT	L6 CT	L6 CT	L6 CT	L6 CT	Macrophage	L6 CT	L6 CT	L6 CT	L6b
116310571979909186949134411620929773896	OPC	OPC	L6 CT	OPC	OPC	L2/3 IT	OPC	OPC	OPC	OPC
116349266390926889663599346750366752580	Macrophage	Macrophage	Macrophage	Macrophage	Macrophage	VLMC	Macrophage	unassigned	Macrophage	Macrophage
116349945874438017572955162390276604853	Astro	L5 IT	Astro	Astro	L5 IT	L5/6 NP	L5 IT	L5 IT	Astro	L5 IT
116353805407910584387571737551737340600	L5 IT	L6 IT	L5 IT	L6 IT	L6 IT	OPC	L6 IT	unassigned	L6 IT	L6 IT
116360534608654145303047179988853011553	L5 IT	L5 IT	L2/3 IT	L5/6 NP	L5 IT	Oligo	L2/3 IT	unassigned	L5/6 NP	Astro
116399521768853004840126240440608637214	L5 IT	L6 IT	L6 IT	L6 IT	L6 IT	L5 ET	L6 IT	L6 IT	L6 IT	L6 IT
116418063742749869706499332029445412492	L6 CT	L6 CT	L6 CT	L6 CT	L6 CT	Oligo	L6 CT	L6 CT	L6 CT	L6b
11643511224340802947739301953426562076	L6 CT	L6 CT	L6 CT	L6 CT	L6 CT	Macrophage	L6 CT	L6 CT	L6 CT	L6 CT
116439770928621404193374048753946233512	L5 ET	L5 ET	L5 ET	L5 ET	L5 ET	L5/6 NP	L5 ET	L5 ET	L5 ET	L5 ET
11644628604901912843606984706940550349	Astro	Astro	Astro	Astro	Astro	Astro	Astro	Astro	Astro	Astro
116447706668497782641423549949160978702	L2/3 IT	L2/3 IT	L2/3 IT	L2/3 IT	L2/3 IT	L6 CT	L2/3 IT	L2/3 IT	L2/3 IT	L2/3 IT
116447817654488732857064830631860969673	L2/3 IT	L2/3 IT	L2/3 IT	L2/3 IT	L2/3 IT	VLMC	L2/3 IT	L2/3 IT	L2/3 IT	L2/3 IT
11646532548157018745018409254212479212	L2/3 IT	L2/3 IT	L2/3 IT	L2/3 IT	L2/3 IT	L2/3 IT	L2/3 IT	L2/3 IT	L2/3 IT	L2/3 IT
11647791541585023197999519306417177976	Astro	Astro	Astro	Astro	Astro	Oligo	Astro	Astro	Astro	Astro
116510405552706280419747903708613980605	Endo	Endo	Endo	Endo	Endo	VLMC	Astro	unassigned	Endo	Endo
116545673785912319834287485202909229480	Sst	Sst	Sst	Sst	Sst	L2/3 IT	Sst	unassigned	Sst	Sst
116556976143680488900900832568400710386	L2/3 IT	L2/3 IT	L2/3 IT	L2/3 IT	L2/3 IT	L5 ET	L2/3 IT	L2/3 IT	L2/3 IT	L2/3 IT
116565189540499691399378060379665798794	Oligo	Oligo	Oligo	Oligo	Oligo	Oligo	Oligo	Oligo	Oligo	Oligo
116568580010551088227421430753246370842	L5 IT	L5 IT	L5 IT	L5 IT	L5 IT	L5 IT	L5 IT	L5 IT	L5 IT	L5 IT
116569369619624497442901985263229721014	L6 IT	L6 IT	L5 IT	L6 IT	L6 IT	L5/6 NP	L6 IT	unassigned	L6 IT	L6 IT
116590059423922710826770259001123243563	L6 CT	L6 CT	L6 CT	L6 CT	L6 CT	Oligo	L6 CT	L6 CT	L6 CT	L6 CT
116603728206219330471549461561379098451	L6 IT	L5 IT	L5 IT	L6 IT	L5 IT	Sst	L5 IT	L5 IT	L5 IT	L5 IT
116622350390306179550519736684897878422	Astro	Astro	Astro	Astro	Astro	VLMC	Astro	Astro	Astro	Astro
116633786712526988913920221657685014964	Pvalb	Pvalb	Pvalb	Pvalb	Pvalb	Vip	Pvalb	Pvalb	Pvalb	Pvalb
116650435363703062380258087553847144478	L6 IT	L5 IT	Oligo	L5 ET	L5 ET	L2/3 IT	L5 IT	L2/3 IT	L5 ET	L6 IT
116704774954951803988641760551615708613	VLMC	VLMC	Astro	VLMC	VLMC	VLMC	VLMC	unassigned	VLMC	VLMC
116708724866964250800245851028038123893	L5/6 NP	L5/6 NP	L5/6 NP	L5/6 NP	L5/6 NP	L6 CT	L5/6 NP	unassigned	L5/6 NP	L5/6 NP
116729233988685181599517602703619169607	Endo	Endo	Endo	Endo	Endo	L2/3 IT	Endo	Endo	Endo	Endo
116740394786561575061888085810474822861	L5 ET	L5 ET	L5 ET	L5 ET	L5 ET	L2/3 IT	L5 ET	L5 ET	L5 ET	L5 ET
11676521134416843695657433374130598282	L6 CT	L6 CT	L6 CT	L6 CT	L6 CT	Oligo	L6 CT	L6 CT	L6 CT	L6 CT
116785726937556100281186516461051364828	L2/3 IT	L2/3 IT	L2/3 IT	L2/3 IT	L2/3 IT	Endo	L2/3 IT	L2/3 IT	L2/3 IT	L2/3 IT
116786040655063568331375972972582466003	Endo	Endo	Oligo	Endo	Endo	Oligo	Endo	unassigned	Endo	Endo
116822605181254088930411411515437326892	Sst	Sst	Sst	Sst	Sst	VLMC	Sst	Sst	Sst	Sst
116823938027545776124856387752048614390	L2/3 IT	L2/3 IT	L2/3 IT	L2/3 IT	L2/3 IT	L5/6 NP	L2/3 IT	L2/3 IT	L2/3 IT	L2/3 IT
116836893936832565567615809481025411547	Macrophage	Macrophage	Macrophage	Macrophage	Macrophage	Pvalb	Macrophage	unassigned	Macrophage	Macrophage
116847247093246110528958896838144428558	Peri	Peri	Oligo	Peri	Peri	L2/3 IT	Astro	unassigned	Peri	Endo
116864145963875903240512443669194521439	OPC	OPC	OPC	OPC	OPC	Sst	OPC	OPC	OPC	OPC
116910091970084445911932685772648641572	Endo	Endo	Endo	Endo	Endo	Endo	Astro	unassigned	Endo	Endo
116917834981157045990297214113610832683	Sst	Sst	Sst	Sst	Sst	L5 ET	Sst	Sst	Sst	Sst
116925923815003535916009655122113258982	Oligo	Oligo	Oligo	Oligo	Oligo	Oligo	Oligo	Oligo	Oligo	Oligo
116954631194429072765501716436080295520	L2/3 IT	L2/3 IT	L2/3 IT	L2/3 IT	L2/3 IT	Pvalb	L2/3 IT	L2/3 IT	L2/3 IT	L2/3 IT
116955335451599982969236901359856965911	L5 IT	L5 IT	L5 IT	L6 IT	L6 IT	Lamp5	L5 IT	unassigned	L6 IT	L6 IT
116978111557179650079732477442225307387	L5 IT	L5 IT	L5 IT	L5 IT	L5 IT	L6 CT	L5 IT	unassigned	L5 IT	L6 IT
116983241286801700543547386877475573556	Endo	Endo	L2/3 IT	Endo	Endo	VLMC	Astro	unassigned	Endo	Endo
117026565575077035014681077908146314659	Macrophage	Macrophage	Macrophage	SMC	SMC	L6 CT	Macrophage	unassigned	Macrophage	Macrophage
117044473869426737999524658410111981559	Macrophage	Macrophage	Macrophage	Macrophage	Macrophage	Sst	Macrophage	unassigned	Macrophage	Macrophage
117052171560025895233546683318472174965	Pvalb	Pvalb	Pvalb	Pvalb	Pvalb	Vip	Pvalb	Pvalb	Pvalb	Pvalb
117054015489946180158936379965129450223	Peri	Peri	Oligo	Peri	SMC	Oligo	Astro	unassigned	Peri	Peri
117058760472950467305651408677690862177	Sst	Sst	Sst	Sst	Sst	Sst	Sst	Sst	Sst	Sst
117074565200298524248905458594643008545	L2/3 IT	L2/3 IT	L2/3 IT	L2/3 IT	L2/3 IT	L5 IT	L2/3 IT	L2/3 IT	L2/3 IT	L2/3 IT
117077818999589881455830278032761717936	OPC	OPC	OPC	OPC	OPC	Vip	OPC	OPC	OPC	OPC
117093272091426213853223801925808708627	L2/3 IT	L2/3 IT	L2/3 IT	L2/3 IT	L2/3 IT	Oligo	L2/3 IT	L2/3 IT	L2/3 IT	L2/3 IT
117106867123286632571207946335580814685	VLMC	VLMC	VLMC	VLMC	VLMC	VLMC	VLMC	unassigned	Endo	VLMC
117112234313948085964593050654296239676	Astro	Astro	Astro	Astro	Astro	VLMC	Astro	unassigned	Astro	Astro
117162699562299518334066317053483530957	Peri	Endo	Macrophage	Peri	SMC	Macrophage	Astro	unassigned	Peri	Peri
117174639432916816804882508560776052518	Astro	Astro	Astro	Astro	Astro	Oligo	Astro	Astro	Astro	Astro
117236381299852502031784944562258165206	L5 IT	L6 IT	L5 IT	L6 IT	L5 IT	Macrophage	L6 IT	unassigned	L6 IT	L6 IT
117315753871962629484982414285529690635	Sst	Sst	Sst	Sst	Sst	L5 ET	Sst	Sst	Sst	Sst
11731733089341723526521899407416089724	L6 CT	L6 CT	L6 CT	L6 CT	L6 CT	Sst	L6 CT	L6 CT	L6 CT	L6b
117319553475950315329806919868904255688	L6 CT	L6 CT	L6 CT	L6 CT	L6 CT	Pvalb	L6 CT	L6 CT	L6 CT	L6 CT
117350495715842762680428585411428867374	L5 ET	L5 ET	Astro	L5 ET	L5 ET	Macrophage	Macrophage	unassigned	L5 ET	Macrophage
117358162303137920359039114283065072056	L5 IT	L5 IT	Oligo	L6 IT	Vip	VLMC	L2/3 IT	unassigned	L6 IT	L5 IT
117368163771522761170733739457521215401	OPC	OPC	OPC	OPC	OPC	VLMC	OPC	OPC	OPC	OPC
117378899224829162214207471941576758487	L6 CT	L6 CT	L6 CT	L6 CT	L6 CT	VLMC	L6 CT	L6 CT	L6 CT	L6 CT
117384039374011138447540396246307559859	L2/3 IT	L2/3 IT	L2/3 IT	L2/3 IT	L2/3 IT	Endo	L2/3 IT	L2/3 IT	L2/3 IT	L2/3 IT
117390489079622088706347497073877628787	L5 IT	L5 IT	L5 IT	L5 IT	L5 IT	Astro	L5 IT	L5 IT	L5 IT	L5 IT
117395488226161834737970328920872126134	OPC	OPC	OPC	OPC	OPC	Oligo	OPC	OPC	OPC	OPC
117414721560445262287254665834104586530	L6 CT	L6 CT	L6 CT	L6 CT	L6 CT	Endo	L6 CT	L6 CT	L6 CT	L6 CT
117438126480704754340177028825725396696	VLMC	VLMC	Macrophage	VLMC	VLMC	Endo	VLMC	unassigned	VLMC	VLMC
117468577330112674762546807761507056508	L5 IT	L5 IT	L5 IT	L5 IT	L5 IT	Endo	L5 IT	L5 IT	L5 IT	L5 IT
11747991067495360375588641761193901790	VLMC	VLMC	Oligo	VLMC	VLMC	VLMC	VLMC	unassigned	Endo	VLMC
117515519441612508978285401270313051477	Lamp5	Lamp5	Lamp5	Lamp5	Lamp5	L5 IT	Lamp5	Lamp5	Lamp5	Lamp5
11753332869989170644041445786886323639	L5 IT	L5 IT	L5 IT	L5 IT	L5 IT	L2/3 IT	L6 IT	unassigned	L6 IT	L6 IT
117542745667450306608118662698084482768	L6 IT	L5 IT	L5 IT	L6 IT	L5 ET	Pvalb	L5 IT	unassigned	L6 IT	L5 ET
117546642974027689409680846093359312518	Endo	Endo	Endo	Endo	Endo	Astro	Endo	unassigned	Endo	Endo
117555892676500011560590942835708930016	L6 CT	L6 CT	L6 CT	L6 CT	L6 CT	Oligo	L6 CT	L6 CT	L6 CT	L6b
117607232881972138490164727389308453710	L5 IT	L6 IT	L6 CT	L6 IT	L6 IT	Endo	L6 IT	unassigned	L6 IT	L6 IT
1176246229953677246824482032767213036	VLMC	VLMC	Astro	VLMC	VLMC	VLMC	Astro	Astro	Astro	Astro
117640641341441129380017162145911385280	SMC	Endo	Oligo	SMC	SMC	L6 CT	VLMC	unassigned	SMC	VLMC
117674649265931916290033723892952421685	Astro	Astro	Astro	Astro	Astro	Oligo	Astro	Astro	Astro	Astro
117702265149804666899343985546445103406	Endo	Endo	Endo	Endo	Endo	Oligo	Endo	unassigned	Endo	Endo
117728794824014836263669457382888967555	L6 IT	L6 IT	L5 IT	L6 IT	L6 IT	L2/3 IT	L5 IT	unassigned	L6 IT	L6 IT
117739163785431269766644133221035549892	L2/3 IT	L2/3 IT	L2/3 IT	L2/3 IT	L2/3 IT	L5/6 NP	L2/3 IT	L2/3 IT	L2/3 IT	L2/3 IT
117742530918865911533893520022617876352	Astro	Astro	Astro	Astro	Astro	Astro	Astro	Astro	Astro	Astro
117760345352690071214534432744690955695	L5 IT	L5 IT	L2/3 IT	L5 IT	L5 IT	Astro	L2/3 IT	L5 IT	L5 IT	L5 IT
117765463308659777434502044662612334646	L2/3 IT	L2/3 IT	L2/3 IT	L2/3 IT	L2/3 IT	Astro	L2/3 IT	L2/3 IT	L2/3 IT	L2/3 IT
117776139469508975362358095004906913762	L2/3 IT	L2/3 IT	L2/3 IT	L6 IT	L2/3 IT	Oligo	L2/3 IT	L2/3 IT	L2/3 IT	L2/3 IT
117840870410970232440574273744494921719	L2/3 IT	L2/3 IT	L2/3 IT	L2/3 IT	L2/3 IT	L6 CT	L2/3 IT	L2/3 IT	L2/3 IT	L2/3 IT
117867612976544504546556187573392501782	Peri	Peri	Oligo	Peri	SMC	Peri	Astro	unassigned	Peri	Peri
1179026474262019881140433996186168963	Pvalb	Pvalb	Pvalb	Pvalb	Pvalb	Pvalb	Pvalb	Pvalb	Pvalb	Pvalb
117904113514808841548181351748110312950	L2/3 IT	L2/3 IT	L2/3 IT	L2/3 IT	L2/3 IT	Oligo	L2/3 IT	L2/3 IT	L2/3 IT	L2/3 IT
117908222721967988542859836999577234968	Macrophage	Endo	Macrophage	Macrophage	Endo	VLMC	Astro	unassigned	Endo	Endo
117942315177310882416972838219697218255	Sst	Sst	Sst	Sst	Sst	Macrophage	Sst	Sst	Sst	Sst
117954816894875424782271320943034313307	L2/3 IT	L2/3 IT	L2/3 IT	L2/3 IT	L2/3 IT	Sst	L2/3 IT	L2/3 IT	L2/3 IT	L2/3 IT
117958576066244767922020895891357433046	Endo	Endo	Oligo	Endo	Endo	Endo	Endo	unassigned	Endo	Endo
118003785217998921016596528015473403147	L6 IT	L6 IT	L6 IT	L6 IT	L6 IT	L5/6 NP	L6 IT	unassigned	L6 IT	L6 IT
118013317340441568174457742672166710325	Endo	Endo	Astro	Astro	Astro	Oligo	Astro	Astro	Astro	Endo
118069671748779428174908855903792626998	L2/3 IT	L2/3 IT	L2/3 IT	L2/3 IT	L2/3 IT	Oligo	L2/3 IT	L2/3 IT	L2/3 IT	L2/3 IT
118086951621548570223944049423823249226	L6 CT	L6 CT	L6 CT	L6 CT	L6 CT	L2/3 IT	L6 CT	L6 CT	L6 CT	L6b
118142150502259867488506976164494458370	Astro	Astro	Astro	Astro	Astro	Macrophage	Astro	Astro	Astro	Astro
118147474171583288413680234929258792522	L2/3 IT	L2/3 IT	L2/3 IT	L2/3 IT	L2/3 IT	VLMC	L2/3 IT	L2/3 IT	L2/3 IT	L2/3 IT
118150545225261831207720952643191279224	Astro	Astro	Astro	Astro	Astro	OPC	Astro	Astro	Astro	Astro
118172850475291908371050810603671227943	VLMC	Astro	Astro	Astro	VLMC	VLMC	Astro	unassigned	SMC	VLMC
118182432142101643371441221689749913977	L2/3 IT	L2/3 IT	L2/3 IT	L2/3 IT	L2/3 IT	VLMC	L2/3 IT	L2/3 IT	L2/3 IT	L2/3 IT
118185052266870187569166494882999142590	L2/3 IT	L2/3 IT	L2/3 IT	L2/3 IT	L2/3 IT	L2/3 IT	L2/3 IT	L2/3 IT	L2/3 IT	L2/3 IT
118232151735027180432976723622217286716	SMC	VLMC	Astro	SMC	SMC	VLMC	Astro	unassigned	SMC	VLMC
118239118900223656803515730481652335960	Astro	Astro	Astro	Astro	Astro	L5/6 NP	Astro	Astro	Astro	Astro
118251871841801284384845354892546687209	L5 IT	L5 IT	L6 CT	L6 IT	L5 IT	Macrophage	L5 IT	unassigned	L6 IT	L6 IT
118256094072821918504059799415324327280	L5 IT	L5 IT	L6 CT	L6 IT	L5 IT	VLMC	L6 IT	L5 IT	L6 IT	L6 IT
118274570129965978563473497965243987170	L5 IT	L5 IT	L5 IT	L5 IT	L5 IT	Endo	L5 IT	unassigned	L5 IT	L5 IT
118298791656591376102583833708373464974	L2/3 IT	L2/3 IT	L2/3 IT	L2/3 IT	L2/3 IT	L2/3 IT	L2/3 IT	L2/3 IT	L2/3 IT	L2/3 IT
1183043656142955495672645528754277402	VLMC	Astro	Astro	Astro	VLMC	VLMC	Astro	Astro	Astro	VLMC
118328405735170225556953600117571425493	OPC	OPC	OPC	OPC	OPC	VLMC	OPC	unassigned	OPC	OPC
118336584041037557944237496956404228608	Macrophage	Macrophage	Macrophage	Macrophage	SMC	VLMC	Macrophage	unassigned	Macrophage	Macrophage
118363099495240822175959718080964460592	Macrophage	Macrophage	Macrophage	Macrophage	Macrophage	Astro	Macrophage	unassigned	Macrophage	Macrophage
118386550459101222697321282393635092188	Peri	Peri	Oligo	Peri	SMC	VLMC	Astro	Peri	SMC	Peri
118393506054612913269718330719056207555	Astro	Astro	Astro	Astro	Astro	VLMC	Astro	Astro	Astro	Astro
11839442912357228374142921435865926527	Vip	Vip	Vip	Vip	Vip	L5/6 NP	Vip	Vip	Vip	Vip
11841208366455001682429622487439636255	L5/6 NP	L5/6 NP	L5/6 NP	L5/6 NP	L6b	Sncg	L5/6 NP	L5/6 NP	L5/6 NP	L5/6 NP
118413019821161653222615125421665307719	Peri	Peri	Oligo	Peri	Peri	L2/3 IT	Peri	Peri	Peri	Peri
11842416417644621425660358977236667756	L2/3 IT	L2/3 IT	L2/3 IT	L2/3 IT	L2/3 IT	Oligo	L2/3 IT	L2/3 IT	L2/3 IT	L2/3 IT
118428850867941860810099432278807913718	L2/3 IT	L2/3 IT	L2/3 IT	L2/3 IT	L2/3 IT	Oligo	L2/3 IT	L2/3 IT	L2/3 IT	L2/3 IT
118449351299708092977589896376515355855	L5 IT	L5 IT	L2/3 IT	L5 IT	L5 IT	VLMC	L2/3 IT	unassigned	L2/3 IT	L5 IT
118487204693776812373332777364782946185	Endo	Endo	Oligo	Endo	Endo	Oligo	Astro	unassigned	Endo	Endo
118509078664529314272485696753602006950	L6 CT	L6 CT	L6 CT	L6 CT	L6 CT	Sst	L6 CT	L6 CT	L6 CT	L6b
11853633059103766676308047506711612312	Astro	Astro	Astro	Astro	Astro	Endo	Astro	Astro	Astro	Astro
118539085658206733978606267463117252156	L2/3 IT	L2/3 IT	L2/3 IT	L2/3 IT	L2/3 IT	Astro	L2/3 IT	L2/3 IT	L2/3 IT	L2/3 IT
118624924798854453815900395434587664899	Astro	Astro	Astro	Astro	Astro	L5 IT	Astro	Astro	Astro	Astro
118649801596421647072635458127381967028	Oligo	Oligo	Oligo	Oligo	Oligo	Endo	Oligo	Oligo	Oligo	Oligo
118650036539147632476644734336093871526	L6 CT	L6 CT	L6 CT	L6 CT	L6b	Oligo	L6 CT	unassigned	L6 CT	L6b
118666354592397654012968462968321076445	L2/3 IT	L2/3 IT	L2/3 IT	L2/3 IT	L2/3 IT	Oligo	L2/3 IT	L2/3 IT	L2/3 IT	L2/3 IT
118669859610223298784069821846528293992	L5 ET	L5 ET	L5 ET	L5 ET	L5 ET	L5 ET	L5 ET	L5 ET	L5 ET	L5 ET
118677502312827805662939128024251683913	Pvalb	Pvalb	L6 CT	Pvalb	Pvalb	VLMC	L6 CT	Pvalb	Pvalb	Pvalb
11868181928538519087528305544383185306	Endo	Endo	Oligo	Endo	Endo	Endo	Astro	unassigned	Endo	Endo
118702270809996500770973213063105522279	Astro	Astro	Astro	Astro	Astro	Endo	Astro	Astro	Astro	Astro
118706987756990618876474764884671471212	Endo	Endo	Oligo	Endo	Endo	L5 ET	Endo	unassigned	Endo	Endo
118725427320200321790645650103600428072	OPC	OPC	OPC	OPC	OPC	Oligo	OPC	OPC	OPC	OPC
118745106734353639898852478923721352651	L5 IT	L5 IT	L2/3 IT	L5 IT	L2/3 IT	L5/6 NP	L2/3 IT	L2/3 IT	L2/3 IT	L2/3 IT
118746754125391705708640952973431502002	Lamp5	VLMC	L2/3 IT	Pvalb	VLMC	VLMC	Vip	unassigned	Lamp5	Lamp5
118759263657646169876544653441252823855	Sst	Sst	Sst	Sst	Sst	Macrophage	Sst	Sst	Sst	Sst
118796082919695869924307029956345529362	Endo	Endo	Oligo	Endo	Endo	Astro	Astro	unassigned	Endo	Endo
118803997143213275503826642879326881511	Pvalb	Pvalb	Pvalb	Pvalb	Pvalb	VLMC	Pvalb	Pvalb	Pvalb	Pvalb
118813734803737181080969284405286507150	Oligo	Oligo	Oligo	Oligo	Oligo	VLMC	Oligo	Oligo	Oligo	Oligo
118817210578089655772985759812028537295	L2/3 IT	L2/3 IT	L2/3 IT	L2/3 IT	L2/3 IT	Oligo	L2/3 IT	L2/3 IT	L2/3 IT	L2/3 IT
118854359122570338790652772993134020156	L2/3 IT	L2/3 IT	L2/3 IT	L2/3 IT	L2/3 IT	Macrophage	L2/3 IT	L2/3 IT	L2/3 IT	L2/3 IT
118860861900838320153486667715882167580	L2/3 IT	L2/3 IT	L2/3 IT	L2/3 IT	L2/3 IT	Macrophage	L2/3 IT	L2/3 IT	L2/3 IT	L2/3 IT
118862187207103176499888358426014253257	L5 ET	L5 ET	L5 ET	L5 ET	L5 ET	L2/3 IT	L5 ET	L5 ET	L5 ET	L5 ET
118920328614311193241147203185185713388	Endo	Endo	Oligo	Endo	Endo	L5 IT	Astro	unassigned	Astro	Endo
118934151792014476008093972471226692381	Peri	Peri	Oligo	Peri	SMC	Peri	Astro	Peri	SMC	Peri
118952770946878906823439098834453204652	VLMC	VLMC	VLMC	VLMC	VLMC	VLMC	VLMC	VLMC	VLMC	VLMC
118978019989974278116733214145161205251	L2/3 IT	L2/3 IT	L2/3 IT	L2/3 IT	L2/3 IT	VLMC	L2/3 IT	L2/3 IT	L2/3 IT	L2/3 IT
118982869275403721686795903036913569806	Endo	Endo	Endo	Endo	Endo	Oligo	Astro	unassigned	Endo	Endo
119001080415056197378697072697241438675	L2/3 IT	L2/3 IT	L2/3 IT	L2/3 IT	L2/3 IT	Oligo	L2/3 IT	L2/3 IT	L2/3 IT	L2/3 IT
119006573990147352612998306505593368836	Peri	Peri	Oligo	Peri	Peri	VLMC	Astro	unassigned	Peri	Peri
119031111197090988821072715264859852337	OPC	OPC	OPC	OPC	OPC	Oligo	OPC	unassigned	OPC	OPC
119054551696363793610822039246504578042	VLMC	VLMC	Astro	VLMC	VLMC	VLMC	VLMC	unassigned	VLMC	VLMC
11907784398308594560643946954162560728	Astro	Astro	Astro	Astro	Astro	L2/3 IT	Astro	Astro	Astro	Astro
119080383610612892008204002763244643534	L6 IT	L6 IT	L6 IT	L6 IT	L6 IT	VLMC	L6 IT	L6 IT	L6 IT	L6 IT
119091361988120994390285975375655193520	L5 IT	L5 IT	L5 IT	L5 IT	L5 IT	L6 CT	L5 IT	L5 IT	L5 IT	L5 IT
119117200400903738618877126071734313275	Endo	Endo	Astro	Endo	Endo	Oligo	Astro	unassigned	Endo	Endo
119127849650176847658920735406796944457	L2/3 IT	L2/3 IT	L2/3 IT	L5 ET	L2/3 IT	Oligo	L2/3 IT	unassigned	L2/3 IT	L2/3 IT
11912971989406466443825455052738830019	L6 CT	L6 CT	L6 CT	L6 CT	L6 CT	Oligo	L6 CT	L6 CT	L6 CT	L6b
119192589181742676847292861424552790395	L6 IT	L6 IT	L6 IT	L6 IT	L6 IT	Vip	L6 IT	unassigned	L6 IT	L6 IT
119220420814901912004453382826601336480	Pvalb	Pvalb	Pvalb	Pvalb	Pvalb	Sst	Pvalb	Pvalb	Pvalb	Pvalb
119236727614706280165930624305287979329	VLMC	VLMC	VLMC	VLMC	VLMC	VLMC	VLMC	unassigned	VLMC	VLMC
119256925964888154023217493913126374463	Endo	Endo	Endo	Endo	Endo	Oligo	Astro	unassigned	Endo	Endo
119287238188486647002528900231475172474	Sst	Sst	Sst	Sst	Sst	Sst	Sst	Sst	Sst	Sst
119306838595304603787991195049867471849	Astro	Astro	Astro	Astro	Astro	L6 CT	Astro	Astro	Astro	Astro
119312388073873529530653266557417570290	Macrophage	Macrophage	Macrophage	Macrophage	Macrophage	Endo	Macrophage	unassigned	Macrophage	Macrophage
119345665293293708482412417850141737613	L5 ET	L5 ET	L5 ET	L5 ET	L5 ET	VLMC	L5 ET	L5 ET	L5 ET	L5 ET
119352678992177515606803190306148162637	L2/3 IT	L2/3 IT	L2/3 IT	L2/3 IT	L2/3 IT	Oligo	L2/3 IT	L2/3 IT	L2/3 IT	L2/3 IT
119408342831031122534118602059770789482	L5 IT	L6 IT	L2/3 IT	L6 IT	L2/3 IT	Oligo	L2/3 IT	unassigned	L6 IT	L2/3 IT
119409314461987917600001360125203691145	L2/3 IT	L2/3 IT	L2/3 IT	L2/3 IT	L2/3 IT	Sst	L2/3 IT	L2/3 IT	L2/3 IT	L2/3 IT
119421525459507365868102811340848239237	Vip	Vip	Oligo	Vip	Vip	Macrophage	Vip	Vip	Vip	Vip
119432625647167304617430971224228485361	L6 CT	L6 CT	L6 CT	L6 CT	L6 CT	L2/3 IT	L6 CT	L6 CT	L6 CT	L6 CT
119445793012638242789478729877301949400	Oligo	Oligo	Oligo	Oligo	Oligo	Oligo	Oligo	Oligo	Oligo	Oligo
119454306649772802440313078372915870018	Macrophage	Macrophage	Macrophage	Macrophage	Macrophage	Endo	Macrophage	unassigned	Macrophage	Macrophage
119497696585701381000856203123089611497	L2/3 IT	L2/3 IT	L2/3 IT	L2/3 IT	L2/3 IT	Oligo	L2/3 IT	L2/3 IT	L2/3 IT	L2/3 IT
119535541626049196544091651953637700397	Macrophage	Macrophage	Macrophage	Macrophage	Astro	Endo	Astro	Astro	Astro	Astro
11958526335456293801057279037066448066	L5 IT	L5 IT	L5 IT	L5 IT	L5 IT	Astro	L5 IT	L5 IT	L5 IT	L5 IT
119649088622195623363542822260596175361	Astro	Astro	Astro	Astro	Astro	VLMC	Astro	Astro	Astro	Astro
119687811692899776940888075660334247761	L2/3 IT	L2/3 IT	L2/3 IT	L2/3 IT	L2/3 IT	L2/3 IT	L2/3 IT	L2/3 IT	L2/3 IT	L2/3 IT
119726470345609630165619812141121587463	Endo	Endo	Endo	Endo	Endo	L2/3 IT	Endo	unassigned	Endo	Endo
119735753784247407521080781584064821569	L5 IT	L5 IT	L2/3 IT	L5 IT	L5 IT	VLMC	L2/3 IT	unassigned	L2/3 IT	Astro
119745901410183763053564390005425166467	L2/3 IT	L2/3 IT	L2/3 IT	L2/3 IT	L2/3 IT	Lamp5	L2/3 IT	L2/3 IT	L2/3 IT	L2/3 IT
119787822108525542500373162992473559279	Peri	Peri	Oligo	Peri	SMC	VLMC	Astro	unassigned	Peri	Peri
119788270894644785814703205255518907518	L2/3 IT	L2/3 IT	L2/3 IT	L2/3 IT	L2/3 IT	Astro	L2/3 IT	L2/3 IT	L2/3 IT	L6 IT
119789506044598118478763760927525501007	Astro	Astro	Astro	Astro	Astro	VLMC	Astro	Astro	Astro	Astro
119795091859091236482832099540176560733	Astro	Astro	Astro	Astro	Astro	Macrophage	Astro	Astro	Astro	Astro
119801115162504512489259435816530176076	L5 IT	L6 IT	L5 IT	L5 IT	L5 IT	VLMC	L2/3 IT	unassigned	L6 IT	L5 IT
119801382891806491013279417958301210644	VLMC	VLMC	VLMC	VLMC	VLMC	VLMC	VLMC	VLMC	VLMC	VLMC
11981148570604314095749906426324712317	Sst	Pvalb	Pvalb	Pvalb	Pvalb	L5 IT	Pvalb	Pvalb	Pvalb	Pvalb
119826330863649422210327938030026882868	Vip	Vip	Vip	Vip	Vip	OPC	Vip	Vip	Vip	Vip
119888404501412143859822738704005633420	L2/3 IT	L2/3 IT	L2/3 IT	L2/3 IT	L2/3 IT	Astro	L2/3 IT	L2/3 IT	L2/3 IT	L2/3 IT
119898752466573680982676473443950877160	Vip	Vip	Vip	Vip	Vip	L5/6 NP	Vip	Vip	Sncg	Vip
119909519167564853556193673131149383932	L6 CT	L6 CT	L6 CT	L6 CT	L6 CT	Endo	L6 CT	L6 CT	L6 CT	L6 CT
119946510254724782399633060443207730849	L6 CT	L6 CT	L6 CT	L6 CT	L6 CT	Vip	L6 CT	L6 CT	L6 CT	L6b
11997766147673201569622196874453619551	Endo	L5 IT	L2/3 IT	SMC	unassigned	VLMC	L2/3 IT	unassigned	Endo	Endo
119978956929595647199287879369744922907	VLMC	VLMC	Astro	VLMC	VLMC	VLMC	VLMC	Astro	VLMC	VLMC
119996546333844554943352644285409645658	SMC	VLMC	Astro	VLMC	VLMC	VLMC	Astro	VLMC	SMC	VLMC
120002796912049051141576990007536961206	Astro	Astro	Astro	Astro	Astro	Oligo	Astro	Astro	Astro	Astro
120036263552040200227464027336976431474	L5 IT	L5 IT	L5 IT	L6 IT	L5 IT	unassigned	L6 IT	unassigned	L6 IT	L5 IT
120054552415807551019680435051094654057	L2/3 IT	L2/3 IT	L2/3 IT	L2/3 IT	L2/3 IT	Macrophage	L2/3 IT	L2/3 IT	L2/3 IT	L2/3 IT
120064240211143185704821942392080491919	Endo	Endo	Astro	Endo	VLMC	VLMC	Astro	unassigned	L2/3 IT	Endo
12010664396951653709724612044939959635	VLMC	VLMC	Astro	VLMC	VLMC	VLMC	VLMC	unassigned	SMC	VLMC
120118632728355509432799196505198405618	VLMC	VLMC	Oligo	VLMC	VLMC	VLMC	VLMC	unassigned	VLMC	VLMC
120119137789607729623614875913849203969	L5 IT	L6 IT	L5 IT	L6 IT	L5 IT	Sst	L6 IT	L6 IT	L6 IT	L6 IT
120144380266288329013444175990047743841	Macrophage	Macrophage	Macrophage	Macrophage	Macrophage	Astro	Macrophage	unassigned	Macrophage	Macrophage
120163176491340086710649396057911108213	L2/3 IT	L2/3 IT	L2/3 IT	L2/3 IT	L2/3 IT	Pvalb	L2/3 IT	L2/3 IT	L2/3 IT	L2/3 IT
120178463177844948136779235689631793769	Oligo	Oligo	Oligo	Oligo	Oligo	VLMC	Oligo	Oligo	Oligo	Oligo
120200893727308348722274953865537821375	L5 ET	L5 ET	L6 CT	L5 ET	L5 ET	Pvalb	L2/3 IT	L5 ET	L5 ET	L5 ET
120216868361236477121888835597926350075	L2/3 IT	L2/3 IT	L2/3 IT	L2/3 IT	L2/3 IT	Sst	L2/3 IT	L2/3 IT	L2/3 IT	L2/3 IT
120330649769008475223291937968225441699	Lamp5	Lamp5	Lamp5	Lamp5	Lamp5	L5 IT	Lamp5	Lamp5	Lamp5	Lamp5
120341624126938560367774085111840120572	Pvalb	Pvalb	Pvalb	Pvalb	Pvalb	L2/3 IT	Pvalb	Pvalb	Pvalb	Pvalb
120359013564481857407856223717750922783	L2/3 IT	L2/3 IT	L2/3 IT	L2/3 IT	L2/3 IT	Oligo	L2/3 IT	L2/3 IT	L2/3 IT	L2/3 IT
120362087029583019644678786364229770052	Lamp5	Lamp5	Lamp5	Lamp5	Lamp5	L2/3 IT	Lamp5	Lamp5	Lamp5	Lamp5
120409442758866970778187461184233520370	L2/3 IT	L2/3 IT	L2/3 IT	L2/3 IT	L2/3 IT	Oligo	L2/3 IT	L2/3 IT	L2/3 IT	L2/3 IT
120442826213244271032726030801306848996	L2/3 IT	L2/3 IT	L2/3 IT	L2/3 IT	L2/3 IT	Peri	L2/3 IT	L2/3 IT	L2/3 IT	L2/3 IT
120507897711650051556662533855043416132	Sst	Sst	Sst	Sst	Sst	Macrophage	Sst	Sst	Sst	Sst
120572990044975876919370407862029070097	L5 ET	L5 ET	L5 ET	L5 ET	L5 ET	Oligo	L5 ET	L5 ET	L5 ET	L5 ET
120597769192348231486357709421643057199	VLMC	VLMC	Astro	VLMC	VLMC	VLMC	VLMC	unassigned	VLMC	VLMC
120600057105971068083439982976424666301	L6 IT	L6 IT	L5 IT	L6 IT	L6 IT	L2/3 IT	L5 IT	unassigned	L6 IT	L6 IT
120612225569223523474539916931519792752	Vip	Vip	L6 CT	Vip	Vip	L5 IT	Vip	Vip	Vip	Vip
120628708084785541074315453553292008244	Astro	Astro	Astro	Astro	Astro	Oligo	Astro	unassigned	Astro	Astro
120636715423380653947226248781688026958	Peri	Endo	Astro	Endo	Endo	Astro	Astro	Endo	Endo	Endo
120688341171884572556526597109195212613	L6 CT	L6 CT	L6 CT	L6 CT	L6 CT	Oligo	L6 CT	L6 CT	L6 CT	L6 CT
120688366385858004572784664838891602481	L6 CT	L6 CT	L6 CT	L6 CT	L6 CT	L6 CT	L6 CT	L6 CT	L6 CT	L6 CT
120691216060492834328712748746474555763	Oligo	Oligo	Oligo	Oligo	Oligo	Macrophage	Oligo	Oligo	Oligo	Oligo
120757581047831656726432750353110254983	L2/3 IT	L2/3 IT	L2/3 IT	L2/3 IT	L2/3 IT	Macrophage	L2/3 IT	L2/3 IT	L2/3 IT	L2/3 IT
120765182658707917361195301819425101098	Astro	Astro	Astro	Astro	Astro	Oligo	Astro	Astro	Astro	Astro
120765351485645933931571812977119537655	Macrophage	Macrophage	Macrophage	Macrophage	Macrophage	L5/6 NP	Macrophage	unassigned	Astro	Macrophage
120811272166055444608846695596566271615	L2/3 IT	L2/3 IT	L2/3 IT	L2/3 IT	L2/3 IT	Vip	L2/3 IT	L2/3 IT	L2/3 IT	L2/3 IT
120845736615953505129550979341988434464	L5 IT	L6 IT	L5 IT	L6 IT	L6 IT	L2/3 IT	L6 IT	L6 IT	L6 IT	L6 IT
12085168785766760908628359847770107407	Astro	Astro	Astro	Astro	Astro	VLMC	Astro	unassigned	Astro	Astro
120853392985991553216916479123973780717	VLMC	VLMC	Oligo	VLMC	VLMC	VLMC	VLMC	VLMC	VLMC	VLMC
120862168196224761456833710272206342434	L2/3 IT	L2/3 IT	L2/3 IT	L2/3 IT	L2/3 IT	Astro	L2/3 IT	L2/3 IT	L2/3 IT	L2/3 IT
120871091351627630626380740002522508246	Astro	Astro	Astro	Astro	Astro	Oligo	Astro	Astro	Astro	Astro
120872683574326036573340464636912193304	L2/3 IT	L2/3 IT	L2/3 IT	L2/3 IT	L2/3 IT	L6 CT	L2/3 IT	L2/3 IT	L2/3 IT	L2/3 IT
120873137682182624471869357499783142741	OPC	OPC	OPC	OPC	OPC	Oligo	OPC	OPC	OPC	OPC
120876142334588959211568424160372031429	L5 ET	L5 ET	L5 ET	L5 ET	L5 ET	Oligo	L5 ET	L5 ET	L5 ET	L5 ET
120908500276873697147862088000589729798	L2/3 IT	L2/3 IT	L2/3 IT	L2/3 IT	L2/3 IT	Oligo	L2/3 IT	L2/3 IT	L2/3 IT	L2/3 IT
120920913927197639885415615330116341800	Macrophage	Macrophage	Macrophage	Macrophage	Macrophage	L2/3 IT	Macrophage	unassigned	Macrophage	Macrophage
120923977259076516344672987644105875215	L2/3 IT	L2/3 IT	L2/3 IT	L2/3 IT	L2/3 IT	L2/3 IT	L2/3 IT	L2/3 IT	L2/3 IT	L2/3 IT
120924853836447889236773848526404239301	L2/3 IT	L2/3 IT	L2/3 IT	L2/3 IT	L2/3 IT	Macrophage	L2/3 IT	L2/3 IT	L2/3 IT	L2/3 IT
120943902870418029807137599504512228820	Pvalb	Pvalb	Pvalb	Pvalb	Pvalb	Pvalb	Pvalb	Pvalb	Pvalb	Pvalb
120959268985152941977296081161754630456	Pvalb	Pvalb	Pvalb	Pvalb	Pvalb	L5 IT	Pvalb	Pvalb	Pvalb	Pvalb
121050831073917632442624601571390763986	L6 CT	L6 CT	L6 CT	L6 CT	L6 CT	L2/3 IT	L6 CT	L6 CT	L6 CT	L6b
121061320924159945621072776380926983558	L5 IT	L5 IT	L5 IT	L5 IT	L5 IT	Oligo	L5 IT	unassigned	L5 IT	L6 IT
121082595630604843937559170637543111978	L2/3 IT	L2/3 IT	L2/3 IT	L2/3 IT	L2/3 IT	Oligo	L2/3 IT	L2/3 IT	L2/3 IT	L2/3 IT
121099302638146203020195799525132025010	L5/6 NP	L5/6 NP	L5/6 NP	L5/6 NP	L5/6 NP	Astro	L5/6 NP	L5/6 NP	L5/6 NP	L5/6 NP
121179368183158962301740806665739585838	L2/3 IT	L2/3 IT	L2/3 IT	L2/3 IT	L2/3 IT	Astro	L2/3 IT	L2/3 IT	L2/3 IT	Vip
121248688115487908776847214178232944309	Endo	Endo	Endo	Endo	Endo	Oligo	Astro	unassigned	Endo	Endo
121272188730606274382705315924693899809	L6 CT	L6 CT	L6 CT	L6 CT	L6 CT	L5/6 NP	L6 CT	L6 CT	L6 CT	L6b
121279803670885800119808650903544653296	L5 ET	L5 ET	L5 ET	L5 ET	L5 ET	VLMC	L5 ET	L5 ET	L5 ET	L5 ET
121280903687777154140449263451793537432	VLMC	VLMC	Astro	VLMC	VLMC	VLMC	VLMC	unassigned	VLMC	VLMC
121298829607190603816960065118655905700	L2/3 IT	L2/3 IT	L2/3 IT	L2/3 IT	L2/3 IT	L2/3 IT	L2/3 IT	L2/3 IT	L2/3 IT	L2/3 IT
121330168576756147439980174773451197974	Macrophage	Macrophage	Macrophage	Macrophage	Macrophage	L6 CT	Macrophage	unassigned	Macrophage	Macrophage
121343170040678040297090279110370185827	Sst	Sst	Sst	Sst	Sst	Sst	Sst	Sst	Sst	Sst
12135905262293270131462484421283374479	Pvalb	Pvalb	Pvalb	Pvalb	Pvalb	L5/6 NP	Pvalb	Pvalb	Pvalb	Pvalb
121418458028649419741908858964631224265	VLMC	VLMC	Astro	VLMC	VLMC	Pvalb	VLMC	unassigned	VLMC	VLMC
121499299016882428687650416044881065558	Endo	Endo	L2/3 IT	Endo	Endo	Pvalb	Astro	unassigned	Endo	Endo
121500964151967952948386852758082417550	Astro	Astro	Astro	Astro	Astro	Endo	Astro	Astro	Astro	Astro
121520190068328454051193906951007556276	Macrophage	Macrophage	Macrophage	Macrophage	Macrophage	Endo	Macrophage	unassigned	Macrophage	Macrophage
12157522076163983057900539824760417082	L2/3 IT	L2/3 IT	L2/3 IT	L2/3 IT	L2/3 IT	L5 ET	L2/3 IT	L2/3 IT	L2/3 IT	L2/3 IT
121614186072545750052005211927824021168	Astro	Astro	Astro	Astro	Astro	Macrophage	Astro	Astro	Astro	Astro
121617485439007678596520758013324092152	OPC	OPC	OPC	OPC	OPC	Oligo	OPC	OPC	OPC	OPC
121635753634652828261642473901596758954	Astro	Astro	Astro	Astro	Astro	L2/3 IT	Astro	unassigned	Astro	Astro
121637746521075695239197511690585557064	Endo	Endo	Astro	Endo	Endo	VLMC	Astro	unassigned	Endo	Endo
121641932357974465919283625648163466105	L2/3 IT	L2/3 IT	L2/3 IT	L2/3 IT	L2/3 IT	L2/3 IT	L2/3 IT	L2/3 IT	L2/3 IT	L2/3 IT
121654141570358942561920458557496415842	L2/3 IT	L2/3 IT	L2/3 IT	L2/3 IT	L2/3 IT	L5 IT	L2/3 IT	L2/3 IT	L2/3 IT	L2/3 IT
12166885478489247987572197996870595112	L6 IT	L6 IT	L6 IT	L6 IT	L6 IT	VLMC	L5 IT	unassigned	L6 IT	L6 IT
121683842169379476994977231025023883323	L5 ET	L5 ET	L5 ET	L5 ET	L5 ET	Oligo	L5 ET	L5 ET	L5 ET	L5 ET
12174550406232682908867923831494201640	L6 IT	L6 IT	L6 CT	L6 IT	L6 IT	Macrophage	L6 IT	unassigned	L6 IT	L6 IT
121746718917506439225358935974434883750	Vip	Vip	Vip	Vip	Vip	L5/6 NP	Vip	Vip	Sncg	Vip
121802795997020959983382793120875821767	SMC	Endo	Oligo	SMC	SMC	VLMC	Astro	unassigned	SMC	Peri
121807723838172190853156066027084075149	L5/6 NP	L5/6 NP	L5/6 NP	L5/6 NP	L5/6 NP	Oligo	L5/6 NP	L5/6 NP	L5/6 NP	L5/6 NP
121811646334361925778363096313716959303	Macrophage	Macrophage	Macrophage	Macrophage	Macrophage	VLMC	Macrophage	unassigned	Macrophage	Macrophage
121818973440690359475101175248350610606	L6 CT	L6 CT	L6 CT	L6 CT	L6 CT	Sst	L6 CT	L6 CT	L6 CT	L6b
121828905310311532609760610561048340563	L6 CT	L6 CT	L6 CT	L6 CT	L6 CT	L5 ET	L6 CT	unassigned	L6 CT	L6 CT
121858643479610599269414675079132734286	OPC	OPC	OPC	OPC	OPC	VLMC	OPC	OPC	OPC	OPC
121864714714708160064919313326418141866	VLMC	VLMC	Astro	VLMC	VLMC	VLMC	VLMC	unassigned	VLMC	VLMC
121891248461544036363923450682326711132	L2/3 IT	L2/3 IT	L2/3 IT	L2/3 IT	L2/3 IT	Oligo	L2/3 IT	L2/3 IT	L2/3 IT	L2/3 IT
121917365169063737849310354357470209755	OPC	OPC	OPC	OPC	OPC	L2/3 IT	OPC	unassigned	OPC	OPC
121925323881364354610509130247395205053	Peri	Peri	Oligo	Peri	Peri	Peri	Peri	Peri	Peri	Peri
121952618214928757962683264795805291950	Sst	Sst	Sst	Sst	Sst	Sst	Sst	Sst	Sst	Sst
12196181870423766495603810374201286448	Macrophage	Endo	Macrophage	Endo	Endo	VLMC	Astro	unassigned	Endo	Endo
122004509530455963674540423884463234260	Macrophage	Macrophage	Macrophage	Macrophage	Macrophage	L6 CT	Macrophage	unassigned	Macrophage	Macrophage
12204308192517181333197857307135353489	Vip	Vip	Vip	Vip	Vip	L2/3 IT	Vip	Vip	Sncg	Vip
122052813717194227026657343197493467313	Vip	Vip	Oligo	Vip	Vip	L5 IT	Vip	unassigned	Sncg	Vip
122066499534766824488576978258359507315	Astro	Astro	Astro	Astro	Astro	Oligo	Astro	Astro	Astro	Astro
122071503493194024834223928341458626912	Pvalb	Pvalb	L5 IT	Pvalb	Sst	Sst	Pvalb	Pvalb	Pvalb	Pvalb
122085556520228951114884992702718008974	SMC	Endo	Astro	SMC	VLMC	Vip	Astro	unassigned	Endo	VLMC
12212021688682561516770904562913719454	Endo	Endo	Astro	Endo	Endo	Endo	Astro	Astro	Endo	Endo
122173971336517157730200494930068212506	Endo	Endo	Endo	Endo	Endo	Vip	Endo	unassigned	Endo	Endo
122175777322955091307322460485506187283	L2/3 IT	L2/3 IT	L2/3 IT	L6 IT	L2/3 IT	Sst	L2/3 IT	unassigned	L2/3 IT	L2/3 IT
122204043600856347361635064268004173390	L6 IT	L6 IT	L5 IT	L6 IT	L6 IT	VLMC	L5 IT	unassigned	L6 IT	L6 IT
122231292422675856221092413887395889869	Endo	Endo	Astro	Endo	Endo	VLMC	Astro	unassigned	Endo	Endo
122252919784483584034780392527537278493	L6 CT	L6 CT	L6 CT	L6 CT	L6 CT	Sst	L6 CT	L6 CT	L6 CT	L6 CT
12231054136491484242467257083164464869	Astro	Astro	Astro	Astro	Astro	Endo	Astro	Astro	Astro	Astro
122320279961254459155016281280681076832	L5 IT	L5 IT	Oligo	L5 IT	L5 IT	VLMC	L2/3 IT	unassigned	L2/3 IT	Macrophage
122324795173636487649321089398308937733	VLMC	Astro	Astro	SMC	SMC	VLMC	Astro	unassigned	Peri	Astro
122339611547564997345118881601164148579	L2/3 IT	L2/3 IT	L2/3 IT	L2/3 IT	L2/3 IT	Pvalb	L2/3 IT	L2/3 IT	L2/3 IT	L2/3 IT
122340776176044392797675632713061442511	SMC	Endo	Macrophage	SMC	SMC	Astro	Astro	unassigned	SMC	Endo
122373497563225434434055656013660734594	L5 ET	L5 ET	L5 ET	L5 ET	L5 ET	Oligo	L5 ET	L5 ET	L5 ET	L5 ET
12238224952557487806998634204568525718	L2/3 IT	L2/3 IT	L2/3 IT	L2/3 IT	L2/3 IT	L2/3 IT	L2/3 IT	L2/3 IT	L2/3 IT	L2/3 IT
122397578533201940997499472228567689667	VLMC	VLMC	Astro	VLMC	VLMC	VLMC	VLMC	unassigned	VLMC	VLMC
122460921824915804776427667246334408098	L2/3 IT	L2/3 IT	L2/3 IT	L2/3 IT	L2/3 IT	L6 CT	L2/3 IT	L2/3 IT	L2/3 IT	L2/3 IT
122482109809042847938205964299043909207	Astro	Astro	Astro	Astro	Astro	Endo	Astro	unassigned	Astro	Astro
122500308068052513382386271937103790926	L2/3 IT	L2/3 IT	L2/3 IT	L2/3 IT	L2/3 IT	Astro	L2/3 IT	L2/3 IT	L2/3 IT	L2/3 IT
122513491340778558614368482693808757593	L5 IT	L5 IT	L5 IT	L5 IT	L5 IT	VLMC	L5 IT	L5 IT	L5 IT	L5 IT
122544044351754010376376141483697267012	L6 CT	L6 CT	L6 CT	L6 CT	L6 CT	Endo	L6 CT	L6 CT	L6 CT	L6 CT
122545598720607048136446764920513061794	L5 ET	L5 ET	L5 ET	L5 ET	L5 ET	Endo	L5 ET	L5 ET	L5 ET	L5 ET
12255154358060332436072532364545266659	Peri	Peri	Peri	Peri	Peri	Peri	Astro	Peri	Peri	Peri
122563652066754654340532923841174484601	OPC	OPC	OPC	OPC	OPC	Oligo	OPC	OPC	OPC	OPC
122655606654451325824012053002907351528	L2/3 IT	L2/3 IT	L2/3 IT	L2/3 IT	L2/3 IT	Oligo	L2/3 IT	L2/3 IT	L2/3 IT	L2/3 IT
122660771259634485908440961704974744778	Astro	Astro	Astro	Astro	Astro	Oligo	Astro	Astro	Astro	Astro
122686589674242980997928442748475109691	L2/3 IT	L2/3 IT	L2/3 IT	L2/3 IT	L2/3 IT	Endo	L2/3 IT	L2/3 IT	L2/3 IT	L2/3 IT
122693474873994482238619762972613918148	Peri	Peri	Oligo	Peri	SMC	Peri	Astro	unassigned	Peri	Peri
122732917061289394799332078420216267889	Macrophage	Macrophage	Macrophage	Macrophage	Macrophage	L2/3 IT	Macrophage	unassigned	Macrophage	Macrophage
122738945574304947520271737489585044660	Astro	Astro	Astro	Astro	Astro	VLMC	Astro	Astro	Astro	Astro
122739061183410805765865171437365894272	Endo	Endo	Endo	Endo	Endo	Macrophage	Endo	unassigned	Endo	Endo
122780259203550304470836159178265120486	L5 IT	L5 IT	L5 IT	L5 IT	L5 IT	Pvalb	L5 IT	L5 IT	L5 IT	L5 IT
122782073684818646022906011096181229413	L5 IT	L5 IT	L5 IT	L5 IT	L5 IT	L5/6 NP	L5 IT	L5 IT	L5 IT	L5 IT
122845262684045448769980233419489297862	L5 IT	L5 IT	L5 IT	L5 IT	L5 ET	Macrophage	L5 IT	L5 ET	L5 ET	L5 ET
122846194958718288268898927791051234117	SMC	VLMC	Oligo	VLMC	VLMC	VLMC	VLMC	unassigned	SMC	VLMC
122878406004321464184666802794146811725	L5 ET	L5 ET	L5 ET	L5 ET	L5 ET	Oligo	L5 ET	L5 ET	L5 ET	L5 ET
12288065818973316974255977062191122587	OPC	OPC	OPC	OPC	OPC	Oligo	OPC	OPC	OPC	OPC
12293083179590870569896929185295049717	L2/3 IT	L2/3 IT	L2/3 IT	L2/3 IT	L2/3 IT	L5 IT	L2/3 IT	L2/3 IT	L2/3 IT	L2/3 IT
122938664025909011049715035814949739201	L6 CT	L6 CT	L6 CT	L6 CT	L6 CT	VLMC	L6 CT	L6 CT	L6 CT	L6b
122958873317688024419407348628467665004	VLMC	Astro	Astro	Astro	VLMC	Endo	Astro	unassigned	Lamp5	Astro
122966535983438115524887243814399716382	L2/3 IT	L2/3 IT	L2/3 IT	L2/3 IT	L2/3 IT	L5/6 NP	L2/3 IT	L2/3 IT	L2/3 IT	L2/3 IT
122995857790714450395188837377393817542	L2/3 IT	L2/3 IT	L2/3 IT	L2/3 IT	L2/3 IT	Macrophage	L2/3 IT	L2/3 IT	L2/3 IT	L2/3 IT
123073929941146862945066556959596691952	Astro	Astro	Astro	Astro	Astro	L5 IT	Astro	Astro	Astro	Astro
123110683564505062002880762687364297555	Peri	Peri	Oligo	Peri	Peri	VLMC	Astro	unassigned	Peri	Peri
123111560552195595145036899934081103411	L2/3 IT	L2/3 IT	L2/3 IT	L2/3 IT	L2/3 IT	VLMC	L2/3 IT	L2/3 IT	L2/3 IT	L2/3 IT
123116595857578470560087083536059184191	Pvalb	Pvalb	Pvalb	Pvalb	Pvalb	Sst	Pvalb	Pvalb	Pvalb	Pvalb
12313955672916955063330460047727146798	L2/3 IT	L2/3 IT	L2/3 IT	L2/3 IT	L2/3 IT	L5 IT	L2/3 IT	L2/3 IT	L2/3 IT	L2/3 IT
123148698521438106913795968148479336736	Astro	Astro	Astro	Astro	Astro	Pvalb	Astro	Astro	Astro	Astro
123153953606038752457967771864446441257	Astro	Astro	Astro	Astro	Astro	Endo	Astro	Astro	Astro	Astro
123158271349774269930796627153516180809	Endo	Endo	Oligo	Endo	Endo	L5/6 NP	Astro	unassigned	Endo	Endo
123176591505978412200337305119344087385	Astro	Astro	Astro	Astro	Astro	L2/3 IT	Astro	Astro	Astro	Astro
12319195822651131415096197221465244558	Pvalb	Pvalb	Pvalb	Pvalb	Pvalb	L2/3 IT	Pvalb	Pvalb	Pvalb	Pvalb
123224750932488701376310785670271296682	L2/3 IT	L2/3 IT	L2/3 IT	L2/3 IT	L2/3 IT	L5 IT	L2/3 IT	L2/3 IT	L2/3 IT	L2/3 IT
123250588260001820637713007838764181840	Sst	Sst	Sst	Sst	Sst	Sst	Sst	Sst	Sst	Sst
123296495491573370793187000349050941576	L2/3 IT	L2/3 IT	L2/3 IT	L2/3 IT	L2/3 IT	VLMC	L2/3 IT	L2/3 IT	L2/3 IT	L2/3 IT
123297969980021861369131903480579778857	Astro	Astro	Astro	Astro	Astro	Macrophage	Astro	Astro	Astro	Astro
123306263970462225578447269235273085782	L5 IT	L5 IT	L5 IT	L5 IT	L5 IT	Endo	L5 IT	L5 IT	L5 IT	L5 IT
123311605148091351444505941008238313060	L2/3 IT	L2/3 IT	L2/3 IT	L2/3 IT	L2/3 IT	L6 CT	L2/3 IT	L2/3 IT	L2/3 IT	L2/3 IT
123325726171217048300571699688146796333	Oligo	Oligo	Oligo	Oligo	Oligo	L2/3 IT	Oligo	Oligo	Oligo	Oligo
123338535449116219393115311428903164769	VLMC	Astro	Oligo	VLMC	VLMC	Endo	Astro	Astro	Endo	VLMC
123343049104485216497213047895880507603	OPC	OPC	OPC	OPC	OPC	L2/3 IT	OPC	OPC	OPC	OPC
123382764247081025984080635522779187003	L2/3 IT	L2/3 IT	L2/3 IT	L2/3 IT	L2/3 IT	L2/3 IT	L2/3 IT	L2/3 IT	L2/3 IT	L2/3 IT
12338725188395249576907252125663984818	VLMC	VLMC	Macrophage	VLMC	VLMC	VLMC	Macrophage	unassigned	Vip	Macrophage
123398960462679782065288765924845737607	L2/3 IT	L2/3 IT	L2/3 IT	L2/3 IT	L2/3 IT	Oligo	L2/3 IT	L2/3 IT	L2/3 IT	L2/3 IT
123408884654299384687054664611659557303	Vip	Vip	Oligo	Vip	Vip	L5/6 NP	Vip	unassigned	Vip	Vip
123411726830482308560569048151807674165	Endo	Endo	Lamp5	Endo	Endo	L5 IT	Endo	unassigned	Lamp5	Endo
123421714401498395574918903414630971878	L2/3 IT	L2/3 IT	L2/3 IT	L2/3 IT	L2/3 IT	Vip	L2/3 IT	L2/3 IT	L2/3 IT	L2/3 IT
123444027178681437641801134611259294426	L6 CT	L6 CT	L6 CT	L6 CT	L6 CT	VLMC	L6 CT	L6 CT	L6 CT	L6b
123455476309820665440262114378961140630	OPC	OPC	OPC	OPC	OPC	Oligo	OPC	OPC	OPC	OPC
123458279894428214305958433170649293611	Peri	Peri	Oligo	Peri	Peri	VLMC	Astro	unassigned	Peri	Endo
123482181668485777496697101168360772966	Oligo	Oligo	Oligo	Oligo	Oligo	VLMC	Oligo	Oligo	Oligo	Oligo
123503112843656289477415708228428828104	L2/3 IT	L2/3 IT	L2/3 IT	L2/3 IT	L2/3 IT	Sst	L2/3 IT	L2/3 IT	L2/3 IT	L2/3 IT
12350872828151939940133732677477284861	Peri	Peri	Astro	Peri	SMC	Peri	Astro	unassigned	Peri	Peri
123568012400902082447949279140956011589	Vip	Vip	Vip	Vip	Vip	Vip	Vip	Vip	Vip	Vip
123574975381788654054152874985070001921	Endo	Endo	Oligo	Endo	Endo	Endo	Astro	unassigned	Endo	Endo
123584260597754148440078553245168481284	Astro	Astro	Astro	Astro	Astro	VLMC	Astro	Astro	Astro	Astro
123587345114905858213705535160025836709	SMC	Endo	Macrophage	Endo	Endo	Oligo	Astro	Endo	Endo	Endo
123651558367263274671788797463480479905	L5 IT	L5 IT	L5 IT	L6 IT	L5 IT	Oligo	L5 IT	unassigned	L6 IT	L6 IT
123690551734546672113390226933663794691	L2/3 IT	L2/3 IT	L2/3 IT	L2/3 IT	L2/3 IT	Pvalb	L2/3 IT	L2/3 IT	L2/3 IT	L2/3 IT
123691297043646848356617508800987835742	Oligo	Oligo	Oligo	Oligo	Oligo	Macrophage	Oligo	Oligo	Oligo	Oligo
12369778399090957893752655785670791489	Lamp5	Lamp5	Lamp5	Lamp5	Lamp5	Sst	Lamp5	Lamp5	Lamp5	Lamp5
123751458695671558439950636676463727089	VLMC	Astro	Oligo	Astro	SMC	Endo	Astro	unassigned	Peri	Endo
123763962632019916745819676800493501454	OPC	OPC	OPC	OPC	Vip	Oligo	OPC	unassigned	Vip	OPC
12383611821759932964430296981946794774	Pvalb	Pvalb	Pvalb	Pvalb	Pvalb	L2/3 IT	Pvalb	Pvalb	Pvalb	Pvalb
123847073819791620832626395710192235330	Sst	Sst	Sst	Sst	Sst	Sst	Sst	Sst	Sst	Sst
123857114362917249980735404537738799450	L6 CT	L6 CT	L6 CT	L6 CT	L6 CT	L5 IT	L6 CT	L6 CT	L6 CT	L6 CT
123859601652685369232520666082653573066	VLMC	Astro	Astro	Astro	VLMC	VLMC	Astro	Astro	Astro	Astro
123864903374358328629741588662557351770	Macrophage	Macrophage	Macrophage	Macrophage	Macrophage	VLMC	Macrophage	unassigned	Macrophage	Macrophage
12393780461108261796411511578167400045	Astro	Astro	Astro	Astro	Astro	Oligo	Astro	Astro	Astro	Astro
123957530739270174445639461556999705303	L2/3 IT	L2/3 IT	L2/3 IT	L2/3 IT	L2/3 IT	Oligo	L2/3 IT	L2/3 IT	L2/3 IT	L2/3 IT
123968739746274563160382461432282009738	L2/3 IT	L2/3 IT	L2/3 IT	L2/3 IT	L2/3 IT	Macrophage	L2/3 IT	L2/3 IT	L2/3 IT	L2/3 IT
124022895501606826854536917535172182400	Oligo	Oligo	Oligo	Oligo	SMC	Oligo	Oligo	unassigned	Oligo	Endo
124024227223943227695577378858839655714	VLMC	Astro	Astro	Astro	VLMC	VLMC	Astro	Astro	Astro	Astro
124035778792425428045812549920445103310	L6 IT	L6 IT	L6 IT	L6 IT	L6 IT	L2/3 IT	L6 IT	unassigned	L6 IT	L6 IT
124035980725973480316029039342981506797	L6 CT	L6 CT	L6 CT	L6 CT	L6 CT	Oligo	L6 CT	L6 CT	L6 CT	L6 CT
124053593182267699211005169608850924940	L2/3 IT	L2/3 IT	L2/3 IT	L2/3 IT	L2/3 IT	Oligo	L2/3 IT	L2/3 IT	L2/3 IT	L2/3 IT
124064579958375678665423519090075517465	OPC	OPC	OPC	OPC	OPC	VLMC	OPC	OPC	OPC	OPC
124065375001955077473127518437197636033	VLMC	VLMC	Oligo	VLMC	VLMC	Macrophage	VLMC	unassigned	Endo	VLMC
12413140213755957334869986087934575532	VLMC	VLMC	Oligo	VLMC	VLMC	VLMC	Astro	Astro	Endo	VLMC
124148607971247573580994722354726590740	VLMC	Astro	Astro	Astro	Astro	VLMC	Astro	Astro	Astro	Astro
124149111079607102968400210168498012910	Macrophage	Macrophage	Macrophage	Macrophage	unassigned	VLMC	Oligo	unassigned	L5 ET	L5 ET
124181157945990675303084340971216308	L5/6 NP	L5/6 NP	L5/6 NP	L5/6 NP	L5/6 NP	Pvalb	L5/6 NP	L5/6 NP	L5/6 NP	L5/6 NP
12418151544569410378904533121899765167	Endo	Endo	Oligo	Endo	Endo	Sst	Endo	unassigned	Endo	Endo
124189511498568659632022013645936601028	L5 IT	L5 IT	L5 IT	L5 IT	L5 IT	Oligo	L5 IT	L5 IT	L5 IT	L5 IT
124192481418908540162984974061134009240	L6 CT	L6 CT	L6 CT	L6 CT	L6 CT	Sst	L6 CT	L6 CT	L6 CT	L6b
124213766751185189169263477806296981088	Astro	Astro	OPC	Astro	Vip	Endo	Astro	unassigned	Astro	Macrophage
124217644628454500164227680071498084749	Endo	Endo	Astro	Endo	Endo	Oligo	Astro	unassigned	Endo	Endo
124231122841899992642345200787454705293	L2/3 IT	L2/3 IT	L2/3 IT	L2/3 IT	L2/3 IT	Vip	L2/3 IT	L2/3 IT	L2/3 IT	L2/3 IT
124232113372069051790018095335638298445	L6 CT	L6 CT	L6 CT	L6 CT	L6 CT	Astro	L6 CT	L6 CT	L6 CT	L6 CT
124232951662982208680814357459370963705	Lamp5	Lamp5	Lamp5	Lamp5	Lamp5	Astro	Lamp5	Lamp5	Lamp5	Lamp5
12423479281223448659058516776756657870	Peri	Peri	Macrophage	Peri	SMC	Peri	Astro	unassigned	Peri	Peri
12424203013599329940880383129815613024	Endo	Endo	Endo	Endo	Endo	Macrophage	Endo	unassigned	Endo	Endo
124300231213292488689512194488981679602	L6 CT	L6 CT	L6 CT	L6 CT	L6 CT	Oligo	L6 CT	L6 CT	L6 CT	L6 CT
124307940257317766077973142098396821412	L2/3 IT	L2/3 IT	L2/3 IT	L2/3 IT	L2/3 IT	Oligo	L2/3 IT	L2/3 IT	L2/3 IT	L2/3 IT
124338234653438447210079096085062716176	Endo	Endo	Oligo	Endo	Endo	Endo	Astro	unassigned	Endo	Endo
124363288842125229567986413361839187414	Astro	Astro	Astro	Astro	Astro	VLMC	Astro	Astro	Astro	Astro
124366210411776831282081505929684027008	L5 IT	L5 IT	L5 IT	L5 IT	L5 IT	VLMC	L5 IT	L5 IT	L5 IT	L5 IT
124380086035530369922006499565428455538	L6 CT	L6 CT	L6 CT	L6 CT	L6 CT	Endo	L6 CT	L6 CT	L6 CT	L6 CT
124381448971346199506633766613869061855	Astro	Astro	Astro	Astro	Astro	VLMC	Astro	Astro	Astro	Astro
124386028643455850996859792318910615771	L5 ET	L5 ET	L5 ET	L5 ET	L5 ET	Oligo	L5 ET	L5 ET	L5 ET	L5 ET
124393367017160347584083443859242722870	L5 IT	L6 IT	L5 IT	L6 IT	L5 IT	Peri	L5 IT	unassigned	L6 IT	L6 IT
124433334412769306220447677534494575508	VLMC	Astro	Astro	Astro	Astro	Oligo	Astro	Astro	Astro	Astro
124436110962427492193518374371828303370	Endo	Endo	Oligo	Endo	Endo	Endo	Astro	unassigned	Endo	Endo
124444904463190927536581497141715891127	L2/3 IT	L2/3 IT	L2/3 IT	L2/3 IT	L2/3 IT	Macrophage	L2/3 IT	L2/3 IT	L2/3 IT	L2/3 IT
124460985271894792607374349135533337595	L5 IT	L6 IT	L5 IT	L6 IT	L6 IT	Oligo	L5 IT	unassigned	L6 IT	L6 IT
124465341022691338830622319622944221326	L6 IT	L6 IT	L5 IT	L6 IT	L6 IT	Sst	L6 IT	unassigned	L6 IT	L6 IT
124470011398336475625062921678506324105	Macrophage	Macrophage	Macrophage	Macrophage	Macrophage	VLMC	Macrophage	unassigned	Macrophage	Macrophage
124507870511445182744541255293558835732	Astro	Astro	Astro	Astro	Astro	Endo	Astro	Astro	Astro	Astro
124552683994174883470867584086103651674	Astro	Astro	Astro	Astro	Astro	VLMC	Astro	Astro	Astro	Astro
124552814019084026588569131845101937151	VLMC	VLMC	VLMC	VLMC	VLMC	VLMC	VLMC	VLMC	VLMC	VLMC
124573970633229049118048149345783069525	L5 IT	L5 IT	L5 IT	L5 IT	L5 IT	Oligo	L5 IT	L5 IT	L5 IT	L6 IT
124592190282709839626554464797847101455	VLMC	Astro	Astro	Astro	VLMC	Oligo	Astro	Astro	Astro	VLMC
124606030430477128073260513762828371813	L2/3 IT	L2/3 IT	L2/3 IT	L2/3 IT	L2/3 IT	Oligo	L2/3 IT	L2/3 IT	L2/3 IT	L2/3 IT
124628992342121047698989916586476796950	L5 IT	L6 IT	L2/3 IT	L6 IT	L5 IT	VLMC	L5 IT	unassigned	L6 IT	L5 IT
124643821041149848392166662765733991220	OPC	OPC	OPC	OPC	OPC	Oligo	OPC	OPC	OPC	OPC
124671090082524458921646475893475404616	L5 IT	L6 IT	L5 IT	L6 IT	L2/3 IT	Oligo	L2/3 IT	unassigned	L5 IT	L5 IT
124673262330816696324132938896808300716	L2/3 IT	L2/3 IT	L2/3 IT	L2/3 IT	L2/3 IT	Oligo	L2/3 IT	L2/3 IT	L2/3 IT	L2/3 IT
124691453822339428349384949291239953608	L2/3 IT	L2/3 IT	L2/3 IT	L2/3 IT	L2/3 IT	L5 ET	L2/3 IT	L2/3 IT	L2/3 IT	L2/3 IT
124709617706408964684208749029306914696	Endo	Endo	Oligo	Endo	Endo	VLMC	Endo	unassigned	Endo	Endo
1247539196621484153693488205841403250	L2/3 IT	L2/3 IT	L2/3 IT	L2/3 IT	L2/3 IT	L5/6 NP	L2/3 IT	L2/3 IT	L2/3 IT	L2/3 IT
124773553253576593149604374145886655904	L5 IT	L5 IT	L5 IT	L6 IT	L6 IT	Sst	L5 IT	unassigned	L6 IT	L6 IT
12477788481346458933475089302049707211	Oligo	Oligo	Oligo	Oligo	Oligo	Endo	Oligo	Oligo	Oligo	Oligo
124786785583974390716060308010417960540	Endo	Endo	Oligo	Endo	Endo	Peri	Astro	unassigned	Endo	Endo
124819739425741620956230532821851644235	L5/6 NP	L5/6 NP	L5/6 NP	L5/6 NP	L5/6 NP	Sst	L5/6 NP	L5/6 NP	L5/6 NP	L5/6 NP
124822242923233732214427289873286698561	L2/3 IT	L2/3 IT	L2/3 IT	L2/3 IT	L2/3 IT	Lamp5	L2/3 IT	L2/3 IT	L2/3 IT	L2/3 IT
124885891728692911597974666127999671433	L5 IT	L5 IT	L5 IT	L6 IT	L5 IT	L2/3 IT	L6 IT	unassigned	L6 IT	L6 IT
124893800387117358427243054627577176494	OPC	OPC	OPC	OPC	OPC	Oligo	OPC	OPC	OPC	OPC
124939922103092093515094531950752700320	L5 ET	L5 ET	L5 ET	L5 ET	L5 ET	Sst	L5 ET	L5 ET	L5 ET	L5 ET
124951284696296462295417422085136445446	L5 ET	L5 ET	L5 ET	L5 ET	L5 ET	Macrophage	L5 ET	L5 ET	L5 ET	L5 ET
124959690003483950761209202177957763467	Endo	Endo	Oligo	Endo	Endo	Peri	Astro	unassigned	Endo	Endo
124960227704235398863873839171535196038	Astro	Astro	Astro	Astro	Astro	L6 CT	Astro	Astro	Astro	Astro
124964948002703158467317195767459855002	L2/3 IT	L2/3 IT	L2/3 IT	L2/3 IT	L2/3 IT	Sst	L2/3 IT	L2/3 IT	L2/3 IT	L2/3 IT
12496638775607907098625084457800869609	Macrophage	Endo	Macrophage	Endo	Endo	Astro	Astro	unassigned	Endo	Endo
125012324077963305082609341987213164293	Sst	Sst	Sst	Sst	Sst	Sst	Sst	Sst	Sst	Sst
125027728544002088265261394592929236923	Endo	Endo	Astro	Endo	Endo	Macrophage	Astro	unassigned	Endo	Endo
125043259724913514203391733592900553844	Endo	Endo	Endo	Endo	Endo	Macrophage	Astro	unassigned	Endo	Endo
125049250520530303138811336232520577938	Endo	Endo	Endo	Endo	Endo	Oligo	Endo	unassigned	Endo	Endo
125065839520684305053053854571409030600	Sst	Sst	Sst	Sst	Sst	L2/3 IT	Sst	Sst	Pvalb	Sst
12512799735669253794910060250982900614	L2/3 IT	L2/3 IT	L2/3 IT	L2/3 IT	L2/3 IT	Macrophage	L2/3 IT	unassigned	L2/3 IT	Macrophage
125142028459842909680243110264737347258	L5 IT	L5 IT	L2/3 IT	L6 IT	L5 IT	Oligo	L2/3 IT	unassigned	L5 IT	L5 IT
125146603728684488599135778213455873097	Macrophage	Macrophage	L2/3 IT	Macrophage	Macrophage	Endo	Macrophage	unassigned	L2/3 IT	Macrophage
125161004415957945402379525471866386431	Astro	Astro	Astro	Astro	Astro	VLMC	Astro	Astro	Astro	Astro
125172369350225398273951000380853932697	L5 IT	L5 IT	L5 IT	L5 IT	L5 IT	Pvalb	L5 IT	L5 IT	L5 IT	L5 IT
125190052432728796604068781340675051392	L6 CT	L6 CT	L6 CT	L6 CT	L6 CT	L2/3 IT	L6 CT	L6 CT	L6 CT	L6 CT
125216299177960182366312333910626727331	Peri	Endo	L5 IT	OPC	SMC	VLMC	Astro	unassigned	Endo	Endo
125260150564076523256757435932414144926	OPC	OPC	Oligo	OPC	OPC	Oligo	OPC	OPC	OPC	OPC
125284640847214875959757473932586730857	Endo	Endo	L2/3 IT	Endo	Endo	Vip	Astro	unassigned	Endo	Endo
125303931652873106379258956308859535864	Astro	Astro	Astro	Astro	Astro	L6 CT	Astro	Astro	Astro	Astro
125314336625436976930373637795296106587	Sst	Sst	Sst	Sst	Sst	Sst	Sst	Sst	Sst	Sst
125396789442966772093816481125609912198	L2/3 IT	L2/3 IT	L2/3 IT	L2/3 IT	L2/3 IT	Oligo	L2/3 IT	L2/3 IT	L2/3 IT	L2/3 IT
125416795660878358522758337650132663128	L2/3 IT	L2/3 IT	L2/3 IT	L2/3 IT	L2/3 IT	L2/3 IT	L2/3 IT	L2/3 IT	L2/3 IT	L2/3 IT
125433509056809305553012821737516434602	L2/3 IT	L2/3 IT	L2/3 IT	L2/3 IT	L2/3 IT	Oligo	L2/3 IT	L2/3 IT	L2/3 IT	L2/3 IT
125451478007804373728386002434013409810	L2/3 IT	L2/3 IT	L2/3 IT	L2/3 IT	L2/3 IT	Lamp5	L2/3 IT	L2/3 IT	L2/3 IT	L2/3 IT
125484736148711591212642203069951142981	Astro	Astro	Astro	Astro	Vip	L2/3 IT	Macrophage	unassigned	Astro	Macrophage
125494262970178858946725616888930684937	Endo	Endo	Endo	Endo	Endo	Macrophage	Astro	unassigned	Endo	Endo
125518205193884822676010877817869727990	Lamp5	Lamp5	Lamp5	Lamp5	Lamp5	L5 IT	Lamp5	Lamp5	Lamp5	Lamp5
125551177969178492913379957507395342695	L2/3 IT	L2/3 IT	L2/3 IT	L2/3 IT	L2/3 IT	L6 CT	L2/3 IT	L2/3 IT	L2/3 IT	L2/3 IT
125556341495198319487955902228961079605	Astro	Astro	Astro	Astro	Astro	VLMC	Astro	Astro	Astro	Astro
12556307941096063871786299729827667908	L2/3 IT	L2/3 IT	L2/3 IT	L2/3 IT	L2/3 IT	Pvalb	L2/3 IT	L2/3 IT	L2/3 IT	L2/3 IT
125583910905565177938337043215437871354	OPC	OPC	OPC	OPC	OPC	Oligo	OPC	OPC	OPC	OPC
125598306341658993374115189741320835383	Astro	Astro	Astro	Astro	Astro	Oligo	Astro	Astro	Astro	Astro
125629030869662067549908075185258176556	Pvalb	Pvalb	Pvalb	Pvalb	Pvalb	L6 CT	Pvalb	Pvalb	Pvalb	Pvalb
125637155782438035369179046572559269253	L6 CT	L6 CT	L6 CT	L6 CT	L6 CT	Pvalb	L6 CT	L6 CT	L6 CT	L6 CT
125650361972231717279111946571509380626	L5 IT	L5 IT	L5 IT	L5 IT	L5 IT	L5/6 NP	L5 IT	L5 IT	L5 IT	L5 IT
125662229404326997887442981193951616318	OPC	OPC	L2/3 IT	OPC	unassigned	Oligo	OPC	L2/3 IT	OPC	OPC
125698574286648641583779244579926057362	Endo	Endo	Astro	Endo	Endo	Endo	Astro	Endo	Endo	Endo
125736105364940206263588131254682604168	Vip	Vip	Vip	Vip	Vip	L5/6 NP	Vip	unassigned	Vip	Vip
125752665942424907102602133590024028839	Peri	Endo	Oligo	Endo	SMC	Oligo	Astro	Endo	Endo	Peri
125776456148880850956430566213468600459	Vip	Vip	Oligo	Vip	Vip	L2/3 IT	Vip	unassigned	Vip	Vip
12578083225214958721956121043691340518	Endo	Endo	Endo	Endo	Endo	Endo	Astro	unassigned	Endo	Endo
125828154268789667534308507468903923854	L6 CT	L6 CT	L6 CT	L6 CT	L6 CT	L2/3 IT	L6 CT	L6 CT	L6 CT	L6 CT
125833487348007204730236162524815351186	L5 IT	L5 IT	L5 IT	L5 IT	L5 IT	L2/3 IT	L5 IT	L5 IT	L5 IT	L5 IT
125841230720702157711461432743013796937	L2/3 IT	L2/3 IT	L2/3 IT	L2/3 IT	L2/3 IT	Sst	L2/3 IT	L2/3 IT	L2/3 IT	L2/3 IT
12584569842509364749906547316854126996	L2/3 IT	L2/3 IT	L2/3 IT	L2/3 IT	L2/3 IT	L5 ET	L2/3 IT	L2/3 IT	L2/3 IT	L2/3 IT
125851193261283867839911328749097838427	Oligo	Oligo	Oligo	Oligo	unassigned	L5/6 NP	Oligo	Oligo	Oligo	Oligo
125852761948185261775149542595164252950	L5/6 NP	L5/6 NP	L5/6 NP	L5/6 NP	L5/6 NP	Oligo	L5/6 NP	L5/6 NP	L5/6 NP	L5/6 NP
1258617156956781490311662929170705771	L5 IT	L6 IT	L5 IT	L6 IT	L5 IT	Pvalb	L6 IT	unassigned	L6 IT	L6 IT
125873269684410704021267995605154666245	L6 CT	L6 CT	L6 CT	L6 CT	L6 CT	Sst	L6 CT	L6 CT	L6 CT	L6 CT
125930219675411604399246005767384106184	L6 CT	L6 CT	L6 CT	L6 CT	L6 CT	Macrophage	L6 CT	L6 CT	L6 CT	L6 CT
125938449109380017714165946116693488682	L5 ET	L5 ET	L5 ET	L5 ET	L5 ET	L5 IT	L5 ET	L5 ET	L5 ET	L5 ET
125947618203079612613382201438257675263	Endo	Endo	Endo	Endo	Endo	Pvalb	Astro	unassigned	Endo	Endo
125991337964966197709194882907231215989	Pvalb	Pvalb	Pvalb	Pvalb	Pvalb	L2/3 IT	Pvalb	Pvalb	Pvalb	Pvalb
125996077347871838199386967394873291988	Macrophage	Macrophage	Macrophage	Macrophage	Macrophage	Vip	Macrophage	unassigned	Macrophage	Macrophage
126004188018614364948601083251461780271	L5 ET	L5 ET	L5 ET	L5 ET	L5 ET	L5 ET	L5 ET	L5 ET	L5 ET	L5 ET
126031202823716008401215624341751357223	SMC	Endo	Endo	Endo	Endo	VLMC	Endo	unassigned	Endo	Endo
126049279194682752618371743004148930318	Pvalb	Pvalb	Pvalb	Pvalb	Pvalb	Oligo	Pvalb	Pvalb	Pvalb	Pvalb
126051916315293265329665403235841142960	L2/3 IT	L2/3 IT	L2/3 IT	L2/3 IT	L2/3 IT	L2/3 IT	L2/3 IT	L2/3 IT	L2/3 IT	L2/3 IT
12605328774471083830000467199129163844	Endo	Endo	Endo	Endo	Endo	Endo	Endo	unassigned	Endo	Endo
126055755338493046961450301455901234449	L5 IT	L5 IT	L5 IT	L6 IT	L2/3 IT	L2/3 IT	L5 IT	unassigned	L6 IT	L6 IT
126059474876791396405145004336131245841	L6 CT	L6 CT	L6 CT	L6 CT	L6b	L6b	L6 CT	L6 CT	L6 CT	L6b
126060209008081164926840882885881378457	Astro	Astro	Astro	Astro	Astro	Endo	Astro	Astro	Astro	Astro
126077649311082774831356804957377149265	Sncg	Lamp5	Sncg	Sncg	Sncg	Lamp5	Sncg	Sncg	Sncg	Vip
126101131747276557582158520475346040483	L2/3 IT	L2/3 IT	L2/3 IT	L2/3 IT	L2/3 IT	L5 ET	L2/3 IT	L2/3 IT	L2/3 IT	L2/3 IT
126154497339103893129065155208816709448	L6 IT	L6 IT	L6 IT	L6 IT	L6 IT	Sst	L6 IT	unassigned	L6 IT	L6 IT
12615895550746197144173271560755085453	Peri	Peri	Oligo	Peri	Peri	Peri	Astro	Peri	Peri	Peri
126173643490750401358828283998974625529	L2/3 IT	L2/3 IT	L2/3 IT	L2/3 IT	L2/3 IT	L5 IT	L2/3 IT	L2/3 IT	L2/3 IT	L2/3 IT
126193325729772879616198594048825737189	Oligo	Oligo	Oligo	Oligo	L6 CT	Sst	L6 CT	L6 CT	L6 CT	L6 CT
126253143348686013320275589023344762065	L6 CT	L6 CT	L6 CT	L6 CT	L6 CT	VLMC	L6 CT	L6 CT	L6 CT	L6 CT
126257856471724462739746428833561844494	Astro	Astro	Astro	Astro	Astro	L6 CT	Astro	Astro	Astro	Astro
12625877512809491194874176338446027695	L2/3 IT	L2/3 IT	L2/3 IT	L2/3 IT	L2/3 IT	Oligo	L2/3 IT	L2/3 IT	L2/3 IT	L2/3 IT
126270874779073033070327275606846716314	Oligo	Oligo	Oligo	Oligo	Oligo	Macrophage	Oligo	Oligo	Oligo	Oligo
126290974378325806986491010589677677591	OPC	OPC	L2/3 IT	OPC	Vip	Peri	OPC	unassigned	OPC	OPC
126316014218464306546442117665181339316	Lamp5	L2/3 IT	L2/3 IT	Lamp5	Vip	L5 IT	L2/3 IT	unassigned	Lamp5	Lamp5
126325103316196961471509270705039979564	VLMC	Astro	Oligo	VLMC	VLMC	VLMC	Astro	unassigned	Endo	VLMC
126326361039643540186520670197887494165	L5 IT	L5 IT	L5 IT	L6 IT	L5 IT	VLMC	L2/3 IT	unassigned	L6 IT	L5 IT
12633395549343041342753841552655391751	L2/3 IT	L2/3 IT	L2/3 IT	L6 IT	L2/3 IT	Oligo	L2/3 IT	L2/3 IT	L2/3 IT	L2/3 IT
126358495686726225466116742881130868110	L5 IT	L5 IT	L5 IT	L5 IT	L5 IT	Sst	L5 IT	unassigned	L5 IT	L5 IT
126369399387891489600563764442184285951	L2/3 IT	L2/3 IT	L2/3 IT	L2/3 IT	L2/3 IT	VLMC	L2/3 IT	L2/3 IT	L2/3 IT	L2/3 IT
126371969996522462848748087482834362405	L2/3 IT	L2/3 IT	L2/3 IT	L2/3 IT	L2/3 IT	Astro	L2/3 IT	L2/3 IT	L2/3 IT	L2/3 IT
126400082006602395702500877839786784541	L2/3 IT	L2/3 IT	L2/3 IT	L2/3 IT	L2/3 IT	L5/6 NP	L2/3 IT	L2/3 IT	L2/3 IT	L2/3 IT
12640099868368267906825656470428961339	L2/3 IT	L2/3 IT	L2/3 IT	L2/3 IT	L2/3 IT	Oligo	L2/3 IT	L2/3 IT	L2/3 IT	L2/3 IT
126404999467668645391415366467885365087	L2/3 IT	L2/3 IT	L2/3 IT	L2/3 IT	L2/3 IT	L2/3 IT	L2/3 IT	L2/3 IT	L2/3 IT	L2/3 IT
126473019017004257630927918288506527786	L2/3 IT	L2/3 IT	L2/3 IT	L2/3 IT	L2/3 IT	VLMC	L2/3 IT	L2/3 IT	L2/3 IT	L2/3 IT
126482680182211346849888750498967844471	L5 ET	L5 ET	L5 ET	L5 ET	L5 ET	L2/3 IT	L5 ET	L5 ET	L5 ET	L5 ET
126523565940995812910156452912415882320	Pvalb	Pvalb	Pvalb	Pvalb	Pvalb	Sst	Pvalb	unassigned	Pvalb	Pvalb
126527604466529718037576780880158035579	Vip	Vip	Oligo	Vip	Vip	Astro	Vip	Vip	Vip	Vip
126530293760482332085569718183233533196	VLMC	Astro	Astro	VLMC	VLMC	VLMC	VLMC	Astro	Astro	VLMC
126537177504791106550718319611802814729	Macrophage	Macrophage	Macrophage	Macrophage	Macrophage	Macrophage	Macrophage	unassigned	Macrophage	Macrophage
126539470915151793153529100938845307448	Endo	Endo	Astro	Oligo	Endo	L2/3 IT	Astro	unassigned	Endo	Endo
126540158048957105999173707634076327028	L5 IT	L5 IT	L5 IT	L5 IT	L5 IT	Endo	L5 IT	L5 IT	L5 IT	L5 IT
126551132499093223227365185662867800271	VLMC	VLMC	VLMC	VLMC	VLMC	VLMC	VLMC	unassigned	Endo	VLMC
126553059120144034437824759091430653236	L6 CT	L6 CT	L6 CT	L6 CT	L6 CT	Pvalb	L6 CT	L6 CT	L6 CT	L6 CT
126556339433189171479574340641224371912	L2/3 IT	L2/3 IT	L2/3 IT	L2/3 IT	L2/3 IT	Sst	L2/3 IT	L2/3 IT	L2/3 IT	L2/3 IT
12657277608985450356052464345528954935	Endo	Endo	Oligo	Endo	Endo	Endo	Astro	unassigned	Endo	Endo
126618333835472980670344012676118484371	L5 IT	L5 IT	L2/3 IT	L5 IT	L5 IT	Endo	L2/3 IT	unassigned	L2/3 IT	Macrophage
126620931991182152062590824645132858677	OPC	OPC	OPC	OPC	OPC	Oligo	OPC	unassigned	OPC	OPC
126624860309216528644517474173507514581	L6 IT	L6 IT	L5 IT	L6 IT	L6 IT	L5/6 NP	L6 IT	unassigned	L6 IT	L6 IT
126625666623217197620490601380966829233	Endo	Endo	L5 IT	Endo	Endo	Oligo	Endo	Endo	Endo	Endo
126627107453605295137674396631122099593	L5 IT	L5 IT	L5 IT	L5 IT	L5 IT	L2/3 IT	L5 IT	L5 IT	L5 IT	L5 IT
12666059538557696088590042936921296024	SMC	Endo	Oligo	SMC	SMC	VLMC	Astro	unassigned	SMC	VLMC
12672599862003263121668585445476338777	VLMC	VLMC	VLMC	VLMC	VLMC	VLMC	VLMC	VLMC	Endo	VLMC
12674971870421071919783050646541218387	Endo	Endo	L5 IT	Endo	Endo	L2/3 IT	Endo	unassigned	Endo	Endo
126757820565831499368528493548918171890	Endo	Endo	Endo	Endo	Endo	L5 ET	Endo	unassigned	Endo	Endo
126769212186344602470886436425487609188	L2/3 IT	L2/3 IT	L2/3 IT	L2/3 IT	L2/3 IT	L6 CT	L2/3 IT	L2/3 IT	L2/3 IT	L2/3 IT
126772422099653382924196472614806532967	L6 CT	L6 CT	L6 CT	L6 CT	L6 CT	L2/3 IT	L6 CT	L6 CT	L6 CT	L6b
126776624405827224589423103568578714962	L5 IT	L5 IT	L2/3 IT	L5 IT	L5 IT	L2/3 IT	L2/3 IT	unassigned	L2/3 IT	L5 IT
126805717979874731069887613240293674020	L5 ET	L5 ET	L5 ET	L5 ET	L5 ET	L2/3 IT	L5 ET	L5 ET	L5 ET	L5 ET
126809697477180479391844916213789556786	L5 IT	L5 IT	L5 IT	L5 IT	L5 IT	L2/3 IT	L5 IT	L5 IT	L5 IT	L5 IT
126827269108306012072093636870457419295	Endo	Endo	Astro	Endo	Endo	Astro	Astro	Astro	Endo	Endo
126851303749092198557842972612349428535	Endo	Endo	Oligo	Endo	Endo	L2/3 IT	Astro	unassigned	Endo	Endo
126861439929715596861788220723694896701	Pvalb	Pvalb	Pvalb	Pvalb	Pvalb	L5/6 NP	Pvalb	Pvalb	Pvalb	Pvalb
12686371827965870039508673221038459331	OPC	OPC	OPC	OPC	OPC	Oligo	OPC	OPC	OPC	OPC
126894695676039370699590319367362973268	VLMC	VLMC	Astro	VLMC	VLMC	VLMC	VLMC	VLMC	VLMC	VLMC
12697404791777487477659527201970893641	L5 ET	L5 ET	L5 ET	L5 ET	L5 ET	Oligo	L5 ET	L5 ET	L5 ET	L5 ET
126980204419979472383484312849521542086	Astro	Astro	Astro	Astro	Astro	L2/3 IT	Astro	Astro	Astro	Astro
126993951182740168963103219112996993345	Astro	Astro	Astro	Astro	Astro	VLMC	Astro	unassigned	Astro	Astro
127000733441986616795161118571434122728	Endo	Endo	Oligo	Endo	Endo	Macrophage	Endo	unassigned	Endo	Endo
127006196865410041076960470490544181211	L2/3 IT	L2/3 IT	L2/3 IT	L2/3 IT	L2/3 IT	Pvalb	L2/3 IT	L2/3 IT	L2/3 IT	L2/3 IT
127008887204261299223895126381597040317	Astro	Astro	Astro	Astro	unassigned	Sst	Astro	Astro	Astro	Astro
12701156478033087547264870050789338117	L5 IT	L5 IT	L5 IT	L5 IT	L5 IT	Oligo	L5 IT	L5 IT	L5 IT	L5 IT
127030113616209990253888108187638519618	Sst	Sst	Sst	Sst	Sst	L6 CT	Sst	Sst	Sst	Sst
127037144357924362195228998761164708815	OPC	OPC	OPC	OPC	OPC	Oligo	OPC	OPC	OPC	OPC
127042759523014705485549775248576280126	Oligo	Oligo	Oligo	Oligo	Oligo	L2/3 IT	Oligo	unassigned	Pvalb	Oligo
127044196217011089032016993149916982005	Endo	Endo	Endo	Endo	Endo	L5 ET	Macrophage	unassigned	Endo	Endo
127056742739078344515500795801841025241	L2/3 IT	L2/3 IT	L2/3 IT	L2/3 IT	L2/3 IT	L6 CT	L2/3 IT	L2/3 IT	L2/3 IT	L2/3 IT
127058729666140042839375493854145741140	Endo	Endo	L6 CT	Endo	Endo	L5 IT	Astro	unassigned	Endo	Endo
127076264433160562598272071842445943185	L2/3 IT	L2/3 IT	L2/3 IT	L2/3 IT	L2/3 IT	VLMC	L2/3 IT	L2/3 IT	L2/3 IT	L2/3 IT
127094053287676404695599174449456918095	L6 IT	L6 IT	L6 IT	L6 IT	L6 IT	L6 IT	L6 IT	unassigned	L6 IT	L6 IT
127102665741063082948868879223505638638	SMC	VLMC	Oligo	SMC	VLMC	VLMC	VLMC	unassigned	SMC	VLMC
12712047202716776450220973472100300160	L2/3 IT	L2/3 IT	L2/3 IT	L2/3 IT	L2/3 IT	L2/3 IT	L2/3 IT	L2/3 IT	L2/3 IT	L2/3 IT
127210495951084221732220461641101864170	L2/3 IT	L2/3 IT	L2/3 IT	L2/3 IT	L2/3 IT	Astro	L2/3 IT	L2/3 IT	L2/3 IT	L2/3 IT
127221561220706185561414169258591383069	VLMC	Astro	Astro	Astro	VLMC	VLMC	Astro	Astro	Astro	VLMC
127225805988353990795825671269521153886	Sst	Sst	Sst	Sst	Sst	Macrophage	Sst	Sst	Sst	Sst
127229417816492401073348296064567070525	L6 IT	L6 IT	L5 IT	L6 IT	L6 IT	L5/6 NP	L5 IT	unassigned	L6 IT	L6 IT
127253824286318467045666106677845241040	L2/3 IT	L2/3 IT	L2/3 IT	L2/3 IT	L2/3 IT	L6 CT	L2/3 IT	L2/3 IT	L2/3 IT	L2/3 IT
127263588791098290185574734733605038099	VLMC	Astro	Astro	VLMC	VLMC	VLMC	Astro	Astro	Astro	Astro
127283783907117042472568713961717344436	L6 CT	L6 CT	L6 CT	L6 CT	L6 CT	VLMC	L6 CT	L6 CT	L6 CT	L6b
127289681978743655336889874311831522699	Peri	Peri	Oligo	Peri	SMC	VLMC	Astro	unassigned	Peri	Peri
127302139579172926935966727781948049719	Astro	Astro	Astro	Astro	Astro	Sst	Astro	Astro	Astro	Astro
127319693859349027673228788757570606268	Macrophage	Macrophage	Macrophage	Macrophage	Macrophage	Macrophage	Macrophage	unassigned	Macrophage	Macrophage
127367233261622550111859530945728385956	Astro	Astro	Astro	Astro	Astro	L5/6 NP	Astro	Astro	Astro	Astro
127428144501494903090960457872705979635	L6 IT	L6 IT	L6 CT	L6 IT	L5 ET	L2/3 IT	L5 IT	unassigned	L5 ET	L6 IT
127432199537027747755290841338596762684	L6 CT	L6 CT	L6 CT	L6 CT	L6 CT	VLMC	L6 CT	L6 CT	L6 CT	L6 CT
127439803895180655467986187466773056933	L5 ET	L5 ET	L5 ET	L5 ET	L5 ET	Macrophage	L5 ET	L5 ET	L5 ET	L5 ET
127439909612843379461602285775888452781	L2/3 IT	L2/3 IT	L2/3 IT	L6 IT	L2/3 IT	L5/6 NP	L2/3 IT	L2/3 IT	L6 IT	L2/3 IT
127454263592688717807734303628072828010	Oligo	Oligo	Oligo	Oligo	Oligo	Oligo	Oligo	unassigned	Oligo	Oligo
127466251797448976056143767308231599791	L2/3 IT	L2/3 IT	L2/3 IT	L2/3 IT	L2/3 IT	Macrophage	L2/3 IT	L2/3 IT	L2/3 IT	L2/3 IT
127475132926000001547103799038237263689	VLMC	VLMC	Astro	VLMC	VLMC	VLMC	VLMC	unassigned	VLMC	VLMC
127477533110404519584367428030692374498	L2/3 IT	L2/3 IT	L2/3 IT	L2/3 IT	L2/3 IT	Astro	L2/3 IT	L2/3 IT	L2/3 IT	L2/3 IT
127481856618315282482811788778894516177	L2/3 IT	L2/3 IT	L2/3 IT	L2/3 IT	L2/3 IT	L6 CT	L2/3 IT	L2/3 IT	L2/3 IT	L2/3 IT
127500540231056506839879636153906982759	L2/3 IT	L2/3 IT	L2/3 IT	L2/3 IT	L2/3 IT	L2/3 IT	L2/3 IT	L2/3 IT	L2/3 IT	L2/3 IT
127533116073434910547478815955004171081	L5 IT	L5 IT	L5 IT	L5 IT	L5 IT	L2/3 IT	L5 IT	L5 IT	L6 CT	L5 IT
127547736650325195751196174890129712812	L6 CT	L6 CT	L6 CT	L6 CT	L6 CT	Endo	L6 CT	L6 CT	L6 CT	L6 CT
127564632259565720596722021434649624065	Astro	Astro	Astro	Astro	Astro	Peri	Astro	Astro	Astro	Astro
127651007716024343418235505801421027009	Endo	Endo	Endo	Endo	Endo	VLMC	Endo	unassigned	Endo	Endo
127695094551558938999161727895105471312	Sst	Sst	Sst	Sst	Sst	Endo	Sst	unassigned	Sst	Sst
127709244399220173905878972142105957539	L2/3 IT	L2/3 IT	L2/3 IT	L6 IT	L2/3 IT	Vip	L2/3 IT	L2/3 IT	L2/3 IT	L2/3 IT
127727738993182890989706314235541589644	Sst	Sst	Sst	Sst	Sst	L2/3 IT	Sst	Sst	Sst	Sst
127761794139779112933324032790109575676	L5 IT	L5 IT	L5 IT	L5 IT	L5 IT	Oligo	L5 IT	L5 IT	L5 IT	L5 IT
127766908727099877666351010414052340503	L6 CT	L6 CT	L6 CT	L6 CT	L6 CT	Oligo	L6 CT	L6 CT	L6 CT	L6 CT
127783932292154839892024820306650752308	Endo	Endo	Endo	Endo	Endo	VLMC	Astro	unassigned	Endo	Endo
127812969755025132776276816580147539619	L2/3 IT	L2/3 IT	L2/3 IT	L2/3 IT	L2/3 IT	Oligo	L2/3 IT	L2/3 IT	L2/3 IT	L2/3 IT
127814229715482615537671155835137276770	Pvalb	Pvalb	Pvalb	Pvalb	Pvalb	Sst	Pvalb	Pvalb	Pvalb	Pvalb
127815080708054598601098098376300571201	Pvalb	Pvalb	Pvalb	Pvalb	Pvalb	VLMC	Pvalb	Pvalb	Pvalb	Pvalb
127824109643830765638165750011213904373	Astro	Astro	Astro	Astro	Astro	Endo	Astro	Astro	Astro	Astro
127831785861192029755339419928103880819	L2/3 IT	L2/3 IT	L2/3 IT	L2/3 IT	L2/3 IT	L2/3 IT	L2/3 IT	L2/3 IT	L2/3 IT	L2/3 IT
127843045393489640855299169494929595686	L2/3 IT	L2/3 IT	L2/3 IT	L2/3 IT	L2/3 IT	L5/6 NP	L2/3 IT	L2/3 IT	L2/3 IT	L2/3 IT
127866014863602514770785842897251325907	L5 IT	L5 IT	L5 IT	L6 IT	L6 IT	Oligo	L5 IT	unassigned	L6 IT	L6 IT
127883307036473784626165955953186819380	L2/3 IT	L2/3 IT	L2/3 IT	L2/3 IT	L2/3 IT	VLMC	L2/3 IT	L2/3 IT	L2/3 IT	L2/3 IT
127933119252962776003246307671583250676	L2/3 IT	L2/3 IT	L2/3 IT	L2/3 IT	L2/3 IT	Lamp5	L2/3 IT	L2/3 IT	L2/3 IT	L2/3 IT
127936919863294162710837260638466537584	L5 IT	L5 IT	L5 IT	L5 IT	L5 IT	L5 ET	L5 IT	L5 IT	L5 IT	L5 IT
127940096131337857614968039018360505390	L2/3 IT	L2/3 IT	L2/3 IT	L2/3 IT	L2/3 IT	VLMC	L2/3 IT	L2/3 IT	L2/3 IT	L2/3 IT
127940613002709732671976268496790271812	Endo	Endo	Astro	Endo	Endo	OPC	Astro	unassigned	Endo	Endo
127949843234182884605063653276107237213	L6 IT	L6 IT	L6 IT	L6 IT	L6 IT	L5/6 NP	L6 IT	L6 IT	L6 IT	L6 IT
127993727787115016796573877269514494187	L2/3 IT	L2/3 IT	L2/3 IT	L2/3 IT	L2/3 IT	Oligo	L2/3 IT	L2/3 IT	L2/3 IT	L2/3 IT
128004403988899735300610312038529987082	L6 CT	L6 CT	L6 CT	L6 CT	L6 CT	Endo	L6 CT	L6 CT	L6 CT	L6 CT
128024299567322646511468969831491235933	L2/3 IT	L2/3 IT	L2/3 IT	L2/3 IT	L2/3 IT	L6 CT	L2/3 IT	L2/3 IT	L2/3 IT	L2/3 IT
128069013060960845512130244128240054893	Pvalb	Pvalb	Pvalb	Pvalb	Pvalb	Oligo	Pvalb	Pvalb	Pvalb	Pvalb
128077908222292369189403494650512161429	L6 CT	L6 CT	L6 CT	L6 CT	L6 CT	Macrophage	L6 CT	L6 CT	L6 CT	L6 CT
128128431609275589075746705893141466130	Astro	Astro	Astro	Astro	Astro	Oligo	Astro	Astro	Astro	Astro
128128668613149986218290243661503509736	L2/3 IT	L2/3 IT	L2/3 IT	L2/3 IT	L2/3 IT	L5/6 NP	L2/3 IT	L2/3 IT	L2/3 IT	L2/3 IT
128148822532275968047867531663433246595	L2/3 IT	L2/3 IT	L2/3 IT	L2/3 IT	L2/3 IT	Oligo	L2/3 IT	L2/3 IT	L2/3 IT	L2/3 IT
128154128074441013750786839515061019980	L2/3 IT	L2/3 IT	L2/3 IT	L2/3 IT	L2/3 IT	Oligo	L2/3 IT	L2/3 IT	L2/3 IT	L2/3 IT
128169862689218625388377925301130059878	Pvalb	Pvalb	Pvalb	Pvalb	Pvalb	L5 IT	Pvalb	Pvalb	Pvalb	Pvalb
128177390045670731645928011077779114911	L6 IT	L6 IT	L5 IT	L6 IT	L5 IT	L2/3 IT	L5 IT	unassigned	L6 IT	L6 IT
128186135404323051802525453705733760608	L2/3 IT	L2/3 IT	L2/3 IT	L2/3 IT	L2/3 IT	Macrophage	L2/3 IT	L2/3 IT	L2/3 IT	L2/3 IT
128196108164217111731221540697284503772	L5 ET	L5 IT	L5 IT	L5 ET	Vip	L2/3 IT	Macrophage	unassigned	Sst	Macrophage
128206388623280005520255102406570260185	Astro	Astro	Astro	Astro	Astro	VLMC	Astro	Astro	Astro	Astro
128210370246011537699730752307634122392	L2/3 IT	L2/3 IT	L2/3 IT	L2/3 IT	L2/3 IT	Oligo	L2/3 IT	L2/3 IT	L2/3 IT	L2/3 IT
128234972941747095922318934334010565151	Peri	Peri	Oligo	Peri	Peri	Peri	Peri	unassigned	Peri	Peri
128273379402129380465728184576574447254	Astro	Astro	Astro	Astro	Astro	Astro	Astro	Astro	Astro	Astro
128296056599160234545318521880332060796	OPC	OPC	OPC	OPC	OPC	Oligo	OPC	OPC	OPC	OPC
1283166043291683488281171902853073704	Sst	Sst	Sst	Sst	Sst	Sst	Sst	unassigned	Sst	Sst
128338442062942830403187204220296681064	L6 IT	L6 IT	L5 IT	L6 IT	L6 IT	L6 IT	L6 IT	unassigned	L6 IT	L6 IT
128350473805523542145584715775355751895	L2/3 IT	L2/3 IT	L2/3 IT	L2/3 IT	L2/3 IT	L6 CT	L2/3 IT	L2/3 IT	L2/3 IT	L2/3 IT
12835320469296718020590254016360469913	Endo	Macrophage	Macrophage	Macrophage	unassigned	Pvalb	Macrophage	unassigned	Pvalb	Macrophage
128360801960150645011371818924366018263	L6 IT	L6 IT	L5 IT	L6 IT	L6 IT	VLMC	L5 IT	unassigned	L6 IT	L6 IT
128360941053629409533631533196143356743	SMC	Endo	Astro	Endo	Endo	VLMC	Astro	Astro	Endo	Endo
128389364328637616443973937875858821504	L2/3 IT	L2/3 IT	L2/3 IT	L2/3 IT	L2/3 IT	L2/3 IT	L2/3 IT	L2/3 IT	L2/3 IT	L2/3 IT
128403005788209752232887402590715576594	Peri	Peri	Oligo	Peri	Peri	Endo	Peri	unassigned	Peri	Peri
128411430233223579723789363413997853809	Astro	Astro	Astro	Astro	Astro	L2/3 IT	Astro	Astro	Astro	Astro
128413212277442993046302762863375146025	L2/3 IT	L2/3 IT	L2/3 IT	L2/3 IT	L2/3 IT	Oligo	L2/3 IT	L2/3 IT	L2/3 IT	L2/3 IT
128434182931482469545096452216189090102	Endo	Endo	Endo	Endo	Endo	L5 IT	Endo	Endo	Endo	Endo
128445764496402647178928783408762098715	L6b	L6 IT	L6b	L6b	L6b	Astro	L6b	L6b	L6b	L6b
128475331335789186124595808274101991743	Endo	Endo	Oligo	Endo	Endo	Macrophage	Astro	unassigned	Endo	Endo
128517898526009381455991833995630509988	L5 IT	L6 IT	L5 IT	L6 IT	L5 IT	Oligo	L2/3 IT	L5 IT	L6 IT	L6 IT
128533535551004541340315263198450660290	Peri	Peri	Oligo	Peri	SMC	VLMC	Astro	unassigned	Peri	Peri
128533551619437231955464062197592811992	Endo	Endo	Oligo	Endo	unassigned	VLMC	Astro	unassigned	Endo	Endo
128599249640034316278794202824204145788	VLMC	VLMC	Oligo	VLMC	VLMC	VLMC	VLMC	unassigned	Endo	VLMC
128606749680461754838817436141292526969	Sst	Sst	Sst	Sst	Sst	Vip	Sst	Sst	Sst	Sst
12861170869247452391472399775247430753	L6 CT	L6 CT	L6 CT	L6 CT	L6 CT	Oligo	L6 CT	unassigned	L6 CT	Macrophage
128613092589988885549338148405885429554	L5 ET	L6 CT	L6 CT	L6 CT	L5 ET	L2/3 IT	L6 CT	L5 ET	L5 ET	L6b
128614644879507637273805513731467475709	Endo	Endo	Endo	Endo	Endo	Astro	Astro	unassigned	Endo	Endo
128617815130330993999665472006856210266	OPC	OPC	OPC	OPC	OPC	Oligo	OPC	OPC	OPC	OPC
128666045843125276221179157874177774353	L2/3 IT	L2/3 IT	L2/3 IT	L2/3 IT	L2/3 IT	L2/3 IT	L2/3 IT	L2/3 IT	L2/3 IT	L2/3 IT
128672617262031224168114632542900628095	Peri	Peri	Oligo	Peri	SMC	Endo	Astro	unassigned	SMC	Peri
128690713142546159413912627129558543639	L5 IT	L5 IT	L5 IT	L5 IT	L5 IT	Vip	L5 IT	L5 IT	L5 IT	L5 IT
128773747714025019378322867585018492109	Oligo	Oligo	Oligo	Oligo	unassigned	Oligo	Oligo	Oligo	L6 CT	OPC
12878158451150056323708130483657925595	Endo	Endo	Oligo	Endo	Endo	VLMC	Astro	unassigned	Endo	Endo
128784105803590974595555167273635800159	Macrophage	Macrophage	Macrophage	Macrophage	Macrophage	Oligo	Macrophage	unassigned	Macrophage	Macrophage
128796169365264864496648267544761647038	L6 CT	L6 CT	L6 CT	L6 CT	L6 CT	Oligo	L6 CT	L6 CT	L6 CT	L6 CT
128872985748095520666377061638667007137	Pvalb	Pvalb	Pvalb	Pvalb	Pvalb	Pvalb	Pvalb	Pvalb	Pvalb	Pvalb
128880734612115938559857949373359075198	L5/6 NP	L5/6 NP	L5/6 NP	L5/6 NP	L5/6 NP	L2/3 IT	L5/6 NP	L5/6 NP	L5/6 NP	L5/6 NP
128890533352487764421622986792089813261	L2/3 IT	L2/3 IT	L2/3 IT	L2/3 IT	L2/3 IT	Oligo	L2/3 IT	L2/3 IT	L2/3 IT	L2/3 IT
12889291566433818218910668782088860417	OPC	OPC	OPC	OPC	OPC	Astro	OPC	OPC	OPC	OPC
128895439225780069205572845256628639402	L2/3 IT	L2/3 IT	L2/3 IT	L2/3 IT	L2/3 IT	Oligo	L2/3 IT	L2/3 IT	L2/3 IT	L2/3 IT
128907575298402706859396718327030092179	L5 IT	L5 IT	L5 IT	L5 IT	L5 IT	VLMC	L5 IT	L5 IT	L5 IT	L5 IT
128919299567334771361886357237874066084	SMC	VLMC	VLMC	VLMC	VLMC	VLMC	VLMC	unassigned	VLMC	VLMC
128934470020533950469655238716040527380	Astro	Astro	Astro	Astro	Astro	Oligo	Astro	Astro	Astro	Astro
128949228518103574069249273873216541992	L2/3 IT	L2/3 IT	L2/3 IT	L2/3 IT	L2/3 IT	Oligo	L2/3 IT	L2/3 IT	L2/3 IT	L2/3 IT
12895349747269938332956314559702536507	Endo	Endo	Endo	Endo	Endo	L5 ET	Astro	unassigned	Endo	Endo
129005197010102106376381905306360710542	L5 IT	L6 IT	L5 IT	L6 IT	L6 IT	VLMC	L6 IT	L6 IT	L6 IT	L6 IT
129076825306891057768444959560570418581	L5 ET	L5 ET	L5 ET	L5 ET	L5 ET	Oligo	L5 ET	L5 ET	L5 ET	L5 ET
129077804359201628387131063227354369239	OPC	OPC	OPC	OPC	OPC	Oligo	OPC	OPC	OPC	OPC
129097308711319170714886155638817923851	SMC	VLMC	Oligo	SMC	SMC	VLMC	Astro	unassigned	SMC	VLMC
129154522312503454622566532282375900688	L2/3 IT	L2/3 IT	L2/3 IT	L2/3 IT	L2/3 IT	Oligo	L2/3 IT	L2/3 IT	L2/3 IT	L2/3 IT
129164176396427564542572644863815634623	VLMC	VLMC	VLMC	VLMC	VLMC	VLMC	VLMC	VLMC	VLMC	VLMC
129198135133093686812816260230370438611	Oligo	Oligo	Oligo	Oligo	Oligo	Endo	Oligo	Oligo	Oligo	Oligo
129224319338887786835865779455004988972	L2/3 IT	L2/3 IT	L2/3 IT	L2/3 IT	L2/3 IT	Macrophage	L2/3 IT	L2/3 IT	L2/3 IT	L2/3 IT
129225821031178654596633763365886280464	Lamp5	Lamp5	Lamp5	Lamp5	Lamp5	Oligo	Lamp5	Lamp5	Lamp5	Lamp5
129228942963977596664181435226201218286	L2/3 IT	L2/3 IT	L2/3 IT	L2/3 IT	L2/3 IT	Pvalb	L2/3 IT	unassigned	L2/3 IT	L2/3 IT
129245815825030201740953982718545610999	L5 IT	L5 IT	L5 IT	L6 IT	L5 IT	Sst	L5 IT	unassigned	L5 IT	L5 IT
12925426622666222416597102299107705678	Pvalb	Pvalb	Pvalb	Pvalb	Pvalb	Pvalb	Pvalb	Pvalb	Pvalb	Pvalb
129264289511057305514926368967424658833	L2/3 IT	L2/3 IT	L2/3 IT	L2/3 IT	L2/3 IT	VLMC	L2/3 IT	L2/3 IT	L2/3 IT	L2/3 IT
129268275318156667416637436871929016388	Astro	Astro	Astro	Astro	Astro	VLMC	Astro	Astro	Astro	Astro
12927111202351580611829415535020184783	L6 IT	L6 IT	L5 IT	L6 IT	L6 IT	VLMC	L5 IT	unassigned	L6 IT	L6 IT
129282026233123033127428697845911279975	L2/3 IT	L2/3 IT	L2/3 IT	L2/3 IT	L2/3 IT	Macrophage	L2/3 IT	L2/3 IT	L2/3 IT	L2/3 IT
129324576913703384753650876248878921475	Pvalb	Pvalb	Pvalb	Pvalb	Pvalb	Pvalb	Pvalb	Pvalb	Pvalb	Pvalb
129348976078931294590302679552803657489	L2/3 IT	L2/3 IT	L2/3 IT	L2/3 IT	L2/3 IT	L2/3 IT	L2/3 IT	L2/3 IT	L2/3 IT	L2/3 IT
129367358331238980034655825895622367036	L6 IT	L6 IT	L6 IT	L6 IT	L6 IT	Sst	L6 IT	L2/3 IT	L6 IT	L6 IT
129391747617187966084698838087479177954	Peri	Endo	Oligo	Endo	SMC	Peri	Astro	unassigned	SMC	Endo
129400108467078584759039205672461255627	Sst	Sst	Sst	Sst	Sst	L6 CT	Sst	Sst	Sst	Sst
129452913857226903560772475526015052479	Macrophage	Macrophage	Macrophage	Macrophage	Macrophage	Endo	Macrophage	unassigned	Macrophage	Macrophage
129462498438635957190774515388484534597	Sst	Sst	Sst	Sst	Sst	L5/6 NP	Sst	Sst	Sst	Sst
129472651465753033194327179734636157457	L2/3 IT	L2/3 IT	L2/3 IT	L2/3 IT	L2/3 IT	Macrophage	L2/3 IT	L2/3 IT	L2/3 IT	L2/3 IT
129487354415145754028130959222091977297	Endo	Endo	Oligo	Endo	Endo	Endo	Astro	unassigned	Endo	Endo
129563218991821856034551545226610163169	Astro	Astro	Astro	Astro	Astro	Macrophage	Astro	Astro	Astro	Astro
129584490230142744806182924766242877880	L6 CT	L6 CT	L6 CT	L6 CT	L6 CT	L5/6 NP	L6 CT	L6 CT	L6 CT	L6 CT
129617911387063516202651143647574522137	L5 ET	L5 ET	L5 ET	L5 ET	L5 ET	Sst	L5 ET	L5 ET	L5 ET	L5 ET
129625161659343876693628262638646937468	L2/3 IT	L2/3 IT	L2/3 IT	L2/3 IT	L2/3 IT	L6b	L2/3 IT	L2/3 IT	L2/3 IT	L2/3 IT
129650739699491187123830286158962013671	Oligo	Oligo	Oligo	Oligo	Oligo	Peri	Oligo	Oligo	Oligo	Oligo
1296537614427637071517801694807129513	Astro	Astro	Astro	Astro	Astro	Endo	Astro	Astro	Astro	Astro
12967063114444854509368526608267053187	Macrophage	Macrophage	Macrophage	Macrophage	Macrophage	L2/3 IT	Astro	unassigned	Macrophage	Macrophage
129702526504864688700015367143260562154	L2/3 IT	L2/3 IT	L2/3 IT	L2/3 IT	L2/3 IT	L6 CT	L2/3 IT	L2/3 IT	L2/3 IT	L2/3 IT
12971628627334946693012645518232878093	L2/3 IT	L2/3 IT	L2/3 IT	L2/3 IT	L2/3 IT	VLMC	L2/3 IT	L2/3 IT	L2/3 IT	L2/3 IT
129722479537400162638267117149212230590	L2/3 IT	L2/3 IT	L2/3 IT	L2/3 IT	L2/3 IT	VLMC	L2/3 IT	L2/3 IT	L2/3 IT	L2/3 IT
129724226486788339394873277778107116574	Vip	Vip	Oligo	Vip	Vip	L2/3 IT	Vip	unassigned	Vip	Vip
129761531825981135232086292516201913799	L2/3 IT	L2/3 IT	L2/3 IT	L2/3 IT	L2/3 IT	L6 CT	L2/3 IT	L2/3 IT	L2/3 IT	L2/3 IT
129765467987036628573690914624410907611	L5 IT	L5 IT	L5 IT	L5 IT	L5 IT	Astro	L5 IT	L5 IT	L5 IT	L5 IT
129787611971662301224906692729974215155	Astro	Astro	Astro	Astro	Astro	VLMC	Astro	Astro	Astro	Astro
129790523174870470520113275559809018030	L2/3 IT	L2/3 IT	L2/3 IT	L2/3 IT	L2/3 IT	Oligo	L2/3 IT	L2/3 IT	L2/3 IT	L2/3 IT
12980576627963416422774825908277071236	L6 CT	L6 CT	L6 CT	L6 CT	L6 CT	L6 CT	L6 CT	L6 CT	L6 CT	L6 CT
129830473621702162372322424279351782944	Endo	Endo	Oligo	Endo	Endo	L5 IT	Endo	unassigned	Endo	Endo
129840222235645228114255658502176074712	L5 IT	L6 IT	L5 IT	L6 IT	L6 IT	L5 IT	L5 IT	L6 IT	L6 IT	L6 IT
129881167941798207079044301337282169237	Endo	Endo	Endo	Endo	Endo	Endo	Endo	unassigned	Endo	Endo
129957212108865680340346895125413013746	Peri	Peri	Oligo	Peri	SMC	VLMC	Astro	Peri	Peri	Peri
12996329312269885533766926459094016803	VLMC	VLMC	Astro	VLMC	VLMC	VLMC	VLMC	Astro	Astro	VLMC
130008812377829067585848339585625862355	L5 ET	L5 ET	L5 ET	L5 ET	L5 ET	L5 ET	L5 ET	L5 ET	L5 ET	L5 ET
130013120542627561874754521681627210460	L5 IT	L5 IT	L5 IT	L5 IT	L5 IT	Macrophage	L5 IT	L5 IT	L5 IT	L5 IT
130016884271123758070567159230511697433	OPC	OPC	OPC	OPC	OPC	Oligo	OPC	unassigned	OPC	OPC
130024690167389998484011367360159596258	L5 IT	L5 IT	L5 IT	L5 IT	L5 IT	L6 IT	L5 IT	L5 IT	L5 IT	L5 IT
130058670392381271925317528367366033815	Peri	Peri	L2/3 IT	Peri	SMC	VLMC	Astro	Endo	Peri	Peri
130061563198239771748923777446363029862	L2/3 IT	L2/3 IT	L2/3 IT	L2/3 IT	L2/3 IT	L2/3 IT	L2/3 IT	L2/3 IT	L2/3 IT	L2/3 IT
130088828055803837511819142670015166565	L5 IT	L5 IT	L5 IT	L6 IT	L5 IT	Pvalb	L5 IT	unassigned	L6 IT	L6 IT
130162562551955468499165009690562441367	Pvalb	Pvalb	Pvalb	Pvalb	Pvalb	Lamp5	Pvalb	Pvalb	Pvalb	Pvalb
130171968416837820983181641736864345744	L2/3 IT	L2/3 IT	L2/3 IT	L2/3 IT	L2/3 IT	Oligo	L2/3 IT	L2/3 IT	L2/3 IT	L2/3 IT
130175839280803182271530556302907702679	Peri	Peri	L2/3 IT	Peri	SMC	Oligo	Astro	unassigned	Peri	Peri
130187689862085263365934511979714127536	L5 ET	L5 ET	L5 ET	L5 ET	L5 ET	OPC	L5 ET	L5 ET	L5 ET	L5 ET
130223904212355787517637625540586220637	Oligo	Oligo	Oligo	Oligo	Oligo	L2/3 IT	Oligo	Oligo	Oligo	Oligo
130227315473240298562037127967933992570	L5 IT	L5 IT	L5 IT	L6 IT	L5 IT	Macrophage	L6 IT	unassigned	L6 IT	L6 IT
130254737932110550037282545610346859804	L5 IT	L5 IT	L5 IT	L5 IT	L5 IT	Pvalb	L5 IT	L5 IT	L5 IT	Macrophage
130298809033498545511449151096371820270	VLMC	Astro	Astro	Astro	VLMC	Endo	Astro	Astro	Astro	Astro
130319084645115233987967963139181800380	L5 IT	L5 IT	L5 IT	L5 IT	L5 IT	L5 IT	L5 IT	unassigned	L5 IT	L5 IT
130343994248151504921687012235927596155	L5 IT	L5 IT	L5 IT	L6 IT	L5 IT	L2/3 IT	L5 IT	unassigned	L6 IT	L6 IT
130358760113844755593099231541871255485	OPC	OPC	L6 CT	OPC	OPC	Astro	OPC	OPC	OPC	OPC
130360110667087973854285647066813363075	L6 CT	L6 CT	L6 CT	L6b	L6 CT	Sst	L6 CT	L6 CT	L6 CT	L6 CT
130360854203957209853106954244373488939	L5 IT	L5 IT	L2/3 IT	L5 IT	L2/3 IT	L5 ET	L2/3 IT	unassigned	L2/3 IT	L2/3 IT
130377428471060415988325368516618346356	L2/3 IT	L2/3 IT	L2/3 IT	L2/3 IT	L2/3 IT	Oligo	L2/3 IT	L2/3 IT	L2/3 IT	L2/3 IT
130394328456366906446177678692035903378	Pvalb	Pvalb	Pvalb	Pvalb	Pvalb	L2/3 IT	Pvalb	Pvalb	Pvalb	Pvalb
130401531094122921851924935020099577722	Astro	Astro	Astro	Astro	Astro	Macrophage	Astro	Astro	Astro	Astro
130414263212147870484869550389555529743	L5/6 NP	L5/6 NP	L5/6 NP	L5/6 NP	L5/6 NP	L5/6 NP	L5/6 NP	L5/6 NP	L5/6 NP	L5/6 NP
130488122230092521421162302372032889015	L2/3 IT	L2/3 IT	L2/3 IT	L2/3 IT	L2/3 IT	Pvalb	L2/3 IT	L2/3 IT	L2/3 IT	L2/3 IT
130588231884697930233014381494757662561	Macrophage	Macrophage	Astro	Astro	Astro	Endo	Astro	Astro	Astro	Astro
13061121516982722317857922470725065201	Pvalb	Pvalb	Pvalb	Pvalb	Pvalb	VLMC	Pvalb	Pvalb	Pvalb	Pvalb
130668411801906494111410339994852516156	Endo	Endo	Astro	Endo	Endo	Endo	Astro	unassigned	Endo	Endo
130768366027254951782135406301375486897	Macrophage	Macrophage	Macrophage	Macrophage	Macrophage	Macrophage	Macrophage	unassigned	Macrophage	Macrophage
130821566917396884139789905410686977106	L2/3 IT	L2/3 IT	L2/3 IT	L2/3 IT	L2/3 IT	Astro	L2/3 IT	L2/3 IT	L2/3 IT	L2/3 IT
130833304802439949434021516788979962052	L5 IT	L5 IT	L5 IT	L5 IT	L5 IT	Sst	L5 IT	L5 IT	L5 IT	L5 IT
13085180552976741677670254179442574353	Endo	Endo	Macrophage	Endo	SMC	VLMC	Astro	unassigned	Endo	Endo
130870588658805758522518376108707236482	Endo	Endo	Astro	Endo	Endo	VLMC	Astro	unassigned	Endo	Endo
130879854274760352959446310602874376623	L5 IT	L5 IT	L5 IT	L5 IT	L5 IT	Endo	L5 IT	L5 IT	L5 IT	L5 IT
130886669178376888636428917678068049863	Astro	Astro	Astro	Astro	Astro	VLMC	Astro	Astro	Astro	Astro
130887857304133322852504750754540818424	Astro	Astro	Astro	Astro	Astro	VLMC	Astro	Astro	Astro	Astro
130897425100058278013400994926004540265	L2/3 IT	L2/3 IT	L2/3 IT	L2/3 IT	L2/3 IT	Oligo	L2/3 IT	L2/3 IT	L2/3 IT	L2/3 IT
130945819714421211016270204569573205545	Sst	Sst	L2/3 IT	Sst	Sst	Lamp5	Sst	Sst	Sst	Sst
130952516417513596888307182208300338994	VLMC	Astro	Astro	VLMC	VLMC	VLMC	Astro	Astro	Astro	VLMC
130993850427490502410155209211454781404	Oligo	Oligo	Oligo	Oligo	Oligo	VLMC	Oligo	Oligo	Oligo	Oligo
131010652159681855672504000993960072643	L5 ET	L5 ET	L5 ET	L5 ET	L5 ET	Vip	L5 ET	L5 ET	L5 ET	L5 ET
131012324660619374095614939550548121308	L6 CT	L6 CT	L6 CT	L5 ET	L5 ET	L6 CT	L5 ET	L5 ET	L5 ET	L5 ET
131018795757391691458065858789249432036	L2/3 IT	L2/3 IT	L2/3 IT	L2/3 IT	L2/3 IT	VLMC	L2/3 IT	L2/3 IT	L2/3 IT	L2/3 IT
131019401784244126660044359237672338016	L6 IT	L6 IT	L5 IT	L6 IT	L6 IT	L5 IT	L6 IT	unassigned	L6 IT	L6 IT
131023877476265667374522269645185034690	L5 ET	L5 ET	L5 ET	L5 ET	L5 ET	Sst	L5 ET	L5 ET	L5 ET	L5 ET
13102984304105018907453989813879684712	Vip	Vip	Oligo	Vip	Vip	Vip	Vip	unassigned	Vip	Vip
131059013795764616122026607518118210817	Astro	Astro	Astro	Astro	unassigned	VLMC	Astro	unassigned	Astro	Astro
131061571082596448591316410552349912146	L2/3 IT	L2/3 IT	L2/3 IT	L2/3 IT	L2/3 IT	L6 CT	L2/3 IT	L2/3 IT	L2/3 IT	L2/3 IT
131071004761982262648430237133132551306	L5 IT	L6 IT	L5 IT	L6 IT	L5 IT	VLMC	L5 IT	unassigned	L5 IT	L6 IT
131081659114994423561821321925944686740	Oligo	Oligo	Oligo	Oligo	Oligo	Sst	Oligo	Oligo	Oligo	Oligo
13109423599080202479027423605607614192	L2/3 IT	L2/3 IT	L2/3 IT	L2/3 IT	L2/3 IT	Astro	L2/3 IT	L2/3 IT	L2/3 IT	L2/3 IT
131095127329615219991672306389093138258	Endo	Endo	Endo	Endo	Endo	Macrophage	Endo	unassigned	Endo	Endo
1311094964018816200262908843161907175	L2/3 IT	L2/3 IT	L2/3 IT	L2/3 IT	unassigned	Vip	L2/3 IT	unassigned	L2/3 IT	L2/3 IT
131114486690294089007501591397237299869	Endo	Endo	Endo	Endo	Endo	Endo	Endo	Endo	Endo	Endo
131124024938111160488054747131727319749	Peri	Peri	Oligo	Peri	Peri	Peri	Peri	Peri	Peri	Peri
131144822827193624688177738577876375939	L2/3 IT	L2/3 IT	L2/3 IT	L2/3 IT	L2/3 IT	VLMC	L2/3 IT	L2/3 IT	L2/3 IT	L2/3 IT
131158032456695496029372977738338644324	SMC	Endo	L2/3 IT	SMC	SMC	L2/3 IT	Astro	unassigned	Endo	Endo
131160286661907426220240420924415825751	L2/3 IT	L2/3 IT	L2/3 IT	L6 IT	L2/3 IT	L5/6 NP	L2/3 IT	L2/3 IT	L6 IT	L2/3 IT
131169909272954117484570203855470868840	L5 ET	L5 ET	L5 ET	L5 ET	L5 ET	L2/3 IT	L5 ET	L5 ET	L5 ET	L5 ET
131173521670707026289422285992546564355	L6 IT	L6 IT	L2/3 IT	L6 IT	L5 IT	VLMC	L5 IT	unassigned	L6 IT	L6 IT
131189126109222784799209095675223086083	L6 IT	L6 IT	L6 CT	L6 IT	L5 ET	L2/3 IT	L5 IT	unassigned	L6 CT	L6b
131202131655595236884690927446436258659	L6 CT	L6 CT	L6 CT	L6 CT	L6 CT	L6 CT	L6 CT	L6 CT	L6 CT	L6 CT
131224232157468250092787281203994896384	L5 IT	L5 IT	L5 IT	L5 IT	L5 IT	Pvalb	L5 IT	L5 IT	L5 IT	L5 IT
131245329380489644709361000617920711769	L2/3 IT	L2/3 IT	L2/3 IT	L2/3 IT	L2/3 IT	L2/3 IT	L2/3 IT	L2/3 IT	L2/3 IT	L2/3 IT
131262176459238245490649397251703118183	VLMC	VLMC	Astro	VLMC	VLMC	VLMC	Astro	Astro	Astro	VLMC
13127438083354731126828284451007630176	Peri	Peri	Astro	Peri	Endo	Peri	Astro	unassigned	Peri	Peri
131336692601974919569638306079880418974	Peri	Peri	Oligo	Peri	Peri	Peri	Astro	Peri	Peri	Peri
131345177743896098533339207592931169518	VLMC	Astro	Astro	Astro	Astro	VLMC	Astro	Astro	Astro	Astro
131349540154489707390115657545627354858	L6 CT	L6 CT	L6 CT	L6 CT	L6 CT	Macrophage	L6 CT	L6 CT	L6 CT	L6 CT
131404916097972687915456919572455600457	Lamp5	Lamp5	Lamp5	Lamp5	Lamp5	L5 IT	Lamp5	unassigned	Lamp5	Lamp5
13140524537336718620726909012811252225	L2/3 IT	L2/3 IT	L2/3 IT	L2/3 IT	L2/3 IT	L6b	L2/3 IT	L2/3 IT	L2/3 IT	L2/3 IT
131445087577345820151082586164846610172	Astro	Astro	Astro	Astro	Astro	L2/3 IT	Astro	Astro	Astro	Astro
131470950697328703937270389459375215846	L2/3 IT	L2/3 IT	L2/3 IT	L2/3 IT	L2/3 IT	Oligo	L2/3 IT	L2/3 IT	L2/3 IT	L2/3 IT
131486012264979055815262929790858652823	OPC	OPC	OPC	OPC	OPC	L2/3 IT	OPC	OPC	OPC	OPC
131504067964803674996540969101504913585	L2/3 IT	L2/3 IT	L2/3 IT	L2/3 IT	L2/3 IT	Sst	L2/3 IT	L2/3 IT	L2/3 IT	L2/3 IT
131514103485075804714390826262634573558	VLMC	Astro	Astro	VLMC	VLMC	VLMC	Astro	Astro	Astro	VLMC
131514810414701743206822469693531518810	L6 CT	L6 CT	L6 CT	L5/6 NP	L5/6 NP	Oligo	L6 CT	unassigned	L5/6 NP	L5/6 NP
131555469022851647604113368728271484983	L5 ET	L5 ET	L5 ET	L5 ET	L5 ET	Pvalb	L5 ET	L5 ET	L5 ET	L5 ET
131562073490132507338468925320245225554	VLMC	Astro	Astro	VLMC	VLMC	VLMC	VLMC	Astro	Astro	VLMC
13156812993643060427792605389373299025	Peri	Peri	Oligo	Peri	Peri	Macrophage	Astro	unassigned	Peri	Peri
131587397030069417489935254728246243178	Peri	Endo	Endo	Endo	Endo	L6 CT	Endo	unassigned	Endo	Endo
13160122510689777827957977288905756341	Endo	Endo	Macrophage	Endo	Endo	Endo	Macrophage	unassigned	Endo	Endo
131655857685712984814022685317350785328	Peri	Peri	Macrophage	Peri	SMC	VLMC	Astro	unassigned	SMC	Peri
131662111424110009149179659973293811584	L6 CT	L6 CT	L6 CT	L6 CT	L6 CT	Oligo	L6 CT	L6 CT	L6 CT	L6 CT
131669339246995635020933699927046720158	Astro	Astro	Astro	Astro	Astro	VLMC	Astro	Astro	Astro	Astro
131681880095265796155311359355448064037	Peri	Peri	Oligo	Peri	SMC	L6 CT	Astro	unassigned	Peri	Peri
131688660736061582870829784206099135862	L2/3 IT	L2/3 IT	L2/3 IT	L2/3 IT	L2/3 IT	Oligo	L2/3 IT	L2/3 IT	L2/3 IT	L2/3 IT
131700159818679897774022841772106663704	SMC	VLMC	VLMC	VLMC	VLMC	VLMC	VLMC	VLMC	VLMC	VLMC
13171092464573256363406552853626863240	Peri	Peri	Oligo	Peri	SMC	Oligo	Astro	unassigned	Peri	Peri
131712216671081510142147744583151753597	Pvalb	Pvalb	Pvalb	Pvalb	Pvalb	Lamp5	Pvalb	Pvalb	Pvalb	Pvalb
131762225449722135497317387470642051409	L2/3 IT	L2/3 IT	L2/3 IT	L2/3 IT	L2/3 IT	Vip	L2/3 IT	L2/3 IT	L2/3 IT	L2/3 IT
131778325145868201457463164502069608283	L5 ET	L5 ET	L5 ET	L5 ET	L5 ET	L2/3 IT	L5 ET	L5 ET	L5 ET	L5 ET
131792816415941574643243356584480029895	L2/3 IT	L2/3 IT	L2/3 IT	L2/3 IT	L2/3 IT	Oligo	L2/3 IT	L2/3 IT	L2/3 IT	L2/3 IT
131800609530538526629727643367775380229	L2/3 IT	L2/3 IT	L2/3 IT	L2/3 IT	L2/3 IT	Astro	L2/3 IT	L2/3 IT	L2/3 IT	L2/3 IT
131801113528443785911280532121713841727	L6 IT	L5 IT	L5 IT	L6 IT	L5 IT	L2/3 IT	L5 IT	unassigned	L5 IT	L5 IT
131811987919826395571579835512476306799	L6 CT	L6 CT	L6 CT	L6 CT	L6 CT	Oligo	L6 CT	L6 CT	L6 CT	L6 CT
131851814078170826987512409365388796684	SMC	Endo	Astro	Astro	SMC	Oligo	Astro	Astro	Endo	VLMC
131857383841446373659649066977902257523	Endo	Endo	Endo	Endo	Endo	Endo	Astro	unassigned	Endo	Endo
131864816354397811707001676844928739433	Endo	Endo	Endo	Endo	Endo	Endo	Endo	Endo	Endo	Endo
131872771334036061557042423576552984978	L5/6 NP	L5/6 NP	L5/6 NP	L5/6 NP	L5/6 NP	Astro	L5/6 NP	L5/6 NP	L5/6 NP	L5/6 NP
131889629044815774057554058155352935829	L2/3 IT	L2/3 IT	L2/3 IT	L2/3 IT	L2/3 IT	Macrophage	L2/3 IT	L2/3 IT	L2/3 IT	L2/3 IT
131892166510746582436400066629735614001	Endo	Endo	Oligo	Endo	Endo	L5 IT	Astro	unassigned	Endo	Endo
131933680579929181856757963528916071523	L2/3 IT	L2/3 IT	L2/3 IT	L2/3 IT	L2/3 IT	Oligo	L2/3 IT	L2/3 IT	L2/3 IT	L2/3 IT
131989891769955064981910516436343858906	L2/3 IT	L2/3 IT	L2/3 IT	L2/3 IT	L2/3 IT	L2/3 IT	L2/3 IT	L2/3 IT	L2/3 IT	L2/3 IT
132060707501643028845118959908812774304	L5 ET	L5 ET	L5 ET	L5 ET	L5 ET	Sst	L5 ET	L5 ET	L5 ET	L5 ET
132134673865490904758943446118298219705	VLMC	VLMC	Oligo	VLMC	VLMC	VLMC	VLMC	unassigned	Endo	VLMC
132153595056912045534790010739408635052	Pvalb	Pvalb	Pvalb	Pvalb	Pvalb	Endo	Pvalb	Pvalb	Pvalb	Pvalb
132185712924019711754739267361400323008	VLMC	Astro	Oligo	Oligo	VLMC	VLMC	Astro	unassigned	Vip	Astro
132186785227970641612259792373684175010	L2/3 IT	L2/3 IT	L2/3 IT	L2/3 IT	L2/3 IT	VLMC	L2/3 IT	L2/3 IT	L2/3 IT	L2/3 IT
132260962140948170049036845729475374436	Endo	Endo	Oligo	Endo	Endo	Oligo	Endo	unassigned	Endo	Endo
132268382465267730698207479739701740714	Macrophage	Macrophage	Astro	Macrophage	unassigned	VLMC	Astro	unassigned	L2/3 IT	Astro
132300914820159244472833531865997132413	L2/3 IT	L2/3 IT	L2/3 IT	L2/3 IT	unassigned	VLMC	L2/3 IT	L2/3 IT	L2/3 IT	L2/3 IT
132339053332340609982261757640463675801	Endo	Endo	L2/3 IT	Endo	Endo	Oligo	Astro	unassigned	Endo	Endo
132340125183639526648271378703509538332	L2/3 IT	L2/3 IT	L2/3 IT	L2/3 IT	L2/3 IT	L2/3 IT	L2/3 IT	L2/3 IT	L2/3 IT	L2/3 IT
132350651002852208478371661615838726840	L2/3 IT	L2/3 IT	L2/3 IT	L2/3 IT	L2/3 IT	Sst	L2/3 IT	L2/3 IT	L2/3 IT	L2/3 IT
132356559347640334850146422386818142617	L6 IT	L6 IT	L5 IT	L6 IT	L6 IT	VLMC	L6 IT	unassigned	L6 IT	L6 IT
132439230561209926907206255596194235191	Peri	Peri	Astro	Peri	SMC	VLMC	Astro	Astro	SMC	VLMC
132439279943776887033394625474111032596	Astro	Astro	Astro	Astro	Astro	L6 CT	Astro	Astro	Astro	Astro
132456088364002168019676532920971380730	Astro	Astro	Astro	Astro	Astro	Peri	Astro	Astro	Astro	Astro
132497622804722433121230660982713150449	Oligo	Oligo	Oligo	Oligo	Oligo	Endo	Astro	Oligo	Oligo	Oligo
132503319362637881122548771897405443779	L5/6 NP	L5/6 NP	L5/6 NP	L5/6 NP	L5/6 NP	L5 ET	L5/6 NP	L5/6 NP	L5/6 NP	L5/6 NP
132511764356731110992250242345816528561	VLMC	VLMC	Oligo	VLMC	VLMC	VLMC	VLMC	VLMC	Peri	VLMC
13254430192442920067950771867675757104	Oligo	Oligo	Oligo	Oligo	unassigned	Oligo	Oligo	unassigned	OPC	OPC
132544656397985574932049726542079949989	Endo	Endo	Oligo	Endo	Endo	Macrophage	Astro	unassigned	Endo	Endo
132554326646809808991113272213531436114	VLMC	VLMC	Oligo	VLMC	VLMC	Macrophage	VLMC	unassigned	Endo	VLMC
132594627390305388235868873436225237007	Astro	Astro	Astro	Astro	Astro	VLMC	Astro	Astro	Astro	Astro
132622909422972733242202622727261771701	Endo	Endo	Oligo	Peri	VLMC	Oligo	L2/3 IT	unassigned	Peri	Endo
132650323004003159589812525330250023814	Astro	Astro	Astro	Astro	Astro	Astro	Astro	Astro	Astro	Astro
13267656139661685040195097970988535541	Macrophage	Macrophage	Macrophage	Macrophage	L2/3 IT	Endo	Macrophage	unassigned	Sst	Macrophage
132701915543288189256229469402541374324	L2/3 IT	L2/3 IT	L2/3 IT	L2/3 IT	L2/3 IT	L2/3 IT	L2/3 IT	L2/3 IT	L2/3 IT	L2/3 IT
132708914555380774098456273693787798273	Endo	Endo	Endo	Endo	Endo	L6 CT	Macrophage	unassigned	Endo	Endo
132713114605492318641750261372584494236	L2/3 IT	L2/3 IT	L2/3 IT	L2/3 IT	L2/3 IT	Macrophage	L2/3 IT	L2/3 IT	L2/3 IT	L2/3 IT
132718196819682518421060359470864723151	L2/3 IT	L2/3 IT	L2/3 IT	L2/3 IT	L2/3 IT	L5/6 NP	L2/3 IT	L2/3 IT	L2/3 IT	L2/3 IT
132723345051884045511505066823248510378	L2/3 IT	L2/3 IT	L2/3 IT	L2/3 IT	L2/3 IT	L5 IT	L2/3 IT	L2/3 IT	L2/3 IT	L2/3 IT
132762735768273535156194334538603969949	L5 IT	L5 IT	L5 IT	L6 IT	L5 IT	L5 IT	L5 IT	unassigned	L5 IT	L6 IT
132793964941813182776985535303669603259	Macrophage	Macrophage	Macrophage	Macrophage	Macrophage	VLMC	Macrophage	unassigned	Macrophage	Macrophage
132798317842200748359176833318757618724	Endo	Endo	Oligo	Endo	Endo	Oligo	Astro	unassigned	Endo	Endo
13279946278933201704636947347994467792	L5 IT	L5 IT	L5 IT	L5 IT	L5 IT	VLMC	L5 IT	L5 IT	L5 IT	L5 IT
132806199561986092647153618431676787687	L2/3 IT	L2/3 IT	L2/3 IT	L2/3 IT	L2/3 IT	Oligo	L2/3 IT	L2/3 IT	L2/3 IT	L2/3 IT
132812334611156711321668262342121734981	VLMC	VLMC	Astro	VLMC	VLMC	VLMC	Astro	unassigned	Endo	Endo
132812471778296857528846345138558955441	Endo	Endo	Endo	Endo	Endo	L5 ET	Endo	unassigned	Endo	Endo
132828196497177590669951274588510241227	VLMC	VLMC	Astro	VLMC	VLMC	VLMC	VLMC	VLMC	VLMC	VLMC
132840832787353349499745996441921257091	L2/3 IT	L2/3 IT	L2/3 IT	L2/3 IT	L2/3 IT	Pvalb	L2/3 IT	L2/3 IT	L2/3 IT	L2/3 IT
132845425412961807199862095221024345406	Lamp5	L6 CT	L6 CT	Sncg	Vip	L2/3 IT	Vip	unassigned	Sncg	Vip
132864282417771005920284517286136691534	Endo	Endo	Oligo	Endo	Endo	L5 ET	Endo	Endo	Endo	Endo
132901124485014248441689085090610313670	Astro	Astro	Astro	Astro	L2/3 IT	Sst	Astro	L2/3 IT	Astro	Vip
132926313319814998135862793280220066912	L2/3 IT	L2/3 IT	L2/3 IT	L2/3 IT	L2/3 IT	VLMC	L2/3 IT	L2/3 IT	L2/3 IT	L2/3 IT
132965424499001329216729678567912785560	Lamp5	Pvalb	Astro	Lamp5	Lamp5	Oligo	Astro	Lamp5	Lamp5	Lamp5
13296653986512781091306756251611162717	L2/3 IT	L2/3 IT	L2/3 IT	L2/3 IT	L2/3 IT	L6 CT	L2/3 IT	L2/3 IT	L2/3 IT	L2/3 IT
132980905688087076994501692199618541259	SMC	VLMC	VLMC	VLMC	VLMC	VLMC	VLMC	VLMC	SMC	VLMC
132986524808513127414803410466485328053	Lamp5	Lamp5	Lamp5	Lamp5	Lamp5	L5 IT	Lamp5	Lamp5	Lamp5	Lamp5
132988121734418979081150400582451888812	L2/3 IT	L2/3 IT	L2/3 IT	L2/3 IT	L2/3 IT	L2/3 IT	L2/3 IT	L2/3 IT	L2/3 IT	L2/3 IT
132988663934496141921985139246909458350	VLMC	VLMC	VLMC	VLMC	VLMC	VLMC	VLMC	VLMC	VLMC	VLMC
132999618674155781368071488007570012652	Peri	Astro	Astro	Astro	SMC	Macrophage	Astro	unassigned	Peri	Peri
133001913177930617402896076675974280015	Peri	Peri	Oligo	Peri	Peri	Oligo	Astro	unassigned	Peri	Peri
133006579729523412908723781333371178314	L5 IT	L6 IT	L2/3 IT	L6 IT	L6 IT	L2/3 IT	L6 IT	unassigned	L6 IT	L6 IT
133007698059827513614442748948458880883	Oligo	Oligo	Oligo	Oligo	Oligo	L5/6 NP	Oligo	Oligo	Oligo	Oligo
133040988397383937484784134574905885909	L6 IT	L6 IT	L6 IT	L6 IT	L6 IT	L2/3 IT	L6 IT	L6 IT	L6 IT	L6 IT
13305806725526620574664273849389075787	Astro	Astro	Astro	Astro	Astro	Oligo	Astro	Astro	Astro	Astro
133068059336957708159957755206142804854	L6 IT	L6 IT	L5 IT	L6 IT	L6 IT	L5 IT	L5 IT	unassigned	L6 IT	L6 IT
133068827326230351397154470717429779904	L5 IT	L5 IT	L5 IT	L5 IT	L5 IT	L6 CT	L5 IT	L5 IT	L5 IT	L5 IT
133108411206281597105888584651835104020	L6 IT	L5 IT	L5 IT	L6 IT	L5 IT	Macrophage	L5 IT	unassigned	L6 IT	L6 IT
133149823752016022723442703402209163991	Astro	Astro	Astro	Astro	Astro	L2/3 IT	Astro	Astro	Astro	Astro
133149832760200997253283596771837870430	L2/3 IT	L2/3 IT	L2/3 IT	L2/3 IT	L2/3 IT	VLMC	L2/3 IT	L2/3 IT	L2/3 IT	L2/3 IT
133153971011469339078785798568742291390	L2/3 IT	L2/3 IT	L2/3 IT	L2/3 IT	L2/3 IT	L5/6 NP	L2/3 IT	L2/3 IT	L2/3 IT	L2/3 IT
133168701227315861102580157869650313524	Endo	Endo	Oligo	Endo	unassigned	L6 CT	Astro	unassigned	Endo	Endo
133221973935822652215798272145665977617	L5 IT	L5 IT	L5 IT	L5 IT	L5 IT	L5/6 NP	L5 IT	L5 IT	L5 IT	L5 IT
133225929730263867948612500189074555378	Astro	Astro	Astro	Astro	Astro	Endo	Astro	unassigned	Astro	Astro
133249991652968493640276731006457726937	Sst	Sst	Sst	Sst	Sst	Sst	Sst	Sst	Sst	Sst
133339650834747491561877157396924679360	L6 CT	L6 CT	L6 CT	L6 CT	L6 CT	L5/6 NP	L6 CT	L6 CT	L6 CT	L6 CT
133375966213969618340101693730579890714	L5/6 NP	L5/6 NP	L5/6 NP	L5/6 NP	L5/6 NP	Oligo	L5/6 NP	L5/6 NP	L5/6 NP	L5/6 NP
133397378316241095942999188958648883202	L2/3 IT	L2/3 IT	L2/3 IT	L2/3 IT	L2/3 IT	Oligo	L2/3 IT	L2/3 IT	L2/3 IT	L2/3 IT
133419625073647777468020734058876676661	Sst	Sst	Sst	Sst	Sst	L6 CT	Sst	Sst	Sst	Sst
133423316561359966561380627032023565290	L2/3 IT	L2/3 IT	L2/3 IT	L2/3 IT	L2/3 IT	Sst	L2/3 IT	L2/3 IT	L2/3 IT	L2/3 IT
133428173173543663289349485056371080916	L5 IT	L6 IT	L2/3 IT	L5 IT	L5 IT	L6 CT	L5 IT	L5 IT	L5 IT	L5 IT
133444812692831384693271145535382822887	VLMC	Astro	Astro	VLMC	VLMC	VLMC	Astro	Astro	VLMC	VLMC
133446654106141674119657241516460914205	L2/3 IT	L2/3 IT	L2/3 IT	L2/3 IT	L2/3 IT	Oligo	L2/3 IT	L2/3 IT	L2/3 IT	L2/3 IT
133456684005163851804035200189065026726	Pvalb	Pvalb	Pvalb	Pvalb	Pvalb	Sst	Pvalb	Pvalb	Pvalb	Pvalb
133465318474008505185247085846603197844	Endo	Endo	Oligo	Endo	Endo	Endo	Astro	Endo	Endo	Endo
133470383562027258718990262940147222662	Astro	Astro	Astro	Astro	Astro	Oligo	Astro	Astro	Astro	Astro
133481582668632805973291811639524214023	SMC	VLMC	Oligo	SMC	SMC	Endo	Astro	unassigned	SMC	VLMC
133495587562291073211816292859994838397	L5 ET	L5 ET	L5 ET	L5 ET	L5 ET	Pvalb	L5 ET	L5 ET	L5 ET	L5 ET
133534061178087942270873169969897193783	Astro	Astro	Astro	Astro	Astro	Oligo	Astro	Astro	Astro	Astro
133543359102696328204955755461688465487	L5 ET	L5 ET	L5 ET	L5 ET	L5 ET	Endo	L5 ET	L5 ET	L5 ET	L5 ET
133567397930939164287279119423503427431	Peri	Peri	Peri	Peri	Peri	L2/3 IT	Astro	Peri	Peri	Peri
133582892941826161184551617620650425949	L5 IT	L5 IT	L5 IT	L5 IT	L5 IT	VLMC	L5 IT	L5 IT	L5 IT	L5 IT
133594952226361640001605134225526445025	Astro	Astro	Astro	Astro	Astro	Oligo	Astro	Astro	Astro	Astro
133597481116341945456850394778796599139	L5 IT	L5 IT	L5 IT	L5 IT	L5 IT	Endo	L5 IT	unassigned	L5 IT	L5 IT
133619743939453992734858376371900764245	L2/3 IT	L2/3 IT	L2/3 IT	L2/3 IT	L2/3 IT	L2/3 IT	L2/3 IT	L2/3 IT	L2/3 IT	L2/3 IT
133625022231036009790858234652410297378	VLMC	Astro	Astro	Astro	VLMC	L5 IT	Astro	Astro	Astro	VLMC
133636846934244141120549413601344497120	L5 IT	L6 IT	L5 IT	L6 IT	L5 IT	Pvalb	L5 IT	unassigned	L6 IT	L5 IT
133654385100928454292228281085750356674	L2/3 IT	L2/3 IT	L2/3 IT	L2/3 IT	L2/3 IT	Oligo	L2/3 IT	L2/3 IT	L2/3 IT	L2/3 IT
133765756143172388393721197317051364694	Astro	Astro	Astro	Astro	Astro	VLMC	Astro	Astro	Astro	Astro
133773316219727757101513726510600789254	Astro	Astro	Astro	Astro	Astro	VLMC	Astro	Astro	Astro	Astro
133835134015174134221024851942609075455	Astro	L5 IT	Astro	Astro	L5 IT	VLMC	L5 IT	unassigned	Astro	Astro
133869471940248698048982309071902502123	L5 IT	L5 IT	L5 IT	L5 IT	L5 IT	Oligo	L5 IT	L5 IT	L5 IT	L5 IT
133892186969882971844143053148690191253	Macrophage	Macrophage	Macrophage	Macrophage	Macrophage	L6 CT	Macrophage	unassigned	Macrophage	Macrophage
133905108268584591779280270639970757232	VLMC	Astro	Astro	Astro	VLMC	Pvalb	Astro	Astro	Endo	VLMC
133906589437714288103192385878061030290	L5 ET	L5 ET	L5 ET	L5 ET	L5 ET	Sncg	L5 ET	L5 ET	L5 ET	L5 ET
133918649096562196574923833786487634616	L2/3 IT	L2/3 IT	L2/3 IT	L2/3 IT	L2/3 IT	L5 IT	L2/3 IT	L2/3 IT	L2/3 IT	L2/3 IT
133931040260301350470415439227575655565	Peri	Peri	Oligo	Peri	SMC	Peri	Astro	unassigned	Peri	Peri
133932233572231041202563057883430061711	L5 ET	L5 ET	L5 ET	L5 ET	L5 ET	Oligo	L5 ET	L5 ET	L5 ET	L5 ET
133952727506805652425834310681125353134	L5 ET	L5 ET	L5 ET	L5 ET	L5 ET	L6 CT	L5 ET	L5 ET	L5 ET	L5 ET
133956340037553601175543842713259668345	L2/3 IT	L2/3 IT	L2/3 IT	L2/3 IT	L2/3 IT	VLMC	L2/3 IT	L2/3 IT	L2/3 IT	L2/3 IT
133962485744278174231667039701079372439	L2/3 IT	L2/3 IT	L2/3 IT	L2/3 IT	L2/3 IT	Lamp5	L2/3 IT	L2/3 IT	L2/3 IT	L2/3 IT
133978317137036020108257180544565353173	Astro	Astro	Astro	Astro	Astro	VLMC	Astro	Astro	Astro	Astro
133979268372245242610501305259003043665	Endo	Endo	Astro	Astro	Astro	Oligo	Astro	Astro	Astro	Endo
133980840245362475295010518057957163532	Endo	Endo	Endo	Endo	Endo	Endo	Endo	unassigned	Endo	Endo
133997152381974797452463905731599980925	L2/3 IT	L2/3 IT	L2/3 IT	L2/3 IT	L2/3 IT	Oligo	L2/3 IT	L2/3 IT	L2/3 IT	L2/3 IT
134006250171164694836629346610930386998	L2/3 IT	L2/3 IT	L2/3 IT	L2/3 IT	L2/3 IT	Oligo	L2/3 IT	L2/3 IT	L2/3 IT	L2/3 IT
134009011824297408119086176760255935488	L5/6 NP	L5/6 NP	L5/6 NP	L5/6 NP	L5/6 NP	Oligo	L5/6 NP	L5/6 NP	L5/6 NP	L5/6 NP
134070245838579574964018942956326334547	L6 IT	L5 IT	L2/3 IT	L6 IT	L5 IT	L2/3 IT	L2/3 IT	unassigned	L5 IT	L5 IT
13407759921269034942041437645754829820	L5 IT	L6 IT	L6 IT	L6 IT	L6 IT	L2/3 IT	L6 IT	L6 IT	L6 IT	L6 IT
134083125722931729534683270225834921213	L6 IT	L6 IT	L5 IT	L6 IT	L6 IT	L5/6 NP	L5 IT	L5 IT	L6 IT	L6 IT
134086937652863559212758017634393005250	L5 IT	L5 IT	L5 IT	L6 IT	L5 IT	Oligo	L5 IT	unassigned	L6 IT	L6 IT
134089621773879311639848443388850499280	L2/3 IT	L2/3 IT	L2/3 IT	L2/3 IT	L2/3 IT	VLMC	L2/3 IT	L2/3 IT	L2/3 IT	L2/3 IT
134096677038907797358265218772819095536	L5/6 NP	L5 IT	L6 CT	L5/6 NP	L5/6 NP	Oligo	L5 IT	unassigned	L5/6 NP	L5/6 NP
134118809441530815716945256266090145923	L2/3 IT	L2/3 IT	L2/3 IT	L2/3 IT	L2/3 IT	Astro	L2/3 IT	L2/3 IT	L2/3 IT	L2/3 IT
134124555602885270827695718797082797081	L5 IT	L5 IT	L5 IT	L5 IT	L5 IT	Pvalb	L5 IT	L5 IT	L5 IT	L5 IT
13414248266504150243914142037809600538	Macrophage	Macrophage	Macrophage	Macrophage	Macrophage	Astro	Macrophage	unassigned	Macrophage	Macrophage
134165775345181660761552125904454753211	L5 IT	L5 IT	L5 IT	L6 IT	L5 IT	Oligo	L6 IT	L5 IT	L6 IT	L6 IT
134182038934475075841195596246886926651	VLMC	VLMC	VLMC	VLMC	VLMC	VLMC	VLMC	VLMC	VLMC	VLMC
134187627287498415575619881683286656461	L2/3 IT	L2/3 IT	L2/3 IT	L2/3 IT	L2/3 IT	Oligo	L2/3 IT	L2/3 IT	L2/3 IT	L2/3 IT
134201290128508554071427213193662656225	L6 CT	L6 CT	L6 CT	L6 CT	L6 CT	Endo	L6 CT	L6 CT	L6 CT	L6 CT
13420858848134070417876174962531846228	L2/3 IT	L2/3 IT	L2/3 IT	L2/3 IT	L2/3 IT	L5/6 NP	L2/3 IT	L2/3 IT	L2/3 IT	L2/3 IT
134219128257564111901502299111026605508	Astro	Astro	Astro	Astro	Astro	Oligo	Astro	Astro	Astro	Astro
134242120670685709785073516219187503359	OPC	OPC	OPC	OPC	Vip	L6 CT	OPC	OPC	OPC	OPC
13428541055876343813630191783728451093	L2/3 IT	L2/3 IT	L2/3 IT	L2/3 IT	L2/3 IT	Oligo	L2/3 IT	L2/3 IT	L2/3 IT	L2/3 IT
134286114971215465327313932041683067577	OPC	OPC	OPC	OPC	OPC	VLMC	OPC	OPC	OPC	OPC
134288718565213298349174199978809756905	L5/6 NP	L5/6 NP	L5/6 NP	L5/6 NP	L5/6 NP	L5 IT	L5/6 NP	L5/6 NP	L5/6 NP	L5/6 NP
134296457370743650556660797448387676823	L2/3 IT	L2/3 IT	L2/3 IT	L2/3 IT	L2/3 IT	Oligo	L2/3 IT	L2/3 IT	L2/3 IT	L2/3 IT
134296996401234982569195888879593070356	L2/3 IT	L2/3 IT	L2/3 IT	L2/3 IT	L2/3 IT	Oligo	L2/3 IT	L2/3 IT	L2/3 IT	L2/3 IT
134353071757957622364745162068062642700	Astro	Astro	Astro	Astro	Astro	Oligo	Astro	Astro	Astro	Astro
134364961435105200563812482539563542250	Peri	Peri	Peri	Peri	Peri	Pvalb	Peri	Peri	Peri	Peri
134365405188834992499400335434773201767	L6 CT	L6 CT	L6 CT	L6 CT	L6 CT	L2/3 IT	L6 CT	L6 CT	L6 CT	L6 CT
134497036794662829074413641260647596575	L2/3 IT	L2/3 IT	L2/3 IT	L2/3 IT	L2/3 IT	Oligo	L2/3 IT	L2/3 IT	L2/3 IT	L2/3 IT
134511377797914063824697217867942710858	Pvalb	Pvalb	Pvalb	Pvalb	Pvalb	Pvalb	Pvalb	Pvalb	Pvalb	Pvalb
134530550628493443924919256379888618017	L6 IT	L6 IT	L6 CT	L6 IT	L6 IT	L2/3 IT	L5 IT	unassigned	L6 IT	L6 IT
134542527526361450323092102924132778860	SMC	VLMC	VLMC	SMC	SMC	VLMC	VLMC	unassigned	SMC	VLMC
13454253362200055922835066623048289484	L5 IT	L5 IT	L5 IT	L5 IT	L5 IT	Endo	L5 IT	L5 IT	L5 IT	L5 IT
134549613688011130340336375864965464628	Lamp5	Vip	L6 CT	Vip	Vip	L2/3 IT	Vip	L5 ET	Sncg	Vip
134558808603368896276397824648950077229	Astro	Astro	Astro	Astro	Astro	Oligo	Astro	unassigned	Astro	Macrophage
134559782997231323116211421413183639167	L6 CT	L6 CT	L6 CT	L6 CT	L6 CT	Oligo	L6 CT	L6 CT	L6 CT	L6b
134567528299733304120326424673023086746	L2/3 IT	L2/3 IT	L2/3 IT	L2/3 IT	unassigned	L5/6 NP	L2/3 IT	L2/3 IT	L2/3 IT	L2/3 IT
134579757616407871522885343388547119907	Astro	Astro	Astro	Astro	Astro	L5/6 NP	Astro	Astro	Astro	Astro
134584024224737973062274563846059359311	Pvalb	Pvalb	Pvalb	Pvalb	Sst	Pvalb	Pvalb	Pvalb	Pvalb	Pvalb
134617744456533410378534012878940540183	VLMC	Astro	Astro	VLMC	VLMC	VLMC	Astro	Astro	Astro	VLMC
134623656370378863015607940537858120891	Oligo	Oligo	Oligo	Oligo	Oligo	Oligo	Oligo	Oligo	Oligo	Oligo
134627952052751070811187938097380798426	Oligo	Oligo	Oligo	Oligo	Oligo	OPC	Oligo	Oligo	Oligo	Oligo
134645439694868726532637240224274233795	Sst	Sst	Sst	Sst	Sst	Sst	Sst	Sst	Sst	Sst
134651493064205552192592769404294276043	Pvalb	Pvalb	Pvalb	Pvalb	Pvalb	Endo	Pvalb	Pvalb	Pvalb	Pvalb
13465599080073043197788787818158258788	Endo	Endo	Oligo	Endo	Endo	VLMC	Astro	unassigned	Endo	Endo
134693850265133933854117614965025288794	L2/3 IT	L2/3 IT	L2/3 IT	L2/3 IT	L2/3 IT	L2/3 IT	L2/3 IT	L2/3 IT	L2/3 IT	L2/3 IT
134715895679705180747700448019605531168	L2/3 IT	L2/3 IT	L2/3 IT	L2/3 IT	L2/3 IT	Oligo	L2/3 IT	L2/3 IT	L2/3 IT	L2/3 IT
134716243525866751988433639461218491919	Pvalb	Pvalb	Pvalb	Pvalb	Pvalb	Oligo	Pvalb	Pvalb	Pvalb	Pvalb
134723529665915860397751693391808663274	L5/6 NP	L5/6 NP	L5/6 NP	L5/6 NP	L5/6 NP	Macrophage	L5/6 NP	L5/6 NP	L5/6 NP	L5/6 NP
134755427571654455104654730716287141279	L2/3 IT	L2/3 IT	L2/3 IT	L2/3 IT	L2/3 IT	L5/6 NP	L2/3 IT	L2/3 IT	L2/3 IT	L2/3 IT
134770314422633668851498115760804215160	L2/3 IT	L2/3 IT	L2/3 IT	L2/3 IT	L2/3 IT	VLMC	L2/3 IT	L2/3 IT	L2/3 IT	L2/3 IT
134774634356630941410595047530766416050	L6 IT	L6 IT	L6 IT	L6 IT	L6 IT	L2/3 IT	L6 IT	L6 IT	L6 IT	L6 IT
134813096259734383163427133863924120	L5 IT	L5 IT	L5 IT	L5 IT	L5 IT	Endo	L5 IT	unassigned	L5 IT	L5 IT
134818778556015959942838499812173764315	L2/3 IT	L2/3 IT	L2/3 IT	L2/3 IT	L2/3 IT	L2/3 IT	L2/3 IT	L2/3 IT	L2/3 IT	L2/3 IT
134853793967617098741207307709883834115	L6 CT	L6 CT	L6 CT	L6 CT	L6 CT	L6 CT	L6 CT	L6 CT	L6 CT	L6b
134858323902584251635356363570283667326	Endo	Endo	Endo	Endo	Endo	VLMC	Endo	unassigned	Endo	Endo
13493377622479976443145021030227681227	L5 IT	L5 IT	L5 IT	L5 IT	L5 IT	Vip	L5 IT	L5 IT	L5 IT	L5 IT
134940785297581796747959784279572123136	Oligo	Oligo	Oligo	Oligo	Oligo	Macrophage	Oligo	Oligo	Oligo	Oligo
134956738629512850440717023668196755018	L5 IT	L5 IT	L5 IT	L5 IT	L5 IT	L2/3 IT	L5 IT	L5 IT	L5 IT	L6 IT
134975260266310804689200284344423364938	Peri	Peri	Oligo	Peri	SMC	Oligo	Astro	unassigned	Peri	Peri
135001377669445167444598785505820168642	Astro	Astro	Astro	Astro	Astro	VLMC	Astro	Astro	Astro	Astro
135023692587981520336035715393616534309	Pvalb	Pvalb	Pvalb	Pvalb	Pvalb	L6 CT	Pvalb	Pvalb	Pvalb	Pvalb
135063423455682363948254775058437185820	L2/3 IT	L2/3 IT	L2/3 IT	L2/3 IT	L2/3 IT	Endo	L2/3 IT	L2/3 IT	L2/3 IT	L2/3 IT
135067766034344693298045512887205204636	L2/3 IT	L5 IT	L2/3 IT	L5 ET	L2/3 IT	Endo	L2/3 IT	unassigned	unassigned	Macrophage
135081039986853200484092307470535711189	L5 IT	L5 IT	L2/3 IT	L5 IT	L5 IT	Endo	L2/3 IT	unassigned	L5 IT	L5 IT
135105555693834556977418455679912024619	Astro	Astro	Astro	Astro	Astro	L2/3 IT	Astro	Astro	Astro	Astro
135121303368262977449368576942016473610	L6 IT	L6 IT	L6 CT	L6 IT	L6 IT	L5 IT	L6 IT	unassigned	L6 IT	L6 IT
135139352225274944404543935452200206268	L5 ET	L5 ET	L5 ET	L5 ET	L5 ET	Pvalb	L5 ET	L5 ET	L5 ET	L5 ET
135140590006017716197391624098823378375	L2/3 IT	L2/3 IT	L2/3 IT	L2/3 IT	L2/3 IT	Pvalb	L2/3 IT	L2/3 IT	L2/3 IT	L2/3 IT
135156587492901697415711391441708615561	Sst	Sst	Sst	Sst	Sst	L2/3 IT	Sst	Sst	Sst	Sst
135168303423986010169465622539135665630	Endo	Endo	L2/3 IT	Endo	Endo	Oligo	Astro	unassigned	Endo	Endo
135239896535500337488746669330456907239	L2/3 IT	L2/3 IT	L2/3 IT	L2/3 IT	L2/3 IT	OPC	L2/3 IT	L2/3 IT	L2/3 IT	L2/3 IT
13525185536242314837725056280151326066	Endo	Endo	Endo	Endo	Endo	L2/3 IT	Astro	unassigned	Endo	Endo
135259134747452496353539301737178633425	VLMC	Astro	Astro	Astro	Astro	VLMC	Astro	Astro	Astro	Astro
135288751897723247869334402422802022241	Oligo	Oligo	Oligo	Oligo	Oligo	Oligo	Oligo	Oligo	Oligo	Oligo
135302794711924507440611556432116572944	L5 IT	L5 IT	L2/3 IT	L5 IT	L5 IT	Astro	L5 IT	L5 IT	L5 IT	L5 IT
135363593594618055681923533178089829248	L5 ET	L5 ET	L5 ET	L5 ET	L5 ET	L5 IT	L5 ET	L5 ET	L5 ET	L5 ET
135373048467223059332962530891050917959	Astro	Astro	Astro	Astro	Astro	Endo	Astro	Astro	Astro	Astro
135373111265824991730302422327287021953	L5 IT	L5 IT	L5 IT	L5 IT	L5 IT	Oligo	L5 IT	L5 IT	L5 IT	L5 IT
135387129172851617781956669194675407702	Pvalb	Pvalb	Pvalb	Pvalb	Pvalb	Sst	Pvalb	Pvalb	Pvalb	Pvalb
135413496766823240850263680105868847607	L5/6 NP	L5/6 NP	L5/6 NP	L5/6 NP	L5/6 NP	Pvalb	L5/6 NP	L5/6 NP	L5/6 NP	L5/6 NP
135446761041641164331146173192937635288	Macrophage	Macrophage	Macrophage	Macrophage	Macrophage	Endo	Macrophage	unassigned	Macrophage	Macrophage
135455067081178019311174669110497088800	Astro	Astro	Astro	Astro	Astro	L2/3 IT	Astro	Astro	Astro	Astro
135456298373861339302716105683151530623	L2/3 IT	L2/3 IT	L2/3 IT	L2/3 IT	L2/3 IT	VLMC	L2/3 IT	L2/3 IT	L2/3 IT	L2/3 IT
135459601021760145012630921439741422894	Macrophage	Macrophage	Oligo	Oligo	L5 ET	Pvalb	Macrophage	unassigned	Macrophage	Macrophage
135467142018476345367927997285857030479	SMC	Endo	Oligo	SMC	SMC	VLMC	Astro	unassigned	SMC	VLMC
135484234895744534271212985688640326495	Pvalb	Pvalb	Pvalb	Pvalb	Pvalb	L6b	Pvalb	Pvalb	Pvalb	Pvalb
135535896456689648096215415897905549488	L5 ET	L5 ET	Oligo	L5 ET	L5 ET	VLMC	L5 ET	L5 ET	L5 ET	L5 ET
135547795182477733803629328355806604320	L5 IT	L5 IT	L5 IT	L6 CT	L6 IT	Endo	L2/3 IT	unassigned	L2/3 IT	Macrophage
135571235138607985845341270141328578172	Pvalb	Pvalb	Pvalb	Pvalb	Pvalb	VLMC	Pvalb	Pvalb	Pvalb	Pvalb
135605207618424974913007385664588226639	L2/3 IT	L2/3 IT	L2/3 IT	L2/3 IT	L2/3 IT	L2/3 IT	L2/3 IT	L2/3 IT	L2/3 IT	L2/3 IT
135615468695376228062388019142397110909	Vip	Vip	Vip	Vip	Vip	Vip	Vip	Vip	Vip	Vip
135625801831592551536971000172536802066	L2/3 IT	L2/3 IT	L2/3 IT	L2/3 IT	L2/3 IT	Oligo	L2/3 IT	L2/3 IT	L2/3 IT	L2/3 IT
13563526560858636765420904916183301216	Macrophage	Macrophage	Macrophage	Macrophage	Macrophage	L5/6 NP	Macrophage	unassigned	Macrophage	Macrophage
135663612377688980529835436854912122964	L2/3 IT	L2/3 IT	L2/3 IT	L2/3 IT	L2/3 IT	L5 ET	L2/3 IT	L2/3 IT	L2/3 IT	L2/3 IT
135749809375625053427967070596305659614	L2/3 IT	L2/3 IT	L2/3 IT	L2/3 IT	L2/3 IT	Vip	L2/3 IT	L2/3 IT	L2/3 IT	L2/3 IT
135765043994394864809239180254584724602	L2/3 IT	L2/3 IT	L2/3 IT	L2/3 IT	L2/3 IT	L5 IT	L2/3 IT	L2/3 IT	L2/3 IT	L2/3 IT
135801044878645608910953902482812496426	L6 IT	L6 IT	L6 IT	L6 IT	L6 IT	VLMC	L6 IT	L6 IT	L6 IT	L6 IT
135824979637482467881430510567353004050	SMC	VLMC	Oligo	VLMC	VLMC	VLMC	VLMC	VLMC	Peri	VLMC
13585551356606398434716516862549744758	VLMC	L2/3 IT	L2/3 IT	Astro	VLMC	Endo	Astro	unassigned	L2/3 IT	Astro
135856515146077750949627946814398314675	Peri	Peri	Oligo	Peri	Endo	Astro	Astro	unassigned	Endo	Endo
135860919197769352939067241298772161445	L2/3 IT	L2/3 IT	L2/3 IT	L2/3 IT	L2/3 IT	Oligo	L2/3 IT	L2/3 IT	L2/3 IT	L2/3 IT
135861144701718812801630008340538058841	L6 IT	L6 IT	L5 IT	L6 IT	L6 IT	L2/3 IT	L2/3 IT	unassigned	L6 IT	L5 IT
135883410495727388517549120926387415285	L6 IT	L5 IT	L5 IT	L6 IT	L5 IT	L2/3 IT	L5 IT	L5 IT	L6 IT	L6 IT
135883935819290794433221469270104303758	OPC	OPC	OPC	OPC	OPC	Oligo	OPC	OPC	OPC	OPC
135890966195005321943096737938038700214	L5 IT	L6 IT	L6 IT	L6 IT	L6 IT	L2/3 IT	L5 IT	L5 IT	L6 IT	L6 IT
135911475124174555010654391286808529517	L2/3 IT	L2/3 IT	L2/3 IT	L2/3 IT	L2/3 IT	L2/3 IT	L2/3 IT	L2/3 IT	L2/3 IT	L2/3 IT
135964309297828745987705333167249423754	L5 IT	L5 IT	L5 IT	L5 IT	L5 IT	Oligo	L5 IT	unassigned	L5 IT	L5 IT
135966266587488830681744979829998358623	Endo	Endo	Oligo	Endo	Endo	VLMC	Astro	L2/3 IT	Endo	Endo
135986057725442937745652837244508621793	L5/6 NP	L5/6 NP	L5/6 NP	L5/6 NP	L5/6 NP	Pvalb	L5/6 NP	L5/6 NP	L5/6 NP	L5/6 NP
135989580290215137979103151708184339447	L5 IT	L5 IT	L5 IT	L5 IT	L5 IT	Macrophage	L5 IT	L5 IT	L5 IT	L5 IT
136012724755680685801693296956734459143	Astro	Astro	Astro	Astro	Astro	Endo	Astro	Astro	Astro	Astro
136032088826130238925325419295301011669	Endo	Endo	Endo	Endo	Endo	Oligo	Astro	Endo	Endo	Endo
136038588165017575930047604929050080318	Pvalb	Pvalb	Pvalb	Pvalb	Pvalb	L5 ET	Pvalb	Pvalb	Pvalb	Pvalb
136062466063109325091050592045289497613	L2/3 IT	L2/3 IT	L2/3 IT	L2/3 IT	L2/3 IT	L2/3 IT	L2/3 IT	L2/3 IT	L2/3 IT	L2/3 IT
136065004764396673637192885166898153483	L2/3 IT	L2/3 IT	L2/3 IT	L2/3 IT	L2/3 IT	VLMC	L2/3 IT	L2/3 IT	L2/3 IT	L2/3 IT
136065701226058476029340748771637076311	VLMC	VLMC	Oligo	VLMC	VLMC	VLMC	VLMC	Astro	Astro	VLMC
13608072024613191740099826438791010701	L5 IT	L5 IT	L5 IT	L5 IT	L5 IT	Lamp5	L5 IT	L5 IT	L5 IT	L5 IT
136082303148665882511891033052686253744	L2/3 IT	L2/3 IT	L2/3 IT	L2/3 IT	L2/3 IT	Sst	L2/3 IT	L2/3 IT	L2/3 IT	L2/3 IT
136112397561001296716014383859454954339	L2/3 IT	L2/3 IT	L2/3 IT	L2/3 IT	L2/3 IT	Astro	L2/3 IT	L2/3 IT	L2/3 IT	L2/3 IT
136118276331655705521115521810150450924	Peri	Peri	Oligo	Peri	Peri	Oligo	Astro	unassigned	Peri	Peri
136130973434586637137512733949939204929	OPC	OPC	OPC	OPC	OPC	L6 CT	OPC	OPC	OPC	OPC
136167951586748042364680415473305838320	L6 CT	Macrophage	L6 CT	L6 CT	L6 CT	L6 CT	L6 CT	unassigned	L6 CT	Macrophage
136177677771840998305676449870662493380	L6 CT	L6 CT	L6 CT	L6 CT	L6 CT	L5/6 NP	L6 CT	unassigned	L6 CT	L6 CT
136190372413367516529079672781360065835	Macrophage	Macrophage	Macrophage	Macrophage	Macrophage	Endo	Macrophage	unassigned	Macrophage	Macrophage
136192690187487104190754318018954724653	L5 IT	L6 IT	L6 CT	L6 IT	L5 IT	Oligo	L5 IT	unassigned	L6 IT	L6 IT
136219432592858181796954002900417312535	VLMC	VLMC	VLMC	VLMC	VLMC	VLMC	VLMC	unassigned	VLMC	VLMC
136237306906520281728716336200431229639	VLMC	VLMC	Macrophage	SMC	SMC	L2/3 IT	VLMC	unassigned	SMC	VLMC
136254829428617687632856641200701017889	L2/3 IT	L2/3 IT	L2/3 IT	L2/3 IT	L2/3 IT	L6 CT	L2/3 IT	L2/3 IT	L2/3 IT	L2/3 IT
136276616340520030104294899897766840011	Oligo	Oligo	Oligo	Oligo	Oligo	VLMC	Oligo	Oligo	Oligo	Oligo
136307010309202855203751375579258578738	L5 IT	L5 IT	L2/3 IT	L5 IT	L5 IT	L6 CT	L2/3 IT	L2/3 IT	L5 IT	L5 IT
136338037670501590897863249222072395319	Astro	Astro	Astro	Astro	Astro	Oligo	Astro	unassigned	Astro	Macrophage
136368281431348187356870518811689561525	VLMC	Astro	Astro	VLMC	VLMC	VLMC	Astro	Astro	Astro	VLMC
136419516199989814142524062428685083349	Endo	Endo	Oligo	Endo	Endo	Macrophage	Endo	unassigned	Endo	Endo
136456854051958717381954830685919088517	L2/3 IT	L2/3 IT	L2/3 IT	L2/3 IT	L2/3 IT	L2/3 IT	L2/3 IT	L2/3 IT	L2/3 IT	L2/3 IT
13650541055540545887865362643849980798	Astro	Astro	Astro	Astro	Astro	VLMC	Astro	Astro	Astro	Astro
136506425587873230419050777825611680558	VLMC	Astro	Astro	Astro	VLMC	Oligo	Astro	Astro	Astro	VLMC
13651842734872337678264766922882265452	Sst	Sst	Sst	Sst	Sst	Lamp5	Sst	Sst	Sst	Sst
136520248028102735754405890716793249585	VLMC	VLMC	Astro	VLMC	VLMC	VLMC	VLMC	Astro	Astro	VLMC
136521087308990674083501545072857218742	Endo	Endo	Endo	Endo	Endo	Oligo	Endo	unassigned	Endo	Endo
13653340399634018508139263111571920553	L2/3 IT	L2/3 IT	L2/3 IT	L2/3 IT	L2/3 IT	Oligo	L2/3 IT	L2/3 IT	L2/3 IT	L2/3 IT
1365557100575587045528808944989743985	Astro	Astro	Astro	Astro	Astro	L2/3 IT	Astro	Astro	Astro	Astro
136566207167509627249914907708687003351	Astro	Astro	Astro	Astro	Astro	L2/3 IT	Astro	Astro	Astro	Astro
136571731521212611680809341789724659083	Macrophage	Macrophage	Macrophage	Macrophage	Macrophage	L2/3 IT	Macrophage	unassigned	Macrophage	Macrophage
136572467990481510677153015341935572163	Endo	Endo	L2/3 IT	Endo	SMC	VLMC	Astro	L2/3 IT	Endo	Endo
136592288973085784929545085618963152014	OPC	OPC	OPC	OPC	OPC	L5 IT	OPC	OPC	OPC	OPC
136675841749785579495036220855824934364	L5/6 NP	L5/6 NP	L5/6 NP	L5/6 NP	L5/6 NP	L5 ET	L5/6 NP	L5/6 NP	L5/6 NP	L5/6 NP
136677081094734482115218210557189418414	L6 CT	L6 CT	L6 CT	L6 CT	L6 CT	Endo	L6 CT	L6 CT	L6 CT	L6b
136681060984519159161990074829017544809	Oligo	Oligo	Oligo	Oligo	Oligo	Endo	Oligo	Oligo	Oligo	Oligo
136712661174611011243761831057915759131	L5 IT	L5 IT	L5 IT	L5 IT	L5 IT	Macrophage	L5 IT	L5 IT	L5 IT	L5 IT
13672081044930504845615884378551295644	Peri	Peri	Oligo	Peri	Peri	Peri	Astro	Peri	Peri	Peri
136758708661807838980536845481068825911	L5 IT	L5 IT	L5 IT	L5 IT	L5 IT	L6 CT	L5 IT	L5 IT	L5 IT	L5 IT
136779277598475136609899009394423235554	SMC	SMC	VLMC	VLMC	SMC	unassigned	VLMC	unassigned	Peri	VLMC
136802063760483703453491515741376339514	Lamp5	Lamp5	Lamp5	Lamp5	Sncg	L5/6 NP	Lamp5	Lamp5	Lamp5	Lamp5
136806266984888717203146996679063808133	L5 ET	L5 ET	L5 ET	L5 ET	L5 ET	Sncg	L5 ET	L5 ET	L5 ET	L5 ET
136813710993721294161127673929313537830	Astro	Astro	Astro	Astro	Astro	VLMC	Astro	Astro	Astro	Astro
13684257990646035141971384488747614421	L5 ET	L5 ET	L5 ET	L5 ET	L5 ET	Oligo	L5 ET	L5 ET	L5 ET	L5 ET
136846097052819467176083636983200950910	Macrophage	Macrophage	Macrophage	Macrophage	Macrophage	VLMC	Macrophage	unassigned	Macrophage	Macrophage
136861645416054563133193726688230065167	L5 IT	L5 IT	L5 IT	L6 IT	L5 IT	Sst	L5 IT	L5 IT	L5 IT	L5 IT
136862553081805638534912006057346043147	VLMC	Astro	Astro	VLMC	VLMC	VLMC	Astro	unassigned	Astro	VLMC
13690354402844892756047719010457834820	Sst	Sst	Sst	Sst	Sst	Macrophage	Sst	Sst	Sst	Sst
1369121525054696387649540087854467290	Vip	Vip	Vip	Vip	Vip	L2/3 IT	Vip	Vip	Vip	Vip
136916633356616431615257338413594521110	Astro	Astro	Astro	Astro	Astro	L2/3 IT	Astro	Astro	Astro	Astro
136947789810148926552576236551945436267	VLMC	VLMC	Astro	VLMC	VLMC	VLMC	Astro	unassigned	SMC	VLMC
136957983361733735593092903076240027874	Astro	Astro	Astro	Astro	Astro	Pvalb	Astro	Astro	Astro	Astro
136965173863877703685618136449754282814	VLMC	VLMC	VLMC	VLMC	VLMC	VLMC	VLMC	unassigned	VLMC	VLMC
136971065165661173444154469992757053124	Macrophage	L5 IT	L6 CT	SMC	L5 IT	Pvalb	Macrophage	unassigned	L5 IT	Macrophage
136975755642501563811410761509626092821	L2/3 IT	L2/3 IT	L2/3 IT	L2/3 IT	L2/3 IT	VLMC	L2/3 IT	L2/3 IT	L2/3 IT	L2/3 IT
136985118232017632204141884574359944577	OPC	OPC	OPC	OPC	OPC	L2/3 IT	OPC	OPC	OPC	OPC
136993467189611895282445241072190718068	L2/3 IT	L2/3 IT	L2/3 IT	L2/3 IT	L2/3 IT	Oligo	L2/3 IT	L2/3 IT	L2/3 IT	L2/3 IT
137058200312085323254282825816940947224	L5 IT	L5 IT	L2/3 IT	L5 IT	L5 IT	OPC	L5 IT	L5 IT	L5 IT	L5 IT
137102920876217992055772751803917685757	L2/3 IT	L2/3 IT	L2/3 IT	L2/3 IT	L2/3 IT	Macrophage	L2/3 IT	unassigned	L2/3 IT	L2/3 IT
137126427776210438369528614004314413350	L2/3 IT	L2/3 IT	L2/3 IT	L2/3 IT	L2/3 IT	Oligo	L2/3 IT	L2/3 IT	L2/3 IT	L2/3 IT
13718630884244562675254492435627805562	L5 IT	L5 IT	L5 IT	L2/3 IT	L2/3 IT	Macrophage	L2/3 IT	L2/3 IT	L2/3 IT	L2/3 IT
137204399088496133073266013908065080966	L6 CT	L6 CT	L6 CT	L6b	L6 CT	L2/3 IT	L6 CT	L6 CT	L6 CT	L6b
137233640207024463788269642805766258274	Oligo	Oligo	Oligo	Oligo	Oligo	VLMC	Oligo	unassigned	Oligo	Oligo
137235121502016618207335619514511574381	L2/3 IT	L2/3 IT	L2/3 IT	L2/3 IT	L2/3 IT	Oligo	L2/3 IT	L2/3 IT	L2/3 IT	L2/3 IT
137289132424726872250806104164043382304	L2/3 IT	L2/3 IT	L2/3 IT	L2/3 IT	L2/3 IT	Oligo	L2/3 IT	L2/3 IT	L2/3 IT	L2/3 IT
137299589494691636684114852039479784019	L6 IT	L6 IT	L5 IT	L6 IT	L5 IT	L5/6 NP	L5 IT	L6 IT	L6 IT	L6 CT
137301239280877774508333264413147856119	L2/3 IT	L2/3 IT	L2/3 IT	L2/3 IT	L2/3 IT	Lamp5	L2/3 IT	L2/3 IT	L2/3 IT	L2/3 IT
137324073737746507870624474937299979095	Lamp5	Lamp5	Lamp5	Lamp5	Lamp5	Lamp5	Lamp5	Lamp5	Lamp5	Lamp5
137337334239858751181766750608850336795	Pvalb	Pvalb	Pvalb	Pvalb	Pvalb	L6 IT	Pvalb	Pvalb	Pvalb	Pvalb
137354096996366352999378816307295632706	Endo	Endo	Oligo	Endo	Endo	Vip	Endo	unassigned	Endo	Endo
137366935132545835004079827146031952217	L5 IT	L5 IT	L5 IT	L5 IT	L5 IT	L5 IT	L5 IT	L5 IT	L5 IT	L5 IT
137384524682566988360846391502457305127	Astro	Astro	Astro	Astro	Astro	Oligo	Astro	Astro	Astro	Astro
13739379616839999014455392574446333014	Endo	Endo	Endo	Endo	Endo	Endo	Endo	Endo	Endo	Endo
137395170235539739565765503306651721992	Macrophage	Macrophage	Macrophage	Macrophage	Macrophage	Endo	Macrophage	unassigned	Macrophage	Macrophage
137449785814817586627761631842589256287	L6 CT	L6 CT	L6 CT	L6 CT	L6 CT	Oligo	L6 CT	L6 CT	L6 CT	L6 CT
13747201698289689899667414682133404907	L2/3 IT	L2/3 IT	L2/3 IT	L2/3 IT	L2/3 IT	L6 CT	L2/3 IT	L2/3 IT	L2/3 IT	L2/3 IT
137516937240102515114050206812011221540	L2/3 IT	L2/3 IT	L2/3 IT	L2/3 IT	L2/3 IT	Oligo	L2/3 IT	L2/3 IT	L2/3 IT	L2/3 IT
137544739372286256950870603071022949845	OPC	OPC	OPC	OPC	OPC	Oligo	OPC	OPC	OPC	OPC
137562829441324293845470105682571214283	Endo	Endo	Astro	Endo	Endo	L2/3 IT	Astro	Astro	Endo	Endo
137578308187499799698679696560737308467	L6 IT	L6 IT	L6 IT	L6 IT	L6 IT	Astro	L6 IT	L6 IT	L6 IT	L6 IT
137580010580054202125942874013555102564	OPC	OPC	OPC	OPC	OPC	Astro	OPC	OPC	OPC	OPC
13761169072184433984531234590447266255	Endo	Endo	Endo	Endo	Endo	VLMC	Endo	unassigned	Endo	Endo
137629697434332797033727774874890791369	L5 ET	L5 ET	L5 ET	L5 ET	L5 ET	L2/3 IT	L5 ET	L5 ET	L5 ET	L5 ET
137631081588155574942506686539388021448	L6 CT	L6 CT	L6 CT	L6 CT	L6 CT	Oligo	L6 CT	L6 CT	L6 CT	L6 CT
137646289403550604268771590240460736093	Peri	Peri	Oligo	Peri	Peri	VLMC	Astro	Peri	Peri	Peri
137700612722660168944715591899797911044	Endo	Endo	Oligo	Endo	Endo	L5 IT	Astro	unassigned	Endo	Endo
137703097027808042398844966998717312991	L6 IT	L5 IT	L5 IT	L6b	L5 IT	Endo	L2/3 IT	unassigned	L5 IT	L5 IT
137772130783563941591582717325700388809	L2/3 IT	L2/3 IT	L2/3 IT	L2/3 IT	L2/3 IT	Oligo	L2/3 IT	L2/3 IT	L2/3 IT	L2/3 IT
137773943658061087701123524604421939461	VLMC	Astro	Astro	Astro	Astro	VLMC	Astro	Astro	Astro	Astro
137795930709186319602452426552446582142	L5 IT	L5 IT	L5 IT	L5 IT	L5 IT	Oligo	L5 IT	L5 IT	L5 IT	L5 IT
13780969124901358636539642067313179144	Endo	Endo	Oligo	Endo	Endo	Oligo	Astro	unassigned	Endo	Endo
137811255506320856500509755768731518428	L5 IT	L5 IT	L5 IT	L5 IT	L5 IT	Oligo	L2/3 IT	L5 IT	L5 IT	L5 IT
137849664792640956608717678952800341852	Endo	Endo	Endo	Endo	Endo	L2/3 IT	Astro	unassigned	Endo	Endo
137856736883206435208001680999882982759	L6 IT	L5 IT	L5 IT	L6 IT	L5 IT	L2/3 IT	L5 IT	L5 IT	L5 IT	L5 IT
137866924317960259438884369641465111373	L2/3 IT	L2/3 IT	L2/3 IT	L2/3 IT	L2/3 IT	L5/6 NP	L2/3 IT	L2/3 IT	L2/3 IT	L2/3 IT
137868491332477183396333549702870172109	Endo	Endo	Astro	Endo	Endo	Astro	Astro	unassigned	Endo	Endo
137884762822722199878891571983996976930	L5/6 NP	L5/6 NP	L5/6 NP	L5/6 NP	L5/6 NP	VLMC	L5/6 NP	L5/6 NP	L5/6 NP	L5/6 NP
137892169048964695860281869236372498636	L6 CT	L6 CT	L6 CT	L6 CT	L6 CT	Oligo	L6 CT	L6 CT	L6 CT	L6 CT
137951773629759721395827037784254552671	L6 IT	L6 IT	L6 IT	L6 IT	L6 IT	Pvalb	L6 IT	unassigned	L6 IT	L6 IT
137981098199247793342070190605019902961	L2/3 IT	L2/3 IT	L2/3 IT	L2/3 IT	unassigned	Oligo	L2/3 IT	L2/3 IT	L2/3 IT	L2/3 IT
138073731762122965162076620645641096573	Peri	Endo	Oligo	Endo	Endo	Astro	Astro	Endo	Endo	Endo
138084895688328244286298171999504598496	Astro	Astro	Astro	Astro	Astro	Endo	Astro	Astro	Astro	Astro
138109687274017997671992725780890907246	L6 CT	L6 CT	L6 CT	L6 CT	L6 CT	Peri	L6 CT	L6 CT	L6 CT	L6 CT
13812497583830670679246289523507883866	Lamp5	Lamp5	Lamp5	Pvalb	Lamp5	L5/6 NP	Lamp5	Lamp5	Lamp5	Lamp5
138149667521237400394369153543513203175	L2/3 IT	L2/3 IT	L2/3 IT	L2/3 IT	L2/3 IT	L6 CT	L2/3 IT	L2/3 IT	L2/3 IT	L2/3 IT
138163031395935659051330095451322438569	L6 CT	L6 CT	L6 CT	L6 CT	L6 CT	Sst	L6 CT	L6 CT	L6 CT	L6 CT
138165069684892692795925459670692852308	L5 IT	L5 IT	L5 IT	L5 IT	L5 IT	Pvalb	L5 IT	L5 IT	L5 IT	L5 IT
1381701894143485792936701628075184441	Astro	Astro	Astro	Astro	Astro	VLMC	Astro	Astro	Astro	Astro
138198110238271482176797817414634859107	L5 ET	L5 ET	L5 ET	L5 ET	L5 ET	L5/6 NP	L5 ET	L5 ET	L5 ET	L5 ET
138198394289737976298358063027485782806	Macrophage	Macrophage	Macrophage	Macrophage	Macrophage	Endo	Macrophage	unassigned	Macrophage	Macrophage
138217598852830825902757653596016416746	Astro	Astro	Astro	Astro	Astro	L5/6 NP	Astro	Astro	Astro	Astro
138221314157537426380650609376719848984	L5 IT	L5 IT	L5 IT	L5 IT	L5 IT	Oligo	L5 IT	L5 IT	L5 IT	L5 IT
138247653028214965608396635314028776944	Macrophage	Endo	Macrophage	Macrophage	Endo	Endo	Macrophage	unassigned	Endo	Endo
138271415620869729295427789688048771797	Peri	Endo	Oligo	Endo	Endo	Oligo	Astro	Endo	Endo	Endo
138275315009636856123821078811729882939	Macrophage	Macrophage	Macrophage	Macrophage	Macrophage	VLMC	Macrophage	unassigned	Macrophage	Macrophage
138287141698054808167638614914838410455	L6 IT	L6 IT	L6 CT	L6 IT	L6 IT	Oligo	L6 IT	unassigned	L5 ET	L6b
138288730678792569336865931731248726437	Astro	Astro	Astro	Astro	Astro	Endo	Astro	unassigned	Sst	Macrophage
138365691463236590798784022069391642185	Lamp5	Lamp5	Lamp5	Lamp5	Lamp5	Lamp5	Lamp5	Lamp5	Lamp5	Lamp5
138424833151231465287404123486433472890	Pvalb	Pvalb	Pvalb	Pvalb	Pvalb	L6 CT	Pvalb	Pvalb	Pvalb	Pvalb
138431615067048721215941894936815634421	Peri	Endo	Oligo	Peri	SMC	VLMC	Astro	unassigned	Endo	Endo
13843815532994224832565640881455262236	L6 CT	L6 CT	L6 CT	L6 CT	L6 CT	Oligo	L6 CT	L6 CT	L6 CT	L6 CT
138451671341696853400593126573219438565	Oligo	Oligo	Oligo	Oligo	Oligo	L2/3 IT	Oligo	Oligo	Oligo	Oligo
138488144812363529951421497858605092595	Astro	Astro	Astro	Astro	Astro	Endo	Astro	Astro	Astro	Astro
138503686887017987234960816811317225624	L6 CT	L6 CT	L6 CT	L6 CT	L6 CT	Endo	L6 CT	L6 CT	L6 CT	L6 CT
138508910494348016688599845684758487271	L2/3 IT	L2/3 IT	L2/3 IT	L2/3 IT	L2/3 IT	Oligo	L2/3 IT	L2/3 IT	L2/3 IT	L2/3 IT
138513705342355587643073383400671340287	L2/3 IT	L2/3 IT	L2/3 IT	L2/3 IT	L2/3 IT	Oligo	L2/3 IT	L2/3 IT	L2/3 IT	L2/3 IT
138515668863978752517858361548172563308	Endo	Endo	L2/3 IT	Endo	L2/3 IT	Sst	L2/3 IT	L2/3 IT	L2/3 IT	Endo
138526241459409914037677773277905613959	L6 CT	L6 CT	L6 CT	L6 CT	L6 CT	VLMC	L6 CT	L6 CT	L6 CT	L6 CT
138532602482537270654789613487821610161	L2/3 IT	L2/3 IT	L2/3 IT	L2/3 IT	L2/3 IT	L2/3 IT	L2/3 IT	L2/3 IT	L2/3 IT	L2/3 IT
13853494229012337338611155431109647422	L2/3 IT	L2/3 IT	L2/3 IT	L2/3 IT	L2/3 IT	Astro	L2/3 IT	L2/3 IT	L2/3 IT	L2/3 IT
138551772737081914874432952098444264303	L2/3 IT	L2/3 IT	L2/3 IT	L2/3 IT	L2/3 IT	L2/3 IT	L2/3 IT	L2/3 IT	L2/3 IT	L2/3 IT
138604867146419459709630763883139364465	L2/3 IT	L2/3 IT	L2/3 IT	L2/3 IT	L2/3 IT	Oligo	L2/3 IT	L2/3 IT	L2/3 IT	L2/3 IT
138606851369649692500199785299936527242	Peri	Peri	Peri	Peri	SMC	Oligo	Peri	Peri	Peri	Peri
138620132974349161563120191897657376431	L6 CT	L6 CT	L6 CT	L6 CT	L6 CT	L5 IT	L6 CT	L6 CT	L6 CT	L6 CT
138641380675402954031173357220350614818	L2/3 IT	L2/3 IT	L2/3 IT	L2/3 IT	L2/3 IT	L2/3 IT	L2/3 IT	L2/3 IT	L2/3 IT	L2/3 IT
138715695865625094414302304861674087841	Astro	Astro	Astro	Astro	Astro	L6 CT	Astro	Astro	Astro	Astro
138721077889111225196118310622106273884	Peri	Peri	Peri	Peri	SMC	Pvalb	Astro	unassigned	SMC	Peri
138734655803956613036850679794898338019	Astro	Astro	Astro	Astro	Astro	Oligo	Astro	Astro	Astro	Astro
138753934190023675390097141217568631701	Sncg	Vip	Sncg	Sncg	Sncg	Vip	Vip	Sncg	Sncg	Vip
13875899806080738370193609928013921070	Astro	Astro	Astro	Astro	Astro	Pvalb	Astro	Astro	Astro	Astro
138764909549546402273221311170180406011	L2/3 IT	L2/3 IT	L2/3 IT	L2/3 IT	L2/3 IT	Vip	L2/3 IT	L2/3 IT	L2/3 IT	L2/3 IT
138767159442001323061141890206682728466	L5/6 NP	L5/6 NP	L5/6 NP	L5/6 NP	L5/6 NP	Oligo	L5/6 NP	L5/6 NP	L5/6 NP	L5/6 NP
138797953427263297857048494135671889062	L6 CT	L6 CT	L6 CT	L6 CT	L5 ET	Pvalb	L6b	L5 ET	L6 CT	L6b
138819130855945964489932344355332517277	Endo	Endo	Endo	Endo	Endo	VLMC	Endo	unassigned	Endo	Endo
138841469512646298221045078547445522287	L6 CT	L6 CT	L6 CT	L6 CT	L6 CT	VLMC	L6 CT	L6 CT	L6 CT	L6 CT
138857097134129236094278311488556021934	L5 IT	L6 IT	L5 IT	L6 IT	L5 IT	L2/3 IT	L5 IT	L5 IT	L6 IT	L5 IT
138859252589333254203359838872261589501	L2/3 IT	L2/3 IT	L2/3 IT	L2/3 IT	L2/3 IT	Endo	L2/3 IT	L2/3 IT	Sst	L2/3 IT
138874023681706061537232754818467960161	L2/3 IT	L2/3 IT	L2/3 IT	L2/3 IT	L2/3 IT	VLMC	L2/3 IT	L2/3 IT	L2/3 IT	L2/3 IT
138917953153562111431947217945022990081	L2/3 IT	L2/3 IT	L2/3 IT	L2/3 IT	L2/3 IT	L6 CT	L2/3 IT	L2/3 IT	L2/3 IT	L2/3 IT
138978815915169358204020954676178645994	Macrophage	Macrophage	Macrophage	Macrophage	Macrophage	Endo	Macrophage	unassigned	Macrophage	Macrophage
138981964835855499500017760580486771072	Peri	Peri	Oligo	Peri	Peri	Peri	Peri	Peri	Peri	Peri
138985024669471721233050637817851796203	Macrophage	Macrophage	Macrophage	Macrophage	Macrophage	Endo	Macrophage	unassigned	Vip	Macrophage
139050441805955343490194896389584181964	Endo	Endo	Oligo	Endo	Endo	VLMC	Astro	unassigned	Endo	Endo
139069996419232710755438689673022494395	Sst	Sst	Sst	Sst	Sst	Oligo	Sst	Sst	Sst	Sst
139074951638835036178375157757807325824	L2/3 IT	L2/3 IT	L2/3 IT	L2/3 IT	L2/3 IT	L5/6 NP	L2/3 IT	L2/3 IT	L2/3 IT	L2/3 IT
139087644500304114139552624652658543343	L2/3 IT	L2/3 IT	L2/3 IT	L2/3 IT	L2/3 IT	Macrophage	L2/3 IT	L2/3 IT	L2/3 IT	L2/3 IT
139097003630771519255869870728346877816	L2/3 IT	L2/3 IT	L2/3 IT	L2/3 IT	L2/3 IT	L6 CT	L2/3 IT	L2/3 IT	L2/3 IT	L2/3 IT
139125871641802736682163375317257166843	L2/3 IT	L2/3 IT	L2/3 IT	L2/3 IT	L2/3 IT	Oligo	L2/3 IT	L2/3 IT	L2/3 IT	L2/3 IT
139147386013940944973541662304819858681	L2/3 IT	L2/3 IT	L2/3 IT	L2/3 IT	L2/3 IT	Macrophage	L2/3 IT	L2/3 IT	L2/3 IT	L2/3 IT
139167556710604766047121684995360283057	Vip	Vip	Vip	Vip	Vip	L5 IT	Vip	Vip	Sncg	Vip
139177753992611842077544394360442984830	L6 IT	L6 IT	L5 IT	L6 IT	L5 IT	Pvalb	L5 IT	L6 IT	L6 IT	L6 IT
139180633045992520038861126930504830070	L5 IT	L5 IT	L5 IT	L5 IT	L5 IT	L2/3 IT	L5 IT	L5 IT	L5/6 NP	L5 IT
139209117985135755856051719096187961538	L6 IT	L6 IT	L6 IT	L6 IT	L6 IT	Endo	L2/3 IT	unassigned	L6 IT	L6 IT
139210390494055810809506819335075013018	L6 CT	L6 CT	L6 CT	L6 CT	L6 CT	Endo	L6 CT	L6 CT	L6 CT	L6 CT
1392357739415033560400324175358067915	L2/3 IT	L2/3 IT	L2/3 IT	L2/3 IT	L2/3 IT	VLMC	L2/3 IT	L2/3 IT	L2/3 IT	L2/3 IT
139281671322115911636235253804477259538	Macrophage	Macrophage	Macrophage	Macrophage	Macrophage	VLMC	Macrophage	unassigned	Astro	Macrophage
139325194771990826617137098602568305440	L6 CT	L6 CT	L6 CT	L6 CT	L6 CT	L5/6 NP	L6 CT	L6 CT	L6 CT	L6 CT
139328037283990404374431791344829208270	Astro	Astro	Astro	Astro	Astro	L2/3 IT	Astro	Astro	Astro	Astro
139348272251628685892501051021724592386	L2/3 IT	L2/3 IT	L2/3 IT	L2/3 IT	L2/3 IT	Macrophage	L2/3 IT	L2/3 IT	L2/3 IT	L2/3 IT
139382211097707722028826163827434271168	L6 IT	L6 IT	L6 IT	L6 IT	L6 IT	VLMC	L6 IT	unassigned	L6 IT	L6 IT
139408564161446396360144863033099923992	Macrophage	Macrophage	Macrophage	Macrophage	Macrophage	Pvalb	Macrophage	unassigned	Macrophage	Macrophage
13942921774554913647826362423817527154	Pvalb	Pvalb	Pvalb	Pvalb	Pvalb	L6 CT	Pvalb	Pvalb	Pvalb	Pvalb
139435307251601400188706986820495906760	L5 IT	L5 IT	L5 IT	L5 IT	L5 IT	L2/3 IT	L5 IT	unassigned	L6 IT	L5 ET
139476578371697670932685007384956413612	L2/3 IT	L2/3 IT	L2/3 IT	L2/3 IT	L2/3 IT	L5/6 NP	L2/3 IT	L2/3 IT	L2/3 IT	L2/3 IT
139563117163412189664604551322872282347	L6 CT	L6 CT	L6 CT	L6 CT	L6 CT	L5/6 NP	L6 CT	L6 CT	L6 CT	L6b
[truncated: 226,422 more rows]
