# Supplementary material for: Spatial-ID: a cell typing method for spatially resolved transcriptomics via transfer learning and spatial embedding
Source: Nat Commun. 2022 Dec 10;13:7640. doi: 10.1038/s41467-022-35288-0 (PMC9741613; doi:10.1038/s41467-022-35288-0)
Supplement: Supplementary file 4 — Source Data [file 41467_2022_35288_MOESM4_ESM.zip › NCOMMS-22-24196B Source Data/figures_source_data/nsclc/demo/st_sample_demo1.csv]

cell_ID	celltype_refined	celltype_pred	tangram	cell2location	scibet	cellidcell	scnymcpu	scmapcell	singler	seurat	x	y
37	tumors	tumors	T CD8	tumors	B-cell	unassigned	tumors	unassigned	tumors	tumors	3825.0	62.0
59	tumors	tumors	T CD8	tumors	B-cell	tumors	tumors	unassigned	tumors	tumors	1431.0	68.0
61	tumors	tumors	T CD4	tumors	B-cell	unassigned	tumors	unassigned	tumors	tumors	3667.0	72.0
62	tumors	tumors	tumors	tumors	B-cell	tumors	tumors	unassigned	tumors	tumors	4571.0	73.0
68	tumors	tumors	T CD4	pDC	B-cell	unassigned	tumors	unassigned	tumors	tumors	1692.0	68.0
75	tumors	tumors	T CD8	tumors	B-cell	unassigned	tumors	unassigned	tumors	tumors	3857.0	95.0
76	tumors	tumors	T CD4	epithelial	B-cell	unassigned	tumors	unassigned	tumors	tumors	1587.0	70.0
77	tumors	tumors	T CD8	epithelial	B-cell	endothelial	tumors	unassigned	tumors	tumors	3895.0	87.0
79	tumors	tumors	T CD8	tumors	B-cell	tumors	tumors	unassigned	tumors	tumors	4399.0	63.0
80	tumors	tumors	T CD8	tumors	B-cell	unassigned	tumors	unassigned	tumors	tumors	4460.0	72.0
82	tumors	tumors	T CD8	epithelial	B-cell	unassigned	tumors	unassigned	epithelial	tumors	831.0	73.0
83	tumors	tumors	T CD8	tumors	B-cell	tumors	tumors	unassigned	tumors	tumors	4193.0	71.0
84	tumors	tumors	T CD8	tumors	B-cell	unassigned	tumors	unassigned	tumors	tumors	659.0	90.0
85	tumors	tumors	T CD8	tumors	B-cell	tumors	tumors	unassigned	tumors	tumors	1089.0	77.0
86	fibroblast	fibroblast	macrophage	fibroblast	B-cell	fibroblast	fibroblast	unassigned	fibroblast	fibroblast	2397.0	70.0
87	plasmablast	plasmablast	macrophage	plasmablast	B-cell	fibroblast	plasmablast	unassigned	plasmablast	plasmablast	2436.0	63.0
88	tumors	tumors	tumors	tumors	B-cell	tumors	tumors	unassigned	tumors	tumors	3551.0	70.0
89	tumors	tumors	T CD8	tumors	B-cell	tumors	tumors	unassigned	tumors	tumors	3912.0	84.0
90	tumors	tumors	T CD8	tumors	B-cell	tumors	tumors	unassigned	tumors	tumors	4139.0	86.0
91	tumors	tumors	tumors	tumors	B-cell	tumors	tumors	unassigned	tumors	tumors	5010.0	74.0
92	tumors	tumors	T CD4	Treg	B-cell	T CD4	T CD4	unassigned	fibroblast	tumors	1152.0	64.0
93	fibroblast	fibroblast	T CD4	fibroblast	B-cell	fibroblast	fibroblast	unassigned	fibroblast	fibroblast	2050.0	73.0
94	plasmablast	plasmablast	T CD8	plasmablast	B-cell	fibroblast	plasmablast	unassigned	fibroblast	plasmablast	2958.0	70.0
95	tumors	tumors	T CD4	tumors	B-cell	tumors	tumors	tumors	tumors	tumors	1413.0	84.0
96	endothelial	fibroblast	T CD8	endothelial	B-cell	macrophage	fibroblast	unassigned	endothelial	macrophage	2273.0	80.0
97	fibroblast	fibroblast	T CD8	fibroblast	B-cell	fibroblast	fibroblast	unassigned	fibroblast	fibroblast	2994.0	75.0
98	macrophage	fibroblast	macrophage	macrophage	B-cell	fibroblast	fibroblast	macrophage	macrophage	fibroblast	3114.0	72.0
99	tumors	tumors	T CD8	tumors	B-cell	tumors	tumors	unassigned	tumors	tumors	4023.0	86.0
100	tumors	tumors	T CD4	tumors	B-cell	unassigned	tumors	unassigned	tumors	tumors	4284.0	89.0
101	tumors	tumors	T CD4	pDC	B-cell	tumors	tumors	unassigned	tumors	tumors	4344.0	98.0
102	tumors	tumors	T CD4	tumors	B-cell	tumors	tumors	unassigned	tumors	tumors	949.0	79.0
103	fibroblast	fibroblast	T CD4	fibroblast	B-cell	fibroblast	fibroblast	fibroblast	fibroblast	fibroblast	3203.0	68.0
104	tumors	tumors	T CD8	neutrophil	B-cell	tumors	tumors	unassigned	epithelial	tumors	4748.0	84.0
105	T CD8	plasmablast	T CD4	T CD4	B-cell	T CD8	T CD4	unassigned	Treg	plasmablast	2237.0	93.0
106	fibroblast	fibroblast	tumors	fibroblast	B-cell	fibroblast	fibroblast	unassigned	fibroblast	fibroblast	2348.0	94.0
107	tumors	tumors	tumors	pDC	B-cell	unassigned	tumors	unassigned	tumors	tumors	2782.0	90.0
108	tumors	tumors	T CD8	epithelial	B-cell	tumors	tumors	unassigned	tumors	tumors	5164.0	82.0
109	tumors	tumors	T CD4	pDC	B-cell	tumors	tumors	unassigned	tumors	tumors	1032.0	84.0
110	tumors	tumors	tumors	tumors	B-cell	tumors	tumors	unassigned	tumors	tumors	3710.0	104.0
111	tumors	tumors	tumors	tumors	B-cell	tumors	tumors	tumors	tumors	tumors	389.0	111.0
112	fibroblast	fibroblast	T CD8	fibroblast	B-cell	fibroblast	fibroblast	unassigned	fibroblast	fibroblast	2109.0	94.0
113	tumors	tumors	T CD8	tumors	B-cell	unassigned	tumors	unassigned	tumors	tumors	3757.0	99.0
114	tumors	tumors	T CD8	tumors	B-cell	tumors	tumors	unassigned	tumors	tumors	5287.0	80.0
115	tumors	tumors	tumors	tumors	B-cell	tumors	tumors	unassigned	tumors	tumors	1269.0	89.0
116	tumors	tumors	T CD8	pDC	B-cell	tumors	tumors	unassigned	tumors	tumors	714.0	90.0
117	fibroblast	fibroblast	T CD8	fibroblast	B-cell	fibroblast	fibroblast	unassigned	fibroblast	fibroblast	3408.0	92.0
118	tumors	tumors	tumors	tumors	B-cell	tumors	tumors	unassigned	tumors	tumors	978.0	96.0
119	tumors	tumors	T CD4	tumors	B-cell	tumors	tumors	unassigned	tumors	tumors	1330.0	98.0
120	tumors	tumors	macrophage	endothelial	B-cell	unassigned	tumors	tumors	tumors	tumors	1572.0	106.0
121	tumors	tumors	T CD4	tumors	B-cell	unassigned	tumors	unassigned	fibroblast	tumors	2704.0	114.0
122	pDC	fibroblast	macrophage	macrophage	B-cell	macrophage	macrophage	unassigned	macrophage	macrophage	3172.0	87.0
123	macrophage	fibroblast	macrophage	neutrophil	B-cell	macrophage	macrophage	unassigned	neutrophil	fibroblast	3329.0	97.0
125	tumors	tumors	T CD8	tumors	B-cell	unassigned	tumors	unassigned	tumors	tumors	932.0	117.0
126	tumors	fibroblast	T CD4	fibroblast	B-cell	unassigned	fibroblast	unassigned	fibroblast	fibroblast	3472.0	117.0
127	tumors	tumors	T CD4	pDC	B-cell	unassigned	tumors	unassigned	tumors	tumors	3683.0	115.0
128	tumors	tumors	T CD8	tumors	B-cell	tumors	tumors	unassigned	tumors	tumors	1186.0	114.0
129	tumors	tumors	T CD4	tumors	B-cell	tumors	tumors	tumors	tumors	tumors	3979.0	131.0
130	tumors	tumors	tumors	tumors	B-cell	tumors	tumors	unassigned	tumors	tumors	4074.0	109.0
132	tumors	tumors	T CD4	tumors	B-cell	tumors	tumors	unassigned	tumors	tumors	798.0	117.0
133	tumors	tumors	T CD8	pDC	B-cell	tumors	tumors	unassigned	tumors	tumors	882.0	117.0
134	T CD8	plasmablast	T CD4	NK	B-cell	T CD8	T CD4	unassigned	NK	T CD4	2571.0	101.0
135	plasmablast	plasmablast	plasmablast	plasmablast	B-cell	fibroblast	fibroblast	unassigned	fibroblast	fibroblast	3275.0	98.0
136	fibroblast	fibroblast	tumors	fibroblast	B-cell	fibroblast	fibroblast	unassigned	fibroblast	fibroblast	2396.0	117.0
137	tumors	tumors	T CD8	Treg	B-cell	tumors	tumors	unassigned	fibroblast	tumors	5346.0	107.0
138	tumors	tumors	T CD8	tumors	B-cell	tumors	tumors	unassigned	tumors	tumors	744.0	112.0
139	tumors	tumors	macrophage	tumors	B-cell	unassigned	tumors	unassigned	fibroblast	tumors	4374.0	116.0
140	tumors	tumors	T CD8	tumors	B-cell	tumors	tumors	unassigned	tumors	tumors	1366.0	113.0
141	pDC	plasmablast	macrophage	fibroblast	B-cell	macrophage	fibroblast	unassigned	fibroblast	fibroblast	3225.0	106.0
142	tumors	tumors	T CD8	tumors	B-cell	tumors	tumors	unassigned	tumors	tumors	4414.0	123.0
143	tumors	tumors	T CD8	tumors	B-cell	unassigned	tumors	unassigned	tumors	tumors	1134.0	122.0
144	tumors	tumors	T CD8	tumors	B-cell	tumors	tumors	unassigned	tumors	tumors	1227.0	128.0
145	pDC	plasmablast	T CD4	Treg	B-cell	NK	plasmablast	unassigned	B-cell	plasmablast	2441.0	108.0
146	tumors	tumors	T CD8	tumors	B-cell	tumors	tumors	unassigned	tumors	tumors	3623.0	113.0
147	tumors	tumors	T CD8	tumors	B-cell	tumors	tumors	tumors	tumors	tumors	4917.0	132.0
148	tumors	tumors	B-cell	tumors	B-cell	tumors	tumors	unassigned	tumors	tumors	1067.0	128.0
149	tumors	tumors	T CD4	tumors	B-cell	tumors	tumors	unassigned	tumors	tumors	1490.0	127.0
150	tumors	tumors	tumors	tumors	B-cell	tumors	tumors	tumors	tumors	tumors	4815.0	115.0
151	tumors	tumors	T CD4	tumors	B-cell	tumors	tumors	unassigned	tumors	tumors	4245.0	127.0
152	tumors	tumors	T CD8	tumors	B-cell	tumors	tumors	unassigned	tumors	tumors	4482.0	110.0
153	plasmablast	plasmablast	plasmablast	plasmablast	B-cell	fibroblast	plasmablast	unassigned	plasmablast	plasmablast	2155.0	121.0
154	fibroblast	fibroblast	T CD8	fibroblast	B-cell	fibroblast	fibroblast	unassigned	fibroblast	fibroblast	2498.0	116.0
155	tumors	tumors	T CD4	epithelial	B-cell	tumors	tumors	unassigned	tumors	tumors	5148.0	127.0
156	tumors	tumors	macrophage	tumors	B-cell	tumors	tumors	unassigned	tumors	tumors	549.0	138.0
157	T CD8	fibroblast	B-cell	mDC	B-cell	neutrophil	plasmablast	unassigned	fibroblast	plasmablast	2266.0	121.0
158	plasmablast	plasmablast	macrophage	plasmablast	B-cell	fibroblast	fibroblast	unassigned	fibroblast	fibroblast	3118.0	122.0
159	tumors	tumors	T CD4	tumors	B-cell	tumors	tumors	tumors	tumors	tumors	5063.0	130.0
160	fibroblast	fibroblast	T CD4	fibroblast	B-cell	fibroblast	fibroblast	unassigned	fibroblast	fibroblast	3379.0	116.0
161	tumors	tumors	T CD8	tumors	B-cell	unassigned	tumors	unassigned	tumors	tumors	4187.0	137.0
162	tumors	tumors	T CD4	tumors	B-cell	unassigned	tumors	unassigned	tumors	tumors	2000.0	140.0
163	tumors	tumors	tumors	tumors	B-cell	tumors	tumors	unassigned	tumors	tumors	4967.0	130.0
164	tumors	tumors	T CD8	tumors	B-cell	tumors	tumors	unassigned	tumors	tumors	834.0	140.0
165	tumors	tumors	T CD8	tumors	B-cell	tumors	tumors	unassigned	fibroblast	tumors	2768.0	124.0
166	tumors	tumors	T CD4	epithelial	B-cell	tumors	tumors	unassigned	tumors	tumors	4290.0	145.0
167	tumors	tumors	T CD8	epithelial	B-cell	unassigned	tumors	tumors	tumors	tumors	3564.0	163.0
168	tumors	tumors	T CD8	tumors	B-cell	tumors	tumors	unassigned	tumors	tumors	4754.0	139.0
169	tumors	tumors	tumors	tumors	B-cell	tumors	tumors	tumors	tumors	tumors	4850.0	153.0
170	tumors	tumors	macrophage	tumors	B-cell	tumors	tumors	unassigned	tumors	tumors	5271.0	126.0
171	tumors	tumors	T CD8	tumors	B-cell	unassigned	tumors	unassigned	tumors	tumors	1887.0	145.0
172	tumors	tumors	T CD8	tumors	B-cell	unassigned	tumors	unassigned	tumors	tumors	1945.0	142.0
173	fibroblast	fibroblast	T CD8	fibroblast	B-cell	fibroblast	fibroblast	unassigned	fibroblast	fibroblast	2206.0	138.0
175	tumors	tumors	T CD4	tumors	B-cell	unassigned	tumors	unassigned	tumors	tumors	1284.0	136.0
176	fibroblast	fibroblast	T CD4	fibroblast	B-cell	fibroblast	fibroblast	unassigned	fibroblast	fibroblast	3433.0	154.0
177	tumors	tumors	T CD8	pDC	B-cell	tumors	tumors	unassigned	tumors	tumors	1738.0	154.0
178	plasmablast	plasmablast	plasmablast	plasmablast	B-cell	fibroblast	fibroblast	unassigned	fibroblast	fibroblast	3310.0	139.0
179	fibroblast	fibroblast	T CD4	fibroblast	B-cell	fibroblast	fibroblast	fibroblast	fibroblast	fibroblast	3376.0	149.0
180	tumors	tumors	T CD8	epithelial	B-cell	tumors	tumors	tumors	tumors	tumors	4480.0	156.0
181	Treg	plasmablast	T CD4	T CD4	B-cell	B-cell	fibroblast	unassigned	Treg	fibroblast	2448.0	160.0
182	Treg	plasmablast	T CD8	tumors	B-cell	mDC	B-cell	unassigned	plasmablast	plasmablast	2610.0	144.0
183	tumors	tumors	T CD8	tumors	B-cell	unassigned	tumors	unassigned	tumors	tumors	2862.0	173.0
184	tumors	tumors	T CD8	tumors	B-cell	epithelial	tumors	unassigned	tumors	tumors	1356.0	161.0
185	T CD4	plasmablast	T CD8	fibroblast	B-cell	endothelial	fibroblast	unassigned	fibroblast	fibroblast	2269.0	170.0
186	pDC	plasmablast	T CD4	fibroblast	B-cell	unassigned	fibroblast	unassigned	fibroblast	fibroblast	3233.0	164.0
187	tumors	tumors	T CD4	tumors	B-cell	tumors	tumors	unassigned	tumors	tumors	3741.0	165.0
188	tumors	tumors	T CD8	tumors	B-cell	unassigned	tumors	unassigned	tumors	tumors	3797.0	150.0
189	tumors	tumors	T CD8	tumors	B-cell	tumors	tumors	unassigned	tumors	tumors	5347.0	165.0
190	tumors	tumors	T CD8	tumors	B-cell	unassigned	tumors	tumors	tumors	tumors	4119.0	192.0
191	tumors	tumors	T CD4	tumors	B-cell	tumors	tumors	unassigned	tumors	tumors	1556.0	165.0
192	tumors	tumors	T CD8	endothelial	B-cell	T CD8	tumors	tumors	epithelial	tumors	1602.0	190.0
193	tumors	tumors	T CD8	tumors	B-cell	plasmablast	tumors	tumors	tumors	tumors	1701.0	175.0
194	T CD4	fibroblast	T CD4	fibroblast	B-cell	fibroblast	fibroblast	unassigned	fibroblast	fibroblast	2507.0	170.0
195	fibroblast	fibroblast	T CD4	fibroblast	B-cell	fibroblast	fibroblast	unassigned	fibroblast	fibroblast	3149.0	160.0
196	tumors	tumors	T CD4	tumors	B-cell	tumors	tumors	unassigned	tumors	tumors	4945.0	176.0
197	fibroblast	fibroblast	T CD8	fibroblast	B-cell	fibroblast	fibroblast	unassigned	fibroblast	fibroblast	2165.0	175.0
198	fibroblast	fibroblast	T CD8	fibroblast	B-cell	fibroblast	fibroblast	unassigned	fibroblast	fibroblast	3042.0	161.0
199	plasmablast	plasmablast	T CD8	fibroblast	B-cell	fibroblast	fibroblast	unassigned	fibroblast	fibroblast	3294.0	162.0
200	tumors	tumors	T CD4	tumors	B-cell	tumors	tumors	unassigned	tumors	tumors	1328.0	177.0
201	tumors	tumors	T CD8	tumors	B-cell	unassigned	tumors	unassigned	tumors	tumors	2766.0	198.0
202	tumors	tumors	T CD8	tumors	B-cell	tumors	tumors	unassigned	tumors	tumors	3851.0	172.0
203	tumors	tumors	T CD8	tumors	B-cell	unassigned	tumors	unassigned	tumors	tumors	3925.0	187.0
204	tumors	tumors	tumors	tumors	B-cell	tumors	tumors	unassigned	tumors	tumors	4358.0	163.0
205	tumors	tumors	macrophage	tumors	B-cell	tumors	tumors	unassigned	tumors	tumors	4521.0	155.0
206	tumors	tumors	T CD8	tumors	B-cell	B-cell	tumors	unassigned	tumors	tumors	1648.0	173.0
207	tumors	tumors	T CD8	tumors	B-cell	tumors	tumors	unassigned	tumors	tumors	4171.0	187.0
208	tumors	tumors	T CD4	tumors	B-cell	tumors	tumors	unassigned	tumors	tumors	884.0	188.0
209	tumors	tumors	T CD8	tumors	B-cell	tumors	tumors	unassigned	tumors	tumors	3683.0	175.0
210	tumors	tumors	tumors	endothelial	B-cell	tumors	tumors	unassigned	tumors	tumors	4442.0	178.0
211	tumors	tumors	T CD4	tumors	B-cell	tumors	tumors	unassigned	tumors	tumors	4784.0	188.0
212	tumors	tumors	T CD8	epithelial	B-cell	tumors	tumors	unassigned	tumors	tumors	1283.0	182.0
213	tumors	tumors	tumors	tumors	B-cell	tumors	tumors	unassigned	tumors	tumors	1484.0	174.0
214	tumors	tumors	T CD8	tumors	B-cell	tumors	tumors	tumors	epithelial	tumors	1536.0	193.0
215	plasmablast	plasmablast	T CD8	fibroblast	B-cell	fibroblast	fibroblast	unassigned	fibroblast	fibroblast	2566.0	189.0
216	tumors	tumors	tumors	epithelial	B-cell	tumors	tumors	unassigned	tumors	tumors	5143.0	185.0
217	fibroblast	fibroblast	T CD4	fibroblast	B-cell	fibroblast	fibroblast	unassigned	fibroblast	fibroblast	160.0	187.0
218	tumors	tumors	tumors	tumors	B-cell	unassigned	tumors	unassigned	tumors	tumors	1172.0	206.0
219	endothelial	tumors	macrophage	endothelial	B-cell	endothelial	tumors	unassigned	endothelial	tumors	2649.0	190.0
220	tumors	tumors	tumors	tumors	B-cell	tumors	tumors	unassigned	tumors	tumors	4731.0	191.0
222	fibroblast	fibroblast	T CD8	fibroblast	B-cell	fibroblast	fibroblast	unassigned	fibroblast	tumors	107.0	199.0
223	tumors	tumors	T CD8	tumors	B-cell	unassigned	tumors	unassigned	tumors	tumors	267.0	191.0
224	macrophage	fibroblast	macrophage	macrophage	B-cell	macrophage	macrophage	macrophage	macrophage	macrophage	3199.0	184.0
226	tumors	tumors	tumors	tumors	B-cell	tumors	tumors	unassigned	tumors	tumors	1086.0	179.0
227	tumors	tumors	T CD8	tumors	B-cell	unassigned	tumors	unassigned	tumors	tumors	2911.0	193.0
228	tumors	tumors	T CD8	tumors	B-cell	endothelial	tumors	unassigned	tumors	tumors	3027.0	190.0
229	tumors	tumors	T CD8	epithelial	B-cell	unassigned	tumors	unassigned	tumors	tumors	4423.0	199.0
230	tumors	tumors	tumors	tumors	B-cell	tumors	tumors	unassigned	tumors	tumors	4532.0	185.0
231	tumors	tumors	T CD4	epithelial	B-cell	tumors	tumors	unassigned	tumors	tumors	5111.0	201.0
232	tumors	tumors	T CD4	tumors	B-cell	B-cell	tumors	unassigned	tumors	tumors	2987.0	186.0
233	tumors	tumors	macrophage	macrophage	B-cell	unassigned	tumors	unassigned	epithelial	tumors	3854.0	199.0
234	tumors	tumors	tumors	tumors	B-cell	tumors	tumors	unassigned	tumors	tumors	4038.0	200.0
235	tumors	tumors	T CD8	tumors	B-cell	tumors	tumors	unassigned	tumors	tumors	425.0	190.0
236	fibroblast	fibroblast	T CD4	fibroblast	B-cell	fibroblast	fibroblast	unassigned	fibroblast	fibroblast	2419.0	193.0
237	T CD4	fibroblast	macrophage	pDC	B-cell	unassigned	fibroblast	unassigned	fibroblast	fibroblast	2491.0	197.0
238	tumors	tumors	T CD8	tumors	B-cell	endothelial	tumors	unassigned	tumors	tumors	4268.0	189.0
239	fibroblast	fibroblast	T CD8	fibroblast	B-cell	fibroblast	fibroblast	unassigned	fibroblast	fibroblast	2233.0	203.0
240	fibroblast	fibroblast	T CD4	fibroblast	B-cell	fibroblast	fibroblast	fibroblast	fibroblast	fibroblast	3354.0	183.0
242	tumors	tumors	T CD8	Treg	B-cell	B-cell	tumors	unassigned	tumors	tumors	3794.0	190.0
243	tumors	tumors	tumors	tumors	B-cell	unassigned	tumors	unassigned	tumors	tumors	5060.0	212.0
244	tumors	tumors	T CD8	pDC	B-cell	unassigned	tumors	unassigned	tumors	tumors	1989.0	200.0
245	tumors	tumors	T CD4	tumors	B-cell	tumors	tumors	unassigned	tumors	tumors	4218.0	223.0
246	tumors	tumors	T CD8	tumors	B-cell	tumors	tumors	unassigned	tumors	tumors	4236.0	205.0
247	tumors	tumors	T CD8	tumors	B-cell	tumors	tumors	tumors	tumors	tumors	5177.0	221.0
248	tumors	tumors	T CD8	tumors	B-cell	tumors	tumors	unassigned	tumors	tumors	1114.0	211.0
249	fibroblast	fibroblast	T CD4	fibroblast	B-cell	fibroblast	fibroblast	unassigned	fibroblast	fibroblast	2299.0	214.0
250	tumors	tumors	T CD8	tumors	B-cell	tumors	tumors	unassigned	tumors	tumors	3978.0	213.0
251	tumors	tumors	macrophage	tumors	B-cell	tumors	tumors	unassigned	tumors	tumors	4366.0	199.0
252	tumors	tumors	T CD8	pDC	B-cell	unassigned	tumors	tumors	epithelial	tumors	3694.0	234.0
253	tumors	tumors	T CD8	tumors	B-cell	tumors	tumors	tumors	tumors	tumors	4323.0	240.0
254	tumors	tumors	T CD8	pDC	B-cell	tumors	tumors	unassigned	tumors	tumors	1223.0	228.0
255	tumors	tumors	T CD4	endothelial	B-cell	unassigned	tumors	unassigned	tumors	tumors	2959.0	211.0
256	tumors	tumors	T CD4	tumors	B-cell	epithelial	tumors	unassigned	epithelial	tumors	1491.0	219.0
257	fibroblast	fibroblast	macrophage	fibroblast	B-cell	fibroblast	fibroblast	unassigned	fibroblast	fibroblast	3289.0	211.0
258	tumors	tumors	T CD4	tumors	B-cell	tumors	tumors	tumors	tumors	tumors	705.0	220.0
259	tumors	tumors	T CD4	tumors	B-cell	tumors	tumors	unassigned	tumors	tumors	858.0	209.0
260	tumors	tumors	T CD8	epithelial	B-cell	B-cell	tumors	unassigned	tumors	tumors	4885.0	211.0
261	tumors	tumors	T CD8	pDC	B-cell	macrophage	tumors	unassigned	fibroblast	tumors	960.0	219.0
262	tumors	tumors	T CD8	tumors	B-cell	unassigned	tumors	unassigned	plasmablast	tumors	548.0	228.0
263	tumors	tumors	T CD4	tumors	B-cell	tumors	tumors	unassigned	tumors	tumors	1386.0	212.0
264	tumors	tumors	T CD8	tumors	B-cell	tumors	tumors	unassigned	tumors	tumors	2147.0	216.0
265	fibroblast	fibroblast	T CD4	macrophage	B-cell	fibroblast	fibroblast	unassigned	fibroblast	fibroblast	2210.0	223.0
266	tumors	tumors	tumors	Treg	B-cell	unassigned	tumors	unassigned	tumors	tumors	3789.0	228.0
267	tumors	tumors	tumors	tumors	B-cell	tumors	tumors	unassigned	tumors	tumors	1442.0	205.0
268	Treg	tumors	T CD8	T CD8	B-cell	T CD8	T CD8	unassigned	T CD4	tumors	3748.0	230.0
269	T CD4	fibroblast	macrophage	fibroblast	B-cell	macrophage	fibroblast	unassigned	fibroblast	fibroblast	3333.0	223.0
270	tumors	tumors	T CD4	tumors	B-cell	tumors	tumors	unassigned	fibroblast	tumors	4846.0	225.0
271	tumors	tumors	T CD8	tumors	B-cell	tumors	tumors	unassigned	tumors	tumors	1320.0	223.0
272	tumors	tumors	tumors	tumors	B-cell	tumors	tumors	unassigned	tumors	tumors	1141.0	232.0
273	fibroblast	fibroblast	macrophage	macrophage	B-cell	macrophage	fibroblast	unassigned	fibroblast	fibroblast	2455.0	224.0
274	tumors	tumors	macrophage	tumors	B-cell	tumors	tumors	unassigned	tumors	tumors	1067.0	230.0
275	tumors	tumors	T CD8	tumors	B-cell	unassigned	tumors	tumors	tumors	tumors	1652.0	256.0
276	tumors	tumors	T CD8	tumors	B-cell	tumors	tumors	unassigned	tumors	tumors	2030.0	230.0
277	tumors	tumors	T CD4	endothelial	B-cell	unassigned	tumors	unassigned	fibroblast	tumors	3720.0	253.0
279	tumors	tumors	T CD4	tumors	B-cell	unassigned	tumors	unassigned	epithelial	tumors	431.0	242.0
280	T CD4	fibroblast	macrophage	macrophage	B-cell	macrophage	fibroblast	unassigned	B-cell	fibroblast	2373.0	247.0
281	tumors	tumors	T CD8	tumors	B-cell	tumors	tumors	unassigned	tumors	tumors	4656.0	247.0
282	tumors	tumors	tumors	tumors	B-cell	unassigned	tumors	unassigned	epithelial	tumors	4936.0	254.0
283	tumors	tumors	T CD4	pDC	B-cell	tumors	tumors	unassigned	tumors	tumors	4531.0	237.0
284	tumors	tumors	T CD4	endothelial	B-cell	unassigned	tumors	unassigned	tumors	tumors	1574.0	247.0
285	tumors	tumors	T CD8	tumors	B-cell	unassigned	tumors	tumors	tumors	tumors	2823.0	253.0
286	tumors	tumors	T CD8	tumors	B-cell	tumors	tumors	unassigned	tumors	tumors	3829.0	247.0
287	tumors	tumors	T CD8	tumors	B-cell	tumors	tumors	unassigned	tumors	tumors	4464.0	243.0
288	tumors	tumors	T CD8	tumors	B-cell	unassigned	tumors	unassigned	tumors	tumors	1454.0	255.0
289	tumors	tumors	T CD8	tumors	B-cell	unassigned	tumors	unassigned	tumors	tumors	2187.0	271.0
290	tumors	tumors	T CD4	tumors	B-cell	unassigned	tumors	unassigned	tumors	tumors	4156.0	257.0
291	tumors	tumors	T CD8	tumors	B-cell	tumors	tumors	unassigned	tumors	tumors	4698.0	249.0
292	tumors	tumors	T CD8	epithelial	B-cell	tumors	tumors	unassigned	tumors	tumors	5302.0	249.0
293	tumors	tumors	macrophage	mast	B-cell	tumors	tumors	unassigned	epithelial	tumors	5402.0	258.0
294	endothelial	fibroblast	tumors	endothelial	B-cell	endothelial	T CD8	unassigned	fibroblast	tumors	2620.0	236.0
295	tumors	tumors	T CD8	Treg	B-cell	tumors	tumors	unassigned	tumors	tumors	2995.0	248.0
296	tumors	tumors	T CD4	mast	B-cell	unassigned	tumors	unassigned	tumors	tumors	4786.0	239.0
297	tumors	tumors	T CD8	tumors	B-cell	tumors	tumors	unassigned	tumors	tumors	858.0	247.0
298	tumors	tumors	T CD4	tumors	B-cell	unassigned	tumors	unassigned	tumors	tumors	4404.0	263.0
299	Treg	fibroblast	T CD4	T CD4	B-cell	T CD4	T CD4	unassigned	Treg	fibroblast	2321.0	246.0
300	tumors	tumors	T CD8	tumors	B-cell	unassigned	tumors	unassigned	tumors	tumors	3888.0	266.0
301	tumors	tumors	T CD8	tumors	B-cell	tumors	tumors	tumors	tumors	tumors	467.0	264.0
302	pDC	tumors	macrophage	B-cell	B-cell	macrophage	T CD4	unassigned	fibroblast	tumors	2470.0	248.0
303	tumors	tumors	T CD8	tumors	B-cell	epithelial	tumors	unassigned	tumors	tumors	1419.0	263.0
304	tumors	tumors	T CD8	tumors	B-cell	unassigned	tumors	tumors	tumors	tumors	2012.0	260.0
305	T CD4	fibroblast	T CD4	fibroblast	B-cell	fibroblast	fibroblast	unassigned	fibroblast	fibroblast	2269.0	258.0
306	tumors	tumors	T CD4	tumors	B-cell	unassigned	tumors	tumors	tumors	tumors	3242.0	262.0
307	tumors	tumors	T CD4	endothelial	B-cell	tumors	tumors	unassigned	tumors	tumors	3596.0	270.0
308	tumors	tumors	T CD8	tumors	B-cell	tumors	tumors	unassigned	epithelial	tumors	4462.0	280.0
309	fibroblast	fibroblast	tumors	fibroblast	B-cell	fibroblast	B-cell	unassigned	fibroblast	tumors	233.0	263.0
310	tumors	tumors	T CD4	epithelial	B-cell	tumors	tumors	unassigned	tumors	tumors	1344.0	259.0
311	fibroblast	fibroblast	macrophage	fibroblast	B-cell	fibroblast	fibroblast	unassigned	fibroblast	fibroblast	2733.0	256.0
312	tumors	tumors	T CD8	tumors	B-cell	tumors	tumors	unassigned	tumors	tumors	997.0	259.0
313	tumors	tumors	T CD4	pDC	B-cell	tumors	tumors	tumors	tumors	tumors	1718.0	278.0
314	tumors	tumors	T CD8	endothelial	B-cell	tumors	tumors	unassigned	tumors	tumors	2075.0	259.0
315	fibroblast	fibroblast	T CD4	fibroblast	B-cell	fibroblast	fibroblast	fibroblast	fibroblast	fibroblast	3368.0	262.0
316	plasmablast	plasmablast	plasmablast	plasmablast	B-cell	unassigned	plasmablast	unassigned	plasmablast	plasmablast	81.0	275.0
317	tumors	tumors	T CD4	tumors	B-cell	fibroblast	tumors	tumors	tumors	tumors	4255.0	273.0
318	tumors	tumors	T CD8	tumors	B-cell	tumors	tumors	unassigned	tumors	tumors	4515.0	294.0
319	tumors	tumors	tumors	tumors	B-cell	tumors	tumors	unassigned	tumors	tumors	2131.0	273.0
320	tumors	tumors	T CD8	T CD8	B-cell	T CD8	tumors	unassigned	tumors	tumors	4866.0	271.0
321	T CD4	fibroblast	T CD8	T CD4	B-cell	fibroblast	fibroblast	unassigned	fibroblast	fibroblast	2408.0	272.0
322	tumors	tumors	T CD4	tumors	B-cell	tumors	tumors	unassigned	tumors	tumors	4823.0	275.0
323	tumors	tumors	tumors	tumors	B-cell	tumors	tumors	unassigned	tumors	tumors	3550.0	276.0
324	plasmablast	plasmablast	B-cell	B-cell	B-cell	B-cell	B-cell	unassigned	plasmablast	plasmablast	2501.0	269.0
325	tumors	tumors	T CD4	tumors	B-cell	unassigned	tumors	unassigned	tumors	tumors	4755.0	275.0
326	tumors	tumors	T CD8	tumors	B-cell	T CD8	tumors	unassigned	tumors	tumors	328.0	276.0
327	tumors	tumors	T CD8	tumors	B-cell	unassigned	tumors	unassigned	tumors	tumors	882.0	290.0
328	tumors	tumors	T CD8	tumors	B-cell	unassigned	tumors	unassigned	tumors	tumors	762.0	297.0
329	tumors	tumors	T CD8	tumors	B-cell	tumors	tumors	unassigned	tumors	tumors	3020.0	293.0
330	tumors	tumors	T CD8	tumors	B-cell	tumors	tumors	tumors	tumors	tumors	4339.0	295.0
331	tumors	tumors	T CD4	tumors	B-cell	tumors	tumors	tumors	tumors	tumors	5042.0	306.0
332	T CD4	fibroblast	Treg	Treg	B-cell	unassigned	fibroblast	unassigned	fibroblast	fibroblast	2621.0	281.0
333	tumors	tumors	T CD8	mast	B-cell	T CD8	tumors	unassigned	tumors	tumors	537.0	287.0
334	T CD4	fibroblast	macrophage	mDC	B-cell	macrophage	fibroblast	unassigned	fibroblast	fibroblast	2712.0	284.0
335	tumors	tumors	T CD8	pDC	B-cell	unassigned	tumors	unassigned	pDC	tumors	826.0	279.0
336	tumors	tumors	T CD8	tumors	B-cell	unassigned	tumors	unassigned	tumors	tumors	3794.0	306.0
337	tumors	tumors	T CD4	epithelial	B-cell	unassigned	tumors	unassigned	tumors	tumors	5199.0	308.0
338	fibroblast	fibroblast	T CD4	fibroblast	B-cell	fibroblast	fibroblast	fibroblast	fibroblast	fibroblast	2433.0	295.0
339	tumors	tumors	T CD4	tumors	B-cell	unassigned	tumors	unassigned	tumors	tumors	1366.0	300.0
340	tumors	tumors	T CD4	tumors	B-cell	tumors	tumors	unassigned	tumors	tumors	4883.0	299.0
341	pDC	fibroblast	macrophage	macrophage	B-cell	macrophage	fibroblast	unassigned	macrophage	macrophage	2343.0	298.0
342	tumors	tumors	T CD8	fibroblast	B-cell	fibroblast	fibroblast	fibroblast	fibroblast	fibroblast	3403.0	297.0
343	plasmablast	plasmablast	T CD8	plasmablast	B-cell	fibroblast	plasmablast	unassigned	plasmablast	fibroblast	123.0	307.0
344	tumors	tumors	T CD4	tumors	B-cell	tumors	tumors	unassigned	tumors	tumors	1429.0	308.0
345	Treg	plasmablast	T CD8	Treg	B-cell	T CD8	T CD4	unassigned	plasmablast	fibroblast	2495.0	306.0
346	tumors	tumors	tumors	tumors	B-cell	tumors	tumors	tumors	tumors	tumors	1227.0	332.0
347	tumors	tumors	T CD8	tumors	B-cell	unassigned	tumors	unassigned	tumors	tumors	1805.0	322.0
348	tumors	tumors	T CD4	epithelial	B-cell	tumors	tumors	unassigned	tumors	tumors	3735.0	317.0
349	tumors	tumors	tumors	tumors	B-cell	tumors	tumors	unassigned	tumors	tumors	4205.0	299.0
350	tumors	tumors	T CD4	tumors	B-cell	tumors	tumors	unassigned	tumors	tumors	619.0	310.0
351	tumors	tumors	T CD4	tumors	B-cell	T CD8	tumors	tumors	tumors	tumors	2966.0	315.0
352	tumors	tumors	T CD4	tumors	B-cell	tumors	tumors	tumors	tumors	tumors	3644.0	325.0
353	tumors	tumors	T CD8	tumors	B-cell	tumors	tumors	unassigned	tumors	tumors	3858.0	315.0
354	tumors	tumors	T CD8	tumors	B-cell	unassigned	tumors	tumors	tumors	tumors	3982.0	316.0
355	tumors	tumors	tumors	tumors	B-cell	tumors	tumors	unassigned	tumors	tumors	4154.0	312.0
356	tumors	tumors	T CD8	pDC	B-cell	unassigned	tumors	unassigned	tumors	tumors	823.0	347.0
357	tumors	tumors	T CD4	tumors	B-cell	tumors	tumors	unassigned	tumors	tumors	976.0	312.0
358	tumors	tumors	T CD4	tumors	B-cell	unassigned	tumors	tumors	tumors	tumors	4104.0	329.0
359	tumors	tumors	T CD8	tumors	B-cell	tumors	tumors	unassigned	tumors	tumors	1995.0	317.0
360	tumors	tumors	T CD4	tumors	B-cell	unassigned	tumors	unassigned	tumors	tumors	1923.0	321.0
361	plasmablast	plasmablast	T CD4	B-cell	B-cell	Treg	plasmablast	unassigned	plasmablast	plasmablast	2571.0	302.0
362	T CD4	fibroblast	T CD4	fibroblast	B-cell	fibroblast	fibroblast	unassigned	fibroblast	fibroblast	2700.0	310.0
363	tumors	tumors	tumors	tumors	B-cell	tumors	tumors	unassigned	tumors	tumors	1091.0	314.0
364	tumors	tumors	T CD4	tumors	B-cell	tumors	tumors	unassigned	tumors	tumors	3157.0	325.0
365	tumors	tumors	T CD8	tumors	B-cell	unassigned	tumors	tumors	tumors	tumors	3348.0	329.0
366	tumors	tumors	T CD8	tumors	B-cell	unassigned	tumors	unassigned	fibroblast	tumors	673.0	327.0
367	tumors	tumors	tumors	tumors	B-cell	tumors	tumors	unassigned	tumors	tumors	1301.0	329.0
368	tumors	tumors	T CD4	tumors	B-cell	unassigned	tumors	unassigned	tumors	tumors	3207.0	328.0
369	tumors	tumors	T CD4	tumors	B-cell	tumors	tumors	unassigned	tumors	tumors	4036.0	346.0
370	tumors	tumors	T CD8	tumors	B-cell	tumors	tumors	tumors	tumors	tumors	4594.0	341.0
371	tumors	tumors	tumors	pDC	B-cell	unassigned	tumors	unassigned	tumors	tumors	3547.0	345.0
372	tumors	tumors	T CD8	tumors	B-cell	unassigned	tumors	tumors	tumors	tumors	556.0	344.0
373	tumors	tumors	T CD4	tumors	B-cell	tumors	tumors	tumors	tumors	tumors	1455.0	343.0
374	pDC	plasmablast	macrophage	plasmablast	B-cell	macrophage	plasmablast	unassigned	plasmablast	plasmablast	2633.0	332.0
375	tumors	tumors	T CD4	tumors	B-cell	tumors	tumors	unassigned	tumors	tumors	3604.0	331.0
376	tumors	tumors	tumors	tumors	B-cell	tumors	tumors	tumors	tumors	tumors	4207.0	345.0
377	tumors	tumors	T CD4	tumors	B-cell	tumors	tumors	unassigned	tumors	tumors	391.0	340.0
378	tumors	tumors	T CD8	tumors	B-cell	tumors	tumors	unassigned	tumors	tumors	4753.0	331.0
379	tumors	tumors	T CD8	epithelial	B-cell	tumors	tumors	unassigned	tumors	tumors	2109.0	359.0
380	tumors	tumors	T CD4	tumors	B-cell	tumors	tumors	unassigned	tumors	tumors	1199.0	351.0
381	tumors	tumors	T CD8	tumors	B-cell	tumors	tumors	unassigned	tumors	tumors	1888.0	340.0
382	tumors	tumors	T CD8	tumors	B-cell	tumors	tumors	unassigned	tumors	tumors	4278.0	358.0
383	tumors	tumors	T CD8	tumors	B-cell	unassigned	tumors	tumors	tumors	tumors	1737.0	343.0
384	pDC	fibroblast	macrophage	macrophage	B-cell	fibroblast	fibroblast	unassigned	macrophage	fibroblast	2336.0	338.0
385	tumors	tumors	T CD4	endothelial	B-cell	tumors	tumors	unassigned	tumors	tumors	3787.0	348.0
386	tumors	tumors	T CD4	tumors	B-cell	tumors	tumors	tumors	tumors	tumors	4802.0	353.0
387	tumors	tumors	T CD4	epithelial	B-cell	tumors	tumors	tumors	epithelial	tumors	1118.0	338.0
388	tumors	tumors	T CD8	tumors	B-cell	tumors	tumors	tumors	tumors	tumors	1511.0	356.0
389	tumors	tumors	tumors	tumors	B-cell	tumors	tumors	unassigned	tumors	tumors	1775.0	368.0
390	tumors	tumors	T CD8	epithelial	B-cell	unassigned	tumors	unassigned	tumors	tumors	2900.0	383.0
391	tumors	tumors	T CD8	Treg	B-cell	tumors	tumors	unassigned	tumors	tumors	3492.0	340.0
392	tumors	tumors	T CD8	tumors	B-cell	tumors	tumors	unassigned	tumors	tumors	4385.0	336.0
393	tumors	tumors	T CD4	tumors	B-cell	unassigned	tumors	unassigned	tumors	tumors	4464.0	357.0
394	tumors	tumors	T CD8	tumors	B-cell	unassigned	tumors	unassigned	tumors	tumors	1628.0	355.0
395	plasmablast	plasmablast	B-cell	plasmablast	B-cell	fibroblast	fibroblast	unassigned	fibroblast	fibroblast	2574.0	347.0
396	tumors	tumors	T CD8	tumors	B-cell	tumors	tumors	tumors	tumors	tumors	3116.0	367.0
397	fibroblast	fibroblast	T CD8	Treg	B-cell	T CD8	fibroblast	unassigned	fibroblast	fibroblast	2429.0	355.0
399	tumors	tumors	T CD4	tumors	B-cell	unassigned	tumors	unassigned	tumors	tumors	3870.0	365.0
400	tumors	tumors	T CD8	tumors	B-cell	unassigned	tumors	unassigned	tumors	tumors	750.0	370.0
401	fibroblast	fibroblast	tumors	fibroblast	B-cell	fibroblast	fibroblast	unassigned	fibroblast	fibroblast	2478.0	363.0
402	tumors	tumors	T CD8	tumors	B-cell	endothelial	tumors	unassigned	tumors	tumors	3941.0	364.0
403	tumors	tumors	T CD4	tumors	B-cell	tumors	tumors	unassigned	tumors	tumors	4926.0	369.0
404	fibroblast	fibroblast	macrophage	fibroblast	B-cell	fibroblast	fibroblast	unassigned	fibroblast	fibroblast	114.0	357.0
405	tumors	tumors	T CD8	pDC	B-cell	unassigned	tumors	unassigned	tumors	tumors	952.0	369.0
406	tumors	tumors	T CD4	tumors	B-cell	tumors	tumors	tumors	tumors	tumors	4320.0	371.0
407	tumors	tumors	T CD8	tumors	B-cell	epithelial	tumors	tumors	tumors	tumors	630.0	378.0
408	tumors	tumors	T CD4	tumors	B-cell	tumors	tumors	unassigned	tumors	tumors	999.0	368.0
409	tumors	tumors	T CD4	tumors	B-cell	tumors	tumors	unassigned	tumors	tumors	1174.0	366.0
410	tumors	tumors	T CD8	epithelial	B-cell	tumors	tumors	unassigned	tumors	tumors	1565.0	356.0
411	tumors	tumors	T CD8	endothelial	B-cell	unassigned	tumors	tumors	tumors	tumors	3586.0	390.0
412	tumors	tumors	T CD4	tumors	B-cell	unassigned	tumors	unassigned	tumors	tumors	4378.0	375.0
413	tumors	tumors	T CD4	tumors	B-cell	tumors	tumors	unassigned	tumors	tumors	4529.0	366.0
414	tumors	tumors	T CD4	pDC	B-cell	unassigned	tumors	unassigned	tumors	tumors	4710.0	358.0
415	plasmablast	plasmablast	T CD4	plasmablast	B-cell	unassigned	fibroblast	unassigned	fibroblast	fibroblast	206.0	364.0
416	tumors	tumors	T CD8	tumors	B-cell	pDC	tumors	unassigned	tumors	tumors	1061.0	378.0
417	tumors	tumors	T CD8	tumors	B-cell	tumors	tumors	unassigned	tumors	tumors	1280.0	374.0
418	plasmablast	plasmablast	T CD8	NK	B-cell	NK	fibroblast	unassigned	fibroblast	fibroblast	2823.0	375.0
419	tumors	tumors	T CD8	epithelial	B-cell	unassigned	tumors	unassigned	tumors	tumors	1986.0	378.0
420	tumors	tumors	T CD8	tumors	B-cell	tumors	tumors	unassigned	tumors	tumors	1431.0	387.0
421	tumors	tumors	T CD8	Treg	B-cell	unassigned	tumors	unassigned	tumors	tumors	1926.0	388.0
422	tumors	tumors	tumors	tumors	B-cell	tumors	tumors	unassigned	tumors	tumors	2055.0	381.0
423	tumors	tumors	T CD8	tumors	B-cell	unassigned	tumors	tumors	tumors	tumors	3253.0	378.0
424	tumors	tumors	T CD4	tumors	B-cell	tumors	tumors	unassigned	tumors	tumors	3485.0	370.0
425	tumors	tumors	T CD8	tumors	B-cell	tumors	tumors	unassigned	tumors	tumors	1357.0	382.0
426	tumors	tumors	T CD4	endothelial	B-cell	unassigned	tumors	tumors	tumors	tumors	4090.0	413.0
427	fibroblast	fibroblast	macrophage	fibroblast	B-cell	fibroblast	fibroblast	unassigned	fibroblast	fibroblast	174.0	381.0
428	tumors	tumors	tumors	tumors	B-cell	unassigned	tumors	unassigned	tumors	tumors	351.0	387.0
429	tumors	tumors	T CD4	tumors	B-cell	tumors	tumors	unassigned	tumors	tumors	504.0	382.0
430	plasmablast	plasmablast	plasmablast	plasmablast	B-cell	macrophage	plasmablast	unassigned	plasmablast	plasmablast	2363.0	375.0
431	tumors	tumors	T CD4	tumors	B-cell	unassigned	tumors	unassigned	tumors	tumors	3673.0	398.0
432	T CD4	plasmablast	T CD8	T CD4	B-cell	plasmablast	T CD4	unassigned	fibroblast	fibroblast	2518.0	378.0
433	fibroblast	fibroblast	B-cell	fibroblast	B-cell	fibroblast	fibroblast	unassigned	fibroblast	fibroblast	2606.0	387.0
434	tumors	tumors	T CD8	tumors	B-cell	tumors	tumors	unassigned	tumors	tumors	4009.0	400.0
435	tumors	tumors	T CD8	endothelial	B-cell	unassigned	tumors	tumors	tumors	tumors	3176.0	397.0
436	tumors	tumors	macrophage	tumors	B-cell	tumors	tumors	unassigned	tumors	tumors	4440.0	391.0
437	tumors	tumors	T CD4	tumors	B-cell	tumors	tumors	tumors	tumors	tumors	1120.0	398.0
438	tumors	tumors	T CD8	tumors	B-cell	unassigned	tumors	tumors	tumors	tumors	3240.0	415.0
439	tumors	tumors	T CD4	tumors	B-cell	unassigned	tumors	unassigned	tumors	tumors	4693.0	393.0
440	tumors	tumors	T CD4	tumors	B-cell	tumors	tumors	tumors	tumors	tumors	707.0	424.0
441	tumors	tumors	T CD8	tumors	B-cell	NK	tumors	unassigned	tumors	tumors	1830.0	385.0
442	tumors	tumors	T CD4	tumors	B-cell	unassigned	tumors	unassigned	tumors	tumors	1855.0	401.0
443	fibroblast	fibroblast	macrophage	macrophage	B-cell	fibroblast	fibroblast	unassigned	macrophage	fibroblast	2544.0	396.0
444	T CD4	fibroblast	T CD4	T CD4	B-cell	T CD8	T CD4	unassigned	B-cell	fibroblast	2663.0	391.0
445	fibroblast	fibroblast	macrophage	fibroblast	B-cell	tumors	fibroblast	unassigned	fibroblast	fibroblast	2752.0	393.0
446	tumors	tumors	T CD4	pDC	B-cell	unassigned	tumors	unassigned	tumors	tumors	3759.0	406.0
447	tumors	tumors	T CD4	tumors	B-cell	tumors	tumors	unassigned	tumors	tumors	793.0	421.0
448	plasmablast	plasmablast	T CD4	plasmablast	B-cell	unassigned	plasmablast	unassigned	fibroblast	fibroblast	2403.0	385.0
449	tumors	tumors	T CD4	tumors	B-cell	tumors	tumors	unassigned	tumors	tumors	4234.0	401.0
450	tumors	tumors	T CD4	tumors	B-cell	tumors	tumors	unassigned	tumors	tumors	2004.0	412.0
451	fibroblast	fibroblast	macrophage	fibroblast	B-cell	fibroblast	fibroblast	unassigned	fibroblast	fibroblast	2301.0	398.0
452	tumors	tumors	T CD8	Treg	B-cell	tumors	tumors	unassigned	epithelial	tumors	4155.0	395.0
453	tumors	tumors	T CD4	tumors	B-cell	unassigned	tumors	unassigned	tumors	tumors	2170.0	403.0
454	tumors	tumors	T CD4	tumors	B-cell	tumors	tumors	tumors	tumors	tumors	3009.0	424.0
455	tumors	tumors	T CD8	tumors	B-cell	unassigned	tumors	unassigned	epithelial	tumors	1333.0	408.0
456	plasmablast	plasmablast	T CD8	plasmablast	B-cell	fibroblast	fibroblast	unassigned	fibroblast	fibroblast	2870.0	407.0
457	tumors	tumors	T CD8	tumors	B-cell	unassigned	tumors	tumors	tumors	tumors	3622.0	434.0
458	tumors	tumors	T CD4	tumors	B-cell	tumors	tumors	unassigned	tumors	tumors	3876.0	415.0
459	tumors	tumors	T CD8	tumors	B-cell	tumors	tumors	tumors	tumors	tumors	1577.0	431.0
461	tumors	tumors	T CD8	tumors	B-cell	tumors	tumors	unassigned	tumors	tumors	3818.0	402.0
462	tumors	tumors	T CD8	tumors	B-cell	endothelial	tumors	unassigned	tumors	tumors	2084.0	413.0
463	tumors	tumors	T CD8	tumors	B-cell	unassigned	tumors	unassigned	tumors	tumors	3982.0	441.0
464	tumors	tumors	T CD4	tumors	B-cell	macrophage	tumors	unassigned	tumors	tumors	4207.0	420.0
465	tumors	tumors	T CD4	tumors	B-cell	tumors	tumors	unassigned	tumors	tumors	976.0	412.0
466	tumors	tumors	T CD4	tumors	B-cell	tumors	tumors	unassigned	epithelial	tumors	1225.0	424.0
467	tumors	tumors	T CD8	tumors	B-cell	tumors	tumors	unassigned	tumors	tumors	1498.0	412.0
468	tumors	tumors	T CD4	tumors	B-cell	tumors	tumors	unassigned	tumors	tumors	3511.0	438.0
469	tumors	tumors	tumors	tumors	B-cell	unassigned	tumors	tumors	tumors	tumors	4354.0	435.0
470	tumors	tumors	macrophage	tumors	B-cell	tumors	tumors	unassigned	tumors	tumors	5343.0	403.0
471	tumors	tumors	T CD8	tumors	B-cell	tumors	tumors	unassigned	tumors	tumors	1746.0	409.0
472	tumors	tumors	T CD8	tumors	B-cell	tumors	tumors	unassigned	tumors	tumors	4577.0	417.0
473	plasmablast	plasmablast	T CD4	fibroblast	B-cell	fibroblast	fibroblast	unassigned	fibroblast	fibroblast	225.0	415.0
474	tumors	tumors	tumors	tumors	B-cell	tumors	tumors	unassigned	tumors	tumors	899.0	425.0
475	tumors	tumors	T CD8	tumors	B-cell	unassigned	tumors	unassigned	tumors	tumors	1807.0	420.0
476	tumors	tumors	T CD8	pDC	B-cell	unassigned	tumors	unassigned	tumors	tumors	1020.0	428.0
477	tumors	tumors	T CD4	epithelial	B-cell	tumors	tumors	unassigned	tumors	tumors	4993.0	441.0
478	tumors	tumors	T CD8	tumors	B-cell	tumors	tumors	tumors	tumors	tumors	662.0	450.0
479	tumors	tumors	T CD8	tumors	B-cell	tumors	tumors	unassigned	tumors	tumors	1171.0	435.0
480	tumors	tumors	tumors	pDC	B-cell	unassigned	tumors	unassigned	tumors	tumors	1890.0	423.0
481	plasmablast	plasmablast	B-cell	plasmablast	B-cell	fibroblast	plasmablast	unassigned	plasmablast	plasmablast	2358.0	417.0
482	tumors	tumors	T CD8	tumors	B-cell	tumors	tumors	tumors	tumors	tumors	3146.0	431.0
483	pDC	B-cell	macrophage	macrophage	B-cell	macrophage	B-cell	unassigned	macrophage	macrophage	2521.0	427.0
484	tumors	tumors	T CD8	epithelial	B-cell	tumors	tumors	unassigned	tumors	tumors	955.0	427.0
485	tumors	tumors	T CD8	tumors	B-cell	tumors	tumors	unassigned	tumors	tumors	1269.0	428.0
486	tumors	tumors	T CD4	tumors	B-cell	unassigned	tumors	unassigned	tumors	tumors	4278.0	440.0
487	tumors	tumors	T CD4	epithelial	B-cell	tumors	tumors	unassigned	tumors	tumors	4445.0	428.0
488	tumors	tumors	T CD8	tumors	B-cell	tumors	tumors	unassigned	tumors	tumors	1330.0	433.0
489	plasmablast	plasmablast	T CD8	B-cell	B-cell	unassigned	B-cell	unassigned	plasmablast	plasmablast	2481.0	442.0
490	tumors	tumors	T CD8	pDC	B-cell	tumors	tumors	unassigned	tumors	tumors	4166.0	444.0
491	plasmablast	plasmablast	T CD8	plasmablast	B-cell	unassigned	plasmablast	unassigned	plasmablast	plasmablast	2396.0	448.0
492	tumors	tumors	T CD8	tumors	B-cell	pDC	tumors	unassigned	tumors	tumors	3940.0	437.0
493	tumors	tumors	T CD4	tumors	B-cell	tumors	tumors	unassigned	tumors	tumors	593.0	432.0
494	tumors	tumors	T CD8	tumors	B-cell	tumors	tumors	unassigned	tumors	tumors	1100.0	434.0
495	tumors	tumors	T CD8	Treg	B-cell	tumors	tumors	unassigned	tumors	tumors	1956.0	432.0
496	tumors	tumors	T CD8	tumors	B-cell	tumors	tumors	unassigned	tumors	tumors	2961.0	427.0
497	endothelial	tumors	T CD8	endothelial	B-cell	endothelial	endothelial	unassigned	endothelial	tumors	2744.0	439.0
498	tumors	tumors	T CD8	tumors	B-cell	unassigned	tumors	unassigned	tumors	tumors	4684.0	448.0
499	tumors	tumors	T CD8	tumors	B-cell	T CD8	tumors	unassigned	epithelial	tumors	1052.0	460.0
500	tumors	tumors	T CD8	tumors	B-cell	tumors	tumors	unassigned	tumors	tumors	1413.0	447.0
501	tumors	tumors	T CD4	tumors	B-cell	tumors	tumors	unassigned	tumors	tumors	3713.0	460.0
502	tumors	tumors	T CD4	tumors	B-cell	tumors	tumors	unassigned	epithelial	tumors	2149.0	442.0
503	tumors	tumors	tumors	tumors	B-cell	tumors	tumors	unassigned	tumors	tumors	1515.0	450.0
504	tumors	tumors	tumors	tumors	B-cell	unassigned	tumors	tumors	tumors	tumors	810.0	482.0
505	tumors	tumors	T CD8	tumors	B-cell	tumors	tumors	tumors	tumors	tumors	924.0	499.0
506	T CD4	fibroblast	T CD8	T CD8	B-cell	T CD8	fibroblast	unassigned	fibroblast	fibroblast	2317.0	447.0
507	T CD4	fibroblast	T CD8	fibroblast	B-cell	unassigned	T CD4	unassigned	fibroblast	fibroblast	2574.0	439.0
508	pDC	plasmablast	pDC	pDC	B-cell	macrophage	pDC	unassigned	pDC	plasmablast	2624.0	441.0
509	fibroblast	fibroblast	T CD4	fibroblast	B-cell	fibroblast	fibroblast	unassigned	fibroblast	fibroblast	2778.0	439.0
510	tumors	tumors	T CD8	tumors	B-cell	tumors	tumors	tumors	tumors	tumors	3839.0	463.0
511	tumors	tumors	T CD8	tumors	B-cell	tumors	tumors	unassigned	tumors	tumors	4762.0	448.0
512	tumors	tumors	T CD8	epithelial	B-cell	tumors	tumors	unassigned	epithelial	tumors	5088.0	433.0
513	tumors	tumors	T CD8	tumors	B-cell	tumors	tumors	unassigned	tumors	tumors	1756.0	445.0
514	tumors	tumors	T CD4	tumors	B-cell	tumors	tumors	unassigned	tumors	tumors	3776.0	457.0
515	tumors	tumors	T CD4	tumors	B-cell	tumors	tumors	unassigned	tumors	tumors	1292.0	456.0
516	tumors	tumors	T CD8	Treg	B-cell	T CD8	tumors	unassigned	tumors	tumors	3219.0	451.0
517	tumors	tumors	T CD4	tumors	B-cell	unassigned	tumors	unassigned	tumors	tumors	1478.0	475.0
518	tumors	tumors	T CD4	tumors	B-cell	tumors	tumors	unassigned	tumors	tumors	2217.0	454.0
519	tumors	tumors	T CD8	tumors	B-cell	unassigned	tumors	tumors	tumors	tumors	870.0	504.0
520	tumors	tumors	T CD8	T CD8	B-cell	T CD8	tumors	unassigned	tumors	tumors	1144.0	464.0
521	tumors	tumors	macrophage	epithelial	B-cell	endothelial	tumors	unassigned	tumors	tumors	2040.0	452.0
522	tumors	tumors	T CD8	pDC	B-cell	tumors	tumors	unassigned	fibroblast	tumors	2158.0	464.0
523	tumors	tumors	T CD4	epithelial	B-cell	unassigned	tumors	unassigned	tumors	tumors	986.0	485.0
524	tumors	tumors	T CD8	tumors	B-cell	tumors	tumors	unassigned	tumors	tumors	1738.0	479.0
525	tumors	tumors	T CD4	tumors	B-cell	unassigned	tumors	unassigned	tumors	tumors	1977.0	476.0
526	tumors	tumors	T CD8	tumors	B-cell	unassigned	tumors	unassigned	tumors	tumors	4463.0	456.0
527	tumors	tumors	T CD4	epithelial	B-cell	tumors	tumors	unassigned	tumors	tumors	1386.0	464.0
528	tumors	tumors	T CD8	tumors	B-cell	tumors	tumors	unassigned	tumors	tumors	1922.0	467.0
529	tumors	tumors	T CD8	tumors	B-cell	tumors	tumors	tumors	tumors	tumors	2072.0	494.0
530	tumors	tumors	T CD8	tumors	B-cell	plasmablast	tumors	unassigned	plasmablast	tumors	2180.0	473.0
531	B-cell	plasmablast	macrophage	pDC	B-cell	unassigned	B-cell	unassigned	pDC	plasmablast	2640.0	462.0
532	tumors	tumors	T CD4	tumors	B-cell	tumors	tumors	unassigned	tumors	tumors	644.0	492.0
533	tumors	tumors	T CD8	neutrophil	B-cell	tumors	B-cell	unassigned	epithelial	plasmablast	2678.0	469.0
534	tumors	tumors	tumors	tumors	B-cell	tumors	tumors	unassigned	tumors	tumors	1806.0	464.0
535	tumors	tumors	T CD8	tumors	B-cell	unassigned	tumors	unassigned	tumors	tumors	1868.0	469.0
536	tumors	tumors	T CD8	tumors	B-cell	unassigned	tumors	unassigned	tumors	tumors	1698.0	486.0
537	tumors	tumors	T CD8	tumors	B-cell	tumors	tumors	unassigned	tumors	tumors	2111.0	475.0
538	plasmablast	plasmablast	macrophage	B-cell	B-cell	B-cell	B-cell	unassigned	plasmablast	plasmablast	2446.0	471.0
539	tumors	tumors	tumors	tumors	B-cell	tumors	tumors	tumors	tumors	tumors	5092.0	493.0
540	tumors	tumors	T CD4	tumors	B-cell	tumors	tumors	unassigned	tumors	tumors	1248.0	482.0
541	endothelial	tumors	T CD8	endothelial	B-cell	unassigned	fibroblast	unassigned	fibroblast	fibroblast	2741.0	490.0
542	tumors	tumors	T CD4	tumors	B-cell	T CD8	tumors	tumors	tumors	tumors	3564.0	498.0
543	tumors	tumors	T CD4	tumors	B-cell	tumors	tumors	unassigned	tumors	tumors	3865.0	485.0
544	tumors	tumors	T CD4	pDC	B-cell	tumors	tumors	unassigned	tumors	tumors	4606.0	490.0
545	tumors	tumors	T CD8	tumors	B-cell	plasmablast	tumors	unassigned	tumors	tumors	4678.0	484.0
546	tumors	tumors	T CD4	tumors	B-cell	unassigned	tumors	tumors	tumors	tumors	3513.0	485.0
547	tumors	tumors	tumors	tumors	B-cell	tumors	tumors	unassigned	tumors	tumors	1353.0	484.0
548	tumors	tumors	T CD8	tumors	B-cell	tumors	tumors	unassigned	tumors	tumors	1647.0	488.0
549	tumors	tumors	T CD8	tumors	B-cell	unassigned	tumors	unassigned	tumors	tumors	1844.0	495.0
550	tumors	tumors	T CD8	tumors	B-cell	unassigned	tumors	unassigned	tumors	tumors	4561.0	505.0
552	tumors	tumors	macrophage	tumors	B-cell	endothelial	tumors	tumors	tumors	tumors	3651.0	497.0
553	tumors	tumors	T CD8	tumors	B-cell	T CD8	tumors	unassigned	epithelial	tumors	3978.0	497.0
555	tumors	tumors	T CD8	epithelial	B-cell	mast	tumors	unassigned	tumors	tumors	999.0	517.0
556	Treg	tumors	T CD8	Treg	B-cell	T CD8	T CD4	unassigned	Treg	plasmablast	2595.0	494.0
557	tumors	tumors	T CD8	tumors	B-cell	tumors	tumors	unassigned	tumors	tumors	4211.0	492.0
558	tumors	tumors	T CD8	NK	B-cell	epithelial	tumors	unassigned	tumors	tumors	4395.0	494.0
559	tumors	tumors	tumors	tumors	B-cell	tumors	tumors	unassigned	tumors	tumors	4852.0	509.0
560	tumors	tumors	tumors	tumors	B-cell	tumors	tumors	unassigned	tumors	tumors	1770.0	498.0
561	tumors	tumors	T CD4	tumors	B-cell	unassigned	tumors	unassigned	tumors	tumors	2027.0	497.0
562	tumors	tumors	T CD8	epithelial	B-cell	tumors	tumors	tumors	tumors	tumors	4116.0	508.0
563	fibroblast	fibroblast	T CD8	fibroblast	B-cell	fibroblast	fibroblast	unassigned	fibroblast	fibroblast	298.0	497.0
564	macrophage	fibroblast	macrophage	macrophage	B-cell	fibroblast	fibroblast	unassigned	macrophage	fibroblast	352.0	500.0
566	tumors	tumors	T CD4	tumors	B-cell	unassigned	tumors	unassigned	tumors	tumors	3090.0	490.0
567	endothelial	tumors	tumors	endothelial	B-cell	endothelial	tumors	unassigned	endothelial	tumors	2559.0	502.0
568	tumors	tumors	T CD8	tumors	B-cell	tumors	tumors	unassigned	tumors	tumors	3789.0	504.0
569	tumors	tumors	T CD8	tumors	B-cell	unassigned	tumors	unassigned	tumors	tumors	3000.0	514.0
570	tumors	tumors	T CD4	epithelial	B-cell	epithelial	tumors	tumors	tumors	tumors	4456.0	509.0
571	tumors	tumors	T CD4	tumors	B-cell	tumors	tumors	tumors	tumors	tumors	5191.0	533.0
572	tumors	tumors	T CD4	tumors	B-cell	unassigned	tumors	unassigned	tumors	tumors	1349.0	518.0
573	tumors	tumors	tumors	tumors	B-cell	tumors	tumors	tumors	tumors	tumors	4499.0	516.0
574	tumors	tumors	T CD8	tumors	B-cell	tumors	tumors	unassigned	tumors	tumors	4793.0	517.0
575	tumors	tumors	T CD4	tumors	B-cell	tumors	tumors	unassigned	fibroblast	tumors	1595.0	512.0
576	tumors	tumors	tumors	tumors	B-cell	tumors	tumors	unassigned	tumors	tumors	1808.0	503.0
577	tumors	tumors	T CD8	tumors	B-cell	unassigned	tumors	unassigned	tumors	tumors	2139.0	521.0
578	tumors	tumors	T CD8	tumors	B-cell	unassigned	tumors	tumors	tumors	tumors	2208.0	531.0
579	tumors	tumors	T CD4	pDC	B-cell	unassigned	tumors	unassigned	tumors	tumors	3736.0	527.0
580	tumors	tumors	T CD8	tumors	B-cell	unassigned	tumors	tumors	tumors	tumors	4333.0	523.0
581	tumors	tumors	tumors	tumors	B-cell	tumors	tumors	unassigned	tumors	tumors	5020.0	514.0
582	fibroblast	fibroblast	T CD8	fibroblast	B-cell	fibroblast	fibroblast	unassigned	fibroblast	fibroblast	518.0	524.0
583	tumors	tumors	T CD8	epithelial	B-cell	tumors	tumors	unassigned	tumors	tumors	1299.0	519.0
584	tumors	tumors	T CD8	tumors	B-cell	unassigned	tumors	tumors	tumors	tumors	1464.0	534.0
585	tumors	tumors	T CD4	tumors	B-cell	unassigned	tumors	unassigned	tumors	tumors	1542.0	529.0
586	fibroblast	fibroblast	tumors	fibroblast	B-cell	plasmablast	fibroblast	unassigned	fibroblast	fibroblast	2453.0	521.0
587	tumors	tumors	T CD8	endothelial	B-cell	endothelial	tumors	unassigned	tumors	tumors	3630.0	524.0
588	tumors	tumors	tumors	tumors	B-cell	tumors	tumors	tumors	epithelial	tumors	4978.0	531.0
589	tumors	tumors	T CD4	tumors	B-cell	macrophage	tumors	unassigned	tumors	tumors	5277.0	519.0
590	tumors	tumors	T CD4	tumors	B-cell	tumors	tumors	unassigned	tumors	tumors	1170.0	533.0
591	tumors	tumors	tumors	tumors	B-cell	unassigned	tumors	unassigned	tumors	tumors	1896.0	520.0
592	tumors	tumors	T CD8	epithelial	B-cell	unassigned	tumors	unassigned	tumors	tumors	1935.0	521.0
593	fibroblast	fibroblast	T CD8	fibroblast	B-cell	fibroblast	fibroblast	unassigned	fibroblast	fibroblast	2678.0	526.0
594	tumors	tumors	T CD4	tumors	B-cell	tumors	tumors	unassigned	tumors	tumors	3932.0	519.0
595	tumors	tumors	T CD4	tumors	B-cell	tumors	tumors	unassigned	tumors	tumors	1243.0	536.0
596	tumors	tumors	T CD4	tumors	B-cell	tumors	tumors	unassigned	tumors	tumors	4741.0	522.0
597	tumors	tumors	T CD8	tumors	B-cell	unassigned	tumors	unassigned	tumors	tumors	1036.0	539.0
598	fibroblast	fibroblast	macrophage	fibroblast	B-cell	fibroblast	fibroblast	unassigned	fibroblast	fibroblast	2345.0	527.0
599	tumors	tumors	T CD8	tumors	B-cell	tumors	tumors	tumors	tumors	tumors	3903.0	548.0
601	tumors	tumors	T CD8	endothelial	B-cell	tumors	tumors	unassigned	epithelial	tumors	3610.0	544.0
602	tumors	tumors	T CD8	tumors	B-cell	unassigned	tumors	tumors	tumors	tumors	1100.0	541.0
603	tumors	tumors	T CD8	tumors	B-cell	unassigned	tumors	unassigned	tumors	tumors	2094.0	542.0
604	fibroblast	fibroblast	T CD4	fibroblast	B-cell	fibroblast	fibroblast	unassigned	fibroblast	fibroblast	2412.0	535.0
605	tumors	tumors	T CD4	tumors	B-cell	T CD8	tumors	tumors	tumors	tumors	3218.0	532.0
606	tumors	tumors	T CD8	epithelial	B-cell	unassigned	tumors	tumors	tumors	tumors	4122.0	556.0
607	tumors	tumors	T CD4	tumors	B-cell	tumors	tumors	unassigned	tumors	tumors	5396.0	536.0
608	tumors	tumors	T CD4	tumors	B-cell	unassigned	tumors	unassigned	tumors	tumors	1976.0	558.0
609	tumors	tumors	T CD4	tumors	B-cell	tumors	tumors	unassigned	tumors	tumors	703.0	545.0
610	tumors	tumors	tumors	tumors	B-cell	tumors	tumors	tumors	tumors	tumors	3699.0	561.0
611	tumors	tumors	T CD8	tumors	B-cell	tumors	tumors	unassigned	tumors	tumors	974.0	561.0
612	tumors	tumors	T CD8	tumors	B-cell	tumors	tumors	unassigned	tumors	tumors	1404.0	537.0
613	tumors	tumors	T CD8	tumors	B-cell	tumors	tumors	unassigned	tumors	tumors	4377.0	562.0
614	tumors	tumors	T CD8	tumors	B-cell	T CD4	tumors	unassigned	tumors	tumors	5335.0	542.0
615	tumors	tumors	T CD4	tumors	B-cell	unassigned	tumors	unassigned	tumors	tumors	1638.0	546.0
616	tumors	tumors	T CD8	tumors	B-cell	tumors	tumors	unassigned	tumors	tumors	2936.0	540.0
617	tumors	tumors	T CD4	epithelial	B-cell	tumors	tumors	unassigned	epithelial	tumors	4420.0	552.0
618	tumors	fibroblast	T CD8	epithelial	B-cell	unassigned	epithelial	unassigned	tumors	fibroblast	620.0	549.0
619	tumors	tumors	T CD8	pDC	B-cell	unassigned	tumors	unassigned	tumors	tumors	4679.0	561.0
620	tumors	tumors	T CD8	tumors	B-cell	tumors	tumors	unassigned	tumors	tumors	1825.0	544.0
621	tumors	tumors	T CD4	endothelial	B-cell	T CD8	tumors	tumors	tumors	tumors	3463.0	557.0
622	tumors	tumors	T CD8	tumors	B-cell	tumors	tumors	unassigned	tumors	tumors	3513.0	559.0
623	tumors	tumors	T CD4	tumors	B-cell	tumors	tumors	unassigned	tumors	tumors	3978.0	549.0
624	fibroblast	fibroblast	T CD8	fibroblast	B-cell	fibroblast	fibroblast	unassigned	fibroblast	fibroblast	474.0	559.0
625	tumors	tumors	T CD8	tumors	B-cell	unassigned	tumors	unassigned	tumors	tumors	1774.0	573.0
626	tumors	tumors	T CD4	pDC	B-cell	unassigned	tumors	unassigned	tumors	tumors	3006.0	565.0
627	tumors	tumors	T CD8	tumors	B-cell	tumors	tumors	unassigned	tumors	tumors	1700.0	565.0
628	tumors	tumors	T CD8	tumors	B-cell	tumors	tumors	unassigned	tumors	tumors	2035.0	545.0
630	tumors	tumors	T CD4	tumors	B-cell	tumors	tumors	unassigned	tumors	tumors	1174.0	589.0
631	tumors	tumors	T CD4	tumors	B-cell	tumors	tumors	unassigned	tumors	tumors	1580.0	582.0
632	tumors	tumors	T CD8	Treg	B-cell	mast	B-cell	unassigned	Treg	tumors	5287.0	569.0
633	plasmablast	plasmablast	T CD8	plasmablast	B-cell	fibroblast	plasmablast	unassigned	plasmablast	plasmablast	124.0	566.0
634	tumors	tumors	T CD4	tumors	B-cell	tumors	tumors	unassigned	tumors	tumors	4615.0	576.0
635	fibroblast	fibroblast	T CD8	fibroblast	B-cell	fibroblast	fibroblast	unassigned	fibroblast	fibroblast	195.0	561.0
636	tumors	tumors	T CD4	tumors	B-cell	unassigned	tumors	tumors	tumors	tumors	4155.0	582.0
637	tumors	tumors	T CD4	tumors	B-cell	unassigned	tumors	unassigned	tumors	tumors	4713.0	592.0
638	tumors	tumors	T CD4	tumors	B-cell	tumors	tumors	unassigned	tumors	tumors	1069.0	572.0
639	tumors	tumors	T CD8	tumors	B-cell	tumors	tumors	tumors	tumors	tumors	1319.0	586.0
640	tumors	tumors	tumors	tumors	B-cell	tumors	tumors	unassigned	tumors	tumors	1822.0	575.0
641	mast	mast	mast	mast	B-cell	unassigned	mast	unassigned	mast	mast	246.0	573.0
642	Treg	fibroblast	T CD8	T CD8	B-cell	T CD8	mast	unassigned	mast	mast	299.0	567.0
643	tumors	tumors	T CD8	tumors	B-cell	unassigned	tumors	unassigned	epithelial	tumors	1883.0	569.0
644	tumors	tumors	T CD8	endothelial	B-cell	fibroblast	tumors	unassigned	epithelial	tumors	1938.0	566.0
645	tumors	tumors	T CD4	endothelial	B-cell	macrophage	T CD4	unassigned	fibroblast	fibroblast	2890.0	581.0
646	tumors	tumors	T CD4	tumors	B-cell	unassigned	tumors	tumors	tumors	tumors	4031.0	587.0
647	tumors	tumors	T CD8	epithelial	B-cell	tumors	tumors	unassigned	tumors	tumors	1739.0	571.0
648	tumors	tumors	macrophage	tumors	B-cell	tumors	tumors	unassigned	tumors	tumors	4516.0	571.0
649	tumors	tumors	T CD4	pDC	B-cell	unassigned	tumors	unassigned	tumors	tumors	1441.0	585.0
650	plasmablast	plasmablast	plasmablast	plasmablast	B-cell	B-cell	plasmablast	unassigned	plasmablast	plasmablast	2672.0	572.0
651	tumors	tumors	tumors	tumors	B-cell	epithelial	tumors	unassigned	tumors	tumors	5040.0	582.0
652	tumors	tumors	T CD8	tumors	B-cell	tumors	tumors	unassigned	tumors	tumors	2059.0	575.0
653	plasmablast	plasmablast	macrophage	plasmablast	B-cell	fibroblast	plasmablast	unassigned	plasmablast	plasmablast	78.0	589.0
654	pDC	plasmablast	T CD8	macrophage	B-cell	macrophage	fibroblast	unassigned	B-cell	fibroblast	2577.0	585.0
655	tumors	tumors	T CD4	tumors	B-cell	tumors	tumors	unassigned	tumors	tumors	4535.0	597.0
656	tumors	tumors	T CD8	tumors	B-cell	tumors	tumors	unassigned	tumors	tumors	4475.0	591.0
657	tumors	tumors	T CD8	tumors	B-cell	unassigned	tumors	unassigned	tumors	tumors	1211.0	599.0
658	tumors	tumors	T CD4	tumors	B-cell	unassigned	tumors	unassigned	tumors	tumors	3638.0	609.0
659	tumors	tumors	T CD4	epithelial	B-cell	tumors	tumors	unassigned	tumors	tumors	4272.0	588.0
660	tumors	tumors	T CD4	tumors	B-cell	tumors	tumors	unassigned	tumors	tumors	5107.0	584.0
661	tumors	tumors	T CD8	tumors	B-cell	macrophage	tumors	unassigned	fibroblast	tumors	2166.0	592.0
662	tumors	tumors	tumors	tumors	B-cell	tumors	tumors	unassigned	tumors	tumors	3126.0	586.0
663	tumors	tumors	T CD4	tumors	B-cell	tumors	tumors	unassigned	tumors	tumors	1939.0	603.0
664	tumors	tumors	T CD4	tumors	B-cell	unassigned	tumors	unassigned	tumors	tumors	3204.0	596.0
665	fibroblast	fibroblast	T CD4	fibroblast	B-cell	fibroblast	fibroblast	unassigned	fibroblast	fibroblast	2251.0	589.0
666	plasmablast	fibroblast	NK	fibroblast	B-cell	fibroblast	fibroblast	unassigned	fibroblast	fibroblast	2362.0	585.0
667	tumors	tumors	T CD8	tumors	B-cell	tumors	tumors	unassigned	tumors	tumors	3963.0	580.0
668	tumors	tumors	T CD4	epithelial	B-cell	tumors	tumors	unassigned	epithelial	tumors	5319.0	588.0
669	fibroblast	fibroblast	T CD4	fibroblast	B-cell	fibroblast	fibroblast	unassigned	fibroblast	fibroblast	637.0	589.0
670	tumors	tumors	tumors	tumors	B-cell	tumors	tumors	unassigned	tumors	tumors	1647.0	604.0
671	tumors	tumors	T CD8	pDC	B-cell	unassigned	tumors	unassigned	tumors	tumors	2113.0	602.0
672	T CD4	plasmablast	T CD8	NK	B-cell	T CD4	NK	unassigned	NK	fibroblast	2682.0	603.0
673	tumors	tumors	T CD4	endothelial	B-cell	tumors	tumors	unassigned	tumors	tumors	3398.0	592.0
674	tumors	tumors	macrophage	tumors	B-cell	tumors	tumors	unassigned	tumors	tumors	4579.0	593.0
675	tumors	tumors	T CD8	tumors	B-cell	macrophage	tumors	unassigned	fibroblast	tumors	4849.0	599.0
677	tumors	tumors	T CD8	tumors	B-cell	tumors	tumors	unassigned	tumors	tumors	988.0	614.0
678	tumors	tumors	T CD4	tumors	B-cell	unassigned	tumors	unassigned	tumors	tumors	5367.0	615.0
679	tumors	tumors	T CD8	tumors	B-cell	unassigned	tumors	unassigned	tumors	tumors	3895.0	624.0
680	tumors	tumors	T CD8	tumors	B-cell	tumors	tumors	tumors	tumors	tumors	1541.0	618.0
681	tumors	tumors	T CD8	tumors	B-cell	tumors	tumors	tumors	tumors	tumors	2986.0	620.0
682	tumors	tumors	macrophage	tumors	B-cell	macrophage	tumors	tumors	tumors	tumors	3580.0	631.0
683	tumors	tumors	tumors	tumors	B-cell	tumors	tumors	unassigned	tumors	tumors	4187.0	621.0
684	tumors	tumors	T CD4	tumors	B-cell	unassigned	tumors	unassigned	tumors	tumors	4334.0	619.0
685	tumors	tumors	macrophage	tumors	B-cell	macrophage	tumors	unassigned	tumors	tumors	1878.0	608.0
686	tumors	tumors	T CD8	tumors	B-cell	unassigned	tumors	tumors	tumors	tumors	3985.0	626.0
687	fibroblast	fibroblast	T CD8	fibroblast	B-cell	fibroblast	fibroblast	unassigned	fibroblast	fibroblast	301.0	610.0
688	tumors	tumors	T CD8	tumors	B-cell	unassigned	tumors	unassigned	tumors	tumors	3735.0	625.0
689	tumors	tumors	T CD8	tumors	B-cell	unassigned	tumors	unassigned	tumors	tumors	4443.0	627.0
690	tumors	tumors	T CD8	tumors	B-cell	tumors	tumors	unassigned	tumors	tumors	1614.0	630.0
691	pDC	plasmablast	T CD8	plasmablast	B-cell	T CD8	fibroblast	unassigned	plasmablast	plasmablast	392.0	628.0
692	Treg	fibroblast	T CD4	Treg	B-cell	T CD4	T CD4	unassigned	T CD4	T CD4	2527.0	615.0
693	tumors	tumors	T CD8	tumors	B-cell	tumors	tumors	unassigned	tumors	tumors	3088.0	630.0
694	tumors	tumors	T CD8	tumors	B-cell	unassigned	tumors	unassigned	tumors	tumors	3276.0	627.0
695	tumors	tumors	T CD4	tumors	B-cell	tumors	tumors	unassigned	tumors	tumors	3345.0	620.0
696	tumors	tumors	macrophage	tumors	B-cell	tumors	tumors	unassigned	tumors	tumors	1841.0	624.0
697	tumors	tumors	T CD4	tumors	B-cell	unassigned	tumors	unassigned	tumors	tumors	3203.0	631.0
698	tumors	tumors	T CD8	pDC	B-cell	unassigned	tumors	unassigned	tumors	tumors	1718.0	625.0
699	tumors	tumors	T CD8	epithelial	B-cell	tumors	tumors	unassigned	tumors	tumors	1021.0	639.0
700	tumors	tumors	T CD8	tumors	B-cell	unassigned	tumors	unassigned	tumors	tumors	1088.0	618.0
701	tumors	tumors	T CD8	tumors	B-cell	endothelial	tumors	tumors	tumors	tumors	3488.0	646.0
702	tumors	tumors	T CD8	Treg	B-cell	B-cell	tumors	unassigned	tumors	tumors	3690.0	633.0
703	tumors	tumors	T CD4	tumors	B-cell	unassigned	tumors	tumors	epithelial	tumors	4236.0	638.0
704	tumors	tumors	T CD4	tumors	B-cell	unassigned	tumors	tumors	tumors	tumors	4740.0	641.0
705	plasmablast	plasmablast	B-cell	plasmablast	B-cell	B-cell	plasmablast	unassigned	plasmablast	plasmablast	233.0	629.0
706	T CD4	macrophage	macrophage	endothelial	B-cell	macrophage	fibroblast	unassigned	mDC	fibroblast	636.0	628.0
707	tumors	tumors	tumors	tumors	B-cell	unassigned	tumors	unassigned	tumors	tumors	2110.0	643.0
708	plasmablast	fibroblast	T CD4	plasmablast	B-cell	fibroblast	fibroblast	unassigned	plasmablast	fibroblast	2265.0	628.0
709	tumors	tumors	T CD8	Treg	B-cell	unassigned	tumors	tumors	tumors	tumors	3407.0	643.0
710	tumors	tumors	macrophage	tumors	B-cell	macrophage	tumors	unassigned	tumors	tumors	4803.0	624.0
711	tumors	tumors	tumors	tumors	B-cell	tumors	tumors	unassigned	tumors	tumors	833.0	660.0
712	tumors	tumors	T CD8	tumors	B-cell	tumors	tumors	unassigned	tumors	tumors	1455.0	633.0
713	fibroblast	fibroblast	T CD8	fibroblast	B-cell	fibroblast	fibroblast	unassigned	fibroblast	fibroblast	2342.0	631.0
714	fibroblast	fibroblast	T CD8	fibroblast	B-cell	fibroblast	fibroblast	unassigned	fibroblast	fibroblast	2394.0	629.0
715	tumors	tumors	T CD8	tumors	B-cell	tumors	tumors	unassigned	tumors	tumors	3142.0	659.0
716	tumors	tumors	T CD8	T CD4	B-cell	B-cell	tumors	unassigned	tumors	tumors	4563.0	638.0
717	tumors	tumors	T CD4	tumors	B-cell	tumors	tumors	unassigned	tumors	tumors	1820.0	648.0
718	tumors	tumors	T CD8	tumors	B-cell	unassigned	tumors	unassigned	tumors	tumors	1686.0	650.0
719	T CD4	fibroblast	T CD8	fibroblast	B-cell	unassigned	fibroblast	unassigned	fibroblast	fibroblast	2498.0	635.0
720	plasmablast	plasmablast	T CD8	plasmablast	B-cell	fibroblast	fibroblast	unassigned	fibroblast	fibroblast	2627.0	635.0
721	tumors	tumors	T CD8	tumors	B-cell	tumors	tumors	unassigned	tumors	tumors	4125.0	641.0
722	tumors	tumors	T CD8	tumors	B-cell	unassigned	tumors	unassigned	tumors	tumors	4851.0	657.0
723	tumors	tumors	T CD4	tumors	B-cell	tumors	tumors	tumors	tumors	tumors	1209.0	666.0
724	tumors	tumors	T CD8	tumors	B-cell	tumors	tumors	unassigned	tumors	tumors	4802.0	669.0
725	tumors	tumors	T CD8	pDC	B-cell	tumors	tumors	unassigned	tumors	tumors	1875.0	638.0
726	tumors	tumors	T CD4	epithelial	B-cell	tumors	tumors	unassigned	epithelial	tumors	1904.0	638.0
727	fibroblast	fibroblast	T CD8	fibroblast	B-cell	fibroblast	fibroblast	unassigned	fibroblast	fibroblast	716.0	646.0
728	fibroblast	fibroblast	T CD4	endothelial	B-cell	fibroblast	fibroblast	unassigned	fibroblast	fibroblast	2839.0	651.0
729	tumors	tumors	T CD4	tumors	B-cell	tumors	tumors	unassigned	tumors	tumors	4270.0	692.0
730	fibroblast	fibroblast	T CD4	fibroblast	B-cell	fibroblast	fibroblast	unassigned	fibroblast	fibroblast	298.0	651.0
731	tumors	tumors	T CD4	tumors	B-cell	tumors	tumors	unassigned	tumors	tumors	4620.0	674.0
732	tumors	tumors	T CD8	epithelial	B-cell	unassigned	tumors	unassigned	tumors	tumors	1127.0	652.0
733	T CD4	fibroblast	T CD8	fibroblast	B-cell	fibroblast	fibroblast	unassigned	fibroblast	fibroblast	159.0	654.0
734	tumors	tumors	T CD8	pDC	B-cell	unassigned	tumors	tumors	tumors	tumors	2008.0	678.0
735	plasmablast	plasmablast	T CD8	plasmablast	B-cell	plasmablast	plasmablast	unassigned	plasmablast	fibroblast	2597.0	649.0
736	fibroblast	fibroblast	T CD8	fibroblast	B-cell	fibroblast	fibroblast	unassigned	fibroblast	fibroblast	2307.0	664.0
737	tumors	tumors	T CD4	tumors	B-cell	unassigned	tumors	unassigned	tumors	tumors	3839.0	664.0
738	fibroblast	fibroblast	tumors	fibroblast	B-cell	fibroblast	fibroblast	unassigned	fibroblast	fibroblast	483.0	653.0
739	fibroblast	fibroblast	T CD4	fibroblast	B-cell	fibroblast	fibroblast	fibroblast	fibroblast	fibroblast	678.0	659.0
740	tumors	tumors	T CD8	tumors	B-cell	tumors	tumors	unassigned	tumors	tumors	3040.0	652.0
741	plasmablast	plasmablast	plasmablast	plasmablast	B-cell	plasmablast	plasmablast	unassigned	plasmablast	plasmablast	244.0	666.0
742	tumors	tumors	T CD8	tumors	B-cell	unassigned	tumors	unassigned	tumors	tumors	1079.0	674.0
743	tumors	tumors	T CD8	tumors	B-cell	tumors	tumors	tumors	tumors	tumors	1406.0	682.0
744	tumors	tumors	T CD4	tumors	B-cell	unassigned	tumors	unassigned	tumors	tumors	1916.0	673.0
745	tumors	tumors	T CD8	tumors	B-cell	unassigned	tumors	unassigned	tumors	tumors	3361.0	672.0
746	tumors	tumors	T CD8	tumors	B-cell	tumors	tumors	unassigned	tumors	tumors	4334.0	685.0
747	tumors	tumors	T CD4	tumors	B-cell	unassigned	tumors	tumors	tumors	tumors	4460.0	683.0
748	tumors	tumors	T CD8	tumors	B-cell	tumors	tumors	unassigned	tumors	tumors	1851.0	667.0
749	tumors	tumors	macrophage	tumors	B-cell	tumors	tumors	unassigned	tumors	tumors	1737.0	669.0
750	tumors	tumors	T CD8	tumors	B-cell	tumors	tumors	tumors	tumors	tumors	3200.0	695.0
751	fibroblast	fibroblast	T CD4	fibroblast	B-cell	fibroblast	fibroblast	unassigned	fibroblast	fibroblast	626.0	677.0
752	fibroblast	fibroblast	macrophage	fibroblast	B-cell	fibroblast	fibroblast	unassigned	fibroblast	fibroblast	2664.0	673.0
753	tumors	tumors	T CD8	tumors	B-cell	unassigned	tumors	tumors	tumors	tumors	4085.0	682.0
754	tumors	tumors	tumors	tumors	B-cell	tumors	tumors	unassigned	tumors	tumors	4941.0	686.0
755	tumors	tumors	T CD8	tumors	B-cell	T CD8	tumors	unassigned	tumors	tumors	4164.0	685.0
756	tumors	tumors	T CD8	tumors	B-cell	tumors	tumors	unassigned	tumors	tumors	1156.0	675.0
757	tumors	tumors	T CD8	mDC	B-cell	endothelial	tumors	unassigned	endothelial	tumors	3584.0	681.0
758	tumors	tumors	T CD4	tumors	B-cell	tumors	tumors	unassigned	tumors	tumors	3780.0	704.0
759	tumors	tumors	tumors	tumors	B-cell	endothelial	tumors	unassigned	tumors	tumors	3892.0	691.0
760	tumors	tumors	B-cell	epithelial	B-cell	unassigned	tumors	unassigned	tumors	tumors	1667.0	673.0
761	plasmablast	plasmablast	plasmablast	plasmablast	B-cell	T CD4	plasmablast	unassigned	plasmablast	fibroblast	370.0	690.0
762	endothelial	tumors	T CD8	endothelial	B-cell	tumors	endothelial	unassigned	endothelial	tumors	2419.0	685.0
763	tumors	tumors	T CD4	tumors	B-cell	unassigned	tumors	unassigned	tumors	tumors	3077.0	681.0
764	tumors	tumors	T CD4	tumors	B-cell	tumors	tumors	unassigned	tumors	tumors	3266.0	696.0
765	tumors	tumors	T CD4	tumors	B-cell	tumors	tumors	unassigned	tumors	tumors	3324.0	675.0
766	tumors	tumors	T CD8	tumors	B-cell	unassigned	tumors	unassigned	tumors	tumors	1608.0	732.0
767	tumors	tumors	T CD8	tumors	B-cell	unassigned	tumors	unassigned	tumors	tumors	2982.0	691.0
768	tumors	tumors	T CD8	tumors	B-cell	tumors	tumors	unassigned	tumors	tumors	4550.0	683.0
769	tumors	tumors	T CD8	tumors	B-cell	tumors	tumors	unassigned	epithelial	tumors	4989.0	704.0
770	T CD8	plasmablast	T CD8	NK	B-cell	T CD4	T CD8	unassigned	NK	macrophage	2537.0	692.0
771	plasmablast	plasmablast	T CD4	plasmablast	B-cell	fibroblast	fibroblast	unassigned	fibroblast	fibroblast	2903.0	690.0
772	tumors	tumors	tumors	tumors	B-cell	unassigned	tumors	unassigned	tumors	tumors	4201.0	694.0
774	macrophage	macrophage	macrophage	macrophage	B-cell	macrophage	fibroblast	unassigned	macrophage	macrophage	2359.0	696.0
775	Treg	plasmablast	T CD4	B-cell	B-cell	T CD8	fibroblast	unassigned	fibroblast	fibroblast	2613.0	687.0
776	tumors	tumors	macrophage	tumors	B-cell	tumors	tumors	unassigned	tumors	tumors	5276.0	690.0
777	tumors	tumors	T CD4	mast	B-cell	tumors	tumors	unassigned	tumors	tumors	991.0	690.0
778	tumors	tumors	T CD4	tumors	B-cell	unassigned	tumors	tumors	tumors	tumors	1478.0	732.0
779	tumors	tumors	T CD8	fibroblast	B-cell	fibroblast	plasmablast	unassigned	plasmablast	fibroblast	2147.0	692.0
780	tumors	tumors	T CD8	endothelial	B-cell	unassigned	tumors	tumors	tumors	tumors	3629.0	714.0
781	fibroblast	fibroblast	macrophage	fibroblast	B-cell	fibroblast	fibroblast	unassigned	fibroblast	fibroblast	740.0	693.0
782	pDC	fibroblast	macrophage	fibroblast	B-cell	fibroblast	fibroblast	unassigned	fibroblast	fibroblast	2890.0	711.0
783	plasmablast	plasmablast	plasmablast	plasmablast	B-cell	B-cell	plasmablast	unassigned	plasmablast	plasmablast	2193.0	697.0
784	tumors	tumors	T CD8	tumors	B-cell	tumors	tumors	tumors	tumors	tumors	3687.0	700.0
785	plasmablast	plasmablast	macrophage	plasmablast	B-cell	plasmablast	plasmablast	unassigned	plasmablast	plasmablast	292.0	724.0
786	tumors	tumors	T CD8	tumors	B-cell	unassigned	tumors	unassigned	tumors	tumors	1869.0	712.0
787	tumors	tumors	tumors	epithelial	B-cell	tumors	tumors	unassigned	tumors	tumors	3037.0	701.0
788	tumors	tumors	T CD8	tumors	B-cell	tumors	tumors	unassigned	tumors	tumors	1703.0	713.0
789	endothelial	tumors	T CD4	endothelial	B-cell	tumors	endothelial	unassigned	endothelial	tumors	2829.0	717.0
790	tumors	tumors	T CD8	tumors	B-cell	endothelial	tumors	unassigned	tumors	tumors	3329.0	715.0
791	tumors	tumors	T CD4	tumors	B-cell	tumors	tumors	unassigned	tumors	tumors	1820.0	716.0
792	tumors	tumors	T CD8	epithelial	B-cell	unassigned	tumors	unassigned	tumors	tumors	1943.0	724.0
793	tumors	tumors	T CD8	tumors	B-cell	macrophage	tumors	unassigned	Treg	tumors	4783.0	726.0
794	tumors	tumors	T CD4	pDC	B-cell	tumors	tumors	unassigned	tumors	tumors	1186.0	722.0
795	tumors	tumors	macrophage	tumors	B-cell	tumors	tumors	unassigned	tumors	tumors	3474.0	717.0
796	tumors	tumors	T CD8	tumors	B-cell	tumors	tumors	unassigned	tumors	tumors	3732.0	729.0
797	tumors	tumors	T CD8	tumors	B-cell	unassigned	tumors	tumors	tumors	tumors	4242.0	757.0
798	tumors	tumors	T CD4	tumors	B-cell	T CD8	tumors	tumors	tumors	tumors	4431.0	742.0
800	tumors	tumors	T CD4	tumors	B-cell	tumors	tumors	unassigned	tumors	tumors	1674.0	736.0
801	tumors	tumors	T CD8	endothelial	B-cell	unassigned	tumors	tumors	tumors	tumors	3573.0	734.0
802	plasmablast	plasmablast	B-cell	B-cell	B-cell	fibroblast	fibroblast	unassigned	fibroblast	fibroblast	2591.0	726.0
803	tumors	tumors	T CD8	tumors	B-cell	tumors	tumors	unassigned	tumors	tumors	3842.0	734.0
804	tumors	tumors	T CD4	endothelial	B-cell	tumors	tumors	unassigned	fibroblast	tumors	4299.0	724.0
805	fibroblast	fibroblast	T CD8	fibroblast	B-cell	fibroblast	fibroblast	fibroblast	fibroblast	fibroblast	390.0	732.0
806	fibroblast	fibroblast	T CD8	fibroblast	B-cell	fibroblast	fibroblast	unassigned	fibroblast	fibroblast	750.0	745.0
807	tumors	tumors	T CD4	tumors	B-cell	unassigned	tumors	unassigned	tumors	tumors	3014.0	743.0
808	fibroblast	fibroblast	macrophage	fibroblast	B-cell	fibroblast	fibroblast	unassigned	fibroblast	fibroblast	531.0	744.0
809	tumors	tumors	T CD8	tumors	B-cell	tumors	tumors	unassigned	epithelial	tumors	1895.0	736.0
810	tumors	tumors	T CD8	pDC	B-cell	unassigned	tumors	unassigned	tumors	tumors	3187.0	753.0
811	tumors	tumors	tumors	tumors	B-cell	neutrophil	tumors	tumors	tumors	tumors	4109.0	743.0
812	endothelial	tumors	T CD8	endothelial	B-cell	tumors	endothelial	unassigned	endothelial	tumors	2814.0	740.0
813	tumors	tumors	macrophage	tumors	B-cell	tumors	tumors	unassigned	tumors	tumors	5173.0	733.0
814	tumors	tumors	T CD8	tumors	B-cell	endothelial	tumors	unassigned	tumors	tumors	1401.0	768.0
815	tumors	tumors	B-cell	tumors	B-cell	unassigned	tumors	tumors	tumors	tumors	4596.0	768.0
816	tumors	tumors	T CD4	tumors	B-cell	unassigned	tumors	unassigned	tumors	tumors	1285.0	743.0
817	tumors	tumors	tumors	epithelial	B-cell	epithelial	tumors	unassigned	tumors	tumors	1032.0	737.0
818	tumors	tumors	T CD8	tumors	B-cell	tumors	tumors	unassigned	tumors	tumors	891.0	754.0
819	tumors	tumors	T CD4	tumors	B-cell	T CD4	tumors	unassigned	tumors	tumors	4525.0	777.0
820	T CD8	tumors	T CD4	T CD4	B-cell	macrophage	tumors	unassigned	macrophage	tumors	5290.0	748.0
821	fibroblast	fibroblast	tumors	fibroblast	B-cell	fibroblast	fibroblast	unassigned	fibroblast	fibroblast	2171.0	748.0
822	fibroblast	fibroblast	macrophage	fibroblast	B-cell	fibroblast	fibroblast	unassigned	fibroblast	fibroblast	2333.0	740.0
823	tumors	tumors	T CD8	tumors	B-cell	tumors	tumors	unassigned	tumors	tumors	3497.0	757.0
824	fibroblast	fibroblast	T CD8	endothelial	B-cell	fibroblast	fibroblast	unassigned	fibroblast	fibroblast	2395.0	752.0
825	tumors	tumors	T CD4	tumors	B-cell	tumors	tumors	unassigned	tumors	tumors	4711.0	773.0
826	plasmablast	plasmablast	macrophage	plasmablast	B-cell	fibroblast	plasmablast	unassigned	plasmablast	plasmablast	480.0	749.0
827	fibroblast	fibroblast	T CD8	fibroblast	B-cell	unassigned	fibroblast	unassigned	fibroblast	fibroblast	2667.0	744.0
828	tumors	tumors	T CD8	tumors	B-cell	T CD8	tumors	unassigned	tumors	tumors	4326.0	771.0
829	tumors	tumors	T CD4	tumors	B-cell	tumors	tumors	unassigned	tumors	tumors	5162.0	759.0
830	tumors	tumors	T CD8	tumors	B-cell	unassigned	tumors	unassigned	tumors	tumors	4810.0	756.0
832	tumors	tumors	T CD8	tumors	B-cell	tumors	tumors	unassigned	tumors	tumors	1863.0	762.0
833	tumors	tumors	T CD8	tumors	B-cell	tumors	tumors	unassigned	tumors	tumors	3680.0	770.0
834	T CD4	fibroblast	T CD8	Treg	B-cell	T CD8	fibroblast	unassigned	fibroblast	fibroblast	2541.0	761.0
835	tumors	tumors	T CD8	endothelial	B-cell	unassigned	tumors	unassigned	tumors	tumors	3273.0	762.0
836	tumors	tumors	macrophage	tumors	B-cell	tumors	tumors	unassigned	tumors	tumors	3757.0	758.0
837	tumors	tumors	T CD8	tumors	B-cell	T CD8	tumors	unassigned	tumors	tumors	3550.0	773.0
838	tumors	tumors	tumors	tumors	B-cell	tumors	tumors	unassigned	tumors	tumors	4054.0	769.0
839	tumors	tumors	T CD4	tumors	B-cell	unassigned	tumors	unassigned	tumors	tumors	1727.0	778.0
840	tumors	tumors	T CD8	tumors	B-cell	unassigned	tumors	unassigned	tumors	tumors	1846.0	795.0
841	tumors	tumors	T CD8	tumors	B-cell	macrophage	tumors	unassigned	tumors	tumors	3866.0	765.0
842	tumors	tumors	T CD4	epithelial	B-cell	tumors	tumors	unassigned	tumors	tumors	931.0	767.0
843	tumors	tumors	T CD8	epithelial	B-cell	unassigned	tumors	unassigned	tumors	tumors	3338.0	773.0
844	tumors	tumors	T CD8	tumors	B-cell	unassigned	tumors	tumors	tumors	tumors	1015.0	795.0
845	tumors	tumors	T CD4	tumors	B-cell	tumors	tumors	unassigned	epithelial	tumors	4187.0	790.0
846	neutrophil	tumors	macrophage	neutrophil	B-cell	macrophage	macrophage	unassigned	macrophage	plasmablast	5372.0	768.0
847	fibroblast	fibroblast	T CD8	fibroblast	B-cell	fibroblast	fibroblast	unassigned	fibroblast	fibroblast	695.0	771.0
848	fibroblast	fibroblast	macrophage	fibroblast	B-cell	fibroblast	fibroblast	fibroblast	fibroblast	fibroblast	2302.0	772.0
849	fibroblast	fibroblast	T CD8	endothelial	B-cell	fibroblast	fibroblast	unassigned	fibroblast	fibroblast	2754.0	779.0
850	tumors	tumors	tumors	epithelial	B-cell	fibroblast	tumors	unassigned	fibroblast	tumors	1938.0	777.0
851	fibroblast	fibroblast	T CD8	fibroblast	B-cell	fibroblast	fibroblast	fibroblast	fibroblast	fibroblast	2608.0	788.0
852	plasmablast	plasmablast	B-cell	B-cell	B-cell	fibroblast	fibroblast	unassigned	fibroblast	fibroblast	2197.0	781.0
853	tumors	tumors	T CD4	epithelial	B-cell	tumors	tumors	unassigned	tumors	tumors	3898.0	771.0
854	fibroblast	fibroblast	T CD8	endothelial	B-cell	fibroblast	tumors	unassigned	fibroblast	fibroblast	129.0	779.0
855	tumors	tumors	T CD8	Treg	B-cell	unassigned	tumors	unassigned	tumors	tumors	4449.0	807.0
856	macrophage	tumors	macrophage	macrophage	B-cell	macrophage	macrophage	unassigned	epithelial	macrophage	5107.0	787.0
857	tumors	tumors	T CD4	endothelial	B-cell	unassigned	tumors	tumors	tumors	tumors	1105.0	800.0
858	tumors	tumors	T CD8	tumors	B-cell	unassigned	tumors	tumors	tumors	tumors	1540.0	813.0
859	tumors	tumors	T CD4	tumors	B-cell	unassigned	tumors	tumors	tumors	tumors	3982.0	805.0
860	tumors	tumors	T CD4	pDC	B-cell	mast	tumors	unassigned	tumors	tumors	4395.0	803.0
861	tumors	tumors	T CD8	tumors	B-cell	unassigned	tumors	tumors	tumors	tumors	3614.0	789.0
862	plasmablast	plasmablast	plasmablast	plasmablast	B-cell	T CD8	plasmablast	unassigned	plasmablast	plasmablast	2897.0	800.0
863	tumors	tumors	T CD8	epithelial	B-cell	tumors	tumors	unassigned	tumors	tumors	1162.0	802.0
864	tumors	tumors	T CD4	tumors	B-cell	T CD8	tumors	unassigned	tumors	tumors	3246.0	806.0
865	epithelial	tumors	T CD4	epithelial	B-cell	tumors	tumors	unassigned	epithelial	plasmablast	5271.0	797.0
867	tumors	tumors	T CD8	pDC	B-cell	fibroblast	tumors	unassigned	tumors	tumors	1676.0	797.0
868	tumors	tumors	T CD4	tumors	B-cell	tumors	tumors	tumors	tumors	tumors	3745.0	812.0
869	tumors	tumors	macrophage	tumors	B-cell	tumors	tumors	unassigned	tumors	tumors	4873.0	808.0
870	fibroblast	fibroblast	T CD4	fibroblast	B-cell	fibroblast	fibroblast	unassigned	fibroblast	fibroblast	2699.0	787.0
871	plasmablast	plasmablast	macrophage	plasmablast	B-cell	fibroblast	fibroblast	unassigned	plasmablast	fibroblast	201.0	812.0
872	fibroblast	fibroblast	T CD8	fibroblast	B-cell	fibroblast	fibroblast	unassigned	fibroblast	fibroblast	2002.0	794.0
873	tumors	tumors	T CD8	endothelial	B-cell	unassigned	tumors	unassigned	plasmablast	tumors	3093.0	810.0
874	tumors	tumors	T CD8	tumors	B-cell	unassigned	tumors	unassigned	tumors	tumors	4144.0	815.0
875	tumors	tumors	T CD4	pDC	B-cell	unassigned	tumors	unassigned	plasmablast	tumors	1315.0	811.0
876	fibroblast	fibroblast	macrophage	fibroblast	B-cell	fibroblast	fibroblast	unassigned	fibroblast	fibroblast	2653.0	795.0
878	fibroblast	fibroblast	T CD4	fibroblast	B-cell	fibroblast	fibroblast	unassigned	fibroblast	fibroblast	2066.0	797.0
879	macrophage	tumors	macrophage	macrophage	B-cell	macrophage	macrophage	unassigned	macrophage	macrophage	5216.0	809.0
880	tumors	tumors	T CD8	tumors	B-cell	unassigned	tumors	tumors	tumors	tumors	3385.0	816.0
881	fibroblast	fibroblast	macrophage	fibroblast	B-cell	fibroblast	fibroblast	fibroblast	fibroblast	fibroblast	3011.0	809.0
882	tumors	tumors	tumors	tumors	B-cell	unassigned	tumors	unassigned	tumors	tumors	1451.0	816.0
883	tumors	tumors	T CD8	tumors	B-cell	tumors	tumors	unassigned	tumors	tumors	1773.0	808.0
884	fibroblast	fibroblast	T CD8	fibroblast	B-cell	fibroblast	fibroblast	unassigned	fibroblast	fibroblast	2122.0	804.0
885	tumors	tumors	T CD8	tumors	B-cell	unassigned	tumors	tumors	tumors	tumors	4076.0	833.0
886	tumors	tumors	T CD8	tumors	B-cell	unassigned	tumors	unassigned	tumors	tumors	3190.0	823.0
887	tumors	tumors	T CD4	tumors	B-cell	tumors	tumors	unassigned	tumors	tumors	3299.0	820.0
888	tumors	tumors	T CD8	tumors	B-cell	tumors	tumors	unassigned	tumors	tumors	3779.0	840.0
889	tumors	tumors	T CD8	tumors	B-cell	unassigned	tumors	unassigned	tumors	tumors	4248.0	819.0
890	tumors	tumors	T CD8	tumors	B-cell	tumors	tumors	unassigned	tumors	tumors	4813.0	820.0
891	fibroblast	fibroblast	macrophage	endothelial	B-cell	fibroblast	fibroblast	unassigned	fibroblast	fibroblast	2440.0	824.0
892	Treg	plasmablast	T CD4	T CD4	B-cell	T CD4	T CD4	unassigned	T CD4	macrophage	2749.0	812.0
893	macrophage	tumors	macrophage	macrophage	B-cell	macrophage	tumors	unassigned	macrophage	macrophage	5132.0	822.0
894	fibroblast	fibroblast	T CD8	fibroblast	B-cell	fibroblast	fibroblast	unassigned	fibroblast	fibroblast	894.0	823.0
895	fibroblast	fibroblast	macrophage	fibroblast	B-cell	fibroblast	fibroblast	unassigned	fibroblast	fibroblast	2958.0	818.0
896	fibroblast	fibroblast	T CD8	fibroblast	B-cell	fibroblast	fibroblast	fibroblast	fibroblast	fibroblast	258.0	831.0
897	mDC	macrophage	macrophage	macrophage	B-cell	macrophage	macrophage	unassigned	macrophage	macrophage	334.0	818.0
898	tumors	tumors	macrophage	epithelial	B-cell	unassigned	tumors	unassigned	tumors	tumors	1068.0	844.0
899	plasmablast	fibroblast	macrophage	fibroblast	B-cell	fibroblast	fibroblast	unassigned	fibroblast	fibroblast	2882.0	821.0
900	tumors	tumors	tumors	tumors	B-cell	tumors	tumors	unassigned	tumors	tumors	3305.0	835.0
901	tumors	tumors	T CD8	endothelial	B-cell	tumors	tumors	unassigned	tumors	tumors	3648.0	819.0
902	pDC	fibroblast	macrophage	macrophage	B-cell	macrophage	fibroblast	unassigned	macrophage	fibroblast	2853.0	848.0
903	macrophage	fibroblast	macrophage	macrophage	B-cell	macrophage	fibroblast	unassigned	fibroblast	fibroblast	2692.0	827.0
904	tumors	tumors	T CD8	endothelial	B-cell	endothelial	tumors	unassigned	tumors	tumors	3553.0	829.0
905	fibroblast	fibroblast	macrophage	fibroblast	B-cell	fibroblast	fibroblast	fibroblast	fibroblast	fibroblast	670.0	845.0
906	tumors	tumors	T CD4	tumors	B-cell	unassigned	tumors	tumors	tumors	tumors	1721.0	893.0
907	fibroblast	fibroblast	T CD8	fibroblast	B-cell	fibroblast	fibroblast	unassigned	fibroblast	fibroblast	2573.0	833.0
908	tumors	tumors	macrophage	pDC	B-cell	tumors	tumors	unassigned	tumors	tumors	5046.0	838.0
909	macrophage	macrophage	macrophage	macrophage	B-cell	macrophage	macrophage	unassigned	macrophage	macrophage	2729.0	843.0
910	fibroblast	fibroblast	macrophage	fibroblast	B-cell	fibroblast	fibroblast	fibroblast	fibroblast	fibroblast	1937.0	840.0
911	T CD4	tumors	T CD8	T CD4	B-cell	endothelial	T CD4	unassigned	fibroblast	tumors	2480.0	831.0
912	T CD4	fibroblast	T CD8	NK	B-cell	T CD8	fibroblast	unassigned	fibroblast	fibroblast	2266.0	842.0
913	fibroblast	fibroblast	T CD8	fibroblast	B-cell	fibroblast	fibroblast	unassigned	fibroblast	fibroblast	2392.0	840.0
914	tumors	tumors	T CD8	endothelial	B-cell	tumors	tumors	unassigned	tumors	tumors	3595.0	831.0
915	tumors	tumors	tumors	tumors	B-cell	tumors	tumors	tumors	tumors	tumors	3406.0	846.0
916	tumors	tumors	T CD8	endothelial	B-cell	tumors	tumors	unassigned	tumors	tumors	3652.0	845.0
917	fibroblast	fibroblast	T CD8	fibroblast	B-cell	fibroblast	fibroblast	unassigned	fibroblast	fibroblast	2783.0	835.0
918	fibroblast	fibroblast	macrophage	fibroblast	B-cell	fibroblast	fibroblast	fibroblast	fibroblast	fibroblast	2175.0	849.0
919	fibroblast	fibroblast	T CD4	fibroblast	B-cell	fibroblast	fibroblast	unassigned	fibroblast	fibroblast	2523.0	851.0
920	tumors	tumors	T CD8	tumors	B-cell	unassigned	tumors	unassigned	tumors	tumors	3166.0	874.0
921	fibroblast	fibroblast	macrophage	B-cell	B-cell	fibroblast	fibroblast	unassigned	fibroblast	fibroblast	2049.0	866.0
923	macrophage	macrophage	macrophage	macrophage	B-cell	macrophage	macrophage	unassigned	macrophage	macrophage	323.0	854.0
925	tumors	tumors	T CD8	tumors	B-cell	unassigned	tumors	tumors	tumors	tumors	3674.0	892.0
926	tumors	tumors	tumors	T CD4	B-cell	fibroblast	tumors	unassigned	tumors	plasmablast	4455.0	859.0
927	tumors	tumors	T CD4	epithelial	B-cell	T CD4	tumors	unassigned	epithelial	tumors	4519.0	876.0
928	fibroblast	fibroblast	T CD4	fibroblast	B-cell	fibroblast	fibroblast	unassigned	fibroblast	fibroblast	120.0	862.0
929	fibroblast	fibroblast	T CD8	fibroblast	B-cell	fibroblast	fibroblast	unassigned	fibroblast	fibroblast	2810.0	866.0
930	fibroblast	fibroblast	macrophage	fibroblast	B-cell	fibroblast	fibroblast	unassigned	fibroblast	fibroblast	3010.0	856.0
931	tumors	tumors	T CD4	pDC	B-cell	tumors	tumors	unassigned	tumors	tumors	3356.0	866.0
932	tumors	tumors	T CD4	tumors	B-cell	tumors	tumors	unassigned	tumors	tumors	3600.0	875.0
933	tumors	tumors	Treg	tumors	B-cell	tumors	tumors	unassigned	tumors	tumors	5200.0	870.0
934	fibroblast	fibroblast	T CD4	fibroblast	B-cell	fibroblast	fibroblast	fibroblast	fibroblast	fibroblast	648.0	873.0
935	tumors	tumors	T CD8	tumors	B-cell	tumors	tumors	unassigned	tumors	tumors	3556.0	863.0
936	fibroblast	fibroblast	macrophage	macrophage	B-cell	macrophage	fibroblast	unassigned	macrophage	fibroblast	884.0	866.0
937	pDC	macrophage	macrophage	B-cell	B-cell	macrophage	fibroblast	unassigned	macrophage	macrophage	2104.0	870.0
938	fibroblast	fibroblast	T CD8	fibroblast	B-cell	fibroblast	fibroblast	unassigned	fibroblast	fibroblast	2757.0	863.0
939	plasmablast	plasmablast	T CD4	fibroblast	B-cell	fibroblast	fibroblast	unassigned	fibroblast	fibroblast	2969.0	872.0
940	T CD4	fibroblast	T CD8	fibroblast	B-cell	fibroblast	fibroblast	unassigned	fibroblast	fibroblast	1872.0	861.0
941	tumors	tumors	T CD8	tumors	B-cell	T CD8	tumors	unassigned	tumors	tumors	3726.0	875.0
942	tumors	tumors	T CD8	tumors	B-cell	tumors	T CD8	unassigned	epithelial	tumors	3250.0	865.0
943	macrophage	tumors	T CD8	endothelial	B-cell	macrophage	tumors	unassigned	tumors	tumors	4227.0	873.0
944	tumors	tumors	tumors	tumors	B-cell	tumors	tumors	unassigned	tumors	tumors	4002.0	883.0
946	fibroblast	fibroblast	T CD8	fibroblast	B-cell	fibroblast	fibroblast	unassigned	fibroblast	fibroblast	1470.0	881.0
947	plasmablast	plasmablast	plasmablast	plasmablast	B-cell	unassigned	fibroblast	unassigned	plasmablast	fibroblast	2934.0	890.0
948	tumors	tumors	macrophage	tumors	B-cell	tumors	tumors	unassigned	tumors	tumors	3818.0	873.0
949	tumors	tumors	T CD8	tumors	B-cell	tumors	tumors	unassigned	tumors	tumors	3425.0	888.0
950	tumors	tumors	T CD8	epithelial	B-cell	fibroblast	tumors	unassigned	epithelial	tumors	3221.0	872.0
951	tumors	tumors	T CD8	neutrophil	B-cell	macrophage	tumors	unassigned	tumors	tumors	4148.0	880.0
952	tumors	tumors	tumors	tumors	B-cell	tumors	tumors	unassigned	epithelial	tumors	5109.0	887.0
953	tumors	tumors	T CD4	tumors	B-cell	tumors	tumors	unassigned	tumors	tumors	3305.0	882.0
954	tumors	tumors	macrophage	neutrophil	B-cell	macrophage	tumors	unassigned	tumors	tumors	5360.0	895.0
955	fibroblast	fibroblast	T CD8	fibroblast	B-cell	fibroblast	fibroblast	unassigned	fibroblast	fibroblast	66.0	882.0
956	tumors	tumors	tumors	tumors	B-cell	tumors	tumors	unassigned	tumors	tumors	1526.0	898.0
957	fibroblast	fibroblast	T CD4	fibroblast	B-cell	fibroblast	fibroblast	unassigned	fibroblast	fibroblast	1965.0	886.0
958	T CD8	tumors	T CD8	Treg	B-cell	unassigned	tumors	unassigned	Treg	tumors	4382.0	903.0
959	fibroblast	fibroblast	T CD4	fibroblast	B-cell	fibroblast	fibroblast	unassigned	fibroblast	fibroblast	2446.0	887.0
960	tumors	tumors	B-cell	tumors	B-cell	tumors	tumors	unassigned	tumors	tumors	3632.0	891.0
961	fibroblast	fibroblast	macrophage	fibroblast	B-cell	fibroblast	fibroblast	unassigned	fibroblast	fibroblast	727.0	891.0
962	fibroblast	fibroblast	T CD8	fibroblast	B-cell	fibroblast	fibroblast	unassigned	fibroblast	fibroblast	1050.0	888.0
963	fibroblast	fibroblast	macrophage	fibroblast	B-cell	fibroblast	fibroblast	unassigned	fibroblast	fibroblast	1286.0	899.0
964	fibroblast	fibroblast	T CD8	fibroblast	B-cell	fibroblast	fibroblast	unassigned	fibroblast	fibroblast	2727.0	906.0
965	fibroblast	fibroblast	T CD4	fibroblast	B-cell	fibroblast	fibroblast	unassigned	fibroblast	fibroblast	2598.0	894.0
966	tumors	tumors	macrophage	Treg	B-cell	endothelial	tumors	unassigned	tumors	tumors	3231.0	898.0
967	tumors	tumors	T CD8	pDC	B-cell	unassigned	tumors	unassigned	tumors	tumors	3957.0	914.0
968	fibroblast	fibroblast	T CD4	fibroblast	B-cell	fibroblast	fibroblast	unassigned	fibroblast	fibroblast	1426.0	914.0
969	tumors	tumors	T CD4	tumors	B-cell	tumors	tumors	unassigned	tumors	tumors	3744.0	919.0
970	fibroblast	fibroblast	macrophage	fibroblast	B-cell	fibroblast	fibroblast	unassigned	fibroblast	fibroblast	2796.0	911.0
971	tumors	tumors	T CD4	tumors	B-cell	tumors	tumors	tumors	tumors	tumors	3820.0	921.0
972	tumors	tumors	T CD8	T CD8	B-cell	tumors	tumors	unassigned	Treg	plasmablast	4454.0	925.0
973	plasmablast	plasmablast	plasmablast	plasmablast	B-cell	macrophage	plasmablast	unassigned	plasmablast	fibroblast	959.0	911.0
974	fibroblast	plasmablast	T CD8	B-cell	B-cell	fibroblast	fibroblast	unassigned	fibroblast	fibroblast	2165.0	902.0
975	tumors	tumors	B-cell	tumors	B-cell	unassigned	tumors	unassigned	tumors	tumors	3365.0	911.0
976	macrophage	macrophage	macrophage	macrophage	B-cell	macrophage	macrophage	unassigned	macrophage	macrophage	4305.0	916.0
977	tumors	tumors	T CD4	tumors	B-cell	tumors	tumors	unassigned	tumors	tumors	5167.0	911.0
978	fibroblast	fibroblast	B-cell	fibroblast	B-cell	fibroblast	fibroblast	unassigned	fibroblast	fibroblast	1117.0	908.0
979	pDC	fibroblast	macrophage	macrophage	B-cell	macrophage	fibroblast	unassigned	macrophage	fibroblast	1883.0	918.0
980	plasmablast	plasmablast	B-cell	plasmablast	B-cell	unassigned	plasmablast	unassigned	plasmablast	plasmablast	3012.0	919.0
981	tumors	tumors	T CD8	pDC	B-cell	B-cell	tumors	unassigned	tumors	tumors	3565.0	902.0
982	fibroblast	fibroblast	macrophage	fibroblast	B-cell	fibroblast	fibroblast	unassigned	fibroblast	fibroblast	1328.0	910.0
983	fibroblast	fibroblast	T CD8	fibroblast	B-cell	fibroblast	fibroblast	unassigned	fibroblast	fibroblast	1853.0	907.0
984	fibroblast	fibroblast	tumors	fibroblast	B-cell	fibroblast	fibroblast	unassigned	fibroblast	fibroblast	2213.0	909.0
985	tumors	tumors	T CD4	tumors	B-cell	tumors	tumors	unassigned	tumors	tumors	3475.0	914.0
987	macrophage	fibroblast	macrophage	macrophage	B-cell	macrophage	fibroblast	unassigned	macrophage	fibroblast	2011.0	913.0
988	tumors	tumors	T CD8	tumors	B-cell	tumors	tumors	unassigned	tumors	tumors	3298.0	948.0
989	Treg	fibroblast	B-cell	plasmablast	B-cell	fibroblast	plasmablast	unassigned	fibroblast	plasmablast	1500.0	937.0
990	tumors	tumors	T CD4	tumors	B-cell	tumors	tumors	unassigned	tumors	tumors	4120.0	933.0
991	fibroblast	fibroblast	T CD4	fibroblast	B-cell	fibroblast	fibroblast	unassigned	fibroblast	fibroblast	653.0	928.0
992	fibroblast	fibroblast	T CD4	fibroblast	B-cell	tumors	fibroblast	unassigned	fibroblast	fibroblast	2623.0	927.0
993	tumors	tumors	T CD8	tumors	B-cell	tumors	tumors	unassigned	tumors	tumors	3225.0	930.0
994	tumors	tumors	T CD8	tumors	B-cell	macrophage	tumors	unassigned	tumors	tumors	4220.0	941.0
995	fibroblast	fibroblast	tumors	fibroblast	B-cell	fibroblast	fibroblast	unassigned	fibroblast	fibroblast	1156.0	926.0
996	fibroblast	fibroblast	tumors	fibroblast	B-cell	fibroblast	fibroblast	unassigned	fibroblast	fibroblast	881.0	931.0
997	macrophage	macrophage	macrophage	macrophage	B-cell	macrophage	fibroblast	unassigned	macrophage	macrophage	1373.0	930.0
998	fibroblast	fibroblast	NK	fibroblast	B-cell	fibroblast	fibroblast	unassigned	fibroblast	fibroblast	1935.0	935.0
999	fibroblast	fibroblast	T CD8	fibroblast	B-cell	fibroblast	fibroblast	unassigned	fibroblast	fibroblast	2840.0	932.0
1000	plasmablast	plasmablast	macrophage	fibroblast	B-cell	fibroblast	fibroblast	unassigned	fibroblast	fibroblast	2160.0	941.0
1001	fibroblast	fibroblast	T CD8	fibroblast	B-cell	fibroblast	fibroblast	unassigned	fibroblast	fibroblast	135.0	948.0
1002	plasmablast	plasmablast	T CD4	plasmablast	B-cell	unassigned	plasmablast	unassigned	plasmablast	plasmablast	1021.0	946.0
1003	fibroblast	fibroblast	T CD4	fibroblast	B-cell	fibroblast	fibroblast	unassigned	fibroblast	fibroblast	1455.0	944.0
1004	endothelial	fibroblast	T CD4	endothelial	B-cell	endothelial	fibroblast	unassigned	fibroblast	fibroblast	2467.0	952.0
1005	T CD4	fibroblast	T CD8	NK	B-cell	fibroblast	fibroblast	unassigned	fibroblast	fibroblast	2519.0	940.0
1006	tumors	tumors	B-cell	tumors	B-cell	unassigned	tumors	unassigned	tumors	tumors	3423.0	949.0
1007	tumors	tumors	T CD8	epithelial	B-cell	tumors	tumors	unassigned	tumors	tumors	3593.0	952.0
1008	tumors	tumors	T CD8	tumors	B-cell	unassigned	tumors	tumors	tumors	tumors	1635.0	949.0
1009	tumors	tumors	T CD4	tumors	B-cell	unassigned	tumors	unassigned	tumors	tumors	3358.0	955.0
1010	fibroblast	fibroblast	T CD8	fibroblast	B-cell	fibroblast	fibroblast	unassigned	fibroblast	fibroblast	2274.0	944.0
1011	tumors	tumors	macrophage	pDC	B-cell	unassigned	tumors	unassigned	tumors	tumors	3897.0	947.0
1012	macrophage	macrophage	macrophage	macrophage	B-cell	macrophage	macrophage	unassigned	macrophage	macrophage	504.0	955.0
1013	tumors	tumors	T CD8	tumors	B-cell	unassigned	tumors	unassigned	tumors	tumors	3236.0	983.0
1014	tumors	tumors	T CD4	epithelial	B-cell	tumors	tumors	unassigned	tumors	tumors	3547.0	952.0
1015	fibroblast	fibroblast	T CD4	fibroblast	B-cell	fibroblast	fibroblast	unassigned	fibroblast	fibroblast	701.0	961.0
1016	fibroblast	fibroblast	T CD8	fibroblast	B-cell	fibroblast	fibroblast	unassigned	fibroblast	fibroblast	1995.0	943.0
1018	plasmablast	plasmablast	plasmablast	plasmablast	B-cell	fibroblast	plasmablast	unassigned	plasmablast	fibroblast	2224.0	956.0
1019	tumors	tumors	T CD8	tumors	B-cell	tumors	tumors	unassigned	fibroblast	tumors	3969.0	957.0
1020	tumors	tumors	T CD8	tumors	B-cell	tumors	tumors	unassigned	tumors	tumors	3512.0	980.0
1021	fibroblast	fibroblast	T CD8	fibroblast	B-cell	fibroblast	fibroblast	unassigned	fibroblast	fibroblast	67.0	978.0
1023	tumors	tumors	T CD8	tumors	B-cell	endothelial	tumors	tumors	tumors	tumors	3696.0	986.0
1024	tumors	tumors	NK	NK	B-cell	T CD8	T CD8	unassigned	pDC	tumors	5157.0	970.0
1025	plasmablast	plasmablast	macrophage	plasmablast	B-cell	plasmablast	plasmablast	unassigned	plasmablast	plasmablast	1415.0	971.0
1026	fibroblast	fibroblast	T CD8	fibroblast	B-cell	fibroblast	fibroblast	unassigned	fibroblast	fibroblast	1987.0	976.0
1027	T CD4	fibroblast	T CD8	NK	B-cell	unassigned	fibroblast	unassigned	fibroblast	fibroblast	2412.0	981.0
1028	tumors	tumors	T CD8	endothelial	B-cell	unassigned	plasmablast	unassigned	plasmablast	fibroblast	3169.0	993.0
1029	tumors	tumors	tumors	epithelial	B-cell	unassigned	tumors	unassigned	epithelial	tumors	3480.0	984.0
1030	fibroblast	fibroblast	T CD4	fibroblast	B-cell	fibroblast	fibroblast	unassigned	fibroblast	fibroblast	1831.0	972.0
1031	fibroblast	fibroblast	T CD8	fibroblast	B-cell	fibroblast	fibroblast	fibroblast	fibroblast	fibroblast	820.0	979.0
1032	fibroblast	fibroblast	macrophage	fibroblast	B-cell	fibroblast	fibroblast	unassigned	fibroblast	fibroblast	1246.0	976.0
1033	T CD4	tumors	T CD8	NK	B-cell	T CD4	T CD4	unassigned	T CD4	fibroblast	2568.0	984.0
1034	fibroblast	fibroblast	T CD8	fibroblast	B-cell	fibroblast	fibroblast	unassigned	fibroblast	fibroblast	1363.0	982.0
1035	fibroblast	fibroblast	T CD8	fibroblast	B-cell	fibroblast	fibroblast	unassigned	fibroblast	fibroblast	2882.0	989.0
1036	tumors	tumors	T CD8	tumors	B-cell	tumors	tumors	unassigned	tumors	tumors	3561.0	990.0
1037	fibroblast	fibroblast	macrophage	fibroblast	B-cell	fibroblast	fibroblast	unassigned	fibroblast	fibroblast	1474.0	985.0
1038	T CD4	fibroblast	T CD4	fibroblast	B-cell	fibroblast	fibroblast	unassigned	fibroblast	fibroblast	2810.0	983.0
1039	fibroblast	fibroblast	T CD8	fibroblast	B-cell	fibroblast	fibroblast	unassigned	fibroblast	fibroblast	889.0	986.0
1040	tumors	tumors	T CD8	pDC	B-cell	unassigned	tumors	unassigned	epithelial	tumors	5112.0	1015.0
1041	fibroblast	fibroblast	T CD8	fibroblast	B-cell	fibroblast	fibroblast	unassigned	fibroblast	fibroblast	242.0	997.0
1042	fibroblast	fibroblast	T CD4	fibroblast	B-cell	fibroblast	fibroblast	unassigned	fibroblast	fibroblast	1855.0	994.0
1043	fibroblast	fibroblast	T CD4	fibroblast	B-cell	fibroblast	fibroblast	fibroblast	fibroblast	fibroblast	2119.0	990.0
1044	fibroblast	fibroblast	T CD8	fibroblast	B-cell	fibroblast	fibroblast	unassigned	fibroblast	fibroblast	2618.0	992.0
1045	plasmablast	plasmablast	plasmablast	plasmablast	B-cell	unassigned	plasmablast	unassigned	plasmablast	plasmablast	1113.0	998.0
1046	tumors	tumors	tumors	pDC	B-cell	tumors	tumors	unassigned	endothelial	tumors	1672.0	1003.0
1047	fibroblast	fibroblast	macrophage	fibroblast	B-cell	fibroblast	fibroblast	fibroblast	fibroblast	fibroblast	2374.0	1005.0
1048	fibroblast	fibroblast	tumors	fibroblast	B-cell	fibroblast	fibroblast	unassigned	fibroblast	fibroblast	303.0	1000.0
1049	fibroblast	fibroblast	T CD8	fibroblast	B-cell	fibroblast	fibroblast	unassigned	fibroblast	fibroblast	1173.0	995.0
1050	fibroblast	fibroblast	macrophage	macrophage	B-cell	fibroblast	fibroblast	unassigned	fibroblast	fibroblast	1918.0	997.0
1051	fibroblast	fibroblast	T CD8	fibroblast	B-cell	fibroblast	fibroblast	fibroblast	fibroblast	fibroblast	2049.0	999.0
1052	T CD4	fibroblast	T CD4	Treg	B-cell	T CD8	T CD8	unassigned	Treg	fibroblast	2463.0	1014.0
1053	fibroblast	fibroblast	T CD8	fibroblast	B-cell	fibroblast	fibroblast	unassigned	fibroblast	fibroblast	1056.0	987.0
1054	plasmablast	plasmablast	plasmablast	plasmablast	B-cell	pDC	plasmablast	unassigned	plasmablast	plasmablast	1282.0	1008.0
1055	plasmablast	plasmablast	B-cell	plasmablast	B-cell	plasmablast	B-cell	unassigned	plasmablast	plasmablast	2527.0	1006.0
1056	tumors	tumors	macrophage	epithelial	B-cell	tumors	tumors	unassigned	tumors	tumors	1622.0	1008.0
1057	fibroblast	fibroblast	T CD8	fibroblast	B-cell	fibroblast	fibroblast	unassigned	fibroblast	fibroblast	1424.0	1011.0
1058	macrophage	macrophage	macrophage	neutrophil	B-cell	macrophage	macrophage	unassigned	macrophage	macrophage	3017.0	1013.0
1059	tumors	tumors	T CD8	tumors	B-cell	T CD8	tumors	unassigned	tumors	tumors	3351.0	1029.0
1060	tumors	tumors	T CD8	tumors	B-cell	tumors	tumors	tumors	tumors	tumors	3593.0	1027.0
1061	tumors	tumors	T CD4	pDC	B-cell	tumors	tumors	unassigned	tumors	tumors	3927.0	1020.0
1063	fibroblast	fibroblast	T CD4	fibroblast	B-cell	fibroblast	fibroblast	unassigned	fibroblast	fibroblast	2154.0	1019.0
1064	macrophage	macrophage	macrophage	macrophage	B-cell	macrophage	macrophage	unassigned	macrophage	macrophage	2820.0	1022.0
1065	fibroblast	fibroblast	macrophage	fibroblast	B-cell	fibroblast	fibroblast	unassigned	fibroblast	fibroblast	1075.0	1029.0
1066	plasmablast	plasmablast	plasmablast	plasmablast	B-cell	B-cell	plasmablast	unassigned	plasmablast	plasmablast	1363.0	1035.0
1067	macrophage	macrophage	macrophage	macrophage	B-cell	macrophage	macrophage	unassigned	macrophage	macrophage	1476.0	1036.0
1068	fibroblast	fibroblast	T CD4	fibroblast	B-cell	fibroblast	fibroblast	unassigned	fibroblast	fibroblast	2947.0	1023.0
1069	fibroblast	fibroblast	T CD8	fibroblast	B-cell	fibroblast	fibroblast	fibroblast	fibroblast	fibroblast	2357.0	1031.0
1070	fibroblast	fibroblast	T CD4	fibroblast	B-cell	fibroblast	fibroblast	fibroblast	fibroblast	fibroblast	1980.0	1031.0
1072	plasmablast	plasmablast	B-cell	B-cell	B-cell	fibroblast	fibroblast	unassigned	fibroblast	fibroblast	1324.0	1033.0
1073	fibroblast	fibroblast	T CD8	fibroblast	B-cell	fibroblast	fibroblast	unassigned	fibroblast	fibroblast	2163.0	1038.0
1074	fibroblast	fibroblast	macrophage	fibroblast	B-cell	fibroblast	fibroblast	unassigned	fibroblast	fibroblast	2229.0	1038.0
1075	tumors	tumors	T CD8	tumors	B-cell	tumors	tumors	unassigned	tumors	tumors	3788.0	1055.0
1076	fibroblast	fibroblast	T CD8	fibroblast	B-cell	fibroblast	fibroblast	unassigned	fibroblast	fibroblast	2065.0	1042.0
1077	tumors	tumors	T CD4	epithelial	B-cell	tumors	tumors	unassigned	tumors	tumors	3213.0	1065.0
1078	tumors	tumors	T CD4	tumors	B-cell	tumors	tumors	tumors	tumors	tumors	3498.0	1092.0
1080	fibroblast	fibroblast	T CD8	fibroblast	B-cell	fibroblast	fibroblast	unassigned	fibroblast	fibroblast	2986.0	1042.0
1081	fibroblast	fibroblast	T CD4	fibroblast	B-cell	fibroblast	fibroblast	unassigned	fibroblast	fibroblast	911.0	1052.0
1082	tumors	tumors	T CD8	tumors	B-cell	unassigned	tumors	unassigned	tumors	tumors	3939.0	1066.0
1083	pDC	macrophage	macrophage	macrophage	B-cell	macrophage	macrophage	unassigned	macrophage	macrophage	1586.0	1066.0
1084	fibroblast	fibroblast	T CD4	fibroblast	B-cell	fibroblast	fibroblast	unassigned	fibroblast	fibroblast	964.0	1042.0
1086	fibroblast	fibroblast	T CD8	fibroblast	B-cell	fibroblast	fibroblast	unassigned	fibroblast	fibroblast	659.0	1055.0
1087	fibroblast	fibroblast	T CD8	fibroblast	B-cell	fibroblast	fibroblast	unassigned	fibroblast	fibroblast	1861.0	1049.0
1088	fibroblast	fibroblast	macrophage	fibroblast	B-cell	fibroblast	fibroblast	fibroblast	fibroblast	fibroblast	1939.0	1055.0
1089	tumors	tumors	tumors	tumors	B-cell	tumors	tumors	unassigned	tumors	tumors	3637.0	1058.0
1090	tumors	tumors	T CD8	tumors	B-cell	tumors	tumors	tumors	tumors	tumors	3696.0	1074.0
1091	fibroblast	fibroblast	T CD8	fibroblast	B-cell	fibroblast	fibroblast	unassigned	fibroblast	fibroblast	2522.0	1061.0
1092	tumors	tumors	T CD8	tumors	B-cell	tumors	tumors	unassigned	epithelial	tumors	3847.0	1051.0
1093	fibroblast	fibroblast	macrophage	fibroblast	B-cell	fibroblast	fibroblast	unassigned	fibroblast	fibroblast	1416.0	1067.0
1094	fibroblast	fibroblast	T CD8	fibroblast	B-cell	fibroblast	fibroblast	unassigned	fibroblast	fibroblast	2913.0	1059.0
1095	fibroblast	fibroblast	macrophage	fibroblast	B-cell	fibroblast	fibroblast	unassigned	fibroblast	fibroblast	793.0	1066.0
1096	neutrophil	plasmablast	T CD4	mDC	B-cell	Treg	T CD4	unassigned	mDC	plasmablast	1181.0	1072.0
1097	neutrophil	tumors	macrophage	neutrophil	B-cell	macrophage	plasmablast	unassigned	endothelial	plasmablast	510.0	1063.0
1099	fibroblast	fibroblast	T CD8	fibroblast	B-cell	fibroblast	fibroblast	fibroblast	fibroblast	fibroblast	1792.0	1068.0
1100	fibroblast	fibroblast	T CD8	fibroblast	B-cell	fibroblast	fibroblast	unassigned	fibroblast	fibroblast	1820.0	1072.0
1101	T CD4	fibroblast	T CD8	fibroblast	B-cell	T CD4	fibroblast	unassigned	fibroblast	fibroblast	2383.0	1074.0
1102	mast	tumors	mast	mast	B-cell	unassigned	T CD4	unassigned	mast	mast	2572.0	1066.0
1103	fibroblast	fibroblast	T CD8	fibroblast	B-cell	fibroblast	fibroblast	unassigned	fibroblast	fibroblast	3044.0	1071.0
1104	tumors	tumors	T CD8	tumors	B-cell	tumors	tumors	unassigned	epithelial	tumors	3767.0	1079.0
1105	tumors	tumors	T CD4	tumors	B-cell	plasmablast	tumors	unassigned	tumors	tumors	4778.0	1085.0
1106	fibroblast	fibroblast	T CD4	fibroblast	B-cell	fibroblast	fibroblast	fibroblast	fibroblast	fibroblast	2310.0	1081.0
1107	tumors	tumors	T CD8	tumors	B-cell	tumors	tumors	tumors	tumors	tumors	3286.0	1096.0
1108	fibroblast	fibroblast	T CD4	fibroblast	B-cell	fibroblast	fibroblast	unassigned	fibroblast	fibroblast	1501.0	1081.0
1110	fibroblast	fibroblast	T CD8	fibroblast	B-cell	fibroblast	fibroblast	unassigned	fibroblast	fibroblast	1287.0	1081.0
1111	macrophage	macrophage	macrophage	macrophage	B-cell	macrophage	macrophage	unassigned	macrophage	plasmablast	1456.0	1078.0
1112	fibroblast	fibroblast	T CD8	fibroblast	B-cell	fibroblast	fibroblast	unassigned	fibroblast	fibroblast	2977.0	1091.0
1113	tumors	tumors	T CD8	tumors	B-cell	tumors	tumors	unassigned	tumors	tumors	3825.0	1088.0
1114	tumors	tumors	T CD8	tumors	B-cell	tumors	tumors	unassigned	tumors	tumors	3868.0	1099.0
1115	tumors	tumors	T CD8	tumors	B-cell	macrophage	tumors	unassigned	tumors	tumors	4674.0	1110.0
1116	plasmablast	plasmablast	macrophage	fibroblast	B-cell	macrophage	fibroblast	unassigned	fibroblast	fibroblast	1558.0	1097.0
1117	fibroblast	fibroblast	T CD4	fibroblast	B-cell	fibroblast	fibroblast	unassigned	fibroblast	fibroblast	2180.0	1095.0
1118	fibroblast	fibroblast	T CD8	fibroblast	B-cell	fibroblast	fibroblast	unassigned	fibroblast	fibroblast	2827.0	1087.0
1119	tumors	tumors	T CD8	tumors	B-cell	unassigned	tumors	unassigned	tumors	tumors	3352.0	1098.0
1120	tumors	tumors	T CD4	tumors	B-cell	tumors	tumors	unassigned	tumors	tumors	3414.0	1101.0
1121	fibroblast	fibroblast	T CD8	fibroblast	B-cell	fibroblast	fibroblast	unassigned	fibroblast	fibroblast	1882.0	1091.0
1122	macrophage	macrophage	macrophage	macrophage	B-cell	macrophage	fibroblast	unassigned	macrophage	fibroblast	2060.0	1110.0
1123	T CD4	plasmablast	T CD4	T CD4	B-cell	endothelial	T CD4	unassigned	Treg	plasmablast	2535.0	1096.0
1124	tumors	tumors	T CD8	tumors	B-cell	tumors	tumors	unassigned	tumors	tumors	4598.0	1105.0
1125	fibroblast	fibroblast	T CD8	fibroblast	B-cell	fibroblast	fibroblast	unassigned	fibroblast	fibroblast	1334.0	1091.0
1126	T CD4	fibroblast	T CD4	T CD4	B-cell	T CD8	fibroblast	unassigned	T CD4	fibroblast	1839.0	1107.0
1127	tumors	tumors	T CD8	tumors	B-cell	tumors	tumors	unassigned	tumors	tumors	3676.0	1107.0
1128	fibroblast	fibroblast	macrophage	fibroblast	B-cell	fibroblast	fibroblast	unassigned	fibroblast	fibroblast	2241.0	1094.0
1129	fibroblast	fibroblast	T CD4	fibroblast	B-cell	fibroblast	fibroblast	unassigned	fibroblast	fibroblast	223.0	1101.0
1130	fibroblast	fibroblast	T CD8	fibroblast	B-cell	fibroblast	fibroblast	fibroblast	fibroblast	fibroblast	630.0	1107.0
1131	fibroblast	fibroblast	T CD4	fibroblast	B-cell	fibroblast	fibroblast	fibroblast	fibroblast	fibroblast	358.0	1104.0
1132	fibroblast	fibroblast	T CD4	fibroblast	B-cell	fibroblast	fibroblast	unassigned	fibroblast	fibroblast	1240.0	1105.0
1133	fibroblast	fibroblast	T CD4	fibroblast	B-cell	fibroblast	fibroblast	unassigned	fibroblast	fibroblast	1059.0	1109.0
1134	plasmablast	plasmablast	T CD8	plasmablast	B-cell	fibroblast	fibroblast	unassigned	fibroblast	fibroblast	719.0	1129.0
1135	tumors	tumors	T CD8	tumors	B-cell	unassigned	tumors	unassigned	tumors	tumors	3577.0	1120.0
1136	tumors	tumors	macrophage	epithelial	B-cell	tumors	tumors	unassigned	epithelial	macrophage	4732.0	1131.0
1137	plasmablast	plasmablast	B-cell	plasmablast	B-cell	macrophage	fibroblast	unassigned	plasmablast	plasmablast	1694.0	1126.0
1138	plasmablast	fibroblast	T CD8	fibroblast	B-cell	fibroblast	fibroblast	unassigned	fibroblast	fibroblast	1752.0	1126.0
1139	fibroblast	fibroblast	T CD4	fibroblast	B-cell	fibroblast	fibroblast	fibroblast	fibroblast	fibroblast	3026.0	1120.0
1140	fibroblast	fibroblast	T CD8	fibroblast	B-cell	fibroblast	fibroblast	unassigned	fibroblast	fibroblast	813.0	1128.0
1141	fibroblast	fibroblast	T CD8	fibroblast	B-cell	fibroblast	fibroblast	fibroblast	fibroblast	fibroblast	605.0	1128.0
1142	fibroblast	fibroblast	T CD4	fibroblast	B-cell	fibroblast	fibroblast	unassigned	fibroblast	fibroblast	1320.0	1126.0
1143	T CD4	fibroblast	macrophage	fibroblast	B-cell	fibroblast	fibroblast	unassigned	fibroblast	fibroblast	2393.0	1122.0
1144	fibroblast	fibroblast	T CD4	fibroblast	B-cell	fibroblast	fibroblast	unassigned	fibroblast	fibroblast	2565.0	1134.0
1145	fibroblast	fibroblast	T CD4	fibroblast	B-cell	fibroblast	fibroblast	fibroblast	fibroblast	fibroblast	308.0	1127.0
1146	plasmablast	plasmablast	T CD8	plasmablast	B-cell	fibroblast	fibroblast	unassigned	fibroblast	fibroblast	1456.0	1140.0
1147	fibroblast	fibroblast	T CD8	fibroblast	B-cell	fibroblast	fibroblast	fibroblast	fibroblast	fibroblast	1898.0	1134.0
1148	T CD4	fibroblast	Treg	Treg	B-cell	T CD4	fibroblast	unassigned	fibroblast	fibroblast	1975.0	1137.0
1149	fibroblast	fibroblast	T CD8	fibroblast	B-cell	fibroblast	fibroblast	unassigned	fibroblast	fibroblast	2863.0	1121.0
1150	tumors	tumors	T CD4	tumors	B-cell	tumors	tumors	unassigned	tumors	tumors	3372.0	1137.0
1151	tumors	tumors	T CD4	pDC	B-cell	unassigned	tumors	unassigned	tumors	tumors	4025.0	1148.0
1153	fibroblast	fibroblast	T CD8	fibroblast	B-cell	fibroblast	fibroblast	unassigned	fibroblast	fibroblast	1042.0	1137.0
1154	endothelial	tumors	B-cell	endothelial	B-cell	tumors	tumors	unassigned	fibroblast	tumors	2496.0	1129.0
1155	tumors	tumors	macrophage	macrophage	B-cell	macrophage	tumors	unassigned	macrophage	macrophage	3952.0	1153.0
1156	fibroblast	fibroblast	T CD8	fibroblast	B-cell	fibroblast	fibroblast	unassigned	fibroblast	fibroblast	1791.0	1133.0
1157	fibroblast	fibroblast	T CD8	fibroblast	B-cell	fibroblast	fibroblast	unassigned	fibroblast	fibroblast	2242.0	1140.0
1158	fibroblast	fibroblast	tumors	fibroblast	B-cell	fibroblast	fibroblast	unassigned	fibroblast	fibroblast	2928.0	1137.0
1160	plasmablast	plasmablast	plasmablast	plasmablast	B-cell	fibroblast	fibroblast	unassigned	plasmablast	fibroblast	2308.0	1155.0
1161	tumors	tumors	T CD8	epithelial	B-cell	unassigned	tumors	unassigned	fibroblast	tumors	3835.0	1161.0
1162	fibroblast	fibroblast	macrophage	fibroblast	B-cell	fibroblast	fibroblast	unassigned	fibroblast	fibroblast	1404.0	1140.0
1163	fibroblast	fibroblast	T CD8	fibroblast	B-cell	fibroblast	fibroblast	unassigned	fibroblast	fibroblast	441.0	1149.0
1165	tumors	tumors	T CD8	tumors	B-cell	tumors	tumors	unassigned	tumors	tumors	3360.0	1166.0
1166	fibroblast	fibroblast	macrophage	fibroblast	B-cell	fibroblast	fibroblast	unassigned	fibroblast	fibroblast	2843.0	1150.0
1167	tumors	tumors	T CD8	tumors	B-cell	tumors	tumors	unassigned	tumors	tumors	4590.0	1162.0
1168	tumors	tumors	T CD8	epithelial	B-cell	tumors	tumors	unassigned	epithelial	tumors	3320.0	1173.0
1169	tumors	tumors	macrophage	epithelial	B-cell	unassigned	tumors	unassigned	tumors	tumors	3052.0	1172.0
1170	tumors	tumors	tumors	tumors	B-cell	tumors	tumors	unassigned	tumors	tumors	3609.0	1167.0
1171	tumors	tumors	T CD4	pDC	B-cell	tumors	tumors	unassigned	tumors	tumors	276.0	1160.0
1172	mast	mast	mast	mast	B-cell	unassigned	mast	unassigned	mast	mast	757.0	1176.0
1173	endothelial	tumors	T CD8	endothelial	B-cell	tumors	tumors	tumors	fibroblast	tumors	2499.0	1178.0
1174	fibroblast	fibroblast	T CD8	fibroblast	B-cell	fibroblast	fibroblast	unassigned	fibroblast	fibroblast	1807.0	1169.0
1175	fibroblast	fibroblast	T CD8	fibroblast	B-cell	fibroblast	fibroblast	unassigned	fibroblast	fibroblast	2908.0	1167.0
1176	tumors	tumors	T CD4	Treg	B-cell	unassigned	tumors	unassigned	tumors	tumors	4398.0	1182.0
1177	T CD4	fibroblast	T CD8	neutrophil	B-cell	macrophage	fibroblast	unassigned	fibroblast	fibroblast	1269.0	1174.0
1178	fibroblast	fibroblast	T CD8	fibroblast	B-cell	fibroblast	fibroblast	unassigned	fibroblast	fibroblast	2221.0	1165.0
1179	tumors	tumors	T CD4	epithelial	B-cell	macrophage	tumors	unassigned	epithelial	tumors	4758.0	1193.0
1180	fibroblast	fibroblast	tumors	fibroblast	B-cell	fibroblast	fibroblast	unassigned	fibroblast	fibroblast	624.0	1179.0
1181	fibroblast	fibroblast	macrophage	fibroblast	B-cell	fibroblast	fibroblast	unassigned	fibroblast	fibroblast	957.0	1169.0
1182	tumors	tumors	T CD8	tumors	B-cell	unassigned	tumors	tumors	tumors	tumors	3197.0	1199.0
1183	fibroblast	fibroblast	T CD8	fibroblast	B-cell	fibroblast	fibroblast	unassigned	fibroblast	fibroblast	349.0	1177.0
1185	plasmablast	plasmablast	plasmablast	plasmablast	B-cell	tumors	plasmablast	unassigned	plasmablast	plasmablast	2745.0	1171.0
1186	tumors	tumors	T CD8	tumors	B-cell	tumors	tumors	tumors	tumors	tumors	3488.0	1185.0
1187	tumors	tumors	tumors	tumors	B-cell	tumors	tumors	unassigned	tumors	tumors	3554.0	1179.0
1188	plasmablast	plasmablast	plasmablast	plasmablast	B-cell	plasmablast	plasmablast	unassigned	plasmablast	plasmablast	1391.0	1187.0
1189	plasmablast	plasmablast	T CD8	fibroblast	B-cell	fibroblast	fibroblast	unassigned	fibroblast	fibroblast	2322.0	1189.0
1190	tumors	tumors	T CD4	endothelial	B-cell	unassigned	tumors	unassigned	tumors	tumors	3141.0	1201.0
1191	tumors	tumors	T CD8	tumors	B-cell	tumors	tumors	unassigned	tumors	tumors	3242.0	1183.0
1192	tumors	tumors	T CD8	tumors	B-cell	unassigned	tumors	unassigned	tumors	tumors	3915.0	1206.0
1193	fibroblast	fibroblast	T CD4	fibroblast	B-cell	fibroblast	fibroblast	unassigned	fibroblast	fibroblast	566.0	1189.0
1194	fibroblast	fibroblast	T CD4	fibroblast	B-cell	fibroblast	fibroblast	unassigned	fibroblast	fibroblast	2126.0	1189.0
1195	fibroblast	fibroblast	T CD8	fibroblast	B-cell	fibroblast	fibroblast	unassigned	fibroblast	fibroblast	2831.0	1192.0
1196	fibroblast	fibroblast	T CD4	fibroblast	B-cell	fibroblast	fibroblast	fibroblast	fibroblast	fibroblast	2398.0	1203.0
1197	fibroblast	fibroblast	T CD8	fibroblast	B-cell	fibroblast	fibroblast	fibroblast	fibroblast	fibroblast	2577.0	1201.0
1198	fibroblast	fibroblast	T CD4	fibroblast	B-cell	fibroblast	fibroblast	unassigned	fibroblast	fibroblast	615.0	1199.0
1199	fibroblast	fibroblast	T CD4	fibroblast	B-cell	fibroblast	fibroblast	unassigned	fibroblast	fibroblast	1487.0	1204.0
1200	fibroblast	fibroblast	T CD8	fibroblast	B-cell	fibroblast	fibroblast	unassigned	fibroblast	fibroblast	2955.0	1199.0
1201	tumors	tumors	T CD8	tumors	B-cell	tumors	tumors	unassigned	tumors	tumors	3000.0	1220.0
1202	macrophage	fibroblast	macrophage	macrophage	B-cell	fibroblast	fibroblast	unassigned	fibroblast	fibroblast	997.0	1194.0
1203	fibroblast	fibroblast	plasmablast	fibroblast	B-cell	fibroblast	fibroblast	unassigned	fibroblast	fibroblast	1538.0	1199.0
1204	fibroblast	fibroblast	T CD8	fibroblast	B-cell	fibroblast	fibroblast	unassigned	fibroblast	fibroblast	1811.0	1203.0
1205	fibroblast	fibroblast	T CD8	fibroblast	B-cell	fibroblast	fibroblast	unassigned	fibroblast	fibroblast	2632.0	1201.0
1206	fibroblast	fibroblast	T CD4	fibroblast	B-cell	fibroblast	fibroblast	fibroblast	fibroblast	fibroblast	1707.0	1203.0
1207	fibroblast	fibroblast	T CD4	fibroblast	B-cell	fibroblast	fibroblast	unassigned	fibroblast	fibroblast	2228.0	1202.0
1208	plasmablast	plasmablast	plasmablast	plasmablast	B-cell	fibroblast	fibroblast	unassigned	fibroblast	fibroblast	2884.0	1199.0
1209	tumors	tumors	T CD8	tumors	B-cell	epithelial	tumors	unassigned	tumors	tumors	3427.0	1208.0
1212	fibroblast	fibroblast	T CD4	fibroblast	B-cell	fibroblast	fibroblast	unassigned	fibroblast	fibroblast	544.0	1212.0
1213	tumors	tumors	T CD8	tumors	B-cell	unassigned	tumors	unassigned	epithelial	tumors	3995.0	1240.0
1214	pDC	plasmablast	T CD4	T CD4	B-cell	NK	T CD4	unassigned	plasmablast	fibroblast	2737.0	1209.0
1215	tumors	tumors	tumors	tumors	B-cell	tumors	tumors	unassigned	tumors	tumors	3569.0	1220.0
1216	plasmablast	plasmablast	T CD8	plasmablast	B-cell	fibroblast	plasmablast	unassigned	plasmablast	plasmablast	1295.0	1213.0
1217	fibroblast	fibroblast	T CD4	fibroblast	B-cell	fibroblast	fibroblast	fibroblast	fibroblast	fibroblast	2253.0	1205.0
1218	tumors	tumors	T CD8	tumors	B-cell	unassigned	tumors	tumors	tumors	tumors	3256.0	1224.0
1219	tumors	tumors	T CD8	tumors	B-cell	pDC	tumors	unassigned	tumors	tumors	3316.0	1219.0
1220	tumors	tumors	T CD8	Treg	B-cell	tumors	tumors	unassigned	tumors	tumors	3368.0	1218.0
1221	fibroblast	fibroblast	T CD8	fibroblast	B-cell	fibroblast	fibroblast	unassigned	fibroblast	fibroblast	2277.0	1213.0
1222	fibroblast	fibroblast	macrophage	fibroblast	B-cell	fibroblast	fibroblast	unassigned	fibroblast	fibroblast	2788.0	1210.0
1223	tumors	tumors	tumors	tumors	B-cell	tumors	tumors	unassigned	tumors	tumors	3480.0	1235.0
1224	tumors	tumors	tumors	neutrophil	B-cell	tumors	tumors	unassigned	epithelial	tumors	3592.0	1242.0
1225	tumors	tumors	B-cell	pDC	B-cell	macrophage	B-cell	unassigned	macrophage	tumors	4729.0	1258.0
1226	fibroblast	fibroblast	macrophage	fibroblast	B-cell	fibroblast	fibroblast	unassigned	fibroblast	fibroblast	2832.0	1223.0
1227	tumors	tumors	T CD4	tumors	B-cell	unassigned	tumors	unassigned	epithelial	tumors	4448.0	1242.0
1228	pDC	plasmablast	T CD4	fibroblast	B-cell	fibroblast	fibroblast	unassigned	fibroblast	fibroblast	2682.0	1222.0
1229	fibroblast	fibroblast	T CD4	fibroblast	B-cell	fibroblast	fibroblast	fibroblast	fibroblast	fibroblast	1015.0	1244.0
1230	tumors	tumors	T CD8	tumors	B-cell	tumors	tumors	tumors	tumors	tumors	3527.0	1259.0
1231	tumors	tumors	T CD8	tumors	B-cell	tumors	tumors	unassigned	tumors	tumors	3417.0	1255.0
1232	tumors	tumors	T CD4	epithelial	B-cell	tumors	tumors	unassigned	tumors	tumors	276.0	1235.0
1233	tumors	tumors	T CD4	epithelial	B-cell	tumors	tumors	unassigned	tumors	tumors	385.0	1238.0
1234	macrophage	fibroblast	macrophage	macrophage	B-cell	macrophage	fibroblast	macrophage	macrophage	fibroblast	917.0	1241.0
1235	fibroblast	fibroblast	T CD8	fibroblast	B-cell	fibroblast	fibroblast	unassigned	fibroblast	fibroblast	1539.0	1243.0
1236	fibroblast	fibroblast	macrophage	fibroblast	B-cell	fibroblast	fibroblast	unassigned	fibroblast	fibroblast	2492.0	1242.0
1237	tumors	tumors	T CD8	tumors	B-cell	unassigned	tumors	unassigned	pDC	tumors	1929.0	1248.0
1238	fibroblast	fibroblast	macrophage	fibroblast	B-cell	fibroblast	fibroblast	unassigned	fibroblast	fibroblast	634.0	1250.0
1239	fibroblast	fibroblast	macrophage	fibroblast	B-cell	fibroblast	fibroblast	unassigned	fibroblast	fibroblast	2358.0	1246.0
1240	pDC	macrophage	macrophage	macrophage	B-cell	macrophage	macrophage	unassigned	macrophage	macrophage	2777.0	1241.0
1241	tumors	tumors	tumors	tumors	B-cell	unassigned	tumors	unassigned	tumors	tumors	485.0	1259.0
1242	tumors	tumors	T CD8	epithelial	B-cell	macrophage	tumors	unassigned	plasmablast	tumors	2050.0	1246.0
1243	fibroblast	fibroblast	T CD4	fibroblast	B-cell	fibroblast	fibroblast	unassigned	fibroblast	fibroblast	2666.0	1250.0
1244	tumors	tumors	T CD8	epithelial	B-cell	unassigned	tumors	unassigned	tumors	tumors	3093.0	1266.0
1245	tumors	tumors	T CD8	tumors	B-cell	unassigned	tumors	unassigned	tumors	tumors	131.0	1264.0
1246	fibroblast	fibroblast	macrophage	fibroblast	B-cell	fibroblast	fibroblast	unassigned	fibroblast	fibroblast	694.0	1263.0
1247	plasmablast	plasmablast	macrophage	plasmablast	B-cell	fibroblast	fibroblast	unassigned	fibroblast	fibroblast	2720.0	1260.0
1248	fibroblast	fibroblast	macrophage	fibroblast	B-cell	fibroblast	fibroblast	unassigned	fibroblast	fibroblast	1292.0	1255.0
1249	fibroblast	fibroblast	T CD4	fibroblast	B-cell	fibroblast	fibroblast	unassigned	fibroblast	fibroblast	2855.0	1255.0
1250	T CD4	fibroblast	T CD8	fibroblast	B-cell	fibroblast	fibroblast	fibroblast	fibroblast	fibroblast	2826.0	1273.0
1251	fibroblast	fibroblast	T CD4	fibroblast	B-cell	fibroblast	fibroblast	unassigned	fibroblast	fibroblast	2907.0	1265.0
1252	tumors	tumors	T CD8	tumors	B-cell	tumors	tumors	unassigned	tumors	plasmablast	3904.0	1266.0
1253	fibroblast	fibroblast	T CD4	fibroblast	B-cell	fibroblast	fibroblast	fibroblast	fibroblast	fibroblast	2203.0	1264.0
1254	fibroblast	fibroblast	T CD4	fibroblast	B-cell	fibroblast	fibroblast	unassigned	fibroblast	fibroblast	2405.0	1269.0
1255	tumors	tumors	T CD8	tumors	B-cell	tumors	tumors	unassigned	fibroblast	tumors	3025.0	1281.0
1256	tumors	tumors	T CD4	epithelial	B-cell	unassigned	tumors	unassigned	tumors	tumors	3128.0	1263.0
1257	plasmablast	plasmablast	T CD8	plasmablast	B-cell	T CD8	plasmablast	unassigned	plasmablast	plasmablast	1620.0	1258.0
1258	T CD4	fibroblast	macrophage	macrophage	B-cell	macrophage	fibroblast	unassigned	fibroblast	fibroblast	2597.0	1266.0
1260	fibroblast	fibroblast	macrophage	fibroblast	B-cell	fibroblast	fibroblast	unassigned	fibroblast	fibroblast	2536.0	1268.0
1261	tumors	tumors	T CD8	tumors	B-cell	tumors	tumors	unassigned	tumors	tumors	3204.0	1279.0
1262	tumors	tumors	T CD8	tumors	B-cell	unassigned	tumors	unassigned	tumors	tumors	3377.0	1275.0
1263	fibroblast	fibroblast	T CD4	fibroblast	B-cell	fibroblast	fibroblast	fibroblast	fibroblast	fibroblast	1136.0	1272.0
1264	fibroblast	fibroblast	T CD8	fibroblast	B-cell	fibroblast	fibroblast	unassigned	fibroblast	fibroblast	1260.0	1265.0
1266	tumors	tumors	B-cell	tumors	B-cell	tumors	tumors	unassigned	tumors	tumors	3313.0	1270.0
1267	tumors	tumors	T CD8	mast	B-cell	tumors	tumors	unassigned	epithelial	tumors	253.0	1288.0
1268	tumors	tumors	T CD4	tumors	B-cell	tumors	tumors	unassigned	tumors	tumors	2068.0	1288.0
1269	fibroblast	fibroblast	T CD4	fibroblast	B-cell	fibroblast	fibroblast	fibroblast	fibroblast	fibroblast	2459.0	1276.0
1270	Treg	plasmablast	T CD8	NK	B-cell	T CD8	fibroblast	unassigned	plasmablast	plasmablast	2784.0	1284.0
1271	tumors	tumors	T CD4	tumors	B-cell	unassigned	tumors	unassigned	tumors	tumors	3874.0	1294.0
1272	tumors	tumors	T CD8	tumors	B-cell	unassigned	tumors	unassigned	tumors	tumors	1831.0	1299.0
1273	plasmablast	plasmablast	T CD8	plasmablast	B-cell	T CD8	plasmablast	unassigned	plasmablast	plasmablast	1203.0	1293.0
1274	tumors	tumors	T CD8	tumors	B-cell	tumors	tumors	unassigned	tumors	tumors	287.0	1288.0
1275	tumors	tumors	T CD4	tumors	B-cell	tumors	tumors	unassigned	tumors	tumors	407.0	1301.0
1276	fibroblast	fibroblast	T CD4	fibroblast	B-cell	fibroblast	fibroblast	unassigned	fibroblast	fibroblast	1474.0	1284.0
1277	tumors	tumors	tumors	pDC	B-cell	tumors	tumors	unassigned	tumors	tumors	3261.0	1290.0
1278	fibroblast	fibroblast	T CD4	fibroblast	B-cell	fibroblast	fibroblast	unassigned	fibroblast	fibroblast	1331.0	1298.0
1279	plasmablast	fibroblast	T CD8	fibroblast	B-cell	fibroblast	fibroblast	unassigned	fibroblast	fibroblast	2652.0	1304.0
1280	fibroblast	fibroblast	macrophage	fibroblast	B-cell	fibroblast	fibroblast	fibroblast	fibroblast	fibroblast	2154.0	1314.0
1281	tumors	tumors	T CD8	tumors	B-cell	T CD4	tumors	unassigned	fibroblast	tumors	3957.0	1311.0
1282	plasmablast	plasmablast	B-cell	B-cell	B-cell	plasmablast	plasmablast	unassigned	plasmablast	plasmablast	1585.0	1291.0
1283	tumors	tumors	T CD8	tumors	B-cell	unassigned	tumors	unassigned	tumors	tumors	190.0	1347.0
1284	tumors	tumors	T CD4	endothelial	B-cell	tumors	tumors	tumors	tumors	tumors	3481.0	1313.0
1285	fibroblast	fibroblast	T CD8	fibroblast	B-cell	fibroblast	fibroblast	unassigned	fibroblast	fibroblast	1087.0	1297.0
1286	fibroblast	fibroblast	tumors	fibroblast	B-cell	unassigned	fibroblast	unassigned	fibroblast	fibroblast	2116.0	1310.0
1287	tumors	tumors	tumors	tumors	B-cell	unassigned	tumors	unassigned	tumors	tumors	3086.0	1323.0
1290	tumors	tumors	T CD4	endothelial	B-cell	unassigned	tumors	unassigned	endothelial	tumors	4399.0	1339.0
1291	tumors	tumors	T CD8	tumors	B-cell	tumors	B-cell	unassigned	fibroblast	tumors	4996.0	1317.0
1292	fibroblast	fibroblast	macrophage	fibroblast	B-cell	fibroblast	fibroblast	unassigned	fibroblast	fibroblast	718.0	1320.0
1293	tumors	tumors	T CD8	tumors	B-cell	tumors	tumors	unassigned	tumors	tumors	328.0	1332.0
1294	pDC	macrophage	macrophage	macrophage	B-cell	macrophage	macrophage	unassigned	macrophage	macrophage	1605.0	1331.0
1295	tumors	tumors	T CD8	tumors	B-cell	tumors	tumors	unassigned	tumors	tumors	3301.0	1313.0
1296	tumors	tumors	T CD4	tumors	B-cell	tumors	tumors	unassigned	tumors	tumors	3190.0	1311.0
1297	tumors	tumors	T CD8	tumors	B-cell	unassigned	tumors	tumors	tumors	tumors	3385.0	1335.0
1298	tumors	tumors	tumors	tumors	B-cell	tumors	tumors	unassigned	tumors	tumors	79.0	1335.0
1299	tumors	fibroblast	T CD8	T CD4	B-cell	fibroblast	fibroblast	unassigned	fibroblast	tumors	2071.0	1326.0
1300	plasmablast	fibroblast	plasmablast	plasmablast	B-cell	fibroblast	fibroblast	unassigned	fibroblast	fibroblast	2335.0	1313.0
1301	pDC	plasmablast	macrophage	NK	B-cell	unassigned	fibroblast	unassigned	fibroblast	fibroblast	2552.0	1316.0
1302	tumors	tumors	T CD8	pDC	B-cell	tumors	tumors	unassigned	tumors	tumors	3145.0	1333.0
1303	plasmablast	plasmablast	B-cell	plasmablast	B-cell	fibroblast	plasmablast	unassigned	plasmablast	plasmablast	1539.0	1321.0
1304	tumors	tumors	tumors	tumors	B-cell	tumors	tumors	tumors	tumors	tumors	3571.0	1323.0
1305	fibroblast	fibroblast	macrophage	fibroblast	B-cell	fibroblast	fibroblast	unassigned	fibroblast	fibroblast	2741.0	1336.0
1306	tumors	tumors	T CD8	tumors	B-cell	tumors	tumors	unassigned	tumors	tumors	140.0	1334.0
1307	fibroblast	fibroblast	T CD8	fibroblast	B-cell	fibroblast	fibroblast	unassigned	fibroblast	fibroblast	948.0	1326.0
1308	fibroblast	fibroblast	T CD8	fibroblast	B-cell	fibroblast	fibroblast	unassigned	fibroblast	fibroblast	1341.0	1336.0
1309	fibroblast	fibroblast	NK	fibroblast	B-cell	fibroblast	fibroblast	unassigned	fibroblast	fibroblast	872.0	1324.0
1310	macrophage	fibroblast	macrophage	macrophage	B-cell	macrophage	fibroblast	unassigned	macrophage	macrophage	2802.0	1326.0
1311	pDC	fibroblast	macrophage	macrophage	B-cell	fibroblast	fibroblast	unassigned	macrophage	fibroblast	2609.0	1329.0
1312	fibroblast	fibroblast	T CD4	fibroblast	B-cell	fibroblast	fibroblast	unassigned	fibroblast	fibroblast	761.0	1336.0
1313	fibroblast	fibroblast	macrophage	fibroblast	B-cell	fibroblast	fibroblast	unassigned	fibroblast	fibroblast	2390.0	1326.0
1314	fibroblast	fibroblast	T CD8	fibroblast	B-cell	fibroblast	fibroblast	unassigned	fibroblast	fibroblast	1133.0	1332.0
1315	fibroblast	fibroblast	T CD8	fibroblast	B-cell	fibroblast	fibroblast	unassigned	fibroblast	fibroblast	2180.0	1346.0
1316	plasmablast	plasmablast	T CD8	B-cell	B-cell	fibroblast	B-cell	unassigned	fibroblast	plasmablast	2567.0	1343.0
1317	fibroblast	fibroblast	T CD4	fibroblast	B-cell	fibroblast	fibroblast	unassigned	fibroblast	fibroblast	812.0	1342.0
1318	pDC	fibroblast	macrophage	macrophage	B-cell	macrophage	fibroblast	unassigned	macrophage	fibroblast	2510.0	1341.0
1319	tumors	tumors	tumors	endothelial	B-cell	unassigned	tumors	unassigned	tumors	tumors	5051.0	1372.0
1320	fibroblast	fibroblast	tumors	fibroblast	B-cell	fibroblast	fibroblast	fibroblast	fibroblast	fibroblast	2252.0	1344.0
1321	tumors	tumors	T CD8	tumors	B-cell	tumors	tumors	unassigned	tumors	tumors	3223.0	1349.0
1322	tumors	tumors	T CD4	tumors	B-cell	tumors	tumors	unassigned	tumors	tumors	247.0	1377.0
1323	Treg	tumors	T CD8	neutrophil	B-cell	Treg	plasmablast	unassigned	neutrophil	plasmablast	3906.0	1363.0
1324	tumors	tumors	tumors	tumors	B-cell	tumors	tumors	unassigned	tumors	tumors	283.0	1366.0
1325	fibroblast	fibroblast	T CD4	fibroblast	B-cell	fibroblast	fibroblast	unassigned	fibroblast	fibroblast	1624.0	1364.0
1326	fibroblast	fibroblast	macrophage	fibroblast	B-cell	fibroblast	fibroblast	fibroblast	fibroblast	fibroblast	2291.0	1358.0
1327	tumors	tumors	T CD4	tumors	B-cell	unassigned	tumors	unassigned	tumors	tumors	2977.0	1366.0
1328	tumors	tumors	tumors	pDC	B-cell	unassigned	tumors	unassigned	tumors	tumors	3037.0	1383.0
1329	T CD4	fibroblast	macrophage	macrophage	B-cell	macrophage	fibroblast	unassigned	fibroblast	fibroblast	2796.0	1362.0
1330	tumors	tumors	T CD4	tumors	B-cell	tumors	tumors	unassigned	tumors	tumors	3307.0	1368.0
1331	fibroblast	fibroblast	T CD8	fibroblast	B-cell	fibroblast	fibroblast	fibroblast	fibroblast	fibroblast	2198.0	1362.0
1332	tumors	tumors	T CD4	tumors	B-cell	tumors	tumors	unassigned	epithelial	tumors	3588.0	1366.0
1333	pDC	plasmablast	macrophage	plasmablast	B-cell	macrophage	fibroblast	unassigned	macrophage	fibroblast	2676.0	1369.0
1334	tumors	tumors	T CD8	tumors	B-cell	T CD4	tumors	tumors	tumors	tumors	598.0	1373.0
1335	tumors	tumors	T CD8	tumors	B-cell	tumors	tumors	unassigned	tumors	tumors	2037.0	1356.0
1336	tumors	tumors	T CD8	tumors	B-cell	tumors	tumors	unassigned	tumors	tumors	3175.0	1379.0
1337	tumors	tumors	T CD8	tumors	B-cell	tumors	tumors	unassigned	tumors	tumors	3464.0	1365.0
1338	fibroblast	fibroblast	T CD8	fibroblast	B-cell	fibroblast	fibroblast	fibroblast	fibroblast	fibroblast	1199.0	1374.0
1339	fibroblast	fibroblast	T CD8	fibroblast	B-cell	fibroblast	fibroblast	unassigned	fibroblast	fibroblast	1501.0	1378.0
1340	tumors	tumors	T CD8	tumors	B-cell	T CD4	tumors	unassigned	tumors	tumors	4437.0	1391.0
1342	endothelial	tumors	T CD4	endothelial	B-cell	tumors	fibroblast	unassigned	fibroblast	fibroblast	1566.0	1392.0
1343	T CD4	fibroblast	T CD4	fibroblast	B-cell	fibroblast	fibroblast	unassigned	fibroblast	fibroblast	1654.0	1384.0
1344	tumors	tumors	T CD4	epithelial	B-cell	unassigned	tumors	unassigned	tumors	tumors	1976.0	1393.0
1345	fibroblast	fibroblast	T CD4	fibroblast	B-cell	fibroblast	fibroblast	fibroblast	fibroblast	fibroblast	2400.0	1382.0
1346	plasmablast	plasmablast	T CD8	fibroblast	B-cell	fibroblast	fibroblast	unassigned	fibroblast	fibroblast	2624.0	1382.0
1347	tumors	tumors	T CD8	tumors	B-cell	T CD8	tumors	unassigned	tumors	tumors	366.0	1415.0
1348	tumors	tumors	T CD4	tumors	B-cell	tumors	tumors	unassigned	tumors	tumors	3484.0	1394.0
1349	tumors	tumors	T CD8	epithelial	B-cell	tumors	tumors	unassigned	tumors	tumors	3528.0	1399.0
1350	tumors	tumors	T CD4	tumors	B-cell	unassigned	tumors	unassigned	tumors	tumors	3110.0	1404.0
1351	fibroblast	fibroblast	T CD8	fibroblast	B-cell	fibroblast	fibroblast	unassigned	fibroblast	fibroblast	1321.0	1411.0
1352	plasmablast	plasmablast	plasmablast	plasmablast	B-cell	plasmablast	plasmablast	unassigned	plasmablast	plasmablast	1408.0	1393.0
1353	tumors	tumors	T CD8	tumors	B-cell	tumors	tumors	unassigned	tumors	tumors	3443.0	1416.0
1354	neutrophil	tumors	macrophage	mast	B-cell	macrophage	tumors	unassigned	neutrophil	plasmablast	4927.0	1391.0
1355	plasmablast	plasmablast	B-cell	fibroblast	B-cell	fibroblast	fibroblast	unassigned	plasmablast	fibroblast	2575.0	1403.0
1356	fibroblast	fibroblast	T CD4	fibroblast	B-cell	fibroblast	fibroblast	unassigned	fibroblast	fibroblast	2829.0	1385.0
1357	tumors	tumors	T CD4	endothelial	B-cell	tumors	tumors	unassigned	tumors	tumors	3285.0	1393.0
1358	tumors	tumors	T CD4	T CD4	B-cell	tumors	tumors	tumors	tumors	tumors	453.0	1397.0
1359	fibroblast	fibroblast	macrophage	macrophage	B-cell	macrophage	fibroblast	fibroblast	fibroblast	fibroblast	2482.0	1397.0
1360	tumors	tumors	T CD8	epithelial	B-cell	tumors	tumors	unassigned	tumors	tumors	306.0	1410.0
1361	plasmablast	plasmablast	T CD8	plasmablast	B-cell	B-cell	plasmablast	unassigned	plasmablast	plasmablast	2337.0	1395.0
1362	tumors	tumors	T CD4	tumors	B-cell	tumors	tumors	unassigned	tumors	tumors	3376.0	1411.0
1363	tumors	tumors	T CD8	tumors	B-cell	tumors	tumors	unassigned	tumors	tumors	673.0	1416.0
1364	plasmablast	plasmablast	T CD8	fibroblast	B-cell	fibroblast	fibroblast	unassigned	fibroblast	fibroblast	2288.0	1401.0
1366	plasmablast	plasmablast	B-cell	fibroblast	B-cell	fibroblast	fibroblast	unassigned	plasmablast	fibroblast	2529.0	1394.0
1367	tumors	tumors	T CD4	tumors	B-cell	tumors	tumors	unassigned	tumors	tumors	3169.0	1412.0
1368	tumors	tumors	T CD8	epithelial	B-cell	tumors	tumors	unassigned	tumors	tumors	1901.0	1405.0
1369	fibroblast	fibroblast	T CD8	fibroblast	B-cell	fibroblast	fibroblast	unassigned	fibroblast	fibroblast	2228.0	1410.0
1370	tumors	tumors	T CD8	endothelial	B-cell	tumors	tumors	unassigned	fibroblast	tumors	3782.0	1414.0
1372	tumors	tumors	T CD4	tumors	B-cell	unassigned	tumors	unassigned	tumors	tumors	136.0	1430.0
1373	fibroblast	fibroblast	T CD8	fibroblast	B-cell	fibroblast	fibroblast	unassigned	fibroblast	fibroblast	1090.0	1414.0
1374	neutrophil	tumors	T CD8	B-cell	B-cell	macrophage	T CD4	unassigned	Treg	plasmablast	3830.0	1418.0
1375	tumors	tumors	T CD8	Treg	B-cell	T CD8	Treg	unassigned	tumors	tumors	2940.0	1411.0
1376	tumors	tumors	T CD8	tumors	B-cell	tumors	tumors	unassigned	tumors	tumors	3232.0	1416.0
1377	fibroblast	fibroblast	tumors	fibroblast	B-cell	fibroblast	fibroblast	unassigned	fibroblast	fibroblast	2104.0	1424.0
1378	tumors	tumors	T CD4	tumors	B-cell	tumors	tumors	unassigned	tumors	tumors	216.0	1435.0
1379	fibroblast	fibroblast	T CD8	fibroblast	B-cell	fibroblast	fibroblast	unassigned	fibroblast	fibroblast	2049.0	1423.0
1380	plasmablast	fibroblast	T CD8	plasmablast	B-cell	fibroblast	fibroblast	unassigned	fibroblast	fibroblast	2779.0	1432.0
1382	plasmablast	plasmablast	T CD4	fibroblast	B-cell	fibroblast	fibroblast	unassigned	plasmablast	fibroblast	2589.0	1428.0
1383	tumors	tumors	T CD4	tumors	B-cell	tumors	tumors	unassigned	epithelial	tumors	3058.0	1435.0
1384	fibroblast	fibroblast	T CD4	fibroblast	B-cell	fibroblast	fibroblast	fibroblast	fibroblast	fibroblast	2172.0	1433.0
1385	tumors	tumors	tumors	tumors	B-cell	unassigned	tumors	unassigned	tumors	tumors	3604.0	1443.0
1386	plasmablast	plasmablast	B-cell	plasmablast	B-cell	fibroblast	fibroblast	unassigned	fibroblast	fibroblast	2530.0	1432.0
1387	plasmablast	plasmablast	Treg	plasmablast	B-cell	unassigned	plasmablast	unassigned	plasmablast	plasmablast	2712.0	1429.0
1388	tumors	tumors	T CD8	plasmablast	B-cell	tumors	plasmablast	unassigned	plasmablast	plasmablast	3679.0	1432.0
1389	fibroblast	fibroblast	T CD8	fibroblast	B-cell	fibroblast	fibroblast	unassigned	fibroblast	fibroblast	1514.0	1444.0
1390	tumors	tumors	T CD8	tumors	B-cell	unassigned	tumors	unassigned	tumors	tumors	2983.0	1452.0
1391	tumors	tumors	tumors	tumors	B-cell	tumors	tumors	unassigned	tumors	tumors	287.0	1449.0
1392	plasmablast	plasmablast	T CD8	plasmablast	B-cell	T CD8	plasmablast	unassigned	plasmablast	plasmablast	2669.0	1437.0
1393	fibroblast	fibroblast	T CD8	fibroblast	B-cell	fibroblast	fibroblast	unassigned	fibroblast	fibroblast	2825.0	1425.0
1394	tumors	tumors	T CD8	tumors	B-cell	tumors	tumors	unassigned	tumors	tumors	479.0	1444.0
1395	plasmablast	plasmablast	T CD8	T CD8	B-cell	T CD8	T CD8	unassigned	plasmablast	plasmablast	2645.0	1445.0
1396	neutrophil	tumors	T CD8	mDC	B-cell	unassigned	tumors	unassigned	tumors	tumors	3732.0	1446.0
1397	plasmablast	fibroblast	T CD8	plasmablast	B-cell	fibroblast	plasmablast	unassigned	fibroblast	fibroblast	2352.0	1440.0
1398	neutrophil	tumors	T CD8	neutrophil	B-cell	macrophage	tumors	unassigned	T CD8	neutrophil	4981.0	1438.0
1399	tumors	tumors	T CD4	tumors	B-cell	unassigned	tumors	unassigned	tumors	tumors	3303.0	1446.0
1400	macrophage	tumors	macrophage	macrophage	B-cell	macrophage	T CD4	unassigned	endothelial	plasmablast	4880.0	1430.0
1401	plasmablast	plasmablast	T CD8	plasmablast	B-cell	tumors	plasmablast	unassigned	plasmablast	plasmablast	866.0	1449.0
1402	fibroblast	fibroblast	T CD4	fibroblast	B-cell	fibroblast	fibroblast	unassigned	fibroblast	fibroblast	1290.0	1445.0
1403	tumors	tumors	T CD8	tumors	B-cell	macrophage	tumors	unassigned	tumors	tumors	5124.0	1464.0
1405	macrophage	macrophage	macrophage	neutrophil	B-cell	macrophage	macrophage	macrophage	neutrophil	macrophage	1079.0	1460.0
1406	fibroblast	fibroblast	macrophage	fibroblast	B-cell	fibroblast	fibroblast	unassigned	fibroblast	fibroblast	1142.0	1453.0
1407	fibroblast	fibroblast	macrophage	neutrophil	B-cell	fibroblast	fibroblast	unassigned	fibroblast	fibroblast	1424.0	1467.0
1408	plasmablast	fibroblast	T CD8	plasmablast	B-cell	fibroblast	fibroblast	unassigned	fibroblast	fibroblast	2731.0	1448.0
1409	tumors	tumors	T CD4	tumors	B-cell	tumors	tumors	unassigned	tumors	tumors	3148.0	1467.0
1410	tumors	fibroblast	T CD4	tumors	B-cell	tumors	fibroblast	unassigned	fibroblast	fibroblast	2295.0	1455.0
1411	fibroblast	fibroblast	macrophage	fibroblast	B-cell	fibroblast	fibroblast	unassigned	fibroblast	fibroblast	2857.0	1450.0
1412	tumors	tumors	T CD4	tumors	B-cell	tumors	T CD4	unassigned	tumors	tumors	4771.0	1458.0
1413	tumors	tumors	T CD8	tumors	B-cell	tumors	tumors	unassigned	tumors	tumors	251.0	1455.0
1414	tumors	tumors	tumors	tumors	B-cell	tumors	tumors	unassigned	tumors	tumors	3515.0	1450.0
1415	T CD8	tumors	T CD4	pDC	B-cell	T CD8	T CD8	unassigned	fibroblast	fibroblast	4931.0	1471.0
1416	tumors	tumors	T CD4	epithelial	B-cell	unassigned	tumors	unassigned	tumors	tumors	82.0	1472.0
1417	tumors	tumors	T CD8	tumors	B-cell	T CD8	tumors	unassigned	tumors	tumors	687.0	1460.0
1418	tumors	tumors	T CD8	endothelial	B-cell	tumors	tumors	unassigned	tumors	tumors	3406.0	1465.0
1419	fibroblast	fibroblast	T CD4	fibroblast	B-cell	fibroblast	fibroblast	unassigned	fibroblast	fibroblast	1197.0	1481.0
1420	tumors	tumors	T CD8	tumors	B-cell	T CD8	tumors	unassigned	tumors	tumors	1779.0	1471.0
1421	tumors	tumors	T CD8	tumors	B-cell	tumors	tumors	unassigned	tumors	tumors	3105.0	1467.0
1422	tumors	tumors	B-cell	tumors	B-cell	tumors	tumors	unassigned	tumors	tumors	3229.0	1465.0
1423	tumors	tumors	T CD4	epithelial	B-cell	tumors	tumors	unassigned	tumors	tumors	3464.0	1469.0
1424	macrophage	tumors	macrophage	macrophage	B-cell	macrophage	macrophage	unassigned	macrophage	macrophage	4795.0	1483.0
1425	tumors	tumors	T CD8	tumors	B-cell	tumors	tumors	unassigned	tumors	tumors	3393.0	1498.0
1426	fibroblast	fibroblast	macrophage	fibroblast	B-cell	fibroblast	fibroblast	unassigned	fibroblast	fibroblast	2813.0	1458.0
1427	tumors	tumors	macrophage	tumors	B-cell	unassigned	tumors	unassigned	fibroblast	tumors	3659.0	1488.0
1429	tumors	tumors	T CD8	tumors	B-cell	tumors	tumors	unassigned	tumors	tumors	319.0	1491.0
1430	plasmablast	plasmablast	plasmablast	plasmablast	B-cell	fibroblast	fibroblast	unassigned	plasmablast	fibroblast	1016.0	1469.0
1431	macrophage	tumors	B-cell	macrophage	B-cell	macrophage	macrophage	unassigned	macrophage	neutrophil	1271.0	1485.0
1432	T CD4	fibroblast	T CD8	fibroblast	B-cell	NK	fibroblast	unassigned	fibroblast	fibroblast	2606.0	1469.0
1433	tumors	tumors	tumors	epithelial	B-cell	macrophage	tumors	unassigned	tumors	tumors	4694.0	1476.0
1434	tumors	tumors	T CD8	tumors	B-cell	unassigned	tumors	tumors	tumors	tumors	1912.0	1493.0
1435	tumors	tumors	T CD8	tumors	B-cell	tumors	tumors	unassigned	epithelial	tumors	3525.0	1484.0
1436	tumors	tumors	tumors	tumors	B-cell	tumors	tumors	unassigned	tumors	tumors	511.0	1500.0
1437	tumors	tumors	tumors	tumors	B-cell	fibroblast	tumors	unassigned	tumors	tumors	3798.0	1496.0
1438	tumors	tumors	T CD8	tumors	B-cell	unassigned	tumors	unassigned	tumors	tumors	720.0	1490.0
1439	tumors	tumors	T CD4	tumors	B-cell	unassigned	tumors	unassigned	tumors	tumors	802.0	1496.0
1440	fibroblast	fibroblast	T CD4	fibroblast	B-cell	fibroblast	fibroblast	unassigned	fibroblast	fibroblast	1110.0	1480.0
1441	tumors	fibroblast	T CD4	tumors	B-cell	fibroblast	fibroblast	unassigned	fibroblast	fibroblast	2400.0	1483.0
1442	tumors	tumors	T CD8	tumors	B-cell	tumors	tumors	unassigned	tumors	tumors	3052.0	1487.0
1443	tumors	tumors	T CD8	tumors	B-cell	epithelial	tumors	unassigned	tumors	tumors	3331.0	1481.0
1444	tumors	tumors	T CD8	tumors	B-cell	epithelial	tumors	tumors	tumors	tumors	449.0	1504.0
1445	tumors	tumors	tumors	tumors	B-cell	tumors	tumors	unassigned	tumors	tumors	2950.0	1489.0
1446	neutrophil	tumors	macrophage	neutrophil	B-cell	macrophage	tumors	unassigned	neutrophil	plasmablast	4993.0	1503.0
1447	tumors	tumors	T CD8	pDC	B-cell	unassigned	tumors	unassigned	tumors	tumors	143.0	1491.0
1448	plasmablast	plasmablast	B-cell	B-cell	B-cell	fibroblast	plasmablast	unassigned	plasmablast	plasmablast	950.0	1486.0
1449	tumors	tumors	T CD8	tumors	B-cell	unassigned	tumors	tumors	tumors	tumors	1800.0	1515.0
1450	tumors	tumors	T CD8	tumors	B-cell	tumors	tumors	unassigned	tumors	tumors	3207.0	1489.0
1451	tumors	tumors	tumors	tumors	B-cell	tumors	tumors	unassigned	tumors	tumors	2822.0	1490.0
1452	tumors	tumors	T CD4	tumors	B-cell	unassigned	tumors	tumors	tumors	tumors	392.0	1535.0
1453	plasmablast	plasmablast	T CD4	plasmablast	B-cell	unassigned	plasmablast	unassigned	plasmablast	plasmablast	2112.0	1494.0
1454	tumors	tumors	macrophage	tumors	B-cell	tumors	tumors	unassigned	tumors	tumors	248.0	1505.0
1455	tumors	tumors	T CD8	tumors	B-cell	unassigned	tumors	unassigned	tumors	tumors	3144.0	1507.0
1456	fibroblast	fibroblast	T CD8	fibroblast	B-cell	fibroblast	fibroblast	fibroblast	fibroblast	fibroblast	1148.0	1510.0
1457	tumors	tumors	T CD4	tumors	B-cell	tumors	tumors	unassigned	tumors	tumors	3309.0	1519.0
1458	neutrophil	tumors	T CD8	T CD8	B-cell	unassigned	tumors	unassigned	tumors	plasmablast	3732.0	1498.0
1459	macrophage	tumors	T CD8	neutrophil	B-cell	macrophage	plasmablast	unassigned	mDC	plasmablast	4825.0	1519.0
1460	fibroblast	fibroblast	T CD4	fibroblast	B-cell	fibroblast	fibroblast	unassigned	fibroblast	fibroblast	1517.0	1508.0
1461	tumors	tumors	T CD8	tumors	B-cell	tumors	tumors	unassigned	tumors	tumors	669.0	1532.0
1462	fibroblast	fibroblast	T CD4	fibroblast	B-cell	fibroblast	fibroblast	unassigned	fibroblast	fibroblast	2468.0	1511.0
1463	tumors	tumors	T CD4	tumors	B-cell	tumors	tumors	tumors	tumors	tumors	3014.0	1538.0
1464	tumors	tumors	T CD8	tumors	B-cell	unassigned	tumors	unassigned	tumors	tumors	70.0	1528.0
1465	tumors	tumors	T CD4	tumors	B-cell	tumors	tumors	tumors	tumors	tumors	302.0	1535.0
1466	tumors	tumors	T CD8	tumors	B-cell	tumors	tumors	unassigned	tumors	tumors	596.0	1522.0
1467	tumors	tumors	T CD8	tumors	B-cell	tumors	tumors	tumors	tumors	tumors	3091.0	1538.0
1468	tumors	tumors	T CD8	tumors	B-cell	epithelial	tumors	unassigned	tumors	tumors	3579.0	1519.0
1469	neutrophil	tumors	tumors	tumors	B-cell	macrophage	tumors	unassigned	tumors	tumors	4726.0	1521.0
1471	tumors	tumors	T CD8	tumors	B-cell	epithelial	tumors	unassigned	tumors	tumors	638.0	1528.0
1472	tumors	tumors	tumors	tumors	B-cell	unassigned	tumors	unassigned	tumors	tumors	4659.0	1527.0
1473	tumors	tumors	tumors	epithelial	B-cell	unassigned	tumors	unassigned	fibroblast	tumors	1659.0	1532.0
1474	tumors	tumors	T CD8	tumors	B-cell	tumors	tumors	unassigned	tumors	tumors	3246.0	1530.0
1475	Treg	plasmablast	T CD8	fibroblast	B-cell	NK	fibroblast	unassigned	fibroblast	fibroblast	2679.0	1520.0
1476	fibroblast	fibroblast	macrophage	fibroblast	B-cell	fibroblast	fibroblast	unassigned	fibroblast	fibroblast	1077.0	1528.0
1477	neutrophil	tumors	tumors	endothelial	B-cell	macrophage	tumors	unassigned	fibroblast	plasmablast	4893.0	1533.0
1478	tumors	tumors	T CD4	tumors	B-cell	unassigned	tumors	unassigned	tumors	tumors	3381.0	1542.0
1479	tumors	tumors	T CD4	tumors	B-cell	unassigned	tumors	unassigned	tumors	tumors	1591.0	1534.0
1480	tumors	tumors	tumors	tumors	B-cell	epithelial	tumors	tumors	tumors	tumors	3546.0	1541.0
1481	tumors	tumors	T CD8	T CD8	B-cell	T CD8	tumors	unassigned	tumors	tumors	1723.0	1547.0
1482	tumors	tumors	T CD4	tumors	B-cell	unassigned	tumors	unassigned	tumors	tumors	183.0	1543.0
1483	fibroblast	fibroblast	T CD8	fibroblast	B-cell	fibroblast	fibroblast	unassigned	fibroblast	fibroblast	1330.0	1538.0
1484	tumors	tumors	tumors	tumors	B-cell	unassigned	tumors	unassigned	tumors	tumors	2230.0	1528.0
1485	tumors	tumors	T CD8	tumors	B-cell	tumors	tumors	unassigned	tumors	tumors	2382.0	1539.0
1486	tumors	tumors	T CD8	tumors	B-cell	tumors	tumors	unassigned	tumors	tumors	3292.0	1545.0
1487	tumors	tumors	tumors	tumors	B-cell	tumors	tumors	unassigned	tumors	tumors	3458.0	1528.0
1488	tumors	tumors	T CD8	neutrophil	B-cell	macrophage	tumors	unassigned	tumors	tumors	3748.0	1544.0
1489	tumors	tumors	T CD8	tumors	B-cell	T CD8	tumors	tumors	tumors	tumors	2962.0	1571.0
1491	tumors	tumors	T CD8	epithelial	B-cell	tumors	tumors	unassigned	tumors	tumors	3170.0	1540.0
1492	tumors	tumors	T CD8	tumors	B-cell	tumors	tumors	unassigned	tumors	tumors	2348.0	1548.0
1493	tumors	tumors	macrophage	endothelial	B-cell	unassigned	tumors	unassigned	fibroblast	tumors	513.0	1553.0
1494	fibroblast	fibroblast	T CD8	fibroblast	B-cell	fibroblast	fibroblast	fibroblast	fibroblast	fibroblast	1212.0	1543.0
1495	tumors	tumors	T CD8	epithelial	B-cell	tumors	tumors	unassigned	tumors	tumors	3207.0	1549.0
1496	tumors	tumors	T CD4	tumors	B-cell	unassigned	tumors	unassigned	tumors	tumors	2788.0	1570.0
1497	tumors	tumors	T CD4	tumors	B-cell	tumors	tumors	unassigned	tumors	tumors	140.0	1551.0
1498	tumors	tumors	T CD4	tumors	B-cell	endothelial	tumors	unassigned	tumors	tumors	2518.0	1551.0
1499	tumors	tumors	T CD8	tumors	B-cell	tumors	tumors	unassigned	tumors	tumors	2578.0	1590.0
1500	tumors	tumors	T CD8	tumors	B-cell	unassigned	tumors	unassigned	tumors	tumors	98.0	1585.0
1501	fibroblast	fibroblast	macrophage	fibroblast	B-cell	fibroblast	fibroblast	unassigned	fibroblast	fibroblast	1998.0	1551.0
1502	tumors	tumors	T CD8	tumors	B-cell	tumors	tumors	unassigned	tumors	tumors	3039.0	1577.0
1503	tumors	tumors	T CD8	pDC	B-cell	tumors	tumors	unassigned	tumors	tumors	551.0	1558.0
1504	tumors	tumors	T CD8	pDC	B-cell	unassigned	tumors	unassigned	tumors	tumors	1487.0	1583.0
1505	T CD4	fibroblast	T CD8	fibroblast	B-cell	T CD8	fibroblast	unassigned	fibroblast	fibroblast	2695.0	1577.0
1506	tumors	tumors	tumors	tumors	B-cell	unassigned	tumors	tumors	tumors	tumors	2850.0	1599.0
1507	tumors	tumors	T CD8	tumors	B-cell	tumors	tumors	unassigned	tumors	tumors	2448.0	1549.0
1508	tumors	tumors	T CD4	tumors	B-cell	tumors	tumors	unassigned	tumors	tumors	254.0	1574.0
1510	tumors	tumors	tumors	tumors	B-cell	tumors	tumors	unassigned	tumors	tumors	1863.0	1572.0
1511	tumors	tumors	T CD8	tumors	B-cell	tumors	tumors	unassigned	tumors	macrophage	3453.0	1571.0
1513	neutrophil	tumors	macrophage	neutrophil	B-cell	macrophage	plasmablast	unassigned	neutrophil	plasmablast	3703.0	1570.0
1514	tumors	tumors	T CD8	tumors	B-cell	tumors	tumors	unassigned	tumors	tumors	3144.0	1571.0
1515	tumors	tumors	tumors	tumors	B-cell	tumors	tumors	unassigned	tumors	tumors	3424.0	1577.0
1516	T CD4	tumors	T CD8	T CD4	B-cell	unassigned	T CD4	unassigned	plasmablast	plasmablast	4952.0	1583.0
1517	fibroblast	fibroblast	T CD4	fibroblast	B-cell	fibroblast	fibroblast	unassigned	fibroblast	fibroblast	1141.0	1575.0
1518	tumors	tumors	T CD8	epithelial	B-cell	tumors	tumors	unassigned	tumors	tumors	3335.0	1582.0
1519	tumors	tumors	T CD8	tumors	B-cell	unassigned	tumors	unassigned	tumors	tumors	2256.0	1586.0
1520	neutrophil	tumors	macrophage	neutrophil	B-cell	neutrophil	plasmablast	unassigned	neutrophil	neutrophil	4700.0	1587.0
1521	tumors	tumors	T CD8	tumors	B-cell	unassigned	tumors	unassigned	tumors	tumors	2910.0	1604.0
1522	tumors	tumors	T CD4	tumors	B-cell	unassigned	tumors	unassigned	tumors	tumors	469.0	1602.0
1523	tumors	tumors	T CD8	tumors	B-cell	tumors	tumors	unassigned	tumors	tumors	3181.0	1600.0
1524	tumors	tumors	tumors	tumors	B-cell	tumors	tumors	unassigned	tumors	tumors	3601.0	1601.0
1525	plasmablast	plasmablast	plasmablast	plasmablast	B-cell	fibroblast	fibroblast	unassigned	plasmablast	fibroblast	2036.0	1585.0
1526	tumors	tumors	T CD4	pDC	B-cell	tumors	tumors	unassigned	epithelial	tumors	224.0	1607.0
1527	tumors	tumors	T CD4	tumors	B-cell	unassigned	tumors	unassigned	tumors	tumors	1794.0	1605.0
1528	tumors	tumors	tumors	tumors	B-cell	unassigned	tumors	unassigned	tumors	tumors	2446.0	1583.0
1529	tumors	tumors	T CD8	epithelial	B-cell	T CD8	tumors	unassigned	epithelial	tumors	3251.0	1582.0
1530	tumors	tumors	T CD8	tumors	B-cell	tumors	tumors	unassigned	tumors	tumors	610.0	1589.0
1531	tumors	tumors	T CD4	tumors	B-cell	tumors	tumors	unassigned	tumors	tumors	343.0	1611.0
1532	fibroblast	fibroblast	macrophage	fibroblast	B-cell	fibroblast	fibroblast	unassigned	fibroblast	fibroblast	1204.0	1595.0
1533	fibroblast	fibroblast	T CD8	fibroblast	B-cell	fibroblast	fibroblast	unassigned	fibroblast	fibroblast	1284.0	1607.0
1534	tumors	tumors	T CD4	endothelial	B-cell	unassigned	tumors	unassigned	tumors	tumors	2501.0	1600.0
1535	tumors	tumors	T CD8	tumors	B-cell	tumors	tumors	unassigned	tumors	tumors	2732.0	1599.0
1536	tumors	tumors	T CD8	tumors	B-cell	tumors	tumors	unassigned	tumors	tumors	3099.0	1599.0
1537	tumors	tumors	tumors	tumors	B-cell	unassigned	tumors	unassigned	tumors	tumors	172.0	1616.0
1538	tumors	tumors	T CD4	pDC	B-cell	unassigned	tumors	unassigned	tumors	tumors	1917.0	1614.0
1539	Treg	tumors	macrophage	plasmablast	B-cell	B-cell	plasmablast	unassigned	plasmablast	plasmablast	3762.0	1594.0
1541	tumors	tumors	T CD8	tumors	B-cell	tumors	tumors	unassigned	tumors	tumors	329.0	1634.0
1543	tumors	tumors	T CD8	tumors	B-cell	tumors	tumors	unassigned	epithelial	tumors	540.0	1620.0
1544	tumors	tumors	T CD4	mDC	B-cell	unassigned	tumors	unassigned	tumors	tumors	3227.0	1609.0
1545	tumors	tumors	tumors	tumors	B-cell	unassigned	tumors	unassigned	tumors	tumors	3278.0	1620.0
1546	tumors	tumors	T CD8	tumors	B-cell	tumors	tumors	unassigned	tumors	tumors	732.0	1608.0
1547	tumors	tumors	T CD8	tumors	B-cell	tumors	tumors	unassigned	tumors	tumors	2412.0	1606.0
1548	tumors	tumors	T CD8	tumors	B-cell	unassigned	plasmablast	unassigned	plasmablast	plasmablast	5402.0	1620.0
1549	fibroblast	fibroblast	macrophage	fibroblast	B-cell	fibroblast	fibroblast	unassigned	fibroblast	plasmablast	1367.0	1609.0
1550	tumors	tumors	T CD4	tumors	B-cell	tumors	tumors	unassigned	tumors	tumors	3128.0	1612.0
1551	tumors	tumors	tumors	tumors	B-cell	unassigned	tumors	unassigned	tumors	tumors	3367.0	1619.0
1552	neutrophil	tumors	tumors	macrophage	B-cell	tumors	tumors	unassigned	epithelial	plasmablast	3716.0	1619.0
1553	tumors	tumors	T CD8	epithelial	B-cell	T CD8	tumors	unassigned	tumors	tumors	3037.0	1623.0
1554	endothelial	tumors	B-cell	T CD4	B-cell	macrophage	T CD4	unassigned	mast	tumors	5165.0	1628.0
1555	tumors	tumors	T CD8	tumors	B-cell	tumors	tumors	tumors	tumors	tumors	971.0	1629.0
1556	tumors	tumors	T CD8	pDC	B-cell	unassigned	tumors	unassigned	epithelial	tumors	3521.0	1619.0
1557	tumors	tumors	T CD8	tumors	B-cell	tumors	tumors	unassigned	tumors	tumors	2970.0	1623.0
1558	tumors	tumors	T CD8	tumors	B-cell	tumors	tumors	unassigned	tumors	tumors	579.0	1625.0
1559	macrophage	tumors	macrophage	macrophage	B-cell	macrophage	fibroblast	unassigned	macrophage	fibroblast	2668.0	1633.0
1560	fibroblast	fibroblast	T CD8	fibroblast	B-cell	fibroblast	fibroblast	unassigned	fibroblast	fibroblast	1997.0	1627.0
1561	tumors	tumors	T CD8	tumors	B-cell	tumors	tumors	unassigned	tumors	tumors	2377.0	1623.0
1562	plasmablast	plasmablast	T CD8	plasmablast	B-cell	unassigned	plasmablast	unassigned	plasmablast	plasmablast	2059.0	1628.0
1563	macrophage	tumors	T CD8	macrophage	B-cell	tumors	B-cell	unassigned	macrophage	tumors	3770.0	1627.0
1564	tumors	tumors	tumors	pDC	B-cell	tumors	tumors	unassigned	tumors	tumors	141.0	1632.0
1565	tumors	tumors	T CD4	tumors	B-cell	epithelial	tumors	unassigned	tumors	tumors	801.0	1633.0
1566	tumors	tumors	tumors	tumors	B-cell	unassigned	tumors	tumors	tumors	tumors	869.0	1648.0
1567	tumors	tumors	T CD8	tumors	B-cell	tumors	tumors	unassigned	tumors	tumors	1686.0	1641.0
1568	tumors	tumors	T CD8	tumors	B-cell	T CD8	tumors	unassigned	tumors	tumors	2457.0	1614.0
1569	tumors	tumors	T CD8	epithelial	B-cell	tumors	tumors	unassigned	tumors	tumors	3476.0	1632.0
1570	macrophage	tumors	macrophage	macrophage	B-cell	macrophage	macrophage	unassigned	macrophage	plasmablast	3838.0	1632.0
1571	fibroblast	fibroblast	B-cell	fibroblast	B-cell	fibroblast	fibroblast	unassigned	fibroblast	fibroblast	1428.0	1621.0
1572	tumors	tumors	T CD8	tumors	B-cell	T CD8	tumors	unassigned	tumors	tumors	617.0	1642.0
1573	tumors	tumors	T CD8	tumors	B-cell	tumors	tumors	unassigned	tumors	tumors	3433.0	1635.0
1575	tumors	tumors	T CD8	tumors	B-cell	tumors	tumors	unassigned	tumors	tumors	1762.0	1659.0
1576	plasmablast	fibroblast	T CD8	fibroblast	B-cell	fibroblast	fibroblast	unassigned	fibroblast	fibroblast	2148.0	1627.0
1578	tumors	tumors	T CD8	tumors	B-cell	tumors	tumors	unassigned	tumors	tumors	2522.0	1635.0
1579	tumors	tumors	T CD4	tumors	B-cell	tumors	tumors	unassigned	tumors	tumors	252.0	1643.0
1580	tumors	tumors	T CD8	tumors	B-cell	tumors	tumors	unassigned	tumors	tumors	405.0	1645.0
1581	plasmablast	plasmablast	B-cell	plasmablast	B-cell	plasmablast	plasmablast	unassigned	plasmablast	plasmablast	2103.0	1639.0
1582	tumors	tumors	T CD4	tumors	B-cell	unassigned	tumors	unassigned	tumors	tumors	3218.0	1653.0
1583	tumors	tumors	T CD4	pDC	B-cell	tumors	tumors	unassigned	tumors	tumors	3302.0	1657.0
1584	fibroblast	fibroblast	T CD8	fibroblast	B-cell	fibroblast	fibroblast	unassigned	fibroblast	fibroblast	1332.0	1657.0
1585	fibroblast	fibroblast	T CD8	fibroblast	B-cell	fibroblast	fibroblast	unassigned	fibroblast	fibroblast	1196.0	1657.0
1586	tumors	tumors	T CD8	tumors	B-cell	tumors	tumors	unassigned	tumors	tumors	3140.0	1651.0
1588	tumors	tumors	T CD4	tumors	B-cell	tumors	tumors	unassigned	tumors	tumors	93.0	1655.0
1589	tumors	tumors	T CD8	endothelial	B-cell	endothelial	tumors	unassigned	epithelial	tumors	469.0	1662.0
1590	tumors	tumors	T CD8	pDC	B-cell	tumors	tumors	unassigned	tumors	tumors	718.0	1666.0
1591	tumors	tumors	T CD8	tumors	B-cell	tumors	tumors	unassigned	tumors	tumors	2786.0	1653.0
1592	tumors	tumors	T CD8	tumors	B-cell	unassigned	tumors	unassigned	tumors	tumors	1028.0	1660.0
1593	tumors	tumors	T CD8	fibroblast	B-cell	tumors	T CD8	unassigned	fibroblast	tumors	5212.0	1656.0
1594	tumors	tumors	T CD4	tumors	B-cell	tumors	tumors	unassigned	epithelial	tumors	660.0	1646.0
1595	tumors	tumors	T CD8	tumors	B-cell	tumors	tumors	unassigned	tumors	tumors	3365.0	1670.0
1596	tumors	tumors	T CD4	tumors	B-cell	tumors	tumors	unassigned	fibroblast	tumors	2362.0	1657.0
1597	tumors	tumors	T CD4	tumors	B-cell	tumors	tumors	unassigned	tumors	tumors	783.0	1678.0
1598	tumors	tumors	T CD4	tumors	B-cell	tumors	tumors	unassigned	tumors	tumors	3403.0	1697.0
1599	neutrophil	tumors	T CD8	T CD8	B-cell	unassigned	plasmablast	unassigned	plasmablast	plasmablast	4801.0	1687.0
1600	tumors	tumors	tumors	tumors	B-cell	unassigned	tumors	unassigned	tumors	tumors	207.0	1689.0
1601	tumors	tumors	T CD8	tumors	B-cell	tumors	tumors	unassigned	tumors	tumors	545.0	1681.0
1602	neutrophil	tumors	macrophage	T CD8	B-cell	unassigned	plasmablast	unassigned	plasmablast	plasmablast	4881.0	1680.0
1603	fibroblast	fibroblast	T CD8	fibroblast	B-cell	fibroblast	fibroblast	unassigned	fibroblast	fibroblast	1459.0	1671.0
1604	Treg	plasmablast	T CD8	Treg	B-cell	T CD8	T CD8	unassigned	mDC	macrophage	2152.0	1682.0
1605	fibroblast	fibroblast	macrophage	fibroblast	B-cell	fibroblast	fibroblast	unassigned	fibroblast	fibroblast	2624.0	1683.0
1606	tumors	tumors	T CD4	tumors	B-cell	tumors	tumors	unassigned	fibroblast	fibroblast	587.0	1675.0
1607	fibroblast	fibroblast	tumors	fibroblast	B-cell	fibroblast	fibroblast	unassigned	fibroblast	fibroblast	1581.0	1681.0
1608	tumors	tumors	T CD8	tumors	B-cell	tumors	tumors	unassigned	tumors	tumors	125.0	1687.0
1609	tumors	tumors	T CD8	tumors	B-cell	tumors	tumors	unassigned	tumors	tumors	664.0	1702.0
1611	tumors	tumors	T CD4	tumors	B-cell	tumors	tumors	tumors	tumors	tumors	3247.0	1698.0
1612	tumors	tumors	macrophage	tumors	B-cell	unassigned	tumors	unassigned	tumors	tumors	5261.0	1698.0
1613	tumors	tumors	tumors	tumors	B-cell	tumors	tumors	unassigned	tumors	tumors	1059.0	1688.0
1614	fibroblast	fibroblast	T CD8	fibroblast	B-cell	fibroblast	fibroblast	unassigned	fibroblast	fibroblast	1978.0	1682.0
1615	tumors	tumors	tumors	tumors	B-cell	tumors	tumors	unassigned	tumors	tumors	2352.0	1697.0
1616	tumors	tumors	T CD4	tumors	B-cell	tumors	tumors	tumors	tumors	tumors	3450.0	1711.0
1617	tumors	tumors	T CD4	tumors	B-cell	tumors	tumors	unassigned	tumors	tumors	281.0	1690.0
1618	tumors	tumors	T CD8	tumors	B-cell	tumors	tumors	unassigned	tumors	tumors	491.0	1705.0
1619	tumors	tumors	T CD8	epithelial	B-cell	unassigned	tumors	unassigned	tumors	tumors	815.0	1720.0
1620	fibroblast	fibroblast	T CD8	fibroblast	B-cell	fibroblast	fibroblast	unassigned	fibroblast	fibroblast	1478.0	1693.0
1621	tumors	tumors	T CD4	tumors	B-cell	tumors	tumors	unassigned	tumors	tumors	995.0	1713.0
1622	tumors	tumors	T CD8	tumors	B-cell	tumors	tumors	unassigned	tumors	tumors	937.0	1706.0
1623	tumors	tumors	T CD8	mast	B-cell	tumors	tumors	unassigned	tumors	tumors	3130.0	1704.0
1624	tumors	tumors	tumors	epithelial	B-cell	tumors	tumors	unassigned	tumors	tumors	3182.0	1704.0
1625	tumors	tumors	T CD8	tumors	B-cell	unassigned	tumors	tumors	tumors	tumors	875.0	1730.0
1626	tumors	tumors	T CD4	epithelial	B-cell	tumors	tumors	unassigned	tumors	tumors	2784.0	1703.0
1627	tumors	tumors	T CD4	pDC	B-cell	tumors	T CD4	unassigned	endothelial	plasmablast	2552.0	1677.0
1628	tumors	tumors	T CD8	epithelial	B-cell	unassigned	tumors	unassigned	tumors	tumors	5172.0	1750.0
1630	tumors	tumors	T CD8	tumors	B-cell	tumors	tumors	unassigned	tumors	tumors	344.0	1718.0
1631	neutrophil	tumors	T CD4	pDC	B-cell	unassigned	T CD4	unassigned	pDC	plasmablast	4650.0	1701.0
1632	tumors	tumors	T CD8	tumors	B-cell	tumors	tumors	unassigned	tumors	tumors	407.0	1716.0
1633	tumors	tumors	tumors	tumors	B-cell	tumors	tumors	unassigned	tumors	tumors	594.0	1718.0
1634	tumors	tumors	T CD8	tumors	B-cell	tumors	tumors	unassigned	tumors	tumors	1675.0	1718.0
1635	macrophage	tumors	macrophage	neutrophil	B-cell	macrophage	macrophage	unassigned	neutrophil	macrophage	4983.0	1721.0
1636	tumors	tumors	T CD8	tumors	B-cell	tumors	tumors	unassigned	tumors	tumors	239.0	1721.0
1637	tumors	tumors	T CD4	tumors	B-cell	tumors	tumors	unassigned	tumors	tumors	314.0	1719.0
1638	T CD4	tumors	T CD8	fibroblast	B-cell	macrophage	fibroblast	unassigned	fibroblast	plasmablast	1121.0	1709.0
1639	tumors	tumors	T CD8	tumors	B-cell	tumors	tumors	unassigned	tumors	tumors	1915.0	1712.0
1640	fibroblast	fibroblast	T CD8	fibroblast	B-cell	fibroblast	fibroblast	unassigned	fibroblast	fibroblast	2087.0	1714.0
1641	tumors	tumors	T CD8	tumors	B-cell	tumors	tumors	unassigned	tumors	tumors	3205.0	1739.0
1642	tumors	tumors	tumors	tumors	B-cell	unassigned	tumors	unassigned	tumors	tumors	4438.0	1740.0
1643	tumors	tumors	T CD4	tumors	B-cell	tumors	tumors	unassigned	tumors	tumors	172.0	1728.0
1644	tumors	tumors	tumors	tumors	B-cell	tumors	tumors	unassigned	tumors	tumors	2826.0	1733.0
1645	tumors	tumors	T CD8	tumors	B-cell	tumors	tumors	unassigned	tumors	tumors	3307.0	1722.0
1646	epithelial	tumors	T CD4	epithelial	B-cell	plasmablast	tumors	unassigned	epithelial	tumors	3344.0	1718.0
1647	tumors	tumors	T CD4	epithelial	B-cell	epithelial	tumors	unassigned	tumors	tumors	3569.0	1740.0
1648	tumors	tumors	T CD8	Treg	B-cell	unassigned	tumors	unassigned	Treg	plasmablast	4672.0	1731.0
1649	tumors	tumors	B-cell	tumors	B-cell	tumors	tumors	unassigned	tumors	tumors	468.0	1744.0
1650	tumors	tumors	T CD8	tumors	B-cell	tumors	tumors	unassigned	fibroblast	tumors	642.0	1740.0
1651	tumors	tumors	T CD8	tumors	B-cell	unassigned	tumors	unassigned	tumors	tumors	751.0	1734.0
1652	fibroblast	fibroblast	T CD4	fibroblast	B-cell	fibroblast	fibroblast	unassigned	fibroblast	fibroblast	2062.0	1724.0
1653	T CD8	tumors	T CD4	pDC	B-cell	macrophage	tumors	unassigned	pDC	tumors	5101.0	1755.0
1654	tumors	tumors	tumors	tumors	B-cell	tumors	tumors	unassigned	tumors	tumors	278.0	1730.0
1655	tumors	tumors	T CD8	mast	B-cell	tumors	tumors	unassigned	fibroblast	fibroblast	703.0	1731.0
1656	tumors	tumors	T CD8	tumors	B-cell	unassigned	tumors	unassigned	tumors	tumors	365.0	1751.0
1657	tumors	tumors	tumors	epithelial	B-cell	epithelial	tumors	unassigned	tumors	tumors	540.0	1737.0
1658	fibroblast	fibroblast	T CD4	fibroblast	B-cell	fibroblast	fibroblast	unassigned	fibroblast	fibroblast	1995.0	1727.0
1659	fibroblast	fibroblast	T CD4	fibroblast	B-cell	fibroblast	fibroblast	fibroblast	fibroblast	fibroblast	2287.0	1731.0
1660	tumors	tumors	T CD8	tumors	B-cell	unassigned	tumors	unassigned	tumors	tumors	1689.0	1752.0
1661	tumors	tumors	T CD8	T CD8	B-cell	T CD8	tumors	unassigned	epithelial	tumors	2447.0	1736.0
1662	tumors	tumors	T CD8	endothelial	B-cell	endothelial	tumors	unassigned	epithelial	tumors	2507.0	1751.0
1663	tumors	fibroblast	T CD8	fibroblast	B-cell	fibroblast	fibroblast	unassigned	fibroblast	fibroblast	2735.0	1742.0
1664	neutrophil	tumors	T CD8	B-cell	B-cell	unassigned	B-cell	unassigned	endothelial	plasmablast	4586.0	1751.0
1665	tumors	tumors	T CD8	tumors	B-cell	T CD8	tumors	unassigned	tumors	tumors	3035.0	1764.0
1666	tumors	tumors	tumors	epithelial	B-cell	tumors	tumors	unassigned	epithelial	tumors	2904.0	1741.0
1667	tumors	tumors	T CD8	fibroblast	B-cell	unassigned	fibroblast	unassigned	fibroblast	fibroblast	5033.0	1764.0
1668	tumors	tumors	T CD8	tumors	B-cell	tumors	tumors	unassigned	tumors	tumors	96.0	1756.0
1671	tumors	tumors	tumors	Treg	B-cell	tumors	tumors	unassigned	tumors	tumors	2889.0	1759.0
1672	tumors	tumors	T CD8	tumors	B-cell	tumors	tumors	unassigned	tumors	tumors	3139.0	1756.0
1674	tumors	tumors	T CD8	tumors	B-cell	unassigned	tumors	tumors	tumors	tumors	979.0	1788.0
1675	tumors	tumors	T CD8	T CD8	B-cell	T CD8	tumors	unassigned	tumors	tumors	2547.0	1778.0
1676	tumors	tumors	T CD8	tumors	B-cell	T CD8	tumors	unassigned	tumors	tumors	2779.0	1769.0
1677	tumors	tumors	T CD8	tumors	B-cell	tumors	tumors	unassigned	tumors	tumors	708.0	1750.0
1678	tumors	tumors	T CD4	epithelial	B-cell	B-cell	tumors	unassigned	tumors	tumors	3269.0	1767.0
1679	tumors	tumors	T CD8	tumors	B-cell	unassigned	tumors	unassigned	tumors	tumors	3505.0	1765.0
1680	tumors	tumors	macrophage	tumors	B-cell	tumors	tumors	unassigned	tumors	tumors	123.0	1772.0
1681	fibroblast	fibroblast	T CD4	fibroblast	B-cell	fibroblast	fibroblast	unassigned	fibroblast	fibroblast	1300.0	1759.0
1682	tumors	tumors	T CD4	tumors	B-cell	T CD8	tumors	unassigned	tumors	tumors	1946.0	1763.0
1683	tumors	tumors	T CD4	pDC	B-cell	plasmablast	tumors	unassigned	plasmablast	fibroblast	2334.0	1755.0
1684	tumors	tumors	T CD8	tumors	B-cell	unassigned	tumors	tumors	tumors	tumors	3348.0	1779.0
1685	tumors	tumors	T CD4	tumors	B-cell	unassigned	tumors	unassigned	tumors	tumors	183.0	1804.0
1686	tumors	tumors	tumors	tumors	B-cell	unassigned	tumors	unassigned	tumors	tumors	310.0	1772.0
1687	fibroblast	fibroblast	T CD4	fibroblast	B-cell	fibroblast	fibroblast	fibroblast	fibroblast	fibroblast	1389.0	1769.0
1688	tumors	tumors	tumors	epithelial	B-cell	fibroblast	T CD4	unassigned	fibroblast	plasmablast	1464.0	1749.0
1689	neutrophil	tumors	macrophage	neutrophil	B-cell	unassigned	B-cell	unassigned	tumors	plasmablast	4499.0	1760.0
1690	fibroblast	fibroblast	tumors	fibroblast	B-cell	fibroblast	fibroblast	unassigned	fibroblast	fibroblast	2034.0	1751.0
1691	neutrophil	tumors	T CD8	neutrophil	B-cell	macrophage	plasmablast	unassigned	endothelial	plasmablast	4829.0	1758.0
1692	tumors	tumors	T CD8	tumors	B-cell	tumors	tumors	unassigned	tumors	tumors	600.0	1773.0
1693	fibroblast	fibroblast	T CD8	fibroblast	B-cell	fibroblast	fibroblast	unassigned	fibroblast	fibroblast	1195.0	1768.0
1694	fibroblast	fibroblast	T CD4	fibroblast	B-cell	fibroblast	fibroblast	unassigned	fibroblast	fibroblast	2406.0	1760.0
1696	tumors	tumors	T CD8	tumors	B-cell	tumors	tumors	unassigned	tumors	tumors	428.0	1784.0
1697	tumors	tumors	T CD4	tumors	B-cell	tumors	tumors	unassigned	tumors	tumors	3645.0	1782.0
1698	tumors	tumors	T CD4	tumors	B-cell	unassigned	tumors	unassigned	tumors	tumors	258.0	1797.0
1699	fibroblast	fibroblast	T CD4	fibroblast	B-cell	fibroblast	fibroblast	unassigned	fibroblast	fibroblast	1355.0	1783.0
1700	tumors	tumors	T CD8	tumors	B-cell	unassigned	tumors	unassigned	tumors	tumors	1969.0	1786.0
1701	tumors	tumors	T CD4	tumors	B-cell	tumors	tumors	unassigned	tumors	tumors	3441.0	1771.0
1703	tumors	tumors	T CD8	Treg	B-cell	unassigned	T CD4	unassigned	plasmablast	plasmablast	4710.0	1775.0
1704	tumors	tumors	T CD8	tumors	B-cell	tumors	tumors	unassigned	tumors	tumors	3141.0	1805.0
1705	neutrophil	tumors	macrophage	B-cell	B-cell	macrophage	B-cell	unassigned	neutrophil	plasmablast	4468.0	1786.0
1706	fibroblast	fibroblast	macrophage	fibroblast	B-cell	fibroblast	fibroblast	unassigned	fibroblast	fibroblast	1454.0	1781.0
1707	tumors	tumors	T CD8	tumors	B-cell	fibroblast	tumors	unassigned	tumors	fibroblast	1463.0	1797.0
1708	tumors	tumors	T CD4	tumors	B-cell	unassigned	tumors	unassigned	tumors	tumors	2471.0	1785.0
1709	neutrophil	tumors	tumors	neutrophil	B-cell	unassigned	tumors	unassigned	plasmablast	plasmablast	4976.0	1794.0
1710	neutrophil	tumors	NK	NK	B-cell	unassigned	NK	unassigned	neutrophil	plasmablast	4644.0	1789.0
1711	plasmablast	plasmablast	T CD4	plasmablast	B-cell	fibroblast	fibroblast	unassigned	fibroblast	fibroblast	2678.0	1781.0
1712	neutrophil	tumors	T CD8	Treg	B-cell	macrophage	plasmablast	unassigned	plasmablast	plasmablast	4928.0	1787.0
1713	tumors	tumors	T CD8	tumors	B-cell	tumors	tumors	unassigned	tumors	tumors	792.0	1795.0
1714	tumors	tumors	T CD8	tumors	B-cell	unassigned	tumors	unassigned	fibroblast	tumors	888.0	1788.0
1715	tumors	tumors	T CD4	tumors	B-cell	unassigned	tumors	tumors	tumors	tumors	3300.0	1839.0
1716	neutrophil	tumors	macrophage	neutrophil	B-cell	unassigned	plasmablast	unassigned	plasmablast	plasmablast	4760.0	1788.0
1717	tumors	tumors	T CD8	epithelial	B-cell	tumors	tumors	unassigned	epithelial	tumors	561.0	1806.0
1718	tumors	tumors	T CD4	epithelial	B-cell	plasmablast	tumors	unassigned	tumors	tumors	682.0	1797.0
1719	tumors	tumors	T CD8	tumors	B-cell	unassigned	tumors	unassigned	tumors	tumors	738.0	1798.0
1720	tumors	tumors	T CD8	tumors	B-cell	tumors	tumors	unassigned	tumors	tumors	3227.0	1791.0
1721	tumors	tumors	T CD8	epithelial	B-cell	unassigned	tumors	unassigned	epithelial	tumors	2859.0	1806.0
1722	tumors	tumors	T CD4	tumors	B-cell	tumors	tumors	unassigned	tumors	tumors	1767.0	1793.0
1723	tumors	tumors	T CD4	tumors	B-cell	tumors	tumors	tumors	tumors	tumors	3187.0	1818.0
1724	neutrophil	tumors	macrophage	plasmablast	B-cell	unassigned	plasmablast	unassigned	plasmablast	plasmablast	4527.0	1816.0
1725	fibroblast	fibroblast	T CD8	fibroblast	B-cell	fibroblast	fibroblast	unassigned	fibroblast	fibroblast	2031.0	1811.0
1726	tumors	tumors	T CD8	tumors	B-cell	unassigned	tumors	unassigned	tumors	tumors	3391.0	1820.0
1727	fibroblast	fibroblast	T CD4	fibroblast	B-cell	fibroblast	fibroblast	unassigned	fibroblast	fibroblast	2060.0	1808.0
1728	tumors	tumors	T CD8	tumors	B-cell	epithelial	tumors	unassigned	tumors	tumors	3552.0	1813.0
1729	tumors	tumors	T CD4	tumors	B-cell	unassigned	tumors	unassigned	tumors	tumors	3079.0	1825.0
1731	tumors	tumors	T CD8	tumors	B-cell	unassigned	tumors	unassigned	tumors	tumors	1001.0	1830.0
1732	tumors	tumors	T CD8	NK	B-cell	tumors	tumors	unassigned	fibroblast	tumors	1890.0	1804.0
1733	neutrophil	tumors	T CD8	NK	B-cell	unassigned	B-cell	unassigned	epithelial	plasmablast	4835.0	1807.0
1734	fibroblast	fibroblast	T CD8	fibroblast	B-cell	fibroblast	fibroblast	unassigned	fibroblast	fibroblast	2571.0	1807.0
1735	tumors	tumors	T CD4	tumors	B-cell	unassigned	tumors	unassigned	tumors	tumors	845.0	1818.0
1736	tumors	tumors	tumors	tumors	B-cell	tumors	tumors	unassigned	tumors	tumors	1551.0	1819.0
1737	tumors	tumors	tumors	epithelial	B-cell	T CD4	tumors	unassigned	tumors	tumors	3471.0	1832.0
1738	tumors	tumors	T CD8	tumors	B-cell	tumors	tumors	unassigned	tumors	tumors	117.0	1827.0
1739	plasmablast	fibroblast	T CD8	fibroblast	B-cell	fibroblast	fibroblast	unassigned	fibroblast	fibroblast	2096.0	1811.0
1740	fibroblast	fibroblast	macrophage	fibroblast	B-cell	fibroblast	fibroblast	unassigned	fibroblast	fibroblast	2405.0	1808.0
1741	tumors	tumors	T CD8	epithelial	B-cell	macrophage	tumors	unassigned	tumors	tumors	5089.0	1826.0
1742	tumors	tumors	T CD4	tumors	B-cell	unassigned	tumors	tumors	tumors	tumors	755.0	1839.0
1743	tumors	tumors	T CD8	T CD8	B-cell	unassigned	tumors	unassigned	tumors	tumors	4903.0	1828.0
1744	tumors	tumors	T CD4	tumors	B-cell	unassigned	tumors	unassigned	tumors	tumors	3447.0	1838.0
1745	tumors	tumors	macrophage	macrophage	B-cell	unassigned	B-cell	unassigned	endothelial	plasmablast	4612.0	1819.0
1746	tumors	tumors	T CD4	epithelial	B-cell	T CD8	tumors	unassigned	epithelial	tumors	4858.0	1822.0
1747	tumors	tumors	T CD8	tumors	B-cell	unassigned	tumors	unassigned	tumors	tumors	384.0	1821.0
1749	endothelial	tumors	T CD4	endothelial	B-cell	endothelial	T CD4	unassigned	endothelial	plasmablast	2223.0	1822.0
1750	tumors	tumors	T CD8	Treg	B-cell	unassigned	tumors	unassigned	tumors	tumors	2977.0	1845.0
1751	tumors	tumors	T CD4	epithelial	B-cell	tumors	tumors	unassigned	tumors	tumors	3257.0	1828.0
1752	tumors	tumors	tumors	tumors	B-cell	tumors	tumors	unassigned	tumors	tumors	3512.0	1839.0
1753	tumors	tumors	T CD4	tumors	B-cell	unassigned	tumors	unassigned	tumors	tumors	267.0	1841.0
1754	tumors	tumors	T CD8	tumors	B-cell	unassigned	tumors	unassigned	tumors	tumors	2911.0	1825.0
1755	tumors	tumors	T CD4	tumors	B-cell	tumors	tumors	unassigned	tumors	tumors	336.0	1841.0
1756	tumors	tumors	tumors	tumors	B-cell	tumors	tumors	unassigned	tumors	tumors	902.0	1829.0
1757	fibroblast	fibroblast	T CD4	fibroblast	B-cell	fibroblast	fibroblast	fibroblast	fibroblast	fibroblast	2686.0	1850.0
1758	tumors	tumors	T CD8	tumors	B-cell	tumors	tumors	tumors	tumors	tumors	631.0	1874.0
1759	fibroblast	fibroblast	macrophage	fibroblast	B-cell	fibroblast	fibroblast	unassigned	fibroblast	fibroblast	2487.0	1840.0
1760	tumors	tumors	T CD8	tumors	B-cell	tumors	tumors	unassigned	tumors	tumors	441.0	1853.0
1761	fibroblast	fibroblast	T CD8	fibroblast	B-cell	fibroblast	fibroblast	unassigned	fibroblast	fibroblast	1403.0	1838.0
1762	tumors	tumors	T CD8	tumors	B-cell	unassigned	tumors	unassigned	tumors	tumors	1969.0	1852.0
1763	tumors	tumors	T CD4	Treg	B-cell	unassigned	tumors	unassigned	tumors	tumors	3647.0	1863.0
1764	tumors	tumors	T CD4	pDC	B-cell	fibroblast	B-cell	unassigned	tumors	tumors	5006.0	1847.0
1765	tumors	tumors	T CD4	Treg	B-cell	unassigned	tumors	unassigned	tumors	tumors	696.0	1859.0
1766	tumors	tumors	T CD8	tumors	B-cell	tumors	tumors	unassigned	tumors	tumors	1766.0	1854.0
1767	tumors	tumors	T CD8	tumors	B-cell	tumors	tumors	unassigned	tumors	tumors	3227.0	1858.0
1768	fibroblast	fibroblast	T CD8	fibroblast	B-cell	fibroblast	fibroblast	unassigned	fibroblast	fibroblast	1564.0	1856.0
1769	tumors	tumors	T CD4	tumors	B-cell	tumors	tumors	unassigned	tumors	tumors	1927.0	1857.0
1770	tumors	tumors	T CD8	epithelial	B-cell	unassigned	tumors	unassigned	tumors	tumors	2360.0	1855.0
1771	fibroblast	fibroblast	T CD4	fibroblast	B-cell	fibroblast	fibroblast	unassigned	plasmablast	fibroblast	2445.0	1844.0
1772	tumors	tumors	tumors	tumors	B-cell	unassigned	tumors	tumors	tumors	tumors	3123.0	1861.0
1773	tumors	tumors	T CD4	tumors	B-cell	tumors	tumors	unassigned	fibroblast	tumors	1068.0	1848.0
1774	tumors	tumors	B-cell	B-cell	B-cell	unassigned	B-cell	unassigned	neutrophil	plasmablast	4621.0	1865.0
1775	neutrophil	tumors	macrophage	tumors	B-cell	tumors	tumors	unassigned	tumors	tumors	5050.0	1857.0
1776	tumors	tumors	T CD4	tumors	B-cell	tumors	tumors	unassigned	tumors	tumors	555.0	1857.0
1777	T CD4	fibroblast	T CD8	fibroblast	B-cell	T CD8	fibroblast	unassigned	fibroblast	fibroblast	2576.0	1866.0
1778	tumors	tumors	tumors	tumors	B-cell	tumors	tumors	unassigned	tumors	tumors	815.0	1866.0
1779	tumors	tumors	T CD4	tumors	B-cell	tumors	tumors	unassigned	tumors	tumors	2924.0	1880.0
1780	tumors	tumors	T CD4	mast	B-cell	unassigned	T CD8	unassigned	tumors	plasmablast	4953.0	1861.0
1781	tumors	tumors	T CD4	tumors	B-cell	unassigned	tumors	unassigned	tumors	tumors	2860.0	1874.0
1782	tumors	tumors	T CD4	tumors	B-cell	tumors	tumors	unassigned	tumors	tumors	372.0	1882.0
1783	Treg	tumors	T CD8	T CD4	B-cell	T CD8	T CD8	unassigned	B-cell	plasmablast	2168.0	1865.0
1785	tumors	tumors	T CD4	endothelial	B-cell	unassigned	tumors	unassigned	tumors	tumors	1259.0	1880.0
1786	tumors	tumors	T CD4	epithelial	B-cell	tumors	tumors	unassigned	tumors	tumors	3363.0	1894.0
1787	tumors	tumors	T CD8	tumors	B-cell	tumors	tumors	tumors	tumors	tumors	3523.0	1880.0
1788	tumors	tumors	T CD4	tumors	B-cell	tumors	tumors	unassigned	tumors	tumors	419.0	1883.0
1789	tumors	tumors	T CD8	tumors	B-cell	T CD8	tumors	unassigned	tumors	tumors	872.0	1882.0
1790	fibroblast	fibroblast	macrophage	macrophage	B-cell	fibroblast	fibroblast	unassigned	fibroblast	fibroblast	2737.0	1882.0
1791	tumors	tumors	tumors	tumors	B-cell	tumors	tumors	unassigned	tumors	tumors	3273.0	1912.0
1792	tumors	tumors	T CD4	endothelial	B-cell	tumors	tumors	unassigned	tumors	tumors	3177.0	1892.0
1793	neutrophil	tumors	T CD4	T CD4	B-cell	unassigned	endothelial	unassigned	mDC	tumors	4571.0	1903.0
1794	tumors	tumors	T CD8	mast	B-cell	unassigned	plasmablast	unassigned	plasmablast	mast	4808.0	1886.0
1795	fibroblast	fibroblast	NK	fibroblast	B-cell	fibroblast	fibroblast	unassigned	fibroblast	fibroblast	2101.0	1878.0
1796	tumors	tumors	macrophage	pDC	B-cell	macrophage	tumors	unassigned	pDC	plasmablast	5150.0	1892.0
1797	fibroblast	fibroblast	T CD4	fibroblast	B-cell	fibroblast	fibroblast	fibroblast	fibroblast	fibroblast	1383.0	1889.0
1798	tumors	tumors	T CD8	tumors	B-cell	tumors	tumors	unassigned	tumors	tumors	1908.0	1910.0
1799	tumors	tumors	T CD8	tumors	B-cell	unassigned	tumors	unassigned	tumors	tumors	563.0	1902.0
1800	tumors	tumors	T CD8	tumors	B-cell	unassigned	tumors	unassigned	tumors	tumors	321.0	1913.0
1801	tumors	tumors	T CD8	tumors	B-cell	unassigned	tumors	unassigned	tumors	tumors	1812.0	1923.0
1802	plasmablast	plasmablast	T CD8	plasmablast	B-cell	plasmablast	plasmablast	unassigned	plasmablast	plasmablast	2498.0	1883.0
1803	tumors	tumors	T CD8	epithelial	B-cell	tumors	tumors	unassigned	tumors	tumors	1312.0	1908.0
1804	fibroblast	fibroblast	T CD8	fibroblast	B-cell	fibroblast	fibroblast	unassigned	fibroblast	fibroblast	1623.0	1898.0
1805	tumors	tumors	T CD4	epithelial	B-cell	macrophage	tumors	unassigned	epithelial	tumors	4896.0	1893.0
1806	tumors	tumors	T CD8	tumors	B-cell	tumors	tumors	unassigned	tumors	tumors	1723.0	1888.0
1807	tumors	tumors	T CD8	pDC	B-cell	tumors	tumors	unassigned	tumors	tumors	789.0	1897.0
1808	tumors	tumors	T CD4	tumors	B-cell	tumors	tumors	unassigned	tumors	tumors	1858.0	1929.0
1809	tumors	tumors	macrophage	pDC	B-cell	tumors	tumors	tumors	tumors	tumors	278.0	1924.0
1810	tumors	tumors	T CD8	tumors	B-cell	unassigned	tumors	unassigned	tumors	tumors	1011.0	1931.0
1811	tumors	tumors	T CD8	tumors	B-cell	tumors	tumors	unassigned	tumors	tumors	2967.0	1914.0
1813	pDC	plasmablast	macrophage	pDC	B-cell	macrophage	plasmablast	unassigned	plasmablast	plasmablast	2159.0	1916.0
1814	pDC	fibroblast	macrophage	plasmablast	B-cell	fibroblast	fibroblast	unassigned	plasmablast	plasmablast	2213.0	1902.0
1815	fibroblast	fibroblast	macrophage	fibroblast	B-cell	fibroblast	fibroblast	unassigned	fibroblast	fibroblast	2271.0	1900.0
1816	plasmablast	plasmablast	B-cell	B-cell	B-cell	macrophage	fibroblast	unassigned	plasmablast	fibroblast	2406.0	1902.0
1817	fibroblast	fibroblast	macrophage	fibroblast	B-cell	macrophage	fibroblast	unassigned	fibroblast	fibroblast	2782.0	1898.0
1818	tumors	tumors	T CD8	endothelial	B-cell	unassigned	tumors	unassigned	fibroblast	macrophage	5035.0	1918.0
1819	tumors	tumors	tumors	epithelial	B-cell	tumors	tumors	tumors	tumors	tumors	3094.0	1920.0
1820	tumors	tumors	T CD8	tumors	B-cell	tumors	tumors	unassigned	tumors	tumors	98.0	1921.0
1821	tumors	tumors	T CD8	tumors	B-cell	tumors	tumors	unassigned	tumors	tumors	960.0	1911.0
1822	Treg	plasmablast	T CD4	T CD4	B-cell	T CD8	fibroblast	unassigned	plasmablast	fibroblast	2475.0	1909.0
1823	fibroblast	fibroblast	macrophage	fibroblast	B-cell	fibroblast	fibroblast	unassigned	fibroblast	fibroblast	2537.0	1912.0
1824	tumors	tumors	T CD4	tumors	B-cell	unassigned	tumors	unassigned	tumors	tumors	3395.0	1926.0
1825	tumors	tumors	T CD4	tumors	B-cell	tumors	tumors	unassigned	tumors	tumors	839.0	1940.0
1826	fibroblast	fibroblast	T CD8	fibroblast	B-cell	fibroblast	fibroblast	unassigned	fibroblast	fibroblast	2096.0	1910.0
1827	fibroblast	fibroblast	T CD8	fibroblast	B-cell	fibroblast	fibroblast	fibroblast	fibroblast	fibroblast	2691.0	1931.0
1828	tumors	tumors	tumors	tumors	B-cell	tumors	tumors	unassigned	tumors	tumors	3234.0	1941.0
1829	tumors	tumors	macrophage	tumors	B-cell	T CD4	B-cell	unassigned	tumors	plasmablast	4778.0	1921.0
1830	tumors	tumors	T CD4	mast	B-cell	tumors	tumors	unassigned	tumors	fibroblast	205.0	1928.0
1831	tumors	tumors	T CD8	tumors	B-cell	epithelial	tumors	unassigned	tumors	tumors	699.0	1930.0
1832	fibroblast	fibroblast	T CD4	fibroblast	B-cell	fibroblast	fibroblast	unassigned	fibroblast	fibroblast	2645.0	1915.0
1833	tumors	tumors	tumors	tumors	B-cell	tumors	tumors	tumors	tumors	tumors	3036.0	1925.0
1834	tumors	tumors	T CD8	tumors	B-cell	tumors	tumors	unassigned	tumors	tumors	391.0	1938.0
1835	tumors	tumors	tumors	epithelial	B-cell	unassigned	tumors	unassigned	tumors	tumors	898.0	1938.0
1836	plasmablast	plasmablast	plasmablast	plasmablast	B-cell	fibroblast	plasmablast	unassigned	plasmablast	fibroblast	2707.0	1925.0
1838	neutrophil	tumors	macrophage	neutrophil	B-cell	unassigned	tumors	unassigned	tumors	plasmablast	5350.0	1944.0
1839	fibroblast	fibroblast	T CD8	fibroblast	B-cell	fibroblast	fibroblast	unassigned	fibroblast	fibroblast	2075.0	1927.0
1840	tumors	tumors	T CD4	tumors	B-cell	tumors	tumors	unassigned	tumors	tumors	3655.0	1931.0
1841	tumors	tumors	T CD8	mast	B-cell	unassigned	plasmablast	unassigned	plasmablast	plasmablast	4886.0	1935.0
1842	plasmablast	plasmablast	plasmablast	plasmablast	B-cell	B-cell	plasmablast	unassigned	plasmablast	plasmablast	2119.0	1931.0
1843	fibroblast	fibroblast	T CD4	fibroblast	B-cell	fibroblast	fibroblast	unassigned	fibroblast	fibroblast	2792.0	1936.0
1844	tumors	tumors	T CD8	tumors	B-cell	unassigned	tumors	tumors	tumors	tumors	2894.0	1940.0
1845	pDC	macrophage	macrophage	macrophage	B-cell	macrophage	macrophage	unassigned	macrophage	plasmablast	2203.0	1930.0
1846	plasmablast	plasmablast	plasmablast	plasmablast	B-cell	fibroblast	plasmablast	unassigned	plasmablast	plasmablast	2321.0	1929.0
1847	B-cell	tumors	T CD8	T CD4	B-cell	unassigned	B-cell	unassigned	mast	plasmablast	4527.0	1932.0
1848	B-cell	tumors	T CD8	T CD8	B-cell	unassigned	T CD8	unassigned	fibroblast	tumors	4643.0	1931.0
1849	fibroblast	fibroblast	T CD4	fibroblast	B-cell	fibroblast	fibroblast	fibroblast	fibroblast	fibroblast	1239.0	1941.0
1850	fibroblast	fibroblast	T CD4	fibroblast	B-cell	fibroblast	fibroblast	unassigned	fibroblast	fibroblast	2623.0	1927.0
1851	fibroblast	fibroblast	T CD4	fibroblast	B-cell	fibroblast	fibroblast	unassigned	fibroblast	fibroblast	2746.0	1945.0
1853	tumors	tumors	T CD4	tumors	B-cell	tumors	tumors	unassigned	tumors	tumors	781.0	1946.0
1854	tumors	tumors	T CD8	tumors	B-cell	tumors	tumors	unassigned	epithelial	tumors	1948.0	1949.0
1855	fibroblast	fibroblast	NK	fibroblast	B-cell	fibroblast	fibroblast	unassigned	fibroblast	fibroblast	2830.0	1936.0
1856	fibroblast	fibroblast	macrophage	fibroblast	B-cell	fibroblast	fibroblast	unassigned	fibroblast	fibroblast	1176.0	1932.0
1857	plasmablast	plasmablast	T CD8	plasmablast	B-cell	fibroblast	plasmablast	unassigned	plasmablast	plasmablast	2296.0	1934.0
1859	macrophage	macrophage	macrophage	macrophage	B-cell	macrophage	macrophage	unassigned	macrophage	macrophage	2398.0	1945.0
1860	tumors	tumors	T CD8	tumors	B-cell	T CD8	tumors	unassigned	tumors	tumors	2954.0	1987.0
1861	plasmablast	plasmablast	T CD8	plasmablast	B-cell	B-cell	plasmablast	unassigned	plasmablast	plasmablast	2264.0	1957.0
1862	tumors	tumors	T CD8	tumors	B-cell	tumors	tumors	unassigned	tumors	tumors	3163.0	1949.0
1863	tumors	tumors	T CD8	epithelial	B-cell	unassigned	tumors	unassigned	epithelial	tumors	5005.0	1964.0
1864	fibroblast	fibroblast	T CD4	fibroblast	B-cell	fibroblast	fibroblast	unassigned	fibroblast	fibroblast	2611.0	1953.0
1865	T CD4	tumors	T CD4	T CD4	B-cell	unassigned	T CD4	unassigned	fibroblast	plasmablast	5103.0	1954.0
1866	tumors	tumors	T CD8	tumors	B-cell	unassigned	tumors	unassigned	tumors	tumors	3098.0	1967.0
1867	tumors	tumors	T CD4	tumors	B-cell	tumors	tumors	unassigned	tumors	tumors	678.0	1966.0
1868	plasmablast	plasmablast	T CD4	plasmablast	B-cell	fibroblast	fibroblast	unassigned	fibroblast	fibroblast	2476.0	1961.0
1869	Treg	plasmablast	T CD8	Treg	B-cell	T CD8	T CD8	unassigned	plasmablast	plasmablast	2217.0	1964.0
1870	Treg	plasmablast	T CD8	NK	B-cell	T CD8	plasmablast	unassigned	plasmablast	plasmablast	2176.0	1963.0
1871	fibroblast	fibroblast	T CD4	fibroblast	B-cell	fibroblast	fibroblast	unassigned	fibroblast	fibroblast	2531.0	1962.0
1872	tumors	tumors	T CD8	pDC	B-cell	tumors	tumors	unassigned	tumors	tumors	243.0	1966.0
1873	tumors	tumors	T CD8	tumors	B-cell	tumors	tumors	unassigned	tumors	tumors	969.0	1969.0
1874	tumors	tumors	T CD4	epithelial	B-cell	tumors	tumors	unassigned	tumors	tumors	3594.0	1969.0
1876	fibroblast	fibroblast	macrophage	fibroblast	B-cell	fibroblast	fibroblast	unassigned	fibroblast	fibroblast	2331.0	1972.0
1877	tumors	tumors	T CD8	tumors	B-cell	tumors	tumors	unassigned	tumors	tumors	3029.0	1982.0
1879	tumors	tumors	T CD4	mast	B-cell	tumors	tumors	unassigned	tumors	tumors	1976.0	1975.0
1880	tumors	tumors	T CD8	tumors	B-cell	T CD8	tumors	unassigned	tumors	tumors	2039.0	1969.0
1881	tumors	tumors	T CD8	neutrophil	B-cell	unassigned	tumors	unassigned	tumors	tumors	5179.0	1982.0
1882	tumors	tumors	T CD8	epithelial	B-cell	tumors	tumors	unassigned	tumors	tumors	267.0	1983.0
1883	tumors	tumors	T CD4	pDC	B-cell	unassigned	tumors	unassigned	epithelial	tumors	739.0	1972.0
1884	fibroblast	fibroblast	T CD8	fibroblast	B-cell	fibroblast	fibroblast	unassigned	fibroblast	fibroblast	1387.0	1964.0
1885	fibroblast	fibroblast	T CD8	fibroblast	B-cell	fibroblast	fibroblast	unassigned	fibroblast	fibroblast	2819.0	1966.0
1886	fibroblast	fibroblast	Treg	fibroblast	B-cell	fibroblast	fibroblast	unassigned	fibroblast	fibroblast	1447.0	1968.0
1887	tumors	tumors	T CD8	tumors	B-cell	tumors	tumors	unassigned	tumors	tumors	201.0	1988.0
1888	tumors	tumors	T CD8	tumors	B-cell	unassigned	tumors	unassigned	tumors	tumors	580.0	1981.0
1889	pDC	plasmablast	macrophage	plasmablast	B-cell	macrophage	plasmablast	unassigned	macrophage	plasmablast	2290.0	1983.0
1890	fibroblast	fibroblast	macrophage	macrophage	B-cell	fibroblast	fibroblast	unassigned	fibroblast	fibroblast	2376.0	1991.0
1891	plasmablast	plasmablast	macrophage	plasmablast	B-cell	macrophage	plasmablast	unassigned	plasmablast	plasmablast	2444.0	1977.0
1892	tumors	tumors	tumors	tumors	B-cell	epithelial	tumors	unassigned	tumors	tumors	3189.0	2005.0
1893	tumors	tumors	T CD4	epithelial	B-cell	unassigned	tumors	unassigned	tumors	tumors	3456.0	1986.0
1894	tumors	tumors	T CD8	tumors	B-cell	unassigned	tumors	unassigned	tumors	tumors	142.0	2011.0
1895	tumors	tumors	T CD4	tumors	B-cell	unassigned	tumors	unassigned	tumors	tumors	639.0	2013.0
1896	tumors	tumors	T CD8	fibroblast	B-cell	fibroblast	fibroblast	unassigned	fibroblast	fibroblast	2076.0	1989.0
1897	neutrophil	tumors	T CD8	neutrophil	B-cell	unassigned	tumors	unassigned	neutrophil	plasmablast	4686.0	1988.0
1898	neutrophil	tumors	T CD8	endothelial	B-cell	unassigned	B-cell	unassigned	NK	plasmablast	4923.0	1978.0
1899	fibroblast	fibroblast	T CD4	fibroblast	B-cell	fibroblast	fibroblast	unassigned	fibroblast	fibroblast	2576.0	1985.0
1900	tumors	tumors	T CD8	tumors	B-cell	tumors	tumors	unassigned	tumors	tumors	924.0	1988.0
1901	fibroblast	fibroblast	macrophage	fibroblast	B-cell	fibroblast	fibroblast	unassigned	fibroblast	fibroblast	2699.0	1998.0
1902	neutrophil	tumors	T CD8	NK	B-cell	unassigned	plasmablast	unassigned	neutrophil	plasmablast	4635.0	1993.0
1903	neutrophil	tumors	T CD8	endothelial	B-cell	unassigned	plasmablast	unassigned	epithelial	plasmablast	4892.0	2003.0
1904	tumors	tumors	T CD8	tumors	B-cell	unassigned	tumors	unassigned	tumors	tumors	1925.0	2005.0
1905	plasmablast	plasmablast	macrophage	plasmablast	B-cell	plasmablast	plasmablast	unassigned	plasmablast	plasmablast	2120.0	1995.0
1906	fibroblast	fibroblast	T CD8	fibroblast	B-cell	fibroblast	fibroblast	unassigned	fibroblast	fibroblast	2659.0	2005.0
1907	tumors	tumors	tumors	tumors	B-cell	unassigned	tumors	unassigned	tumors	tumors	3123.0	2002.0
1908	tumors	tumors	T CD8	endothelial	B-cell	unassigned	tumors	unassigned	tumors	tumors	2892.0	2007.0
1909	tumors	tumors	macrophage	tumors	B-cell	tumors	tumors	unassigned	tumors	tumors	3667.0	1989.0
1910	neutrophil	tumors	T CD8	mDC	B-cell	unassigned	tumors	unassigned	B-cell	tumors	5041.0	2015.0
1911	fibroblast	fibroblast	T CD4	fibroblast	B-cell	fibroblast	fibroblast	unassigned	fibroblast	fibroblast	2778.0	2003.0
1912	tumors	tumors	T CD8	tumors	B-cell	unassigned	tumors	unassigned	tumors	tumors	472.0	2000.0
1913	tumors	tumors	T CD4	tumors	B-cell	tumors	tumors	unassigned	tumors	tumors	730.0	2010.0
1914	tumors	tumors	T CD8	epithelial	B-cell	tumors	tumors	unassigned	tumors	tumors	788.0	1981.0
1915	NK	tumors	T CD8	NK	B-cell	unassigned	tumors	unassigned	Treg	plasmablast	4964.0	2004.0
1916	tumors	tumors	T CD8	tumors	B-cell	T CD8	tumors	unassigned	tumors	tumors	322.0	2004.0
1917	tumors	tumors	T CD4	tumors	B-cell	endothelial	tumors	unassigned	tumors	tumors	898.0	2006.0
1918	tumors	tumors	T CD8	tumors	B-cell	tumors	tumors	unassigned	tumors	tumors	693.0	2016.0
1919	T CD4	fibroblast	macrophage	neutrophil	B-cell	fibroblast	fibroblast	unassigned	fibroblast	fibroblast	2623.0	2001.0
1920	tumors	tumors	T CD4	tumors	B-cell	unassigned	tumors	unassigned	tumors	tumors	2029.0	2013.0
1921	fibroblast	fibroblast	T CD8	fibroblast	B-cell	fibroblast	fibroblast	unassigned	fibroblast	fibroblast	1418.0	2011.0
1922	plasmablast	plasmablast	plasmablast	plasmablast	B-cell	fibroblast	fibroblast	unassigned	plasmablast	fibroblast	2436.0	2018.0
1923	tumors	tumors	T CD8	tumors	B-cell	unassigned	tumors	unassigned	tumors	tumors	1827.0	2028.0
1924	tumors	tumors	T CD8	endothelial	B-cell	T CD8	tumors	unassigned	fibroblast	tumors	5135.0	2020.0
1925	plasmablast	plasmablast	B-cell	B-cell	B-cell	fibroblast	fibroblast	unassigned	fibroblast	fibroblast	2349.0	2014.0
1926	tumors	tumors	T CD8	tumors	B-cell	tumors	tumors	unassigned	tumors	tumors	978.0	2025.0
1927	plasmablast	plasmablast	plasmablast	plasmablast	B-cell	pDC	plasmablast	unassigned	plasmablast	plasmablast	2186.0	2018.0
1928	tumors	tumors	tumors	tumors	B-cell	tumors	tumors	unassigned	tumors	tumors	3579.0	2024.0
1929	fibroblast	fibroblast	T CD8	fibroblast	B-cell	fibroblast	fibroblast	unassigned	fibroblast	fibroblast	2514.0	2007.0
1931	tumors	tumors	T CD8	pDC	B-cell	tumors	tumors	unassigned	tumors	tumors	201.0	2044.0
1932	tumors	tumors	T CD8	tumors	B-cell	tumors	tumors	unassigned	tumors	tumors	790.0	2006.0
1933	plasmablast	plasmablast	T CD8	fibroblast	B-cell	fibroblast	fibroblast	unassigned	fibroblast	fibroblast	2486.0	2018.0
1934	fibroblast	fibroblast	macrophage	fibroblast	B-cell	fibroblast	fibroblast	unassigned	fibroblast	fibroblast	2567.0	2016.0
1935	neutrophil	tumors	T CD8	fibroblast	B-cell	macrophage	T CD4	unassigned	endothelial	plasmablast	3839.0	2013.0
1936	tumors	tumors	T CD8	tumors	B-cell	tumors	tumors	unassigned	tumors	tumors	1032.0	2023.0
1937	neutrophil	tumors	macrophage	mDC	B-cell	macrophage	plasmablast	unassigned	plasmablast	plasmablast	4816.0	2021.0
1938	tumors	tumors	tumors	tumors	B-cell	tumors	tumors	unassigned	tumors	plasmablast	5092.0	2024.0
1939	T CD8	macrophage	T CD8	Treg	B-cell	T CD8	Treg	unassigned	macrophage	macrophage	2309.0	2029.0
1940	tumors	tumors	T CD8	pDC	B-cell	tumors	tumors	unassigned	plasmablast	tumors	1968.0	2019.0
1941	plasmablast	plasmablast	B-cell	fibroblast	B-cell	fibroblast	fibroblast	unassigned	fibroblast	fibroblast	2234.0	2022.0
1942	tumors	tumors	T CD4	epithelial	B-cell	tumors	tumors	unassigned	tumors	tumors	3047.0	2041.0
1943	fibroblast	fibroblast	macrophage	fibroblast	B-cell	fibroblast	fibroblast	unassigned	fibroblast	fibroblast	1596.0	2013.0
1944	tumors	tumors	macrophage	macrophage	B-cell	macrophage	tumors	unassigned	macrophage	plasmablast	3781.0	2029.0
1946	tumors	tumors	T CD8	tumors	B-cell	tumors	tumors	unassigned	tumors	tumors	258.0	2033.0
1947	fibroblast	fibroblast	tumors	fibroblast	B-cell	fibroblast	fibroblast	unassigned	fibroblast	fibroblast	1671.0	2032.0
1948	fibroblast	fibroblast	macrophage	fibroblast	B-cell	fibroblast	fibroblast	unassigned	macrophage	fibroblast	2735.0	2022.0
1949	tumors	tumors	T CD8	tumors	B-cell	unassigned	tumors	unassigned	epithelial	tumors	1725.0	2040.0
1950	plasmablast	plasmablast	plasmablast	plasmablast	B-cell	plasmablast	plasmablast	unassigned	plasmablast	plasmablast	2259.0	2034.0
1951	tumors	tumors	T CD4	epithelial	B-cell	tumors	tumors	unassigned	tumors	tumors	781.0	2046.0
1952	neutrophil	tumors	T CD8	T CD8	B-cell	unassigned	T CD8	unassigned	mDC	tumors	4480.0	2028.0
1953	tumors	tumors	T CD8	tumors	B-cell	epithelial	tumors	unassigned	tumors	tumors	605.0	2054.0
1954	tumors	tumors	T CD8	epithelial	B-cell	tumors	tumors	unassigned	tumors	tumors	577.0	2039.0
1955	tumors	tumors	macrophage	mDC	B-cell	unassigned	tumors	unassigned	tumors	tumors	1891.0	2054.0
1956	endothelial	tumors	T CD8	T CD4	B-cell	tumors	T CD4	unassigned	fibroblast	tumors	4306.0	2032.0
1957	neutrophil	tumors	macrophage	neutrophil	B-cell	macrophage	plasmablast	unassigned	neutrophil	plasmablast	4775.0	2039.0
1958	fibroblast	fibroblast	T CD8	fibroblast	B-cell	fibroblast	fibroblast	unassigned	fibroblast	fibroblast	2006.0	2032.0
1959	tumors	tumors	T CD8	tumors	B-cell	tumors	tumors	unassigned	tumors	tumors	2968.0	2042.0
1960	fibroblast	fibroblast	T CD4	fibroblast	B-cell	fibroblast	fibroblast	unassigned	fibroblast	fibroblast	2078.0	2043.0
1961	tumors	tumors	tumors	tumors	B-cell	tumors	tumors	unassigned	tumors	tumors	3110.0	2041.0
1962	neutrophil	tumors	T CD8	neutrophil	B-cell	unassigned	plasmablast	unassigned	plasmablast	plasmablast	4624.0	2053.0
1963	Treg	plasmablast	T CD4	T CD4	B-cell	T CD8	fibroblast	unassigned	B-cell	fibroblast	2131.0	2054.0
1964	tumors	tumors	tumors	tumors	B-cell	unassigned	tumors	unassigned	tumors	tumors	5403.0	2055.0
1965	tumors	tumors	tumors	tumors	B-cell	tumors	tumors	unassigned	tumors	tumors	666.0	2067.0
1966	tumors	tumors	T CD4	tumors	B-cell	unassigned	tumors	unassigned	tumors	tumors	492.0	2068.0
1967	tumors	tumors	T CD8	tumors	B-cell	epithelial	tumors	unassigned	tumors	tumors	884.0	2065.0
1968	fibroblast	fibroblast	T CD8	fibroblast	B-cell	fibroblast	fibroblast	unassigned	fibroblast	fibroblast	1338.0	2053.0
1969	plasmablast	plasmablast	B-cell	B-cell	B-cell	fibroblast	fibroblast	unassigned	plasmablast	fibroblast	2359.0	2049.0
1970	fibroblast	fibroblast	macrophage	fibroblast	B-cell	fibroblast	fibroblast	unassigned	fibroblast	fibroblast	2418.0	2052.0
1971	tumors	tumors	T CD4	tumors	B-cell	unassigned	tumors	unassigned	tumors	tumors	3605.0	2066.0
1972	fibroblast	fibroblast	macrophage	fibroblast	B-cell	fibroblast	fibroblast	unassigned	fibroblast	fibroblast	2755.0	2051.0
1973	tumors	tumors	T CD8	tumors	B-cell	tumors	tumors	unassigned	tumors	tumors	3731.0	2058.0
1974	tumors	tumors	T CD8	tumors	B-cell	unassigned	tumors	unassigned	tumors	tumors	99.0	2071.0
1975	tumors	tumors	T CD8	tumors	B-cell	unassigned	tumors	unassigned	epithelial	tumors	322.0	2059.0
1976	fibroblast	fibroblast	macrophage	fibroblast	B-cell	fibroblast	fibroblast	unassigned	fibroblast	fibroblast	1605.0	2051.0
1977	fibroblast	fibroblast	T CD8	fibroblast	B-cell	fibroblast	fibroblast	unassigned	fibroblast	fibroblast	2694.0	2058.0
1978	NK	tumors	T CD8	T CD8	B-cell	plasmablast	T CD8	unassigned	endothelial	plasmablast	5182.0	2053.0
1979	tumors	tumors	tumors	tumors	B-cell	tumors	tumors	unassigned	tumors	tumors	817.0	2059.0
1980	fibroblast	fibroblast	tumors	fibroblast	B-cell	fibroblast	fibroblast	unassigned	fibroblast	fibroblast	1417.0	2062.0
1981	tumors	tumors	T CD8	epithelial	B-cell	unassigned	tumors	unassigned	tumors	tumors	2577.0	2068.0
1982	tumors	tumors	tumors	tumors	B-cell	tumors	tumors	unassigned	tumors	tumors	376.0	2066.0
1983	tumors	tumors	T CD4	epithelial	B-cell	tumors	tumors	unassigned	tumors	tumors	439.0	2051.0
1984	tumors	tumors	T CD4	tumors	B-cell	tumors	tumors	unassigned	fibroblast	tumors	736.0	2075.0
1985	tumors	tumors	T CD8	Treg	B-cell	unassigned	tumors	unassigned	tumors	tumors	978.0	2089.0
1986	tumors	tumors	tumors	tumors	B-cell	tumors	tumors	unassigned	tumors	tumors	3358.0	2067.0
1987	neutrophil	tumors	T CD8	NK	B-cell	unassigned	plasmablast	unassigned	fibroblast	macrophage	4416.0	2052.0
1988	neutrophil	tumors	macrophage	neutrophil	B-cell	macrophage	T CD8	unassigned	NK	plasmablast	4751.0	2066.0
1989	tumors	fibroblast	T CD8	fibroblast	B-cell	fibroblast	fibroblast	unassigned	fibroblast	fibroblast	1648.0	2066.0
1990	tumors	tumors	tumors	epithelial	B-cell	tumors	tumors	unassigned	tumors	tumors	3248.0	2056.0
1991	tumors	tumors	T CD8	tumors	B-cell	tumors	tumors	unassigned	fibroblast	tumors	277.0	2061.0
1992	tumors	tumors	tumors	tumors	B-cell	tumors	tumors	unassigned	tumors	tumors	912.0	2073.0
1993	mast	tumors	mast	mast	B-cell	unassigned	mast	unassigned	mast	mast	1527.0	2062.0
1994	tumors	tumors	T CD8	epithelial	B-cell	tumors	tumors	unassigned	tumors	tumors	3203.0	2079.0
1995	tumors	tumors	T CD4	tumors	B-cell	tumors	tumors	unassigned	tumors	tumors	3484.0	2060.0
1996	T CD8	tumors	macrophage	T CD8	B-cell	unassigned	plasmablast	unassigned	T CD8	tumors	3921.0	2075.0
1997	T CD4	fibroblast	T CD4	fibroblast	B-cell	fibroblast	fibroblast	unassigned	fibroblast	fibroblast	1971.0	2072.0
1998	fibroblast	fibroblast	T CD8	fibroblast	B-cell	fibroblast	fibroblast	unassigned	fibroblast	fibroblast	2009.0	2073.0
1999	tumors	tumors	T CD8	tumors	B-cell	tumors	tumors	unassigned	tumors	tumors	437.0	2088.0
2000	tumors	tumors	T CD8	epithelial	B-cell	tumors	tumors	unassigned	tumors	tumors	547.0	2085.0
2001	tumors	tumors	T CD4	tumors	B-cell	unassigned	tumors	unassigned	tumors	tumors	1030.0	2087.0
2002	tumors	tumors	T CD8	pDC	B-cell	fibroblast	tumors	unassigned	fibroblast	tumors	2476.0	2084.0
2003	tumors	tumors	T CD4	tumors	B-cell	unassigned	tumors	unassigned	endothelial	tumors	3847.0	2081.0
2004	fibroblast	fibroblast	T CD4	fibroblast	B-cell	fibroblast	fibroblast	unassigned	fibroblast	fibroblast	2081.0	2085.0
2005	pDC	macrophage	macrophage	macrophage	B-cell	macrophage	macrophage	unassigned	macrophage	macrophage	2278.0	2079.0
2006	tumors	tumors	tumors	epithelial	B-cell	fibroblast	T CD4	unassigned	fibroblast	fibroblast	2967.0	2065.0
2007	neutrophil	tumors	T CD8	neutrophil	B-cell	unassigned	tumors	unassigned	neutrophil	plasmablast	4315.0	2077.0
2008	neutrophil	tumors	T CD8	neutrophil	B-cell	macrophage	T CD8	unassigned	mast	tumors	4484.0	2073.0
2009	tumors	tumors	T CD8	tumors	B-cell	unassigned	tumors	unassigned	tumors	tumors	2923.0	2111.0
2010	NK	tumors	macrophage	T CD8	B-cell	T CD8	T CD8	unassigned	tumors	plasmablast	4183.0	2073.0
2011	macrophage	tumors	macrophage	macrophage	B-cell	macrophage	fibroblast	unassigned	macrophage	macrophage	2830.0	2068.0
2012	tumors	tumors	T CD8	tumors	B-cell	T CD8	tumors	tumors	tumors	tumors	3116.0	2105.0
2014	tumors	tumors	tumors	tumors	B-cell	macrophage	tumors	unassigned	tumors	tumors	1859.0	2095.0
2015	fibroblast	fibroblast	T CD8	fibroblast	B-cell	fibroblast	fibroblast	unassigned	fibroblast	fibroblast	1213.0	2081.0
2016	tumors	tumors	T CD8	tumors	B-cell	T CD8	tumors	unassigned	tumors	tumors	3069.0	2097.0
2017	pDC	plasmablast	macrophage	macrophage	B-cell	macrophage	macrophage	unassigned	macrophage	macrophage	2318.0	2091.0
2018	tumors	tumors	T CD8	epithelial	B-cell	tumors	tumors	unassigned	tumors	tumors	3460.0	2081.0
2019	tumors	tumors	T CD8	endothelial	B-cell	unassigned	plasmablast	unassigned	plasmablast	plasmablast	4545.0	2080.0
2020	fibroblast	fibroblast	T CD4	fibroblast	B-cell	fibroblast	fibroblast	unassigned	fibroblast	fibroblast	2796.0	2077.0
2021	tumors	tumors	T CD8	tumors	B-cell	endothelial	tumors	unassigned	tumors	tumors	245.0	2098.0
2022	tumors	tumors	T CD4	tumors	B-cell	unassigned	tumors	unassigned	tumors	tumors	3534.0	2088.0
2023	tumors	tumors	T CD4	tumors	B-cell	T CD8	tumors	unassigned	tumors	tumors	137.0	2116.0
2025	neutrophil	tumors	T CD4	Treg	B-cell	unassigned	B-cell	unassigned	plasmablast	plasmablast	5090.0	2082.0
2026	tumors	tumors	T CD8	tumors	B-cell	T CD8	tumors	unassigned	epithelial	tumors	1797.0	2107.0
2027	tumors	tumors	T CD8	mDC	B-cell	unassigned	plasmablast	unassigned	plasmablast	plasmablast	4436.0	2099.0
2028	neutrophil	tumors	tumors	T CD4	B-cell	unassigned	B-cell	unassigned	B-cell	plasmablast	5234.0	2096.0
2029	tumors	tumors	T CD8	tumors	B-cell	unassigned	tumors	unassigned	tumors	tumors	298.0	2103.0
2030	tumors	tumors	tumors	tumors	B-cell	unassigned	tumors	unassigned	tumors	tumors	1715.0	2097.0
2031	fibroblast	fibroblast	T CD4	fibroblast	B-cell	fibroblast	fibroblast	unassigned	fibroblast	fibroblast	2723.0	2092.0
2032	tumors	tumors	T CD8	tumors	B-cell	tumors	tumors	unassigned	tumors	tumors	3171.0	2110.0
2033	tumors	tumors	T CD8	Treg	B-cell	tumors	B-cell	unassigned	tumors	plasmablast	4718.0	2092.0
2034	tumors	tumors	T CD8	tumors	B-cell	unassigned	tumors	unassigned	tumors	tumors	3276.0	2107.0
2035	plasmablast	plasmablast	plasmablast	fibroblast	B-cell	fibroblast	plasmablast	unassigned	plasmablast	fibroblast	2242.0	2097.0
2036	tumors	tumors	T CD8	mast	B-cell	unassigned	tumors	unassigned	tumors	tumors	5135.0	2110.0
2037	tumors	tumors	T CD4	Treg	B-cell	T CD8	plasmablast	unassigned	plasmablast	plasmablast	5339.0	2111.0
2038	tumors	tumors	T CD8	tumors	B-cell	unassigned	tumors	unassigned	tumors	tumors	201.0	2126.0
2039	macrophage	macrophage	macrophage	macrophage	B-cell	macrophage	macrophage	unassigned	macrophage	macrophage	2885.0	2113.0
2040	tumors	tumors	T CD8	tumors	B-cell	tumors	tumors	unassigned	tumors	tumors	2979.0	2117.0
2041	neutrophil	tumors	B-cell	NK	B-cell	unassigned	B-cell	unassigned	macrophage	plasmablast	4674.0	2102.0
2042	fibroblast	fibroblast	macrophage	fibroblast	B-cell	fibroblast	fibroblast	unassigned	fibroblast	fibroblast	2024.0	2105.0
2043	plasmablast	plasmablast	B-cell	plasmablast	B-cell	fibroblast	plasmablast	unassigned	plasmablast	plasmablast	2191.0	2101.0
2044	tumors	tumors	macrophage	Treg	B-cell	unassigned	B-cell	unassigned	plasmablast	plasmablast	4796.0	2118.0
2045	tumors	tumors	T CD8	tumors	B-cell	T CD8	tumors	unassigned	tumors	tumors	3036.0	2140.0
2047	tumors	tumors	T CD4	tumors	B-cell	tumors	tumors	unassigned	tumors	tumors	495.0	2128.0
2048	tumors	tumors	T CD8	tumors	B-cell	tumors	tumors	unassigned	tumors	tumors	756.0	2106.0
2049	plasmablast	plasmablast	plasmablast	plasmablast	B-cell	B-cell	plasmablast	unassigned	plasmablast	plasmablast	2141.0	2112.0
2050	T CD8	tumors	T CD8	NK	B-cell	T CD8	T CD8	unassigned	tumors	tumors	2569.0	2112.0
2051	tumors	tumors	T CD8	tumors	B-cell	tumors	tumors	unassigned	tumors	tumors	3409.0	2127.0
2052	mast	tumors	T CD8	pDC	B-cell	unassigned	B-cell	unassigned	plasmablast	plasmablast	4592.0	2110.0
2053	tumors	tumors	T CD8	tumors	B-cell	unassigned	tumors	unassigned	tumors	tumors	1157.0	2127.0
2054	tumors	tumors	T CD4	tumors	B-cell	tumors	tumors	unassigned	tumors	tumors	2652.0	2125.0
2055	tumors	tumors	T CD8	tumors	B-cell	tumors	tumors	unassigned	tumors	tumors	3761.0	2112.0
2056	neutrophil	tumors	T CD8	mast	B-cell	T CD4	plasmablast	unassigned	plasmablast	plasmablast	4424.0	2126.0
2057	tumors	tumors	T CD8	tumors	B-cell	unassigned	tumors	unassigned	tumors	tumors	360.0	2115.0
2058	tumors	tumors	T CD4	pDC	B-cell	tumors	tumors	unassigned	tumors	tumors	609.0	2114.0
2059	tumors	tumors	T CD8	tumors	B-cell	tumors	tumors	tumors	tumors	tumors	1109.0	2138.0
2060	plasmablast	plasmablast	plasmablast	plasmablast	B-cell	B-cell	plasmablast	unassigned	plasmablast	plasmablast	2371.0	2107.0
2061	fibroblast	fibroblast	T CD8	fibroblast	B-cell	fibroblast	fibroblast	unassigned	fibroblast	fibroblast	2839.0	2105.0
2062	tumors	tumors	T CD8	tumors	B-cell	tumors	tumors	unassigned	epithelial	tumors	4377.0	2119.0
2063	tumors	tumors	T CD8	tumors	B-cell	unassigned	tumors	unassigned	tumors	tumors	947.0	2137.0
2064	fibroblast	fibroblast	T CD8	fibroblast	B-cell	unassigned	T CD4	unassigned	fibroblast	fibroblast	1460.0	2119.0
2065	tumors	tumors	T CD8	tumors	B-cell	tumors	tumors	unassigned	tumors	tumors	3252.0	2146.0
2066	neutrophil	tumors	T CD8	epithelial	B-cell	unassigned	T CD8	unassigned	plasmablast	plasmablast	4876.0	2109.0
2067	tumors	tumors	T CD4	epithelial	B-cell	unassigned	tumors	tumors	tumors	tumors	3208.0	2154.0
2069	tumors	tumors	T CD8	tumors	B-cell	T CD8	tumors	tumors	tumors	tumors	1934.0	2146.0
2070	tumors	tumors	T CD4	epithelial	B-cell	tumors	tumors	unassigned	tumors	tumors	887.0	2136.0
2071	tumors	tumors	T CD8	tumors	B-cell	unassigned	tumors	unassigned	tumors	tumors	2548.0	2148.0
2072	fibroblast	fibroblast	T CD8	fibroblast	B-cell	fibroblast	fibroblast	unassigned	fibroblast	fibroblast	2802.0	2124.0
2073	tumors	tumors	T CD8	tumors	B-cell	macrophage	tumors	unassigned	tumors	tumors	529.0	2137.0
2074	tumors	tumors	T CD8	epithelial	B-cell	T CD8	tumors	unassigned	tumors	tumors	3915.0	2132.0
2075	T CD8	tumors	T CD8	T CD8	B-cell	unassigned	tumors	unassigned	tumors	tumors	4321.0	2133.0
2076	tumors	tumors	T CD8	tumors	B-cell	tumors	tumors	unassigned	tumors	tumors	442.0	2152.0
2077	plasmablast	tumors	T CD8	plasmablast	B-cell	unassigned	tumors	unassigned	plasmablast	plasmablast	5367.0	2153.0
2078	fibroblast	fibroblast	T CD8	fibroblast	B-cell	fibroblast	fibroblast	unassigned	fibroblast	fibroblast	1514.0	2123.0
2079	macrophage	tumors	macrophage	macrophage	B-cell	macrophage	macrophage	unassigned	macrophage	macrophage	4849.0	2132.0
2081	tumors	tumors	T CD8	tumors	B-cell	tumors	tumors	unassigned	tumors	tumors	274.0	2153.0
2082	tumors	tumors	T CD8	epithelial	B-cell	tumors	tumors	unassigned	tumors	fibroblast	1649.0	2133.0
2083	plasmablast	plasmablast	B-cell	plasmablast	B-cell	B-cell	plasmablast	unassigned	plasmablast	plasmablast	2297.0	2137.0
2084	tumors	tumors	tumors	epithelial	B-cell	unassigned	tumors	unassigned	tumors	tumors	4176.0	2144.0
2085	tumors	tumors	T CD8	tumors	B-cell	tumors	tumors	unassigned	tumors	tumors	2438.0	2132.0
2086	tumors	tumors	T CD8	tumors	B-cell	unassigned	macrophage	unassigned	tumors	tumors	2750.0	2180.0
2089	tumors	tumors	T CD8	tumors	B-cell	tumors	tumors	unassigned	tumors	tumors	1020.0	2159.0
2090	tumors	tumors	T CD8	epithelial	B-cell	tumors	tumors	unassigned	tumors	tumors	3351.0	2142.0
2092	tumors	tumors	T CD8	tumors	B-cell	unassigned	tumors	unassigned	tumors	tumors	1268.0	2168.0
2094	fibroblast	fibroblast	T CD4	fibroblast	B-cell	fibroblast	fibroblast	unassigned	fibroblast	fibroblast	1421.0	2145.0
2095	endothelial	tumors	T CD4	endothelial	B-cell	endothelial	endothelial	unassigned	endothelial	fibroblast	2098.0	2144.0
2096	fibroblast	fibroblast	T CD4	fibroblast	B-cell	fibroblast	fibroblast	fibroblast	fibroblast	fibroblast	2242.0	2142.0
2097	fibroblast	fibroblast	T CD4	fibroblast	B-cell	fibroblast	fibroblast	unassigned	fibroblast	fibroblast	2829.0	2149.0
2098	tumors	tumors	Treg	Treg	B-cell	unassigned	tumors	unassigned	B-cell	plasmablast	5302.0	2144.0
2099	tumors	tumors	T CD8	tumors	B-cell	tumors	tumors	unassigned	tumors	tumors	776.0	2150.0
2100	tumors	tumors	T CD8	tumors	B-cell	tumors	tumors	unassigned	tumors	tumors	3563.0	2162.0
2101	tumors	tumors	T CD8	tumors	B-cell	tumors	tumors	unassigned	tumors	tumors	570.0	2172.0
2102	tumors	tumors	T CD4	tumors	B-cell	tumors	tumors	unassigned	tumors	tumors	3794.0	2142.0
2103	fibroblast	fibroblast	T CD4	fibroblast	B-cell	fibroblast	fibroblast	fibroblast	fibroblast	fibroblast	1360.0	2156.0
2104	plasmablast	plasmablast	NK	B-cell	B-cell	tumors	plasmablast	unassigned	plasmablast	plasmablast	2192.0	2148.0
2105	tumors	tumors	T CD8	tumors	B-cell	unassigned	tumors	unassigned	tumors	tumors	2005.0	2174.0
2106	fibroblast	fibroblast	T CD8	fibroblast	B-cell	fibroblast	fibroblast	unassigned	fibroblast	fibroblast	2049.0	2178.0
2107	neutrophil	tumors	T CD8	endothelial	B-cell	unassigned	plasmablast	unassigned	plasmablast	plasmablast	4601.0	2158.0
2108	tumors	tumors	tumors	tumors	B-cell	unassigned	tumors	unassigned	tumors	tumors	2522.0	2178.0
2109	Treg	tumors	Treg	plasmablast	B-cell	unassigned	plasmablast	unassigned	plasmablast	plasmablast	4917.0	2166.0
2110	tumors	tumors	tumors	tumors	B-cell	unassigned	tumors	unassigned	tumors	tumors	5178.0	2168.0
2111	neutrophil	tumors	macrophage	endothelial	B-cell	unassigned	tumors	unassigned	endothelial	plasmablast	4705.0	2166.0
2112	neutrophil	tumors	T CD8	neutrophil	B-cell	unassigned	plasmablast	unassigned	neutrophil	plasmablast	4867.0	2168.0
2113	tumors	tumors	T CD8	tumors	B-cell	tumors	tumors	unassigned	tumors	tumors	351.0	2171.0
2114	fibroblast	tumors	macrophage	macrophage	B-cell	macrophage	fibroblast	unassigned	fibroblast	fibroblast	1518.0	2181.0
2115	tumors	tumors	T CD4	tumors	B-cell	unassigned	tumors	unassigned	tumors	tumors	928.0	2169.0
2116	tumors	tumors	T CD8	tumors	B-cell	tumors	tumors	unassigned	tumors	tumors	1865.0	2168.0
2117	tumors	tumors	T CD8	pDC	B-cell	tumors	tumors	unassigned	tumors	tumors	4993.0	2181.0
2118	tumors	tumors	T CD8	tumors	B-cell	unassigned	tumors	tumors	tumors	tumors	2714.0	2202.0
2119	tumors	tumors	T CD8	epithelial	B-cell	epithelial	tumors	unassigned	epithelial	tumors	3884.0	2172.0
2121	tumors	tumors	T CD8	tumors	B-cell	tumors	tumors	unassigned	tumors	tumors	426.0	2190.0
2122	tumors	tumors	T CD8	tumors	B-cell	unassigned	tumors	unassigned	tumors	tumors	2462.0	2190.0
2123	tumors	tumors	T CD8	tumors	B-cell	unassigned	tumors	unassigned	tumors	tumors	3403.0	2183.0
2124	tumors	tumors	tumors	tumors	B-cell	tumors	tumors	unassigned	tumors	tumors	3816.0	2175.0
2125	neutrophil	tumors	T CD8	plasmablast	B-cell	unassigned	plasmablast	unassigned	plasmablast	plasmablast	4454.0	2163.0
2126	tumors	tumors	T CD8	tumors	B-cell	unassigned	tumors	unassigned	tumors	tumors	1621.0	2191.0
2128	tumors	tumors	T CD8	tumors	B-cell	tumors	tumors	unassigned	tumors	tumors	1829.0	2191.0
2129	plasmablast	plasmablast	plasmablast	plasmablast	B-cell	fibroblast	plasmablast	unassigned	plasmablast	plasmablast	2224.0	2174.0
2130	B-cell	tumors	B-cell	B-cell	B-cell	fibroblast	T CD4	unassigned	fibroblast	tumors	2377.0	2169.0
2131	tumors	tumors	T CD4	pDC	B-cell	tumors	tumors	unassigned	tumors	tumors	734.0	2190.0
2132	tumors	tumors	T CD4	neutrophil	B-cell	unassigned	tumors	unassigned	tumors	tumors	3605.0	2184.0
2133	tumors	tumors	macrophage	tumors	B-cell	tumors	tumors	unassigned	tumors	tumors	317.0	2189.0
2134	tumors	tumors	T CD8	tumors	B-cell	tumors	tumors	unassigned	tumors	tumors	862.0	2184.0
2135	fibroblast	fibroblast	T CD4	fibroblast	B-cell	fibroblast	fibroblast	unassigned	fibroblast	fibroblast	2427.0	2199.0
2136	tumors	tumors	Treg	tumors	B-cell	tumors	tumors	unassigned	tumors	tumors	184.0	2184.0
2137	tumors	tumors	T CD4	pDC	B-cell	tumors	tumors	unassigned	tumors	tumors	1074.0	2196.0
2138	tumors	tumors	T CD4	tumors	B-cell	tumors	tumors	unassigned	tumors	tumors	1716.0	2203.0
2139	neutrophil	tumors	tumors	epithelial	B-cell	unassigned	plasmablast	unassigned	epithelial	plasmablast	5124.0	2195.0
2141	tumors	tumors	T CD8	tumors	B-cell	unassigned	tumors	unassigned	tumors	tumors	488.0	2214.0
2142	plasmablast	plasmablast	plasmablast	plasmablast	B-cell	unassigned	plasmablast	unassigned	plasmablast	plasmablast	2331.0	2190.0
2143	tumors	tumors	T CD8	tumors	B-cell	unassigned	tumors	unassigned	fibroblast	tumors	1330.0	2230.0
2144	tumors	tumors	T CD8	tumors	B-cell	tumors	tumors	unassigned	tumors	tumors	613.0	2199.0
2145	neutrophil	tumors	macrophage	neutrophil	B-cell	unassigned	plasmablast	unassigned	plasmablast	plasmablast	4772.0	2194.0
2146	tumors	tumors	tumors	tumors	B-cell	unassigned	tumors	unassigned	tumors	tumors	1131.0	2225.0
2147	tumors	tumors	T CD8	Treg	B-cell	tumors	plasmablast	unassigned	plasmablast	tumors	4199.0	2205.0
2148	NK	tumors	T CD8	T CD8	B-cell	macrophage	T CD8	unassigned	endothelial	tumors	4385.0	2200.0
2149	endothelial	tumors	T CD8	endothelial	B-cell	tumors	T CD4	unassigned	endothelial	tumors	2191.0	2218.0
2150	T CD8	tumors	T CD8	T CD8	B-cell	unassigned	tumors	unassigned	tumors	tumors	4326.0	2220.0
2151	B-cell	tumors	macrophage	plasmablast	B-cell	unassigned	plasmablast	unassigned	plasmablast	plasmablast	4648.0	2222.0
2152	tumors	tumors	T CD8	tumors	B-cell	unassigned	tumors	unassigned	tumors	tumors	1891.0	2215.0
2153	epithelial	tumors	T CD8	tumors	B-cell	unassigned	B-cell	unassigned	epithelial	plasmablast	4437.0	2208.0
2155	fibroblast	fibroblast	T CD4	fibroblast	B-cell	fibroblast	fibroblast	unassigned	fibroblast	fibroblast	133.0	2198.0
2156	tumors	tumors	T CD8	tumors	B-cell	tumors	tumors	unassigned	tumors	tumors	878.0	2213.0
2157	Treg	plasmablast	T CD8	T CD8	B-cell	T CD8	T CD8	unassigned	B-cell	fibroblast	2395.0	2213.0
2158	tumors	tumors	T CD8	epithelial	B-cell	unassigned	tumors	unassigned	tumors	tumors	3945.0	2231.0
[truncated: 1,837 more rows]
