# Supplementary material for: Spatial-ID: a cell typing method for spatially resolved transcriptomics via transfer learning and spatial embedding
Source: Nat Commun. 2022 Dec 10;13:7640. doi: 10.1038/s41467-022-35288-0 (PMC9741613; doi:10.1038/s41467-022-35288-0)
Supplement: Supplementary file 4 — Source Data [file 41467_2022_35288_MOESM4_ESM.zip › NCOMMS-22-24196B Source Data/figures_source_data/nsclc/new_class_discover_df.csv]

cell_ID	celltype_refined	clusters	celltype_pred	x	y
86	fibroblast	1	fibroblast	2397.0	70.0
87	plasmablast	1	plasmablast	2436.0	63.0
92	tumors	0	tumors	1152.0	64.0
94	plasmablast	1	plasmablast	2958.0	70.0
96	endothelial	1	fibroblast	2273.0	80.0
97	fibroblast	1	fibroblast	2994.0	75.0
98	macrophage	3	fibroblast	3114.0	72.0
105	T CD8	0	plasmablast	2237.0	93.0
122	pDC	3	fibroblast	3172.0	87.0
123	macrophage	2	fibroblast	3329.0	97.0
134	T CD8	1	plasmablast	2571.0	101.0
135	plasmablast	1	plasmablast	3275.0	98.0
141	pDC	1	plasmablast	3225.0	106.0
145	pDC	1	plasmablast	2441.0	108.0
153	plasmablast	1	plasmablast	2155.0	121.0
154	fibroblast	1	fibroblast	2498.0	116.0
157	T CD8	0	fibroblast	2266.0	121.0
181	Treg	1	plasmablast	2448.0	160.0
182	Treg	2	plasmablast	2610.0	144.0
185	T CD4	1	plasmablast	2269.0	170.0
186	pDC	1	plasmablast	3233.0	164.0
194	T CD4	1	fibroblast	2507.0	170.0
195	fibroblast	1	fibroblast	3149.0	160.0
199	plasmablast	1	plasmablast	3294.0	162.0
215	plasmablast	1	plasmablast	2566.0	189.0
219	endothelial	0	tumors	2649.0	190.0
222	fibroblast	2	fibroblast	107.0	199.0
224	macrophage	3	fibroblast	3199.0	184.0
237	T CD4	1	fibroblast	2491.0	197.0
265	fibroblast	1	fibroblast	2210.0	223.0
268	Treg	0	tumors	3748.0	230.0
280	T CD4	3	fibroblast	2373.0	247.0
294	endothelial	0	fibroblast	2620.0	236.0
299	Treg	1	fibroblast	2321.0	246.0
302	pDC	2	tumors	2470.0	248.0
305	T CD4	2	fibroblast	2269.0	258.0
309	fibroblast	2	fibroblast	233.0	263.0
316	plasmablast	1	plasmablast	81.0	275.0
324	plasmablast	1	plasmablast	2501.0	269.0
332	T CD4	2	fibroblast	2621.0	281.0
341	pDC	3	fibroblast	2343.0	298.0
342	tumors	1	tumors	3403.0	297.0
343	plasmablast	1	plasmablast	123.0	307.0
345	Treg	1	plasmablast	2495.0	306.0
361	plasmablast	1	plasmablast	2571.0	302.0
362	T CD4	2	fibroblast	2700.0	310.0
374	pDC	3	plasmablast	2633.0	332.0
384	pDC	3	fibroblast	2336.0	338.0
395	plasmablast	1	plasmablast	2574.0	347.0
401	fibroblast	2	fibroblast	2478.0	363.0
415	plasmablast	1	plasmablast	206.0	364.0
418	plasmablast	1	plasmablast	2823.0	375.0
430	plasmablast	1	plasmablast	2363.0	375.0
432	T CD4	2	plasmablast	2518.0	378.0
444	T CD4	0	fibroblast	2663.0	391.0
445	fibroblast	2	fibroblast	2752.0	393.0
448	plasmablast	1	plasmablast	2403.0	385.0
456	plasmablast	1	plasmablast	2870.0	407.0
473	plasmablast	2	plasmablast	225.0	415.0
481	plasmablast	1	plasmablast	2358.0	417.0
483	pDC	3	B-cell	2521.0	427.0
489	plasmablast	1	plasmablast	2481.0	442.0
491	plasmablast	1	plasmablast	2396.0	448.0
497	endothelial	4	tumors	2744.0	439.0
507	T CD4	2	fibroblast	2574.0	439.0
508	pDC	0	plasmablast	2624.0	441.0
509	fibroblast	2	fibroblast	2778.0	439.0
531	B-cell	2	plasmablast	2640.0	462.0
533	tumors	2	tumors	2678.0	469.0
538	plasmablast	2	plasmablast	2446.0	471.0
541	endothelial	4	tumors	2741.0	490.0
556	Treg	0	tumors	2595.0	494.0
564	macrophage	3	fibroblast	352.0	500.0
567	endothelial	4	tumors	2559.0	502.0
586	fibroblast	2	fibroblast	2453.0	521.0
604	fibroblast	1	fibroblast	2412.0	535.0
618	tumors	2	fibroblast	620.0	549.0
633	plasmablast	1	plasmablast	124.0	566.0
641	mast	0	mast	246.0	573.0
642	Treg	0	fibroblast	299.0	567.0
650	plasmablast	1	plasmablast	2672.0	572.0
653	plasmablast	1	plasmablast	78.0	589.0
654	pDC	1	plasmablast	2577.0	585.0
666	plasmablast	1	fibroblast	2362.0	585.0
668	tumors	0	tumors	5319.0	588.0
672	T CD4	1	plasmablast	2682.0	603.0
691	pDC	1	plasmablast	392.0	628.0
692	Treg	0	fibroblast	2527.0	615.0
705	plasmablast	1	plasmablast	233.0	629.0
706	T CD4	3	macrophage	636.0	628.0
708	plasmablast	1	fibroblast	2265.0	628.0
719	T CD4	2	fibroblast	2498.0	635.0
720	plasmablast	1	plasmablast	2627.0	635.0
733	T CD4	2	fibroblast	159.0	654.0
735	plasmablast	1	plasmablast	2597.0	649.0
736	fibroblast	3	fibroblast	2307.0	664.0
741	plasmablast	1	plasmablast	244.0	666.0
770	T CD8	1	plasmablast	2537.0	692.0
771	plasmablast	1	plasmablast	2903.0	690.0
774	macrophage	3	macrophage	2359.0	696.0
775	Treg	2	plasmablast	2613.0	687.0
779	tumors	1	tumors	2147.0	692.0
782	pDC	3	fibroblast	2890.0	711.0
783	plasmablast	1	plasmablast	2193.0	697.0
785	plasmablast	1	plasmablast	292.0	724.0
802	plasmablast	1	plasmablast	2591.0	726.0
812	endothelial	2	tumors	2814.0	740.0
824	fibroblast	4	fibroblast	2395.0	752.0
842	tumors	0	tumors	931.0	767.0
846	neutrophil	0	tumors	5372.0	768.0
852	plasmablast	1	plasmablast	2197.0	781.0
854	fibroblast	4	fibroblast	129.0	779.0
856	macrophage	0	tumors	5107.0	787.0
865	epithelial	0	tumors	5271.0	797.0
871	plasmablast	1	plasmablast	201.0	812.0
879	macrophage	3	tumors	5216.0	809.0
892	Treg	3	plasmablast	2749.0	812.0
893	macrophage	0	tumors	5132.0	822.0
897	mDC	3	macrophage	334.0	818.0
902	pDC	3	fibroblast	2853.0	848.0
903	macrophage	2	fibroblast	2692.0	827.0
907	fibroblast	1	fibroblast	2573.0	833.0
908	tumors	0	tumors	5046.0	838.0
909	macrophage	3	macrophage	2729.0	843.0
911	T CD4	0	tumors	2480.0	831.0
912	T CD4	1	fibroblast	2266.0	842.0
923	macrophage	3	macrophage	323.0	854.0
926	tumors	0	tumors	4455.0	859.0
936	fibroblast	1	fibroblast	884.0	866.0
937	pDC	3	macrophage	2104.0	870.0
939	plasmablast	1	plasmablast	2969.0	872.0
943	macrophage	0	tumors	4227.0	873.0
958	T CD8	0	tumors	4382.0	903.0
962	fibroblast	1	fibroblast	1050.0	888.0
972	tumors	0	tumors	4454.0	925.0
973	plasmablast	1	plasmablast	959.0	911.0
974	fibroblast	1	plasmablast	2165.0	902.0
976	macrophage	3	macrophage	4305.0	916.0
979	pDC	3	fibroblast	1883.0	918.0
987	macrophage	3	fibroblast	2011.0	913.0
989	Treg	0	fibroblast	1500.0	937.0
992	fibroblast	4	fibroblast	2623.0	927.0
997	macrophage	3	macrophage	1373.0	930.0
1000	plasmablast	1	plasmablast	2160.0	941.0
1002	plasmablast	1	plasmablast	1021.0	946.0
1004	endothelial	4	fibroblast	2467.0	952.0
1005	T CD4	1	fibroblast	2519.0	940.0
1010	fibroblast	1	fibroblast	2274.0	944.0
1012	macrophage	3	macrophage	504.0	955.0
1024	tumors	0	tumors	5157.0	970.0
1028	tumors	1	tumors	3169.0	993.0
1030	fibroblast	0	fibroblast	1831.0	972.0
1033	T CD4	1	tumors	2568.0	984.0
1046	tumors	0	tumors	1672.0	1003.0
1048	fibroblast	2	fibroblast	303.0	1000.0
1049	fibroblast	1	fibroblast	1173.0	995.0
1050	fibroblast	3	fibroblast	1918.0	997.0
1052	T CD4	1	fibroblast	2463.0	1014.0
1055	plasmablast	1	plasmablast	2527.0	1006.0
1058	macrophage	3	macrophage	3017.0	1013.0
1064	macrophage	3	macrophage	2820.0	1022.0
1066	plasmablast	1	plasmablast	1363.0	1035.0
1067	macrophage	3	macrophage	1476.0	1036.0
1072	plasmablast	1	plasmablast	1324.0	1033.0
1083	pDC	3	macrophage	1586.0	1066.0
1093	fibroblast	1	fibroblast	1416.0	1067.0
1096	neutrophil	0	plasmablast	1181.0	1072.0
1097	neutrophil	1	tumors	510.0	1063.0
1102	mast	0	tumors	2572.0	1066.0
1105	tumors	0	tumors	4778.0	1085.0
1111	macrophage	3	macrophage	1456.0	1078.0
1116	plasmablast	3	plasmablast	1558.0	1097.0
1121	fibroblast	2	fibroblast	1882.0	1091.0
1122	macrophage	3	macrophage	2060.0	1110.0
1123	T CD4	0	plasmablast	2535.0	1096.0
1126	T CD4	1	fibroblast	1839.0	1107.0
1134	plasmablast	1	plasmablast	719.0	1129.0
1136	tumors	0	tumors	4732.0	1131.0
1137	plasmablast	1	plasmablast	1694.0	1126.0
1146	plasmablast	1	plasmablast	1456.0	1140.0
1162	fibroblast	1	fibroblast	1404.0	1140.0
1166	fibroblast	1	fibroblast	2843.0	1150.0
1167	tumors	0	tumors	4590.0	1162.0
1172	mast	0	mast	757.0	1176.0
1176	tumors	0	tumors	4398.0	1182.0
1177	T CD4	1	fibroblast	1269.0	1174.0
1185	plasmablast	1	plasmablast	2745.0	1171.0
1189	plasmablast	1	plasmablast	2322.0	1189.0
1202	macrophage	3	fibroblast	997.0	1194.0
1208	plasmablast	1	plasmablast	2884.0	1199.0
1214	pDC	1	plasmablast	2737.0	1209.0
1216	plasmablast	1	plasmablast	1295.0	1213.0
1225	tumors	0	tumors	4729.0	1258.0
1228	pDC	1	plasmablast	2682.0	1222.0
1234	macrophage	3	fibroblast	917.0	1241.0
1240	pDC	3	macrophage	2777.0	1241.0
1242	tumors	0	tumors	2050.0	1246.0
1247	plasmablast	1	plasmablast	2720.0	1260.0
1258	T CD4	3	fibroblast	2597.0	1266.0
1268	tumors	0	tumors	2068.0	1288.0
1270	Treg	1	plasmablast	2784.0	1284.0
1273	plasmablast	1	plasmablast	1203.0	1293.0
1279	plasmablast	1	fibroblast	2652.0	1304.0
1281	tumors	0	tumors	3957.0	1311.0
1282	plasmablast	1	plasmablast	1585.0	1291.0
1290	tumors	0	tumors	4399.0	1339.0
1294	pDC	3	macrophage	1605.0	1331.0
1299	tumors	2	fibroblast	2071.0	1326.0
1300	plasmablast	1	fibroblast	2335.0	1313.0
1301	pDC	1	plasmablast	2552.0	1316.0
1310	macrophage	3	fibroblast	2802.0	1326.0
1311	pDC	3	fibroblast	2609.0	1329.0
1316	plasmablast	2	plasmablast	2567.0	1343.0
1318	pDC	3	fibroblast	2510.0	1341.0
1323	Treg	0	tumors	3906.0	1363.0
1329	T CD4	3	fibroblast	2796.0	1362.0
1333	pDC	3	plasmablast	2676.0	1369.0
1340	tumors	0	tumors	4437.0	1391.0
1342	endothelial	4	tumors	1566.0	1392.0
1352	plasmablast	1	plasmablast	1408.0	1393.0
1354	neutrophil	0	tumors	4927.0	1391.0
1359	fibroblast	1	fibroblast	2482.0	1397.0
1361	plasmablast	1	plasmablast	2337.0	1395.0
1364	plasmablast	1	plasmablast	2288.0	1401.0
1366	plasmablast	2	plasmablast	2529.0	1394.0
1374	neutrophil	0	tumors	3830.0	1418.0
1380	plasmablast	1	fibroblast	2779.0	1432.0
1382	plasmablast	1	plasmablast	2589.0	1428.0
1387	plasmablast	1	plasmablast	2712.0	1429.0
1397	plasmablast	1	fibroblast	2352.0	1440.0
1398	neutrophil	0	tumors	4981.0	1438.0
1400	macrophage	3	tumors	4880.0	1430.0
1401	plasmablast	1	plasmablast	866.0	1449.0
1403	tumors	0	tumors	5124.0	1464.0
1405	macrophage	3	macrophage	1079.0	1460.0
1407	fibroblast	2	fibroblast	1424.0	1467.0
1408	plasmablast	1	fibroblast	2731.0	1448.0
1410	tumors	2	fibroblast	2295.0	1455.0
1411	fibroblast	4	fibroblast	2857.0	1450.0
1412	tumors	0	tumors	4771.0	1458.0
1415	T CD8	0	tumors	4931.0	1471.0
1424	macrophage	3	tumors	4795.0	1483.0
1430	plasmablast	1	plasmablast	1016.0	1469.0
1431	macrophage	0	tumors	1271.0	1485.0
1432	T CD4	1	fibroblast	2606.0	1469.0
1433	tumors	0	tumors	4694.0	1476.0
1441	tumors	1	fibroblast	2400.0	1483.0
1446	neutrophil	0	tumors	4993.0	1503.0
1448	plasmablast	1	plasmablast	950.0	1486.0
1453	plasmablast	1	plasmablast	2112.0	1494.0
1459	macrophage	0	tumors	4825.0	1519.0
1462	fibroblast	1	fibroblast	2468.0	1511.0
1475	Treg	1	plasmablast	2679.0	1520.0
1477	neutrophil	0	tumors	4893.0	1533.0
1505	T CD4	1	fibroblast	2695.0	1577.0
1513	neutrophil	0	tumors	3703.0	1570.0
1516	T CD4	0	tumors	4952.0	1583.0
1520	neutrophil	0	tumors	4700.0	1587.0
1539	Treg	0	tumors	3762.0	1594.0
1548	tumors	0	tumors	5402.0	1620.0
1549	fibroblast	2	fibroblast	1367.0	1609.0
1554	endothelial	0	tumors	5165.0	1628.0
1559	macrophage	3	tumors	2668.0	1633.0
1562	plasmablast	1	plasmablast	2059.0	1628.0
1563	macrophage	0	tumors	3770.0	1627.0
1570	macrophage	3	tumors	3838.0	1632.0
1571	fibroblast	2	fibroblast	1428.0	1621.0
1581	plasmablast	1	plasmablast	2103.0	1639.0
1593	tumors	2	tumors	5212.0	1656.0
1599	neutrophil	0	tumors	4801.0	1687.0
1602	neutrophil	0	tumors	4881.0	1680.0
1604	Treg	3	plasmablast	2152.0	1682.0
1605	fibroblast	2	fibroblast	2624.0	1683.0
1631	neutrophil	0	tumors	4650.0	1701.0
1635	macrophage	0	tumors	4983.0	1721.0
1638	T CD4	2	tumors	1121.0	1709.0
1642	tumors	0	tumors	4438.0	1740.0
1663	tumors	1	fibroblast	2735.0	1742.0
1664	neutrophil	0	tumors	4586.0	1751.0
1667	tumors	0	tumors	5033.0	1764.0
1675	tumors	1	tumors	2547.0	1778.0
1683	tumors	0	tumors	2334.0	1755.0
1688	tumors	0	tumors	1464.0	1749.0
1689	neutrophil	0	tumors	4499.0	1760.0
1691	neutrophil	0	tumors	4829.0	1758.0
1706	fibroblast	0	fibroblast	1454.0	1781.0
1710	neutrophil	0	tumors	4644.0	1789.0
1711	plasmablast	1	plasmablast	2678.0	1781.0
1712	neutrophil	0	tumors	4928.0	1787.0
1716	neutrophil	0	tumors	4760.0	1788.0
1727	fibroblast	2	fibroblast	2060.0	1808.0
1736	tumors	0	tumors	1551.0	1819.0
1739	plasmablast	2	fibroblast	2096.0	1811.0
1740	fibroblast	2	fibroblast	2405.0	1808.0
1749	endothelial	0	tumors	2223.0	1822.0
1764	tumors	0	tumors	5006.0	1847.0
1771	fibroblast	1	fibroblast	2445.0	1844.0
1783	Treg	2	tumors	2168.0	1865.0
1793	neutrophil	0	tumors	4571.0	1903.0
1813	pDC	1	plasmablast	2159.0	1916.0
1814	pDC	2	fibroblast	2213.0	1902.0
1816	plasmablast	1	plasmablast	2406.0	1902.0
1817	fibroblast	1	fibroblast	2782.0	1898.0
1822	Treg	1	plasmablast	2475.0	1909.0
1826	fibroblast	2	fibroblast	2096.0	1910.0
1829	tumors	0	tumors	4778.0	1921.0
1836	plasmablast	1	plasmablast	2707.0	1925.0
1842	plasmablast	1	plasmablast	2119.0	1931.0
1845	pDC	3	macrophage	2203.0	1930.0
1846	plasmablast	1	plasmablast	2321.0	1929.0
1848	B-cell	0	tumors	4643.0	1931.0
1856	fibroblast	0	fibroblast	1176.0	1932.0
1859	macrophage	3	macrophage	2398.0	1945.0
1861	plasmablast	1	plasmablast	2264.0	1957.0
1865	T CD4	0	tumors	5103.0	1954.0
1868	plasmablast	1	plasmablast	2476.0	1961.0
1869	Treg	1	plasmablast	2217.0	1964.0
1870	Treg	0	plasmablast	2176.0	1963.0
1889	pDC	3	plasmablast	2290.0	1983.0
1890	fibroblast	1	fibroblast	2376.0	1991.0
1891	plasmablast	3	plasmablast	2444.0	1977.0
1896	tumors	1	tumors	2076.0	1989.0
1897	neutrophil	0	tumors	4686.0	1988.0
1898	neutrophil	0	tumors	4923.0	1978.0
1903	neutrophil	0	tumors	4892.0	2003.0
1905	plasmablast	1	plasmablast	2120.0	1995.0
1919	T CD4	2	fibroblast	2623.0	2001.0
1921	fibroblast	2	fibroblast	1418.0	2011.0
1924	tumors	0	tumors	5135.0	2020.0
1925	plasmablast	1	plasmablast	2349.0	2014.0
1927	plasmablast	1	plasmablast	2186.0	2018.0
1933	plasmablast	1	plasmablast	2486.0	2018.0
1935	neutrophil	0	tumors	3839.0	2013.0
1937	neutrophil	0	tumors	4816.0	2021.0
1938	tumors	0	tumors	5092.0	2024.0
1939	T CD8	3	macrophage	2309.0	2029.0
1941	plasmablast	1	plasmablast	2234.0	2022.0
1947	fibroblast	2	fibroblast	1671.0	2032.0
1950	plasmablast	1	plasmablast	2259.0	2034.0
1957	neutrophil	0	tumors	4775.0	2039.0
1958	fibroblast	1	fibroblast	2006.0	2032.0
1962	neutrophil	0	tumors	4624.0	2053.0
1963	Treg	1	plasmablast	2131.0	2054.0
1978	NK	0	tumors	5182.0	2053.0
1988	neutrophil	0	tumors	4751.0	2066.0
1989	tumors	2	fibroblast	1648.0	2066.0
1993	mast	0	tumors	1527.0	2062.0
1996	T CD8	0	tumors	3921.0	2075.0
1997	T CD4	1	fibroblast	1971.0	2072.0
2002	tumors	0	tumors	2476.0	2084.0
2005	pDC	3	macrophage	2278.0	2079.0
2010	NK	0	tumors	4183.0	2073.0
2011	macrophage	3	tumors	2830.0	2068.0
2015	fibroblast	2	fibroblast	1213.0	2081.0
2017	pDC	3	plasmablast	2318.0	2091.0
2019	tumors	0	tumors	4545.0	2080.0
2025	neutrophil	0	tumors	5090.0	2082.0
2027	tumors	0	tumors	4436.0	2099.0
2035	plasmablast	1	plasmablast	2242.0	2097.0
2039	macrophage	3	macrophage	2885.0	2113.0
2041	neutrophil	0	tumors	4674.0	2102.0
2043	plasmablast	1	plasmablast	2191.0	2101.0
2049	plasmablast	1	plasmablast	2141.0	2112.0
2052	mast	0	tumors	4592.0	2110.0
2056	neutrophil	0	tumors	4424.0	2126.0
2060	plasmablast	1	plasmablast	2371.0	2107.0
2062	tumors	0	tumors	4377.0	2119.0
2064	fibroblast	0	fibroblast	1460.0	2119.0
2066	neutrophil	0	tumors	4876.0	2109.0
2077	plasmablast	0	tumors	5367.0	2153.0
2079	macrophage	0	tumors	4849.0	2132.0
2083	plasmablast	1	plasmablast	2297.0	2137.0
2094	fibroblast	2	fibroblast	1421.0	2145.0
2104	plasmablast	1	plasmablast	2192.0	2148.0
2109	Treg	0	tumors	4917.0	2166.0
2112	neutrophil	0	tumors	4867.0	2168.0
2114	fibroblast	2	tumors	1518.0	2181.0
2125	neutrophil	0	tumors	4454.0	2163.0
2129	plasmablast	1	plasmablast	2224.0	2174.0
2130	B-cell	0	tumors	2377.0	2169.0
2142	plasmablast	1	plasmablast	2331.0	2190.0
2145	neutrophil	0	tumors	4772.0	2194.0
2147	tumors	0	tumors	4199.0	2205.0
2148	NK	0	tumors	4385.0	2200.0
2151	B-cell	0	tumors	4648.0	2222.0
2157	Treg	2	plasmablast	2395.0	2213.0
2162	plasmablast	1	plasmablast	2313.0	2214.0
2165	neutrophil	0	tumors	4726.0	2215.0
2172	epithelial	0	tumors	4156.0	2221.0
2173	tumors	0	tumors	4253.0	2230.0
2177	T CD8	0	tumors	2237.0	2225.0
2181	plasmablast	1	plasmablast	2267.0	2230.0
2182	plasmablast	2	plasmablast	2355.0	2237.0
2184	tumors	0	tumors	4922.0	2238.0
2185	fibroblast	2	fibroblast	140.0	2236.0
2191	neutrophil	0	tumors	4368.0	2251.0
2197	plasmablast	1	plasmablast	2283.0	2248.0
2207	tumors	0	tumors	4801.0	2263.0
2208	fibroblast	2	fibroblast	1518.0	2260.0
2212	plasmablast	1	plasmablast	2336.0	2276.0
2227	fibroblast	2	fibroblast	2411.0	2286.0
2239	tumors	0	tumors	4510.0	2284.0
2240	T CD4	1	fibroblast	2164.0	2296.0
2241	plasmablast	1	plasmablast	2293.0	2294.0
2246	endothelial	0	tumors	4251.0	2304.0
2247	plasmablast	1	plasmablast	2263.0	2301.0
2249	neutrophil	0	tumors	4583.0	2306.0
2250	neutrophil	0	tumors	4723.0	2301.0
2259	fibroblast	1	fibroblast	2355.0	2308.0
2262	tumors	0	tumors	5209.0	2313.0
2274	neutrophil	0	tumors	4775.0	2326.0
2279	neutrophil	0	tumors	4624.0	2329.0
2283	fibroblast	2	fibroblast	2272.0	2353.0
2287	T CD8	1	tumors	2514.0	2368.0
2288	tumors	0	tumors	5068.0	2362.0
2290	macrophage	3	macrophage	2426.0	2350.0
2302	plasmablast	1	plasmablast	2347.0	2360.0
2306	fibroblast	3	tumors	2468.0	2356.0
2307	macrophage	3	macrophage	2416.0	2374.0
2318	neutrophil	0	tumors	4597.0	2392.0
2324	neutrophil	0	tumors	4774.0	2391.0
2325	T CD4	2	fibroblast	2162.0	2390.0
2326	neutrophil	0	tumors	4826.0	2372.0
2328	T CD4	0	tumors	4327.0	2387.0
2333	neutrophil	0	tumors	5000.0	2384.0
2353	fibroblast	2	fibroblast	2241.0	2411.0
2359	plasmablast	1	plasmablast	2342.0	2425.0
2374	T CD4	2	fibroblast	2309.0	2444.0
2385	fibroblast	2	fibroblast	1715.0	2448.0
2400	plasmablast	1	plasmablast	2414.0	2458.0
2402	Treg	1	plasmablast	2261.0	2458.0
2441	fibroblast	2	fibroblast	2137.0	2507.0
2444	T CD4	2	fibroblast	2274.0	2513.0
2446	epithelial	0	tumors	4016.0	2514.0
2450	plasmablast	1	plasmablast	2437.0	2517.0
2453	Treg	2	plasmablast	2382.0	2525.0
2454	T CD4	2	fibroblast	2495.0	2515.0
2466	macrophage	0	tumors	3890.0	2526.0
2474	macrophage	0	tumors	4007.0	2558.0
2478	T CD4	2	tumors	1739.0	2545.0
2488	tumors	2	tumors	2160.0	2560.0
2506	T CD4	0	fibroblast	2220.0	2588.0
2508	Treg	0	tumors	2180.0	2585.0
2516	epithelial	0	tumors	4230.0	2584.0
2522	plasmablast	1	plasmablast	2390.0	2600.0
2536	macrophage	0	tumors	1598.0	2624.0
2546	Treg	0	plasmablast	1663.0	2630.0
2560	plasmablast	1	plasmablast	2569.0	2640.0
2564	plasmablast	1	plasmablast	2230.0	2659.0
2565	endothelial	0	tumors	4116.0	2688.0
2573	pDC	3	plasmablast	2536.0	2662.0
2581	T CD4	2	fibroblast	1689.0	2672.0
2582	pDC	3	tumors	2185.0	2671.0
2583	tumors	0	tumors	2126.0	2662.0
2593	plasmablast	1	plasmablast	2601.0	2675.0
2603	plasmablast	1	plasmablast	2579.0	2697.0
2611	macrophage	3	macrophage	1769.0	2724.0
2618	fibroblast	2	fibroblast	2273.0	2722.0
2646	pDC	0	tumors	2718.0	2751.0
2649	fibroblast	2	fibroblast	2238.0	2754.0
2659	fibroblast	2	fibroblast	2307.0	2773.0
2660	fibroblast	1	plasmablast	73.0	2773.0
2666	T CD8	0	tumors	4090.0	2784.0
2678	fibroblast	2	fibroblast	2480.0	2801.0
2680	fibroblast	2	fibroblast	2412.0	2806.0
2683	fibroblast	2	fibroblast	2042.0	2811.0
2684	fibroblast	2	fibroblast	2918.0	2802.0
2687	plasmablast	1	plasmablast	67.0	2802.0
2689	endothelial	0	tumors	4111.0	2818.0
2693	endothelial	2	tumors	2210.0	2801.0
2694	T CD4	0	fibroblast	2329.0	2823.0
2695	plasmablast	2	plasmablast	2726.0	2811.0
2696	fibroblast	2	fibroblast	2980.0	2811.0
2701	fibroblast	2	fibroblast	2649.0	2819.0
2716	plasmablast	1	plasmablast	2785.0	2831.0
2717	fibroblast	0	tumors	2214.0	2834.0
2727	Treg	0	tumors	959.0	2879.0
2729	plasmablast	1	plasmablast	2755.0	2851.0
2732	epithelial	0	tumors	4252.0	2851.0
2743	macrophage	3	fibroblast	2832.0	2869.0
2750	fibroblast	4	fibroblast	2194.0	2883.0
2778	Treg	2	fibroblast	2842.0	2909.0
2787	fibroblast	2	fibroblast	3206.0	2920.0
2795	endothelial	4	tumors	2227.0	2933.0
2796	fibroblast	3	fibroblast	2365.0	2942.0
2797	fibroblast	2	fibroblast	3035.0	2925.0
2801	neutrophil	0	tumors	2958.0	2924.0
2804	T CD4	2	tumors	2892.0	2930.0
2824	fibroblast	2	fibroblast	2051.0	2951.0
2826	macrophage	1	tumors	5260.0	2960.0
2832	macrophage	0	macrophage	5333.0	2960.0
2836	fibroblast	2	fibroblast	2508.0	2976.0
2839	macrophage	3	tumors	2902.0	2979.0
2843	Treg	0	plasmablast	150.0	2985.0
2846	T CD4	0	tumors	5407.0	2989.0
2847	T CD4	3	fibroblast	2019.0	2982.0
2848	macrophage	3	macrophage	62.0	3007.0
2850	fibroblast	2	fibroblast	2607.0	3005.0
2857	endothelial	0	tumors	2403.0	3003.0
2859	macrophage	0	tumors	5355.0	2995.0
2860	T CD4	2	fibroblast	5299.0	3002.0
2866	tumors	0	tumors	289.0	3011.0
2882	fibroblast	2	fibroblast	2027.0	3025.0
2892	fibroblast	2	fibroblast	2166.0	3037.0
2893	T CD4	0	fibroblast	3309.0	3021.0
2906	T CD4	0	tumors	1194.0	3055.0
2919	NK	0	tumors	1107.0	3064.0
2930	fibroblast	2	fibroblast	5185.0	3065.0
2933	fibroblast	2	tumors	2518.0	3070.0
2937	tumors	0	tumors	2026.0	3084.0
2942	mast	0	tumors	1923.0	3073.0
2943	fibroblast	1	fibroblast	2126.0	3092.0
2945	T CD4	2	fibroblast	3194.0	3076.0
2958	plasmablast	2	tumors	3339.0	3106.0
2961	fibroblast	0	tumors	1841.0	3100.0
2963	fibroblast	2	fibroblast	5338.0	3102.0
2964	fibroblast	2	fibroblast	5380.0	3105.0
2965	macrophage	3	macrophage	1915.0	3109.0
2968	endothelial	0	tumors	2380.0	3111.0
2970	macrophage	0	tumors	3271.0	3112.0
2974	endothelial	0	tumors	2418.0	3117.0
2993	T CD4	0	fibroblast	5269.0	3134.0
2999	endothelial	2	tumors	2257.0	3168.0
3001	fibroblast	2	fibroblast	3073.0	3140.0
3004	macrophage	3	tumors	1404.0	3155.0
3014	T CD8	0	tumors	1712.0	3154.0
3017	T CD4	2	fibroblast	1807.0	3165.0
3021	macrophage	3	tumors	2019.0	3157.0
3022	fibroblast	2	fibroblast	3414.0	3162.0
3023	fibroblast	2	tumors	2967.0	3166.0
3024	fibroblast	1	fibroblast	3136.0	3155.0
3027	fibroblast	2	fibroblast	3257.0	3153.0
3029	neutrophil	3	macrophage	2523.0	3166.0
3033	T CD4	0	fibroblast	2760.0	3174.0
3045	plasmablast	2	fibroblast	2338.0	3187.0
3046	macrophage	0	macrophage	2587.0	3187.0
3048	fibroblast	0	fibroblast	3098.0	3201.0
3050	T CD4	2	fibroblast	1752.0	3195.0
3051	Treg	0	tumors	2870.0	3183.0
3052	endothelial	1	tumors	2149.0	3196.0
3056	plasmablast	2	plasmablast	3494.0	3191.0
3057	fibroblast	2	fibroblast	3342.0	3195.0
3060	macrophage	3	macrophage	5235.0	3199.0
3066	plasmablast	1	plasmablast	2108.0	3236.0
3068	plasmablast	1	plasmablast	3533.0	3210.0
3073	T CD4	1	fibroblast	2715.0	3222.0
3076	fibroblast	2	tumors	2915.0	3220.0
3077	fibroblast	0	tumors	3620.0	3225.0
3079	fibroblast	2	fibroblast	2997.0	3241.0
3081	fibroblast	2	fibroblast	2410.0	3228.0
3082	tumors	0	tumors	3029.0	3227.0
3085	fibroblast	2	tumors	4018.0	3231.0
3088	epithelial	0	tumors	3919.0	3230.0
3089	endothelial	2	tumors	3371.0	3240.0
3090	endothelial	0	tumors	3428.0	3256.0
3091	fibroblast	2	tumors	1763.0	3250.0
3093	fibroblast	2	fibroblast	4078.0	3237.0
3097	fibroblast	1	fibroblast	3517.0	3248.0
3099	macrophage	3	macrophage	5250.0	3253.0
3102	fibroblast	0	tumors	4113.0	3255.0
3109	plasmablast	1	plasmablast	3604.0	3257.0
3113	tumors	2	tumors	3093.0	3269.0
3115	fibroblast	2	fibroblast	3341.0	3276.0
3118	neutrophil	0	tumors	4004.0	3269.0
3126	NK	0	tumors	5197.0	3279.0
3130	mast	2	tumors	2999.0	3288.0
3131	plasmablast	0	tumors	3896.0	3292.0
3133	T CD4	2	fibroblast	2327.0	3287.0
3135	plasmablast	1	fibroblast	1987.0	3294.0
3137	fibroblast	2	fibroblast	3677.0	3281.0
3141	plasmablast	1	plasmablast	3570.0	3293.0
3145	fibroblast	0	tumors	3987.0	3299.0
3146	endothelial	0	tumors	5269.0	3342.0
3149	mast	0	tumors	3017.0	3309.0
3151	Treg	0	fibroblast	2136.0	3319.0
3153	T CD4	2	fibroblast	3175.0	3337.0
3159	tumors	0	tumors	1283.0	3325.0
3160	fibroblast	2	fibroblast	3496.0	3317.0
3166	plasmablast	1	plasmablast	3784.0	3322.0
3168	tumors	0	tumors	1159.0	3321.0
3173	fibroblast	1	fibroblast	2027.0	3335.0
3177	tumors	0	tumors	3323.0	3339.0
3178	Treg	0	fibroblast	3366.0	3337.0
3182	fibroblast	2	fibroblast	2453.0	3329.0
3188	fibroblast	2	fibroblast	3689.0	3340.0
3191	fibroblast	2	fibroblast	2091.0	3358.0
3194	plasmablast	1	plasmablast	5172.0	3352.0
3198	plasmablast	1	tumors	2527.0	3363.0
3199	fibroblast	2	fibroblast	3843.0	3352.0
3201	endothelial	4	tumors	3495.0	3370.0
3202	plasmablast	0	plasmablast	5117.0	3354.0
3204	Treg	0	tumors	3921.0	3365.0
3213	tumors	0	tumors	4697.0	3384.0
3215	Treg	0	tumors	4096.0	3364.0
3216	fibroblast	3	tumors	87.0	3389.0
3218	Treg	3	tumors	3408.0	3371.0
3223	fibroblast	2	fibroblast	3642.0	3383.0
3224	tumors	2	fibroblast	3708.0	3379.0
3225	plasmablast	1	fibroblast	2630.0	3380.0
3226	fibroblast	2	fibroblast	2951.0	3392.0
3228	fibroblast	2	fibroblast	4197.0	3374.0
3229	fibroblast	2	fibroblast	2683.0	3395.0
3230	fibroblast	2	fibroblast	3308.0	3385.0
3237	T CD8	0	tumors	1304.0	3398.0
3240	Treg	1	plasmablast	4490.0	3394.0
3248	plasmablast	1	plasmablast	2599.0	3403.0
3250	macrophage	3	tumors	5092.0	3401.0
3252	pDC	1	tumors	2353.0	3413.0
3253	Treg	0	plasmablast	2463.0	3406.0
3254	pDC	3	macrophage	3630.0	3407.0
3260	plasmablast	1	plasmablast	3206.0	3419.0
3261	fibroblast	2	fibroblast	3480.0	3421.0
3267	T CD4	2	fibroblast	3160.0	3437.0
3268	plasmablast	1	plasmablast	3248.0	3427.0
3274	plasmablast	1	plasmablast	3284.0	3442.0
3275	fibroblast	2	fibroblast	4676.0	3439.0
3277	T CD4	2	fibroblast	5152.0	3435.0
3278	fibroblast	2	fibroblast	4101.0	3439.0
3283	Treg	0	tumors	5388.0	3452.0
3289	NK	2	tumors	2467.0	3477.0
3290	epithelial	0	tumors	2727.0	3483.0
3291	Treg	1	tumors	5202.0	3447.0
3294	endothelial	0	tumors	2604.0	3485.0
3298	fibroblast	2	tumors	4831.0	3460.0
3303	fibroblast	0	tumors	5007.0	3460.0
3309	fibroblast	2	fibroblast	4645.0	3469.0
3311	T CD4	0	tumors	5210.0	3477.0
3317	plasmablast	1	plasmablast	4032.0	3483.0
3321	fibroblast	2	fibroblast	4180.0	3490.0
3332	neutrophil	0	plasmablast	3327.0	3514.0
3334	T CD8	0	fibroblast	4111.0	3506.0
3336	Treg	0	plasmablast	4927.0	3512.0
3344	plasmablast	2	plasmablast	4814.0	3515.0
3346	plasmablast	1	plasmablast	4863.0	3524.0
3347	Treg	2	tumors	3514.0	3530.0
3354	Treg	1	plasmablast	4058.0	3539.0
3356	plasmablast	1	plasmablast	4914.0	3532.0
3359	mast	0	tumors	5238.0	3538.0
3361	plasmablast	2	plasmablast	3544.0	3551.0
3364	fibroblast	1	fibroblast	4372.0	3536.0
3365	tumors	0	tumors	2466.0	3555.0
3367	fibroblast	1	fibroblast	4521.0	3542.0
3369	plasmablast	1	plasmablast	5055.0	3550.0
3370	plasmablast	1	plasmablast	3985.0	3556.0
3371	plasmablast	1	plasmablast	4256.0	3547.0
3372	plasmablast	1	plasmablast	5115.0	3553.0
3373	plasmablast	1	plasmablast	3917.0	3562.0
3378	epithelial	0	tumors	2877.0	3585.0
3383	T CD4	2	fibroblast	2211.0	3575.0
3384	plasmablast	1	plasmablast	2732.0	3564.0
3386	plasmablast	1	plasmablast	4037.0	3564.0
3387	plasmablast	1	plasmablast	4685.0	3562.0
3391	fibroblast	2	fibroblast	3284.0	3575.0
3392	fibroblast	2	fibroblast	3774.0	3569.0
3395	fibroblast	2	fibroblast	2659.0	3588.0
3397	plasmablast	2	plasmablast	3644.0	3571.0
3398	fibroblast	2	fibroblast	4826.0	3577.0
3399	plasmablast	1	plasmablast	4446.0	3581.0
3402	fibroblast	2	fibroblast	4871.0	3578.0
3404	plasmablast	1	plasmablast	2983.0	3586.0
3405	fibroblast	1	fibroblast	4156.0	3585.0
3509	fibroblast	1	plasmablast	2524.0	228.0
3535	Treg	2	plasmablast	2516.0	323.0
3567	endothelial	4	tumors	240.0	489.0
3581	fibroblast	1	fibroblast	2620.0	581.0
3603	tumors	0	tumors	5400.0	705.0
3610	pDC	3	macrophage	2631.0	720.0
3611	endothelial	4	tumors	2761.0	741.0
3615	NK	1	fibroblast	2222.0	745.0
3621	pDC	1	plasmablast	2931.0	767.0
3622	macrophage	0	tumors	5122.0	764.0
3634	tumors	0	tumors	2507.0	803.0
3647	endothelial	4	tumors	2674.0	920.0
3651	fibroblast	2	fibroblast	954.0	963.0
3658	endothelial	4	tumors	2711.0	1009.0
3664	neutrophil	0	fibroblast	1781.0	1044.0
3665	fibroblast	1	fibroblast	3046.0	1034.0
3669	fibroblast	4	fibroblast	2467.0	1094.0
3670	tumors	0	fibroblast	2618.0	1115.0
3674	Treg	4	plasmablast	2755.0	1145.0
3679	tumors	0	tumors	2020.0	1209.0
3684	Treg	0	tumors	3347.0	1238.0
3686	Treg	0	plasmablast	2630.0	1248.0
3692	fibroblast	1	plasmablast	2714.0	1299.0
3695	neutrophil	0	tumors	680.0	1323.0
3705	macrophage	0	tumors	4986.0	1389.0
3706	plasmablast	1	plasmablast	919.0	1400.0
3716	tumors	0	tumors	2237.0	1472.0
3718	plasmablast	1	plasmablast	887.0	1464.0
3723	plasmablast	1	plasmablast	997.0	1496.0
3731	macrophage	3	macrophage	2640.0	1576.0
3736	tumors	0	fibroblast	1564.0	1587.0
3742	neutrophil	0	tumors	4796.0	1634.0
3744	tumors	0	tumors	4961.0	1668.0
3754	neutrophil	0	tumors	2676.0	1692.0
3756	fibroblast	1	fibroblast	2041.0	1689.0
3779	tumors	0	tumors	2025.0	1874.0
3786	tumors	2	tumors	1682.0	1932.0
3793	B-cell	0	tumors	4762.0	1949.0
3800	neutrophil	0	tumors	4568.0	1994.0
3801	NK	0	tumors	4504.0	1983.0
3806	neutrophil	0	tumors	4403.0	1998.0
3813	tumors	0	tumors	4511.0	2028.0
3814	tumors	0	tumors	4231.0	2056.0
3819	neutrophil	0	tumors	4909.0	2083.0
3828	epithelial	0	tumors	4255.0	2111.0
3849	plasmablast	1	plasmablast	2264.0	2177.0
3858	epithelial	0	tumors	4592.0	2230.0
3863	neutrophil	0	tumors	4477.0	2238.0
3905	epithelial	0	tumors	4550.0	2368.0
3912	neutrophil	0	tumors	4458.0	2379.0
3943	Treg	2	plasmablast	2483.0	2484.0
3960	fibroblast	0	fibroblast	2799.0	2569.0
3972	fibroblast	1	fibroblast	2843.0	2588.0
3982	Treg	0	tumors	1675.0	2610.0
3989	tumors	0	tumors	4240.0	2648.0
4003	plasmablast	1	plasmablast	2760.0	2702.0
4006	neutrophil	0	tumors	4308.0	2690.0
4012	plasmablast	1	plasmablast	2717.0	2717.0
4019	tumors	0	tumors	238.0	2725.0
4025	plasmablast	1	plasmablast	2819.0	2780.0
4026	macrophage	0	tumors	4849.0	2791.0
4038	neutrophil	0	tumors	4202.0	2835.0
4046	fibroblast	1	fibroblast	2767.0	2900.0
4047	B-cell	2	plasmablast	2644.0	2897.0
4048	fibroblast	2	tumors	2971.0	2897.0
4060	fibroblast	0	fibroblast	5400.0	2952.0
4071	fibroblast	2	fibroblast	149.0	3015.0
4077	fibroblast	2	fibroblast	2757.0	3054.0
4084	plasmablast	1	plasmablast	3340.0	3067.0
4086	neutrophil	0	tumors	5358.0	3056.0
4097	fibroblast	2	fibroblast	5117.0	3093.0
4101	macrophage	3	tumors	2494.0	3120.0
4113	pDC	3	tumors	1369.0	3163.0
4117	T CD4	3	fibroblast	5178.0	3187.0
4123	tumors	0	tumors	5058.0	3209.0
4127	endothelial	0	tumors	5337.0	3219.0
4128	fibroblast	2	fibroblast	2574.0	3215.0
4146	plasmablast	1	plasmablast	3605.0	3295.0
4158	fibroblast	2	fibroblast	2992.0	3357.0
4160	plasmablast	1	plasmablast	2867.0	3352.0
4161	fibroblast	2	fibroblast	3055.0	3382.0
4164	T CD4	2	fibroblast	2057.0	3367.0
4168	fibroblast	0	tumors	4956.0	3392.0
4173	fibroblast	0	fibroblast	5171.0	3404.0
4176	Treg	1	plasmablast	3947.0	3470.0
4177	tumors	0	tumors	199.0	3449.0
4186	fibroblast	2	fibroblast	3656.0	3489.0
4190	fibroblast	1	tumors	5043.0	3496.0
4194	fibroblast	0	tumors	4669.0	3521.0
4199	plasmablast	1	plasmablast	3992.0	3517.0
4201	tumors	0	tumors	2815.0	3545.0
4203	plasmablast	2	plasmablast	4817.0	3555.0
4208	tumors	0	tumors	1166.0	3588.0
