# Supplementary material for: Spatial-ID: a cell typing method for spatially resolved transcriptomics via transfer learning and spatial embedding
Source: Nat Commun. 2022 Dec 10;13:7640. doi: 10.1038/s41467-022-35288-0 (PMC9741613; doi:10.1038/s41467-022-35288-0)
Supplement: Supplementary file 4 — Source Data [file 41467_2022_35288_MOESM4_ESM.zip › NCOMMS-22-24196B Source Data/figures_source_data/nsclc/nsclc_acc.csv]

	Spatial-ID	Seurat v3	SingleR	Scmap	Cell-ID	ScNym	SciBet	Tangram	Cell2location
sample1	37.32	35.99	44.73	3.64	39.9	37.24	3.96	19.13	48.92
sample2	48.91	46.93	53.03	6.03	48.05	48.24	2.72	22.97	58.49
sample3	35.29	34.59	50.01	2.02	40.1	36.99	1.84	18.8	48.92
sample4	36.59	41.37	50.24	3.27	44.98	40.05	1.32	19.0	55.32
sample5	94.22	90.1	82.84	5.13	49.7	74.66	0.05	10.37	69.78
sample6	72.04	64.33	71.07	11.85	53.28	58.95	0.96	17.7	69.84
sample7	52.86	48.01	57.41	10.38	54.15	53.07	1.99	28.73	64.36
sample8	68.8	67.78	70.89	16.86	57.93	73.07	0.94	16.71	69.22
sample9	87.83	84.28	80.4	9.41	55.55	85.38	0.21	12.7	71.43
sample10	74.5	71.36	72.48	9.01	57.57	76.71	1.19	19.33	71.41
sample11	62.08	59.55	63.4	6.52	51.27	46.54	1.27	17.2	63.0
sample12	81.23	71.51	77.29	13.46	53.26	65.94	0.4	10.29	70.06
sample13	81.29	73.12	76.97	19.11	59.78	80.97	0.49	17.64	76.72
sample14	86.91	80.93	82.5	32.01	59.56	79.87	0.08	14.69	80.27
sample15	74.9	71.25	69.74	10.84	55.26	74.13	0.51	13.55	64.64
sample16	77.58	74.66	73.01	11.27	53.61	64.91	0.49	15.25	67.67
sample17	82.38	78.69	78.18	24.13	56.17	81.35	0.37	15.59	68.7
sample18	86.15	85.4	81.08	15.0	50.19	84.58	0.3	12.65	62.74
sample19	66.95	64.71	63.17	19.06	49.69	64.88	0.29	13.38	54.04
sample20	87.08	86.97	82.82	23.26	45.67	84.7	0.13	10.8	63.55
