# Supplementary material for: Spatial-ID: a cell typing method for spatially resolved transcriptomics via transfer learning and spatial embedding
Source: Nat Commun. 2022 Dec 10;13:7640. doi: 10.1038/s41467-022-35288-0 (PMC9741613; doi:10.1038/s41467-022-35288-0)
Supplement: Supplementary file 4 — Source Data [file 41467_2022_35288_MOESM4_ESM.zip › NCOMMS-22-24196B Source Data/figures_source_data/nsclc/nsclc_f1.csv]

	Spatial-ID	Seurat v3	SingleR	Scmap	Cell-ID	ScNym	SciBet	Tangram	Cell2location
sample1	0.298	0.2818	0.425	0.0616	0.3801	0.2893	0.003	0.134	0.4963
sample2	0.41240000000000004	0.3979	0.5097999999999999	0.1014	0.45439999999999997	0.3992	0.0014000000000000002	0.20579999999999998	0.5849
sample3	0.3127	0.3045	0.46659999999999996	0.0374	0.4165	0.3207	0.0007000000000000001	0.1449	0.5103
sample4	0.3068	0.3265	0.46520000000000006	0.048	0.4274	0.306	0.0003	0.1402	0.5539999999999999
sample5	0.9227	0.9037000000000001	0.8547	0.09720000000000001	0.6086	0.8204	0.0	0.1586	0.7901
sample6	0.6244	0.6106	0.6907	0.1956	0.5656	0.5838	0.0002	0.1478	0.7155
sample7	0.461	0.396	0.5502	0.1542	0.5204	0.43670000000000003	0.0008	0.2492	0.6494
sample8	0.6009	0.6282	0.6929000000000001	0.2473	0.6045	0.6851	0.0002	0.1674	0.7111
sample9	0.8329000000000001	0.8162	0.8119	0.1693	0.6373	0.8404	0.0	0.18030000000000002	0.7781999999999999
sample10	0.672	0.6743000000000001	0.7111	0.1558	0.6219	0.7452	0.0003	0.2051	0.7381
sample11	0.5106	0.546	0.6096	0.10859999999999999	0.5337	0.46270000000000006	0.0003	0.16510000000000002	0.6524
sample12	0.7489	0.7145999999999999	0.7631	0.2167	0.599	0.6873999999999999	0.0	0.1352	0.75
sample13	0.7532	0.7021999999999999	0.7539	0.2988	0.6336999999999999	0.7844	0.0	0.21989999999999998	0.7841
sample14	0.8248000000000001	0.7901	0.8195999999999999	0.45899999999999996	0.6667000000000001	0.8118000000000001	0.0	0.1808	0.8358
sample15	0.6628000000000001	0.6825	0.696	0.1869	0.6059	0.7143999999999999	0.0001	0.16079999999999997	0.6995
sample16	0.6923999999999999	0.698	0.722	0.1863	0.5962	0.6739	0.0	0.1819	0.7226
sample17	0.7606999999999999	0.7562000000000001	0.7726999999999999	0.3624	0.6256	0.7833	0.0	0.1932	0.7411
sample18	0.8137000000000001	0.8311	0.8262	0.255	0.596	0.8398	0.0	0.16449999999999998	0.7152
sample19	0.5504	0.5802	0.637	0.29100000000000004	0.5511	0.6214999999999999	0.0	0.1562	0.6111
sample20	0.8156	0.8209000000000001	0.8418000000000001	0.3666	0.5695	0.8497	0.0	0.155	0.7278
