# Supplementary material for: Spatial-ID: a cell typing method for spatially resolved transcriptomics via transfer learning and spatial embedding
Source: Nat Commun. 2022 Dec 10;13:7640. doi: 10.1038/s41467-022-35288-0 (PMC9741613; doi:10.1038/s41467-022-35288-0)
Supplement: Supplementary file 4 — Source Data [file 41467_2022_35288_MOESM4_ESM.zip › NCOMMS-22-24196B Source Data/figures_source_data/nsclc/st_adata_df.csv]

cell_ID	celltype_refined	celltype_pred	tangram	cell2location	scibet	cellidcell	scnymcpu	scmapcell	singler	seurat	x	y
35	tumors	tumors	macrophage	tumors	B-cell	tumors	tumors	tumors	tumors	tumors	1634.0	69.0
37	neutrophil	tumors	T CD8	tumors	B-cell	unassigned	tumors	unassigned	plasmablast	tumors	3017.0	68.0
41	tumors	tumors	T CD8	tumors	B-cell	unassigned	tumors	unassigned	tumors	epithelial	899.0	66.0
45	neutrophil	T CD4	tumors	pDC	B-cell	unassigned	B-cell	unassigned	mast	B-cell	544.0	61.0
46	tumors	tumors	T CD8	epithelial	B-cell	tumors	tumors	unassigned	epithelial	epithelial	1013.0	64.0
47	tumors	tumors	T CD4	tumors	B-cell	tumors	tumors	tumors	tumors	tumors	1550.0	67.0
48	tumors	tumors	T CD8	tumors	B-cell	tumors	tumors	unassigned	tumors	epithelial	1185.0	66.0
50	tumors	T CD4	T CD8	Treg	B-cell	unassigned	T CD4	unassigned	Treg	plasmablast	140.0	60.0
52	tumors	tumors	T CD8	tumors	B-cell	unassigned	tumors	unassigned	tumors	tumors	3832.0	78.0
54	tumors	tumors	T CD8	tumors	B-cell	tumors	tumors	unassigned	tumors	tumors	2855.0	78.0
55	tumors	tumors	T CD8	tumors	B-cell	tumors	tumors	unassigned	fibroblast	tumors	3055.0	61.0
57	tumors	tumors	tumors	tumors	B-cell	tumors	tumors	tumors	tumors	tumors	1501.0	72.0
59	tumors	tumors	T CD8	tumors	B-cell	tumors	tumors	unassigned	tumors	tumors	3147.0	92.0
60	neutrophil	T CD8	tumors	tumors	B-cell	unassigned	T CD4	unassigned	Treg	plasmablast	378.0	69.0
61	tumors	tumors	T CD4	tumors	B-cell	tumors	tumors	unassigned	tumors	tumors	3589.0	65.0
62	tumors	tumors	tumors	tumors	B-cell	T CD8	T CD8	unassigned	Treg	tumors	327.0	71.0
63	tumors	tumors	tumors	tumors	B-cell	tumors	tumors	unassigned	tumors	tumors	3193.0	61.0
64	tumors	tumors	T CD4	tumors	B-cell	tumors	tumors	unassigned	tumors	tumors	4010.0	68.0
65	T CD8	tumors	T CD8	T CD8	B-cell	tumors	tumors	unassigned	tumors	tumors	1075.0	66.0
66	tumors	macrophage	T CD4	endothelial	B-cell	fibroblast	macrophage	unassigned	fibroblast	fibroblast	5331.0	64.0
67	tumors	tumors	tumors	tumors	B-cell	tumors	tumors	unassigned	tumors	epithelial	271.0	68.0
68	neutrophil	tumors	T CD8	endothelial	B-cell	unassigned	tumors	unassigned	mast	plasmablast	496.0	72.0
69	tumors	tumors	tumors	tumors	B-cell	tumors	tumors	unassigned	tumors	tumors	3539.0	74.0
70	tumors	tumors	tumors	tumors	B-cell	tumors	tumors	unassigned	tumors	tumors	4717.0	68.0
71	neutrophil	T CD8	T CD8	T CD8	B-cell	unassigned	T CD8	unassigned	plasmablast	plasmablast	670.0	85.0
72	tumors	tumors	tumors	tumors	B-cell	tumors	tumors	unassigned	tumors	epithelial	2906.0	73.0
73	fibroblast	fibroblast	T CD8	fibroblast	B-cell	fibroblast	fibroblast	unassigned	fibroblast	fibroblast	5156.0	77.0
74	fibroblast	tumors	tumors	tumors	B-cell	fibroblast	T CD4	unassigned	fibroblast	B-cell	5297.0	74.0
76	tumors	tumors	tumors	tumors	B-cell	tumors	tumors	unassigned	epithelial	tumors	4911.0	93.0
77	tumors	tumors	tumors	tumors	B-cell	tumors	tumors	unassigned	tumors	tumors	5018.0	85.0
78	neutrophil	tumors	T CD8	neutrophil	B-cell	tumors	tumors	unassigned	tumors	epithelial	837.0	96.0
79	tumors	tumors	tumors	tumors	B-cell	tumors	tumors	unassigned	tumors	tumors	3774.0	105.0
80	tumors	tumors	T CD4	pDC	B-cell	tumors	tumors	unassigned	epithelial	tumors	5405.0	89.0
81	tumors	tumors	tumors	tumors	B-cell	tumors	tumors	unassigned	tumors	tumors	1230.0	95.0
82	tumors	tumors	tumors	tumors	B-cell	tumors	tumors	tumors	tumors	tumors	3639.0	97.0
83	tumors	tumors	T CD4	tumors	B-cell	unassigned	tumors	unassigned	mast	tumors	442.0	100.0
84	tumors	tumors	tumors	tumors	B-cell	tumors	tumors	unassigned	pDC	tumors	1715.0	100.0
85	tumors	T CD8	T CD8	tumors	B-cell	tumors	tumors	unassigned	fibroblast	tumors	2955.0	91.0
86	fibroblast	fibroblast	T CD8	fibroblast	B-cell	fibroblast	fibroblast	unassigned	fibroblast	fibroblast	5194.0	93.0
87	fibroblast	B-cell	T CD8	fibroblast	B-cell	fibroblast	fibroblast	unassigned	fibroblast	fibroblast	2131.0	97.0
88	tumors	tumors	tumors	tumors	B-cell	tumors	tumors	unassigned	tumors	tumors	4682.0	110.0
89	B-cell	T CD4	tumors	pDC	B-cell	unassigned	B-cell	unassigned	pDC	plasmablast	778.0	97.0
90	endothelial	endothelial	T CD8	endothelial	B-cell	tumors	tumors	unassigned	pDC	tumors	1908.0	86.0
92	tumors	tumors	T CD4	tumors	B-cell	T CD4	tumors	unassigned	tumors	tumors	2731.0	102.0
93	tumors	tumors	tumors	tumors	B-cell	tumors	tumors	tumors	tumors	tumors	3310.0	119.0
94	tumors	tumors	tumors	tumors	B-cell	tumors	tumors	tumors	tumors	tumors	1369.0	118.0
95	tumors	tumors	T CD8	pDC	B-cell	unassigned	T CD4	unassigned	fibroblast	plasmablast	3178.0	118.0
96	neutrophil	B-cell	T CD8	neutrophil	B-cell	unassigned	plasmablast	unassigned	fibroblast	plasmablast	622.0	112.0
97	neutrophil	T CD4	macrophage	pDC	B-cell	unassigned	T CD4	unassigned	fibroblast	macrophage	3060.0	103.0
98	tumors	tumors	tumors	tumors	B-cell	tumors	tumors	unassigned	tumors	tumors	3217.0	117.0
99	tumors	tumors	tumors	tumors	B-cell	T CD8	tumors	unassigned	tumors	tumors	893.0	114.0
100	fibroblast	fibroblast	T CD8	fibroblast	B-cell	fibroblast	fibroblast	unassigned	fibroblast	fibroblast	1745.0	114.0
101	fibroblast	fibroblast	T CD8	fibroblast	B-cell	fibroblast	fibroblast	unassigned	fibroblast	fibroblast	5232.0	116.0
102	neutrophil	T CD8	T CD8	neutrophil	B-cell	unassigned	plasmablast	unassigned	plasmablast	plasmablast	128.0	109.0
103	neutrophil	T CD8	T CD8	neutrophil	B-cell	unassigned	plasmablast	unassigned	neutrophil	plasmablast	182.0	109.0
104	tumors	macrophage	T CD4	pDC	B-cell	tumors	macrophage	unassigned	tumors	tumors	3097.0	120.0
105	tumors	tumors	tumors	tumors	B-cell	tumors	tumors	unassigned	tumors	tumors	3610.0	130.0
106	tumors	tumors	T CD8	tumors	B-cell	tumors	tumors	unassigned	tumors	tumors	4172.0	115.0
107	tumors	tumors	tumors	tumors	B-cell	tumors	tumors	tumors	tumors	tumors	4723.0	110.0
108	tumors	tumors	T CD8	tumors	B-cell	tumors	B-cell	unassigned	tumors	epithelial	3548.0	124.0
109	neutrophil	tumors	tumors	tumors	B-cell	unassigned	tumors	unassigned	tumors	tumors	558.0	130.0
110	tumors	tumors	tumors	tumors	B-cell	tumors	tumors	tumors	tumors	tumors	1292.0	112.0
111	T CD4	fibroblast	T CD4	mast	B-cell	fibroblast	fibroblast	unassigned	fibroblast	fibroblast	1787.0	115.0
112	T CD4	tumors	T CD8	NK	B-cell	unassigned	tumors	unassigned	mDC	tumors	773.0	137.0
113	tumors	tumors	tumors	tumors	B-cell	tumors	tumors	unassigned	fibroblast	tumors	1665.0	128.0
114	fibroblast	T CD4	T CD4	fibroblast	B-cell	fibroblast	fibroblast	unassigned	fibroblast	fibroblast	4326.0	117.0
115	fibroblast	fibroblast	tumors	fibroblast	B-cell	fibroblast	fibroblast	unassigned	fibroblast	fibroblast	2358.0	121.0
116	endothelial	fibroblast	tumors	endothelial	B-cell	tumors	fibroblast	unassigned	fibroblast	fibroblast	2520.0	119.0
117	tumors	tumors	tumors	tumors	B-cell	tumors	tumors	tumors	tumors	tumors	2912.0	143.0
118	neutrophil	macrophage	macrophage	neutrophil	B-cell	macrophage	B-cell	unassigned	neutrophil	plasmablast	100.0	120.0
119	tumors	T CD8	T CD8	epithelial	B-cell	endothelial	tumors	unassigned	epithelial	plasmablast	460.0	129.0
120	NK	T CD8	T CD8	T CD8	B-cell	unassigned	T CD8	unassigned	B-cell	plasmablast	3037.0	129.0
121	tumors	tumors	tumors	tumors	B-cell	tumors	tumors	unassigned	tumors	tumors	4859.0	132.0
123	fibroblast	B-cell	B-cell	fibroblast	B-cell	fibroblast	fibroblast	unassigned	fibroblast	fibroblast	2688.0	135.0
124	tumors	tumors	tumors	tumors	B-cell	tumors	tumors	unassigned	tumors	tumors	2970.0	141.0
125	fibroblast	T CD4	T CD4	fibroblast	B-cell	fibroblast	fibroblast	unassigned	fibroblast	fibroblast	5401.0	132.0
126	tumors	tumors	T CD8	tumors	B-cell	tumors	tumors	unassigned	fibroblast	tumors	3126.0	161.0
127	tumors	tumors	tumors	tumors	B-cell	tumors	tumors	tumors	tumors	tumors	3467.0	144.0
128	tumors	tumors	T CD8	tumors	B-cell	tumors	tumors	unassigned	tumors	tumors	3675.0	146.0
129	tumors	tumors	T CD4	tumors	B-cell	tumors	tumors	unassigned	tumors	tumors	2883.0	168.0
130	neutrophil	macrophage	macrophage	NK	B-cell	macrophage	macrophage	unassigned	mDC	plasmablast	155.0	155.0
131	tumors	tumors	T CD8	tumors	B-cell	tumors	T CD4	unassigned	macrophage	epithelial	710.0	162.0
132	tumors	tumors	T CD4	tumors	B-cell	tumors	tumors	tumors	tumors	tumors	3886.0	172.0
133	fibroblast	fibroblast	tumors	fibroblast	B-cell	fibroblast	fibroblast	unassigned	fibroblast	fibroblast	350.0	155.0
134	tumors	T CD8	T CD8	neutrophil	B-cell	tumors	tumors	unassigned	tumors	plasmablast	652.0	147.0
135	fibroblast	fibroblast	macrophage	fibroblast	B-cell	fibroblast	fibroblast	unassigned	fibroblast	fibroblast	2484.0	157.0
136	tumors	tumors	tumors	tumors	B-cell	tumors	tumors	unassigned	tumors	epithelial	985.0	175.0
137	tumors	tumors	tumors	tumors	B-cell	tumors	tumors	tumors	tumors	tumors	1146.0	174.0
138	tumors	tumors	tumors	tumors	B-cell	tumors	tumors	unassigned	tumors	tumors	1281.0	164.0
139	tumors	tumors	T CD8	tumors	B-cell	tumors	tumors	tumors	tumors	tumors	3750.0	170.0
140	tumors	T CD8	T CD8	T CD8	B-cell	tumors	fibroblast	unassigned	fibroblast	fibroblast	4798.0	157.0
141	tumors	tumors	tumors	tumors	B-cell	tumors	tumors	tumors	tumors	tumors	876.0	190.0
142	tumors	tumors	tumors	epithelial	B-cell	tumors	tumors	unassigned	tumors	epithelial	3528.0	157.0
143	fibroblast	fibroblast	T CD4	fibroblast	B-cell	fibroblast	fibroblast	unassigned	fibroblast	fibroblast	2363.0	172.0
144	tumors	tumors	tumors	tumors	B-cell	tumors	tumors	unassigned	tumors	tumors	3050.0	174.0
145	tumors	tumors	tumors	tumors	B-cell	tumors	tumors	unassigned	tumors	tumors	3089.0	185.0
146	tumors	tumors	T CD8	tumors	B-cell	unassigned	T CD8	unassigned	neutrophil	tumors	3228.0	175.0
147	tumors	tumors	tumors	tumors	B-cell	tumors	tumors	unassigned	tumors	tumors	3994.0	172.0
148	tumors	T CD4	T CD4	epithelial	B-cell	fibroblast	T CD4	unassigned	fibroblast	tumors	4981.0	170.0
149	tumors	tumors	tumors	tumors	B-cell	tumors	tumors	unassigned	tumors	tumors	5040.0	187.0
150	tumors	tumors	tumors	tumors	B-cell	tumors	tumors	tumors	tumors	tumors	1613.0	184.0
151	tumors	tumors	T CD8	pDC	B-cell	tumors	tumors	unassigned	fibroblast	tumors	2308.0	171.0
152	tumors	tumors	tumors	tumors	B-cell	tumors	tumors	unassigned	tumors	tumors	3805.0	169.0
153	tumors	tumors	tumors	tumors	B-cell	tumors	tumors	tumors	tumors	tumors	3332.0	185.0
154	tumors	tumors	T CD4	tumors	B-cell	tumors	tumors	unassigned	tumors	tumors	5404.0	187.0
155	fibroblast	fibroblast	T CD4	fibroblast	B-cell	fibroblast	fibroblast	unassigned	fibroblast	fibroblast	2604.0	172.0
156	fibroblast	fibroblast	tumors	fibroblast	B-cell	fibroblast	fibroblast	unassigned	fibroblast	fibroblast	2543.0	180.0
157	tumors	tumors	tumors	epithelial	B-cell	tumors	tumors	unassigned	tumors	epithelial	1070.0	193.0
158	tumors	tumors	T CD8	tumors	B-cell	tumors	tumors	unassigned	tumors	tumors	3169.0	195.0
159	fibroblast	fibroblast	macrophage	fibroblast	B-cell	fibroblast	fibroblast	unassigned	fibroblast	fibroblast	4849.0	179.0
161	tumors	tumors	T CD8	fibroblast	B-cell	fibroblast	fibroblast	unassigned	fibroblast	fibroblast	368.0	176.0
162	tumors	tumors	tumors	tumors	B-cell	tumors	tumors	unassigned	tumors	epithelial	640.0	187.0
163	tumors	tumors	T CD8	T CD8	B-cell	unassigned	tumors	unassigned	fibroblast	epithelial	3266.0	177.0
165	epithelial	tumors	tumors	epithelial	B-cell	tumors	tumors	unassigned	epithelial	epithelial	425.0	185.0
166	fibroblast	fibroblast	T CD8	fibroblast	B-cell	fibroblast	fibroblast	unassigned	fibroblast	fibroblast	1385.0	187.0
167	tumors	tumors	tumors	tumors	B-cell	tumors	tumors	tumors	tumors	tumors	1482.0	209.0
168	tumors	tumors	tumors	tumors	B-cell	tumors	tumors	unassigned	tumors	tumors	1531.0	194.0
169	tumors	tumors	tumors	tumors	B-cell	tumors	tumors	tumors	tumors	tumors	3584.0	193.0
170	neutrophil	T CD8	T CD8	neutrophil	B-cell	unassigned	plasmablast	unassigned	fibroblast	plasmablast	199.0	187.0
171	tumors	tumors	tumors	tumors	B-cell	tumors	tumors	unassigned	tumors	tumors	3670.0	196.0
172	tumors	tumors	tumors	tumors	B-cell	tumors	tumors	tumors	tumors	tumors	4266.0	203.0
173	tumors	tumors	tumors	tumors	B-cell	epithelial	tumors	tumors	epithelial	tumors	721.0	212.0
174	tumors	tumors	tumors	tumors	B-cell	tumors	tumors	unassigned	fibroblast	tumors	4641.0	190.0
175	fibroblast	fibroblast	T CD4	fibroblast	B-cell	fibroblast	fibroblast	unassigned	fibroblast	fibroblast	2675.0	193.0
176	tumors	tumors	T CD8	tumors	B-cell	tumors	T CD8	unassigned	epithelial	tumors	3131.0	217.0
177	tumors	tumors	tumors	tumors	B-cell	tumors	tumors	unassigned	epithelial	tumors	3845.0	205.0
178	tumors	tumors	tumors	tumors	B-cell	tumors	tumors	unassigned	tumors	tumors	1002.0	221.0
179	neutrophil	T CD4	T CD8	pDC	B-cell	unassigned	B-cell	unassigned	endothelial	plasmablast	157.0	206.0
180	tumors	tumors	T CD4	tumors	B-cell	tumors	T CD8	unassigned	tumors	tumors	2390.0	203.0
181	tumors	tumors	tumors	tumors	B-cell	tumors	tumors	unassigned	epithelial	tumors	3517.0	205.0
182	epithelial	tumors	tumors	epithelial	B-cell	tumors	tumors	unassigned	epithelial	epithelial	797.0	212.0
183	fibroblast	fibroblast	T CD4	fibroblast	B-cell	fibroblast	fibroblast	unassigned	fibroblast	fibroblast	1878.0	202.0
184	tumors	tumors	tumors	tumors	B-cell	tumors	tumors	unassigned	tumors	tumors	2128.0	229.0
185	tumors	tumors	tumors	tumors	B-cell	unassigned	tumors	unassigned	tumors	tumors	2502.0	221.0
186	tumors	tumors	tumors	tumors	B-cell	tumors	tumors	tumors	tumors	tumors	3782.0	215.0
187	endothelial	T CD8	T CD8	endothelial	B-cell	Treg	T CD4	unassigned	endothelial	plasmablast	2701.0	214.0
188	tumors	tumors	T CD8	tumors	B-cell	tumors	tumors	tumors	tumors	tumors	3440.0	226.0
189	neutrophil	T CD8	T CD8	neutrophil	B-cell	macrophage	B-cell	unassigned	neutrophil	plasmablast	250.0	212.0
190	neutrophil	tumors	T CD4	pDC	B-cell	unassigned	tumors	unassigned	endothelial	tumors	354.0	212.0
191	tumors	tumors	T CD8	tumors	B-cell	tumors	tumors	unassigned	tumors	tumors	2249.0	224.0
192	tumors	tumors	T CD8	pDC	B-cell	tumors	tumors	unassigned	Treg	tumors	3634.0	215.0
193	tumors	tumors	tumors	tumors	B-cell	tumors	tumors	unassigned	pDC	tumors	3006.0	221.0
194	tumors	tumors	tumors	tumors	B-cell	tumors	tumors	tumors	tumors	tumors	5069.0	243.0
195	tumors	tumors	tumors	tumors	B-cell	tumors	tumors	tumors	tumors	tumors	3549.0	249.0
196	tumors	tumors	tumors	tumors	B-cell	epithelial	tumors	tumors	tumors	tumors	4467.0	230.0
197	tumors	tumors	T CD8	tumors	B-cell	tumors	tumors	unassigned	fibroblast	tumors	3265.0	222.0
198	tumors	tumors	T CD4	tumors	B-cell	tumors	tumors	tumors	tumors	tumors	5285.0	239.0
199	tumors	tumors	T CD4	pDC	B-cell	tumors	tumors	unassigned	fibroblast	tumors	1328.0	226.0
200	T CD4	fibroblast	T CD4	fibroblast	B-cell	fibroblast	fibroblast	unassigned	fibroblast	fibroblast	1838.0	235.0
201	tumors	tumors	tumors	tumors	B-cell	tumors	tumors	unassigned	tumors	tumors	3051.0	231.0
202	tumors	tumors	T CD8	epithelial	B-cell	tumors	tumors	unassigned	tumors	tumors	3234.0	242.0
203	tumors	tumors	T CD4	tumors	B-cell	tumors	tumors	unassigned	fibroblast	tumors	1396.0	242.0
204	tumors	tumors	T CD8	tumors	B-cell	tumors	tumors	tumors	tumors	tumors	1535.0	241.0
205	tumors	tumors	tumors	tumors	B-cell	tumors	tumors	unassigned	tumors	tumors	4636.0	233.0
206	fibroblast	fibroblast	T CD8	fibroblast	B-cell	fibroblast	fibroblast	fibroblast	fibroblast	fibroblast	4907.0	237.0
207	tumors	tumors	T CD8	tumors	B-cell	tumors	tumors	unassigned	tumors	tumors	2061.0	240.0
208	tumors	tumors	T CD8	tumors	B-cell	tumors	tumors	unassigned	plasmablast	tumors	3103.0	244.0
209	neutrophil	T CD8	T CD8	Treg	B-cell	unassigned	plasmablast	unassigned	plasmablast	epithelial	2721.0	240.0
210	tumors	tumors	tumors	tumors	B-cell	tumors	tumors	tumors	tumors	tumors	3957.0	264.0
211	tumors	tumors	tumors	tumors	B-cell	tumors	tumors	unassigned	tumors	tumors	2011.0	254.0
212	neutrophil	T CD8	mast	mast	B-cell	unassigned	plasmablast	unassigned	B-cell	plasmablast	263.0	245.0
213	tumors	tumors	T CD8	tumors	B-cell	tumors	tumors	unassigned	epithelial	tumors	2173.0	246.0
214	fibroblast	fibroblast	macrophage	fibroblast	B-cell	fibroblast	fibroblast	unassigned	fibroblast	fibroblast	4247.0	249.0
215	tumors	tumors	T CD8	tumors	B-cell	tumors	tumors	unassigned	tumors	tumors	3298.0	260.0
216	neutrophil	tumors	T CD4	neutrophil	B-cell	neutrophil	macrophage	unassigned	neutrophil	plasmablast	303.0	249.0
217	tumors	tumors	tumors	tumors	B-cell	tumors	tumors	unassigned	tumors	tumors	1074.0	250.0
218	tumors	tumors	T CD4	tumors	B-cell	tumors	tumors	unassigned	tumors	tumors	2459.0	257.0
219	tumors	tumors	tumors	tumors	B-cell	tumors	tumors	tumors	tumors	tumors	3184.0	259.0
220	tumors	tumors	T CD8	tumors	B-cell	fibroblast	fibroblast	unassigned	fibroblast	fibroblast	4314.0	247.0
221	tumors	tumors	T CD8	tumors	B-cell	tumors	tumors	unassigned	tumors	tumors	4409.0	248.0
222	neutrophil	macrophage	T CD8	neutrophil	B-cell	macrophage	macrophage	unassigned	neutrophil	plasmablast	356.0	252.0
223	tumors	tumors	T CD4	tumors	B-cell	tumors	tumors	tumors	tumors	tumors	1628.0	262.0
224	tumors	tumors	T CD8	tumors	B-cell	tumors	tumors	tumors	tumors	tumors	2386.0	269.0
225	tumors	tumors	tumors	tumors	B-cell	tumors	tumors	unassigned	tumors	epithelial	3795.0	281.0
226	tumors	tumors	tumors	tumors	B-cell	tumors	tumors	unassigned	tumors	tumors	5379.0	256.0
227	neutrophil	T CD4	T CD8	neutrophil	B-cell	unassigned	plasmablast	unassigned	neutrophil	plasmablast	427.0	259.0
228	tumors	tumors	T CD8	tumors	B-cell	tumors	tumors	unassigned	tumors	tumors	1454.0	275.0
229	tumors	tumors	tumors	tumors	B-cell	tumors	tumors	tumors	tumors	tumors	3671.0	284.0
230	tumors	tumors	T CD8	tumors	B-cell	tumors	tumors	tumors	tumors	tumors	3868.0	283.0
231	tumors	tumors	tumors	tumors	B-cell	tumors	tumors	unassigned	tumors	tumors	4948.0	271.0
232	tumors	tumors	tumors	tumors	B-cell	tumors	tumors	tumors	tumors	tumors	4510.0	271.0
233	endothelial	endothelial	T CD8	endothelial	B-cell	tumors	endothelial	unassigned	endothelial	tumors	2658.0	262.0
234	tumors	tumors	tumors	tumors	B-cell	tumors	tumors	unassigned	tumors	tumors	3755.0	272.0
235	fibroblast	tumors	T CD4	fibroblast	B-cell	fibroblast	fibroblast	unassigned	fibroblast	fibroblast	4872.0	262.0
236	tumors	tumors	tumors	tumors	B-cell	tumors	tumors	unassigned	tumors	tumors	1565.0	286.0
237	tumors	tumors	tumors	tumors	B-cell	tumors	tumors	unassigned	tumors	tumors	1325.0	263.0
238	neutrophil	T CD8	T CD8	T CD8	B-cell	unassigned	plasmablast	unassigned	neutrophil	plasmablast	215.0	266.0
239	epithelial	tumors	T CD4	tumors	B-cell	tumors	tumors	unassigned	epithelial	epithelial	826.0	268.0
240	tumors	tumors	T CD8	tumors	B-cell	tumors	tumors	unassigned	fibroblast	tumors	3398.0	268.0
241	tumors	tumors	tumors	tumors	B-cell	tumors	tumors	tumors	tumors	tumors	4049.0	301.0
242	neutrophil	tumors	T CD8	pDC	B-cell	macrophage	tumors	unassigned	tumors	plasmablast	2256.0	275.0
243	epithelial	tumors	tumors	neutrophil	B-cell	epithelial	neutrophil	unassigned	neutrophil	epithelial	775.0	271.0
244	tumors	tumors	tumors	tumors	B-cell	tumors	tumors	unassigned	tumors	tumors	3034.0	271.0
245	tumors	tumors	T CD4	tumors	B-cell	unassigned	tumors	unassigned	tumors	epithelial	2312.0	278.0
246	neutrophil	T CD8	T CD8	neutrophil	B-cell	unassigned	plasmablast	unassigned	plasmablast	plasmablast	161.0	282.0
247	tumors	tumors	tumors	tumors	B-cell	tumors	tumors	unassigned	tumors	tumors	1037.0	277.0
248	tumors	tumors	tumors	tumors	B-cell	tumors	tumors	unassigned	tumors	tumors	3381.0	292.0
249	tumors	tumors	tumors	tumors	B-cell	epithelial	tumors	tumors	tumors	tumors	3463.0	291.0
251	neutrophil	NK	T CD8	neutrophil	B-cell	unassigned	T CD8	unassigned	neutrophil	macrophage	405.0	287.0
252	tumors	tumors	T CD8	tumors	B-cell	tumors	tumors	unassigned	tumors	tumors	5346.0	275.0
253	tumors	tumors	T CD8	tumors	B-cell	tumors	tumors	tumors	tumors	tumors	5401.0	300.0
254	neutrophil	T CD8	macrophage	T CD4	B-cell	plasmablast	T CD4	unassigned	mDC	plasmablast	83.0	278.0
255	fibroblast	fibroblast	T CD8	fibroblast	B-cell	fibroblast	fibroblast	unassigned	fibroblast	fibroblast	2750.0	287.0
256	tumors	tumors	T CD8	tumors	B-cell	tumors	tumors	unassigned	tumors	tumors	3263.0	290.0
257	fibroblast	tumors	T CD8	tumors	B-cell	fibroblast	fibroblast	unassigned	fibroblast	fibroblast	1299.0	287.0
258	neutrophil	T CD8	T CD8	T CD8	B-cell	Treg	plasmablast	unassigned	plasmablast	plasmablast	355.0	293.0
259	tumors	tumors	T CD8	tumors	B-cell	unassigned	tumors	unassigned	tumors	tumors	2505.0	278.0
260	tumors	tumors	T CD4	tumors	B-cell	tumors	tumors	unassigned	tumors	tumors	1501.0	298.0
261	tumors	tumors	T CD8	tumors	B-cell	tumors	tumors	unassigned	tumors	tumors	2601.0	309.0
263	neutrophil	macrophage	macrophage	mast	B-cell	macrophage	T CD4	unassigned	macrophage	macrophage	293.0	296.0
264	tumors	tumors	tumors	tumors	B-cell	tumors	tumors	tumors	tumors	tumors	3930.0	312.0
265	tumors	tumors	tumors	tumors	B-cell	tumors	tumors	tumors	tumors	tumors	2033.0	313.0
266	tumors	tumors	T CD8	tumors	B-cell	unassigned	tumors	unassigned	tumors	epithelial	2544.0	300.0
268	epithelial	tumors	T CD8	epithelial	B-cell	tumors	tumors	unassigned	epithelial	epithelial	699.0	294.0
269	fibroblast	tumors	tumors	fibroblast	B-cell	fibroblast	fibroblast	unassigned	fibroblast	fibroblast	964.0	304.0
270	tumors	tumors	T CD8	tumors	B-cell	tumors	tumors	tumors	tumors	tumors	1787.0	319.0
271	fibroblast	tumors	tumors	fibroblast	B-cell	fibroblast	fibroblast	unassigned	fibroblast	fibroblast	1257.0	307.0
272	neutrophil	T CD4	T CD8	mast	B-cell	unassigned	T CD4	unassigned	tumors	plasmablast	101.0	312.0
273	neutrophil	macrophage	macrophage	neutrophil	B-cell	neutrophil	tumors	unassigned	neutrophil	tumors	470.0	302.0
274	fibroblast	tumors	T CD4	fibroblast	B-cell	fibroblast	fibroblast	unassigned	fibroblast	fibroblast	4859.0	313.0
275	tumors	tumors	tumors	tumors	B-cell	tumors	tumors	unassigned	tumors	tumors	5330.0	315.0
276	fibroblast	fibroblast	T CD8	fibroblast	B-cell	fibroblast	fibroblast	unassigned	fibroblast	fibroblast	2235.0	316.0
277	tumors	tumors	T CD8	tumors	B-cell	tumors	tumors	unassigned	tumors	tumors	3196.0	319.0
278	tumors	tumors	tumors	tumors	B-cell	tumors	tumors	unassigned	tumors	tumors	5035.0	305.0
279	tumors	T CD8	T CD8	Treg	B-cell	unassigned	tumors	unassigned	tumors	tumors	2485.0	309.0
280	fibroblast	fibroblast	tumors	fibroblast	B-cell	fibroblast	fibroblast	unassigned	fibroblast	fibroblast	1155.0	310.0
281	tumors	tumors	T CD4	tumors	B-cell	tumors	tumors	unassigned	tumors	tumors	3008.0	325.0
282	tumors	tumors	tumors	tumors	B-cell	tumors	tumors	unassigned	tumors	tumors	3276.0	331.0
283	tumors	tumors	tumors	tumors	B-cell	tumors	tumors	tumors	tumors	tumors	4958.0	332.0
284	tumors	tumors	tumors	tumors	B-cell	fibroblast	fibroblast	unassigned	tumors	fibroblast	4709.0	318.0
285	tumors	tumors	tumors	tumors	B-cell	unassigned	plasmablast	unassigned	tumors	plasmablast	170.0	322.0
286	tumors	tumors	tumors	tumors	B-cell	epithelial	tumors	unassigned	tumors	epithelial	2164.0	329.0
287	neutrophil	T CD8	T CD8	neutrophil	B-cell	macrophage	plasmablast	unassigned	neutrophil	macrophage	411.0	334.0
288	epithelial	tumors	tumors	tumors	B-cell	tumors	tumors	unassigned	epithelial	epithelial	565.0	320.0
289	epithelial	tumors	macrophage	epithelial	B-cell	tumors	tumors	unassigned	epithelial	epithelial	647.0	322.0
290	fibroblast	fibroblast	T CD8	fibroblast	B-cell	fibroblast	fibroblast	unassigned	fibroblast	fibroblast	759.0	317.0
291	fibroblast	fibroblast	tumors	fibroblast	B-cell	fibroblast	fibroblast	unassigned	fibroblast	fibroblast	806.0	322.0
292	tumors	tumors	T CD8	pDC	B-cell	tumors	tumors	unassigned	epithelial	tumors	4090.0	339.0
293	fibroblast	fibroblast	T CD4	fibroblast	B-cell	tumors	fibroblast	unassigned	fibroblast	fibroblast	854.0	339.0
294	fibroblast	fibroblast	T CD8	fibroblast	B-cell	fibroblast	fibroblast	unassigned	fibroblast	fibroblast	911.0	329.0
295	tumors	tumors	T CD4	tumors	B-cell	tumors	tumors	unassigned	tumors	tumors	2302.0	331.0
296	tumors	tumors	T CD8	tumors	B-cell	tumors	tumors	tumors	tumors	tumors	3228.0	337.0
297	tumors	tumors	tumors	tumors	B-cell	tumors	tumors	tumors	epithelial	epithelial	3750.0	331.0
298	tumors	tumors	T CD8	tumors	B-cell	tumors	tumors	tumors	tumors	tumors	1468.0	342.0
299	tumors	tumors	tumors	tumors	B-cell	tumors	tumors	unassigned	tumors	tumors	1707.0	326.0
300	neutrophil	T CD8	T CD8	pDC	B-cell	T CD8	B-cell	unassigned	pDC	tumors	310.0	338.0
301	fibroblast	fibroblast	tumors	fibroblast	B-cell	fibroblast	fibroblast	unassigned	fibroblast	fibroblast	705.0	331.0
302	fibroblast	fibroblast	T CD8	fibroblast	B-cell	fibroblast	fibroblast	fibroblast	fibroblast	fibroblast	987.0	330.0
303	tumors	tumors	tumors	tumors	B-cell	tumors	tumors	unassigned	tumors	tumors	2355.0	332.0
304	tumors	tumors	T CD4	tumors	B-cell	tumors	tumors	tumors	tumors	tumors	1630.0	343.0
305	tumors	tumors	tumors	tumors	B-cell	tumors	tumors	unassigned	tumors	tumors	1890.0	342.0
306	tumors	tumors	tumors	epithelial	B-cell	epithelial	tumors	unassigned	epithelial	epithelial	2443.0	335.0
307	tumors	tumors	tumors	tumors	B-cell	tumors	tumors	tumors	tumors	tumors	3183.0	352.0
308	tumors	tumors	tumors	tumors	B-cell	tumors	tumors	tumors	tumors	tumors	5030.0	352.0
309	tumors	tumors	tumors	tumors	B-cell	tumors	tumors	tumors	tumors	tumors	2081.0	358.0
310	fibroblast	fibroblast	T CD8	fibroblast	B-cell	fibroblast	fibroblast	unassigned	fibroblast	fibroblast	2832.0	337.0
311	tumors	tumors	tumors	tumors	B-cell	tumors	tumors	unassigned	tumors	tumors	3340.0	343.0
312	tumors	tumors	tumors	tumors	B-cell	tumors	tumors	tumors	tumors	tumors	3594.0	361.0
313	endothelial	fibroblast	macrophage	mDC	B-cell	endothelial	fibroblast	unassigned	fibroblast	fibroblast	4361.0	335.0
314	endothelial	macrophage	T CD8	endothelial	B-cell	endothelial	fibroblast	unassigned	fibroblast	tumors	4641.0	346.0
315	tumors	tumors	tumors	tumors	B-cell	tumors	tumors	unassigned	tumors	tumors	4884.0	350.0
316	neutrophil	T CD8	tumors	tumors	B-cell	unassigned	B-cell	unassigned	plasmablast	plasmablast	466.0	351.0
317	tumors	tumors	tumors	tumors	B-cell	tumors	tumors	unassigned	tumors	tumors	2505.0	364.0
318	tumors	tumors	T CD4	tumors	B-cell	tumors	tumors	unassigned	tumors	tumors	3367.0	355.0
319	tumors	tumors	tumors	tumors	B-cell	tumors	tumors	tumors	tumors	tumors	3461.0	367.0
320	tumors	tumors	T CD8	tumors	B-cell	tumors	tumors	unassigned	tumors	epithelial	3715.0	366.0
321	tumors	tumors	tumors	tumors	B-cell	tumors	tumors	unassigned	fibroblast	tumors	5281.0	344.0
322	tumors	tumors	T CD4	tumors	B-cell	tumors	tumors	unassigned	tumors	tumors	3054.0	352.0
323	T CD4	macrophage	T CD8	Treg	B-cell	macrophage	fibroblast	unassigned	neutrophil	epithelial	4504.0	354.0
324	tumors	tumors	T CD8	tumors	B-cell	tumors	tumors	unassigned	mDC	tumors	81.0	345.0
325	fibroblast	fibroblast	T CD8	fibroblast	B-cell	fibroblast	fibroblast	unassigned	fibroblast	fibroblast	1032.0	358.0
326	fibroblast	fibroblast	T CD8	fibroblast	B-cell	fibroblast	fibroblast	unassigned	fibroblast	fibroblast	1193.0	346.0
327	tumors	tumors	T CD4	tumors	B-cell	tumors	tumors	unassigned	tumors	tumors	2580.0	367.0
328	tumors	tumors	tumors	tumors	B-cell	tumors	tumors	unassigned	tumors	tumors	3299.0	368.0
329	fibroblast	fibroblast	T CD8	fibroblast	B-cell	fibroblast	fibroblast	unassigned	fibroblast	fibroblast	3001.0	366.0
330	tumors	tumors	T CD8	tumors	B-cell	tumors	tumors	unassigned	tumors	tumors	3889.0	368.0
331	tumors	tumors	tumors	tumors	B-cell	tumors	tumors	unassigned	tumors	tumors	5406.0	365.0
332	fibroblast	T CD4	T CD8	fibroblast	B-cell	fibroblast	fibroblast	unassigned	fibroblast	fibroblast	1122.0	355.0
333	endothelial	tumors	T CD8	endothelial	B-cell	tumors	tumors	unassigned	fibroblast	tumors	965.0	368.0
334	tumors	tumors	tumors	tumors	B-cell	tumors	tumors	tumors	tumors	tumors	1801.0	384.0
335	fibroblast	fibroblast	T CD8	fibroblast	B-cell	fibroblast	fibroblast	unassigned	fibroblast	fibroblast	2216.0	369.0
336	tumors	tumors	tumors	tumors	B-cell	tumors	tumors	unassigned	tumors	plasmablast	5313.0	365.0
337	epithelial	tumors	tumors	epithelial	B-cell	tumors	tumors	unassigned	tumors	tumors	131.0	362.0
338	fibroblast	fibroblast	T CD8	fibroblast	B-cell	fibroblast	fibroblast	unassigned	fibroblast	fibroblast	1297.0	382.0
339	tumors	tumors	T CD4	tumors	B-cell	tumors	tumors	unassigned	tumors	tumors	1559.0	365.0
340	tumors	tumors	T CD8	tumors	B-cell	tumors	tumors	unassigned	tumors	tumors	1714.0	373.0
341	fibroblast	fibroblast	T CD8	fibroblast	B-cell	fibroblast	fibroblast	unassigned	fibroblast	fibroblast	2898.0	364.0
342	tumors	tumors	tumors	tumors	B-cell	tumors	tumors	unassigned	tumors	tumors	1501.0	369.0
343	tumors	tumors	tumors	tumors	B-cell	tumors	tumors	unassigned	tumors	tumors	2370.0	370.0
344	tumors	tumors	tumors	tumors	B-cell	tumors	tumors	unassigned	tumors	tumors	3784.0	386.0
345	tumors	tumors	tumors	tumors	B-cell	tumors	tumors	unassigned	tumors	tumors	5260.0	374.0
347	tumors	tumors	T CD8	tumors	B-cell	tumors	tumors	unassigned	tumors	tumors	4247.0	374.0
348	tumors	tumors	tumors	tumors	B-cell	tumors	tumors	unassigned	tumors	tumors	5343.0	377.0
349	epithelial	tumors	tumors	epithelial	B-cell	endothelial	tumors	unassigned	tumors	plasmablast	188.0	376.0
350	fibroblast	fibroblast	T CD8	fibroblast	B-cell	fibroblast	fibroblast	unassigned	fibroblast	fibroblast	1198.0	376.0
351	tumors	tumors	tumors	tumors	B-cell	tumors	tumors	unassigned	tumors	tumors	2465.0	384.0
352	tumors	tumors	tumors	tumors	B-cell	tumors	tumors	tumors	tumors	tumors	3667.0	375.0
353	tumors	tumors	T CD4	tumors	B-cell	tumors	tumors	tumors	tumors	tumors	3940.0	383.0
354	tumors	tumors	tumors	tumors	B-cell	tumors	tumors	tumors	tumors	tumors	4404.0	374.0
355	endothelial	macrophage	T CD8	endothelial	B-cell	endothelial	macrophage	unassigned	macrophage	tumors	4587.0	376.0
356	tumors	tumors	tumors	tumors	B-cell	tumors	tumors	unassigned	tumors	tumors	4181.0	380.0
357	tumors	tumors	T CD4	tumors	B-cell	tumors	tumors	unassigned	tumors	tumors	1913.0	395.0
358	tumors	tumors	T CD8	tumors	B-cell	tumors	tumors	unassigned	tumors	tumors	2316.0	391.0
359	tumors	tumors	T CD8	tumors	B-cell	tumors	tumors	unassigned	tumors	tumors	4328.0	386.0
360	tumors	tumors	tumors	tumors	B-cell	tumors	tumors	tumors	tumors	tumors	4938.0	387.0
361	tumors	tumors	tumors	tumors	B-cell	tumors	tumors	unassigned	tumors	tumors	1989.0	376.0
362	tumors	tumors	T CD8	tumors	B-cell	tumors	tumors	unassigned	tumors	tumors	2279.0	397.0
363	tumors	tumors	tumors	tumors	B-cell	tumors	tumors	unassigned	tumors	tumors	2146.0	399.0
364	tumors	tumors	tumors	tumors	B-cell	tumors	tumors	unassigned	tumors	tumors	3105.0	390.0
365	tumors	tumors	T CD8	tumors	B-cell	tumors	tumors	unassigned	tumors	tumors	4011.0	385.0
366	tumors	tumors	tumors	tumors	B-cell	tumors	tumors	unassigned	tumors	tumors	3261.0	395.0
367	tumors	tumors	T CD8	tumors	B-cell	tumors	tumors	unassigned	tumors	tumors	3384.0	394.0
368	fibroblast	fibroblast	tumors	fibroblast	B-cell	fibroblast	fibroblast	unassigned	fibroblast	fibroblast	4814.0	395.0
369	tumors	tumors	T CD4	tumors	B-cell	tumors	tumors	unassigned	tumors	tumors	1355.0	394.0
370	tumors	tumors	T CD8	tumors	B-cell	tumors	tumors	unassigned	plasmablast	tumors	2698.0	386.0
371	tumors	tumors	T CD8	tumors	B-cell	tumors	tumors	unassigned	tumors	tumors	3330.0	389.0
372	tumors	tumors	tumors	tumors	B-cell	tumors	tumors	tumors	tumors	tumors	3762.0	416.0
373	tumors	tumors	T CD4	tumors	B-cell	epithelial	tumors	unassigned	tumors	tumors	1845.0	401.0
374	tumors	tumors	T CD4	tumors	B-cell	tumors	tumors	tumors	tumors	tumors	4978.0	409.0
375	tumors	tumors	tumors	tumors	B-cell	tumors	tumors	tumors	tumors	tumors	4045.0	405.0
376	tumors	T CD8	T CD8	tumors	B-cell	tumors	tumors	unassigned	tumors	tumors	2230.0	391.0
377	tumors	tumors	tumors	tumors	B-cell	tumors	tumors	unassigned	tumors	tumors	2411.0	401.0
378	fibroblast	fibroblast	T CD8	fibroblast	B-cell	fibroblast	fibroblast	fibroblast	fibroblast	fibroblast	1121.0	401.0
379	tumors	tumors	T CD8	tumors	B-cell	tumors	tumors	unassigned	epithelial	epithelial	1582.0	405.0
380	tumors	tumors	T CD8	tumors	B-cell	tumors	tumors	unassigned	tumors	tumors	5285.0	401.0
381	tumors	tumors	T CD4	tumors	B-cell	tumors	tumors	unassigned	tumors	tumors	2542.0	403.0
382	fibroblast	fibroblast	tumors	fibroblast	B-cell	fibroblast	fibroblast	fibroblast	fibroblast	fibroblast	2928.0	419.0
383	fibroblast	fibroblast	T CD8	fibroblast	B-cell	fibroblast	fibroblast	unassigned	fibroblast	fibroblast	122.0	418.0
384	tumors	tumors	tumors	tumors	B-cell	tumors	tumors	tumors	tumors	tumors	2068.0	435.0
385	tumors	tumors	T CD8	pDC	B-cell	tumors	tumors	unassigned	tumors	tumors	2361.0	419.0
386	tumors	tumors	T CD8	tumors	B-cell	tumors	tumors	unassigned	plasmablast	tumors	5401.0	413.0
387	fibroblast	macrophage	macrophage	neutrophil	B-cell	macrophage	fibroblast	unassigned	fibroblast	fibroblast	439.0	404.0
388	tumors	tumors	T CD4	tumors	B-cell	tumors	tumors	unassigned	fibroblast	tumors	2317.0	419.0
389	tumors	tumors	T CD4	tumors	B-cell	tumors	tumors	unassigned	tumors	tumors	3207.0	419.0
390	tumors	tumors	tumors	tumors	B-cell	tumors	tumors	tumors	tumors	tumors	4886.0	416.0
391	macrophage	macrophage	macrophage	macrophage	B-cell	fibroblast	macrophage	unassigned	macrophage	fibroblast	714.0	404.0
392	tumors	tumors	tumors	tumors	B-cell	tumors	tumors	tumors	tumors	tumors	1471.0	409.0
393	tumors	tumors	tumors	tumors	B-cell	tumors	tumors	unassigned	tumors	tumors	2621.0	423.0
395	tumors	tumors	T CD8	tumors	B-cell	tumors	tumors	unassigned	tumors	tumors	2703.0	414.0
396	tumors	tumors	tumors	tumors	B-cell	tumors	tumors	unassigned	tumors	tumors	2742.0	421.0
397	fibroblast	fibroblast	T CD8	fibroblast	B-cell	fibroblast	fibroblast	fibroblast	fibroblast	fibroblast	3001.0	421.0
398	tumors	tumors	T CD8	tumors	B-cell	tumors	tumors	unassigned	tumors	tumors	3066.0	417.0
399	tumors	tumors	macrophage	tumors	B-cell	tumors	tumors	unassigned	tumors	tumors	3171.0	414.0
400	tumors	tumors	tumors	tumors	B-cell	tumors	tumors	unassigned	epithelial	tumors	3241.0	409.0
401	tumors	tumors	tumors	tumors	B-cell	tumors	tumors	tumors	tumors	tumors	3570.0	425.0
402	tumors	tumors	T CD8	tumors	B-cell	tumors	tumors	unassigned	tumors	epithelial	5235.0	414.0
403	tumors	tumors	tumors	tumors	B-cell	tumors	tumors	tumors	tumors	tumors	2010.0	435.0
404	tumors	tumors	T CD4	tumors	B-cell	tumors	tumors	tumors	tumors	tumors	3855.0	426.0
405	fibroblast	fibroblast	T CD8	fibroblast	B-cell	fibroblast	fibroblast	unassigned	fibroblast	fibroblast	2872.0	416.0
406	tumors	tumors	tumors	tumors	B-cell	tumors	tumors	tumors	tumors	tumors	3625.0	443.0
407	tumors	tumors	tumors	tumors	B-cell	tumors	tumors	tumors	tumors	tumors	4134.0	437.0
408	tumors	tumors	tumors	tumors	B-cell	tumors	tumors	unassigned	tumors	tumors	4504.0	436.0
409	tumors	tumors	tumors	tumors	B-cell	tumors	tumors	unassigned	tumors	epithelial	2169.0	419.0
410	tumors	tumors	tumors	tumors	B-cell	tumors	tumors	unassigned	tumors	tumors	4385.0	418.0
411	tumors	tumors	T CD8	tumors	B-cell	tumors	tumors	tumors	tumors	tumors	4552.0	433.0
412	tumors	tumors	tumors	tumors	B-cell	tumors	tumors	tumors	tumors	tumors	5019.0	421.0
413	tumors	tumors	T CD8	tumors	B-cell	tumors	tumors	unassigned	epithelial	tumors	5190.0	422.0
414	tumors	tumors	T CD8	tumors	B-cell	tumors	tumors	unassigned	tumors	tumors	1605.0	438.0
415	macrophage	macrophage	T CD8	tumors	B-cell	macrophage	macrophage	unassigned	macrophage	macrophage	5337.0	426.0
416	tumors	tumors	T CD8	tumors	B-cell	tumors	tumors	unassigned	tumors	tumors	2809.0	428.0
417	tumors	tumors	T CD4	tumors	B-cell	tumors	tumors	unassigned	tumors	tumors	3423.0	429.0
418	tumors	tumors	T CD8	tumors	B-cell	tumors	tumors	unassigned	pDC	tumors	3291.0	433.0
419	tumors	tumors	T CD8	tumors	B-cell	tumors	tumors	unassigned	tumors	tumors	3328.0	427.0
420	tumors	tumors	tumors	tumors	B-cell	tumors	tumors	tumors	tumors	tumors	4057.0	456.0
421	fibroblast	fibroblast	tumors	fibroblast	B-cell	fibroblast	fibroblast	unassigned	fibroblast	fibroblast	1298.0	436.0
422	tumors	tumors	tumors	tumors	B-cell	tumors	tumors	unassigned	tumors	tumors	2230.0	431.0
423	tumors	tumors	T CD8	tumors	B-cell	tumors	tumors	unassigned	tumors	tumors	2577.0	433.0
424	fibroblast	fibroblast	tumors	fibroblast	B-cell	fibroblast	fibroblast	unassigned	fibroblast	fibroblast	507.0	427.0
425	endothelial	endothelial	T CD8	endothelial	B-cell	tumors	tumors	unassigned	mDC	tumors	922.0	429.0
426	tumors	tumors	tumors	tumors	B-cell	tumors	tumors	unassigned	tumors	epithelial	1569.0	435.0
427	tumors	tumors	tumors	tumors	B-cell	tumors	tumors	unassigned	tumors	tumors	1643.0	449.0
428	tumors	tumors	T CD4	tumors	B-cell	tumors	tumors	unassigned	epithelial	tumors	5396.0	456.0
429	fibroblast	fibroblast	T CD4	fibroblast	B-cell	fibroblast	fibroblast	unassigned	fibroblast	fibroblast	729.0	443.0
430	tumors	tumors	T CD8	tumors	B-cell	tumors	tumors	unassigned	tumors	tumors	1510.0	431.0
431	tumors	tumors	tumors	tumors	B-cell	tumors	tumors	unassigned	tumors	tumors	5288.0	450.0
432	endothelial	NK	T CD4	endothelial	B-cell	tumors	NK	unassigned	plasmablast	tumors	824.0	438.0
433	tumors	tumors	T CD4	tumors	B-cell	tumors	tumors	unassigned	tumors	tumors	2511.0	434.0
434	tumors	tumors	tumors	tumors	B-cell	macrophage	tumors	unassigned	epithelial	tumors	3046.0	451.0
435	tumors	tumors	T CD8	tumors	B-cell	tumors	tumors	tumors	tumors	tumors	3116.0	454.0
436	tumors	tumors	tumors	tumors	B-cell	tumors	tumors	unassigned	tumors	tumors	4192.0	453.0
437	tumors	tumors	T CD8	tumors	B-cell	tumors	tumors	unassigned	tumors	tumors	4412.0	436.0
438	tumors	tumors	T CD8	tumors	B-cell	tumors	tumors	tumors	tumors	tumors	1805.0	450.0
439	tumors	tumors	tumors	tumors	B-cell	tumors	tumors	unassigned	tumors	tumors	5132.0	445.0
440	fibroblast	fibroblast	T CD4	pDC	B-cell	fibroblast	fibroblast	unassigned	fibroblast	epithelial	412.0	448.0
441	tumors	tumors	tumors	tumors	B-cell	tumors	tumors	unassigned	tumors	tumors	1708.0	451.0
442	tumors	tumors	T CD8	tumors	B-cell	tumors	tumors	tumors	tumors	tumors	3244.0	471.0
443	tumors	tumors	tumors	tumors	B-cell	tumors	tumors	unassigned	tumors	tumors	1347.0	469.0
444	tumors	tumors	tumors	tumors	B-cell	tumors	tumors	unassigned	tumors	tumors	1883.0	457.0
445	tumors	tumors	T CD8	tumors	B-cell	tumors	tumors	unassigned	tumors	tumors	2437.0	452.0
446	fibroblast	fibroblast	tumors	fibroblast	B-cell	fibroblast	fibroblast	unassigned	fibroblast	fibroblast	1170.0	447.0
447	fibroblast	fibroblast	T CD4	fibroblast	B-cell	fibroblast	fibroblast	unassigned	fibroblast	fibroblast	547.0	459.0
448	tumors	tumors	tumors	tumors	B-cell	tumors	tumors	unassigned	tumors	tumors	1928.0	455.0
449	tumors	tumors	tumors	tumors	B-cell	tumors	tumors	unassigned	tumors	tumors	4452.0	452.0
450	tumors	tumors	tumors	tumors	B-cell	tumors	tumors	unassigned	tumors	tumors	2616.0	463.0
451	tumors	tumors	T CD8	tumors	B-cell	tumors	tumors	unassigned	tumors	tumors	3395.0	460.0
452	tumors	tumors	tumors	tumors	B-cell	tumors	tumors	tumors	tumors	tumors	3514.0	463.0
453	tumors	tumors	T CD8	tumors	B-cell	tumors	tumors	unassigned	tumors	tumors	5073.0	469.0
454	tumors	tumors	tumors	tumors	B-cell	tumors	tumors	unassigned	tumors	tumors	5020.0	470.0
455	neutrophil	tumors	tumors	tumors	B-cell	unassigned	T CD4	unassigned	plasmablast	plasmablast	330.0	461.0
456	tumors	tumors	tumors	tumors	B-cell	tumors	tumors	unassigned	tumors	tumors	3175.0	463.0
457	tumors	tumors	tumors	tumors	B-cell	tumors	tumors	unassigned	tumors	tumors	2234.0	478.0
458	tumors	tumors	T CD8	tumors	B-cell	tumors	tumors	unassigned	tumors	tumors	2173.0	470.0
459	tumors	tumors	tumors	tumors	B-cell	tumors	tumors	unassigned	tumors	tumors	2724.0	478.0
460	tumors	tumors	tumors	tumors	B-cell	tumors	tumors	unassigned	tumors	tumors	2894.0	464.0
461	tumors	tumors	tumors	tumors	B-cell	tumors	tumors	unassigned	tumors	tumors	5226.0	464.0
462	neutrophil	T CD4	T CD4	T CD4	B-cell	unassigned	B-cell	unassigned	plasmablast	plasmablast	268.0	467.0
463	fibroblast	fibroblast	T CD8	fibroblast	B-cell	fibroblast	fibroblast	unassigned	fibroblast	fibroblast	1223.0	466.0
464	tumors	tumors	T CD8	pDC	B-cell	tumors	T CD4	unassigned	tumors	tumors	2975.0	466.0
465	tumors	tumors	tumors	tumors	B-cell	tumors	tumors	unassigned	tumors	tumors	3872.0	460.0
466	tumors	tumors	tumors	tumors	B-cell	tumors	tumors	tumors	tumors	tumors	3793.0	473.0
467	epithelial	tumors	tumors	epithelial	B-cell	tumors	fibroblast	unassigned	fibroblast	tumors	143.0	475.0
468	fibroblast	fibroblast	T CD4	fibroblast	B-cell	fibroblast	fibroblast	unassigned	fibroblast	fibroblast	620.0	466.0
469	tumors	tumors	tumors	tumors	B-cell	tumors	tumors	unassigned	macrophage	tumors	2508.0	469.0
470	tumors	tumors	tumors	tumors	B-cell	tumors	tumors	unassigned	tumors	tumors	2673.0	465.0
471	tumors	tumors	tumors	tumors	B-cell	tumors	tumors	unassigned	tumors	tumors	3333.0	466.0
472	fibroblast	T CD8	T CD8	fibroblast	B-cell	fibroblast	fibroblast	unassigned	fibroblast	fibroblast	486.0	470.0
473	tumors	tumors	tumors	tumors	B-cell	tumors	tumors	unassigned	tumors	tumors	5176.0	486.0
474	tumors	tumors	T CD8	tumors	B-cell	tumors	tumors	unassigned	tumors	tumors	5323.0	489.0
475	tumors	tumors	T CD4	tumors	B-cell	tumors	tumors	unassigned	epithelial	tumors	3698.0	484.0
476	tumors	tumors	tumors	tumors	B-cell	tumors	tumors	unassigned	tumors	tumors	2568.0	475.0
477	tumors	tumors	tumors	tumors	B-cell	tumors	tumors	unassigned	tumors	tumors	2797.0	495.0
478	tumors	tumors	T CD8	tumors	B-cell	tumors	tumors	unassigned	tumors	tumors	3187.0	495.0
479	tumors	tumors	T CD8	tumors	B-cell	tumors	tumors	unassigned	tumors	tumors	1830.0	492.0
480	tumors	tumors	tumors	tumors	B-cell	tumors	tumors	tumors	tumors	tumors	2374.0	507.0
481	tumors	tumors	tumors	tumors	B-cell	tumors	tumors	unassigned	tumors	tumors	1988.0	495.0
482	tumors	tumors	T CD8	tumors	B-cell	tumors	tumors	unassigned	tumors	tumors	3882.0	481.0
483	tumors	tumors	tumors	tumors	B-cell	tumors	tumors	unassigned	tumors	tumors	4612.0	479.0
485	tumors	tumors	tumors	tumors	B-cell	tumors	tumors	unassigned	tumors	epithelial	492.0	497.0
486	tumors	tumors	tumors	tumors	B-cell	tumors	tumors	tumors	tumors	tumors	1550.0	490.0
487	tumors	tumors	tumors	tumors	B-cell	tumors	tumors	unassigned	tumors	tumors	2331.0	493.0
488	tumors	tumors	tumors	tumors	B-cell	tumors	tumors	tumors	tumors	tumors	3288.0	497.0
489	tumors	tumors	T CD8	tumors	B-cell	tumors	tumors	unassigned	tumors	tumors	4728.0	476.0
490	tumors	T CD8	T CD4	tumors	B-cell	tumors	T CD8	unassigned	tumors	tumors	5384.0	489.0
491	fibroblast	fibroblast	T CD8	fibroblast	B-cell	fibroblast	fibroblast	unassigned	fibroblast	fibroblast	1083.0	482.0
492	tumors	tumors	tumors	tumors	B-cell	tumors	tumors	unassigned	tumors	tumors	3414.0	493.0
493	tumors	tumors	tumors	tumors	B-cell	tumors	tumors	unassigned	tumors	tumors	2032.0	489.0
494	tumors	tumors	tumors	tumors	B-cell	tumors	tumors	tumors	tumors	tumors	2120.0	506.0
495	epithelial	tumors	tumors	tumors	B-cell	epithelial	tumors	unassigned	endothelial	tumors	424.0	495.0
496	tumors	tumors	T CD4	tumors	B-cell	tumors	tumors	unassigned	tumors	tumors	1778.0	505.0
497	tumors	tumors	tumors	tumors	B-cell	tumors	tumors	unassigned	tumors	tumors	3654.0	506.0
498	tumors	tumors	T CD8	tumors	B-cell	tumors	tumors	unassigned	tumors	tumors	2254.0	503.0
499	tumors	tumors	tumors	tumors	B-cell	tumors	tumors	unassigned	tumors	tumors	3448.0	496.0
500	tumors	tumors	tumors	epithelial	B-cell	tumors	tumors	unassigned	epithelial	tumors	5121.0	498.0
501	tumors	tumors	tumors	tumors	B-cell	tumors	tumors	tumors	tumors	tumors	1928.0	513.0
502	tumors	tumors	T CD8	tumors	B-cell	tumors	tumors	tumors	tumors	tumors	3062.0	515.0
503	neutrophil	macrophage	macrophage	neutrophil	B-cell	neutrophil	T CD4	unassigned	fibroblast	tumors	63.0	504.0
504	tumors	tumors	tumors	tumors	B-cell	tumors	tumors	tumors	tumors	tumors	1699.0	523.0
505	tumors	tumors	T CD8	tumors	B-cell	tumors	tumors	tumors	tumors	tumors	3904.0	518.0
506	tumors	tumors	T CD4	tumors	B-cell	tumors	tumors	unassigned	tumors	tumors	4280.0	508.0
507	tumors	tumors	T CD8	tumors	B-cell	tumors	tumors	tumors	tumors	tumors	4515.0	511.0
508	neutrophil	T CD8	T CD8	T CD8	B-cell	B-cell	T CD4	unassigned	neutrophil	plasmablast	345.0	499.0
509	tumors	tumors	T CD8	tumors	B-cell	tumors	tumors	tumors	tumors	tumors	3753.0	523.0
510	tumors	tumors	T CD4	tumors	B-cell	tumors	tumors	unassigned	tumors	tumors	3841.0	513.0
511	tumors	tumors	T CD8	tumors	B-cell	tumors	tumors	tumors	tumors	tumors	4142.0	529.0
512	tumors	tumors	T CD4	tumors	B-cell	tumors	tumors	unassigned	tumors	tumors	4231.0	519.0
513	tumors	tumors	T CD8	tumors	B-cell	tumors	tumors	unassigned	tumors	tumors	3336.0	525.0
514	neutrophil	mast	T CD4	pDC	B-cell	unassigned	T CD4	unassigned	mast	tumors	393.0	527.0
515	tumors	tumors	T CD4	tumors	B-cell	tumors	tumors	tumors	tumors	tumors	1949.0	552.0
516	tumors	tumors	tumors	tumors	B-cell	tumors	tumors	tumors	tumors	tumors	2449.0	516.0
517	tumors	tumors	tumors	tumors	B-cell	tumors	tumors	unassigned	tumors	tumors	2537.0	503.0
518	tumors	tumors	tumors	tumors	B-cell	tumors	tumors	unassigned	tumors	tumors	2573.0	528.0
519	T CD4	tumors	T CD4	Treg	B-cell	fibroblast	tumors	unassigned	tumors	fibroblast	4720.0	523.0
520	macrophage	macrophage	macrophage	neutrophil	B-cell	macrophage	fibroblast	unassigned	fibroblast	macrophage	108.0	523.0
521	fibroblast	fibroblast	T CD8	fibroblast	B-cell	fibroblast	fibroblast	unassigned	fibroblast	fibroblast	816.0	503.0
522	tumors	tumors	tumors	tumors	B-cell	tumors	tumors	tumors	tumors	tumors	2518.0	535.0
523	tumors	tumors	tumors	tumors	B-cell	tumors	tumors	unassigned	tumors	tumors	2618.0	525.0
524	tumors	tumors	T CD8	tumors	B-cell	tumors	tumors	unassigned	tumors	tumors	4077.0	524.0
525	tumors	tumors	T CD8	tumors	B-cell	tumors	tumors	unassigned	tumors	tumors	3255.0	526.0
526	tumors	tumors	tumors	tumors	B-cell	tumors	tumors	tumors	tumors	tumors	4893.0	511.0
527	fibroblast	fibroblast	T CD8	neutrophil	B-cell	fibroblast	fibroblast	unassigned	fibroblast	fibroblast	614.0	526.0
528	tumors	tumors	tumors	tumors	B-cell	tumors	tumors	unassigned	tumors	tumors	2753.0	528.0
529	tumors	tumors	tumors	tumors	B-cell	tumors	tumors	unassigned	tumors	tumors	2071.0	512.0
530	tumors	tumors	T CD4	tumors	B-cell	tumors	fibroblast	unassigned	fibroblast	epithelial	4635.0	524.0
531	tumors	tumors	T CD8	tumors	B-cell	tumors	tumors	unassigned	tumors	tumors	5268.0	523.0
532	tumors	tumors	T CD8	tumors	B-cell	tumors	tumors	unassigned	tumors	tumors	1233.0	537.0
533	epithelial	tumors	tumors	tumors	B-cell	tumors	tumors	unassigned	tumors	epithelial	176.0	550.0
534	epithelial	tumors	tumors	epithelial	B-cell	tumors	tumors	unassigned	epithelial	epithelial	213.0	517.0
535	tumors	tumors	tumors	tumors	B-cell	tumors	tumors	unassigned	fibroblast	mast	995.0	539.0
536	tumors	tumors	T CD8	tumors	B-cell	tumors	tumors	unassigned	tumors	tumors	1286.0	542.0
537	tumors	tumors	tumors	tumors	B-cell	tumors	tumors	tumors	tumors	tumors	5048.0	551.0
538	neutrophil	macrophage	T CD8	neutrophil	B-cell	unassigned	plasmablast	unassigned	B-cell	plasmablast	548.0	534.0
539	tumors	tumors	tumors	tumors	B-cell	tumors	fibroblast	unassigned	fibroblast	tumors	1088.0	537.0
540	tumors	B-cell	T CD4	mDC	B-cell	pDC	B-cell	unassigned	fibroblast	tumors	1165.0	531.0
541	tumors	tumors	tumors	tumors	B-cell	tumors	tumors	unassigned	tumors	epithelial	2032.0	536.0
542	tumors	tumors	T CD4	tumors	B-cell	tumors	tumors	unassigned	tumors	tumors	3379.0	536.0
543	tumors	tumors	T CD8	tumors	B-cell	tumors	tumors	tumors	tumors	tumors	4812.0	535.0
544	fibroblast	tumors	tumors	fibroblast	B-cell	fibroblast	tumors	unassigned	fibroblast	fibroblast	858.0	563.0
545	tumors	tumors	T CD8	tumors	B-cell	tumors	tumors	tumors	tumors	tumors	2179.0	542.0
546	tumors	tumors	T CD4	tumors	B-cell	tumors	tumors	unassigned	tumors	tumors	3474.0	534.0
547	tumors	tumors	tumors	tumors	B-cell	tumors	tumors	unassigned	fibroblast	tumors	1059.0	539.0
548	tumors	tumors	tumors	tumors	B-cell	tumors	tumors	tumors	tumors	tumors	5130.0	554.0
549	neutrophil	T CD8	T CD8	mast	B-cell	unassigned	T CD8	unassigned	tumors	tumors	344.0	544.0
550	tumors	tumors	tumors	tumors	B-cell	tumors	tumors	unassigned	tumors	tumors	1375.0	545.0
551	T CD4	T CD4	T CD8	Treg	B-cell	unassigned	fibroblast	unassigned	fibroblast	fibroblast	802.0	567.0
552	tumors	tumors	T CD8	tumors	B-cell	tumors	tumors	unassigned	pDC	tumors	5303.0	556.0
553	neutrophil	fibroblast	T CD8	neutrophil	B-cell	fibroblast	B-cell	unassigned	neutrophil	neutrophil	660.0	546.0
554	tumors	tumors	T CD4	tumors	B-cell	tumors	tumors	unassigned	epithelial	tumors	3207.0	547.0
555	tumors	tumors	tumors	tumors	B-cell	tumors	tumors	unassigned	tumors	tumors	3298.0	566.0
556	epithelial	tumors	tumors	tumors	B-cell	unassigned	tumors	unassigned	mast	tumors	446.0	561.0
557	tumors	tumors	T CD4	tumors	B-cell	tumors	tumors	unassigned	tumors	tumors	510.0	566.0
558	tumors	tumors	tumors	tumors	B-cell	tumors	tumors	unassigned	tumors	tumors	1568.0	545.0
559	tumors	tumors	T CD8	tumors	B-cell	tumors	tumors	tumors	epithelial	tumors	4264.0	559.0
560	neutrophil	T CD4	T CD4	neutrophil	B-cell	unassigned	T CD4	unassigned	neutrophil	plasmablast	289.0	557.0
561	tumors	tumors	T CD8	tumors	B-cell	tumors	tumors	unassigned	tumors	tumors	2063.0	564.0
562	tumors	tumors	tumors	tumors	B-cell	tumors	tumors	unassigned	tumors	tumors	2273.0	563.0
563	tumors	tumors	T CD8	tumors	B-cell	tumors	tumors	unassigned	tumors	tumors	3953.0	563.0
564	tumors	tumors	T CD8	tumors	B-cell	tumors	tumors	tumors	tumors	tumors	1504.0	569.0
565	tumors	tumors	tumors	tumors	B-cell	tumors	tumors	tumors	tumors	tumors	5242.0	589.0
566	tumors	tumors	T CD8	tumors	B-cell	tumors	tumors	unassigned	tumors	tumors	1876.0	566.0
567	tumors	tumors	T CD8	tumors	B-cell	tumors	tumors	unassigned	tumors	tumors	2721.0	563.0
568	tumors	tumors	T CD8	tumors	B-cell	tumors	tumors	unassigned	tumors	tumors	2800.0	576.0
569	tumors	tumors	T CD8	tumors	B-cell	tumors	T CD8	unassigned	epithelial	plasmablast	2898.0	553.0
570	fibroblast	fibroblast	T CD8	fibroblast	B-cell	fibroblast	fibroblast	unassigned	fibroblast	fibroblast	4689.0	554.0
571	fibroblast	tumors	tumors	tumors	B-cell	fibroblast	fibroblast	unassigned	fibroblast	fibroblast	79.0	567.0
572	neutrophil	T CD8	T CD8	T CD8	B-cell	unassigned	plasmablast	unassigned	plasmablast	plasmablast	695.0	569.0
573	tumors	tumors	T CD4	tumors	B-cell	tumors	tumors	unassigned	tumors	tumors	2238.0	571.0
574	tumors	tumors	tumors	tumors	B-cell	tumors	tumors	tumors	tumors	tumors	2478.0	578.0
575	tumors	tumors	T CD8	tumors	B-cell	tumors	tumors	unassigned	tumors	tumors	2122.0	570.0
576	tumors	tumors	T CD8	tumors	B-cell	tumors	tumors	unassigned	fibroblast	tumors	1051.0	576.0
577	tumors	tumors	T CD8	tumors	B-cell	tumors	tumors	unassigned	tumors	epithelial	2081.0	579.0
578	tumors	tumors	tumors	tumors	B-cell	tumors	tumors	tumors	tumors	tumors	3413.0	572.0
579	neutrophil	T CD4	macrophage	neutrophil	B-cell	unassigned	T CD4	unassigned	pDC	tumors	586.0	581.0
580	tumors	tumors	tumors	tumors	B-cell	tumors	tumors	unassigned	tumors	tumors	1974.0	593.0
581	tumors	tumors	T CD8	tumors	B-cell	tumors	tumors	unassigned	tumors	tumors	2214.0	586.0
582	tumors	tumors	T CD8	tumors	B-cell	tumors	tumors	unassigned	tumors	tumors	4172.0	589.0
583	epithelial	tumors	tumors	tumors	B-cell	tumors	tumors	unassigned	tumors	tumors	744.0	576.0
584	tumors	tumors	T CD4	tumors	B-cell	tumors	tumors	unassigned	tumors	tumors	3346.0	603.0
585	tumors	tumors	T CD8	tumors	B-cell	tumors	tumors	tumors	tumors	tumors	3881.0	581.0
586	tumors	tumors	tumors	tumors	B-cell	tumors	tumors	tumors	tumors	tumors	4058.0	595.0
587	neutrophil	tumors	tumors	tumors	B-cell	unassigned	plasmablast	unassigned	plasmablast	plasmablast	315.0	593.0
588	tumors	tumors	T CD8	tumors	B-cell	tumors	tumors	unassigned	tumors	tumors	2916.0	587.0
589	neutrophil	neutrophil	T CD8	neutrophil	B-cell	unassigned	NK	unassigned	neutrophil	neutrophil	647.0	595.0
590	tumors	tumors	tumors	tumors	B-cell	tumors	tumors	unassigned	tumors	tumors	3457.0	591.0
591	neutrophil	T CD8	T CD8	neutrophil	B-cell	unassigned	T CD8	unassigned	T CD4	macrophage	378.0	587.0
592	tumors	tumors	tumors	tumors	B-cell	tumors	tumors	unassigned	tumors	tumors	1544.0	594.0
593	fibroblast	fibroblast	T CD8	fibroblast	B-cell	fibroblast	fibroblast	unassigned	fibroblast	fibroblast	4712.0	582.0
594	tumors	tumors	tumors	tumors	B-cell	tumors	tumors	unassigned	tumors	tumors	1007.0	596.0
595	tumors	tumors	tumors	tumors	B-cell	fibroblast	tumors	unassigned	fibroblast	tumors	3360.0	618.0
596	tumors	tumors	T CD4	tumors	B-cell	tumors	tumors	unassigned	tumors	tumors	3953.0	598.0
597	fibroblast	fibroblast	T CD8	fibroblast	B-cell	fibroblast	fibroblast	unassigned	fibroblast	fibroblast	4652.0	586.0
598	tumors	T CD4	T CD4	epithelial	B-cell	endothelial	B-cell	unassigned	epithelial	tumors	541.0	591.0
599	epithelial	tumors	tumors	tumors	B-cell	fibroblast	tumors	unassigned	epithelial	tumors	131.0	595.0
600	tumors	tumors	T CD8	tumors	B-cell	tumors	tumors	unassigned	tumors	tumors	2170.0	594.0
601	tumors	tumors	T CD8	tumors	B-cell	tumors	tumors	unassigned	tumors	tumors	2856.0	602.0
602	tumors	tumors	tumors	tumors	B-cell	tumors	tumors	tumors	tumors	tumors	3596.0	614.0
603	neutrophil	B-cell	tumors	tumors	B-cell	unassigned	plasmablast	unassigned	plasmablast	plasmablast	481.0	612.0
604	tumors	tumors	tumors	tumors	B-cell	tumors	tumors	unassigned	tumors	tumors	3223.0	598.0
605	tumors	tumors	T CD8	tumors	B-cell	tumors	tumors	unassigned	epithelial	tumors	4138.0	606.0
606	tumors	tumors	T CD8	tumors	B-cell	tumors	tumors	unassigned	tumors	tumors	1835.0	608.0
607	tumors	tumors	T CD8	tumors	B-cell	tumors	tumors	unassigned	tumors	tumors	2121.0	605.0
608	neutrophil	macrophage	T CD8	Treg	B-cell	macrophage	T CD4	unassigned	neutrophil	macrophage	225.0	625.0
609	tumors	tumors	tumors	tumors	B-cell	tumors	tumors	tumors	tumors	tumors	2603.0	616.0
610	tumors	tumors	tumors	tumors	B-cell	tumors	tumors	unassigned	tumors	tumors	2653.0	613.0
611	tumors	tumors	T CD4	tumors	B-cell	tumors	tumors	unassigned	tumors	tumors	2942.0	616.0
612	tumors	tumors	T CD8	tumors	B-cell	unassigned	tumors	unassigned	tumors	tumors	5293.0	629.0
613	neutrophil	tumors	macrophage	mDC	B-cell	unassigned	plasmablast	unassigned	endothelial	tumors	2779.0	604.0
614	tumors	tumors	T CD4	tumors	B-cell	tumors	tumors	unassigned	tumors	tumors	5369.0	637.0
615	tumors	tumors	T CD8	tumors	B-cell	tumors	T CD8	unassigned	fibroblast	tumors	954.0	612.0
616	tumors	tumors	T CD8	Treg	B-cell	tumors	tumors	unassigned	tumors	tumors	2717.0	628.0
617	tumors	tumors	T CD8	tumors	B-cell	tumors	tumors	unassigned	macrophage	epithelial	4213.0	614.0
618	tumors	tumors	tumors	pDC	B-cell	tumors	tumors	unassigned	tumors	plasmablast	711.0	613.0
619	endothelial	macrophage	T CD8	endothelial	B-cell	endothelial	fibroblast	unassigned	fibroblast	tumors	4689.0	604.0
620	tumors	tumors	T CD4	tumors	B-cell	tumors	tumors	unassigned	tumors	tumors	4273.0	613.0
621	epithelial	tumors	T CD8	tumors	B-cell	tumors	tumors	unassigned	epithelial	tumors	71.0	628.0
622	neutrophil	T CD4	T CD4	neutrophil	B-cell	unassigned	NK	unassigned	mDC	tumors	280.0	619.0
623	neutrophil	T CD8	T CD8	NK	B-cell	unassigned	plasmablast	unassigned	neutrophil	plasmablast	387.0	623.0
624	neutrophil	T CD4	T CD8	epithelial	B-cell	unassigned	T CD8	unassigned	mast	tumors	432.0	622.0
625	tumors	tumors	T CD4	tumors	B-cell	tumors	tumors	tumors	tumors	tumors	1877.0	642.0
626	tumors	tumors	tumors	tumors	B-cell	tumors	tumors	unassigned	tumors	tumors	2056.0	619.0
627	tumors	tumors	T CD8	tumors	B-cell	unassigned	tumors	unassigned	tumors	tumors	3428.0	625.0
628	fibroblast	fibroblast	T CD8	fibroblast	B-cell	fibroblast	fibroblast	unassigned	fibroblast	fibroblast	3089.0	618.0
630	tumors	tumors	T CD8	tumors	B-cell	tumors	tumors	unassigned	tumors	tumors	1293.0	628.0
631	tumors	tumors	tumors	tumors	B-cell	tumors	tumors	unassigned	tumors	epithelial	2456.0	631.0
633	tumors	tumors	tumors	tumors	B-cell	tumors	tumors	tumors	tumors	tumors	1790.0	628.0
634	tumors	tumors	tumors	tumors	B-cell	tumors	tumors	unassigned	tumors	epithelial	2520.0	638.0
635	tumors	tumors	T CD8	tumors	B-cell	tumors	tumors	unassigned	tumors	tumors	2977.0	635.0
636	endothelial	T CD8	T CD8	endothelial	B-cell	tumors	fibroblast	unassigned	fibroblast	fibroblast	4737.0	625.0
637	macrophage	macrophage	T CD4	tumors	B-cell	macrophage	tumors	unassigned	macrophage	macrophage	4854.0	641.0
638	fibroblast	fibroblast	T CD8	fibroblast	B-cell	fibroblast	fibroblast	unassigned	fibroblast	fibroblast	4655.0	637.0
639	neutrophil	T CD4	T CD4	tumors	B-cell	unassigned	B-cell	unassigned	mDC	plasmablast	597.0	649.0
640	tumors	tumors	tumors	tumors	B-cell	tumors	tumors	unassigned	tumors	tumors	4227.0	633.0
641	tumors	tumors	T CD4	tumors	B-cell	tumors	tumors	unassigned	tumors	tumors	2189.0	638.0
642	tumors	T CD4	tumors	epithelial	B-cell	tumors	tumors	unassigned	epithelial	tumors	133.0	643.0
643	tumors	tumors	T CD4	tumors	B-cell	B-cell	tumors	unassigned	tumors	tumors	5011.0	634.0
644	tumors	tumors	tumors	tumors	B-cell	tumors	tumors	unassigned	epithelial	tumors	2801.0	649.0
645	tumors	tumors	tumors	tumors	B-cell	tumors	tumors	unassigned	tumors	epithelial	3956.0	644.0
646	fibroblast	fibroblast	tumors	fibroblast	B-cell	fibroblast	fibroblast	unassigned	fibroblast	fibroblast	4617.0	641.0
647	neutrophil	macrophage	T CD8	pDC	B-cell	unassigned	plasmablast	unassigned	pDC	tumors	782.0	641.0
648	tumors	tumors	T CD8	tumors	B-cell	tumors	tumors	unassigned	tumors	tumors	1984.0	634.0
649	neutrophil	tumors	tumors	tumors	B-cell	macrophage	tumors	unassigned	neutrophil	plasmablast	661.0	640.0
650	tumors	tumors	T CD4	tumors	B-cell	tumors	T CD8	unassigned	tumors	tumors	3081.0	654.0
651	endothelial	tumors	T CD4	endothelial	B-cell	tumors	tumors	unassigned	fibroblast	tumors	4698.0	643.0
652	tumors	tumors	T CD8	tumors	B-cell	tumors	tumors	tumors	tumors	tumors	2736.0	660.0
653	tumors	tumors	tumors	tumors	B-cell	tumors	tumors	unassigned	plasmablast	tumors	2153.0	642.0
654	tumors	tumors	tumors	tumors	B-cell	tumors	tumors	unassigned	tumors	tumors	4146.0	655.0
656	tumors	tumors	tumors	tumors	B-cell	tumors	tumors	unassigned	tumors	fibroblast	2049.0	647.0
657	tumors	tumors	tumors	tumors	B-cell	unassigned	tumors	unassigned	tumors	epithelial	2386.0	658.0
658	endothelial	tumors	T CD8	endothelial	B-cell	tumors	fibroblast	unassigned	fibroblast	fibroblast	3198.0	651.0
659	tumors	tumors	tumors	tumors	B-cell	tumors	tumors	unassigned	tumors	tumors	4061.0	655.0
660	neutrophil	T CD4	T CD4	neutrophil	B-cell	macrophage	T CD4	unassigned	mDC	B-cell	716.0	654.0
661	epithelial	tumors	T CD4	pDC	B-cell	unassigned	tumors	unassigned	epithelial	epithelial	974.0	675.0
662	tumors	tumors	tumors	tumors	B-cell	tumors	tumors	unassigned	tumors	tumors	3024.0	661.0
663	neutrophil	NK	macrophage	NK	B-cell	neutrophil	plasmablast	unassigned	NK	plasmablast	628.0	662.0
664	tumors	tumors	T CD8	tumors	B-cell	tumors	tumors	tumors	tumors	tumors	4001.0	668.0
665	tumors	tumors	T CD8	tumors	B-cell	tumors	tumors	unassigned	tumors	tumors	1343.0	665.0
666	tumors	tumors	tumors	tumors	B-cell	tumors	tumors	tumors	tumors	tumors	1757.0	674.0
667	tumors	tumors	tumors	tumors	B-cell	tumors	tumors	unassigned	epithelial	epithelial	2439.0	685.0
668	endothelial	endothelial	B-cell	endothelial	B-cell	endothelial	tumors	unassigned	endothelial	tumors	4784.0	653.0
669	neutrophil	macrophage	macrophage	endothelial	B-cell	unassigned	plasmablast	unassigned	plasmablast	plasmablast	253.0	675.0
670	tumors	tumors	tumors	tumors	B-cell	tumors	T CD8	unassigned	epithelial	tumors	2623.0	667.0
671	tumors	tumors	tumors	tumors	B-cell	tumors	tumors	unassigned	plasmablast	tumors	1396.0	674.0
672	tumors	tumors	tumors	tumors	B-cell	tumors	tumors	unassigned	tumors	tumors	3382.0	670.0
673	neutrophil	macrophage	macrophage	pDC	B-cell	unassigned	macrophage	unassigned	macrophage	macrophage	677.0	682.0
674	neutrophil	tumors	tumors	fibroblast	B-cell	unassigned	tumors	unassigned	fibroblast	epithelial	884.0	666.0
675	tumors	tumors	tumors	tumors	B-cell	tumors	tumors	unassigned	tumors	tumors	1453.0	669.0
676	tumors	tumors	T CD8	tumors	B-cell	tumors	tumors	unassigned	fibroblast	tumors	1629.0	687.0
677	tumors	tumors	T CD4	fibroblast	B-cell	fibroblast	tumors	unassigned	epithelial	tumors	2062.0	667.0
678	tumors	tumors	T CD8	tumors	B-cell	tumors	tumors	tumors	tumors	tumors	4223.0	695.0
679	endothelial	T CD8	T CD8	T CD8	B-cell	tumors	T CD8	unassigned	fibroblast	epithelial	4802.0	679.0
680	neutrophil	tumors	B-cell	neutrophil	B-cell	macrophage	B-cell	unassigned	plasmablast	plasmablast	466.0	666.0
681	neutrophil	tumors	macrophage	tumors	B-cell	unassigned	tumors	unassigned	neutrophil	tumors	731.0	675.0
682	tumors	tumors	tumors	tumors	B-cell	tumors	tumors	unassigned	epithelial	tumors	3669.0	668.0
683	tumors	tumors	T CD8	tumors	B-cell	tumors	tumors	unassigned	fibroblast	tumors	1939.0	673.0
684	tumors	tumors	T CD8	tumors	B-cell	tumors	tumors	unassigned	tumors	tumors	1981.0	678.0
685	neutrophil	T CD8	T CD8	Treg	B-cell	unassigned	T CD4	unassigned	plasmablast	plasmablast	560.0	689.0
686	tumors	tumors	T CD4	epithelial	B-cell	tumors	tumors	unassigned	tumors	epithelial	1711.0	671.0
687	tumors	tumors	tumors	tumors	B-cell	tumors	tumors	tumors	tumors	tumors	1835.0	696.0
688	neutrophil	NK	T CD8	NK	B-cell	macrophage	T CD8	unassigned	mDC	plasmablast	2198.0	674.0
689	tumors	tumors	T CD8	Treg	B-cell	T CD8	tumors	unassigned	neutrophil	epithelial	3188.0	682.0
690	fibroblast	fibroblast	T CD8	fibroblast	B-cell	fibroblast	fibroblast	fibroblast	fibroblast	fibroblast	3296.0	678.0
692	endothelial	endothelial	tumors	endothelial	B-cell	endothelial	tumors	unassigned	endothelial	tumors	4733.0	681.0
693	T CD4	T CD4	T CD4	neutrophil	B-cell	macrophage	endothelial	unassigned	neutrophil	fibroblast	5095.0	686.0
694	macrophage	macrophage	macrophage	macrophage	B-cell	macrophage	macrophage	unassigned	macrophage	macrophage	147.0	689.0
695	T CD4	T CD4	T CD4	neutrophil	B-cell	T CD4	T CD4	unassigned	neutrophil	plasmablast	422.0	680.0
696	tumors	tumors	tumors	tumors	B-cell	tumors	tumors	unassigned	tumors	tumors	2552.0	693.0
697	tumors	T CD8	T CD8	tumors	B-cell	unassigned	tumors	unassigned	tumors	plasmablast	308.0	695.0
698	tumors	tumors	tumors	tumors	B-cell	tumors	tumors	unassigned	epithelial	tumors	2032.0	686.0
699	tumors	tumors	tumors	tumors	B-cell	tumors	tumors	tumors	epithelial	tumors	2500.0	704.0
700	tumors	tumors	tumors	tumors	B-cell	tumors	tumors	unassigned	tumors	tumors	4067.0	705.0
701	tumors	tumors	tumors	tumors	B-cell	tumors	tumors	unassigned	tumors	tumors	1698.0	708.0
702	endothelial	tumors	tumors	endothelial	B-cell	tumors	tumors	unassigned	endothelial	tumors	3363.0	696.0
703	fibroblast	T CD4	T CD4	fibroblast	B-cell	fibroblast	fibroblast	unassigned	fibroblast	fibroblast	5035.0	689.0
704	neutrophil	T CD4	T CD8	neutrophil	B-cell	unassigned	T CD4	unassigned	T CD4	neutrophil	825.0	708.0
705	tumors	T CD4	T CD8	fibroblast	B-cell	fibroblast	fibroblast	unassigned	fibroblast	fibroblast	5320.0	694.0
706	neutrophil	macrophage	T CD8	macrophage	B-cell	macrophage	plasmablast	unassigned	macrophage	macrophage	2250.0	701.0
707	T CD8	T CD8	T CD8	T CD8	B-cell	T CD8	T CD8	unassigned	macrophage	macrophage	4871.0	710.0
708	plasmablast	B-cell	B-cell	B-cell	B-cell	fibroblast	B-cell	unassigned	B-cell	plasmablast	334.0	705.0
709	tumors	tumors	T CD4	tumors	B-cell	tumors	fibroblast	unassigned	epithelial	epithelial	3552.0	705.0
710	tumors	tumors	tumors	tumors	B-cell	tumors	tumors	tumors	tumors	tumors	3956.0	721.0
711	tumors	T CD8	T CD8	tumors	B-cell	tumors	tumors	unassigned	tumors	tumors	4632.0	696.0
712	tumors	tumors	T CD8	tumors	B-cell	tumors	tumors	unassigned	tumors	tumors	1247.0	732.0
713	epithelial	tumors	tumors	tumors	B-cell	tumors	tumors	unassigned	endothelial	tumors	2949.0	708.0
714	tumors	tumors	T CD4	tumors	B-cell	tumors	tumors	unassigned	tumors	epithelial	1994.0	718.0
715	neutrophil	macrophage	T CD8	T CD8	B-cell	macrophage	plasmablast	unassigned	neutrophil	macrophage	2197.0	722.0
716	endothelial	T CD4	T CD4	endothelial	B-cell	endothelial	B-cell	unassigned	plasmablast	tumors	382.0	706.0
717	neutrophil	T CD4	T CD8	neutrophil	B-cell	unassigned	macrophage	unassigned	neutrophil	macrophage	759.0	725.0
718	neutrophil	macrophage	T CD4	neutrophil	B-cell	unassigned	macrophage	unassigned	neutrophil	macrophage	951.0	729.0
719	tumors	tumors	T CD8	tumors	B-cell	tumors	tumors	unassigned	tumors	tumors	1446.0	716.0
720	tumors	tumors	T CD8	tumors	B-cell	tumors	tumors	unassigned	tumors	epithelial	3151.0	705.0
721	Treg	T CD4	T CD8	Treg	B-cell	endothelial	Treg	unassigned	fibroblast	epithelial	3309.0	730.0
722	neutrophil	macrophage	T CD8	pDC	B-cell	macrophage	tumors	unassigned	macrophage	macrophage	2161.0	720.0
723	epithelial	tumors	T CD4	epithelial	B-cell	epithelial	tumors	unassigned	tumors	tumors	3014.0	718.0
724	neutrophil	tumors	T CD8	neutrophil	B-cell	tumors	tumors	unassigned	tumors	epithelial	2296.0	719.0
725	tumors	tumors	T CD8	tumors	B-cell	fibroblast	tumors	unassigned	fibroblast	tumors	2740.0	720.0
726	tumors	macrophage	tumors	tumors	B-cell	tumors	tumors	unassigned	macrophage	plasmablast	4974.0	721.0
728	epithelial	tumors	tumors	tumors	B-cell	tumors	tumors	unassigned	macrophage	epithelial	3213.0	725.0
729	tumors	tumors	T CD8	tumors	B-cell	tumors	tumors	unassigned	epithelial	tumors	4044.0	733.0
730	tumors	tumors	tumors	tumors	B-cell	tumors	tumors	unassigned	tumors	tumors	4144.0	737.0
731	neutrophil	NK	T CD8	pDC	B-cell	unassigned	B-cell	unassigned	macrophage	plasmablast	116.0	740.0
732	neutrophil	macrophage	macrophage	neutrophil	B-cell	neutrophil	B-cell	unassigned	mDC	plasmablast	699.0	725.0
734	tumors	tumors	T CD8	tumors	B-cell	tumors	tumors	unassigned	tumors	tumors	1368.0	739.0
735	macrophage	macrophage	T CD8	macrophage	B-cell	macrophage	tumors	unassigned	macrophage	macrophage	2591.0	741.0
736	epithelial	B-cell	T CD4	pDC	B-cell	epithelial	tumors	unassigned	B-cell	macrophage	4938.0	728.0
737	fibroblast	fibroblast	T CD4	fibroblast	B-cell	fibroblast	fibroblast	unassigned	fibroblast	fibroblast	3747.0	732.0
738	plasmablast	T CD8	T CD8	plasmablast	B-cell	fibroblast	plasmablast	unassigned	plasmablast	plasmablast	5017.0	731.0
739	tumors	tumors	tumors	neutrophil	B-cell	unassigned	tumors	unassigned	epithelial	epithelial	4383.0	754.0
740	endothelial	tumors	T CD4	endothelial	B-cell	endothelial	endothelial	unassigned	endothelial	tumors	193.0	728.0
741	T CD8	T CD4	T CD8	Treg	B-cell	T CD4	fibroblast	unassigned	fibroblast	plasmablast	524.0	747.0
742	T CD4	macrophage	T CD8	macrophage	B-cell	fibroblast	fibroblast	unassigned	fibroblast	plasmablast	5333.0	734.0
743	tumors	tumors	tumors	tumors	B-cell	tumors	tumors	tumors	tumors	tumors	4620.0	737.0
744	endothelial	T CD8	T CD8	endothelial	B-cell	fibroblast	T CD8	unassigned	endothelial	fibroblast	5229.0	746.0
745	endothelial	T CD8	T CD8	endothelial	B-cell	endothelial	tumors	unassigned	endothelial	tumors	5267.0	743.0
746	epithelial	tumors	tumors	tumors	B-cell	tumors	tumors	unassigned	fibroblast	epithelial	342.0	755.0
747	tumors	tumors	T CD4	tumors	B-cell	tumors	tumors	unassigned	tumors	plasmablast	2992.0	740.0
748	fibroblast	T CD4	T CD4	fibroblast	B-cell	fibroblast	tumors	unassigned	fibroblast	tumors	278.0	756.0
749	plasmablast	B-cell	B-cell	B-cell	B-cell	T CD4	B-cell	unassigned	plasmablast	plasmablast	1432.0	748.0
750	NK	T CD8	T CD8	T CD4	B-cell	plasmablast	B-cell	unassigned	B-cell	B-cell	5081.0	734.0
751	tumors	tumors	tumors	tumors	B-cell	tumors	tumors	unassigned	tumors	tumors	1812.0	753.0
752	tumors	tumors	tumors	tumors	B-cell	tumors	tumors	tumors	tumors	tumors	1878.0	784.0
753	neutrophil	T CD8	T CD8	T CD8	B-cell	unassigned	macrophage	unassigned	neutrophil	epithelial	2244.0	755.0
754	neutrophil	T CD4	T CD4	fibroblast	B-cell	fibroblast	fibroblast	unassigned	fibroblast	fibroblast	701.0	746.0
755	neutrophil	T CD8	T CD8	tumors	B-cell	unassigned	tumors	unassigned	tumors	plasmablast	177.0	756.0
756	fibroblast	fibroblast	T CD4	fibroblast	B-cell	tumors	fibroblast	fibroblast	fibroblast	fibroblast	1542.0	760.0
757	tumors	tumors	T CD4	tumors	B-cell	tumors	tumors	unassigned	tumors	tumors	1867.0	763.0
758	epithelial	tumors	T CD8	epithelial	B-cell	tumors	tumors	unassigned	epithelial	epithelial	2645.0	748.0
759	fibroblast	fibroblast	tumors	fibroblast	B-cell	fibroblast	fibroblast	unassigned	fibroblast	fibroblast	1584.0	758.0
760	epithelial	tumors	tumors	epithelial	B-cell	tumors	tumors	unassigned	epithelial	epithelial	2514.0	761.0
761	neutrophil	macrophage	NK	neutrophil	B-cell	neutrophil	fibroblast	unassigned	fibroblast	fibroblast	603.0	750.0
762	neutrophil	macrophage	macrophage	neutrophil	B-cell	unassigned	B-cell	unassigned	macrophage	plasmablast	63.0	767.0
763	neutrophil	macrophage	macrophage	pDC	B-cell	macrophage	macrophage	unassigned	macrophage	macrophage	2298.0	767.0
764	fibroblast	fibroblast	T CD4	fibroblast	B-cell	fibroblast	fibroblast	unassigned	fibroblast	fibroblast	2739.0	765.0
765	tumors	tumors	T CD8	tumors	B-cell	tumors	tumors	unassigned	tumors	tumors	1972.0	767.0
767	mDC	macrophage	macrophage	macrophage	B-cell	macrophage	macrophage	unassigned	macrophage	macrophage	5086.0	763.0
768	epithelial	tumors	T CD4	epithelial	B-cell	epithelial	tumors	unassigned	epithelial	epithelial	3231.0	772.0
769	neutrophil	macrophage	macrophage	pDC	B-cell	macrophage	B-cell	unassigned	macrophage	macrophage	228.0	775.0
770	T CD4	macrophage	T CD8	T CD8	B-cell	macrophage	macrophage	unassigned	neutrophil	macrophage	473.0	777.0
771	T CD8	T CD8	T CD8	pDC	B-cell	T CD8	T CD8	unassigned	macrophage	plasmablast	5374.0	782.0
772	fibroblast	fibroblast	T CD4	fibroblast	B-cell	fibroblast	fibroblast	unassigned	fibroblast	fibroblast	1496.0	781.0
773	fibroblast	fibroblast	T CD8	fibroblast	B-cell	fibroblast	fibroblast	unassigned	fibroblast	fibroblast	1647.0	777.0
775	fibroblast	fibroblast	T CD4	fibroblast	B-cell	fibroblast	fibroblast	unassigned	fibroblast	fibroblast	670.0	778.0
776	tumors	tumors	tumors	tumors	B-cell	tumors	tumors	unassigned	tumors	tumors	1804.0	796.0
777	fibroblast	fibroblast	T CD4	fibroblast	B-cell	fibroblast	fibroblast	unassigned	fibroblast	fibroblast	3676.0	765.0
778	tumors	tumors	tumors	tumors	B-cell	tumors	tumors	unassigned	fibroblast	epithelial	4627.0	778.0
779	fibroblast	fibroblast	T CD8	fibroblast	B-cell	fibroblast	fibroblast	unassigned	fibroblast	fibroblast	4680.0	774.0
780	T CD4	NK	macrophage	fibroblast	B-cell	unassigned	plasmablast	unassigned	plasmablast	plasmablast	565.0	782.0
781	neutrophil	tumors	tumors	tumors	B-cell	unassigned	tumors	unassigned	tumors	plasmablast	2086.0	782.0
782	neutrophil	tumors	T CD8	tumors	B-cell	unassigned	tumors	unassigned	plasmablast	plasmablast	2147.0	779.0
783	fibroblast	fibroblast	T CD8	fibroblast	B-cell	fibroblast	fibroblast	unassigned	fibroblast	fibroblast	2841.0	782.0
784	epithelial	tumors	T CD4	endothelial	B-cell	tumors	fibroblast	unassigned	fibroblast	tumors	3001.0	786.0
785	tumors	tumors	macrophage	tumors	B-cell	macrophage	tumors	unassigned	tumors	macrophage	2028.0	779.0
786	T CD8	tumors	tumors	pDC	B-cell	macrophage	tumors	unassigned	macrophage	tumors	2640.0	799.0
787	neutrophil	T CD8	T CD8	neutrophil	B-cell	macrophage	macrophage	unassigned	macrophage	macrophage	118.0	787.0
788	fibroblast	fibroblast	T CD4	fibroblast	B-cell	fibroblast	fibroblast	unassigned	fibroblast	fibroblast	760.0	782.0
789	neutrophil	macrophage	T CD8	neutrophil	B-cell	macrophage	T CD8	unassigned	neutrophil	macrophage	2257.0	808.0
790	fibroblast	fibroblast	T CD8	fibroblast	B-cell	fibroblast	fibroblast	fibroblast	fibroblast	fibroblast	4722.0	802.0
791	epithelial	T CD4	macrophage	epithelial	B-cell	epithelial	epithelial	unassigned	epithelial	tumors	2964.0	789.0
792	neutrophil	T CD4	T CD4	neutrophil	B-cell	unassigned	plasmablast	unassigned	plasmablast	tumors	2168.0	794.0
793	neutrophil	tumors	macrophage	neutrophil	B-cell	unassigned	tumors	unassigned	neutrophil	neutrophil	2205.0	785.0
794	macrophage	macrophage	T CD4	Treg	B-cell	macrophage	macrophage	unassigned	macrophage	macrophage	2441.0	790.0
795	tumors	tumors	tumors	tumors	B-cell	tumors	tumors	tumors	tumors	epithelial	2506.0	796.0
797	pDC	T CD4	T CD4	plasmablast	B-cell	B-cell	plasmablast	unassigned	plasmablast	plasmablast	608.0	797.0
798	epithelial	T CD8	T CD8	tumors	B-cell	tumors	tumors	unassigned	neutrophil	tumors	3629.0	798.0
799	neutrophil	T CD8	NK	neutrophil	B-cell	unassigned	T CD4	unassigned	mDC	plasmablast	2323.0	793.0
800	neutrophil	tumors	macrophage	neutrophil	B-cell	unassigned	macrophage	unassigned	mDC	macrophage	2576.0	811.0
801	fibroblast	fibroblast	T CD4	fibroblast	B-cell	fibroblast	tumors	unassigned	fibroblast	fibroblast	3969.0	797.0
802	T CD4	T CD8	T CD4	T CD4	B-cell	fibroblast	T CD4	unassigned	NK	fibroblast	5190.0	804.0
803	T CD4	tumors	tumors	fibroblast	B-cell	fibroblast	fibroblast	unassigned	fibroblast	fibroblast	5288.0	800.0
804	epithelial	NK	T CD4	epithelial	B-cell	T CD4	plasmablast	unassigned	plasmablast	tumors	5332.0	810.0
806	neutrophil	tumors	T CD8	tumors	B-cell	unassigned	tumors	unassigned	plasmablast	tumors	2335.0	818.0
807	fibroblast	T CD4	T CD4	fibroblast	B-cell	fibroblast	fibroblast	unassigned	fibroblast	fibroblast	2789.0	800.0
808	fibroblast	macrophage	T CD8	fibroblast	B-cell	fibroblast	fibroblast	unassigned	fibroblast	fibroblast	2832.0	824.0
809	epithelial	tumors	T CD8	pDC	B-cell	macrophage	tumors	unassigned	epithelial	plasmablast	3432.0	802.0
810	tumors	tumors	T CD8	tumors	B-cell	tumors	tumors	tumors	epithelial	tumors	4571.0	807.0
811	neutrophil	T CD4	T CD4	neutrophil	B-cell	unassigned	T CD8	unassigned	mDC	macrophage	2404.0	807.0
812	T CD4	macrophage	macrophage	fibroblast	B-cell	fibroblast	fibroblast	unassigned	fibroblast	fibroblast	2678.0	805.0
813	mDC	macrophage	macrophage	macrophage	B-cell	macrophage	B-cell	unassigned	B-cell	macrophage	2720.0	796.0
814	T CD4	fibroblast	T CD8	fibroblast	B-cell	fibroblast	fibroblast	unassigned	fibroblast	fibroblast	4033.0	806.0
815	T CD4	T CD4	T CD4	Treg	B-cell	fibroblast	fibroblast	unassigned	fibroblast	fibroblast	2755.0	807.0
816	epithelial	tumors	tumors	epithelial	B-cell	tumors	tumors	unassigned	epithelial	tumors	2908.0	805.0
817	endothelial	T CD4	T CD4	endothelial	B-cell	endothelial	fibroblast	unassigned	endothelial	tumors	4648.0	807.0
818	mDC	macrophage	macrophage	mDC	B-cell	macrophage	mDC	unassigned	mDC	macrophage	5067.0	810.0
819	T CD8	T CD8	T CD8	T CD8	B-cell	T CD8	T CD8	unassigned	T CD4	tumors	5125.0	811.0
820	epithelial	tumors	T CD8	B-cell	B-cell	tumors	tumors	unassigned	plasmablast	tumors	3384.0	803.0
822	T CD8	T CD8	T CD8	pDC	B-cell	B-cell	T CD8	unassigned	fibroblast	B-cell	5250.0	811.0
823	fibroblast	fibroblast	T CD8	fibroblast	B-cell	unassigned	T CD4	unassigned	T CD4	fibroblast	728.0	811.0
824	tumors	tumors	T CD4	tumors	B-cell	tumors	tumors	unassigned	tumors	tumors	1968.0	808.0
825	T CD8	T CD8	T CD8	NK	B-cell	T CD4	fibroblast	unassigned	fibroblast	fibroblast	534.0	812.0
826	tumors	tumors	T CD4	tumors	B-cell	tumors	tumors	tumors	tumors	tumors	1939.0	834.0
827	tumors	tumors	macrophage	pDC	B-cell	tumors	Treg	unassigned	tumors	tumors	2019.0	815.0
828	mDC	macrophage	macrophage	macrophage	B-cell	macrophage	macrophage	unassigned	macrophage	macrophage	2655.0	821.0
829	fibroblast	fibroblast	T CD8	fibroblast	B-cell	fibroblast	fibroblast	unassigned	fibroblast	fibroblast	3865.0	826.0
830	T CD4	fibroblast	T CD8	fibroblast	B-cell	fibroblast	fibroblast	unassigned	fibroblast	fibroblast	4942.0	816.0
831	epithelial	macrophage	macrophage	epithelial	B-cell	tumors	tumors	unassigned	epithelial	tumors	3734.0	818.0
832	epithelial	T CD8	T CD8	pDC	B-cell	endothelial	fibroblast	unassigned	endothelial	tumors	4852.0	814.0
833	Treg	T CD4	T CD4	Treg	B-cell	Treg	fibroblast	unassigned	fibroblast	fibroblast	3325.0	828.0
834	neutrophil	macrophage	macrophage	macrophage	B-cell	unassigned	macrophage	unassigned	macrophage	macrophage	172.0	823.0
835	fibroblast	T CD4	T CD4	fibroblast	B-cell	fibroblast	fibroblast	unassigned	fibroblast	fibroblast	507.0	830.0
836	Treg	T CD8	T CD8	plasmablast	B-cell	T CD4	T CD4	unassigned	plasmablast	plasmablast	670.0	821.0
837	endothelial	tumors	T CD8	fibroblast	B-cell	tumors	tumors	unassigned	fibroblast	tumors	1407.0	821.0
838	fibroblast	fibroblast	T CD8	fibroblast	B-cell	fibroblast	fibroblast	unassigned	fibroblast	fibroblast	2707.0	819.0
839	epithelial	T CD4	T CD4	tumors	B-cell	fibroblast	T CD4	unassigned	fibroblast	fibroblast	102.0	824.0
840	epithelial	tumors	T CD8	tumors	B-cell	unassigned	tumors	unassigned	epithelial	tumors	3608.0	826.0
841	fibroblast	T CD4	T CD4	fibroblast	B-cell	fibroblast	Treg	unassigned	fibroblast	fibroblast	5078.0	838.0
842	endothelial	tumors	T CD4	endothelial	B-cell	tumors	tumors	unassigned	fibroblast	tumors	1581.0	824.0
844	Treg	macrophage	T CD8	pDC	B-cell	T CD4	T CD4	unassigned	Treg	macrophage	3233.0	838.0
845	fibroblast	fibroblast	T CD8	fibroblast	B-cell	fibroblast	fibroblast	unassigned	fibroblast	fibroblast	4230.0	819.0
846	Treg	T CD8	T CD8	Treg	B-cell	T CD4	B-cell	unassigned	Treg	plasmablast	5186.0	831.0
847	plasmablast	plasmablast	plasmablast	plasmablast	B-cell	fibroblast	plasmablast	unassigned	fibroblast	plasmablast	639.0	838.0
848	T CD4	macrophage	T CD8	fibroblast	B-cell	fibroblast	fibroblast	unassigned	fibroblast	fibroblast	2735.0	829.0
849	fibroblast	fibroblast	T CD4	fibroblast	B-cell	fibroblast	fibroblast	unassigned	fibroblast	fibroblast	3765.0	828.0
850	T CD8	macrophage	T CD4	macrophage	B-cell	macrophage	T CD4	unassigned	B-cell	macrophage	3107.0	827.0
851	endothelial	tumors	T CD8	endothelial	B-cell	tumors	tumors	unassigned	fibroblast	tumors	1025.0	828.0
852	fibroblast	macrophage	T CD8	fibroblast	B-cell	fibroblast	fibroblast	unassigned	macrophage	fibroblast	2876.0	834.0
853	epithelial	T CD8	T CD4	Treg	B-cell	unassigned	T CD4	unassigned	endothelial	epithelial	3476.0	825.0
855	fibroblast	fibroblast	macrophage	neutrophil	B-cell	fibroblast	fibroblast	unassigned	fibroblast	fibroblast	1715.0	835.0
856	macrophage	macrophage	macrophage	macrophage	B-cell	fibroblast	fibroblast	unassigned	macrophage	fibroblast	5013.0	830.0
857	tumors	tumors	tumors	tumors	B-cell	unassigned	T CD4	unassigned	mDC	tumors	2084.0	835.0
858	fibroblast	NK	NK	NK	B-cell	NK	NK	unassigned	fibroblast	fibroblast	3790.0	840.0
859	NK	macrophage	T CD8	Treg	B-cell	T CD4	B-cell	unassigned	B-cell	plasmablast	5139.0	846.0
861	endothelial	tumors	B-cell	endothelial	B-cell	tumors	tumors	unassigned	fibroblast	tumors	971.0	843.0
862	T CD4	B-cell	T CD8	Treg	B-cell	B-cell	B-cell	unassigned	fibroblast	tumors	3367.0	835.0
863	neutrophil	tumors	tumors	tumors	B-cell	unassigned	tumors	unassigned	tumors	plasmablast	2168.0	843.0
864	fibroblast	fibroblast	T CD4	fibroblast	B-cell	fibroblast	fibroblast	unassigned	fibroblast	fibroblast	585.0	844.0
865	endothelial	endothelial	T CD4	endothelial	B-cell	tumors	tumors	unassigned	endothelial	tumors	1279.0	850.0
866	fibroblast	T CD4	T CD8	fibroblast	B-cell	B-cell	fibroblast	unassigned	fibroblast	fibroblast	2791.0	852.0
868	neutrophil	T CD4	T CD8	Treg	B-cell	T CD4	macrophage	unassigned	mDC	plasmablast	2282.0	843.0
869	neutrophil	NK	macrophage	neutrophil	B-cell	unassigned	endothelial	unassigned	neutrophil	tumors	2425.0	850.0
870	T CD4	T CD8	T CD8	NK	B-cell	B-cell	fibroblast	unassigned	fibroblast	plasmablast	3407.0	845.0
871	epithelial	tumors	T CD8	epithelial	B-cell	tumors	tumors	unassigned	epithelial	epithelial	4681.0	855.0
872	macrophage	macrophage	T CD8	macrophage	B-cell	macrophage	macrophage	unassigned	macrophage	macrophage	3013.0	844.0
873	fibroblast	fibroblast	T CD8	fibroblast	B-cell	fibroblast	fibroblast	unassigned	fibroblast	fibroblast	4266.0	837.0
874	T CD4	T CD4	T CD4	fibroblast	B-cell	fibroblast	fibroblast	unassigned	fibroblast	fibroblast	5368.0	844.0
875	endothelial	T CD4	T CD8	endothelial	B-cell	tumors	fibroblast	unassigned	fibroblast	tumors	1644.0	858.0
876	fibroblast	fibroblast	T CD8	fibroblast	B-cell	fibroblast	fibroblast	unassigned	fibroblast	fibroblast	2692.0	856.0
877	fibroblast	tumors	T CD8	endothelial	B-cell	fibroblast	fibroblast	unassigned	fibroblast	fibroblast	4152.0	856.0
878	endothelial	T CD8	T CD8	endothelial	B-cell	endothelial	endothelial	unassigned	endothelial	plasmablast	4837.0	852.0
879	epithelial	macrophage	T CD8	epithelial	B-cell	tumors	tumors	unassigned	epithelial	epithelial	3718.0	857.0
880	tumors	tumors	tumors	tumors	B-cell	tumors	tumors	unassigned	tumors	epithelial	2526.0	864.0
881	T CD4	T CD4	T CD4	mDC	B-cell	fibroblast	fibroblast	unassigned	fibroblast	fibroblast	2761.0	859.0
882	epithelial	tumors	T CD8	tumors	B-cell	unassigned	tumors	unassigned	epithelial	epithelial	2930.0	865.0
883	fibroblast	fibroblast	macrophage	fibroblast	B-cell	fibroblast	fibroblast	unassigned	fibroblast	fibroblast	4207.0	861.0
884	endothelial	tumors	tumors	endothelial	B-cell	tumors	tumors	unassigned	fibroblast	tumors	1593.0	876.0
885	T CD8	tumors	T CD4	tumors	B-cell	tumors	tumors	unassigned	epithelial	epithelial	4638.0	861.0
886	T CD4	T CD4	T CD8	fibroblast	B-cell	fibroblast	fibroblast	unassigned	fibroblast	fibroblast	762.0	858.0
887	fibroblast	T CD8	T CD8	fibroblast	B-cell	fibroblast	fibroblast	unassigned	fibroblast	fibroblast	934.0	862.0
888	neutrophil	tumors	T CD4	neutrophil	B-cell	macrophage	neutrophil	unassigned	neutrophil	neutrophil	2373.0	871.0
889	fibroblast	macrophage	T CD8	fibroblast	B-cell	fibroblast	fibroblast	unassigned	fibroblast	fibroblast	4298.0	867.0
890	macrophage	macrophage	T CD4	macrophage	B-cell	macrophage	macrophage	unassigned	macrophage	macrophage	3069.0	867.0
892	fibroblast	fibroblast	T CD8	fibroblast	B-cell	fibroblast	fibroblast	unassigned	fibroblast	fibroblast	3474.0	873.0
893	neutrophil	macrophage	T CD8	Treg	B-cell	unassigned	Treg	unassigned	neutrophil	plasmablast	582.0	869.0
894	T CD8	NK	T CD4	pDC	B-cell	unassigned	T CD4	unassigned	fibroblast	fibroblast	716.0	874.0
895	neutrophil	T CD4	T CD4	pDC	B-cell	unassigned	plasmablast	unassigned	neutrophil	plasmablast	2151.0	866.0
896	tumors	tumors	T CD8	epithelial	B-cell	tumors	tumors	unassigned	epithelial	epithelial	2603.0	869.0
897	neutrophil	macrophage	macrophage	macrophage	B-cell	macrophage	macrophage	unassigned	macrophage	macrophage	3023.0	872.0
898	T CD4	macrophage	T CD8	macrophage	B-cell	macrophage	macrophage	unassigned	macrophage	macrophage	5027.0	869.0
899	endothelial	B-cell	T CD8	pDC	B-cell	endothelial	tumors	unassigned	endothelial	tumors	1066.0	868.0
900	NK	T CD8	T CD8	NK	B-cell	T CD8	T CD8	unassigned	T CD4	tumors	2009.0	872.0
901	neutrophil	T CD4	tumors	tumors	B-cell	unassigned	tumors	unassigned	plasmablast	tumors	2441.0	878.0
903	fibroblast	T CD4	T CD4	neutrophil	B-cell	fibroblast	fibroblast	unassigned	fibroblast	fibroblast	805.0	885.0
904	tumors	tumors	T CD8	tumors	B-cell	unassigned	tumors	unassigned	tumors	tumors	2481.0	880.0
905	fibroblast	T CD8	T CD8	fibroblast	B-cell	fibroblast	fibroblast	unassigned	fibroblast	fibroblast	2734.0	872.0
906	epithelial	T CD4	T CD8	Treg	B-cell	fibroblast	fibroblast	unassigned	fibroblast	fibroblast	3886.0	873.0
907	B-cell	B-cell	B-cell	Treg	B-cell	B-cell	B-cell	unassigned	B-cell	B-cell	5324.0	867.0
909	macrophage	macrophage	T CD8	macrophage	B-cell	unassigned	macrophage	unassigned	macrophage	macrophage	219.0	869.0
910	fibroblast	fibroblast	T CD8	fibroblast	B-cell	fibroblast	fibroblast	unassigned	fibroblast	fibroblast	3377.0	876.0
911	fibroblast	fibroblast	T CD8	fibroblast	B-cell	fibroblast	fibroblast	unassigned	fibroblast	fibroblast	4238.0	888.0
912	macrophage	macrophage	macrophage	macrophage	B-cell	macrophage	macrophage	unassigned	macrophage	macrophage	4357.0	878.0
913	T CD4	NK	T CD4	fibroblast	B-cell	fibroblast	fibroblast	unassigned	fibroblast	fibroblast	5264.0	882.0
914	NK	T CD8	T CD4	Treg	B-cell	T CD4	tumors	unassigned	Treg	tumors	161.0	885.0
915	fibroblast	fibroblast	T CD8	fibroblast	B-cell	fibroblast	fibroblast	unassigned	fibroblast	fibroblast	861.0	882.0
916	endothelial	fibroblast	tumors	endothelial	B-cell	tumors	tumors	unassigned	fibroblast	tumors	1668.0	895.0
917	neutrophil	tumors	tumors	tumors	B-cell	unassigned	tumors	unassigned	plasmablast	tumors	2328.0	894.0
918	macrophage	macrophage	macrophage	pDC	B-cell	macrophage	fibroblast	unassigned	fibroblast	fibroblast	2860.0	879.0
919	T CD4	B-cell	T CD4	pDC	B-cell	T CD4	B-cell	unassigned	B-cell	fibroblast	3099.0	883.0
920	epithelial	macrophage	tumors	epithelial	B-cell	epithelial	epithelial	unassigned	epithelial	epithelial	3683.0	881.0
921	epithelial	tumors	T CD8	tumors	B-cell	unassigned	tumors	unassigned	tumors	tumors	4068.0	882.0
922	epithelial	tumors	tumors	pDC	B-cell	tumors	tumors	unassigned	endothelial	macrophage	4435.0	879.0
923	tumors	tumors	T CD8	tumors	B-cell	tumors	tumors	tumors	tumors	tumors	1908.0	886.0
924	neutrophil	T CD4	T CD8	tumors	B-cell	unassigned	B-cell	unassigned	plasmablast	epithelial	654.0	897.0
925	neutrophil	T CD8	tumors	neutrophil	B-cell	fibroblast	tumors	unassigned	tumors	plasmablast	2107.0	878.0
926	fibroblast	fibroblast	T CD8	fibroblast	B-cell	fibroblast	fibroblast	unassigned	fibroblast	fibroblast	3607.0	880.0
927	epithelial	macrophage	T CD8	pDC	B-cell	tumors	T CD4	unassigned	endothelial	macrophage	4407.0	891.0
928	macrophage	macrophage	macrophage	macrophage	B-cell	macrophage	macrophage	macrophage	macrophage	macrophage	4776.0	894.0
929	T CD8	T CD8	T CD8	Treg	B-cell	fibroblast	fibroblast	unassigned	fibroblast	fibroblast	3821.0	890.0
930	tumors	tumors	T CD8	tumors	B-cell	tumors	tumors	unassigned	tumors	tumors	1954.0	905.0
933	tumors	tumors	T CD8	tumors	B-cell	tumors	tumors	unassigned	tumors	tumors	1858.0	902.0
934	fibroblast	fibroblast	T CD8	fibroblast	B-cell	fibroblast	fibroblast	unassigned	fibroblast	fibroblast	970.0	931.0
935	macrophage	macrophage	T CD8	macrophage	B-cell	unassigned	macrophage	unassigned	macrophage	fibroblast	2620.0	899.0
936	fibroblast	fibroblast	macrophage	fibroblast	B-cell	fibroblast	fibroblast	fibroblast	fibroblast	fibroblast	2694.0	897.0
937	endothelial	tumors	macrophage	fibroblast	B-cell	endothelial	fibroblast	unassigned	fibroblast	fibroblast	5286.0	897.0
938	T CD8	T CD8	T CD8	T CD8	B-cell	unassigned	T CD8	unassigned	mDC	tumors	2177.0	901.0
939	macrophage	macrophage	macrophage	macrophage	B-cell	macrophage	macrophage	unassigned	macrophage	macrophage	3740.0	906.0
940	T CD8	T CD8	T CD8	NK	B-cell	T CD8	B-cell	unassigned	B-cell	plasmablast	5333.0	902.0
941	neutrophil	T CD4	T CD8	mDC	B-cell	macrophage	T CD4	unassigned	Treg	tumors	292.0	899.0
942	fibroblast	fibroblast	T CD8	fibroblast	B-cell	fibroblast	fibroblast	fibroblast	fibroblast	fibroblast	1026.0	909.0
943	T CD4	fibroblast	T CD8	pDC	B-cell	fibroblast	fibroblast	unassigned	fibroblast	fibroblast	3535.0	894.0
944	T CD4	T CD4	T CD8	Treg	B-cell	plasmablast	Treg	unassigned	Treg	macrophage	4320.0	907.0
945	T CD8	tumors	T CD8	tumors	B-cell	tumors	tumors	unassigned	endothelial	epithelial	4534.0	902.0
946	fibroblast	macrophage	macrophage	pDC	B-cell	fibroblast	fibroblast	unassigned	fibroblast	plasmablast	1530.0	904.0
947	neutrophil	macrophage	T CD8	pDC	B-cell	unassigned	tumors	unassigned	epithelial	tumors	593.0	913.0
948	fibroblast	fibroblast	T CD8	fibroblast	B-cell	fibroblast	fibroblast	unassigned	fibroblast	fibroblast	4903.0	903.0
950	neutrophil	macrophage	T CD8	neutrophil	B-cell	macrophage	tumors	unassigned	mDC	macrophage	2145.0	904.0
952	neutrophil	macrophage	macrophage	pDC	B-cell	unassigned	T CD4	unassigned	epithelial	plasmablast	236.0	909.0
953	neutrophil	macrophage	macrophage	pDC	B-cell	unassigned	tumors	unassigned	endothelial	macrophage	2414.0	924.0
954	epithelial	tumors	tumors	tumors	B-cell	tumors	tumors	unassigned	epithelial	epithelial	2882.0	936.0
955	T CD8	macrophage	T CD8	Treg	B-cell	macrophage	T CD8	unassigned	fibroblast	tumors	2931.0	916.0
957	fibroblast	T CD8	macrophage	fibroblast	B-cell	fibroblast	T CD4	unassigned	T CD4	fibroblast	3402.0	915.0
958	tumors	macrophage	macrophage	pDC	B-cell	tumors	macrophage	unassigned	plasmablast	tumors	4010.0	914.0
959	neutrophil	T CD4	T CD8	tumors	B-cell	unassigned	tumors	unassigned	mDC	tumors	186.0	918.0
960	fibroblast	fibroblast	T CD4	fibroblast	B-cell	fibroblast	fibroblast	unassigned	fibroblast	fibroblast	3514.0	922.0
961	Treg	T CD8	T CD8	Treg	B-cell	T CD8	T CD8	unassigned	epithelial	plasmablast	3964.0	907.0
962	B-cell	B-cell	T CD8	fibroblast	B-cell	fibroblast	fibroblast	unassigned	B-cell	fibroblast	3618.0	913.0
963	epithelial	T CD8	T CD8	endothelial	B-cell	unassigned	B-cell	unassigned	mDC	epithelial	3895.0	921.0
965	macrophage	macrophage	macrophage	macrophage	B-cell	macrophage	macrophage	unassigned	macrophage	macrophage	385.0	922.0
966	T CD4	T CD8	T CD8	fibroblast	B-cell	fibroblast	B-cell	unassigned	fibroblast	plasmablast	1354.0	913.0
967	tumors	tumors	T CD8	pDC	B-cell	tumors	T CD4	unassigned	tumors	epithelial	2003.0	923.0
968	epithelial	macrophage	T CD8	epithelial	B-cell	tumors	B-cell	unassigned	epithelial	macrophage	3854.0	927.0
969	fibroblast	B-cell	T CD8	fibroblast	B-cell	fibroblast	fibroblast	unassigned	fibroblast	fibroblast	3570.0	919.0
970	fibroblast	T CD4	T CD4	pDC	B-cell	fibroblast	T CD4	unassigned	fibroblast	plasmablast	115.0	923.0
971	neutrophil	tumors	T CD8	tumors	B-cell	unassigned	plasmablast	unassigned	B-cell	tumors	248.0	933.0
972	neutrophil	macrophage	macrophage	macrophage	B-cell	unassigned	plasmablast	unassigned	plasmablast	plasmablast	445.0	925.0
973	macrophage	macrophage	macrophage	macrophage	B-cell	macrophage	macrophage	unassigned	macrophage	macrophage	3781.0	936.0
974	fibroblast	tumors	macrophage	fibroblast	B-cell	fibroblast	fibroblast	unassigned	fibroblast	plasmablast	4859.0	921.0
975	fibroblast	T CD8	T CD8	fibroblast	B-cell	fibroblast	fibroblast	unassigned	fibroblast	fibroblast	1190.0	938.0
976	neutrophil	macrophage	T CD8	neutrophil	B-cell	unassigned	T CD8	unassigned	tumors	plasmablast	2301.0	925.0
977	endothelial	T CD8	tumors	neutrophil	B-cell	tumors	neutrophil	unassigned	neutrophil	tumors	3365.0	936.0
978	epithelial	tumors	tumors	epithelial	B-cell	epithelial	tumors	unassigned	epithelial	tumors	5197.0	921.0
979	epithelial	tumors	tumors	epithelial	B-cell	tumors	tumors	unassigned	epithelial	epithelial	2839.0	935.0
980	B-cell	B-cell	T CD8	Treg	B-cell	B-cell	B-cell	unassigned	B-cell	pDC	3096.0	941.0
982	neutrophil	macrophage	macrophage	epithelial	B-cell	unassigned	macrophage	unassigned	endothelial	plasmablast	543.0	928.0
983	tumors	tumors	T CD8	tumors	B-cell	tumors	tumors	unassigned	tumors	tumors	1884.0	940.0
984	macrophage	macrophage	macrophage	tumors	B-cell	unassigned	plasmablast	unassigned	plasmablast	epithelial	2442.0	949.0
985	T CD8	T CD8	T CD8	T CD8	B-cell	T CD4	fibroblast	unassigned	T CD8	fibroblast	4960.0	925.0
986	fibroblast	fibroblast	T CD8	fibroblast	B-cell	fibroblast	fibroblast	unassigned	fibroblast	fibroblast	1131.0	944.0
987	fibroblast	T CD8	T CD8	fibroblast	B-cell	fibroblast	fibroblast	unassigned	fibroblast	fibroblast	1282.0	936.0
988	epithelial	tumors	tumors	epithelial	B-cell	epithelial	tumors	unassigned	epithelial	epithelial	3702.0	940.0
989	endothelial	tumors	T CD8	endothelial	B-cell	tumors	tumors	unassigned	endothelial	tumors	4045.0	942.0
990	epithelial	macrophage	macrophage	epithelial	B-cell	endothelial	tumors	unassigned	epithelial	epithelial	4399.0	941.0
991	fibroblast	fibroblast	tumors	fibroblast	B-cell	fibroblast	fibroblast	unassigned	fibroblast	fibroblast	1818.0	946.0
992	plasmablast	B-cell	B-cell	B-cell	B-cell	B-cell	B-cell	unassigned	plasmablast	plasmablast	5407.0	944.0
993	macrophage	macrophage	T CD8	macrophage	B-cell	macrophage	macrophage	unassigned	plasmablast	plasmablast	161.0	944.0
994	epithelial	tumors	T CD8	tumors	B-cell	tumors	T CD8	unassigned	epithelial	epithelial	2791.0	951.0
995	plasmablast	B-cell	T CD8	B-cell	B-cell	Treg	B-cell	unassigned	plasmablast	plasmablast	5357.0	948.0
996	T CD4	B-cell	T CD4	fibroblast	B-cell	fibroblast	fibroblast	unassigned	fibroblast	fibroblast	3662.0	949.0
997	tumors	T CD4	T CD4	epithelial	B-cell	unassigned	T CD4	unassigned	epithelial	tumors	4736.0	950.0
999	epithelial	tumors	tumors	epithelial	B-cell	unassigned	tumors	unassigned	epithelial	tumors	4225.0	949.0
1000	fibroblast	macrophage	T CD8	fibroblast	B-cell	fibroblast	fibroblast	unassigned	fibroblast	fibroblast	2748.0	944.0
1001	T CD4	NK	T CD8	pDC	B-cell	Treg	T CD8	unassigned	Treg	plasmablast	3258.0	947.0
1002	fibroblast	macrophage	T CD4	epithelial	B-cell	fibroblast	fibroblast	unassigned	macrophage	epithelial	5010.0	961.0
1003	T CD8	T CD8	T CD8	pDC	B-cell	Treg	T CD4	unassigned	T CD4	pDC	1648.0	952.0
1004	T CD4	B-cell	T CD8	fibroblast	B-cell	fibroblast	fibroblast	unassigned	fibroblast	fibroblast	3607.0	967.0
1005	macrophage	macrophage	macrophage	macrophage	B-cell	macrophage	macrophage	unassigned	macrophage	macrophage	4496.0	946.0
1006	tumors	T CD4	T CD4	endothelial	B-cell	macrophage	plasmablast	unassigned	plasmablast	plasmablast	5277.0	950.0
1007	neutrophil	T CD4	T CD8	Treg	B-cell	tumors	plasmablast	unassigned	plasmablast	plasmablast	1388.0	946.0
1008	neutrophil	macrophage	T CD8	neutrophil	B-cell	macrophage	macrophage	unassigned	neutrophil	macrophage	2124.0	952.0
1009	fibroblast	fibroblast	T CD4	fibroblast	B-cell	fibroblast	fibroblast	unassigned	fibroblast	fibroblast	4318.0	965.0
1010	macrophage	macrophage	macrophage	macrophage	B-cell	macrophage	macrophage	unassigned	macrophage	macrophage	456.0	964.0
1011	fibroblast	T CD4	T CD4	fibroblast	B-cell	fibroblast	fibroblast	unassigned	fibroblast	fibroblast	1503.0	958.0
1013	T CD8	T CD8	T CD8	T CD8	B-cell	macrophage	macrophage	unassigned	macrophage	macrophage	3757.0	969.0
1014	T CD4	NK	T CD8	fibroblast	B-cell	T CD4	fibroblast	unassigned	fibroblast	fibroblast	4938.0	959.0
1015	Treg	T CD4	macrophage	Treg	B-cell	NK	fibroblast	unassigned	fibroblast	plasmablast	1175.0	960.0
1016	fibroblast	fibroblast	T CD8	fibroblast	B-cell	fibroblast	fibroblast	unassigned	fibroblast	fibroblast	5198.0	968.0
1017	neutrophil	macrophage	macrophage	mDC	B-cell	unassigned	macrophage	unassigned	neutrophil	macrophage	738.0	981.0
1018	mDC	macrophage	macrophage	pDC	B-cell	macrophage	macrophage	unassigned	pDC	tumors	1241.0	958.0
1019	T CD4	B-cell	T CD4	pDC	B-cell	fibroblast	fibroblast	unassigned	fibroblast	fibroblast	3567.0	967.0
1020	macrophage	macrophage	macrophage	macrophage	B-cell	macrophage	macrophage	unassigned	macrophage	macrophage	3824.0	965.0
1021	fibroblast	fibroblast	T CD8	fibroblast	B-cell	fibroblast	fibroblast	unassigned	fibroblast	fibroblast	3977.0	966.0
1022	macrophage	macrophage	macrophage	macrophage	B-cell	macrophage	macrophage	unassigned	macrophage	macrophage	4542.0	967.0
1023	epithelial	T CD4	T CD4	epithelial	B-cell	epithelial	tumors	unassigned	epithelial	B-cell	139.0	981.0
1024	macrophage	macrophage	macrophage	tumors	B-cell	macrophage	macrophage	unassigned	macrophage	macrophage	2570.0	967.0
1025	endothelial	T CD8	T CD8	endothelial	B-cell	tumors	endothelial	unassigned	endothelial	tumors	5071.0	975.0
1026	T CD4	tumors	T CD8	Treg	B-cell	fibroblast	fibroblast	unassigned	fibroblast	fibroblast	1921.0	989.0
1027	T CD8	T CD4	T CD4	pDC	B-cell	B-cell	T CD4	unassigned	mDC	plasmablast	3451.0	969.0
1028	T CD8	T CD4	T CD8	pDC	B-cell	T CD8	T CD4	unassigned	T CD4	plasmablast	202.0	973.0
1030	B-cell	B-cell	T CD8	B-cell	B-cell	B-cell	B-cell	unassigned	B-cell	pDC	2952.0	979.0
1031	endothelial	NK	T CD8	endothelial	B-cell	fibroblast	fibroblast	unassigned	fibroblast	fibroblast	3299.0	975.0
1033	T CD4	T CD4	T CD8	mast	B-cell	fibroblast	T CD4	unassigned	fibroblast	fibroblast	4808.0	982.0
1035	epithelial	tumors	T CD8	tumors	B-cell	tumors	tumors	unassigned	plasmablast	plasmablast	938.0	986.0
1036	fibroblast	macrophage	T CD8	pDC	B-cell	fibroblast	fibroblast	unassigned	fibroblast	fibroblast	1274.0	978.0
1037	B-cell	macrophage	T CD8	pDC	B-cell	Treg	T CD4	unassigned	pDC	macrophage	3151.0	975.0
1038	macrophage	macrophage	macrophage	macrophage	B-cell	macrophage	macrophage	unassigned	macrophage	macrophage	3864.0	979.0
1039	epithelial	tumors	T CD8	epithelial	B-cell	tumors	T CD8	unassigned	tumors	epithelial	4978.0	981.0
1040	fibroblast	fibroblast	T CD4	fibroblast	B-cell	fibroblast	fibroblast	unassigned	fibroblast	fibroblast	1413.0	987.0
1041	pDC	macrophage	T CD4	macrophage	B-cell	macrophage	macrophage	unassigned	macrophage	macrophage	3696.0	985.0
1042	fibroblast	fibroblast	T CD8	fibroblast	B-cell	tumors	fibroblast	unassigned	fibroblast	fibroblast	1885.0	992.0
1043	epithelial	tumors	T CD4	tumors	B-cell	T CD4	tumors	unassigned	tumors	epithelial	5319.0	992.0
1044	neutrophil	T CD4	T CD8	Treg	B-cell	unassigned	T CD4	unassigned	tumors	plasmablast	601.0	989.0
1045	fibroblast	T CD4	T CD8	fibroblast	B-cell	fibroblast	fibroblast	unassigned	fibroblast	fibroblast	1676.0	1003.0
1046	fibroblast	fibroblast	T CD4	fibroblast	B-cell	fibroblast	fibroblast	unassigned	fibroblast	fibroblast	1825.0	985.0
1047	neutrophil	tumors	T CD8	tumors	B-cell	unassigned	plasmablast	unassigned	tumors	plasmablast	2250.0	988.0
1048	neutrophil	macrophage	T CD8	T CD4	B-cell	macrophage	macrophage	unassigned	neutrophil	pDC	2423.0	1005.0
1049	endothelial	T CD4	T CD4	endothelial	B-cell	endothelial	T CD4	unassigned	mDC	tumors	241.0	998.0
1050	tumors	B-cell	T CD4	pDC	B-cell	tumors	tumors	unassigned	pDC	tumors	1956.0	1002.0
1051	B-cell	B-cell	B-cell	pDC	B-cell	B-cell	B-cell	unassigned	pDC	plasmablast	3428.0	990.0
1052	endothelial	fibroblast	macrophage	fibroblast	B-cell	unassigned	fibroblast	unassigned	macrophage	macrophage	4040.0	1006.0
1053	tumors	tumors	T CD8	tumors	B-cell	unassigned	tumors	unassigned	epithelial	tumors	2361.0	994.0
1054	fibroblast	fibroblast	B-cell	fibroblast	B-cell	fibroblast	fibroblast	unassigned	fibroblast	fibroblast	3635.0	1005.0
1055	epithelial	macrophage	macrophage	macrophage	B-cell	macrophage	macrophage	unassigned	macrophage	macrophage	4204.0	1001.0
1057	macrophage	macrophage	T CD8	macrophage	B-cell	macrophage	macrophage	unassigned	macrophage	macrophage	2620.0	1006.0
1058	fibroblast	fibroblast	macrophage	fibroblast	B-cell	fibroblast	fibroblast	unassigned	fibroblast	fibroblast	5396.0	997.0
1059	mast	T CD8	T CD8	Treg	B-cell	T CD8	B-cell	unassigned	mast	plasmablast	175.0	1002.0
1060	macrophage	macrophage	T CD8	neutrophil	B-cell	macrophage	macrophage	unassigned	macrophage	macrophage	541.0	998.0
1061	macrophage	macrophage	T CD8	macrophage	B-cell	macrophage	macrophage	unassigned	macrophage	macrophage	2132.0	1000.0
1062	neutrophil	T CD4	T CD4	pDC	B-cell	unassigned	T CD4	unassigned	macrophage	macrophage	2553.0	1010.0
1064	neutrophil	macrophage	T CD8	endothelial	B-cell	unassigned	endothelial	unassigned	macrophage	tumors	496.0	1009.0
1065	fibroblast	fibroblast	T CD8	fibroblast	B-cell	fibroblast	fibroblast	unassigned	fibroblast	fibroblast	304.0	1001.0
1066	neutrophil	T CD8	T CD8	T CD8	B-cell	unassigned	tumors	unassigned	fibroblast	fibroblast	1168.0	1003.0
1067	fibroblast	fibroblast	macrophage	fibroblast	B-cell	fibroblast	fibroblast	unassigned	fibroblast	fibroblast	1857.0	1005.0
1068	T CD8	T CD8	T CD8	T CD8	B-cell	unassigned	B-cell	unassigned	fibroblast	fibroblast	2994.0	1011.0
1069	fibroblast	macrophage	macrophage	fibroblast	B-cell	fibroblast	fibroblast	unassigned	fibroblast	fibroblast	3261.0	1000.0
1071	endothelial	T CD8	T CD8	endothelial	B-cell	tumors	tumors	unassigned	fibroblast	tumors	1490.0	1004.0
1072	mDC	macrophage	T CD8	pDC	B-cell	endothelial	T CD4	unassigned	B-cell	pDC	3119.0	1003.0
1073	fibroblast	fibroblast	T CD8	fibroblast	B-cell	fibroblast	fibroblast	unassigned	fibroblast	fibroblast	3569.0	1015.0
1074	endothelial	T CD4	T CD8	fibroblast	B-cell	endothelial	T CD4	unassigned	Treg	B-cell	4557.0	1000.0
1075	endothelial	T CD4	tumors	fibroblast	B-cell	fibroblast	fibroblast	unassigned	fibroblast	fibroblast	5160.0	1004.0
1076	neutrophil	T CD4	T CD8	mDC	B-cell	unassigned	T CD4	unassigned	plasmablast	plasmablast	660.0	1005.0
1077	macrophage	macrophage	macrophage	macrophage	B-cell	macrophage	macrophage	unassigned	macrophage	macrophage	3744.0	1017.0
1079	plasmablast	T CD4	T CD8	Treg	B-cell	T CD4	T CD4	unassigned	T CD4	plasmablast	5258.0	1008.0
1080	NK	T CD8	T CD8	T CD8	B-cell	NK	T CD8	unassigned	T CD8	tumors	3048.0	1001.0
1081	T CD4	T CD8	T CD4	T CD4	B-cell	T CD4	T CD4	unassigned	NK	B-cell	3177.0	1019.0
1082	fibroblast	fibroblast	tumors	fibroblast	B-cell	fibroblast	fibroblast	unassigned	fibroblast	fibroblast	1539.0	1014.0
1083	macrophage	macrophage	T CD8	macrophage	B-cell	macrophage	macrophage	unassigned	macrophage	macrophage	2663.0	1008.0
1084	macrophage	macrophage	macrophage	macrophage	B-cell	macrophage	macrophage	unassigned	macrophage	macrophage	2704.0	1012.0
1085	endothelial	tumors	tumors	endothelial	B-cell	tumors	tumors	unassigned	fibroblast	tumors	4788.0	1007.0
1086	Treg	T CD4	T CD4	T CD4	B-cell	Treg	fibroblast	unassigned	epithelial	epithelial	4855.0	1021.0
1087	neutrophil	macrophage	tumors	epithelial	B-cell	unassigned	NK	unassigned	mDC	macrophage	2848.0	1019.0
1088	epithelial	tumors	T CD8	epithelial	B-cell	epithelial	tumors	unassigned	plasmablast	plasmablast	1111.0	1025.0
1089	T CD8	T CD8	T CD8	fibroblast	B-cell	unassigned	plasmablast	unassigned	plasmablast	plasmablast	3485.0	1023.0
1090	pDC	macrophage	T CD8	macrophage	B-cell	macrophage	plasmablast	unassigned	macrophage	macrophage	3681.0	1021.0
1091	fibroblast	fibroblast	T CD8	fibroblast	B-cell	fibroblast	fibroblast	unassigned	fibroblast	fibroblast	1359.0	1018.0
1092	fibroblast	tumors	tumors	fibroblast	B-cell	fibroblast	fibroblast	unassigned	fibroblast	epithelial	1754.0	1026.0
1093	endothelial	tumors	T CD4	endothelial	B-cell	endothelial	tumors	unassigned	endothelial	tumors	1637.0	1032.0
1094	neutrophil	macrophage	T CD8	pDC	B-cell	macrophage	T CD8	unassigned	plasmablast	macrophage	2156.0	1026.0
1095	fibroblast	T CD8	T CD8	fibroblast	B-cell	fibroblast	fibroblast	unassigned	fibroblast	fibroblast	3524.0	1021.0
1096	T CD4	T CD4	T CD4	Treg	B-cell	T CD4	fibroblast	unassigned	Treg	fibroblast	3909.0	1020.0
1097	epithelial	macrophage	macrophage	epithelial	B-cell	tumors	fibroblast	unassigned	epithelial	fibroblast	5384.0	1023.0
1099	neutrophil	T CD8	T CD4	endothelial	B-cell	unassigned	tumors	unassigned	plasmablast	plasmablast	2317.0	1033.0
1101	fibroblast	fibroblast	T CD8	fibroblast	B-cell	fibroblast	fibroblast	unassigned	fibroblast	fibroblast	1308.0	1029.0
1102	fibroblast	fibroblast	tumors	fibroblast	B-cell	fibroblast	fibroblast	fibroblast	fibroblast	fibroblast	1809.0	1033.0
1103	mast	tumors	T CD8	mast	B-cell	unassigned	mast	unassigned	fibroblast	mast	149.0	1045.0
1104	neutrophil	tumors	macrophage	neutrophil	B-cell	unassigned	tumors	unassigned	mDC	epithelial	887.0	1045.0
1105	neutrophil	T CD4	T CD8	pDC	B-cell	unassigned	plasmablast	unassigned	plasmablast	plasmablast	952.0	1038.0
1106	NK	T CD8	T CD8	T CD8	B-cell	unassigned	T CD8	unassigned	T CD8	plasmablast	5051.0	1033.0
1107	pDC	macrophage	macrophage	macrophage	B-cell	macrophage	B-cell	unassigned	macrophage	plasmablast	3415.0	1031.0
1108	fibroblast	fibroblast	T CD4	fibroblast	B-cell	fibroblast	fibroblast	unassigned	fibroblast	fibroblast	1445.0	1037.0
1109	neutrophil	tumors	T CD4	epithelial	B-cell	unassigned	T CD4	unassigned	mast	epithelial	2385.0	1045.0
1110	T CD8	T CD8	T CD8	T CD8	B-cell	B-cell	B-cell	unassigned	T CD4	fibroblast	3056.0	1039.0
1111	T CD8	tumors	T CD8	tumors	B-cell	tumors	tumors	unassigned	fibroblast	tumors	4777.0	1051.0
1113	endothelial	tumors	T CD8	endothelial	B-cell	tumors	tumors	unassigned	endothelial	tumors	1565.0	1043.0
1114	fibroblast	fibroblast	T CD8	fibroblast	B-cell	fibroblast	fibroblast	unassigned	fibroblast	fibroblast	4270.0	1046.0
1115	T CD4	macrophage	T CD4	fibroblast	B-cell	fibroblast	fibroblast	unassigned	fibroblast	fibroblast	4570.0	1045.0
1116	fibroblast	fibroblast	T CD8	fibroblast	B-cell	fibroblast	fibroblast	unassigned	fibroblast	fibroblast	5295.0	1057.0
1117	epithelial	tumors	T CD4	pDC	B-cell	unassigned	tumors	unassigned	B-cell	plasmablast	1049.0	1044.0
1118	macrophage	macrophage	T CD4	macrophage	B-cell	fibroblast	fibroblast	unassigned	fibroblast	macrophage	3884.0	1051.0
1119	macrophage	macrophage	macrophage	pDC	B-cell	macrophage	macrophage	unassigned	macrophage	macrophage	5013.0	1055.0
1120	macrophage	macrophage	macrophage	macrophage	B-cell	macrophage	macrophage	unassigned	macrophage	macrophage	2674.0	1052.0
1121	T CD4	T CD4	T CD8	NK	B-cell	NK	fibroblast	unassigned	fibroblast	plasmablast	277.0	1066.0
1122	pDC	macrophage	T CD4	mast	B-cell	T CD8	T CD8	unassigned	B-cell	plasmablast	3428.0	1057.0
1123	fibroblast	fibroblast	T CD4	fibroblast	B-cell	fibroblast	fibroblast	unassigned	fibroblast	fibroblast	3999.0	1066.0
1124	fibroblast	tumors	T CD8	fibroblast	B-cell	fibroblast	fibroblast	unassigned	fibroblast	fibroblast	4406.0	1062.0
1125	B-cell	B-cell	B-cell	B-cell	B-cell	B-cell	fibroblast	unassigned	fibroblast	B-cell	3005.0	1057.0
1127	endothelial	T CD8	T CD8	fibroblast	B-cell	endothelial	T CD8	unassigned	fibroblast	fibroblast	219.0	1072.0
1128	fibroblast	fibroblast	T CD8	fibroblast	B-cell	fibroblast	fibroblast	unassigned	fibroblast	fibroblast	1359.0	1063.0
1129	T CD8	T CD8	T CD8	T CD4	B-cell	Treg	T CD4	unassigned	T CD8	tumors	3086.0	1061.0
1130	fibroblast	T CD4	T CD8	fibroblast	B-cell	fibroblast	fibroblast	unassigned	fibroblast	fibroblast	3520.0	1067.0
1131	pDC	T CD8	T CD8	plasmablast	B-cell	T CD4	plasmablast	unassigned	plasmablast	plasmablast	4621.0	1065.0
1132	fibroblast	fibroblast	T CD4	fibroblast	B-cell	fibroblast	fibroblast	unassigned	fibroblast	fibroblast	3931.0	1079.0
1133	epithelial	tumors	tumors	tumors	B-cell	epithelial	tumors	unassigned	epithelial	epithelial	652.0	1078.0
1134	fibroblast	fibroblast	T CD8	fibroblast	B-cell	fibroblast	fibroblast	fibroblast	fibroblast	fibroblast	1270.0	1078.0
1137	neutrophil	T CD4	T CD4	T CD4	B-cell	unassigned	T CD4	unassigned	endothelial	macrophage	2145.0	1064.0
1138	epithelial	tumors	T CD4	tumors	B-cell	tumors	tumors	unassigned	epithelial	epithelial	2767.0	1071.0
1139	neutrophil	B-cell	T CD4	pDC	B-cell	unassigned	plasmablast	unassigned	pDC	plasmablast	3310.0	1068.0
1140	fibroblast	macrophage	macrophage	epithelial	B-cell	fibroblast	fibroblast	unassigned	fibroblast	fibroblast	4327.0	1061.0
1141	pDC	plasmablast	plasmablast	plasmablast	B-cell	fibroblast	plasmablast	unassigned	plasmablast	plasmablast	4653.0	1067.0
1142	epithelial	tumors	T CD8	tumors	B-cell	tumors	tumors	unassigned	tumors	tumors	1755.0	1069.0
1143	Treg	T CD8	T CD8	Treg	B-cell	endothelial	T CD4	unassigned	T CD4	plasmablast	2967.0	1074.0
1144	fibroblast	fibroblast	tumors	fibroblast	B-cell	fibroblast	fibroblast	unassigned	fibroblast	fibroblast	3211.0	1065.0
1145	fibroblast	fibroblast	macrophage	mDC	B-cell	fibroblast	fibroblast	unassigned	fibroblast	fibroblast	1481.0	1081.0
1146	fibroblast	fibroblast	T CD4	fibroblast	B-cell	fibroblast	fibroblast	unassigned	fibroblast	fibroblast	1800.0	1069.0
1147	endothelial	T CD8	T CD8	T CD8	B-cell	endothelial	fibroblast	unassigned	fibroblast	tumors	1926.0	1063.0
1148	epithelial	tumors	T CD8	pDC	B-cell	macrophage	tumors	unassigned	macrophage	macrophage	710.0	1077.0
1149	fibroblast	fibroblast	T CD8	fibroblast	B-cell	fibroblast	fibroblast	unassigned	fibroblast	fibroblast	1200.0	1078.0
1150	macrophage	macrophage	macrophage	macrophage	B-cell	macrophage	macrophage	unassigned	macrophage	macrophage	2650.0	1076.0
1151	neutrophil	B-cell	T CD8	pDC	B-cell	Treg	T CD8	unassigned	B-cell	plasmablast	3450.0	1075.0
1152	endothelial	fibroblast	macrophage	endothelial	B-cell	fibroblast	fibroblast	unassigned	fibroblast	fibroblast	3737.0	1079.0
1153	epithelial	macrophage	T CD4	macrophage	B-cell	macrophage	macrophage	unassigned	macrophage	epithelial	4488.0	1080.0
1154	T CD4	T CD4	T CD8	endothelial	B-cell	tumors	endothelial	unassigned	fibroblast	fibroblast	499.0	1084.0
1155	fibroblast	macrophage	T CD8	fibroblast	B-cell	fibroblast	fibroblast	unassigned	neutrophil	fibroblast	1565.0	1080.0
1156	fibroblast	fibroblast	T CD8	fibroblast	B-cell	fibroblast	fibroblast	unassigned	fibroblast	fibroblast	1976.0	1074.0
1157	epithelial	tumors	tumors	epithelial	B-cell	epithelial	tumors	unassigned	epithelial	epithelial	3857.0	1088.0
1158	endothelial	tumors	T CD8	endothelial	B-cell	endothelial	tumors	unassigned	endothelial	tumors	4715.0	1084.0
1159	epithelial	tumors	tumors	endothelial	B-cell	tumors	plasmablast	unassigned	endothelial	tumors	5186.0	1087.0
1160	fibroblast	fibroblast	T CD8	fibroblast	B-cell	fibroblast	fibroblast	fibroblast	fibroblast	fibroblast	1332.0	1083.0
1161	fibroblast	fibroblast	T CD8	fibroblast	B-cell	fibroblast	fibroblast	unassigned	fibroblast	fibroblast	5398.0	1082.0
1162	epithelial	macrophage	macrophage	neutrophil	B-cell	macrophage	macrophage	unassigned	macrophage	macrophage	1079.0	1091.0
1164	T CD8	T CD8	T CD4	T CD4	B-cell	Treg	T CD4	unassigned	T CD8	plasmablast	3275.0	1085.0
1165	T CD4	B-cell	T CD4	pDC	B-cell	Treg	B-cell	unassigned	B-cell	fibroblast	3037.0	1090.0
1166	neutrophil	macrophage	macrophage	neutrophil	B-cell	unassigned	plasmablast	unassigned	neutrophil	macrophage	1017.0	1102.0
1167	neutrophil	T CD8	T CD4	pDC	B-cell	unassigned	T CD4	unassigned	pDC	tumors	753.0	1092.0
1168	fibroblast	fibroblast	T CD4	fibroblast	B-cell	fibroblast	fibroblast	unassigned	fibroblast	fibroblast	1449.0	1095.0
1169	fibroblast	fibroblast	B-cell	fibroblast	B-cell	fibroblast	fibroblast	unassigned	fibroblast	fibroblast	3319.0	1098.0
1170	fibroblast	macrophage	T CD8	fibroblast	B-cell	fibroblast	fibroblast	unassigned	fibroblast	fibroblast	4439.0	1113.0
1171	neutrophil	T CD8	T CD8	T CD8	B-cell	macrophage	T CD8	unassigned	endothelial	epithelial	2335.0	1098.0
1173	fibroblast	T CD4	T CD8	fibroblast	B-cell	fibroblast	fibroblast	unassigned	fibroblast	fibroblast	174.0	1103.0
1174	endothelial	endothelial	macrophage	endothelial	B-cell	tumors	tumors	unassigned	fibroblast	tumors	334.0	1104.0
1175	fibroblast	fibroblast	T CD4	fibroblast	B-cell	fibroblast	fibroblast	unassigned	fibroblast	fibroblast	1943.0	1121.0
1176	neutrophil	macrophage	T CD8	mDC	B-cell	macrophage	macrophage	unassigned	macrophage	macrophage	2282.0	1099.0
1177	epithelial	tumors	macrophage	fibroblast	B-cell	fibroblast	fibroblast	unassigned	fibroblast	fibroblast	4573.0	1102.0
1178	epithelial	macrophage	macrophage	epithelial	B-cell	tumors	tumors	unassigned	macrophage	macrophage	4123.0	1113.0
1179	neutrophil	macrophage	macrophage	plasmablast	B-cell	tumors	plasmablast	unassigned	plasmablast	plasmablast	1170.0	1103.0
1180	neutrophil	T CD8	T CD8	T CD8	B-cell	unassigned	T CD8	unassigned	mDC	macrophage	2191.0	1117.0
1181	macrophage	macrophage	macrophage	macrophage	B-cell	macrophage	macrophage	unassigned	macrophage	macrophage	2560.0	1106.0
1182	fibroblast	B-cell	macrophage	fibroblast	B-cell	fibroblast	fibroblast	unassigned	fibroblast	fibroblast	3007.0	1105.0
1183	macrophage	macrophage	macrophage	macrophage	B-cell	macrophage	macrophage	unassigned	macrophage	macrophage	4171.0	1119.0
1184	epithelial	tumors	tumors	tumors	B-cell	endothelial	tumors	unassigned	epithelial	tumors	1715.0	1102.0
1185	fibroblast	fibroblast	T CD8	fibroblast	B-cell	fibroblast	fibroblast	fibroblast	fibroblast	fibroblast	1774.0	1113.0
1186	neutrophil	macrophage	macrophage	pDC	B-cell	macrophage	macrophage	unassigned	endothelial	tumors	2454.0	1105.0
1187	fibroblast	fibroblast	T CD8	fibroblast	B-cell	fibroblast	fibroblast	unassigned	fibroblast	fibroblast	2845.0	1102.0
1188	epithelial	tumors	T CD4	mDC	B-cell	unassigned	tumors	unassigned	tumors	macrophage	3427.0	1122.0
1189	endothelial	endothelial	T CD8	endothelial	B-cell	tumors	tumors	unassigned	endothelial	tumors	4043.0	1125.0
1190	macrophage	macrophage	macrophage	macrophage	B-cell	macrophage	macrophage	unassigned	macrophage	macrophage	4358.0	1113.0
1191	T CD4	macrophage	T CD4	fibroblast	B-cell	macrophage	fibroblast	unassigned	neutrophil	fibroblast	4977.0	1114.0
1192	fibroblast	fibroblast	T CD8	fibroblast	B-cell	fibroblast	fibroblast	unassigned	fibroblast	fibroblast	3334.0	1120.0
1193	macrophage	macrophage	macrophage	macrophage	B-cell	macrophage	macrophage	unassigned	macrophage	macrophage	4890.0	1121.0
1195	neutrophil	macrophage	T CD8	neutrophil	B-cell	macrophage	plasmablast	unassigned	macrophage	macrophage	991.0	1128.0
1196	fibroblast	fibroblast	T CD4	fibroblast	B-cell	fibroblast	fibroblast	fibroblast	fibroblast	fibroblast	1292.0	1118.0
1198	endothelial	T CD4	T CD4	endothelial	B-cell	tumors	endothelial	unassigned	fibroblast	tumors	521.0	1127.0
1199	neutrophil	tumors	tumors	tumors	B-cell	unassigned	plasmablast	unassigned	neutrophil	tumors	884.0	1113.0
1200	endothelial	T CD4	T CD8	T CD4	B-cell	endothelial	T CD4	unassigned	fibroblast	tumors	3378.0	1122.0
1201	macrophage	macrophage	macrophage	macrophage	B-cell	macrophage	macrophage	unassigned	macrophage	macrophage	4516.0	1122.0
1202	fibroblast	fibroblast	T CD4	fibroblast	B-cell	fibroblast	fibroblast	unassigned	fibroblast	fibroblast	3954.0	1128.0
1203	macrophage	macrophage	macrophage	macrophage	B-cell	macrophage	macrophage	unassigned	macrophage	macrophage	4294.0	1119.0
1204	macrophage	macrophage	macrophage	macrophage	B-cell	macrophage	macrophage	unassigned	macrophage	macrophage	4601.0	1115.0
1205	NK	T CD4	T CD8	Treg	B-cell	T CD4	Treg	unassigned	Treg	B-cell	3248.0	1130.0
1206	fibroblast	fibroblast	T CD8	fibroblast	B-cell	fibroblast	fibroblast	unassigned	fibroblast	fibroblast	5107.0	1122.0
1207	fibroblast	fibroblast	T CD4	fibroblast	B-cell	fibroblast	fibroblast	fibroblast	fibroblast	fibroblast	1212.0	1135.0
1208	fibroblast	macrophage	macrophage	macrophage	B-cell	macrophage	macrophage	unassigned	fibroblast	macrophage	1527.0	1128.0
1209	neutrophil	macrophage	T CD8	pDC	B-cell	macrophage	T CD8	unassigned	mDC	macrophage	1083.0	1151.0
1210	macrophage	tumors	tumors	epithelial	B-cell	macrophage	fibroblast	unassigned	endothelial	epithelial	705.0	1146.0
1211	neutrophil	T CD8	T CD8	tumors	B-cell	macrophage	tumors	unassigned	neutrophil	tumors	752.0	1142.0
1212	epithelial	tumors	T CD8	tumors	B-cell	fibroblast	fibroblast	unassigned	fibroblast	epithelial	2051.0	1149.0
1213	fibroblast	fibroblast	T CD4	fibroblast	B-cell	fibroblast	fibroblast	unassigned	fibroblast	fibroblast	2821.0	1140.0
1214	Treg	T CD4	T CD4	T CD4	B-cell	macrophage	T CD4	unassigned	macrophage	macrophage	2871.0	1146.0
1215	T CD4	B-cell	T CD4	fibroblast	B-cell	fibroblast	fibroblast	unassigned	fibroblast	fibroblast	2972.0	1126.0
1216	T CD4	T CD4	T CD4	Treg	B-cell	T CD8	T CD4	unassigned	Treg	fibroblast	3179.0	1145.0
1217	macrophage	macrophage	macrophage	macrophage	B-cell	macrophage	macrophage	unassigned	macrophage	pDC	5339.0	1148.0
1218	endothelial	B-cell	T CD8	endothelial	B-cell	endothelial	plasmablast	unassigned	endothelial	plasmablast	3277.0	1147.0
1219	epithelial	tumors	tumors	epithelial	B-cell	epithelial	tumors	unassigned	epithelial	epithelial	3476.0	1149.0
1220	macrophage	macrophage	macrophage	macrophage	B-cell	macrophage	macrophage	unassigned	macrophage	macrophage	4335.0	1143.0
1221	fibroblast	fibroblast	T CD8	fibroblast	B-cell	fibroblast	fibroblast	unassigned	fibroblast	fibroblast	1722.0	1152.0
1222	fibroblast	fibroblast	T CD4	fibroblast	B-cell	fibroblast	fibroblast	fibroblast	fibroblast	fibroblast	1897.0	1170.0
1223	endothelial	NK	T CD4	endothelial	B-cell	tumors	fibroblast	unassigned	fibroblast	tumors	3029.0	1149.0
1224	epithelial	tumors	T CD4	epithelial	B-cell	tumors	tumors	unassigned	epithelial	epithelial	3830.0	1154.0
1225	neutrophil	T CD4	T CD4	tumors	B-cell	unassigned	T CD4	unassigned	fibroblast	tumors	862.0	1157.0
1226	epithelial	tumors	T CD8	pDC	B-cell	unassigned	tumors	unassigned	B-cell	epithelial	2140.0	1151.0
1228	macrophage	macrophage	macrophage	macrophage	B-cell	macrophage	macrophage	unassigned	macrophage	macrophage	4277.0	1157.0
1230	epithelial	macrophage	macrophage	macrophage	B-cell	macrophage	macrophage	unassigned	macrophage	macrophage	4594.0	1162.0
1231	neutrophil	tumors	T CD4	tumors	B-cell	B-cell	B-cell	unassigned	B-cell	pDC	936.0	1159.0
1232	B-cell	B-cell	B-cell	B-cell	B-cell	B-cell	plasmablast	unassigned	plasmablast	plasmablast	2979.0	1149.0
1233	fibroblast	T CD8	T CD8	fibroblast	B-cell	fibroblast	fibroblast	unassigned	fibroblast	fibroblast	3050.0	1160.0
1234	fibroblast	fibroblast	T CD4	fibroblast	B-cell	fibroblast	fibroblast	unassigned	fibroblast	fibroblast	5000.0	1150.0
1236	macrophage	macrophage	macrophage	macrophage	B-cell	macrophage	macrophage	unassigned	macrophage	macrophage	2382.0	1156.0
1237	macrophage	macrophage	macrophage	mDC	B-cell	macrophage	macrophage	unassigned	macrophage	macrophage	2469.0	1152.0
1238	macrophage	macrophage	macrophage	macrophage	B-cell	macrophage	macrophage	unassigned	macrophage	macrophage	2602.0	1161.0
1239	fibroblast	fibroblast	B-cell	fibroblast	B-cell	fibroblast	fibroblast	unassigned	fibroblast	fibroblast	5099.0	1164.0
1240	T CD8	T CD8	T CD4	Treg	B-cell	T CD8	tumors	unassigned	endothelial	plasmablast	1679.0	1175.0
1241	neutrophil	B-cell	T CD8	B-cell	B-cell	unassigned	B-cell	unassigned	plasmablast	macrophage	4374.0	1173.0
1242	epithelial	T CD8	T CD8	pDC	B-cell	unassigned	fibroblast	unassigned	fibroblast	epithelial	125.0	1176.0
1243	B-cell	B-cell	T CD8	pDC	B-cell	B-cell	B-cell	unassigned	plasmablast	plasmablast	2932.0	1164.0
1244	fibroblast	fibroblast	T CD8	fibroblast	B-cell	fibroblast	fibroblast	fibroblast	fibroblast	fibroblast	1758.0	1171.0
1245	T CD8	T CD4	T CD8	Treg	B-cell	T CD4	T CD4	unassigned	Treg	fibroblast	2885.0	1162.0
1246	neutrophil	macrophage	T CD4	mDC	B-cell	macrophage	macrophage	unassigned	mDC	macrophage	4828.0	1164.0
1247	fibroblast	macrophage	macrophage	fibroblast	B-cell	fibroblast	fibroblast	unassigned	fibroblast	fibroblast	5297.0	1168.0
1248	mast	mast	mast	mast	B-cell	unassigned	mast	unassigned	mast	mast	3897.0	1173.0
1249	fibroblast	tumors	tumors	tumors	B-cell	fibroblast	fibroblast	unassigned	fibroblast	fibroblast	669.0	1173.0
1250	endothelial	T CD4	T CD8	fibroblast	B-cell	fibroblast	fibroblast	unassigned	fibroblast	B-cell	3091.0	1161.0
1251	fibroblast	fibroblast	macrophage	fibroblast	B-cell	fibroblast	fibroblast	fibroblast	fibroblast	fibroblast	1812.0	1182.0
1252	T CD4	T CD8	T CD4	NK	B-cell	T CD8	T CD4	unassigned	Treg	plasmablast	3210.0	1172.0
1253	tumors	tumors	T CD4	tumors	B-cell	tumors	tumors	unassigned	epithelial	epithelial	1535.0	1184.0
1254	fibroblast	fibroblast	T CD8	fibroblast	B-cell	fibroblast	fibroblast	unassigned	fibroblast	fibroblast	4891.0	1177.0
1255	neutrophil	macrophage	macrophage	neutrophil	B-cell	macrophage	macrophage	unassigned	mDC	macrophage	800.0	1186.0
1256	fibroblast	T CD8	T CD8	neutrophil	B-cell	fibroblast	T CD4	unassigned	fibroblast	tumors	2430.0	1171.0
1257	endothelial	macrophage	T CD4	epithelial	B-cell	macrophage	T CD4	unassigned	endothelial	macrophage	2580.0	1181.0
1258	macrophage	macrophage	T CD8	macrophage	B-cell	macrophage	macrophage	unassigned	epithelial	epithelial	2721.0	1180.0
1259	pDC	macrophage	macrophage	macrophage	B-cell	macrophage	macrophage	unassigned	neutrophil	macrophage	4519.0	1181.0
1261	neutrophil	macrophage	T CD8	pDC	B-cell	unassigned	macrophage	unassigned	epithelial	epithelial	3774.0	1190.0
1262	macrophage	macrophage	macrophage	macrophage	B-cell	macrophage	macrophage	unassigned	macrophage	macrophage	4147.0	1185.0
1263	epithelial	tumors	T CD8	epithelial	B-cell	tumors	tumors	unassigned	Treg	epithelial	2098.0	1178.0
1264	neutrophil	T CD8	T CD8	neutrophil	B-cell	macrophage	plasmablast	unassigned	pDC	macrophage	896.0	1185.0
1265	T CD8	T CD4	T CD8	endothelial	B-cell	T CD4	T CD8	unassigned	T CD4	tumors	3257.0	1193.0
1266	endothelial	tumors	macrophage	endothelial	B-cell	tumors	fibroblast	unassigned	endothelial	tumors	4016.0	1192.0
1267	fibroblast	B-cell	B-cell	fibroblast	B-cell	fibroblast	fibroblast	unassigned	fibroblast	fibroblast	5020.0	1181.0
1268	T CD8	T CD8	T CD8	tumors	B-cell	T CD8	T CD4	unassigned	mDC	tumors	2462.0	1181.0
1270	neutrophil	tumors	T CD8	epithelial	B-cell	unassigned	T CD8	unassigned	epithelial	epithelial	3583.0	1208.0
1271	T CD8	T CD8	T CD8	T CD8	B-cell	macrophage	T CD8	unassigned	macrophage	macrophage	4337.0	1189.0
1272	pDC	macrophage	T CD8	macrophage	B-cell	macrophage	macrophage	unassigned	macrophage	epithelial	4705.0	1185.0
1273	fibroblast	T CD8	T CD8	fibroblast	B-cell	fibroblast	fibroblast	unassigned	fibroblast	fibroblast	732.0	1193.0
1274	epithelial	tumors	T CD4	tumors	B-cell	unassigned	tumors	unassigned	endothelial	epithelial	1200.0	1208.0
1276	macrophage	macrophage	macrophage	macrophage	B-cell	macrophage	macrophage	unassigned	macrophage	macrophage	4770.0	1191.0
1277	fibroblast	fibroblast	macrophage	endothelial	B-cell	fibroblast	fibroblast	unassigned	fibroblast	fibroblast	4977.0	1189.0
1278	fibroblast	fibroblast	macrophage	fibroblast	B-cell	fibroblast	fibroblast	unassigned	fibroblast	fibroblast	5381.0	1187.0
1279	T CD4	T CD4	T CD4	Treg	B-cell	fibroblast	T CD4	unassigned	fibroblast	fibroblast	2511.0	1193.0
1280	T CD8	T CD8	T CD8	T CD8	B-cell	T CD4	T CD8	unassigned	fibroblast	fibroblast	3001.0	1195.0
1281	T CD8	T CD8	T CD8	T CD8	B-cell	T CD4	fibroblast	unassigned	fibroblast	fibroblast	3110.0	1187.0
1282	fibroblast	fibroblast	B-cell	fibroblast	B-cell	fibroblast	fibroblast	unassigned	fibroblast	fibroblast	4532.0	1204.0
1283	neutrophil	tumors	T CD8	pDC	B-cell	unassigned	tumors	unassigned	pDC	plasmablast	3519.0	1201.0
1284	endothelial	fibroblast	T CD4	fibroblast	B-cell	endothelial	fibroblast	unassigned	fibroblast	fibroblast	598.0	1201.0
1285	endothelial	tumors	T CD8	endothelial	B-cell	tumors	fibroblast	unassigned	fibroblast	fibroblast	2269.0	1199.0
1286	T CD4	T CD4	T CD8	fibroblast	B-cell	T CD4	fibroblast	unassigned	fibroblast	fibroblast	2866.0	1199.0
1287	B-cell	T CD4	T CD4	mDC	B-cell	B-cell	T CD4	unassigned	plasmablast	plasmablast	2919.0	1201.0
1288	endothelial	fibroblast	T CD8	endothelial	B-cell	tumors	fibroblast	unassigned	fibroblast	fibroblast	2662.0	1209.0
1289	endothelial	tumors	T CD8	endothelial	B-cell	endothelial	tumors	unassigned	endothelial	tumors	178.0	1208.0
1290	neutrophil	tumors	T CD8	endothelial	B-cell	neutrophil	tumors	unassigned	neutrophil	macrophage	929.0	1207.0
1291	neutrophil	B-cell	T CD8	endothelial	B-cell	unassigned	B-cell	unassigned	plasmablast	endothelial	1128.0	1212.0
1292	T CD8	T CD8	T CD8	tumors	B-cell	T CD4	T CD8	unassigned	fibroblast	tumors	3030.0	1209.0
1293	B-cell	B-cell	T CD8	mDC	B-cell	B-cell	B-cell	unassigned	B-cell	fibroblast	3066.0	1205.0
1294	T CD8	T CD4	T CD4	fibroblast	B-cell	T CD8	T CD8	unassigned	T CD4	fibroblast	2127.0	1212.0
1295	T CD8	macrophage	T CD8	NK	B-cell	macrophage	NK	unassigned	neutrophil	macrophage	4218.0	1210.0
1296	pDC	B-cell	T CD8	B-cell	B-cell	macrophage	fibroblast	unassigned	macrophage	fibroblast	5078.0	1205.0
1297	fibroblast	fibroblast	T CD4	fibroblast	B-cell	fibroblast	fibroblast	fibroblast	fibroblast	fibroblast	1834.0	1221.0
1298	macrophage	macrophage	macrophage	macrophage	B-cell	macrophage	macrophage	unassigned	macrophage	macrophage	4740.0	1220.0
1299	fibroblast	macrophage	macrophage	neutrophil	B-cell	fibroblast	fibroblast	unassigned	fibroblast	fibroblast	5408.0	1205.0
1300	fibroblast	fibroblast	T CD8	endothelial	B-cell	tumors	fibroblast	unassigned	fibroblast	fibroblast	4836.0	1215.0
1301	T CD8	T CD4	T CD4	T CD4	B-cell	Treg	T CD4	unassigned	fibroblast	fibroblast	2975.0	1207.0
1302	neutrophil	macrophage	T CD8	neutrophil	B-cell	macrophage	macrophage	unassigned	neutrophil	macrophage	3638.0	1213.0
1303	endothelial	T CD4	T CD4	macrophage	B-cell	fibroblast	macrophage	unassigned	fibroblast	plasmablast	2743.0	1212.0
1304	epithelial	tumors	tumors	tumors	B-cell	unassigned	tumors	unassigned	epithelial	tumors	3855.0	1227.0
1306	neutrophil	T CD8	T CD8	pDC	B-cell	unassigned	plasmablast	unassigned	plasmablast	plasmablast	441.0	1236.0
1307	epithelial	macrophage	T CD4	pDC	B-cell	tumors	tumors	unassigned	macrophage	epithelial	1332.0	1241.0
1308	fibroblast	fibroblast	tumors	fibroblast	B-cell	fibroblast	fibroblast	unassigned	fibroblast	fibroblast	228.0	1221.0
1309	fibroblast	fibroblast	T CD4	fibroblast	B-cell	fibroblast	fibroblast	unassigned	fibroblast	fibroblast	277.0	1225.0
1310	neutrophil	tumors	tumors	tumors	B-cell	unassigned	B-cell	unassigned	endothelial	tumors	838.0	1220.0
1311	fibroblast	NK	T CD8	fibroblast	B-cell	unassigned	fibroblast	unassigned	fibroblast	fibroblast	3104.0	1228.0
1312	NK	tumors	T CD8	tumors	B-cell	unassigned	tumors	unassigned	fibroblast	tumors	3315.0	1228.0
1313	neutrophil	macrophage	macrophage	neutrophil	B-cell	macrophage	fibroblast	unassigned	fibroblast	epithelial	3386.0	1239.0
1314	NK	T CD8	T CD8	NK	B-cell	endothelial	T CD8	unassigned	endothelial	tumors	2681.0	1237.0
1315	epithelial	tumors	T CD8	tumors	B-cell	tumors	tumors	unassigned	epithelial	epithelial	659.0	1243.0
1316	endothelial	tumors	tumors	tumors	B-cell	tumors	fibroblast	unassigned	fibroblast	fibroblast	2264.0	1230.0
1317	pDC	macrophage	T CD4	macrophage	B-cell	macrophage	fibroblast	unassigned	macrophage	fibroblast	4615.0	1236.0
1318	mast	T CD8	T CD8	tumors	B-cell	unassigned	B-cell	unassigned	fibroblast	fibroblast	786.0	1238.0
1319	epithelial	tumors	tumors	tumors	B-cell	unassigned	tumors	unassigned	macrophage	epithelial	1686.0	1248.0
1320	fibroblast	T CD8	T CD8	fibroblast	B-cell	fibroblast	fibroblast	unassigned	fibroblast	fibroblast	2892.0	1233.0
1321	T CD4	T CD4	T CD8	fibroblast	B-cell	NK	fibroblast	unassigned	fibroblast	fibroblast	2949.0	1226.0
1322	macrophage	macrophage	macrophage	macrophage	B-cell	macrophage	macrophage	unassigned	macrophage	macrophage	3149.0	1234.0
1323	macrophage	macrophage	macrophage	macrophage	B-cell	macrophage	macrophage	unassigned	macrophage	macrophage	3659.0	1252.0
1324	macrophage	macrophage	macrophage	macrophage	B-cell	macrophage	macrophage	unassigned	macrophage	macrophage	3913.0	1230.0
1325	pDC	B-cell	B-cell	B-cell	B-cell	endothelial	B-cell	unassigned	pDC	plasmablast	4988.0	1230.0
1326	fibroblast	fibroblast	T CD8	fibroblast	B-cell	fibroblast	fibroblast	unassigned	fibroblast	fibroblast	5372.0	1229.0
1327	epithelial	macrophage	T CD4	neutrophil	B-cell	unassigned	T CD4	unassigned	neutrophil	macrophage	498.0	1244.0
1328	pDC	B-cell	B-cell	B-cell	B-cell	macrophage	fibroblast	unassigned	macrophage	macrophage	4655.0	1244.0
1329	macrophage	macrophage	T CD4	macrophage	B-cell	macrophage	macrophage	unassigned	macrophage	pDC	3807.0	1241.0
1330	fibroblast	fibroblast	macrophage	fibroblast	B-cell	fibroblast	fibroblast	unassigned	fibroblast	fibroblast	4012.0	1246.0
1331	fibroblast	fibroblast	macrophage	fibroblast	B-cell	fibroblast	fibroblast	unassigned	fibroblast	fibroblast	4554.0	1243.0
1333	neutrophil	macrophage	macrophage	neutrophil	B-cell	neutrophil	macrophage	unassigned	neutrophil	plasmablast	911.0	1245.0
1334	Treg	T CD8	T CD8	Treg	B-cell	T CD4	T CD8	unassigned	T CD8	tumors	2985.0	1243.0
1335	B-cell	B-cell	T CD4	pDC	B-cell	T CD4	fibroblast	unassigned	B-cell	plasmablast	3070.0	1255.0
1336	epithelial	T CD4	T CD8	neutrophil	B-cell	macrophage	macrophage	unassigned	neutrophil	plasmablast	4450.0	1235.0
1337	NK	T CD8	T CD8	NK	B-cell	unassigned	fibroblast	unassigned	fibroblast	fibroblast	2751.0	1238.0
1338	neutrophil	macrophage	macrophage	mDC	B-cell	unassigned	T CD4	unassigned	neutrophil	macrophage	3490.0	1252.0
1339	neutrophil	tumors	tumors	epithelial	B-cell	unassigned	tumors	unassigned	tumors	epithelial	3724.0	1248.0
1340	plasmablast	plasmablast	plasmablast	fibroblast	B-cell	fibroblast	fibroblast	unassigned	fibroblast	fibroblast	4250.0	1244.0
1341	epithelial	tumors	T CD8	tumors	B-cell	epithelial	tumors	unassigned	epithelial	plasmablast	599.0	1248.0
1342	fibroblast	fibroblast	T CD4	fibroblast	B-cell	fibroblast	fibroblast	fibroblast	fibroblast	fibroblast	4924.0	1244.0
1343	neutrophil	T CD4	B-cell	tumors	B-cell	unassigned	B-cell	unassigned	plasmablast	plasmablast	963.0	1253.0
1344	T CD8	T CD8	T CD8	pDC	B-cell	T CD4	T CD4	unassigned	B-cell	macrophage	2480.0	1248.0
1345	Treg	T CD4	T CD4	pDC	B-cell	B-cell	plasmablast	unassigned	mDC	B-cell	3025.0	1256.0
1346	tumors	T CD8	T CD8	Treg	B-cell	unassigned	tumors	unassigned	tumors	plasmablast	3535.0	1249.0
1347	epithelial	T CD4	T CD4	pDC	B-cell	tumors	fibroblast	unassigned	fibroblast	fibroblast	4369.0	1244.0
1348	neutrophil	macrophage	T CD4	macrophage	B-cell	unassigned	T CD4	unassigned	neutrophil	macrophage	3443.0	1252.0
1349	fibroblast	fibroblast	T CD8	fibroblast	B-cell	fibroblast	fibroblast	unassigned	fibroblast	fibroblast	5102.0	1251.0
1350	T CD8	T CD4	T CD4	Treg	B-cell	T CD8	tumors	unassigned	tumors	plasmablast	1191.0	1255.0
1351	fibroblast	T CD4	macrophage	neutrophil	B-cell	macrophage	fibroblast	unassigned	fibroblast	fibroblast	5024.0	1248.0
1352	epithelial	tumors	B-cell	epithelial	B-cell	epithelial	tumors	unassigned	epithelial	epithelial	4814.0	1258.0
1353	neutrophil	B-cell	T CD8	mDC	B-cell	unassigned	macrophage	unassigned	B-cell	plasmablast	3591.0	1261.0
1355	plasmablast	B-cell	T CD8	B-cell	B-cell	T CD8	T CD4	unassigned	plasmablast	plasmablast	3964.0	1254.0
1356	pDC	plasmablast	plasmablast	plasmablast	B-cell	macrophage	plasmablast	unassigned	plasmablast	plasmablast	4306.0	1260.0
1357	plasmablast	B-cell	B-cell	B-cell	B-cell	epithelial	T CD8	unassigned	plasmablast	plasmablast	4703.0	1264.0
1358	mast	T CD4	T CD4	mast	B-cell	fibroblast	endothelial	unassigned	endothelial	plasmablast	411.0	1273.0
1359	epithelial	tumors	T CD4	tumors	B-cell	unassigned	tumors	unassigned	epithelial	tumors	3231.0	1279.0
1360	fibroblast	T CD4	tumors	fibroblast	B-cell	fibroblast	fibroblast	unassigned	fibroblast	fibroblast	3348.0	1272.0
1362	neutrophil	T CD4	T CD4	neutrophil	B-cell	unassigned	T CD4	unassigned	mDC	macrophage	1015.0	1269.0
1363	epithelial	tumors	T CD8	tumors	B-cell	unassigned	tumors	unassigned	epithelial	epithelial	1892.0	1290.0
1364	T CD4	tumors	T CD8	tumors	B-cell	unassigned	tumors	unassigned	T CD8	tumors	2402.0	1276.0
1366	endothelial	tumors	T CD8	pDC	B-cell	tumors	fibroblast	unassigned	plasmablast	tumors	228.0	1285.0
1367	epithelial	tumors	T CD8	pDC	B-cell	unassigned	tumors	unassigned	epithelial	epithelial	2238.0	1270.0
1368	fibroblast	fibroblast	T CD8	endothelial	B-cell	fibroblast	fibroblast	unassigned	fibroblast	fibroblast	4140.0	1278.0
1369	fibroblast	fibroblast	T CD8	fibroblast	B-cell	fibroblast	fibroblast	unassigned	fibroblast	fibroblast	295.0	1262.0
1370	T CD8	tumors	T CD8	T CD4	B-cell	unassigned	T CD4	unassigned	B-cell	fibroblast	2452.0	1275.0
1371	neutrophil	tumors	T CD8	endothelial	B-cell	unassigned	plasmablast	unassigned	plasmablast	plasmablast	737.0	1265.0
1372	Treg	T CD8	T CD8	T CD8	B-cell	T CD8	plasmablast	unassigned	NK	plasmablast	687.0	1275.0
1373	neutrophil	T CD8	T CD8	T CD8	B-cell	unassigned	tumors	unassigned	mDC	tumors	1060.0	1274.0
1374	epithelial	T CD4	T CD4	epithelial	B-cell	fibroblast	fibroblast	unassigned	fibroblast	fibroblast	5161.0	1283.0
1375	neutrophil	macrophage	macrophage	neutrophil	B-cell	macrophage	T CD4	unassigned	neutrophil	tumors	1164.0	1269.0
1376	endothelial	tumors	T CD8	epithelial	B-cell	tumors	tumors	unassigned	epithelial	tumors	4362.0	1275.0
1377	epithelial	tumors	tumors	epithelial	B-cell	epithelial	tumors	unassigned	epithelial	epithelial	4907.0	1284.0
1378	epithelial	tumors	T CD4	epithelial	B-cell	epithelial	epithelial	unassigned	epithelial	epithelial	4067.0	1286.0
1379	epithelial	T CD4	T CD4	epithelial	B-cell	macrophage	tumors	unassigned	macrophage	macrophage	5020.0	1285.0
1380	epithelial	tumors	T CD8	endothelial	B-cell	epithelial	endothelial	unassigned	epithelial	epithelial	4427.0	1287.0
1381	tumors	T CD8	T CD8	mDC	B-cell	unassigned	tumors	unassigned	tumors	tumors	599.0	1292.0
1382	epithelial	endothelial	T CD8	endothelial	B-cell	unassigned	endothelial	unassigned	endothelial	endothelial	4242.0	1294.0
1383	epithelial	epithelial	T CD4	epithelial	B-cell	epithelial	T CD4	unassigned	endothelial	epithelial	2132.0	1292.0
1384	epithelial	tumors	tumors	mDC	B-cell	tumors	tumors	unassigned	epithelial	epithelial	2357.0	1303.0
1385	tumors	tumors	tumors	tumors	B-cell	epithelial	tumors	unassigned	fibroblast	tumors	3619.0	1297.0
1386	T CD8	T CD4	T CD4	T CD4	B-cell	fibroblast	T CD4	unassigned	fibroblast	B-cell	3945.0	1287.0
1387	epithelial	tumors	T CD8	tumors	B-cell	macrophage	fibroblast	unassigned	fibroblast	fibroblast	2758.0	1293.0
1388	macrophage	macrophage	macrophage	macrophage	B-cell	macrophage	macrophage	unassigned	macrophage	macrophage	3742.0	1302.0
1389	plasmablast	B-cell	T CD4	B-cell	B-cell	fibroblast	fibroblast	unassigned	pDC	fibroblast	3983.0	1302.0
1390	epithelial	macrophage	T CD4	epithelial	B-cell	unassigned	pDC	unassigned	epithelial	epithelial	5104.0	1304.0
1391	fibroblast	macrophage	macrophage	fibroblast	B-cell	fibroblast	fibroblast	unassigned	fibroblast	fibroblast	3492.0	1317.0
1393	epithelial	tumors	T CD8	endothelial	B-cell	endothelial	tumors	unassigned	endothelial	endothelial	1380.0	1295.0
1394	fibroblast	tumors	tumors	fibroblast	B-cell	fibroblast	fibroblast	unassigned	fibroblast	fibroblast	2839.0	1309.0
1395	neutrophil	T CD8	T CD8	T CD8	B-cell	unassigned	T CD8	unassigned	T CD8	macrophage	656.0	1315.0
1396	neutrophil	macrophage	macrophage	neutrophil	B-cell	macrophage	B-cell	unassigned	neutrophil	tumors	952.0	1302.0
1397	plasmablast	B-cell	B-cell	B-cell	B-cell	fibroblast	fibroblast	unassigned	fibroblast	fibroblast	4684.0	1303.0
1398	fibroblast	T CD4	T CD8	fibroblast	B-cell	fibroblast	fibroblast	unassigned	fibroblast	fibroblast	299.0	1305.0
1399	plasmablast	T CD8	T CD8	B-cell	B-cell	fibroblast	B-cell	unassigned	plasmablast	plasmablast	4644.0	1305.0
1400	neutrophil	macrophage	T CD8	endothelial	B-cell	unassigned	macrophage	unassigned	endothelial	epithelial	729.0	1309.0
1401	tumors	tumors	T CD8	neutrophil	B-cell	tumors	tumors	unassigned	neutrophil	epithelial	1617.0	1315.0
1402	mast	mast	tumors	mast	B-cell	fibroblast	fibroblast	unassigned	endothelial	mast	2190.0	1302.0
1403	endothelial	tumors	macrophage	neutrophil	B-cell	unassigned	tumors	unassigned	endothelial	tumors	2293.0	1306.0
1404	T CD4	macrophage	T CD4	pDC	B-cell	macrophage	T CD4	unassigned	mDC	macrophage	4332.0	1313.0
1405	fibroblast	fibroblast	T CD4	fibroblast	B-cell	fibroblast	fibroblast	unassigned	fibroblast	fibroblast	5395.0	1299.0
1406	fibroblast	tumors	T CD4	fibroblast	B-cell	fibroblast	fibroblast	unassigned	fibroblast	fibroblast	2684.0	1309.0
1407	tumors	tumors	T CD8	tumors	B-cell	tumors	tumors	unassigned	tumors	tumors	912.0	1305.0
1408	neutrophil	T CD4	T CD8	neutrophil	B-cell	neutrophil	plasmablast	unassigned	mDC	tumors	1196.0	1326.0
1409	epithelial	T CD4	T CD8	epithelial	B-cell	tumors	T CD4	unassigned	B-cell	epithelial	2435.0	1318.0
1410	plasmablast	T CD4	T CD8	B-cell	B-cell	B-cell	fibroblast	unassigned	fibroblast	fibroblast	4008.0	1314.0
1411	macrophage	macrophage	T CD4	macrophage	B-cell	macrophage	macrophage	unassigned	macrophage	macrophage	268.0	1319.0
1412	neutrophil	T CD4	T CD8	neutrophil	B-cell	unassigned	plasmablast	unassigned	mDC	neutrophil	1038.0	1312.0
1413	tumors	tumors	T CD8	epithelial	B-cell	tumors	tumors	unassigned	epithelial	tumors	4275.0	1314.0
1414	neutrophil	T CD4	T CD4	pDC	B-cell	unassigned	B-cell	unassigned	B-cell	plasmablast	988.0	1305.0
1415	T CD8	mDC	T CD4	Treg	B-cell	Treg	tumors	unassigned	mDC	pDC	2338.0	1317.0
1416	fibroblast	macrophage	T CD8	fibroblast	B-cell	fibroblast	fibroblast	unassigned	fibroblast	fibroblast	2246.0	1317.0
1417	epithelial	tumors	T CD8	pDC	B-cell	epithelial	tumors	unassigned	epithelial	epithelial	2792.0	1316.0
1418	T CD8	T CD4	T CD8	endothelial	B-cell	T CD8	T CD4	unassigned	neutrophil	tumors	3096.0	1319.0
1419	neutrophil	tumors	tumors	mDC	B-cell	unassigned	macrophage	unassigned	macrophage	tumors	452.0	1321.0
1420	tumors	tumors	tumors	neutrophil	B-cell	tumors	tumors	unassigned	tumors	epithelial	1670.0	1330.0
1421	endothelial	endothelial	T CD4	endothelial	B-cell	tumors	fibroblast	unassigned	fibroblast	fibroblast	2537.0	1319.0
1422	epithelial	tumors	tumors	tumors	B-cell	B-cell	T CD4	unassigned	epithelial	epithelial	2854.0	1324.0
1423	tumors	tumors	tumors	tumors	B-cell	unassigned	T CD8	unassigned	macrophage	tumors	866.0	1319.0
1424	tumors	tumors	tumors	tumors	B-cell	tumors	tumors	unassigned	tumors	epithelial	1529.0	1323.0
1425	endothelial	tumors	T CD8	endothelial	B-cell	endothelial	tumors	unassigned	fibroblast	tumors	3412.0	1324.0
1426	fibroblast	fibroblast	T CD8	fibroblast	B-cell	fibroblast	fibroblast	unassigned	fibroblast	fibroblast	3675.0	1330.0
1427	epithelial	tumors	tumors	epithelial	B-cell	tumors	epithelial	unassigned	epithelial	epithelial	3858.0	1330.0
1428	epithelial	macrophage	T CD8	mDC	B-cell	neutrophil	tumors	unassigned	epithelial	macrophage	4411.0	1326.0
1430	plasmablast	B-cell	B-cell	plasmablast	B-cell	fibroblast	fibroblast	unassigned	fibroblast	fibroblast	4039.0	1326.0
1431	endothelial	fibroblast	T CD8	fibroblast	B-cell	fibroblast	fibroblast	unassigned	fibroblast	tumors	4141.0	1335.0
1433	epithelial	tumors	T CD8	epithelial	B-cell	neutrophil	tumors	unassigned	epithelial	plasmablast	4946.0	1326.0
1434	fibroblast	tumors	T CD4	epithelial	B-cell	fibroblast	fibroblast	unassigned	fibroblast	fibroblast	5019.0	1331.0
1435	T CD4	T CD4	T CD4	Treg	B-cell	T CD4	plasmablast	unassigned	plasmablast	plasmablast	172.0	1327.0
1438	epithelial	macrophage	T CD4	mDC	B-cell	tumors	NK	unassigned	mDC	epithelial	3923.0	1346.0
1439	macrophage	macrophage	macrophage	macrophage	B-cell	macrophage	macrophage	unassigned	macrophage	macrophage	1965.0	1328.0
1440	macrophage	macrophage	macrophage	macrophage	B-cell	macrophage	macrophage	unassigned	macrophage	macrophage	785.0	1337.0
1441	neutrophil	T CD8	T CD8	Treg	B-cell	unassigned	plasmablast	unassigned	plasmablast	macrophage	925.0	1354.0
1442	tumors	tumors	tumors	epithelial	B-cell	unassigned	tumors	unassigned	tumors	tumors	1574.0	1337.0
1444	T CD8	T CD8	T CD4	endothelial	B-cell	unassigned	plasmablast	unassigned	endothelial	plasmablast	569.0	1341.0
1445	neutrophil	T CD8	T CD8	T CD8	B-cell	unassigned	plasmablast	unassigned	plasmablast	plasmablast	1050.0	1341.0
1446	tumors	macrophage	T CD4	tumors	B-cell	tumors	tumors	unassigned	epithelial	tumors	1476.0	1340.0
1447	epithelial	tumors	tumors	neutrophil	B-cell	tumors	tumors	unassigned	tumors	epithelial	1712.0	1353.0
1448	epithelial	macrophage	T CD8	epithelial	B-cell	endothelial	tumors	unassigned	endothelial	epithelial	4480.0	1343.0
1449	neutrophil	T CD8	T CD8	pDC	B-cell	unassigned	plasmablast	unassigned	plasmablast	plasmablast	4786.0	1344.0
1452	plasmablast	plasmablast	B-cell	plasmablast	B-cell	fibroblast	fibroblast	unassigned	fibroblast	fibroblast	2599.0	1361.0
1453	epithelial	macrophage	T CD8	neutrophil	B-cell	macrophage	T CD8	unassigned	macrophage	macrophage	3965.0	1365.0
1454	mDC	macrophage	macrophage	macrophage	B-cell	macrophage	macrophage	unassigned	neutrophil	macrophage	4296.0	1359.0
1456	endothelial	tumors	tumors	endothelial	B-cell	endothelial	tumors	unassigned	epithelial	tumors	99.0	1354.0
1457	Treg	T CD4	T CD4	Treg	B-cell	Treg	B-cell	unassigned	plasmablast	plasmablast	5408.0	1357.0
1458	fibroblast	fibroblast	tumors	fibroblast	B-cell	fibroblast	fibroblast	unassigned	fibroblast	fibroblast	4536.0	1350.0
1459	endothelial	T CD8	T CD8	endothelial	B-cell	unassigned	T CD8	unassigned	fibroblast	endothelial	2751.0	1373.0
1460	neutrophil	T CD4	T CD8	pDC	B-cell	unassigned	T CD4	unassigned	endothelial	plasmablast	4352.0	1380.0
1461	neutrophil	tumors	T CD8	tumors	B-cell	unassigned	tumors	unassigned	tumors	tumors	1493.0	1376.0
1462	neutrophil	NK	T CD8	NK	B-cell	unassigned	NK	unassigned	NK	macrophage	2326.0	1365.0
1463	plasmablast	B-cell	B-cell	fibroblast	B-cell	fibroblast	fibroblast	unassigned	fibroblast	fibroblast	4042.0	1364.0
1464	fibroblast	fibroblast	macrophage	fibroblast	B-cell	fibroblast	fibroblast	unassigned	fibroblast	fibroblast	5190.0	1355.0
1465	epithelial	tumors	T CD4	epithelial	B-cell	tumors	endothelial	unassigned	endothelial	epithelial	4433.0	1373.0
1466	fibroblast	fibroblast	T CD4	fibroblast	B-cell	fibroblast	fibroblast	unassigned	fibroblast	fibroblast	3820.0	1366.0
1467	fibroblast	fibroblast	T CD4	fibroblast	B-cell	fibroblast	fibroblast	unassigned	fibroblast	fibroblast	5079.0	1365.0
1468	epithelial	tumors	tumors	tumors	B-cell	epithelial	tumors	unassigned	epithelial	tumors	1792.0	1378.0
1469	endothelial	endothelial	T CD4	endothelial	B-cell	tumors	endothelial	unassigned	endothelial	tumors	4947.0	1371.0
1470	neutrophil	T CD8	T CD8	tumors	B-cell	unassigned	tumors	unassigned	tumors	tumors	207.0	1372.0
1471	fibroblast	fibroblast	T CD8	fibroblast	B-cell	fibroblast	fibroblast	unassigned	fibroblast	fibroblast	4232.0	1376.0
1472	macrophage	macrophage	T CD8	endothelial	B-cell	fibroblast	fibroblast	unassigned	macrophage	fibroblast	4516.0	1374.0
1473	fibroblast	fibroblast	T CD4	fibroblast	B-cell	fibroblast	fibroblast	unassigned	fibroblast	fibroblast	5135.0	1360.0
1474	neutrophil	Treg	tumors	pDC	B-cell	unassigned	plasmablast	unassigned	plasmablast	epithelial	1002.0	1386.0
1476	fibroblast	fibroblast	T CD8	fibroblast	B-cell	fibroblast	fibroblast	unassigned	fibroblast	fibroblast	2942.0	1386.0
1477	neutrophil	T CD8	T CD8	endothelial	B-cell	unassigned	tumors	unassigned	NK	plasmablast	4388.0	1373.0
1478	B-cell	T CD4	macrophage	Treg	B-cell	unassigned	B-cell	unassigned	tumors	plasmablast	161.0	1375.0
1479	neutrophil	macrophage	macrophage	pDC	B-cell	unassigned	B-cell	unassigned	pDC	plasmablast	407.0	1370.0
1480	neutrophil	macrophage	T CD8	tumors	B-cell	macrophage	macrophage	unassigned	macrophage	macrophage	652.0	1385.0
1481	neutrophil	tumors	T CD8	tumors	B-cell	tumors	tumors	unassigned	fibroblast	tumors	1263.0	1373.0
1482	Treg	tumors	T CD8	pDC	B-cell	unassigned	plasmablast	unassigned	pDC	plasmablast	1629.0	1376.0
1483	epithelial	T CD4	T CD4	tumors	B-cell	tumors	tumors	unassigned	tumors	plasmablast	2141.0	1366.0
1484	fibroblast	fibroblast	T CD4	fibroblast	B-cell	fibroblast	fibroblast	unassigned	fibroblast	fibroblast	5022.0	1375.0
1486	neutrophil	B-cell	T CD4	pDC	B-cell	unassigned	B-cell	unassigned	endothelial	plasmablast	888.0	1381.0
1487	neutrophil	macrophage	macrophage	pDC	B-cell	unassigned	plasmablast	unassigned	neutrophil	macrophage	1079.0	1395.0
1488	neutrophil	tumors	macrophage	Treg	B-cell	unassigned	T CD4	unassigned	B-cell	plasmablast	1309.0	1382.0
1489	neutrophil	T CD8	T CD8	tumors	B-cell	unassigned	T CD8	unassigned	fibroblast	tumors	1572.0	1383.0
1490	epithelial	tumors	T CD8	epithelial	B-cell	tumors	tumors	unassigned	epithelial	epithelial	3534.0	1390.0
1491	neutrophil	NK	T CD8	NK	B-cell	unassigned	fibroblast	unassigned	fibroblast	epithelial	3597.0	1402.0
1492	endothelial	T CD8	T CD8	endothelial	B-cell	tumors	tumors	unassigned	fibroblast	tumors	4564.0	1376.0
1493	endothelial	T CD4	T CD4	T CD4	B-cell	fibroblast	B-cell	unassigned	endothelial	tumors	5289.0	1387.0
1494	neutrophil	tumors	tumors	tumors	B-cell	unassigned	plasmablast	unassigned	macrophage	tumors	1127.0	1394.0
1495	T CD4	T CD4	T CD4	Treg	B-cell	T CD4	fibroblast	unassigned	fibroblast	fibroblast	4108.0	1386.0
1496	neutrophil	tumors	T CD8	tumors	B-cell	unassigned	plasmablast	unassigned	plasmablast	plasmablast	1191.0	1391.0
1497	epithelial	tumors	tumors	epithelial	B-cell	epithelial	tumors	unassigned	epithelial	epithelial	2461.0	1388.0
1498	endothelial	tumors	T CD8	endothelial	B-cell	endothelial	tumors	unassigned	endothelial	tumors	3880.0	1383.0
1499	T CD8	T CD4	T CD4	Treg	B-cell	endothelial	T CD4	unassigned	mDC	tumors	2797.0	1391.0
1500	endothelial	tumors	T CD4	endothelial	B-cell	tumors	tumors	unassigned	fibroblast	tumors	3703.0	1391.0
1502	neutrophil	macrophage	T CD8	macrophage	B-cell	macrophage	T CD4	unassigned	macrophage	macrophage	296.0	1393.0
1503	epithelial	T CD8	tumors	neutrophil	B-cell	unassigned	macrophage	unassigned	macrophage	tumors	3636.0	1395.0
1504	neutrophil	T CD4	macrophage	tumors	B-cell	unassigned	T CD4	unassigned	fibroblast	macrophage	801.0	1398.0
1505	neutrophil	macrophage	T CD8	mDC	B-cell	unassigned	plasmablast	unassigned	mDC	plasmablast	1251.0	1401.0
1507	tumors	tumors	tumors	tumors	B-cell	unassigned	tumors	unassigned	tumors	tumors	1440.0	1402.0
1508	epithelial	tumors	T CD4	tumors	B-cell	tumors	epithelial	unassigned	epithelial	epithelial	2665.0	1399.0
1509	neutrophil	T CD4	T CD4	pDC	B-cell	unassigned	plasmablast	unassigned	Treg	tumors	354.0	1398.0
1510	neutrophil	tumors	T CD8	epithelial	B-cell	tumors	tumors	unassigned	tumors	plasmablast	761.0	1406.0
1511	neutrophil	macrophage	macrophage	epithelial	B-cell	unassigned	macrophage	unassigned	B-cell	tumors	847.0	1390.0
1512	epithelial	mast	macrophage	tumors	B-cell	unassigned	tumors	unassigned	epithelial	epithelial	1745.0	1410.0
1513	fibroblast	T CD4	T CD4	fibroblast	B-cell	fibroblast	fibroblast	unassigned	fibroblast	fibroblast	2272.0	1392.0
1514	macrophage	macrophage	macrophage	macrophage	B-cell	macrophage	macrophage	unassigned	macrophage	macrophage	4476.0	1400.0
1515	neutrophil	tumors	T CD8	T CD8	B-cell	unassigned	tumors	unassigned	macrophage	epithelial	692.0	1415.0
1516	endothelial	tumors	tumors	endothelial	B-cell	tumors	tumors	unassigned	endothelial	tumors	4970.0	1399.0
1519	neutrophil	B-cell	T CD4	mDC	B-cell	macrophage	B-cell	unassigned	mDC	macrophage	948.0	1414.0
1520	neutrophil	T CD8	T CD8	mDC	B-cell	unassigned	T CD8	unassigned	NK	macrophage	1534.0	1429.0
1521	neutrophil	B-cell	T CD8	epithelial	B-cell	unassigned	B-cell	unassigned	epithelial	epithelial	1627.0	1422.0
1522	epithelial	macrophage	T CD4	endothelial	B-cell	tumors	tumors	unassigned	mDC	tumors	2978.0	1416.0
1523	fibroblast	T CD4	T CD8	fibroblast	B-cell	fibroblast	fibroblast	unassigned	fibroblast	fibroblast	4547.0	1414.0
1524	epithelial	tumors	T CD8	epithelial	B-cell	unassigned	T CD8	unassigned	epithelial	epithelial	3806.0	1444.0
1525	fibroblast	fibroblast	T CD8	fibroblast	B-cell	fibroblast	fibroblast	unassigned	fibroblast	fibroblast	4139.0	1425.0
1526	neutrophil	B-cell	B-cell	Treg	B-cell	B-cell	plasmablast	unassigned	plasmablast	plasmablast	120.0	1413.0
1527	neutrophil	T CD4	T CD8	Treg	B-cell	unassigned	B-cell	unassigned	mDC	plasmablast	1164.0	1417.0
1528	fibroblast	fibroblast	macrophage	fibroblast	B-cell	fibroblast	fibroblast	unassigned	fibroblast	fibroblast	2259.0	1418.0
1529	T CD8	T CD4	T CD4	T CD4	B-cell	T CD8	T CD4	unassigned	mDC	macrophage	4824.0	1415.0
1530	T CD4	T CD8	T CD8	T CD4	B-cell	unassigned	plasmablast	unassigned	plasmablast	plasmablast	1578.0	1423.0
1531	fibroblast	fibroblast	T CD8	fibroblast	B-cell	fibroblast	fibroblast	unassigned	fibroblast	fibroblast	2332.0	1419.0
1533	endothelial	macrophage	macrophage	endothelial	B-cell	endothelial	B-cell	unassigned	endothelial	epithelial	4280.0	1433.0
1534	epithelial	tumors	tumors	epithelial	B-cell	epithelial	tumors	unassigned	epithelial	epithelial	3866.0	1429.0
1535	epithelial	tumors	tumors	tumors	B-cell	fibroblast	tumors	unassigned	epithelial	fibroblast	4409.0	1437.0
1536	endothelial	macrophage	macrophage	endothelial	B-cell	endothelial	tumors	unassigned	endothelial	tumors	5070.0	1420.0
1537	neutrophil	T CD8	T CD8	epithelial	B-cell	unassigned	plasmablast	unassigned	plasmablast	epithelial	1051.0	1451.0
1538	neutrophil	T CD4	T CD4	neutrophil	B-cell	unassigned	plasmablast	unassigned	plasmablast	epithelial	1353.0	1440.0
1539	fibroblast	fibroblast	T CD4	fibroblast	B-cell	fibroblast	fibroblast	unassigned	fibroblast	fibroblast	2498.0	1419.0
1540	endothelial	endothelial	T CD4	endothelial	B-cell	tumors	fibroblast	unassigned	fibroblast	tumors	5110.0	1427.0
1541	T CD8	T CD8	T CD8	T CD8	B-cell	unassigned	T CD8	unassigned	epithelial	macrophage	2428.0	1430.0
1542	fibroblast	fibroblast	T CD4	fibroblast	B-cell	fibroblast	fibroblast	unassigned	fibroblast	fibroblast	4523.0	1444.0
1543	fibroblast	fibroblast	T CD4	fibroblast	B-cell	fibroblast	fibroblast	unassigned	fibroblast	fibroblast	4378.0	1433.0
1544	epithelial	macrophage	T CD8	fibroblast	B-cell	fibroblast	fibroblast	unassigned	fibroblast	fibroblast	4633.0	1433.0
1545	tumors	tumors	tumors	tumors	B-cell	unassigned	tumors	unassigned	plasmablast	tumors	1207.0	1433.0
1546	neutrophil	T CD4	T CD8	pDC	B-cell	macrophage	plasmablast	unassigned	neutrophil	plasmablast	232.0	1426.0
1547	mast	NK	T CD8	NK	B-cell	unassigned	fibroblast	unassigned	fibroblast	fibroblast	4321.0	1448.0
1548	neutrophil	T CD8	T CD8	neutrophil	B-cell	unassigned	tumors	unassigned	neutrophil	tumors	1983.0	1441.0
1549	neutrophil	macrophage	macrophage	neutrophil	B-cell	unassigned	B-cell	unassigned	neutrophil	macrophage	1273.0	1450.0
1550	endothelial	tumors	tumors	NK	B-cell	endothelial	T CD8	unassigned	endothelial	plasmablast	4782.0	1437.0
1551	neutrophil	tumors	T CD8	epithelial	B-cell	unassigned	tumors	unassigned	plasmablast	epithelial	1496.0	1458.0
1552	neutrophil	B-cell	B-cell	B-cell	B-cell	unassigned	B-cell	unassigned	T CD4	B-cell	1932.0	1433.0
1553	epithelial	tumors	tumors	epithelial	B-cell	epithelial	tumors	unassigned	epithelial	epithelial	3518.0	1441.0
1554	macrophage	macrophage	macrophage	macrophage	B-cell	macrophage	macrophage	unassigned	neutrophil	macrophage	583.0	1445.0
1555	neutrophil	T CD4	tumors	NK	B-cell	unassigned	tumors	unassigned	macrophage	plasmablast	974.0	1450.0
1556	epithelial	B-cell	T CD8	endothelial	B-cell	epithelial	endothelial	unassigned	endothelial	B-cell	3124.0	1439.0
1557	fibroblast	T CD4	T CD4	fibroblast	B-cell	fibroblast	fibroblast	unassigned	fibroblast	fibroblast	4453.0	1447.0
1558	fibroblast	fibroblast	T CD4	fibroblast	B-cell	fibroblast	fibroblast	unassigned	fibroblast	fibroblast	4486.0	1450.0
1559	neutrophil	NK	tumors	NK	B-cell	unassigned	B-cell	unassigned	plasmablast	plasmablast	739.0	1454.0
1560	fibroblast	T CD8	T CD8	fibroblast	B-cell	fibroblast	fibroblast	unassigned	fibroblast	fibroblast	2133.0	1440.0
1561	mDC	macrophage	macrophage	macrophage	B-cell	macrophage	plasmablast	unassigned	macrophage	macrophage	4575.0	1452.0
1562	endothelial	T CD4	T CD8	endothelial	B-cell	unassigned	T CD8	unassigned	endothelial	macrophage	4848.0	1449.0
1563	neutrophil	T CD8	T CD4	tumors	B-cell	unassigned	tumors	unassigned	plasmablast	macrophage	1125.0	1471.0
1564	neutrophil	T CD8	T CD8	NK	B-cell	unassigned	tumors	unassigned	tumors	plasmablast	91.0	1443.0
1565	endothelial	tumors	T CD4	endothelial	B-cell	tumors	tumors	unassigned	endothelial	tumors	3789.0	1468.0
1566	neutrophil	macrophage	T CD8	pDC	B-cell	macrophage	T CD8	unassigned	neutrophil	macrophage	1438.0	1464.0
1567	fibroblast	fibroblast	macrophage	fibroblast	B-cell	fibroblast	fibroblast	unassigned	fibroblast	fibroblast	2490.0	1454.0
1568	epithelial	tumors	T CD8	tumors	B-cell	unassigned	endothelial	unassigned	endothelial	epithelial	3082.0	1474.0
1569	neutrophil	T CD8	T CD8	T CD8	B-cell	unassigned	plasmablast	unassigned	plasmablast	plasmablast	255.0	1462.0
1570	fibroblast	fibroblast	T CD4	fibroblast	B-cell	fibroblast	fibroblast	unassigned	fibroblast	fibroblast	2579.0	1462.0
1571	fibroblast	fibroblast	T CD4	fibroblast	B-cell	fibroblast	fibroblast	unassigned	fibroblast	fibroblast	4187.0	1462.0
1573	endothelial	T CD4	Treg	endothelial	B-cell	unassigned	B-cell	unassigned	fibroblast	plasmablast	4958.0	1461.0
1574	neutrophil	mast	tumors	Treg	B-cell	unassigned	plasmablast	unassigned	mast	plasmablast	5350.0	1468.0
1576	neutrophil	T CD4	T CD4	mDC	B-cell	unassigned	tumors	unassigned	mDC	tumors	309.0	1460.0
1577	tumors	T CD4	tumors	fibroblast	B-cell	unassigned	plasmablast	unassigned	fibroblast	B-cell	1585.0	1460.0
1579	epithelial	tumors	T CD8	endothelial	B-cell	unassigned	tumors	unassigned	tumors	tumors	2841.0	1477.0
1580	endothelial	T CD4	T CD4	endothelial	B-cell	fibroblast	T CD4	unassigned	fibroblast	fibroblast	4017.0	1461.0
1581	epithelial	tumors	B-cell	pDC	B-cell	unassigned	tumors	unassigned	tumors	plasmablast	2997.0	1475.0
1582	neutrophil	B-cell	T CD8	pDC	B-cell	unassigned	plasmablast	unassigned	plasmablast	plasmablast	1193.0	1474.0
1583	neutrophil	tumors	T CD8	mDC	B-cell	unassigned	tumors	unassigned	macrophage	epithelial	2887.0	1488.0
1584	neutrophil	T CD8	T CD8	mDC	B-cell	unassigned	B-cell	unassigned	B-cell	macrophage	4606.0	1480.0
1585	epithelial	tumors	T CD4	epithelial	B-cell	tumors	tumors	unassigned	epithelial	macrophage	5402.0	1480.0
1586	neutrophil	macrophage	T CD8	mDC	B-cell	unassigned	plasmablast	unassigned	plasmablast	plasmablast	923.0	1472.0
1587	neutrophil	NK	T CD8	neutrophil	B-cell	unassigned	T CD8	unassigned	plasmablast	epithelial	2010.0	1489.0
1588	fibroblast	fibroblast	T CD8	fibroblast	B-cell	fibroblast	fibroblast	unassigned	fibroblast	fibroblast	3481.0	1470.0
1589	tumors	T CD4	T CD4	epithelial	B-cell	fibroblast	fibroblast	unassigned	fibroblast	fibroblast	3688.0	1474.0
1590	neutrophil	tumors	T CD8	tumors	B-cell	unassigned	B-cell	unassigned	plasmablast	plasmablast	103.0	1480.0
1591	neutrophil	macrophage	macrophage	tumors	B-cell	macrophage	macrophage	unassigned	macrophage	macrophage	963.0	1482.0
1592	neutrophil	T CD4	T CD8	mDC	B-cell	unassigned	plasmablast	unassigned	mDC	plasmablast	1607.0	1479.0
1593	neutrophil	tumors	T CD8	neutrophil	B-cell	unassigned	mast	unassigned	neutrophil	epithelial	1924.0	1475.0
1594	tumors	tumors	T CD8	mast	B-cell	tumors	tumors	unassigned	tumors	tumors	2068.0	1470.0
1595	fibroblast	fibroblast	T CD4	fibroblast	B-cell	fibroblast	fibroblast	unassigned	fibroblast	fibroblast	2524.0	1476.0
1596	tumors	macrophage	T CD8	tumors	B-cell	B-cell	macrophage	unassigned	fibroblast	plasmablast	2704.0	1478.0
1597	neutrophil	T CD8	T CD8	T CD8	B-cell	unassigned	T CD8	unassigned	pDC	macrophage	373.0	1473.0
1598	neutrophil	T CD8	T CD8	T CD8	B-cell	T CD8	T CD4	unassigned	plasmablast	B-cell	1226.0	1474.0
1599	neutrophil	macrophage	T CD8	pDC	B-cell	unassigned	T CD8	unassigned	neutrophil	macrophage	1677.0	1487.0
1600	neutrophil	tumors	T CD4	pDC	B-cell	unassigned	plasmablast	unassigned	plasmablast	plasmablast	1738.0	1477.0
1601	neutrophil	macrophage	macrophage	Treg	B-cell	macrophage	macrophage	unassigned	neutrophil	macrophage	185.0	1486.0
1602	tumors	T CD8	T CD8	tumors	B-cell	unassigned	T CD8	unassigned	tumors	tumors	1407.0	1488.0
1603	fibroblast	tumors	tumors	fibroblast	B-cell	fibroblast	fibroblast	unassigned	fibroblast	fibroblast	2462.0	1484.0
1604	neutrophil	T CD8	T CD8	NK	B-cell	unassigned	T CD8	unassigned	plasmablast	tumors	1319.0	1502.0
1605	epithelial	tumors	tumors	epithelial	B-cell	unassigned	epithelial	unassigned	epithelial	fibroblast	4666.0	1492.0
1606	neutrophil	tumors	T CD4	neutrophil	B-cell	unassigned	T CD4	unassigned	neutrophil	macrophage	1348.0	1490.0
1607	fibroblast	tumors	tumors	fibroblast	B-cell	fibroblast	tumors	unassigned	fibroblast	fibroblast	2115.0	1489.0
1609	neutrophil	T CD8	T CD8	pDC	B-cell	unassigned	B-cell	unassigned	tumors	plasmablast	693.0	1491.0
1611	neutrophil	T CD8	T CD4	pDC	B-cell	unassigned	Treg	unassigned	endothelial	plasmablast	4386.0	1504.0
1612	neutrophil	macrophage	T CD8	tumors	B-cell	unassigned	tumors	unassigned	macrophage	epithelial	768.0	1501.0
1613	epithelial	tumors	T CD4	endothelial	B-cell	tumors	tumors	unassigned	tumors	tumors	3616.0	1490.0
1614	mast	mast	mast	mast	B-cell	unassigned	mast	unassigned	mast	mast	4269.0	1501.0
1615	epithelial	macrophage	T CD8	neutrophil	B-cell	neutrophil	macrophage	unassigned	neutrophil	tumors	4706.0	1491.0
1616	neutrophil	T CD4	T CD4	endothelial	B-cell	unassigned	B-cell	unassigned	B-cell	plasmablast	544.0	1494.0
1617	T CD4	NK	T CD8	NK	B-cell	T CD8	fibroblast	unassigned	fibroblast	fibroblast	4014.0	1504.0
1618	neutrophil	T CD8	T CD8	pDC	B-cell	unassigned	T CD4	unassigned	epithelial	tumors	851.0	1501.0
1619	endothelial	tumors	T CD8	endothelial	B-cell	tumors	tumors	unassigned	endothelial	tumors	4922.0	1503.0
1620	neutrophil	T CD8	T CD8	tumors	B-cell	unassigned	NK	unassigned	NK	tumors	5006.0	1496.0
1621	neutrophil	tumors	T CD8	tumors	B-cell	unassigned	tumors	unassigned	tumors	tumors	62.0	1518.0
1622	neutrophil	tumors	tumors	pDC	B-cell	unassigned	tumors	unassigned	plasmablast	tumors	360.0	1508.0
1623	neutrophil	tumors	T CD8	mDC	B-cell	unassigned	B-cell	unassigned	mDC	epithelial	1187.0	1522.0
1624	neutrophil	T CD8	T CD8	tumors	B-cell	unassigned	NK	unassigned	plasmablast	macrophage	3176.0	1519.0
1625	epithelial	T CD4	T CD8	T CD8	B-cell	unassigned	T CD4	unassigned	plasmablast	plasmablast	1136.0	1508.0
1627	endothelial	macrophage	macrophage	endothelial	B-cell	endothelial	B-cell	unassigned	endothelial	tumors	4097.0	1518.0
1628	epithelial	tumors	tumors	tumors	B-cell	fibroblast	tumors	unassigned	fibroblast	fibroblast	4172.0	1510.0
1629	epithelial	macrophage	T CD8	epithelial	B-cell	tumors	tumors	unassigned	epithelial	tumors	4638.0	1505.0
1630	neutrophil	macrophage	T CD8	tumors	B-cell	unassigned	macrophage	unassigned	macrophage	epithelial	1260.0	1527.0
1631	macrophage	macrophage	macrophage	macrophage	B-cell	macrophage	macrophage	unassigned	macrophage	macrophage	5281.0	1514.0
1632	neutrophil	macrophage	macrophage	tumors	B-cell	unassigned	T CD8	unassigned	epithelial	macrophage	5342.0	1514.0
1633	neutrophil	T CD8	T CD8	pDC	B-cell	unassigned	T CD8	unassigned	neutrophil	tumors	5231.0	1535.0
1634	neutrophil	T CD4	T CD4	pDC	B-cell	unassigned	T CD4	unassigned	plasmablast	plasmablast	1024.0	1507.0
1635	neutrophil	T CD8	T CD8	pDC	B-cell	unassigned	plasmablast	unassigned	plasmablast	plasmablast	1517.0	1521.0
1637	neutrophil	T CD8	T CD8	mast	B-cell	unassigned	mast	unassigned	mast	mast	2654.0	1529.0
1638	neutrophil	macrophage	macrophage	macrophage	B-cell	unassigned	macrophage	unassigned	macrophage	plasmablast	218.0	1509.0
1639	neutrophil	T CD8	T CD8	neutrophil	B-cell	unassigned	T CD8	unassigned	neutrophil	macrophage	1785.0	1528.0
1640	neutrophil	T CD8	T CD8	endothelial	B-cell	unassigned	plasmablast	unassigned	plasmablast	plasmablast	1976.0	1521.0
1641	neutrophil	T CD8	tumors	endothelial	B-cell	unassigned	tumors	unassigned	endothelial	tumors	3125.0	1520.0
1642	neutrophil	macrophage	macrophage	pDC	B-cell	unassigned	plasmablast	unassigned	mDC	macrophage	1473.0	1525.0
1643	neutrophil	T CD4	T CD4	neutrophil	B-cell	unassigned	B-cell	unassigned	neutrophil	plasmablast	3250.0	1532.0
1644	epithelial	tumors	tumors	tumors	B-cell	tumors	tumors	unassigned	tumors	tumors	3316.0	1539.0
1645	plasmablast	B-cell	T CD8	fibroblast	B-cell	fibroblast	fibroblast	unassigned	fibroblast	fibroblast	4484.0	1535.0
1646	fibroblast	fibroblast	macrophage	fibroblast	B-cell	fibroblast	fibroblast	unassigned	fibroblast	fibroblast	2472.0	1529.0
1647	neutrophil	T CD8	T CD4	pDC	B-cell	macrophage	plasmablast	unassigned	endothelial	macrophage	418.0	1528.0
1648	T CD8	tumors	T CD8	pDC	B-cell	unassigned	tumors	unassigned	tumors	tumors	3619.0	1527.0
1649	neutrophil	T CD8	macrophage	Treg	B-cell	unassigned	tumors	unassigned	T CD8	plasmablast	1461.0	1540.0
1650	neutrophil	tumors	macrophage	neutrophil	B-cell	unassigned	tumors	unassigned	neutrophil	tumors	1601.0	1535.0
1651	neutrophil	T CD8	T CD8	mDC	B-cell	unassigned	B-cell	unassigned	neutrophil	macrophage	1915.0	1531.0
1652	neutrophil	tumors	tumors	pDC	B-cell	unassigned	tumors	unassigned	macrophage	tumors	2724.0	1544.0
1653	neutrophil	tumors	T CD4	tumors	B-cell	unassigned	plasmablast	unassigned	plasmablast	epithelial	1040.0	1549.0
1654	neutrophil	T CD4	T CD4	neutrophil	B-cell	unassigned	B-cell	unassigned	tumors	tumors	517.0	1532.0
1655	neutrophil	macrophage	T CD4	tumors	B-cell	unassigned	tumors	unassigned	neutrophil	plasmablast	981.0	1539.0
1656	neutrophil	T CD4	macrophage	pDC	B-cell	unassigned	macrophage	unassigned	neutrophil	plasmablast	3089.0	1533.0
1657	epithelial	tumors	tumors	epithelial	B-cell	epithelial	tumors	unassigned	epithelial	epithelial	3429.0	1536.0
1658	fibroblast	fibroblast	T CD8	fibroblast	B-cell	fibroblast	fibroblast	unassigned	fibroblast	fibroblast	4982.0	1533.0
1659	B-cell	B-cell	T CD8	B-cell	B-cell	unassigned	plasmablast	unassigned	plasmablast	plasmablast	5395.0	1531.0
1660	neutrophil	macrophage	macrophage	neutrophil	B-cell	neutrophil	macrophage	unassigned	neutrophil	macrophage	1417.0	1540.0
1662	neutrophil	macrophage	macrophage	mDC	B-cell	unassigned	plasmablast	unassigned	mDC	macrophage	158.0	1546.0
1663	neutrophil	NK	T CD8	NK	B-cell	unassigned	plasmablast	unassigned	plasmablast	plasmablast	566.0	1543.0
1664	neutrophil	T CD8	T CD8	pDC	B-cell	unassigned	T CD8	unassigned	plasmablast	plasmablast	1121.0	1554.0
1665	fibroblast	fibroblast	T CD8	fibroblast	B-cell	fibroblast	fibroblast	unassigned	fibroblast	fibroblast	2390.0	1541.0
1666	endothelial	macrophage	T CD4	endothelial	B-cell	endothelial	endothelial	unassigned	endothelial	endothelial	3687.0	1543.0
1667	epithelial	macrophage	tumors	mDC	B-cell	macrophage	tumors	unassigned	mDC	macrophage	3901.0	1546.0
1668	tumors	tumors	tumors	tumors	B-cell	tumors	tumors	unassigned	epithelial	tumors	3958.0	1539.0
1669	neutrophil	T CD8	T CD8	endothelial	B-cell	unassigned	T CD8	unassigned	plasmablast	plasmablast	2832.0	1548.0
1670	neutrophil	tumors	T CD4	tumors	B-cell	unassigned	tumors	unassigned	plasmablast	tumors	660.0	1550.0
1671	fibroblast	fibroblast	tumors	fibroblast	B-cell	fibroblast	fibroblast	unassigned	fibroblast	fibroblast	4639.0	1547.0
1672	neutrophil	T CD8	T CD8	neutrophil	B-cell	unassigned	plasmablast	unassigned	plasmablast	macrophage	948.0	1554.0
1673	neutrophil	T CD8	tumors	neutrophil	B-cell	unassigned	plasmablast	unassigned	plasmablast	tumors	1357.0	1551.0
1675	neutrophil	T CD8	T CD8	tumors	B-cell	macrophage	T CD8	unassigned	neutrophil	macrophage	215.0	1557.0
1676	neutrophil	macrophage	T CD8	neutrophil	B-cell	unassigned	plasmablast	unassigned	plasmablast	macrophage	754.0	1560.0
1677	neutrophil	T CD4	T CD8	tumors	B-cell	unassigned	macrophage	unassigned	mDC	tumors	1748.0	1561.0
1678	epithelial	macrophage	macrophage	macrophage	B-cell	macrophage	tumors	unassigned	macrophage	epithelial	3507.0	1560.0
1679	NK	T CD8	T CD8	T CD8	B-cell	unassigned	T CD8	unassigned	neutrophil	plasmablast	3187.0	1583.0
1680	neutrophil	T CD8	T CD4	tumors	B-cell	macrophage	plasmablast	unassigned	neutrophil	plasmablast	1950.0	1567.0
1681	tumors	tumors	tumors	tumors	B-cell	tumors	tumors	unassigned	epithelial	epithelial	3588.0	1559.0
1682	pDC	macrophage	macrophage	epithelial	B-cell	tumors	epithelial	unassigned	epithelial	epithelial	3818.0	1568.0
1683	fibroblast	fibroblast	T CD8	fibroblast	B-cell	fibroblast	fibroblast	unassigned	fibroblast	fibroblast	5083.0	1562.0
1684	tumors	T CD4	T CD4	fibroblast	B-cell	fibroblast	T CD4	unassigned	T CD4	fibroblast	4274.0	1563.0
1685	neutrophil	T CD8	T CD8	tumors	B-cell	unassigned	endothelial	unassigned	endothelial	tumors	701.0	1560.0
1686	neutrophil	tumors	tumors	epithelial	B-cell	unassigned	plasmablast	unassigned	plasmablast	plasmablast	2005.0	1569.0
1687	T CD8	B-cell	T CD4	T CD4	B-cell	unassigned	T CD4	unassigned	mDC	plasmablast	3344.0	1570.0
1688	neutrophil	tumors	tumors	Treg	B-cell	unassigned	plasmablast	unassigned	plasmablast	plasmablast	5376.0	1560.0
1689	endothelial	tumors	T CD4	endothelial	B-cell	tumors	fibroblast	unassigned	fibroblast	fibroblast	2329.0	1571.0
1690	neutrophil	T CD4	T CD8	mast	B-cell	T CD8	tumors	unassigned	epithelial	tumors	2780.0	1575.0
1691	neutrophil	macrophage	T CD4	tumors	B-cell	unassigned	tumors	unassigned	macrophage	macrophage	3092.0	1585.0
1692	endothelial	tumors	tumors	endothelial	B-cell	endothelial	tumors	unassigned	epithelial	tumors	3661.0	1572.0
1693	neutrophil	T CD4	T CD8	tumors	B-cell	unassigned	B-cell	unassigned	plasmablast	plasmablast	3140.0	1579.0
1694	neutrophil	tumors	T CD8	Treg	B-cell	unassigned	plasmablast	unassigned	plasmablast	epithelial	1317.0	1585.0
1695	fibroblast	fibroblast	T CD4	fibroblast	B-cell	fibroblast	fibroblast	unassigned	fibroblast	fibroblast	2459.0	1587.0
1696	neutrophil	tumors	T CD8	tumors	B-cell	unassigned	tumors	unassigned	fibroblast	tumors	4170.0	1589.0
1697	T CD4	T CD4	T CD4	fibroblast	B-cell	fibroblast	fibroblast	unassigned	fibroblast	fibroblast	4537.0	1583.0
1698	neutrophil	tumors	T CD8	tumors	B-cell	unassigned	tumors	unassigned	tumors	tumors	1173.0	1596.0
1699	endothelial	tumors	tumors	endothelial	B-cell	unassigned	tumors	unassigned	epithelial	tumors	2190.0	1590.0
1700	fibroblast	fibroblast	T CD8	fibroblast	B-cell	fibroblast	fibroblast	unassigned	fibroblast	fibroblast	3569.0	1583.0
1701	fibroblast	fibroblast	macrophage	fibroblast	B-cell	fibroblast	fibroblast	unassigned	fibroblast	fibroblast	4445.0	1573.0
1703	neutrophil	T CD8	T CD8	pDC	B-cell	mast	T CD8	unassigned	endothelial	pDC	4572.0	1588.0
1704	neutrophil	plasmablast	T CD8	pDC	B-cell	unassigned	plasmablast	unassigned	plasmablast	plasmablast	1257.0	1589.0
1706	fibroblast	fibroblast	T CD8	fibroblast	B-cell	fibroblast	fibroblast	unassigned	fibroblast	fibroblast	4499.0	1580.0
1707	T CD4	T CD4	T CD4	mDC	B-cell	macrophage	T CD4	unassigned	mDC	fibroblast	4654.0	1579.0
1708	neutrophil	T CD8	macrophage	pDC	B-cell	unassigned	T CD4	unassigned	plasmablast	epithelial	1427.0	1588.0
1709	Treg	T CD4	T CD8	Treg	B-cell	T CD4	T CD4	unassigned	Treg	plasmablast	3760.0	1580.0
1710	neutrophil	B-cell	macrophage	tumors	B-cell	unassigned	B-cell	unassigned	fibroblast	tumors	1220.0	1585.0
1711	T CD4	T CD4	T CD4	T CD4	B-cell	unassigned	T CD4	unassigned	mast	tumors	1652.0	1594.0
1712	neutrophil	T CD8	T CD8	T CD8	B-cell	unassigned	T CD8	unassigned	fibroblast	tumors	2696.0	1597.0
1713	neutrophil	tumors	T CD8	endothelial	B-cell	unassigned	T CD4	unassigned	mDC	epithelial	2867.0	1623.0
1715	epithelial	T CD4	T CD8	Treg	B-cell	endothelial	T CD4	unassigned	epithelial	tumors	3285.0	1586.0
1717	neutrophil	macrophage	T CD8	neutrophil	B-cell	macrophage	T CD4	unassigned	mDC	macrophage	2024.0	1597.0
1718	epithelial	epithelial	T CD8	epithelial	B-cell	unassigned	plasmablast	unassigned	plasmablast	epithelial	3225.0	1595.0
1719	neutrophil	macrophage	T CD8	Treg	B-cell	unassigned	tumors	unassigned	neutrophil	plasmablast	2800.0	1602.0
1720	neutrophil	macrophage	T CD8	NK	B-cell	unassigned	plasmablast	unassigned	plasmablast	plasmablast	1376.0	1601.0
1721	fibroblast	fibroblast	T CD4	fibroblast	B-cell	fibroblast	fibroblast	unassigned	fibroblast	fibroblast	5050.0	1596.0
1722	neutrophil	T CD8	tumors	pDC	B-cell	unassigned	plasmablast	unassigned	tumors	macrophage	1039.0	1605.0
1723	neutrophil	tumors	T CD8	tumors	B-cell	unassigned	B-cell	unassigned	plasmablast	tumors	1085.0	1602.0
1724	neutrophil	macrophage	T CD8	neutrophil	B-cell	unassigned	plasmablast	unassigned	mDC	epithelial	1775.0	1626.0
1725	T CD8	T CD8	T CD4	T CD4	B-cell	T CD4	T CD8	unassigned	fibroblast	fibroblast	3370.0	1596.0
1726	endothelial	tumors	T CD8	tumors	B-cell	unassigned	tumors	unassigned	tumors	tumors	2246.0	1611.0
1727	neutrophil	T CD8	T CD8	mDC	B-cell	unassigned	T CD8	unassigned	mDC	plasmablast	2748.0	1601.0
1728	neutrophil	macrophage	T CD8	neutrophil	B-cell	unassigned	T CD8	unassigned	neutrophil	neutrophil	1522.0	1605.0
1729	endothelial	T CD8	T CD4	fibroblast	B-cell	endothelial	fibroblast	unassigned	fibroblast	fibroblast	3444.0	1601.0
1730	epithelial	tumors	T CD8	tumors	B-cell	epithelial	tumors	unassigned	tumors	tumors	3947.0	1608.0
1731	neutrophil	T CD4	macrophage	neutrophil	B-cell	unassigned	plasmablast	unassigned	neutrophil	macrophage	708.0	1615.0
1732	neutrophil	T CD8	macrophage	mDC	B-cell	unassigned	tumors	unassigned	plasmablast	plasmablast	821.0	1605.0
1733	neutrophil	T CD8	T CD8	T CD8	B-cell	unassigned	T CD8	unassigned	neutrophil	macrophage	1976.0	1615.0
1734	neutrophil	T CD8	T CD8	neutrophil	B-cell	unassigned	T CD8	unassigned	neutrophil	plasmablast	2068.0	1613.0
1735	fibroblast	fibroblast	macrophage	fibroblast	B-cell	fibroblast	fibroblast	unassigned	fibroblast	fibroblast	3678.0	1632.0
1736	tumors	tumors	T CD8	tumors	B-cell	tumors	tumors	unassigned	tumors	tumors	2306.0	1604.0
1737	endothelial	tumors	T CD4	tumors	B-cell	tumors	tumors	unassigned	endothelial	tumors	3781.0	1613.0
1738	neutrophil	macrophage	T CD8	neutrophil	B-cell	unassigned	plasmablast	unassigned	mDC	plasmablast	2351.0	1625.0
1740	macrophage	macrophage	macrophage	macrophage	B-cell	macrophage	macrophage	unassigned	macrophage	macrophage	3544.0	1615.0
1741	NK	T CD8	T CD8	pDC	B-cell	unassigned	T CD8	unassigned	T CD8	pDC	4291.0	1624.0
1743	fibroblast	fibroblast	T CD4	fibroblast	B-cell	fibroblast	fibroblast	unassigned	fibroblast	fibroblast	4786.0	1618.0
1745	neutrophil	macrophage	macrophage	tumors	B-cell	macrophage	T CD8	unassigned	macrophage	macrophage	5371.0	1620.0
1746	neutrophil	tumors	T CD4	pDC	B-cell	unassigned	B-cell	unassigned	mDC	tumors	117.0	1612.0
1747	neutrophil	T CD4	T CD4	epithelial	B-cell	unassigned	plasmablast	unassigned	plasmablast	plasmablast	955.0	1615.0
1748	neutrophil	T CD8	T CD8	T CD8	B-cell	unassigned	plasmablast	unassigned	plasmablast	tumors	2499.0	1621.0
1749	neutrophil	tumors	tumors	mDC	B-cell	unassigned	tumors	unassigned	mDC	tumors	4002.0	1619.0
1750	neutrophil	tumors	T CD4	neutrophil	B-cell	unassigned	T CD8	unassigned	tumors	macrophage	1280.0	1642.0
1751	neutrophil	B-cell	T CD8	tumors	B-cell	unassigned	B-cell	unassigned	pDC	plasmablast	2148.0	1618.0
1752	epithelial	T CD8	T CD8	epithelial	B-cell	epithelial	T CD8	unassigned	tumors	tumors	3271.0	1630.0
1753	neutrophil	tumors	T CD8	tumors	B-cell	unassigned	tumors	unassigned	plasmablast	plasmablast	4047.0	1617.0
1754	fibroblast	fibroblast	T CD8	fibroblast	B-cell	fibroblast	fibroblast	unassigned	fibroblast	fibroblast	4441.0	1631.0
1757	pDC	macrophage	T CD4	macrophage	B-cell	macrophage	macrophage	unassigned	macrophage	epithelial	3808.0	1643.0
1758	endothelial	macrophage	T CD4	endothelial	B-cell	endothelial	endothelial	unassigned	endothelial	tumors	4366.0	1625.0
1759	epithelial	tumors	T CD8	epithelial	B-cell	unassigned	T CD8	unassigned	epithelial	epithelial	3223.0	1650.0
1760	neutrophil	T CD8	T CD8	pDC	B-cell	unassigned	T CD8	unassigned	plasmablast	macrophage	332.0	1636.0
1761	neutrophil	tumors	tumors	mDC	B-cell	unassigned	tumors	unassigned	tumors	tumors	2951.0	1625.0
1762	NK	NK	T CD8	Treg	B-cell	unassigned	tumors	unassigned	endothelial	epithelial	3722.0	1634.0
1764	neutrophil	T CD4	macrophage	plasmablast	B-cell	unassigned	plasmablast	unassigned	macrophage	plasmablast	5090.0	1635.0
1765	neutrophil	T CD8	T CD8	endothelial	B-cell	unassigned	plasmablast	unassigned	neutrophil	tumors	2722.0	1641.0
1766	neutrophil	T CD4	macrophage	Treg	B-cell	unassigned	T CD4	unassigned	plasmablast	tumors	2681.0	1640.0
1767	neutrophil	mast	T CD8	pDC	B-cell	unassigned	mast	unassigned	plasmablast	fibroblast	1107.0	1648.0
1768	neutrophil	B-cell	B-cell	pDC	B-cell	unassigned	B-cell	unassigned	pDC	plasmablast	1481.0	1630.0
1769	neutrophil	macrophage	T CD8	macrophage	B-cell	unassigned	plasmablast	unassigned	macrophage	epithelial	3134.0	1637.0
1770	plasmablast	B-cell	B-cell	fibroblast	B-cell	fibroblast	fibroblast	unassigned	plasmablast	fibroblast	3874.0	1625.0
1771	neutrophil	tumors	T CD8	Treg	B-cell	unassigned	T CD8	unassigned	plasmablast	epithelial	3040.0	1662.0
1772	neutrophil	T CD8	T CD8	endothelial	B-cell	unassigned	plasmablast	unassigned	fibroblast	plasmablast	4091.0	1638.0
1773	neutrophil	tumors	tumors	tumors	B-cell	unassigned	tumors	unassigned	tumors	plasmablast	1649.0	1636.0
1774	neutrophil	T CD8	T CD8	neutrophil	B-cell	unassigned	tumors	unassigned	neutrophil	plasmablast	2777.0	1637.0
1775	fibroblast	fibroblast	tumors	fibroblast	B-cell	fibroblast	fibroblast	unassigned	fibroblast	fibroblast	4969.0	1639.0
1776	neutrophil	T CD8	T CD8	T CD8	B-cell	unassigned	T CD8	unassigned	mDC	tumors	1524.0	1641.0
1777	endothelial	tumors	endothelial	endothelial	B-cell	endothelial	fibroblast	unassigned	fibroblast	plasmablast	3570.0	1642.0
1778	epithelial	tumors	tumors	epithelial	B-cell	unassigned	tumors	unassigned	epithelial	epithelial	4623.0	1653.0
1779	neutrophil	macrophage	macrophage	tumors	B-cell	unassigned	tumors	unassigned	tumors	epithelial	262.0	1654.0
1780	neutrophil	tumors	T CD8	neutrophil	B-cell	unassigned	Treg	unassigned	mDC	epithelial	2010.0	1664.0
1781	neutrophil	macrophage	macrophage	neutrophil	B-cell	unassigned	macrophage	unassigned	neutrophil	plasmablast	2264.0	1657.0
1782	neutrophil	macrophage	macrophage	neutrophil	B-cell	macrophage	macrophage	unassigned	mDC	macrophage	2312.0	1647.0
1783	neutrophil	T CD4	macrophage	mDC	B-cell	unassigned	B-cell	unassigned	plasmablast	macrophage	3096.0	1654.0
1784	plasmablast	B-cell	T CD8	pDC	B-cell	fibroblast	T CD8	unassigned	fibroblast	fibroblast	3286.0	1675.0
1785	macrophage	T CD8	T CD8	tumors	B-cell	unassigned	mast	unassigned	mast	mast	5305.0	1649.0
1786	neutrophil	tumors	T CD8	neutrophil	B-cell	unassigned	plasmablast	unassigned	neutrophil	plasmablast	1747.0	1656.0
1787	neutrophil	tumors	T CD8	pDC	B-cell	unassigned	plasmablast	unassigned	B-cell	plasmablast	4136.0	1650.0
1788	neutrophil	T CD8	tumors	tumors	B-cell	unassigned	plasmablast	unassigned	fibroblast	tumors	867.0	1651.0
1789	neutrophil	T CD4	T CD8	NK	B-cell	unassigned	plasmablast	unassigned	plasmablast	plasmablast	91.0	1659.0
1790	epithelial	tumors	T CD4	endothelial	B-cell	endothelial	tumors	unassigned	endothelial	epithelial	3891.0	1655.0
1791	epithelial	tumors	tumors	tumors	B-cell	unassigned	tumors	unassigned	neutrophil	epithelial	920.0	1672.0
1792	neutrophil	T CD8	T CD8	neutrophil	B-cell	macrophage	tumors	unassigned	neutrophil	macrophage	2072.0	1671.0
1793	epithelial	tumors	T CD8	pDC	B-cell	unassigned	tumors	unassigned	epithelial	tumors	2153.0	1665.0
1794	neutrophil	macrophage	T CD8	neutrophil	B-cell	unassigned	NK	unassigned	NK	macrophage	2769.0	1666.0
1795	neutrophil	macrophage	macrophage	macrophage	B-cell	macrophage	macrophage	unassigned	macrophage	macrophage	4767.0	1653.0
1796	neutrophil	macrophage	macrophage	mDC	B-cell	unassigned	plasmablast	unassigned	NK	tumors	422.0	1658.0
1797	epithelial	tumors	T CD4	endothelial	B-cell	unassigned	tumors	unassigned	plasmablast	epithelial	1410.0	1671.0
1798	neutrophil	mast	T CD8	NK	B-cell	unassigned	B-cell	unassigned	neutrophil	plasmablast	4174.0	1662.0
1799	neutrophil	T CD4	tumors	Treg	B-cell	unassigned	tumors	unassigned	mast	plasmablast	2921.0	1682.0
1800	neutrophil	T CD8	T CD8	T CD8	B-cell	unassigned	T CD8	unassigned	plasmablast	plasmablast	5396.0	1667.0
1801	tumors	T CD8	T CD8	T CD8	B-cell	unassigned	T CD8	unassigned	epithelial	tumors	1454.0	1673.0
1802	epithelial	tumors	T CD8	tumors	B-cell	unassigned	tumors	unassigned	neutrophil	epithelial	1710.0	1676.0
1804	neutrophil	macrophage	T CD8	tumors	B-cell	macrophage	tumors	unassigned	epithelial	macrophage	1484.0	1681.0
1805	neutrophil	macrophage	macrophage	mDC	B-cell	macrophage	macrophage	unassigned	macrophage	plasmablast	5018.0	1676.0
1806	macrophage	T CD4	T CD4	T CD4	B-cell	macrophage	T CD4	unassigned	mast	plasmablast	5343.0	1675.0
1807	neutrophil	T CD8	T CD8	tumors	B-cell	unassigned	tumors	unassigned	B-cell	tumors	1551.0	1689.0
1808	epithelial	tumors	T CD8	epithelial	B-cell	unassigned	tumors	unassigned	tumors	epithelial	1869.0	1699.0
1809	neutrophil	tumors	T CD8	tumors	B-cell	unassigned	plasmablast	unassigned	fibroblast	plasmablast	3138.0	1678.0
1810	T CD4	T CD8	T CD8	NK	B-cell	fibroblast	T CD4	unassigned	fibroblast	fibroblast	3331.0	1668.0
1811	epithelial	tumors	tumors	epithelial	B-cell	tumors	tumors	unassigned	epithelial	epithelial	2094.0	1682.0
1812	neutrophil	T CD4	T CD8	mDC	B-cell	unassigned	B-cell	unassigned	neutrophil	tumors	2607.0	1677.0
1813	epithelial	tumors	T CD8	pDC	B-cell	unassigned	tumors	unassigned	mDC	epithelial	3573.0	1686.0
1814	epithelial	tumors	T CD4	epithelial	B-cell	epithelial	tumors	unassigned	B-cell	epithelial	3843.0	1676.0
1815	epithelial	tumors	T CD8	tumors	B-cell	tumors	tumors	unassigned	epithelial	epithelial	1240.0	1673.0
1816	epithelial	tumors	tumors	epithelial	B-cell	epithelial	tumors	unassigned	epithelial	epithelial	1523.0	1697.0
1817	neutrophil	tumors	T CD4	endothelial	B-cell	macrophage	tumors	unassigned	macrophage	plasmablast	1604.0	1667.0
1818	epithelial	tumors	tumors	epithelial	B-cell	tumors	tumors	unassigned	tumors	epithelial	1613.0	1698.0
1819	epithelial	tumors	tumors	tumors	B-cell	tumors	tumors	unassigned	epithelial	epithelial	1660.0	1687.0
1820	epithelial	tumors	T CD8	tumors	B-cell	unassigned	tumors	unassigned	pDC	epithelial	1914.0	1701.0
1821	epithelial	tumors	tumors	epithelial	B-cell	tumors	tumors	unassigned	epithelial	epithelial	1964.0	1685.0
1822	epithelial	tumors	T CD4	tumors	B-cell	unassigned	Treg	unassigned	plasmablast	epithelial	1022.0	1682.0
1824	neutrophil	tumors	tumors	tumors	B-cell	unassigned	tumors	unassigned	tumors	plasmablast	2954.0	1689.0
1825	tumors	macrophage	T CD8	Treg	B-cell	unassigned	plasmablast	unassigned	plasmablast	plasmablast	182.0	1674.0
1826	neutrophil	tumors	T CD8	epithelial	B-cell	unassigned	tumors	unassigned	epithelial	epithelial	2198.0	1689.0
1827	epithelial	macrophage	T CD4	epithelial	B-cell	macrophage	macrophage	unassigned	macrophage	epithelial	769.0	1694.0
1828	neutrophil	T CD4	macrophage	neutrophil	B-cell	unassigned	plasmablast	unassigned	plasmablast	plasmablast	2681.0	1682.0
1829	neutrophil	macrophage	tumors	tumors	B-cell	unassigned	plasmablast	unassigned	plasmablast	plasmablast	4302.0	1698.0
1830	tumors	tumors	tumors	tumors	B-cell	unassigned	plasmablast	unassigned	plasmablast	plasmablast	219.0	1685.0
1831	epithelial	tumors	T CD8	epithelial	B-cell	unassigned	tumors	unassigned	macrophage	epithelial	1576.0	1698.0
1833	T CD4	T CD4	T CD4	T CD4	B-cell	unassigned	T CD4	unassigned	T CD4	epithelial	4350.0	1697.0
1834	epithelial	epithelial	T CD4	epithelial	B-cell	unassigned	B-cell	unassigned	epithelial	epithelial	4550.0	1697.0
1835	epithelial	macrophage	T CD8	pDC	B-cell	unassigned	T CD8	unassigned	epithelial	epithelial	4712.0	1698.0
1836	neutrophil	tumors	T CD4	pDC	B-cell	unassigned	plasmablast	unassigned	plasmablast	plasmablast	5221.0	1696.0
1837	neutrophil	T CD4	T CD4	pDC	B-cell	unassigned	T CD4	unassigned	macrophage	tumors	4257.0	1696.0
1838	T CD8	NK	T CD8	NK	B-cell	unassigned	T CD8	unassigned	Treg	pDC	875.0	1714.0
1839	endothelial	macrophage	macrophage	mDC	B-cell	endothelial	T CD4	unassigned	macrophage	plasmablast	3376.0	1695.0
1840	epithelial	B-cell	tumors	fibroblast	B-cell	fibroblast	fibroblast	unassigned	fibroblast	fibroblast	3706.0	1691.0
1841	neutrophil	T CD4	T CD8	plasmablast	B-cell	unassigned	B-cell	unassigned	plasmablast	plasmablast	161.0	1692.0
1842	neutrophil	tumors	T CD8	mDC	B-cell	unassigned	plasmablast	unassigned	plasmablast	fibroblast	2722.0	1700.0
1843	fibroblast	macrophage	T CD8	fibroblast	B-cell	fibroblast	fibroblast	unassigned	fibroblast	fibroblast	3443.0	1696.0
1844	fibroblast	T CD8	macrophage	fibroblast	B-cell	fibroblast	T CD8	unassigned	fibroblast	plasmablast	3527.0	1703.0
1846	neutrophil	T CD4	T CD4	epithelial	B-cell	unassigned	T CD4	unassigned	Treg	plasmablast	1159.0	1694.0
1847	neutrophil	macrophage	macrophage	neutrophil	B-cell	macrophage	neutrophil	unassigned	macrophage	macrophage	507.0	1695.0
1848	neutrophil	tumors	T CD8	epithelial	B-cell	unassigned	plasmablast	unassigned	plasmablast	plasmablast	1227.0	1705.0
1849	neutrophil	T CD4	T CD8	pDC	B-cell	unassigned	T CD4	unassigned	T CD8	epithelial	2801.0	1717.0
1850	neutrophil	T CD4	T CD4	pDC	B-cell	unassigned	T CD4	unassigned	T CD4	tumors	67.0	1715.0
1851	epithelial	tumors	T CD8	tumors	B-cell	unassigned	tumors	unassigned	macrophage	tumors	664.0	1715.0
1852	neutrophil	T CD8	T CD8	neutrophil	B-cell	unassigned	tumors	unassigned	neutrophil	macrophage	1096.0	1705.0
1853	neutrophil	macrophage	macrophage	mDC	B-cell	unassigned	plasmablast	unassigned	neutrophil	epithelial	2417.0	1715.0
1854	epithelial	tumors	tumors	epithelial	B-cell	epithelial	tumors	tumors	epithelial	epithelial	3788.0	1714.0
1855	neutrophil	macrophage	T CD8	neutrophil	B-cell	unassigned	plasmablast	unassigned	plasmablast	plasmablast	1291.0	1715.0
1856	epithelial	tumors	T CD8	epithelial	B-cell	tumors	tumors	unassigned	epithelial	epithelial	2235.0	1710.0
1857	neutrophil	T CD8	T CD4	pDC	B-cell	unassigned	T CD4	unassigned	mDC	tumors	4444.0	1704.0
1858	neutrophil	macrophage	T CD4	endothelial	B-cell	macrophage	macrophage	unassigned	macrophage	endothelial	4171.0	1707.0
1859	neutrophil	T CD4	T CD4	Treg	B-cell	unassigned	plasmablast	unassigned	plasmablast	plasmablast	466.0	1712.0
1860	epithelial	tumors	T CD4	epithelial	B-cell	epithelial	tumors	unassigned	tumors	epithelial	2140.0	1709.0
1861	neutrophil	T CD4	T CD4	pDC	B-cell	unassigned	plasmablast	unassigned	plasmablast	fibroblast	2469.0	1725.0
1862	neutrophil	NK	T CD8	Treg	B-cell	unassigned	fibroblast	unassigned	plasmablast	fibroblast	2611.0	1727.0
1863	neutrophil	T CD8	T CD8	NK	B-cell	unassigned	T CD8	unassigned	plasmablast	B-cell	906.0	1708.0
1864	neutrophil	T CD4	macrophage	epithelial	B-cell	unassigned	plasmablast	unassigned	plasmablast	plasmablast	2666.0	1715.0
1865	fibroblast	T CD4	T CD8	fibroblast	B-cell	fibroblast	fibroblast	unassigned	fibroblast	fibroblast	4990.0	1730.0
1866	epithelial	tumors	T CD8	pDC	B-cell	unassigned	plasmablast	unassigned	mDC	endothelial	550.0	1732.0
1867	neutrophil	tumors	T CD8	neutrophil	B-cell	unassigned	tumors	unassigned	epithelial	pDC	1355.0	1713.0
1869	epithelial	tumors	tumors	tumors	B-cell	unassigned	tumors	unassigned	epithelial	tumors	4621.0	1722.0
1870	neutrophil	T CD4	T CD4	pDC	B-cell	plasmablast	B-cell	unassigned	mDC	plasmablast	4758.0	1724.0
1872	neutrophil	tumors	tumors	tumors	B-cell	macrophage	B-cell	unassigned	epithelial	plasmablast	131.0	1715.0
1873	epithelial	tumors	T CD4	epithelial	B-cell	unassigned	epithelial	unassigned	endothelial	epithelial	2026.0	1723.0
1874	macrophage	macrophage	macrophage	macrophage	B-cell	macrophage	macrophage	unassigned	macrophage	macrophage	3225.0	1734.0
1875	neutrophil	NK	T CD8	pDC	B-cell	unassigned	B-cell	unassigned	plasmablast	plasmablast	4661.0	1740.0
1876	neutrophil	T CD4	T CD4	Treg	B-cell	macrophage	T CD8	unassigned	B-cell	tumors	1008.0	1726.0
1877	fibroblast	macrophage	T CD8	fibroblast	B-cell	fibroblast	fibroblast	unassigned	fibroblast	fibroblast	3965.0	1724.0
1878	neutrophil	tumors	macrophage	neutrophil	B-cell	unassigned	plasmablast	unassigned	plasmablast	plasmablast	1403.0	1732.0
1879	epithelial	tumors	T CD8	epithelial	B-cell	epithelial	tumors	unassigned	tumors	epithelial	1727.0	1729.0
1880	endothelial	T CD4	T CD4	pDC	B-cell	endothelial	tumors	unassigned	endothelial	tumors	1821.0	1734.0
1881	epithelial	macrophage	T CD8	epithelial	B-cell	unassigned	tumors	unassigned	endothelial	tumors	4019.0	1729.0
1882	neutrophil	Treg	T CD8	endothelial	B-cell	unassigned	B-cell	unassigned	B-cell	epithelial	4400.0	1735.0
1883	endothelial	fibroblast	T CD4	endothelial	B-cell	fibroblast	fibroblast	unassigned	endothelial	fibroblast	436.0	1738.0
1884	epithelial	epithelial	T CD8	epithelial	B-cell	tumors	epithelial	unassigned	epithelial	epithelial	3344.0	1738.0
1885	macrophage	T CD8	T CD4	macrophage	B-cell	macrophage	T CD4	unassigned	macrophage	macrophage	4210.0	1729.0
1886	neutrophil	macrophage	tumors	mDC	B-cell	unassigned	plasmablast	unassigned	neutrophil	macrophage	934.0	1729.0
1887	epithelial	tumors	T CD8	tumors	B-cell	unassigned	plasmablast	unassigned	tumors	epithelial	2245.0	1737.0
1888	fibroblast	tumors	T CD8	fibroblast	B-cell	fibroblast	fibroblast	unassigned	fibroblast	fibroblast	238.0	1740.0
1889	epithelial	macrophage	T CD4	neutrophil	B-cell	unassigned	tumors	unassigned	tumors	epithelial	1455.0	1735.0
1890	epithelial	macrophage	T CD8	mast	B-cell	unassigned	T CD8	unassigned	endothelial	epithelial	1775.0	1737.0
1891	neutrophil	T CD8	T CD8	NK	B-cell	unassigned	plasmablast	unassigned	neutrophil	tumors	2567.0	1733.0
1892	neutrophil	T CD8	T CD8	epithelial	B-cell	unassigned	plasmablast	unassigned	epithelial	plasmablast	4089.0	1728.0
1893	neutrophil	macrophage	T CD8	tumors	B-cell	unassigned	macrophage	unassigned	macrophage	macrophage	4275.0	1742.0
1894	epithelial	tumors	tumors	pDC	B-cell	epithelial	tumors	unassigned	epithelial	plasmablast	2311.0	1731.0
1895	epithelial	T CD4	macrophage	epithelial	B-cell	tumors	tumors	unassigned	tumors	tumors	2169.0	1739.0
1896	epithelial	T CD4	T CD8	Treg	B-cell	tumors	Treg	unassigned	mDC	plasmablast	2293.0	1740.0
1897	neutrophil	T CD4	T CD4	pDC	B-cell	unassigned	B-cell	unassigned	endothelial	tumors	2681.0	1740.0
1898	tumors	tumors	macrophage	tumors	B-cell	tumors	tumors	unassigned	tumors	tumors	1511.0	1738.0
1899	neutrophil	tumors	macrophage	endothelial	B-cell	endothelial	tumors	unassigned	Treg	tumors	2115.0	1753.0
1900	neutrophil	B-cell	T CD8	pDC	B-cell	unassigned	B-cell	unassigned	pDC	plasmablast	4458.0	1743.0
1902	neutrophil	T CD8	T CD8	pDC	B-cell	T CD8	T CD8	unassigned	T CD4	plasmablast	5249.0	1741.0
1903	epithelial	tumors	tumors	epithelial	B-cell	unassigned	tumors	unassigned	epithelial	epithelial	1641.0	1745.0
1904	macrophage	macrophage	macrophage	macrophage	B-cell	macrophage	macrophage	unassigned	macrophage	macrophage	4179.0	1747.0
1905	T CD4	T CD4	T CD4	pDC	B-cell	T CD4	T CD4	unassigned	Treg	tumors	713.0	1744.0
1906	neutrophil	macrophage	macrophage	epithelial	B-cell	macrophage	macrophage	unassigned	mDC	macrophage	971.0	1744.0
1907	epithelial	T CD4	macrophage	tumors	B-cell	tumors	tumors	unassigned	mDC	plasmablast	1686.0	1744.0
1908	epithelial	tumors	T CD8	epithelial	B-cell	epithelial	tumors	unassigned	epithelial	epithelial	3459.0	1763.0
1909	fibroblast	fibroblast	tumors	fibroblast	B-cell	fibroblast	fibroblast	unassigned	fibroblast	fibroblast	1910.0	1755.0
1910	fibroblast	fibroblast	T CD8	fibroblast	B-cell	fibroblast	fibroblast	unassigned	fibroblast	fibroblast	2061.0	1750.0
1911	epithelial	tumors	tumors	tumors	B-cell	tumors	tumors	unassigned	tumors	epithelial	2359.0	1756.0
1912	neutrophil	T CD4	T CD8	neutrophil	B-cell	unassigned	T CD8	unassigned	neutrophil	tumors	1001.0	1761.0
1913	neutrophil	tumors	T CD8	tumors	B-cell	unassigned	tumors	unassigned	plasmablast	tumors	5327.0	1764.0
1914	neutrophil	T CD4	tumors	tumors	B-cell	unassigned	T CD4	unassigned	tumors	tumors	128.0	1761.0
1915	tumors	tumors	T CD8	tumors	B-cell	epithelial	tumors	unassigned	tumors	plasmablast	609.0	1755.0
1916	epithelial	tumors	tumors	tumors	B-cell	epithelial	tumors	unassigned	endothelial	tumors	675.0	1763.0
1917	neutrophil	T CD8	T CD8	endothelial	B-cell	unassigned	plasmablast	unassigned	plasmablast	tumors	2440.0	1756.0
1918	neutrophil	mDC	macrophage	mDC	B-cell	unassigned	NK	unassigned	mDC	macrophage	2753.0	1765.0
1919	endothelial	B-cell	B-cell	fibroblast	B-cell	fibroblast	fibroblast	unassigned	endothelial	fibroblast	3514.0	1756.0
1920	endothelial	endothelial	T CD8	endothelial	B-cell	fibroblast	fibroblast	unassigned	fibroblast	fibroblast	3562.0	1761.0
1921	neutrophil	macrophage	T CD4	pDC	B-cell	unassigned	macrophage	unassigned	macrophage	epithelial	4697.0	1766.0
1922	endothelial	T CD4	T CD8	fibroblast	B-cell	unassigned	fibroblast	unassigned	epithelial	fibroblast	5046.0	1752.0
1923	neutrophil	T CD8	T CD8	tumors	B-cell	unassigned	tumors	unassigned	tumors	tumors	5200.0	1767.0
1924	T CD8	T CD8	T CD8	pDC	B-cell	unassigned	plasmablast	unassigned	mast	plasmablast	2496.0	1755.0
1925	neutrophil	T CD8	T CD8	endothelial	B-cell	unassigned	T CD4	unassigned	endothelial	tumors	2820.0	1779.0
1926	neutrophil	NK	T CD8	neutrophil	B-cell	unassigned	plasmablast	unassigned	neutrophil	tumors	4245.0	1755.0
1927	epithelial	T CD4	T CD8	mast	B-cell	unassigned	tumors	unassigned	epithelial	tumors	570.0	1767.0
1928	neutrophil	T CD8	tumors	neutrophil	B-cell	unassigned	plasmablast	unassigned	plasmablast	tumors	3106.0	1768.0
1929	neutrophil	tumors	T CD8	tumors	B-cell	unassigned	tumors	unassigned	tumors	tumors	4923.0	1780.0
1930	T CD8	T CD8	T CD8	pDC	B-cell	Treg	T CD8	unassigned	pDC	pDC	295.0	1774.0
1931	T CD8	T CD8	T CD8	T CD8	B-cell	T CD8	T CD8	unassigned	NK	tumors	1487.0	1764.0
1932	epithelial	T CD8	T CD8	epithelial	B-cell	tumors	fibroblast	unassigned	epithelial	epithelial	3624.0	1757.0
1933	neutrophil	tumors	T CD8	tumors	B-cell	unassigned	plasmablast	unassigned	plasmablast	tumors	86.0	1759.0
1934	fibroblast	macrophage	tumors	fibroblast	B-cell	fibroblast	fibroblast	unassigned	fibroblast	fibroblast	176.0	1761.0
1935	B-cell	T CD8	T CD8	tumors	B-cell	unassigned	tumors	unassigned	tumors	tumors	2009.0	1773.0
1936	epithelial	tumors	tumors	epithelial	B-cell	epithelial	B-cell	unassigned	B-cell	epithelial	2263.0	1768.0
1937	epithelial	T CD4	T CD4	epithelial	B-cell	plasmablast	T CD8	unassigned	B-cell	epithelial	2335.0	1774.0
1938	neutrophil	T CD8	T CD8	NK	B-cell	unassigned	B-cell	unassigned	epithelial	epithelial	2648.0	1779.0
1939	neutrophil	T CD8	tumors	tumors	B-cell	unassigned	tumors	unassigned	epithelial	tumors	4496.0	1766.0
1940	epithelial	macrophage	tumors	macrophage	B-cell	macrophage	tumors	unassigned	endothelial	tumors	927.0	1770.0
1941	T CD4	T CD8	T CD4	T CD4	B-cell	B-cell	B-cell	unassigned	NK	plasmablast	3283.0	1757.0
1942	tumors	tumors	tumors	tumors	B-cell	B-cell	T CD4	unassigned	tumors	tumors	3787.0	1776.0
1943	neutrophil	T CD4	T CD4	tumors	B-cell	unassigned	tumors	unassigned	macrophage	macrophage	4794.0	1774.0
1944	neutrophil	macrophage	T CD8	endothelial	B-cell	unassigned	NK	unassigned	mDC	tumors	1550.0	1779.0
1945	neutrophil	T CD4	T CD8	neutrophil	B-cell	unassigned	T CD4	unassigned	fibroblast	plasmablast	4610.0	1769.0
1946	fibroblast	fibroblast	T CD8	fibroblast	B-cell	fibroblast	fibroblast	unassigned	fibroblast	fibroblast	3966.0	1776.0
1947	neutrophil	T CD4	T CD8	neutrophil	B-cell	unassigned	T CD8	unassigned	neutrophil	macrophage	4739.0	1794.0
1948	T CD8	T CD4	T CD8	T CD4	B-cell	T CD4	T CD4	unassigned	epithelial	plasmablast	372.0	1770.0
1949	epithelial	tumors	tumors	tumors	B-cell	tumors	tumors	unassigned	epithelial	epithelial	3408.0	1780.0
1950	endothelial	endothelial	T CD8	endothelial	B-cell	tumors	fibroblast	unassigned	endothelial	tumors	2140.0	1796.0
1951	mast	macrophage	T CD4	mast	B-cell	unassigned	plasmablast	unassigned	epithelial	plasmablast	3162.0	1791.0
1952	neutrophil	T CD8	T CD8	neutrophil	B-cell	unassigned	tumors	unassigned	tumors	macrophage	4256.0	1796.0
1953	tumors	T CD4	T CD8	tumors	B-cell	fibroblast	plasmablast	unassigned	fibroblast	plasmablast	4994.0	1785.0
1954	T CD4	T CD4	T CD8	fibroblast	B-cell	fibroblast	T CD4	unassigned	fibroblast	plasmablast	1763.0	1779.0
1955	neutrophil	T CD8	T CD8	neutrophil	B-cell	neutrophil	T CD8	unassigned	mDC	plasmablast	2086.0	1777.0
1956	epithelial	tumors	T CD8	epithelial	B-cell	epithelial	tumors	unassigned	tumors	epithelial	3875.0	1784.0
1957	neutrophil	T CD8	T CD8	tumors	B-cell	unassigned	tumors	unassigned	mDC	epithelial	4322.0	1788.0
1958	neutrophil	T CD4	T CD4	Treg	B-cell	unassigned	plasmablast	unassigned	plasmablast	tumors	4380.0	1779.0
1959	neutrophil	plasmablast	T CD8	pDC	B-cell	unassigned	plasmablast	unassigned	plasmablast	plasmablast	4435.0	1789.0
1960	endothelial	tumors	tumors	fibroblast	B-cell	fibroblast	fibroblast	unassigned	fibroblast	fibroblast	954.0	1794.0
1961	neutrophil	T CD8	T CD8	mDC	B-cell	unassigned	T CD8	unassigned	pDC	epithelial	4064.0	1787.0
1962	neutrophil	T CD4	T CD4	pDC	B-cell	unassigned	T CD4	unassigned	fibroblast	fibroblast	2524.0	1786.0
1964	fibroblast	T CD8	T CD8	endothelial	B-cell	fibroblast	fibroblast	unassigned	endothelial	fibroblast	226.0	1789.0
1965	tumors	T CD8	T CD8	pDC	B-cell	fibroblast	plasmablast	unassigned	fibroblast	plasmablast	1409.0	1786.0
1967	neutrophil	T CD8	T CD8	tumors	B-cell	unassigned	tumors	unassigned	plasmablast	tumors	5362.0	1796.0
1968	neutrophil	T CD8	T CD8	mDC	B-cell	unassigned	T CD8	unassigned	T CD8	plasmablast	703.0	1789.0
1969	neutrophil	T CD8	macrophage	Treg	B-cell	tumors	plasmablast	unassigned	mast	plasmablast	860.0	1778.0
1970	neutrophil	tumors	T CD8	pDC	B-cell	unassigned	T CD8	unassigned	B-cell	plasmablast	2292.0	1793.0
1971	endothelial	T CD8	T CD4	mast	B-cell	endothelial	B-cell	unassigned	neutrophil	plasmablast	556.0	1797.0
1972	B-cell	T CD4	T CD8	pDC	B-cell	T CD4	plasmablast	unassigned	plasmablast	plasmablast	2040.0	1791.0
1973	macrophage	macrophage	macrophage	macrophage	B-cell	macrophage	macrophage	unassigned	macrophage	macrophage	3206.0	1795.0
1974	T CD4	NK	tumors	Treg	B-cell	unassigned	B-cell	unassigned	plasmablast	plasmablast	3700.0	1789.0
1976	neutrophil	tumors	tumors	epithelial	B-cell	unassigned	B-cell	unassigned	endothelial	tumors	637.0	1786.0
1977	fibroblast	fibroblast	T CD8	fibroblast	B-cell	fibroblast	fibroblast	unassigned	fibroblast	fibroblast	771.0	1793.0
1978	epithelial	tumors	T CD8	tumors	B-cell	unassigned	B-cell	unassigned	epithelial	epithelial	2376.0	1807.0
1979	epithelial	tumors	T CD8	pDC	B-cell	unassigned	tumors	unassigned	tumors	epithelial	3286.0	1800.0
1980	neutrophil	macrophage	T CD8	macrophage	B-cell	unassigned	macrophage	unassigned	macrophage	macrophage	4870.0	1812.0
1981	neutrophil	T CD8	T CD8	NK	B-cell	unassigned	plasmablast	unassigned	plasmablast	plasmablast	5033.0	1805.0
1982	endothelial	T CD4	T CD8	endothelial	B-cell	unassigned	plasmablast	unassigned	endothelial	plasmablast	4496.0	1810.0
1983	epithelial	epithelial	T CD4	epithelial	B-cell	unassigned	tumors	unassigned	pDC	epithelial	2453.0	1810.0
1984	macrophage	macrophage	macrophage	neutrophil	B-cell	macrophage	macrophage	unassigned	neutrophil	macrophage	3236.0	1805.0
1985	T CD4	T CD4	T CD8	Treg	B-cell	T CD8	T CD4	unassigned	Treg	plasmablast	3626.0	1798.0
1986	epithelial	tumors	T CD8	Treg	B-cell	unassigned	Treg	unassigned	epithelial	tumors	3868.0	1837.0
1987	neutrophil	tumors	T CD8	neutrophil	B-cell	unassigned	tumors	unassigned	neutrophil	plasmablast	4652.0	1810.0
1988	neutrophil	T CD4	T CD8	Treg	B-cell	unassigned	plasmablast	unassigned	fibroblast	tumors	85.0	1807.0
1991	epithelial	T CD4	T CD8	endothelial	B-cell	endothelial	tumors	unassigned	tumors	tumors	2489.0	1802.0
1992	neutrophil	B-cell	T CD4	pDC	B-cell	unassigned	plasmablast	unassigned	plasmablast	macrophage	2784.0	1817.0
1993	plasmablast	tumors	T CD4	tumors	B-cell	unassigned	plasmablast	unassigned	plasmablast	tumors	2899.0	1825.0
1994	macrophage	tumors	tumors	tumors	B-cell	macrophage	tumors	unassigned	epithelial	plasmablast	3747.0	1800.0
1995	neutrophil	mast	T CD8	Treg	B-cell	unassigned	Treg	unassigned	endothelial	tumors	4602.0	1809.0
1996	endothelial	tumors	T CD4	Treg	B-cell	tumors	fibroblast	unassigned	fibroblast	fibroblast	994.0	1814.0
1997	epithelial	tumors	T CD4	epithelial	B-cell	tumors	tumors	unassigned	epithelial	epithelial	333.0	1826.0
1998	epithelial	tumors	macrophage	neutrophil	B-cell	unassigned	tumors	unassigned	endothelial	tumors	134.0	1819.0
1999	fibroblast	fibroblast	T CD4	fibroblast	B-cell	fibroblast	fibroblast	unassigned	fibroblast	fibroblast	871.0	1809.0
2000	epithelial	tumors	T CD4	epithelial	B-cell	epithelial	epithelial	unassigned	epithelial	epithelial	2204.0	1826.0
2001	endothelial	T CD4	T CD8	endothelial	B-cell	tumors	fibroblast	unassigned	Treg	fibroblast	264.0	1812.0
2003	epithelial	tumors	T CD8	tumors	B-cell	epithelial	tumors	unassigned	epithelial	epithelial	2257.0	1820.0
2004	neutrophil	T CD8	T CD8	pDC	B-cell	unassigned	B-cell	unassigned	Treg	plasmablast	2547.0	1824.0
2005	T CD8	T CD8	T CD8	T CD8	B-cell	T CD4	T CD8	unassigned	T CD8	plasmablast	3780.0	1826.0
2006	epithelial	tumors	T CD8	tumors	B-cell	unassigned	tumors	unassigned	epithelial	epithelial	2338.0	1825.0
2007	neutrophil	tumors	T CD8	endothelial	B-cell	unassigned	tumors	unassigned	plasmablast	macrophage	4698.0	1824.0
2008	neutrophil	T CD4	T CD8	pDC	B-cell	unassigned	T CD4	unassigned	pDC	plasmablast	5055.0	1826.0
2009	fibroblast	T CD4	T CD4	fibroblast	B-cell	fibroblast	fibroblast	unassigned	fibroblast	fibroblast	588.0	1823.0
2010	fibroblast	B-cell	T CD4	fibroblast	B-cell	unassigned	fibroblast	unassigned	fibroblast	fibroblast	661.0	1832.0
2011	neutrophil	T CD4	T CD8	tumors	B-cell	unassigned	tumors	unassigned	tumors	tumors	4801.0	1829.0
2012	fibroblast	T CD8	T CD8	fibroblast	B-cell	fibroblast	fibroblast	unassigned	fibroblast	fibroblast	1049.0	1820.0
2013	neutrophil	tumors	T CD8	pDC	B-cell	unassigned	tumors	unassigned	epithelial	tumors	2701.0	1831.0
2014	neutrophil	macrophage	macrophage	macrophage	B-cell	macrophage	macrophage	unassigned	macrophage	macrophage	5095.0	1821.0
2015	endothelial	endothelial	T CD4	endothelial	B-cell	tumors	fibroblast	unassigned	fibroblast	tumors	711.0	1833.0
2016	epithelial	tumors	tumors	epithelial	B-cell	tumors	tumors	unassigned	epithelial	tumors	2295.0	1830.0
2017	neutrophil	T CD8	T CD8	mast	B-cell	unassigned	plasmablast	unassigned	mast	plasmablast	4369.0	1835.0
2018	macrophage	macrophage	macrophage	macrophage	B-cell	macrophage	macrophage	unassigned	macrophage	macrophage	3124.0	1838.0
2019	fibroblast	fibroblast	T CD8	fibroblast	B-cell	fibroblast	fibroblast	unassigned	fibroblast	fibroblast	1904.0	1827.0
2020	epithelial	tumors	T CD8	epithelial	B-cell	tumors	tumors	unassigned	epithelial	epithelial	3921.0	1839.0
2021	epithelial	B-cell	T CD8	pDC	B-cell	epithelial	B-cell	unassigned	fibroblast	plasmablast	186.0	1831.0
2022	fibroblast	fibroblast	macrophage	fibroblast	B-cell	fibroblast	fibroblast	unassigned	fibroblast	fibroblast	759.0	1848.0
2023	neutrophil	tumors	tumors	tumors	B-cell	unassigned	tumors	unassigned	fibroblast	tumors	2604.0	1831.0
2024	epithelial	tumors	tumors	tumors	B-cell	unassigned	tumors	unassigned	tumors	epithelial	461.0	1845.0
2025	neutrophil	T CD8	T CD8	neutrophil	B-cell	unassigned	B-cell	unassigned	endothelial	macrophage	4448.0	1849.0
2026	tumors	tumors	tumors	tumors	B-cell	unassigned	tumors	unassigned	epithelial	plasmablast	4312.0	1836.0
2027	neutrophil	macrophage	T CD8	tumors	B-cell	unassigned	plasmablast	unassigned	plasmablast	plasmablast	4224.0	1841.0
2029	neutrophil	macrophage	T CD4	neutrophil	B-cell	unassigned	plasmablast	unassigned	neutrophil	plasmablast	2511.0	1840.0
2030	neutrophil	T CD4	T CD8	plasmablast	B-cell	unassigned	plasmablast	unassigned	plasmablast	plasmablast	1345.0	1841.0
2031	T CD8	T CD4	T CD8	mast	B-cell	T CD8	B-cell	unassigned	mast	plasmablast	1580.0	1863.0
2032	neutrophil	T CD4	macrophage	mast	B-cell	unassigned	B-cell	unassigned	mDC	plasmablast	4528.0	1843.0
2033	endothelial	T CD8	T CD8	T CD8	B-cell	fibroblast	B-cell	unassigned	endothelial	plasmablast	1421.0	1845.0
2034	T CD8	T CD8	T CD4	pDC	B-cell	unassigned	plasmablast	unassigned	plasmablast	plasmablast	1477.0	1845.0
2035	neutrophil	macrophage	macrophage	neutrophil	B-cell	unassigned	endothelial	unassigned	neutrophil	endothelial	4680.0	1858.0
2036	neutrophil	T CD4	T CD8	T CD4	B-cell	unassigned	plasmablast	unassigned	plasmablast	tumors	4746.0	1859.0
2037	epithelial	tumors	tumors	epithelial	B-cell	epithelial	epithelial	unassigned	epithelial	epithelial	3962.0	1855.0
2040	neutrophil	tumors	T CD4	tumors	B-cell	unassigned	tumors	unassigned	tumors	epithelial	2661.0	1865.0
2041	neutrophil	tumors	tumors	pDC	B-cell	unassigned	macrophage	unassigned	tumors	macrophage	4023.0	1866.0
2042	endothelial	tumors	T CD8	pDC	B-cell	fibroblast	fibroblast	unassigned	fibroblast	fibroblast	251.0	1868.0
2043	epithelial	tumors	T CD4	epithelial	B-cell	tumors	tumors	unassigned	epithelial	epithelial	2377.0	1863.0
2044	neutrophil	T CD4	T CD8	pDC	B-cell	unassigned	tumors	unassigned	tumors	epithelial	3285.0	1867.0
2045	epithelial	tumors	T CD8	epithelial	B-cell	tumors	tumors	unassigned	epithelial	epithelial	500.0	1863.0
2047	mast	tumors	tumors	mast	B-cell	unassigned	B-cell	unassigned	plasmablast	plasmablast	1777.0	1860.0
2048	fibroblast	T CD8	T CD8	Treg	B-cell	fibroblast	T CD8	unassigned	fibroblast	plasmablast	1825.0	1863.0
2050	neutrophil	macrophage	T CD8	neutrophil	B-cell	macrophage	macrophage	unassigned	macrophage	macrophage	3346.0	1852.0
2051	T CD8	T CD4	T CD4	Treg	B-cell	fibroblast	fibroblast	unassigned	fibroblast	fibroblast	637.0	1870.0
2052	endothelial	endothelial	T CD4	endothelial	B-cell	tumors	fibroblast	unassigned	fibroblast	tumors	974.0	1860.0
2053	neutrophil	T CD8	T CD8	neutrophil	B-cell	unassigned	tumors	unassigned	tumors	tumors	1730.0	1866.0
2054	epithelial	tumors	tumors	epithelial	B-cell	epithelial	tumors	unassigned	epithelial	epithelial	2748.0	1872.0
2055	neutrophil	T CD8	T CD8	Treg	B-cell	unassigned	B-cell	unassigned	tumors	tumors	5067.0	1862.0
2056	epithelial	T CD8	T CD4	epithelial	B-cell	epithelial	T CD4	unassigned	plasmablast	epithelial	572.0	1868.0
2057	neutrophil	T CD8	T CD8	tumors	B-cell	unassigned	NK	unassigned	epithelial	tumors	4847.0	1881.0
2058	epithelial	T CD4	T CD8	pDC	B-cell	fibroblast	tumors	unassigned	B-cell	tumors	5403.0	1871.0
2059	fibroblast	B-cell	T CD8	fibroblast	B-cell	fibroblast	fibroblast	unassigned	fibroblast	fibroblast	1980.0	1860.0
2060	neutrophil	tumors	T CD4	tumors	B-cell	unassigned	tumors	unassigned	macrophage	epithelial	3080.0	1880.0
2061	epithelial	tumors	T CD4	epithelial	B-cell	epithelial	tumors	unassigned	epithelial	epithelial	3889.0	1870.0
2062	neutrophil	T CD8	T CD8	pDC	B-cell	unassigned	T CD8	unassigned	pDC	plasmablast	4130.0	1861.0
2063	neutrophil	B-cell	T CD4	tumors	B-cell	unassigned	plasmablast	unassigned	endothelial	epithelial	4501.0	1880.0
2064	endothelial	T CD8	T CD8	neutrophil	B-cell	unassigned	fibroblast	unassigned	neutrophil	tumors	1042.0	1864.0
2065	neutrophil	T CD4	T CD4	T CD4	B-cell	unassigned	T CD4	unassigned	plasmablast	plasmablast	1530.0	1862.0
2066	epithelial	tumors	T CD8	T CD8	B-cell	tumors	tumors	unassigned	epithelial	fibroblast	3494.0	1857.0
2067	neutrophil	T CD8	T CD8	neutrophil	B-cell	macrophage	plasmablast	unassigned	neutrophil	macrophage	5125.0	1879.0
2068	tumors	tumors	macrophage	tumors	B-cell	tumors	tumors	unassigned	fibroblast	tumors	1103.0	1865.0
2069	epithelial	tumors	tumors	epithelial	B-cell	tumors	tumors	unassigned	endothelial	epithelial	2346.0	1876.0
2070	neutrophil	NK	T CD8	pDC	B-cell	unassigned	T CD8	unassigned	endothelial	plasmablast	4941.0	1875.0
2071	B-cell	B-cell	B-cell	B-cell	B-cell	unassigned	plasmablast	unassigned	mast	plasmablast	4995.0	1869.0
2072	endothelial	tumors	tumors	endothelial	B-cell	tumors	tumors	unassigned	fibroblast	plasmablast	1278.0	1874.0
2073	epithelial	tumors	T CD8	epithelial	B-cell	unassigned	tumors	unassigned	epithelial	epithelial	2277.0	1875.0
2074	tumors	tumors	T CD8	tumors	B-cell	unassigned	tumors	unassigned	epithelial	tumors	4317.0	1870.0
2075	tumors	T CD8	T CD4	epithelial	B-cell	unassigned	plasmablast	unassigned	plasmablast	plasmablast	4574.0	1865.0
2076	fibroblast	fibroblast	B-cell	fibroblast	B-cell	fibroblast	fibroblast	unassigned	fibroblast	fibroblast	905.0	1874.0
2077	neutrophil	tumors	tumors	pDC	B-cell	T CD4	tumors	unassigned	fibroblast	plasmablast	2121.0	1877.0
2078	neutrophil	tumors	T CD8	tumors	B-cell	unassigned	tumors	unassigned	plasmablast	tumors	2577.0	1889.0
2079	mast	mast	macrophage	mast	B-cell	fibroblast	mast	unassigned	mast	mast	802.0	1877.0
2080	fibroblast	T CD4	NK	fibroblast	B-cell	T CD4	T CD4	unassigned	endothelial	B-cell	3765.0	1876.0
2081	neutrophil	B-cell	T CD8	Treg	B-cell	unassigned	B-cell	unassigned	endothelial	plasmablast	4792.0	1880.0
2082	Treg	T CD8	T CD8	plasmablast	B-cell	fibroblast	plasmablast	unassigned	plasmablast	plasmablast	1429.0	1882.0
2083	epithelial	tumors	tumors	tumors	B-cell	tumors	tumors	unassigned	epithelial	epithelial	3382.0	1888.0
2084	neutrophil	tumors	tumors	tumors	B-cell	unassigned	plasmablast	unassigned	plasmablast	plasmablast	135.0	1882.0
2085	epithelial	tumors	T CD8	tumors	B-cell	unassigned	tumors	unassigned	tumors	plasmablast	329.0	1881.0
2086	neutrophil	T CD4	T CD4	T CD4	B-cell	unassigned	T CD4	unassigned	neutrophil	fibroblast	1329.0	1882.0
2087	plasmablast	NK	T CD8	plasmablast	B-cell	Treg	plasmablast	unassigned	plasmablast	plasmablast	1481.0	1882.0
2088	plasmablast	B-cell	T CD4	B-cell	B-cell	fibroblast	B-cell	unassigned	plasmablast	plasmablast	1845.0	1877.0
2090	NK	T CD8	T CD8	NK	B-cell	unassigned	T CD8	unassigned	endothelial	plasmablast	4222.0	1877.0
2091	neutrophil	B-cell	T CD8	mDC	B-cell	unassigned	B-cell	unassigned	plasmablast	plasmablast	4888.0	1883.0
2093	neutrophil	macrophage	macrophage	neutrophil	B-cell	unassigned	B-cell	unassigned	macrophage	macrophage	1174.0	1887.0
2094	fibroblast	T CD8	T CD8	T CD8	B-cell	fibroblast	plasmablast	unassigned	fibroblast	plasmablast	3584.0	1882.0
2095	tumors	tumors	T CD8	epithelial	B-cell	unassigned	tumors	unassigned	tumors	epithelial	3163.0	1886.0
2096	neutrophil	macrophage	T CD8	endothelial	B-cell	unassigned	plasmablast	unassigned	mDC	tumors	4168.0	1888.0
2097	neutrophil	B-cell	macrophage	mast	B-cell	macrophage	fibroblast	unassigned	endothelial	plasmablast	696.0	1890.0
2098	tumors	tumors	tumors	tumors	B-cell	unassigned	tumors	unassigned	Treg	tumors	3318.0	1891.0
2099	epithelial	tumors	T CD8	tumors	B-cell	tumors	tumors	unassigned	tumors	tumors	2472.0	1889.0
2100	T CD4	T CD4	T CD4	fibroblast	B-cell	unassigned	fibroblast	unassigned	fibroblast	plasmablast	1377.0	1893.0
2101	endothelial	T CD4	T CD4	fibroblast	B-cell	fibroblast	tumors	unassigned	fibroblast	tumors	1792.0	1893.0
2102	epithelial	tumors	T CD8	epithelial	B-cell	tumors	tumors	unassigned	endothelial	epithelial	2694.0	1899.0
2103	epithelial	tumors	tumors	epithelial	B-cell	epithelial	tumors	unassigned	epithelial	epithelial	3474.0	1891.0
2104	neutrophil	T CD8	T CD8	neutrophil	B-cell	unassigned	plasmablast	unassigned	plasmablast	tumors	4433.0	1901.0
2105	endothelial	tumors	Treg	endothelial	B-cell	fibroblast	Treg	unassigned	fibroblast	plasmablast	1690.0	1902.0
2106	neutrophil	tumors	T CD4	mast	B-cell	unassigned	tumors	unassigned	epithelial	tumors	2951.0	1891.0
2107	neutrophil	T CD8	T CD8	T CD8	B-cell	unassigned	T CD8	unassigned	epithelial	tumors	4323.0	1901.0
2108	epithelial	macrophage	tumors	epithelial	B-cell	tumors	B-cell	unassigned	macrophage	plasmablast	3978.0	1893.0
2109	NK	T CD8	T CD8	pDC	B-cell	unassigned	T CD4	unassigned	mast	plasmablast	767.0	1906.0
2110	B-cell	T CD4	T CD4	T CD4	B-cell	mast	T CD4	unassigned	B-cell	plasmablast	853.0	1896.0
2111	T CD8	T CD8	T CD8	pDC	B-cell	B-cell	T CD8	unassigned	neutrophil	plasmablast	2020.0	1901.0
2112	neutrophil	T CD8	T CD8	neutrophil	B-cell	unassigned	NK	unassigned	mDC	epithelial	3220.0	1902.0
2114	epithelial	tumors	tumors	epithelial	B-cell	epithelial	tumors	unassigned	epithelial	epithelial	3933.0	1904.0
2115	neutrophil	B-cell	T CD8	neutrophil	B-cell	tumors	B-cell	unassigned	neutrophil	neutrophil	617.0	1905.0
2116	fibroblast	fibroblast	T CD8	fibroblast	B-cell	fibroblast	fibroblast	unassigned	fibroblast	fibroblast	1010.0	1901.0
2117	neutrophil	T CD4	T CD4	T CD4	B-cell	unassigned	T CD4	unassigned	neutrophil	tumors	4588.0	1906.0
2118	neutrophil	B-cell	T CD8	mDC	B-cell	unassigned	plasmablast	unassigned	mDC	epithelial	4676.0	1915.0
2120	epithelial	tumors	T CD8	epithelial	B-cell	tumors	tumors	unassigned	epithelial	epithelial	3392.0	1921.0
2121	plasmablast	T CD4	T CD8	B-cell	B-cell	fibroblast	B-cell	unassigned	fibroblast	plasmablast	3540.0	1899.0
2122	neutrophil	T CD8	T CD8	tumors	B-cell	unassigned	plasmablast	unassigned	plasmablast	epithelial	4122.0	1920.0
2123	neutrophil	tumors	T CD8	neutrophil	B-cell	unassigned	plasmablast	unassigned	tumors	macrophage	391.0	1914.0
2124	epithelial	tumors	T CD8	tumors	B-cell	tumors	tumors	unassigned	endothelial	epithelial	513.0	1906.0
2125	mast	mast	macrophage	mast	B-cell	neutrophil	fibroblast	unassigned	neutrophil	mast	932.0	1902.0
2126	neutrophil	T CD8	T CD8	NK	B-cell	unassigned	T CD8	unassigned	neutrophil	macrophage	4388.0	1911.0
2127	neutrophil	NK	macrophage	NK	B-cell	neutrophil	B-cell	unassigned	endothelial	plasmablast	1527.0	1909.0
2128	fibroblast	NK	T CD4	fibroblast	B-cell	fibroblast	fibroblast	unassigned	fibroblast	fibroblast	5352.0	1908.0
2129	epithelial	tumors	tumors	epithelial	B-cell	tumors	tumors	unassigned	epithelial	epithelial	559.0	1915.0
2130	neutrophil	macrophage	macrophage	neutrophil	B-cell	unassigned	plasmablast	unassigned	neutrophil	plasmablast	816.0	1917.0
2131	T CD8	T CD8	T CD8	T CD8	B-cell	T CD8	plasmablast	unassigned	plasmablast	plasmablast	1435.0	1919.0
2132	B-cell	T CD8	T CD8	T CD8	B-cell	plasmablast	T CD8	unassigned	plasmablast	plasmablast	2115.0	1915.0
2134	fibroblast	fibroblast	T CD8	fibroblast	B-cell	fibroblast	fibroblast	unassigned	fibroblast	fibroblast	3846.0	1925.0
2135	epithelial	tumors	T CD8	epithelial	B-cell	epithelial	tumors	unassigned	epithelial	epithelial	3891.0	1918.0
2136	epithelial	tumors	tumors	epithelial	B-cell	epithelial	tumors	unassigned	epithelial	epithelial	2388.0	1916.0
2137	epithelial	tumors	tumors	epithelial	B-cell	epithelial	tumors	unassigned	epithelial	plasmablast	2427.0	1918.0
2138	epithelial	tumors	T CD4	tumors	B-cell	tumors	tumors	unassigned	macrophage	epithelial	2895.0	1937.0
2139	neutrophil	macrophage	T CD8	endothelial	B-cell	neutrophil	macrophage	unassigned	macrophage	endothelial	4222.0	1919.0
2140	epithelial	macrophage	macrophage	pDC	B-cell	unassigned	plasmablast	unassigned	pDC	plasmablast	4952.0	1919.0
2141	plasmablast	T CD8	plasmablast	plasmablast	B-cell	unassigned	plasmablast	unassigned	fibroblast	plasmablast	1206.0	1927.0
2142	epithelial	B-cell	T CD8	epithelial	B-cell	unassigned	tumors	unassigned	epithelial	epithelial	2249.0	1928.0
2143	epithelial	tumors	T CD4	epithelial	B-cell	tumors	tumors	unassigned	epithelial	epithelial	3461.0	1931.0
2144	neutrophil	NK	T CD4	tumors	B-cell	unassigned	plasmablast	unassigned	Treg	plasmablast	4808.0	1925.0
2145	fibroblast	T CD4	T CD8	fibroblast	B-cell	fibroblast	fibroblast	unassigned	fibroblast	fibroblast	1275.0	1913.0
2146	neutrophil	T CD4	T CD4	T CD4	B-cell	unassigned	T CD4	unassigned	neutrophil	tumors	1743.0	1923.0
2147	plasmablast	B-cell	T CD4	B-cell	B-cell	unassigned	B-cell	unassigned	plasmablast	plasmablast	1847.0	1919.0
2148	epithelial	tumors	T CD4	epithelial	B-cell	epithelial	Treg	unassigned	epithelial	epithelial	2786.0	1931.0
2149	T CD4	NK	T CD8	Treg	B-cell	unassigned	fibroblast	unassigned	fibroblast	fibroblast	3767.0	1945.0
2150	epithelial	macrophage	T CD8	mast	B-cell	unassigned	T CD8	unassigned	mDC	epithelial	2605.0	1927.0
2151	neutrophil	T CD8	T CD4	T CD4	B-cell	T CD4	B-cell	unassigned	B-cell	tumors	91.0	1924.0
2152	neutrophil	macrophage	T CD8	Treg	B-cell	macrophage	macrophage	unassigned	macrophage	macrophage	191.0	1934.0
2153	fibroblast	fibroblast	T CD8	fibroblast	B-cell	fibroblast	fibroblast	unassigned	fibroblast	fibroblast	683.0	1930.0
2154	plasmablast	B-cell	B-cell	B-cell	B-cell	T CD8	B-cell	unassigned	B-cell	plasmablast	876.0	1918.0
2155	T CD8	T CD8	T CD8	Treg	B-cell	T CD4	fibroblast	unassigned	fibroblast	plasmablast	1334.0	1931.0
2156	epithelial	macrophage	macrophage	epithelial	B-cell	tumors	macrophage	unassigned	epithelial	epithelial	2490.0	1925.0
2157	epithelial	tumors	T CD8	epithelial	B-cell	epithelial	tumors	unassigned	epithelial	epithelial	2820.0	1939.0
2158	T CD4	tumors	T CD4	T CD4	B-cell	fibroblast	tumors	unassigned	fibroblast	fibroblast	5325.0	1925.0
2159	neutrophil	macrophage	macrophage	neutrophil	B-cell	unassigned	plasmablast	unassigned	neutrophil	macrophage	4481.0	1936.0
2161	fibroblast	T CD8	T CD8	pDC	B-cell	unassigned	T CD8	unassigned	macrophage	tumors	2192.0	1939.0
2162	neutrophil	plasmablast	T CD8	mDC	B-cell	unassigned	plasmablast	unassigned	plasmablast	plasmablast	4202.0	1935.0
2163	neutrophil	B-cell	T CD8	B-cell	B-cell	macrophage	B-cell	unassigned	neutrophil	plasmablast	1489.0	1925.0
2164	neutrophil	Treg	T CD4	pDC	B-cell	unassigned	Treg	unassigned	pDC	plasmablast	4049.0	1929.0
2165	neutrophil	macrophage	T CD8	neutrophil	B-cell	macrophage	macrophage	unassigned	macrophage	macrophage	4282.0	1936.0
2166	neutrophil	T CD8	T CD8	epithelial	B-cell	unassigned	T CD4	unassigned	neutrophil	tumors	4887.0	1930.0
2168	plasmablast	T CD8	T CD4	Treg	B-cell	T CD4	B-cell	unassigned	plasmablast	plasmablast	2094.0	1933.0
2169	neutrophil	T CD4	T CD4	endothelial	B-cell	unassigned	plasmablast	unassigned	endothelial	macrophage	3979.0	1934.0
2170	neutrophil	tumors	T CD8	pDC	B-cell	unassigned	NK	unassigned	epithelial	epithelial	298.0	1949.0
2171	neutrophil	T CD8	T CD8	tumors	B-cell	B-cell	B-cell	unassigned	neutrophil	plasmablast	1797.0	1950.0
[truncated: 79,986 more rows]
