# Supplementary material for: Spatial-ID: a cell typing method for spatially resolved transcriptomics via transfer learning and spatial embedding
Source: Nat Commun. 2022 Dec 10;13:7640. doi: 10.1038/s41467-022-35288-0 (PMC9741613; doi:10.1038/s41467-022-35288-0)
Supplement: Supplementary file 4 — Source Data [file 41467_2022_35288_MOESM4_ESM.zip › NCOMMS-22-24196B Source Data/figures_source_data/testis/demos/st_sample_demo_dm.csv]

	ct_name	celltype_pred	tangram	cell2location	scibet	cellidcell	scnymcpu	scmapcell	singler	seurat	x	y
GAGCTTTTTTTTTT	SPG	Scytes	Scytes	SPG	Sertoli	unassigned	Scytes	unassigned	Scytes	Scytes	5262.7144	3248.8357
CAGATTTCTTTTTT	SPG	STids	Scytes	Scytes	Scytes	unassigned	STids	unassigned	STids	Scytes	2800.7346	1912.4956
AGCAATGTTTTTTT	SPG	Scytes	SPG	Sertoli	STids	Scytes	STids	unassigned	STids	Scytes	2987.1086	2738.529
TGTTTTCTTTTTTT	RS	Scytes	STids	STids	Elongating	unassigned	STids	unassigned	Elongating	Scytes	4149.229	4747.5415
AACGATATTTTTTT	SPC	Scytes	SPG	SPG	STids	Scytes	SPG	unassigned	STids	SPG	1533.3677	1923.1471
CTGATATGTTTTTT	SPC	Elongating	Scytes	Scytes	Elongating	Elongating	STids	unassigned	Elongating	Scytes	2810.4	1898.8667
CATCTGGGTTTTTT	RS	Elongating	Scytes	Scytes	Elongating	unassigned	STids	unassigned	Elongating	Scytes	4667.2026	3510.972
AAGGAATCTTTTTT	RS	STids	Scytes	Scytes	STids	Scytes	STids	unassigned	STids	STids	3119.061	2649.8945
CTCAAAGCTTTTTT	ES	STids	Elongating	STids	Elongating	Elongating	STids	unassigned	Elongating	Elongating	2972.1904	3498.3523
TCTCCAGCTTTTTT	RS	STids	STids	STids	STids	Sertoli	STids	STids	STids	STids	2370.5293	5220.6724
CCCACAGGTTTTTT	Sertoli	STids	STids	Scytes	Scytes	unassigned	STids	unassigned	STids	Scytes	1637.8292	4685.683
GGAACAGCTTTTTT	ES	Elongating	STids	Scytes	Elongating	Elongating	STids	unassigned	Elongating	Scytes	2331.4731	2112.0715
TACCCCCCTTTTTT	RS	STids	Scytes	Scytes	STids	unassigned	STids	unassigned	Elongating	Scytes	4401.9014	4738.316
GACTTAACTTTTTT	ES	Elongating	Elongating	Elongating	Elongating	Elongating	Elongating	Elongating	Elongating	Elongating	4691.5713	3970.2678
CATAATAATTTTTT	SPC	STids	Scytes	Scytes	Elongating	Elongating	STids	unassigned	STids	Scytes	3007.7026	1879.0541
TTTGGCTCTTTTTT	ES	STids	STids	Scytes	Elongating	Elongating	STids	unassigned	Elongating	Elongating	4513.427	2127.5532
CTTCGCTATTTTTT	RS	STids	STids	Elongating	STids	STids	STids	unassigned	STids	STids	2060.651	4517.9443
TAGACTGATTTTTT	ES	Elongating	Elongating	Elongating	STids	Elongating	Elongating	unassigned	Elongating	Elongating	3181.3333	4455.215
ACACTTCATTTTTT	Myoid	Scytes	Scytes	SPG	STids	SPG	Scytes	unassigned	STids	Scytes	4279.6914	4766.2056
CGGGGCAATTTTTT	Myoid	STids	Scytes	Scytes	STids	unassigned	STids	unassigned	STids	Scytes	3870.2388	2652.174
ATGCGAAATTTTTT	ES	Elongating	Elongating	Elongating	Elongating	Sertoli	Elongating	Elongating	Elongating	Elongating	4328.9395	4896.2197
AAAGAAAGTTTTTT	ES	STids	Scytes	STids	Elongating	Elongating	STids	unassigned	Elongating	Elongating	3650.7144	5067.531
GGAGTTGTGTTTTT	RS	STids	STids	STids	STids	STids	STids	STids	STids	STids	2056.8	4063.2
TCCCGTCTGTTTTT	SPG	STids	Scytes	Scytes	STids	unassigned	STids	unassigned	Scytes	Scytes	2780.566	1975.9612
TCCGCCCTTTTTTT	SPG	Elongating	SPG	STids	Elongating	unassigned	STids	unassigned	Elongating	Elongating	2069.875	4913.5312
TGTTTGATGTTTTT	SPG	Elongating	STids	Sertoli	STids	Elongating	STids	unassigned	STids	Elongating	1563.0703	1537.0156
CAGTTCATGTTTTT	SPC	Scytes	Scytes	Scytes	STids	Scytes	Scytes	unassigned	Scytes	Scytes	3539.4114	3734.7532
TGCCGGTGGTTTTT	SPG	Scytes	SPG	SPG	STids	SPG	Scytes	unassigned	Scytes	SPG	3269.7932	1656.0782
CTTGAAGGGTTTTT	ES	Elongating	Elongating	Elongating	Elongating	Elongating	Elongating	unassigned	Elongating	Elongating	3775.4553	4211.836
CTGTTCTCGTTTTT	ES	Elongating	Elongating	Elongating	STids	STids	Elongating	unassigned	Elongating	STids	1721.9943	1431.7225
TACGCATCGTTTTT	SPC	Scytes	Scytes	Scytes	Scytes	Scytes	Scytes	unassigned	Scytes	Scytes	4260.88	1971.443
CGATCCACGTTTTT	Leydig	STids	STids	STids	STids	STids	STids	STids	STids	STids	2038.0416	3314.738
TGCAGCTAGTTTTT	SPG	Sertoli	SPG	SPG	Sertoli	unassigned	SPG	unassigned	STids	Scytes	3408.546	2331.2217
TGCTTTGAGTTTTT	RS	STids	STids	STids	STids	STids	STids	STids	STids	STids	1384.091	3815.0544
GCCTGCGAGTTTTT	SPC	Scytes	Scytes	SPG	STids	Scytes	Scytes	unassigned	Scytes	Scytes	2689.172	2579.828
AACTGACAGTTTTT	SPC	Scytes	Scytes	Scytes	STids	Scytes	Scytes	unassigned	STids	Scytes	1883.5774	4215.5596
CCCTTTAAGTTTTT	SPC	Scytes	Scytes	Scytes	STids	Scytes	Scytes	unassigned	Scytes	Scytes	2633.201	2599.359
GGTTGGAAGTTTTT	SPG	Scytes	Scytes	SPG	STids	Scytes	Scytes	Scytes	STids	Scytes	2340.1387	1005.60583
GGGCTACTCTTTTT	RS	STids	STids	Elongating	Elongating	STids	Elongating	unassigned	Elongating	STids	3380.8813	3311.4375
ATGCGTATCTTTTT	Macrophage	Scytes	Scytes	Scytes	STids	unassigned	Scytes	unassigned	Scytes	Scytes	2482.5913	3601.8806
GGAATTGGCTTTTT	RS	STids	STids	STids	STids	STids	STids	unassigned	STids	STids	4243.851	3308.6086
GTTGCGGGCTTTTT	ES	Elongating	Elongating	Elongating	STids	Elongating	Elongating	Elongating	Elongating	Elongating	2383.0198	3075.563
ACTCCCAGCTTTTT	SPC	Scytes	Scytes	Elongating	STids	Scytes	Elongating	unassigned	STids	Scytes	4748.512	4061.888
ACTTTGTCCTTCTG	SPC	STids	STids	STids	STids	unassigned	STids	unassigned	STids	Scytes	1119.5143	4056.9714
GGCTCGTCCTTTTT	ES	STids	Scytes	Scytes	SPG	Elongating	STids	unassigned	Elongating	Scytes	3690.8977	3675.018
CTGCTACCTTTTTT	ES	Elongating	STids	Elongating	STids	unassigned	STids	unassigned	Elongating	Elongating	4346.291	4739.057
GGACGAACCTTTTT	RS	STids	STids	STids	STids	STids	STids	STids	STids	STids	1552.8911	2348.973
TAGGGATACTTTTT	RS	Elongating	Elongating	Elongating	STids	Elongating	STids	unassigned	Elongating	Elongating	5080.176	2776.824
CTTGATGACTTTTT	SPC	Elongating	Scytes	Elongating	STids	Elongating	Elongating	Elongating	Elongating	Elongating	4251.566	3863.2454
GTCTTCCACTTTTT	ES	Elongating	STids	Elongating	STids	STids	Elongating	STids	Elongating	STids	3021.2625	2795.198
AAGGATTTTTTTTT	ES	STids	SPG	Scytes	Elongating	unassigned	STids	unassigned	Elongating	Scytes	1217.7551	2722.602
AGGCCTGTTTTTTT	RS	STids	Scytes	Scytes	STids	Elongating	STids	unassigned	STids	Scytes	3697.5154	3100.3076
GCTGGCATATTTTT	ES	STids	STids	Elongating	Elongating	STids	STids	STids	Elongating	STids	4809.589	4346.849
TTTGGGTGATTTTT	SPC	Scytes	Scytes	Scytes	STids	Scytes	Scytes	Scytes	Scytes	Scytes	2137.133	1849.2139
GTTCCATGTTTTTT	ES	STids	Elongating	Elongating	Elongating	unassigned	STids	unassigned	Elongating	Elongating	4534.849	3378.743
ACTTTGGGACTCTT	ES	Elongating	STids	Elongating	Elongating	STids	Elongating	STids	Elongating	STids	3087.3489	2823.186
GTAGGTCGATTTTT	RS	Elongating	STids	STids	STids	Elongating	STids	unassigned	STids	Elongating	2484.2605	1257.0493
ACTCCTCGTTTTTT	SPC	Elongating	Scytes	Scytes	Elongating	unassigned	STids	unassigned	Elongating	Scytes	4494.0522	3908.465
AATAAACATTTTTT	RS	STids	Scytes	Scytes	Elongating	Elongating	STids	unassigned	Elongating	Elongating	4686.979	4428.6313
GTTGCCAGATTTTT	ES	Elongating	Elongating	Elongating	Elongating	Elongating	Elongating	unassigned	Elongating	Elongating	3520.2734	2892.75
CAGCAATCATTTTT	SPC	Elongating	Scytes	Sertoli	Sertoli	Scytes	STids	unassigned	Elongating	Scytes	3528.6396	2248.7568
AGTTCTGCATTTTT	RS	STids	Scytes	SPG	STids	unassigned	Scytes	unassigned	STids	STids	3902.4553	3642.9775
CTGACAGCATTTTT	ES	Elongating	Elongating	Elongating	Elongating	Elongating	Elongating	Elongating	Elongating	Elongating	1022.7591	2411.9854
ATCGGGCCTTTTTT	SPG	STids	Scytes	Scytes	STids	unassigned	STids	unassigned	STids	Elongating	3433.264	2160.816
GAGCTACCATTTTT	ES	Elongating	Elongating	Elongating	Elongating	Elongating	Elongating	unassigned	Elongating	Elongating	1233.4414	1956.0552
TCTATTCAATTTTT	RS	STids	STids	STids	STids	STids	STids	unassigned	STids	STids	2123.0776	4511.1504
ATGACTCAATTTTT	SPC	Scytes	Scytes	Scytes	STids	Scytes	Scytes	Scytes	Scytes	Scytes	1293.8	3640.285
CCAGAGAAATTTCT	Sertoli	Elongating	SPG	STids	Scytes	unassigned	STids	unassigned	STids	Elongating	2467.9812	1441.2642
CCACTGGTTTTTTT	ES	Elongating	STids	STids	Elongating	unassigned	STids	unassigned	Elongating	Elongating	2153.3547	1873.4893
GGATGAGCTGTTTT	SPC	Scytes	Scytes	Scytes	STids	Scytes	Elongating	Scytes	STids	Scytes	2406.1626	2114.7375
TTGTTTCCTGTTTT	ES	Elongating	Scytes	Sertoli	Elongating	unassigned	STids	unassigned	Elongating	Elongating	3878.4802	1867.829
CCCTTTGCTGTTTT	SPG	STids	STids	Scytes	Elongating	Elongating	STids	unassigned	STids	Scytes	2264.87	3665.3247
CCTCCAGCGGTTTT	RS	STids	STids	STids	Elongating	STids	STids	STids	STids	STids	4269.6724	4577.023
AACTCCTAGGTTTT	RS	STids	STids	STids	STids	STids	STids	STids	STids	STids	3401.4768	4496.53
CGCGGATTCGTTTT	ES	Elongating	Elongating	Elongating	Elongating	Elongating	Elongating	Elongating	Elongating	Elongating	3152.3442	4672.213
GCCAATCTCGTTTT	SPC	Scytes	Scytes	Scytes	STids	Scytes	Elongating	unassigned	STids	Scytes	2099.1394	2987.5757
GTCTTGCTCGTTTT	RS	STids	Scytes	Scytes	STids	STids	STids	unassigned	STids	STids	3814.9456	2176.612
CCTGGGATCGTTTT	RS	STids	STids	Elongating	STids	STids	STids	STids	STids	STids	4183.2583	2864.6775
GGGAAGTCCGTTTT	Macrophage	Scytes	Scytes	Scytes	STids	Scytes	Scytes	unassigned	Scytes	SPG	1048.0476	3762.8953
GTGGCGGCCGTTTT	Sertoli	STids	STids	Sertoli	STids	Sertoli	STids	unassigned	STids	Sertoli	2821.8604	3135.0852
CTGACTGTAGTTTT	Sertoli	STids	STids	SPG	STids	unassigned	STids	STids	STids	Sertoli	1504.4125	2298.325
ACCTTAAGAGTTTT	SPC	STids	STids	STids	STids	STids	STids	unassigned	STids	STids	2063.5894	3668.9822
ATGTTTTCAGTTTT	SPG	Sertoli	SPG	SPG	Sertoli	unassigned	STids	unassigned	Sertoli	SPG	3848.8982	3457.6707
CCTATAACAGTTTT	ES	STids	STids	Elongating	STids	Elongating	STids	unassigned	STids	STids	1955.1045	4733.418
GGCAGTTAAGTTTT	ES	Elongating	Elongating	Elongating	STids	Elongating	Elongating	unassigned	Elongating	Elongating	1446.4762	4012.2449
TTTGGCTAAGTTTT	SPC	Elongating	STids	Elongating	Elongating	Scytes	STids	unassigned	STids	Elongating	3409.4036	2134.753
CTCAACTTTTTTTT	RS	STids	Scytes	Scytes	STids	Elongating	STids	unassigned	STids	Elongating	3570.152	1084.1522
ACCACCGTTCTTTT	SPC	Elongating	Scytes	Elongating	STids	Scytes	Elongating	Elongating	Elongating	Elongating	4232.868	3842.611
ACTCGGATTCTTTT	ES	Scytes	STids	Elongating	STids	unassigned	Elongating	unassigned	STids	Scytes	2698.2302	5080.2593
TACAGCATTTTTTT	SPC	Elongating	Scytes	STids	Elongating	unassigned	STids	unassigned	STids	Scytes	1943.6619	2854.8777
TCTCCTTGTCTTTT	SPC	Scytes	Scytes	Scytes	STids	Scytes	Scytes	unassigned	Scytes	Scytes	3832.1677	4201.8496
TGGATTGGTCTTTT	Sertoli	STids	Scytes	STids	STids	unassigned	STids	unassigned	STids	Elongating	2773.5298	2888.457
ACAATTGGTCTTTT	Macrophage	Elongating	Elongating	Elongating	Elongating	Elongating	Elongating	Elongating	Elongating	Elongating	1721.2595	3872.5344
GCCTCGGGTCTTTT	RS	STids	STids	STids	STids	STids	STids	STids	STids	STids	1392.6057	3798.548
CGTGCTAGTCTTTT	RS	STids	STids	Scytes	STids	STids	STids	STids	STids	STids	2789.5642	1781.6731
AACGCGAGTTTTTT	RS	Elongating	Scytes	Scytes	Elongating	unassigned	STids	unassigned	Scytes	Scytes	3255.1648	2019.5353
CAACACAGTCTTTT	Macrophage	STids	STids	STids	STids	unassigned	STids	STids	STids	STids	3706.0557	4819.758
CGCTTTCCTCTTTT	RS	STids	STids	STids	STids	STids	STids	unassigned	STids	STids	4541.0366	3180.4512
AGGTCGCCTCTTTT	ES	STids	STids	STids	STids	STids	STids	unassigned	STids	STids	3447.5784	5034.3613
TTGGTTACTCTTTT	Sertoli	Elongating	Scytes	Elongating	STids	Scytes	Scytes	unassigned	STids	Scytes	2801.355	1265.7751
AGGGCGTATCTTTT	ES	STids	STids	STids	Elongating	unassigned	STids	unassigned	STids	STids	1970.494	1354.8555
TTATCCTATCTTTT	ES	Elongating	STids	Elongating	STids	STids	STids	unassigned	Elongating	Scytes	1633.1494	1704.1954
CGCTGCTCTCTTTT	ES	STids	STids	STids	Elongating	unassigned	STids	unassigned	Elongating	Scytes	2413.084	1647.5105
CGGAGGGATCTTTT	SPC	Scytes	Scytes	Scytes	STids	Scytes	Scytes	unassigned	Scytes	Scytes	1605.0	2585.0342
CACAGCGATCTTTT	RS	Elongating	STids	Elongating	STids	unassigned	Elongating	unassigned	STids	Elongating	2464.487	4701.591
CAAACCGATCTTGT	ES	STids	Scytes	STids	Elongating	Elongating	STids	unassigned	Elongating	Elongating	2457.4243	4699.0303
CAAAGCCTTTTTTT	SPC	Elongating	Scytes	Scytes	Elongating	STids	STids	unassigned	Elongating	Elongating	1418.1737	4108.108
CTCATACATCTTTT	RS	STids	STids	STids	STids	STids	STids	STids	STids	STids	3959.8958	2633.8958
GAACGGTTGCTTTT	Macrophage	STids	SPG	SPG	Elongating	unassigned	Scytes	unassigned	STids	Scytes	3688.771	1262.1506
CAATTGCTGCTTTT	Myoid	STids	SPG	Leydig	Sertoli	unassigned	STids	unassigned	Elongating	Scytes	4267.8027	2776.0884
GGACGTTGGCTTTT	ES	Elongating	Elongating	Elongating	Elongating	Elongating	Elongating	Elongating	Elongating	Elongating	1867.8235	2642.159
CTGCGCAGGCTTTT	SPC	Scytes	Scytes	Scytes	STids	Scytes	Elongating	Scytes	Scytes	Scytes	1627.49	2923.4094
TTAATATCGCTTTT	ES	Elongating	STids	Elongating	Elongating	STids	STids	unassigned	STids	STids	2717.2144	5261.119
AACTGATCGCTTTT	SPC	Scytes	Scytes	Scytes	STids	Scytes	Elongating	Elongating	STids	Scytes	2101.07	2520.1401
TAACTTCCGCTTTT	ES	STids	STids	Elongating	Elongating	STids	STids	STids	Elongating	STids	3670.2688	2648.586
AGTACTCCGCTTTT	RS	STids	STids	STids	STids	STids	STids	unassigned	STids	STids	4387.9136	3415.358
TTCTTGCGGCTTTT	RS	STids	STids	STids	STids	STids	STids	STids	STids	STids	2899.7258	3821.237
TATAGGCCGCTTTT	RS	STids	Scytes	Sertoli	STids	unassigned	Scytes	unassigned	STids	STids	2685.74	3280.0
GTTCCCCCGCTTTT	Macrophage	Elongating	Scytes	Elongating	STids	Scytes	Elongating	unassigned	Elongating	Elongating	4603.9736	3535.9802
AGGCCCACGCTTTT	RS	STids	STids	STids	STids	STids	STids	STids	STids	STids	1912.1543	2061.0803
CGACTTTAGCTTTT	Leydig	Scytes	Scytes	SPG	Sertoli	Scytes	Scytes	unassigned	Scytes	SPG	3772.2146	2449.9832
CGAACCGAGCTTTT	Myoid	STids	SPG	SPG	STids	Scytes	Elongating	Scytes	STids	Scytes	3397.2246	5218.91
GGCAGGCAGCTTTT	Macrophage	Elongating	Elongating	Elongating	STids	Elongating	Elongating	unassigned	STids	Elongating	2951.5134	1840.1757
AACTTACAGCTTTT	ES	STids	STids	STids	STids	Sertoli	STids	STids	STids	STids	2701.6667	4988.5264
TCCTGAAAGCTTTT	SPC	Scytes	Scytes	Scytes	STids	Scytes	Scytes	unassigned	Scytes	Scytes	2542.1792	3463.9724
CGTACCTTCCTTTT	Macrophage	STids	STids	Elongating	STids	STids	STids	STids	STids	STids	1593.0391	2080.961
TCCTGACTCCTTTT	SPC	Scytes	Scytes	Scytes	STids	Scytes	Scytes	Scytes	Scytes	Scytes	4542.648	3901.4204
GAGTTGTGCCTTTT	RS	STids	Scytes	Scytes	STids	STids	STids	STids	STids	STids	4152.9873	2970.25
CCTTCCTGCCTTTT	ES	Elongating	Elongating	Elongating	STids	STids	Elongating	STids	STids	STids	2949.5173	2374.4976
CACGCCGGCCTTTT	RS	STids	STids	STids	STids	STids	STids	STids	STids	STids	2230.724	4134.3794
TTGACCCGCCTTTT	Sertoli	Scytes	Scytes	Sertoli	STids	STids	Scytes	unassigned	STids	STids	4148.597	3827.2751
CCTTAATCCCTTTT	ES	Scytes	Scytes	Elongating	STids	Scytes	Elongating	unassigned	STids	Scytes	3709.2363	4236.0244
CCCCAAGCCCTTTT	RS	STids	STids	STids	STids	STids	STids	unassigned	STids	STids	4573.784	2495.0967
GTGGTTCCCCTTTT	SPC	Scytes	Scytes	Scytes	STids	Scytes	Scytes	Scytes	Scytes	Scytes	2578.422	2484.75
GTTCCGCCCCTTTT	Macrophage	STids	STids	STids	STids	unassigned	Scytes	unassigned	STids	STids	2698.9868	1508.125
TATCACCCCCTTTT	SPC	Scytes	Scytes	Sertoli	STids	Sertoli	Elongating	unassigned	STids	Scytes	1193.964	3538.0503
AGGAATCACCTTTT	RS	STids	STids	STids	STids	STids	STids	STids	STids	STids	4513.4	2067.1926
CTGGCCCACCTTTT	ES	Elongating	Elongating	Elongating	STids	STids	Elongating	Elongating	Elongating	Elongating	2940.2327	2722.2578
AGAAACAACCTTTT	RS	STids	STids	STids	STids	STids	STids	STids	STids	STids	3310.618	3136.6746
TCCTCATTACTTTT	RS	STids	Elongating	Elongating	STids	unassigned	Elongating	STids	STids	STids	2734.4285	1239.8
TCAAATGTACTTTT	RS	STids	STids	Scytes	STids	STids	STids	unassigned	STids	STids	3454.4507	2794.7043
CTAACAGTACTTTT	SPG	Scytes	Scytes	SPG	STids	Scytes	Scytes	unassigned	Scytes	Scytes	4487.896	4108.091
GCAACTCTACTTTT	RS	STids	STids	STids	STids	Sertoli	STids	unassigned	STids	STids	3071.6667	1976.103
TGACCTCGACTTTT	SPC	Elongating	STids	Elongating	STids	STids	STids	unassigned	STids	STids	2120.7305	1576.6383
CTTCACCCACTTTT	ES	Elongating	Elongating	Elongating	STids	Elongating	Elongating	Elongating	Elongating	Elongating	2824.8374	4488.7124
CCTTGGACACCTTT	SPG	STids	STids	Scytes	STids	Scytes	STids	unassigned	STids	Scytes	2816.4675	1726.2858
GAATGTTAACTTTT	ES	Elongating	Elongating	Elongating	STids	Elongating	Elongating	Elongating	Elongating	Elongating	4325.524	4964.373
TAAGAACAACTTTT	ES	Elongating	Elongating	Elongating	Elongating	Elongating	Elongating	Elongating	Elongating	Elongating	2853.635	1893.328
ATGACGGTTTTTTT	RS	STids	Scytes	Scytes	STids	Elongating	STids	unassigned	STids	Elongating	2529.7764	4218.6514
AGTCTAGTTATTTT	Sertoli	Scytes	Scytes	Elongating	STids	Scytes	Elongating	unassigned	STids	Scytes	1937.0883	2783.4
CTGCCGCTTATTTT	ES	Elongating	Elongating	Elongating	Elongating	STids	Elongating	STids	Elongating	STids	2912.099	4797.275
AGTACACTTATTTT	SPC	STids	STids	STids	STids	STids	STids	unassigned	STids	STids	2838.8647	2071.2974
GTTCTAATTATTTT	ES	Elongating	Elongating	Elongating	Elongating	Elongating	Elongating	Elongating	Elongating	Elongating	5281.9263	3436.0146
CTGGTTGGTATTTT	RS	STids	STids	STids	STids	STids	STids	STids	STids	STids	1722.4478	3403.1567
GACATTGGTTTTTT	ES	Elongating	Scytes	Scytes	Sertoli	Elongating	STids	unassigned	Scytes	Scytes	4248.7017	4422.8076
AGCACCGGTTTTTT	SPC	Elongating	Sertoli	Scytes	Elongating	Elongating	STids	unassigned	Elongating	Scytes	3211.5728	4903.767
CGCCACGGTATTTT	SPC	Scytes	Scytes	Scytes	STids	Scytes	Scytes	unassigned	STids	Scytes	2363.722	3489.1125
TAGTTGCGTATTTT	SPC	STids	STids	STids	STids	STids	STids	unassigned	STids	STids	3646.29	3165.7778
GTGATACCTTTTTT	Sertoli	Elongating	Scytes	Scytes	STids	unassigned	STids	unassigned	STids	Scytes	3805.0	1447.8298
TTCAGACGTATTTT	ES	Elongating	STids	Elongating	Elongating	Elongating	Elongating	STids	Elongating	STids	1627.8043	3137.989
TTACCGAGTATTTT	RS	STids	STids	STids	STids	STids	STids	STids	STids	STids	2329.8467	3564.4963
GCGACCTCTATTTT	SPC	Scytes	Scytes	Scytes	STids	Scytes	Scytes	unassigned	Scytes	Scytes	3003.05	4672.283
CCCCCAGCTATTTT	ES	STids	STids	Elongating	STids	STids	STids	STids	STids	STids	1637.6451	4689.645
AGTGGACCTTTTTT	Sertoli	Elongating	Scytes	Scytes	Elongating	unassigned	STids	unassigned	STids	Scytes	947.2105	3554.5789
CTGGGAACTTTTTT	RS	Elongating	Scytes	Scytes	Scytes	unassigned	STids	unassigned	STids	Scytes	2921.4285	4469.0205
TTTAGAACTATTTT	ES	STids	STids	Elongating	Elongating	STids	STids	STids	STids	STids	2461.9734	4545.027
CTTGCAACTATTTT	ES	Elongating	Elongating	Elongating	Elongating	Elongating	Elongating	Elongating	Elongating	Elongating	2916.0068	4467.196
GGGGTATATATTTT	ES	Elongating	SPG	Elongating	Sertoli	unassigned	STids	unassigned	Elongating	Elongating	3466.5	2191.1619
TAATTACATATTTT	ES	Elongating	Elongating	Elongating	Elongating	Elongating	Elongating	Elongating	Elongating	Elongating	4698.9033	3616.0215
AATCTATTGATTTT	RS	STids	STids	STids	STids	STids	STids	STids	STids	STids	2689.377	4350.7324
GGGGGATTGATTCG	Sertoli	Elongating	Elongating	Elongating	Elongating	Elongating	STids	unassigned	Elongating	Elongating	2310.6055	2288.4082
AATAGTGTTTTTTT	ES	Elongating	Scytes	Scytes	STids	Elongating	STids	unassigned	STids	Elongating	4870.5312	1911.7812
TTACTGGTGATTTT	SPC	Elongating	Scytes	Scytes	STids	Scytes	Elongating	unassigned	STids	Scytes	4160.6045	3945.4065
GTTGAAGTGATTTT	ES	Elongating	STids	Elongating	Elongating	STids	Elongating	unassigned	Elongating	STids	1799.83	4596.78
CGCTACATGATTTT	SPC	Scytes	Scytes	Scytes	STids	Scytes	Scytes	unassigned	Scytes	Scytes	2676.0676	2053.3242
TTTTTCATGATTTT	ES	Elongating	Elongating	Elongating	Elongating	Elongating	Elongating	Elongating	Elongating	Elongating	4404.658	2317.375
CAGGGTTGGATTTT	Macrophage	Elongating	Elongating	Elongating	Elongating	Elongating	Elongating	unassigned	Elongating	Elongating	2896.2014	5264.161
GGCCGGTGGATTTT	Sertoli	Elongating	Scytes	Scytes	STids	unassigned	STids	unassigned	Elongating	Scytes	4348.864	1253.4015
GAAGCGGGGATTTT	ES	Elongating	Elongating	Elongating	Elongating	STids	Elongating	unassigned	Elongating	Elongating	1189.0388	2356.6511
GCCGCGGGGATTTT	SPC	Elongating	Macrophage	Elongating	Elongating	unassigned	STids	unassigned	Elongating	Scytes	3627.3738	1902.6061
TAGCACCGGATTTT	SPC	Scytes	Scytes	Elongating	STids	Scytes	Elongating	unassigned	Elongating	Elongating	1927.7383	2901.5981
GCACCAAGGATTTT	ES	STids	STids	STids	STids	STids	STids	STids	STids	STids	4838.8345	3219.5266
ACGACAAGGATTTT	RS	STids	STids	STids	STids	STids	STids	unassigned	STids	STids	4009.3508	2931.5447
TTCGGTTCGATTTT	RS	STids	STids	STids	STids	STids	STids	unassigned	STids	STids	3734.906	3513.359
GGACGTTCGATTTT	Endothelial	STids	STids	STids	STids	unassigned	STids	unassigned	STids	STids	5236.8623	2694.055
AGACCTTCGATTTT	ES	STids	STids	STids	STids	unassigned	STids	STids	STids	STids	3303.6736	5045.0137
AGTGGTGCGATTTT	ES	Elongating	Elongating	Elongating	STids	STids	Elongating	STids	Elongating	Elongating	2810.689	2497.9443
ACCTTGCCTTTTTT	SPC	STids	Scytes	STids	Elongating	unassigned	STids	unassigned	STids	Scytes	4990.179	3686.5522
GGTTTCTAGATTTT	RS	STids	STids	STids	STids	STids	STids	STids	STids	STids	4024.3398	4777.039
GCATGTTAAATTTT	SPC	Scytes	Scytes	Scytes	Scytes	Scytes	STids	unassigned	Scytes	Scytes	2439.2632	2227.3948
CGGGGGTAGATTTT	ES	Elongating	Elongating	Elongating	Elongating	Elongating	Elongating	Elongating	Elongating	Elongating	4357.0825	2286.3389
AGCATGGAGATTTT	Sertoli	Scytes	Scytes	Sertoli	STids	SPG	Scytes	unassigned	Scytes	SPG	5008.692	1860.2704
AGTCGCGAGATTTT	ES	STids	STids	Elongating	STids	STids	STids	unassigned	STids	STids	4835.7217	4103.797
GGTTTAGAGATTTT	SPC	STids	STids	Scytes	STids	unassigned	STids	unassigned	STids	Scytes	2754.7058	1871.2941
AGTCCCCAGATCTT	RS	STids	STids	STids	STids	STids	STids	unassigned	STids	Elongating	1671.9474	1985.7544
ACGACGCTCATTTT	RS	STids	STids	Scytes	STids	STids	STids	unassigned	STids	STids	4100.934	3053.6604
CGCGGAATCATTTT	ES	Elongating	STids	Elongating	Elongating	STids	Elongating	unassigned	Elongating	Elongating	1837.0143	4907.0713
CGTTTCTGCATTTT	ES	Elongating	STids	Elongating	STids	Elongating	Elongating	unassigned	Elongating	STids	1760.3684	1710.3772
GGATGCTGCATTTT	SPC	Scytes	Scytes	Scytes	STids	Scytes	Scytes	unassigned	STids	SPG	3678.7844	3609.9478
GTGTAAGGCATTTT	SPC	Scytes	Scytes	Scytes	STids	Scytes	Scytes	STids	STids	Scytes	2966.3413	2792.6033
TCACCCCGCATTTT	ES	Elongating	Elongating	Elongating	STids	Elongating	Elongating	Elongating	Elongating	Elongating	4375.4785	3895.4714
AATTAACGCATTTT	Macrophage	STids	STids	Scytes	STids	STids	STids	STids	STids	STids	2904.4204	1957.2675
GCAGATTCCATTTT	RS	STids	STids	STids	STids	STids	STids	unassigned	STids	STids	2423.0242	2642.4097
AATTTACCCATTTT	ES	Elongating	Elongating	Elongating	STids	Elongating	Elongating	unassigned	Elongating	Elongating	4698.0396	4629.3574
CCGCAACCCATTTT	ES	Elongating	Scytes	Elongating	STids	STids	STids	unassigned	STids	Elongating	4480.0063	3627.0132
GAGCAATACATTTT	RS	STids	Scytes	Scytes	Elongating	unassigned	STids	unassigned	STids	Scytes	3736.4546	4630.331
GTCAGTCACATTTT	RS	STids	STids	STids	STids	STids	Elongating	STids	STids	STids	3450.6172	4606.407
GAGGCCCACATTTT	ES	STids	STids	Elongating	STids	Elongating	Elongating	unassigned	Elongating	STids	3244.4724	3298.7856
GACAGACACATTTT	ES	Elongating	Elongating	Elongating	Elongating	Elongating	Elongating	Elongating	Elongating	Elongating	1719.8414	2900.738
AGACTATCAATTTT	RS	STids	STids	STids	STids	STids	STids	STids	STids	STids	3682.3386	2380.1694
CCGATTGCAATTTT	Sertoli	Scytes	Scytes	SPG	Elongating	Sertoli	Scytes	unassigned	Elongating	Scytes	1411.3405	3828.9788
CTTCACGCAATTTT	SPC	Scytes	Scytes	Scytes	STids	SPG	Scytes	Scytes	Scytes	Scytes	2648.1353	5347.5947
GCTGAAGAAATTTT	SPC	Elongating	STids	STids	STids	STids	STids	unassigned	STids	STids	2248.1365	3669.5076
CCTCACCGTTTTTT	RS	STids	STids	Myoid	SPG	unassigned	STids	unassigned	Scytes	Scytes	1863.7484	4539.929
ATACTTTATTGTTT	SPG	STids	STids	Sertoli	STids	unassigned	STids	STids	STids	STids	3683.3352	5255.0
ATTACTTATTGTTT	Sertoli	Scytes	Scytes	Sertoli	STids	SPG	Scytes	STids	STids	SPG	1787.1744	4388.7314
CGGGGGTATTGTTT	RS	STids	Elongating	Elongating	STids	Elongating	STids	unassigned	Elongating	Elongating	5011.9355	3561.1638
CTGATGCTGTGTTT	ES	Elongating	Elongating	Elongating	STids	Elongating	Elongating	unassigned	STids	Elongating	1256.6476	4424.2095
GGGCGATCGTGTTT	Leydig	Elongating	Leydig	Leydig	Sertoli	Leydig	Sertoli	unassigned	Elongating	Leydig	1693.9684	3679.0
AAAGAATAGTGTTT	SPC	Scytes	SPG	Scytes	Scytes	Scytes	STids	unassigned	STids	Scytes	3184.3438	832.3906
ACTCGTACGTGTTT	ES	Elongating	Elongating	Elongating	Elongating	Elongating	Elongating	Elongating	Elongating	Elongating	2026.1542	1860.6074
CTAACCTCCTGTTT	ES	Elongating	Elongating	Elongating	STids	unassigned	Elongating	unassigned	STids	STids	1663.9078	1404.4185
TTTCAACTTGGCTT	RS	STids	STids	STids	STids	unassigned	STids	unassigned	STids	Scytes	1997.4073	5083.3853
GGATGATGTGGTTT	RS	STids	STids	STids	STids	STids	STids	STids	STids	STids	2981.073	2192.8652
ATTGATTCTGGTTT	RS	STids	STids	STids	STids	STids	STids	STids	STids	STids	4381.6406	2050.247
GATGCATCTGGTTT	SPC	Scytes	Scytes	SPG	STids	Scytes	Scytes	unassigned	STids	Scytes	2032.7188	3961.1875
TATTATTATGGTTT	ES	Elongating	Elongating	Elongating	STids	Elongating	Elongating	unassigned	Elongating	Elongating	3526.7112	4340.113
ATATTTGTGGGTTT	SPG	Scytes	Scytes	Scytes	Scytes	Sertoli	STids	unassigned	Scytes	Scytes	4090.5852	1034.6149
CAACTTTCGGGTTG	ES	STids	SPG	Scytes	Elongating	Elongating	STids	unassigned	Elongating	Elongating	3589.0327	5237.0327
TTCAGGGCGGGTTT	Endothelial	STids	STids	STids	STids	unassigned	STids	unassigned	STids	Scytes	3814.895	3147.8323
ACCATTACGGGTTT	SPC	Scytes	Scytes	Scytes	STids	Scytes	Scytes	unassigned	Scytes	Scytes	3123.3362	2500.91
CTGCCGTAGGGTTT	RS	STids	STids	Scytes	STids	Scytes	STids	unassigned	STids	STids	3575.392	4571.7217
CTCAGTTTCGGTTT	ES	Elongating	STids	Elongating	Elongating	STids	Elongating	unassigned	Elongating	STids	1980.006	4970.8623
ACGTGGCCCGGTTT	Sertoli	SPG	Scytes	SPG	Scytes	Sertoli	Scytes	unassigned	Scytes	SPG	3591.8022	1099.9419
GCCTCACACGGTTT	ES	Elongating	Elongating	Elongating	Elongating	Elongating	STids	unassigned	Elongating	Elongating	2592.8813	3590.4067
CCTACGAACGGTTT	RS	STids	STids	STids	STids	STids	STids	STids	STids	STids	1960.4922	3631.7266
AGCTCATTAGGTTT	ES	Elongating	Elongating	Elongating	Elongating	Elongating	Elongating	unassigned	Elongating	Elongating	2137.8284	3849.586
GGGGCCGTAGGTTT	SPC	STids	STids	STids	STids	unassigned	STids	STids	STids	STids	3642.7227	4609.2437
GTCGCGCTAGGTTT	ES	Elongating	STids	Elongating	Elongating	STids	STids	STids	Elongating	STids	1175.7	3080.6445
GCTTGTGGAGGTTT	ES	Elongating	Elongating	Elongating	Elongating	Elongating	Elongating	Elongating	Elongating	Elongating	4396.7397	2371.3386
ATCGGTGGAGGTTT	RS	STids	STids	STids	STids	STids	STids	unassigned	STids	STids	4445.8794	4644.7314
CTTCTGGGAGGTTT	ES	Elongating	Elongating	Elongating	Elongating	Elongating	Elongating	Elongating	Elongating	Elongating	4222.5835	3061.5833
GTAAGGGGAGGTTT	Leydig	STids	STids	STids	Elongating	STids	STids	unassigned	STids	STids	3935.7568	3221.2847
AAGACGCCAGGTTT	ES	STids	STids	STids	STids	STids	STids	unassigned	STids	STids	5177.0586	3231.4087
TACTTGTAAGGTTT	SPC	Scytes	Scytes	SPG	STids	Scytes	Scytes	unassigned	Scytes	Scytes	1387.9137	3638.5686
GGGTGGTAAGGTTT	ES	STids	STids	Elongating	STids	Elongating	STids	unassigned	STids	Elongating	3383.3486	4426.2695
GCTACCTAAGGTTT	ES	Elongating	Elongating	Elongating	STids	Scytes	Elongating	unassigned	Elongating	Elongating	2951.7847	849.75385
TGAATGGAAGGTTT	Sertoli	Scytes	STids	Sertoli	STids	unassigned	Elongating	STids	STids	STids	1719.7676	3986.2957
AACTCCCCTCGTTT	RS	STids	STids	STids	STids	STids	STids	STids	STids	STids	4874.3853	3030.1758
CTAGGGACTCGTTT	SPC	Elongating	Scytes	Elongating	Elongating	Scytes	STids	unassigned	Elongating	Elongating	2261.2	2484.054
CACTGGTATCGTTT	ES	STids	STids	Elongating	STids	STids	STids	STids	STids	STids	4825.5444	4388.843
AGACCCCATCGTTT	SPC	Scytes	Scytes	Scytes	STids	Scytes	Scytes	unassigned	Scytes	Scytes	5271.9194	3289.9312
CGACGTACGCGTTT	Myoid	Scytes	Scytes	Leydig	Sertoli	unassigned	STids	unassigned	STids	Scytes	4962.4326	3360.497
CAGTTCCAGCGTTT	RS	STids	STids	STids	STids	SPG	STids	unassigned	STids	STids	1253.1825	4001.5183
TTTAGCCAGCGTTT	Sertoli	Scytes	SPG	SPG	STids	Sertoli	STids	unassigned	STids	Sertoli	4496.258	3001.5361
GTGCCTGTCCGTTT	ES	Elongating	Elongating	Elongating	STids	STids	Elongating	unassigned	Elongating	Elongating	3825.4788	4371.465
GGGCCTGTCCGTTT	ES	Elongating	Elongating	STids	Elongating	Elongating	STids	unassigned	Elongating	Elongating	3829.239	4368.8696
ACCGGCGTCCGTTT	Sertoli	STids	Sertoli	Scytes	STids	Elongating	STids	unassigned	STids	Elongating	2818.8699	4264.4634
GTTTTTATCCGCTT	RS	STids	STids	STids	STids	STids	STids	unassigned	STids	STids	1630.3788	2247.3484
CTCGGCTGCCGTTT	RS	STids	STids	STids	STids	STids	STids	STids	STids	STids	3576.3374	3236.871
AACAAGTCCCGTTT	ES	Elongating	STids	Elongating	STids	STids	Scytes	unassigned	STids	Elongating	1708.6423	4922.4717
GAGGACTACCGTTT	Sertoli	Scytes	Scytes	Sertoli	Sertoli	Sertoli	Elongating	unassigned	STids	Scytes	1336.4572	2996.0356
CACTAAACCCGTTT	RS	STids	Scytes	Scytes	STids	Scytes	STids	unassigned	STids	STids	2736.5513	1663.7244
CATTTCTGACGTTT	ES	Elongating	Elongating	Elongating	Elongating	Elongating	Elongating	unassigned	Elongating	Elongating	1982.747	2573.3735
AACAAAGGACGTTT	ES	Elongating	Elongating	Elongating	STids	Elongating	Elongating	unassigned	Elongating	Elongating	3291.7698	2479.4683
AATGAGCGACGTTT	ES	Elongating	Elongating	Elongating	STids	Elongating	Elongating	Elongating	Elongating	Elongating	1669.8802	2073.4084
AGACCTCAACGTTT	ES	Elongating	Elongating	Elongating	Elongating	STids	Elongating	unassigned	Elongating	Elongating	3461.7314	1818.4631
ACGTGGCTTAGTTT	SPC	Scytes	Scytes	Scytes	Scytes	Scytes	Scytes	unassigned	Scytes	SPG	1977.6918	2843.0615
CGACAAATTAGTTT	Sertoli	Scytes	Scytes	Sertoli	Sertoli	Sertoli	Scytes	unassigned	Scytes	Sertoli	1220.7847	3320.625
TCAGGAATTAGCTT	RS	STids	Scytes	Scytes	STids	Scytes	STids	unassigned	Scytes	STids	3196.8381	2761.4412
GGTTCGAGTAGTTT	SPC	Scytes	Scytes	SPG	STids	Scytes	Scytes	unassigned	Scytes	SPG	2594.6904	4485.2773
GTTCCCAGTAGTTT	ES	Elongating	STids	Elongating	STids	STids	Elongating	unassigned	STids	STids	3177.8687	2826.3125
CCAGCACCTTTTTT	SPC	STids	Scytes	Scytes	Scytes	unassigned	STids	unassigned	STids	Scytes	2363.6448	3299.3948
CCGGTCACTAGTTT	ES	STids	STids	STids	STids	Elongating	STids	unassigned	STids	Scytes	4488.2515	1466.6981
CTGACCCATAGTTT	ES	Elongating	Elongating	Elongating	Elongating	Elongating	Elongating	Elongating	Elongating	Elongating	4073.3655	3728.5386
GCAGACTTGAGTTT	RS	STids	STids	STids	STids	STids	STids	STids	STids	STids	5111.2896	3715.2896
CGTGTTGTGAGTTT	SPC	Scytes	Scytes	Scytes	Scytes	Scytes	Scytes	unassigned	Scytes	SPG	3340.2737	860.1226
TTTTACGTGAGTTT	RS	Scytes	Scytes	SPG	STids	unassigned	STids	unassigned	Scytes	STids	2785.217	1739.3422
AAAATAGTGAGTTT	RS	STids	STids	STids	STids	STids	STids	unassigned	STids	STids	3789.4626	3030.5598
CGCTAAGTGAGTTT	SPC	Scytes	Scytes	Scytes	STids	Scytes	Scytes	unassigned	Scytes	SPG	3510.721	2376.4187
TAGGGTCTGAGTTT	RS	Elongating	Scytes	Elongating	Elongating	Elongating	STids	unassigned	Elongating	Elongating	987.7365	2432.0742
AATTCCCTGAGTTT	SPC	Scytes	Scytes	Scytes	STids	Elongating	Scytes	unassigned	Scytes	Scytes	3705.4214	3736.7798
ATGAACCTGAGTTT	ES	Elongating	Elongating	Elongating	Elongating	Elongating	Elongating	unassigned	Elongating	Elongating	2674.137	3583.3562
CGATCTTGGAGTTT	ES	STids	STids	Elongating	STids	STids	Elongating	STids	STids	STids	2472.6084	2646.007
GCGGATGGGAGTTT	RS	STids	STids	STids	STids	STids	STids	unassigned	STids	STids	3382.372	5006.2095
TCCGTCGGGAGTTT	Myoid	Sertoli	Sertoli	Leydig	Sertoli	Leydig	STids	unassigned	STids	Sertoli	1166.9918	2966.0164
GGGGACCGGAGTTT	ES	Elongating	STids	Elongating	Elongating	unassigned	STids	unassigned	Elongating	Elongating	1726.3256	1694.0465
AATCACCGGAGTTT	Macrophage	Elongating	SPG	STids	STids	STids	STids	unassigned	STids	Scytes	3406.2615	2213.6143
TCTTAACGGAGTTT	ES	STids	STids	STids	STids	Sertoli	STids	unassigned	STids	STids	4627.3506	2861.4675
CTTCTAAGGAGTTT	ES	Elongating	STids	Elongating	Elongating	Elongating	STids	unassigned	Elongating	Elongating	5177.0156	2912.6094
TAGAGCTCGAGTTT	ES	STids	STids	Elongating	STids	STids	STids	STids	Elongating	STids	3212.4788	3529.7043
TTGGGCGCGAGTTT	SPG	Scytes	Scytes	SPG	Scytes	Scytes	SPG	unassigned	Scytes	SPG	3532.0251	3342.7295
TACCGCGCGAGTTT	ES	Elongating	Elongating	Elongating	STids	Elongating	Elongating	unassigned	Elongating	Elongating	4179.026	3965.6348
TTGTACACGAGTTT	RS	STids	STids	STids	STids	STids	STids	STids	STids	STids	4775.744	1553.0465
GGTGGTGAGAGTTT	Sertoli	Scytes	Scytes	SPG	STids	Sertoli	Elongating	Scytes	STids	Scytes	1435.6619	4545.597
AGGCGGGAGAGTTT	ES	Elongating	Elongating	Elongating	STids	Elongating	Elongating	Elongating	Elongating	Elongating	2935.406	4552.248
ACCTCACAGAGTTT	RS	STids	STids	STids	STids	STids	STids	STids	STids	STids	4581.2056	1585.4333
GTTTCGTTCAGTTT	RS	STids	STids	STids	STids	STids	STids	STids	STids	STids	4028.3464	1837.3229
AATTCGTGCAGCTC	SPG	STids	STids	STids	STids	unassigned	STids	unassigned	STids	Scytes	2043.0687	3353.425
AGTGTAGGCAGTTT	RS	STids	STids	STids	STids	STids	STids	STids	STids	STids	4632.181	4272.848
GGAGTAGGCAGTTT	RS	STids	Scytes	Scytes	STids	Scytes	STids	unassigned	STids	STids	3523.5378	4229.2275
TTGTAAAGCAGTTT	RS	Scytes	Scytes	SPG	STids	Scytes	STids	unassigned	Scytes	Scytes	2330.9434	3992.6604
ATAGAAAGCAGTTT	ES	Elongating	Scytes	Scytes	Elongating	unassigned	STids	unassigned	Elongating	Scytes	3748.0073	1927.963
ACCTTTGCCAGTTT	RS	STids	STids	STids	STids	STids	STids	unassigned	STids	STids	3827.1946	3565.5034
ACCTTCGCCAGTTT	RS	STids	STids	STids	Elongating	STids	STids	unassigned	STids	STids	1657.6061	1991.406
GGCTGCGCCAGTTT	RS	STids	STids	STids	STids	STids	STids	STids	STids	STids	4267.4253	4680.064
CTTGATCCCAGTTT	ES	Scytes	Scytes	Elongating	STids	unassigned	Elongating	unassigned	STids	Scytes	1469.1367	4662.468
CGCACTCCCAGTTT	ES	Elongating	Elongating	Elongating	Elongating	Elongating	Elongating	Elongating	Elongating	Elongating	4577.9106	3673.4714
GCCATCTACAGTTT	ES	Elongating	STids	Elongating	Elongating	STids	STids	STids	Elongating	STids	3344.4194	3757.4893
ATTACCTACAGTTT	ES	Elongating	Elongating	Elongating	Elongating	Elongating	Elongating	Elongating	Elongating	Elongating	4391.2134	2464.0488
GGTTCTCACAGTTT	Leydig	Elongating	SPG	Leydig	Sertoli	unassigned	STids	unassigned	Sertoli	Scytes	4320.9375	1800.868
CGTCTACACAGTTT	RS	STids	STids	STids	STids	STids	STids	STids	STids	STids	3718.7876	3445.1062
GAAGGTAACAGTTT	Sertoli	Scytes	Scytes	SPG	Sertoli	Sertoli	Scytes	unassigned	Scytes	SPG	4884.413	3372.1736
TAACAATTAAGTTT	SPC	Elongating	Elongating	Elongating	STids	Scytes	Elongating	Elongating	Elongating	Elongating	1458.129	2952.6936
AATCCGGTAAGTTT	SPC	Scytes	Scytes	Scytes	STids	Scytes	Scytes	unassigned	Scytes	Scytes	1980.7153	2927.1318
AATCTGCTAAGTTT	ES	Elongating	Scytes	Elongating	STids	unassigned	Elongating	unassigned	Elongating	Elongating	1403.2727	3607.1272
TTCTCACGAAGTTT	Myoid	Scytes	Scytes	Scytes	STids	unassigned	Scytes	unassigned	Scytes	Scytes	4374.719	3664.9385
GTTCAACAAAGTTT	RS	STids	STids	STids	Elongating	STids	STids	unassigned	Elongating	Scytes	5057.1104	3233.116
ATTCAGTTTTTTTT	RS	Elongating	STids	Scytes	STids	Elongating	STids	unassigned	STids	Elongating	3078.2976	2472.75
CACGCTGTTTCTTT	RS	STids	STids	STids	STids	unassigned	STids	STids	STids	STids	3481.5544	4124.614
GGGAAAATTTTTTT	SPC	STids	Scytes	Scytes	Elongating	Elongating	STids	unassigned	Elongating	Elongating	2854.8281	1665.7396
CCTTACACTTTTTT	RS	Elongating	SPG	Scytes	Sertoli	Elongating	STids	unassigned	Elongating	Scytes	4516.576	4214.915
TCCAGGTCTTCCTG	ES	STids	STids	STids	STids	STids	STids	STids	STids	STids	1604.9496	2166.1514
CTCAGGCCTTTCTT	ES	Scytes	Scytes	Elongating	STids	Scytes	Scytes	unassigned	STids	Scytes	3461.9158	1737.4767
ACGTGACCTTTTTT	ES	STids	STids	STids	Elongating	Elongating	STids	unassigned	Elongating	Scytes	4004.0894	4204.375
TCATTTACTTCTTT	RS	STids	STids	STids	STids	STids	STids	STids	STids	STids	1105.899	3849.798
CAGCCCACTTCTTT	SPG	Scytes	Scytes	SPG	STids	SPG	Elongating	STids	STids	Scytes	1534.6207	3019.3965
TAGGTATATTTTTT	RS	Elongating	SPG	Scytes	Sertoli	Elongating	STids	unassigned	Elongating	Scytes	1797.1034	1641.3276
GTCCATGATTCTTT	SPC	Scytes	Scytes	Scytes	STids	Scytes	Scytes	Scytes	Scytes	Scytes	2755.518	5356.2017
CGACCGAATTCTTT	SPC	Scytes	Scytes	Scytes	STids	Scytes	Scytes	unassigned	Scytes	Scytes	4064.037	2041.9382
GCCAAATTGTCTTT	RS	STids	STids	Elongating	STids	STids	STids	STids	STids	STids	2636.0688	4170.448
CCGGGTGTGTCTTT	Macrophage	Scytes	Scytes	SPG	STids	unassigned	STids	unassigned	Scytes	SPG	1692.535	2497.2803
TTTCCCATGTCTTT	ES	Elongating	STids	Elongating	Elongating	Elongating	Elongating	unassigned	Elongating	Elongating	4894.375	4227.5625
GCCAGAATGTCTTT	RS	STids	STids	STids	STids	STids	STids	STids	STids	STids	3434.054	3104.831
AGCCGCTGGTCTTT	RS	STids	STids	STids	STids	STids	STids	STids	STids	STids	4174.5947	4615.924
GGGCTTGGGTCTTT	RS	Scytes	Scytes	Scytes	STids	Scytes	Scytes	unassigned	Scytes	Scytes	4152.8325	5003.1987
GCGAATGGGTCTTT	ES	Elongating	STids	Scytes	STids	STids	STids	unassigned	STids	Scytes	2789.0898	1318.8077
AAGGGGTAGTCTTT	Macrophage	STids	STids	Elongating	Elongating	STids	STids	STids	Elongating	STids	4882.6724	4350.3
CATAAATAGTCTTT	Macrophage	STids	STids	SPG	Elongating	STids	STids	unassigned	STids	STids	2532.0303	2633.8484
CGGCGTCAGTCTTT	ES	Elongating	STids	Elongating	Elongating	STids	Elongating	STids	Elongating	STids	2901.532	4729.952
CTGATCCAGTCTTT	RS	STids	STids	STids	STids	STids	STids	STids	STids	STids	3970.304	4940.098
TGCGGCGTCTCTTT	RS	STids	STids	STids	STids	STids	STids	STids	STids	STids	4692.026	4598.819
ATTGCGATCTCTTT	SPC	Elongating	Scytes	Elongating	STids	Scytes	Elongating	unassigned	STids	Elongating	1913.1971	3116.5845
TCCCAATCCTCTTT	Sertoli	SPG	Sertoli	Leydig	Sertoli	unassigned	STids	unassigned	Elongating	Scytes	3170.1057	1101.4973
ACCTCCGACTCTTT	ES	STids	STids	Elongating	STids	STids	Elongating	STids	Elongating	STids	3282.8928	3824.8787
CCGGAATTATCTTT	SPC	Scytes	Scytes	Scytes	STids	Scytes	Scytes	unassigned	STids	Scytes	2612.738	2106.8413
CAAGGCGTATCTTT	SPG	Scytes	Scytes	SPG	Sertoli	SPG	Scytes	unassigned	Scytes	SPG	3767.855	4045.2366
GGGATACTATCTTT	ES	Elongating	Elongating	Elongating	Elongating	Elongating	Elongating	unassigned	Elongating	Elongating	3716.7686	4875.963
AGGTCCATATCTTT	SPG	Elongating	STids	Scytes	STids	unassigned	STids	unassigned	STids	STids	3031.3635	4355.909
AATCTTGGATCTTT	ES	STids	STids	Elongating	STids	unassigned	Elongating	STids	STids	STids	1909.5947	4143.8887
AACTTTCGATCTTT	SPG	Scytes	Scytes	Scytes	STids	unassigned	STids	unassigned	Scytes	Scytes	3210.5762	2774.596
TAACCACCATCTTT	Leydig	STids	Scytes	Scytes	STids	Scytes	STids	unassigned	STids	STids	4267.92	3490.235
TTGCCGACATCTTT	RS	STids	STids	STids	STids	STids	STids	STids	STids	STids	4294.6704	4656.994
GCCAAATTTGCTTT	ES	Elongating	STids	Elongating	Elongating	STids	Elongating	STids	Elongating	STids	3313.7322	3872.8215
TGGCCCCATGCTTT	SPC	Scytes	Scytes	Elongating	STids	Scytes	Scytes	unassigned	Elongating	Scytes	1640.5374	4249.801
TTTCTCGGGGCTTT	SPC	Scytes	Scytes	Scytes	STids	unassigned	Scytes	unassigned	Scytes	Scytes	5314.4204	3284.9873
GATTTAACGCTTTT	SPC	Elongating	Sertoli	Scytes	Elongating	Elongating	STids	unassigned	Elongating	Elongating	3937.147	2098.951
CATGGGGAGGCTTT	RS	STids	STids	STids	STids	STids	STids	unassigned	STids	STids	4255.782	3265.7646
TATTCTATCGCTTT	RS	STids	Scytes	Elongating	STids	STids	STids	unassigned	STids	STids	2105.8235	5166.647
GTCCGTCTCGCTTT	RS	STids	STids	STids	STids	STids	Elongating	unassigned	STids	STids	4669.6265	3314.276
TTTGCCCTCGCTTT	SPG	Scytes	SPG	SPG	Sertoli	unassigned	Scytes	unassigned	Scytes	SPG	1012.52203	3295.434
AACGGTATCGCTTT	Myoid	Elongating	STids	Elongating	Elongating	STids	STids	unassigned	STids	Scytes	3668.408	1594.4736
TTATTTTGCGCTTT	SPC	Scytes	Scytes	Scytes	STids	Scytes	Scytes	unassigned	Scytes	Scytes	4959.503	3417.5688
TCCTTTGGCGCTTT	SPG	Scytes	Scytes	SPG	Sertoli	Scytes	Scytes	unassigned	Scytes	SPG	4939.4917	2454.4016
AGACGCAGCGCTTT	ES	STids	STids	Elongating	STids	STids	STids	STids	STids	STids	2919.6326	2373.6326
GCACCCAGCGCTTT	RS	STids	STids	STids	STids	STids	STids	STids	STids	STids	3173.3052	3093.318
TTTACCTCCGCTTT	RS	STids	STids	STids	STids	STids	STids	STids	STids	STids	3551.2627	3389.2712
ACCTGTGCCGCTTT	RS	STids	STids	Scytes	STids	STids	STids	unassigned	STids	STids	3336.4382	1703.9568
GTAGAGACCGCTTT	SPG	Scytes	SPG	SPG	Elongating	SPG	STids	unassigned	STids	SPG	3814.447	2290.5076
AGTCACACCGCTTT	RS	STids	STids	STids	STids	STids	STids	unassigned	STids	STids	4024.1355	1808.0791
ACAATCCACGCTTT	SPC	Scytes	Scytes	SPG	STids	Scytes	Scytes	unassigned	STids	Scytes	4667.604	4180.0874
CTGCTACACGCTTT	SPG	Elongating	Scytes	SPG	Elongating	unassigned	Elongating	unassigned	Elongating	SPG	3788.1453	1728.3632
TTGCACGTAGCTTT	ES	Elongating	Elongating	Elongating	Elongating	Elongating	Elongating	Elongating	Elongating	Elongating	4088.029	2154.0466
GGTTAACTAGCTTT	ES	Elongating	Elongating	Elongating	Elongating	unassigned	STids	unassigned	Elongating	Elongating	2438.9192	2447.853
CTTGGGCGAGCTTT	RS	STids	STids	STids	STids	STids	STids	STids	STids	STids	3062.5813	3839.9922
CGGGAACGAGCTTT	Sertoli	Elongating	Scytes	Elongating	STids	Scytes	Elongating	unassigned	Elongating	Scytes	4208.3887	3840.4443
TTCACGTCAGCTTT	RS	STids	STids	STids	STids	STids	STids	unassigned	STids	STids	3820.9429	4799.7144
TAGGAAGCAGCTTT	SPC	STids	Elongating	Elongating	STids	Scytes	Elongating	unassigned	STids	Scytes	2995.319	3035.149
TCCTCCACAGCTTT	RS	STids	STids	STids	STids	STids	STids	STids	STids	STids	3626.2104	3431.6257
AGACTGTAAGCTTT	ES	Elongating	Elongating	Elongating	Elongating	Elongating	Elongating	Elongating	Elongating	Elongating	1848.5168	3039.4438
TAGAACCAAGCTTT	ES	Elongating	Elongating	Elongating	STids	Elongating	Elongating	unassigned	Elongating	Elongating	2550.5325	3264.3525
ATAGCACAAGCTTT	SPG	Scytes	Scytes	Scytes	STids	unassigned	Scytes	unassigned	Scytes	Scytes	2356.0	2410.9849
TGGGAACAAGCCTT	ES	SPG	Scytes	SPG	STids	Sertoli	STids	unassigned	STids	SPG	3562.4966	1301.2137
AAATTCAGTCCTTT	RS	STids	STids	STids	STids	STids	STids	STids	STids	STids	3833.3557	3063.2595
CTTTTCTCTCCGTT	SPG	Elongating	SPG	Scytes	Elongating	Elongating	STids	unassigned	Elongating	Elongating	2507.451	1278.719
TCCGGATCTCCTTT	RS	STids	Scytes	Scytes	STids	STids	STids	STids	STids	STids	4250.631	2937.4768
TGCATGCCTCCTTT	ES	STids	STids	Elongating	STids	STids	Elongating	STids	STids	STids	4461.035	4500.591
TTCATACCTCCTTT	SPC	Scytes	STids	STids	STids	Scytes	Scytes	Scytes	STids	Scytes	2053.3813	3543.4575
CCATCCACTCCTTT	RS	STids	Scytes	Scytes	Elongating	unassigned	STids	unassigned	Elongating	Elongating	2769.3782	3180.5193
CCGGGGTATCCTTT	RS	STids	STids	STids	STids	STids	STids	STids	STids	STids	4098.6846	1702.3475
GCTGTACATCCTTT	RS	Scytes	STids	Myoid	STids	Sertoli	STids	unassigned	STids	Scytes	1633.3235	4118.3647
CGTTCGTTGCCTTT	ES	Elongating	STids	Elongating	Elongating	STids	STids	unassigned	Elongating	STids	3514.3809	3774.8298
TGGAGCGTGCCTTT	RS	STids	STids	STids	Elongating	STids	STids	unassigned	STids	STids	3504.8254	4586.754
CGCAGTCTGCCTTT	RS	STids	STids	STids	STids	STids	STids	unassigned	STids	STids	3388.497	3202.3142
ACTGGGTGGCCTTT	SPG	Scytes	STids	SPG	Sertoli	SPG	STids	unassigned	STids	SPG	3898.7634	3580.3372
ACGATATGGCCTTT	SPC	Scytes	Scytes	Scytes	STids	Scytes	Scytes	Scytes	STids	Scytes	4124.176	4390.6353
AGCTTTCGGCCTTT	SPC	Scytes	Scytes	Elongating	STids	Scytes	Elongating	Scytes	STids	Scytes	2727.71	3518.6729
TACGGCTCGCCTTT	RS	Elongating	Elongating	Elongating	STids	STids	STids	unassigned	STids	STids	4777.1147	4269.0166
TTTCGATAGCCTTT	ES	STids	STids	Elongating	STids	STids	STids	STids	STids	STids	3636.071	3718.5735
AGAGGGCTCCCTTT	Sertoli	Elongating	Scytes	Elongating	Elongating	unassigned	Elongating	unassigned	Elongating	Elongating	1985.2169	1883.9337
ACCTTTGGCCCTTT	RS	STids	STids	Scytes	STids	STids	STids	unassigned	STids	STids	2843.5127	3240.3782
GCAAAGTCCCCTTT	SPG	Scytes	Scytes	Elongating	STids	Scytes	Elongating	unassigned	Elongating	Scytes	2770.63	2116.766
ATGGGCGCCCCTTT	ES	Elongating	Elongating	Elongating	Elongating	Elongating	Elongating	Elongating	Elongating	Elongating	4681.935	3517.2727
CTACGCGCCCCTTT	RS	STids	STids	Scytes	STids	Scytes	STids	unassigned	STids	STids	2258.158	3268.0642
TCCTGTTACCTTTT	RS	STids	SPG	Scytes	STids	unassigned	STids	unassigned	Scytes	Scytes	4872.2266	3109.132
TAGCATTACCCTTT	SPG	Scytes	Scytes	SPG	STids	Sertoli	Scytes	unassigned	STids	Scytes	3747.6533	4206.6855
CTGTTTAACCCTTT	SPG	Scytes	Scytes	SPG	Sertoli	Scytes	SPG	unassigned	Scytes	Scytes	3428.525	2726.7517
GCCACGGTACCTTT	RS	STids	STids	STids	STids	STids	STids	STids	STids	STids	4738.7524	2825.9407
TACTTACTACCTTT	ES	Elongating	STids	Elongating	STids	STids	Elongating	STids	Elongating	Elongating	3913.949	4231.9233
TTCAACTGACCTTT	ES	STids	STids	STids	STids	STids	Elongating	STids	STids	STids	1495.5809	4493.533
TATGGATGACCTTT	Macrophage	STids	STids	STids	STids	unassigned	STids	unassigned	STids	STids	1900.7909	2271.5881
ATCTGTGTTACTTT	RS	STids	STids	Elongating	STids	STids	STids	STids	STids	STids	3836.6409	2948.9172
CTTCATCGTACTTT	RS	STids	STids	STids	STids	STids	STids	STids	STids	STids	3697.197	4903.644
ACTCCGAATACTTT	SPC	Scytes	Scytes	Scytes	STids	Scytes	Scytes	unassigned	Scytes	SPG	3572.114	2416.8164
CACTTAATGACTTT	SPC	Scytes	Scytes	Scytes	STids	Scytes	Scytes	unassigned	Scytes	Scytes	3088.726	1174.5654
AAGGGGCGGACTTT	ES	Elongating	Elongating	Elongating	STids	Elongating	Elongating	Elongating	Elongating	Elongating	2230.8484	2986.8242
CATGTCACGACTTT	ES	Elongating	Elongating	Elongating	STids	Elongating	Elongating	unassigned	STids	Scytes	1657.2448	1449.3007
GGTAGCTTCACTTT	SPC	Scytes	Scytes	Scytes	STids	Scytes	Scytes	Scytes	Scytes	Scytes	2966.347	4586.367
GCTACGGTCACTTT	ES	STids	STids	STids	STids	unassigned	STids	unassigned	STids	STids	2343.6667	1461.0667
TGCCTGCTCACTTT	ES	Elongating	STids	Elongating	STids	Elongating	STids	unassigned	STids	STids	4494.947	1570.1223
GGACAACGCACTTT	ES	Elongating	Elongating	Elongating	Elongating	Elongating	Elongating	Elongating	Elongating	Elongating	1212.6149	2011.7556
ATCGGCGACACTTT	RS	STids	STids	STids	STids	STids	STids	STids	STids	STids	3299.8862	1132.0731
GTGGCAGACACTTT	Sertoli	Elongating	Scytes	Scytes	Elongating	unassigned	STids	unassigned	STids	Scytes	2828.8818	4404.3184
ACCTCGTTTTTTTT	Sertoli	Elongating	SPG	Elongating	Elongating	unassigned	STids	unassigned	Elongating	Scytes	3030.8298	2726.5107
CGGCCCGTTTATTT	ES	Elongating	Scytes	Elongating	STids	STids	STids	unassigned	Elongating	Elongating	3039.9583	1349.8472
GCAGAAGTTTTTTT	RS	STids	STids	Scytes	Elongating	unassigned	STids	unassigned	STids	Scytes	4294.837	1686.5
TTCGTTCTTTATTT	Myoid	Scytes	SPG	Leydig	Sertoli	unassigned	Elongating	unassigned	STids	Elongating	3797.9722	2595.6458
TGACATCTTTATTT	RS	STids	STids	STids	STids	STids	STids	STids	STids	STids	1857.0822	2105.774
CTGCGTCTTTATTT	ES	STids	STids	STids	STids	STids	STids	STids	STids	STids	2442.1824	1121.4941
AGAAACCTTTATTT	RS	STids	STids	STids	STids	STids	STids	STids	STids	STids	4780.548	2769.9478
AAAGCGATTTATTT	Sertoli	Sertoli	Scytes	Elongating	STids	Sertoli	Elongating	unassigned	Elongating	Sertoli	1490.6342	4308.927
CTAGAAATTTATTT	SPC	Scytes	Scytes	Scytes	STids	Scytes	Scytes	unassigned	Scytes	Scytes	1817.4589	3093.9385
GACGTTGGTTATTT	SPC	Scytes	Scytes	Elongating	STids	Scytes	Elongating	unassigned	STids	Scytes	3488.726	3936.4795
TCAGTTGGTTATTT	ES	Elongating	Elongating	Elongating	Elongating	Elongating	Elongating	unassigned	Elongating	Elongating	3298.5	1975.4933
GAAAGGGGTTATTT	SPC	Scytes	Scytes	Elongating	Elongating	Scytes	Scytes	unassigned	Scytes	Elongating	1180.3091	3453.3455
TCGAAGGGTTATTT	SPC	Scytes	Scytes	Scytes	STids	Scytes	Scytes	unassigned	Scytes	Scytes	2524.3865	2096.5454
CTTGAAAGTTATTT	ES	Elongating	Elongating	Elongating	STids	STids	Elongating	STids	Elongating	Elongating	1745.9034	4534.069
GGTTCAAGTTATCT	SPG	Scytes	SPG	Scytes	STids	unassigned	STids	unassigned	STids	Scytes	4909.964	3354.9204
CTGTCGTCTTATTT	RS	STids	Scytes	STids	Elongating	unassigned	STids	unassigned	Elongating	Elongating	2659.7708	5020.1875
GGGTTGTCTTTTTT	SPC	Elongating	SPG	Scytes	Scytes	unassigned	STids	unassigned	Elongating	Scytes	4907.0435	3534.9348
TGGTGGTCTTATTT	Sertoli	Scytes	Scytes	SPG	STids	SPG	Scytes	unassigned	Scytes	Sertoli	4912.5674	3536.838
ATGCACTCTTATTT	RS	STids	STids	Scytes	STids	Scytes	STids	unassigned	STids	Scytes	4074.5378	2082.7173
GTTTTTGCTTATTT	Macrophage	Scytes	Scytes	Scytes	Scytes	unassigned	Scytes	unassigned	Scytes	Scytes	4406.767	2787.25
TGGCATGCTTATTT	SPC	Scytes	Scytes	Scytes	STids	Scytes	Scytes	Scytes	Scytes	Scytes	2109.837	2998.156
ACTGTGGCTTATTT	SPG	Scytes	Scytes	SPG	STids	Scytes	Scytes	unassigned	STids	Scytes	1808.0276	4189.945
GATCCCACTTATTT	RS	STids	STids	Scytes	STids	STids	STids	STids	STids	STids	4088.5315	2430.3154
GGATGAACTTATTT	SPC	Elongating	Scytes	Scytes	Scytes	unassigned	STids	unassigned	Elongating	Scytes	4414.5366	1226.0735
AAGACAACTTATTT	ES	Elongating	Elongating	Elongating	Elongating	Elongating	Elongating	Elongating	Elongating	Elongating	1428.6229	2678.328
ATTCCGTATTATTT	ES	Elongating	Elongating	Elongating	Elongating	Elongating	Elongating	Elongating	Elongating	Elongating	2230.2307	3021.4
AACTCGGTGTATTT	RS	STids	STids	STids	STids	STids	STids	STids	STids	STids	2593.3735	1557.6593
ACCGTGATTTTTTT	ES	STids	STids	STids	STids	unassigned	STids	unassigned	STids	Scytes	4875.5986	2589.7349
AAGCCGTGGTATTT	ES	Elongating	Elongating	Elongating	Elongating	Elongating	Elongating	Elongating	Elongating	Elongating	3960.5564	2391.8708
GAGGCATGGTATTT	RS	STids	STids	STids	STids	STids	STids	unassigned	STids	STids	3027.7832	3209.6572
AGCTGTCGGTATTT	Leydig	STids	STids	STids	Sertoli	unassigned	STids	unassigned	STids	Scytes	4246.3853	1436.1066
CCTCAGCGGTATTT	RS	STids	STids	STids	STids	STids	STids	STids	STids	STids	1716.8688	2426.7188
ATGGGCAGGTATCT	ES	Elongating	STids	Elongating	Elongating	STids	Elongating	STids	Elongating	STids	2601.5454	4678.6113
AGAGTCTCGTATTT	ES	Elongating	Elongating	Elongating	Elongating	Sertoli	Elongating	Elongating	Elongating	Elongating	4039.5715	2423.3062
GACAGGGCGTATTT	RS	STids	STids	STids	STids	STids	STids	STids	STids	STids	2010.4706	1362.3882
CTGAACGCGTATTT	RS	Elongating	Scytes	Scytes	STids	STids	STids	unassigned	STids	Elongating	2763.4214	1851.8679
AGACCAGCGTATTT	SPG	Scytes	STids	SPG	STids	unassigned	STids	unassigned	Scytes	SPG	3673.637	2066.0764
GCGCACACGTATTT	RS	STids	STids	STids	STids	STids	STids	unassigned	STids	STids	3691.4167	3257.3057
GATTTCTAGTATTT	Endothelial	Elongating	STids	Elongating	STids	STids	Elongating	unassigned	Elongating	Elongating	1322.8298	3457.1914
AAGTGTGAGTATTT	SPC	Elongating	Scytes	Sertoli	STids	Scytes	Scytes	unassigned	STids	Elongating	1376.4795	4486.884
TTAGCCGAGTATTT	SPC	Scytes	Scytes	Scytes	STids	Scytes	Scytes	Scytes	Scytes	Scytes	3177.1143	4789.3545
GGCAAAGAGTATTT	SPG	Scytes	SPG	STids	STids	SPG	STids	unassigned	STids	SPG	4047.6301	1158.8151
TTTGCTTTCTATTT	SPC	STids	STids	STids	STids	Scytes	STids	unassigned	STids	STids	4612.524	4792.891
GGAAGTGTCTATTT	ES	Elongating	STids	Elongating	STids	STids	Elongating	STids	Elongating	STids	3637.4922	3930.0547
CGTAACGTCTATTT	SPG	STids	STids	Sertoli	Elongating	SPG	STids	unassigned	STids	STids	3855.7659	3668.0
GACAACCTCTATTT	SPC	Scytes	Scytes	Scytes	STids	Scytes	Scytes	unassigned	Scytes	Scytes	4297.5513	3716.5256
AATGCCGGCTATTT	RS	STids	STids	STids	Elongating	unassigned	STids	unassigned	STids	STids	4238.079	3364.9736
TGCTTTAGCTATTT	Sertoli	Sertoli	Scytes	SPG	Sertoli	unassigned	Scytes	unassigned	Scytes	Sertoli	3488.3774	1321.6227
AGCTTGTACTATTT	Sertoli	Elongating	Scytes	Elongating	STids	STids	STids	unassigned	Elongating	Elongating	2078.3257	2570.2559
CCCACCTACTATTT	SPG	Scytes	Scytes	SPG	STids	Scytes	Scytes	unassigned	Scytes	SPG	3758.7651	2626.7273
GGGGGGCACTATTT	RS	STids	STids	Elongating	STids	STids	STids	unassigned	STids	Elongating	5004.2173	3628.9783
GGGCCGAACTATTT	SPG	Scytes	Scytes	SPG	STids	unassigned	Elongating	unassigned	STids	Scytes	3283.9067	3957.7134
CGGCTCATATATTT	RS	STids	STids	STids	Elongating	unassigned	STids	STids	STids	STids	3582.2554	5140.7812
TTTAGGTGATATTT	Endothelial	STids	STids	Scytes	STids	Scytes	Scytes	unassigned	STids	STids	2439.6785	4633.223
GCACTTGGATATTT	SPG	Elongating	Scytes	Elongating	STids	Scytes	Scytes	unassigned	Elongating	Scytes	2874.9033	5186.432
GCTCGGGGATATTT	RS	Elongating	Scytes	Elongating	STids	STids	STids	unassigned	Elongating	Elongating	2938.6694	1430.6694
GTCGCGGGATATTT	ES	Elongating	Elongating	Elongating	Elongating	Elongating	Elongating	Elongating	Elongating	Elongating	3032.1443	973.0516
GTGAACTCATATTT	ES	Elongating	Scytes	Elongating	STids	unassigned	STids	unassigned	STids	Scytes	3382.0981	2180.8928
GGACATGCATATTT	RS	Elongating	STids	Elongating	Elongating	STids	Elongating	unassigned	STids	STids	2448.56	1346.4266
ACCTCCCCATATTT	Sertoli	STids	STids	Sertoli	STids	unassigned	Scytes	unassigned	STids	Scytes	2147.4917	4445.7334
GAGAACCCATATTT	RS	STids	STids	STids	STids	STids	STids	unassigned	STids	STids	2331.8547	4968.2124
ACCTTACCATATTT	SPC	STids	STids	Scytes	STids	Scytes	STids	unassigned	STids	STids	2568.7922	3301.646
TCCTTGTATTTTTT	SPC	Elongating	Scytes	Scytes	STids	Elongating	STids	unassigned	Scytes	Scytes	5053.8774	3918.1428
CAGCCCAAATATTT	Leydig	Elongating	SPG	SPG	Sertoli	unassigned	STids	unassigned	Sertoli	Scytes	4460.591	1272.7273
GTTACCAAATATTT	RS	Elongating	Elongating	Elongating	STids	Elongating	Elongating	unassigned	Elongating	Elongating	4777.398	2698.3865
ATAGGGCTTGATTT	Endothelial	STids	STids	STids	STids	Sertoli	STids	unassigned	STids	STids	3933.1843	2713.0923
CCTCACATTGATTT	SPC	STids	Scytes	SPG	STids	Scytes	STids	unassigned	STids	SPG	3300.805	3624.8862
TAGGACTGTGATTT	ES	Elongating	STids	Elongating	Elongating	STids	Elongating	STids	Elongating	STids	2540.9504	5185.198
CCGACATGTGATTT	ES	Elongating	Elongating	Elongating	Elongating	Elongating	Elongating	unassigned	Elongating	Elongating	2193.2148	3942.1157
CGCTTTGGTGATAC	ES	Elongating	Elongating	Elongating	Elongating	Elongating	Elongating	unassigned	Elongating	Elongating	3026.5427	2188.006
TACAGGGGTGATTT	RS	STids	STids	STids	STids	STids	STids	STids	STids	STids	4262.155	5072.7886
ACCAACCGTGATCT	Sertoli	STids	STids	STids	STids	unassigned	STids	unassigned	STids	STids	2808.4834	3144.8477
CGGTGTAGTGATTT	RS	STids	STids	STids	STids	STids	STids	STids	STids	STids	3982.762	2909.476
CTATTTAGTTATTT	ES	STids	STids	STids	Elongating	unassigned	STids	unassigned	Elongating	Elongating	4251.0527	1410.5
TGAGCCAGTGATTT	RS	STids	STids	STids	STids	STids	STids	STids	STids	STids	3970.157	2898.915
TCCTCAAGTGATTT	RS	STids	STids	STids	STids	STids	STids	STids	STids	STids	4591.8667	2989.8416
CACTTTGCTGATTT	SPC	Scytes	Scytes	Scytes	STids	Scytes	Scytes	unassigned	Scytes	Scytes	2857.4265	5295.0884
TGACGTGCTGATTT	Endothelial	Scytes	Scytes	Sertoli	Sertoli	Leydig	STids	unassigned	STids	SPG	3895.25	2738.1667
TAGCCAGCTGATTT	ES	STids	STids	Elongating	STids	STids	Elongating	unassigned	STids	STids	2487.855	4146.026
GTCGGGGATGATTT	SPC	Elongating	Scytes	Elongating	STids	STids	Scytes	unassigned	STids	Scytes	4777.9375	3442.5227
CTATCGGATGATTT	SPC	Scytes	Scytes	Scytes	STids	Scytes	Scytes	Scytes	Scytes	Scytes	3581.3057	1306.4445
CCCGAAGATGATTT	ES	STids	STids	Elongating	Elongating	STids	STids	unassigned	Elongating	STids	4818.725	4359.3394
ATTAAAACTGATTT	ES	Elongating	Elongating	Elongating	Elongating	Elongating	Elongating	unassigned	Elongating	Elongating	2601.4053	2160.673
TATTTTTTGGATTT	Leydig	STids	STids	STids	STids	unassigned	STids	unassigned	STids	Elongating	3655.6306	3255.09
CTTTGTGTGGATTT	SPG	Scytes	STids	SPG	STids	Sertoli	Elongating	unassigned	STids	STids	1186.0256	4063.641
TGTAAACTGGATTT	SPG	Scytes	Scytes	Scytes	STids	SPG	Scytes	unassigned	Scytes	SPG	2793.5847	4360.765
CGGCTGTGGGATTT	ES	Elongating	Elongating	Elongating	STids	STids	Elongating	STids	Elongating	Elongating	3706.1768	3850.2856
GTAATTGGGGATTT	RS	STids	STids	STids	STids	STids	STids	STids	STids	STids	3896.2424	3285.6606
CAGACGAGGGATTT	ES	Elongating	Elongating	Elongating	Elongating	Elongating	Elongating	unassigned	Elongating	Elongating	2557.7788	3886.9917
CGCACAGCGGATTT	RS	STids	STids	STids	STids	STids	STids	unassigned	STids	STids	2555.4844	4382.25
GGCTTAACGCATTT	ES	Elongating	Elongating	Elongating	Elongating	Elongating	Elongating	STids	Elongating	Elongating	4211.8774	4350.3945
TGTTTTGAGGATTT	RS	Elongating	Scytes	Scytes	Elongating	Elongating	STids	unassigned	Elongating	Elongating	1543.5109	3969.402
GATGTCGAGGATTT	ES	Elongating	Elongating	Elongating	Elongating	Elongating	Elongating	Elongating	Elongating	Elongating	1817.5103	3027.5918
CGAAACAAGGATTT	ES	Elongating	Elongating	Elongating	Elongating	Elongating	Elongating	unassigned	Elongating	Elongating	3135.4011	4628.9814
ACTGCTGTCGATTT	SPC	STids	Scytes	STids	STids	STids	STids	unassigned	STids	Elongating	5190.528	3058.2778
TTTCACGTCGATTT	RS	STids	STids	STids	STids	STids	STids	unassigned	STids	STids	4499.3276	3178.2644
ATGGTTCTCGATTT	RS	STids	STids	STids	STids	STids	STids	STids	STids	STids	3598.9253	4670.5225
GTTCGGCTCGATTT	SPC	Scytes	Scytes	SPG	STids	Scytes	Scytes	unassigned	STids	Scytes	1798.7693	3614.3013
GCTGAGCTCGATTT	ES	Elongating	Elongating	Elongating	Elongating	Elongating	Elongating	unassigned	Elongating	Elongating	1205.7167	2118.9167
GGCTTTATCGATTT	ES	STids	STids	Elongating	Elongating	STids	STids	STids	Elongating	STids	2902.4546	2297.7637
GACCTGATCGATTT	ES	Elongating	Elongating	Elongating	Elongating	STids	Elongating	unassigned	Elongating	Elongating	2433.0	3802.1428
GCGTCGTGCGATTT	RS	STids	STids	STids	STids	STids	STids	unassigned	STids	STids	2276.7114	4176.7114
CACCCCTGCGATTT	RS	STids	Scytes	Scytes	STids	Scytes	STids	unassigned	STids	STids	3146.8257	4251.523
TCACATGGCGATTT	RS	STids	STids	STids	STids	STids	STids	unassigned	STids	STids	3389.8787	1027.1714
CGGATTAGCGATTT	ES	Elongating	Elongating	Elongating	Elongating	Elongating	Elongating	Elongating	Elongating	Elongating	3232.4045	2468.7024
AAACATAGCGATTT	RS	STids	STids	STids	STids	Scytes	Elongating	unassigned	STids	STids	1617.75	3409.8872
ACGCGCAGCGATTT	ES	Elongating	Elongating	Elongating	STids	Elongating	Elongating	Elongating	Elongating	Elongating	4113.1978	2408.1338
CCTCTTTCCGATTT	RS	STids	STids	STids	STids	STids	STids	STids	STids	STids	3579.0193	3401.8013
AAACTTTCCGATTT	RS	STids	STids	STids	STids	STids	STids	unassigned	STids	STids	3950.2336	2598.994
TCTTTTGCCGATTT	ES	STids	STids	Sertoli	STids	unassigned	Elongating	unassigned	STids	STids	1969.6146	1612.078
TAGATTGCCGATTT	SPC	Scytes	Scytes	Elongating	STids	Scytes	Elongating	unassigned	Elongating	Elongating	2680.2798	2692.0833
CCAACGGCCGATTT	SPC	Scytes	Scytes	Scytes	STids	unassigned	Scytes	Scytes	Scytes	Scytes	4795.7935	3436.271
AGAAAAGCCGATTT	SPC	Elongating	SPG	Elongating	Elongating	STids	STids	unassigned	STids	Elongating	1869.6964	1567.8392
CGCTTTCCCGATTT	Leydig	Scytes	Scytes	Sertoli	STids	SPG	Sertoli	unassigned	STids	STids	1347.8507	3885.1104
CGGACTCCCGATTT	ES	Elongating	Elongating	Elongating	Elongating	Elongating	Elongating	Elongating	Elongating	Elongating	4832.4	2060.8
CGTTGTACCGATTT	ES	Elongating	Elongating	Elongating	STids	Elongating	Elongating	Elongating	Elongating	Elongating	1537.2721	2572.2925
ATCCCCACCGATTT	Macrophage	STids	Scytes	Scytes	STids	SPG	STids	unassigned	STids	STids	3633.596	4312.116
CCGAGGTACGATTT	SPC	Scytes	Scytes	Elongating	STids	Scytes	Elongating	unassigned	Elongating	Elongating	2408.5396	3087.2896
ATAAGTGACGATTT	ES	Elongating	Elongating	Elongating	Elongating	Elongating	Elongating	Elongating	Elongating	Elongating	4194.9365	4945.159
CTGAGAGACGATTT	SPC	Elongating	STids	Scytes	STids	unassigned	STids	unassigned	STids	Scytes	2409.3635	3092.394
CTTGGAGACGATTT	ES	Elongating	Elongating	Elongating	Elongating	Elongating	Elongating	unassigned	Elongating	Elongating	3305.6357	1063.0463
ATGAATCACGATTT	ES	Elongating	Elongating	Elongating	Elongating	Elongating	Elongating	Elongating	Elongating	Elongating	1589.5118	2610.2283
TGATAACACGATTT	SPC	Scytes	Scytes	Scytes	STids	Scytes	Scytes	Scytes	Scytes	Scytes	2485.9084	3663.111
GACCTCGTAGATTT	Macrophage	Elongating	Scytes	Elongating	STids	SPG	Elongating	STids	STids	Sertoli	1410.2087	3621.1648
TCGGGCGTAGATTT	SPC	Scytes	Scytes	Elongating	STids	Scytes	Elongating	Scytes	Elongating	Scytes	3083.1904	5342.4165
TCAGGGCTAGATTT	Myoid	STids	Leydig	Leydig	Sertoli	unassigned	STids	unassigned	STids	Scytes	3825.2395	2603.4365
TGAACCCTAGATTT	RS	STids	STids	STids	STids	STids	STids	STids	STids	STids	3329.912	4364.7026
TCCATGATAGATTT	ES	Elongating	Scytes	Elongating	STids	Elongating	Elongating	Elongating	Elongating	Elongating	2946.2766	5365.585
GCACCGATAGATTT	RS	STids	STids	STids	STids	STids	STids	STids	STids	STids	3125.2307	3491.8398
CAGCAGATAGATTT	ES	Elongating	Elongating	Elongating	Elongating	Elongating	Elongating	STids	Elongating	Elongating	3849.8105	4287.8945
TTCTGCATAGATTT	RS	STids	Scytes	SPG	STids	SPG	STids	unassigned	STids	STids	4179.729	3299.1526
TTAGTGTGAGATTT	RS	STids	STids	STids	STids	STids	STids	unassigned	STids	STids	4036.3372	2650.0178
TGCACGTGAGATTT	RS	STids	STids	STids	STids	STids	STids	unassigned	STids	STids	1153.6285	3988.2285
ACTGACTGAGATTT	Sertoli	STids	STids	STids	STids	Sertoli	STids	unassigned	STids	STids	3389.5625	4333.2812
CGGCAATGAGATTT	ES	Elongating	Scytes	Elongating	STids	STids	STids	unassigned	STids	Elongating	3809.1667	3709.463
AATCCATGAGATCT	Macrophage	Elongating	STids	Elongating	STids	STids	Elongating	unassigned	STids	STids	2730.5	5204.894
CTACCGGGAGATTT	SPC	Elongating	Scytes	Elongating	STids	Scytes	STids	unassigned	STids	Scytes	3437.82	2111.82
CAGCGCGGAGATTT	SPC	Scytes	Scytes	SPG	STids	Scytes	Scytes	unassigned	Scytes	Scytes	2515.024	4557.1904
ACTATAGGAGATTT	RS	STids	STids	STids	STids	unassigned	STids	unassigned	STids	SPG	3892.2878	1739.4604
TTCACTCGAGATTT	SPC	STids	SPG	Scytes	STids	unassigned	STids	unassigned	STids	Scytes	1578.7313	1904.4626
TCTCAAAAAGATTT	RS	STids	Scytes	Scytes	Elongating	Elongating	STids	unassigned	Elongating	Scytes	2188.2783	3351.4956
GGTTTCTCAGATTT	SPC	Scytes	Scytes	Scytes	STids	Scytes	Scytes	unassigned	Scytes	Scytes	3169.3726	1944.2354
TTGCATTCAGATTT	RS	STids	STids	STids	STids	STids	STids	STids	STids	STids	2604.8994	3999.3184
CCAGGTGCAGATTT	Endothelial	STids	STids	Elongating	STids	Elongating	STids	unassigned	STids	STids	3322.5867	4508.2266
CAAGTTCCAGATTT	RS	STids	STids	STids	STids	STids	STids	STids	STids	STids	2089.5112	4579.2554
ATGGGCACAGATTT	SPG	Scytes	Scytes	SPG	STids	Scytes	Scytes	STids	STids	Scytes	3276.5232	3931.5386
GAACGCACAGATTT	Macrophage	Elongating	Scytes	Sertoli	Elongating	unassigned	STids	unassigned	Scytes	Scytes	4732.5737	3726.4087
AAGCAAACAGATTT	SPG	STids	STids	STids	STids	unassigned	STids	unassigned	STids	STids	3625.4312	5019.7437
ACCTGTTAAGATTT	RS	STids	Scytes	Scytes	STids	Scytes	STids	STids	STids	STids	4119.643	4980.163
TTTGGTTAAGATTT	SPG	Scytes	Scytes	SPG	Scytes	unassigned	STids	unassigned	Scytes	Scytes	3102.3032	1912.8193
AAGAGCTAAGATTT	SPG	STids	Scytes	STids	STids	Scytes	Scytes	unassigned	STids	Scytes	2026.8684	3158.158
GTTTTCGAAGATTT	SPC	STids	STids	STids	STids	Scytes	STids	STids	STids	Scytes	3775.1284	3038.6824
AAGACCGTAGATTT	RS	STids	Elongating	Elongating	Elongating	Elongating	STids	unassigned	Elongating	Elongating	5286.343	2907.6858
CTTATTAAAGATTT	ES	STids	STids	STids	STids	STids	STids	STids	Elongating	STids	1823.8203	3952.9453
GTGCACAAAGATTT	SPG	Scytes	Scytes	Sertoli	STids	Sertoli	STids	unassigned	STids	Sertoli	3554.5676	986.0946
AGAAAGATTCATTT	ES	STids	STids	STids	STids	unassigned	STids	unassigned	STids	STids	1346.2014	2252.7266
GCCTTAATTCATTT	SPG	Scytes	Scytes	Scytes	STids	Scytes	Scytes	unassigned	Scytes	SPG	1653.1556	2558.8025
TGGATAATTCATTT	RS	STids	STids	STids	STids	STids	STids	STids	STids	STids	3896.6406	2815.9543
AAGGGTGGTCATTT	ES	Elongating	Elongating	Elongating	STids	STids	Elongating	Elongating	Elongating	Elongating	1779.8394	4904.3867
TTGCGTGGTCATTT	SPC	Scytes	Scytes	Elongating	STids	Scytes	Elongating	STids	STids	Scytes	4759.876	3433.947
CCCATTAGTCATTT	ES	Elongating	Elongating	Elongating	Elongating	Elongating	Elongating	Elongating	Elongating	Elongating	2487.712	3883.2712
ACCTAGGCTCATTT	SPC	Scytes	Scytes	SPG	STids	Scytes	Scytes	unassigned	Scytes	SPG	5235.8	3067.9636
CTTTTACCTCATTT	SPC	Scytes	Scytes	Scytes	STids	Scytes	Scytes	unassigned	Scytes	Scytes	4363.2295	2521.6082
AGTACGTATCATTT	Sertoli	STids	STids	Sertoli	STids	Sertoli	STids	STids	STids	Sertoli	2332.9487	5267.1665
GCCGGACATCATTT	SPC	Scytes	Scytes	Scytes	Scytes	Scytes	Scytes	Scytes	Scytes	Scytes	3159.7058	954.7647
GAAGGCAATCATTT	ES	STids	STids	Elongating	Elongating	STids	STids	STids	Elongating	STids	3053.6206	3998.4482
TCTTTGGGGCATTT	RS	STids	STids	STids	STids	SPG	STids	unassigned	STids	STids	2015.1428	1299.0952
GGTTTGTCGCATTT	RS	STids	STids	STids	STids	STids	STids	unassigned	STids	STids	3781.8408	4916.5225
CCGTTTTAGCATTT	RS	STids	STids	STids	STids	STids	STids	unassigned	STids	STids	2561.129	2863.546
GTCGGCGAGCATTT	RS	STids	STids	STids	Elongating	STids	STids	unassigned	STids	STids	3371.775	4834.192
CGCAAAGAGCATTT	RS	STids	STids	Scytes	STids	STids	STids	unassigned	STids	STids	3755.675	4642.2
CTTACGGAGCATTT	ES	STids	SPG	STids	Elongating	unassigned	STids	unassigned	STids	Elongating	3748.4148	4638.936
CGCTACCTCCATTT	ES	Elongating	Elongating	Elongating	Elongating	Elongating	Elongating	Elongating	Elongating	Elongating	4070.5344	3450.454
GGATTCTGCCATTT	RS	STids	STids	STids	STids	STids	STids	unassigned	STids	STids	3508.1404	3404.0
GAGAATGGCCATTT	RS	STids	STids	STids	STids	STids	STids	unassigned	STids	STids	3692.1765	2969.0981
AGTGGGCGCCATTT	Sertoli	Elongating	Scytes	SPG	STids	Sertoli	Elongating	unassigned	Scytes	Sertoli	4230.3433	3779.9158
TCACGGTCCCATTT	SPG	Scytes	Scytes	Scytes	Sertoli	unassigned	SPG	unassigned	Scytes	Scytes	2189.862	2733.5378
TCTGCTCCGCAGTT	RS	Elongating	SPG	Scytes	STids	Elongating	STids	unassigned	STids	Scytes	4565.1816	1810.9318
GGGATTACCCATTT	RS	Elongating	Sertoli	Elongating	Elongating	unassigned	STids	unassigned	Elongating	Elongating	3805.8977	1842.3636
GGAATTCACCATTT	SPC	Scytes	Scytes	Scytes	Scytes	Scytes	Scytes	unassigned	Scytes	Scytes	5260.776	3516.496
CCCGGGGTACATTT	ES	STids	STids	STids	Elongating	STids	STids	STids	STids	STids	4907.475	4148.227
GAGACCATACATTT	ES	Elongating	STids	Elongating	Elongating	STids	Elongating	unassigned	Elongating	STids	2619.789	2219.3672
AGCTCAATACATTT	ES	Elongating	STids	Elongating	STids	STids	Elongating	unassigned	Elongating	STids	3864.5518	4319.1553
TCTCTATGACATTT	SPC	Scytes	Scytes	Scytes	Scytes	Scytes	Scytes	unassigned	Scytes	Scytes	2652.64	2695.217
CGACCGGGACATTT	SPC	Scytes	Scytes	Scytes	Scytes	Scytes	Scytes	unassigned	Scytes	Scytes	2531.6265	1804.6666
GGAGTGCGACATTT	SPC	Scytes	Scytes	Scytes	STids	Scytes	Scytes	unassigned	Scytes	SPG	2032.252	4263.237
CTACCCTAACATTT	RS	STids	STids	STids	STids	STids	STids	STids	STids	STids	4000.806	4740.761
ACAGGAGAACATTT	RS	STids	STids	STids	Elongating	STids	STids	unassigned	STids	STids	4368.244	1356.9878
AAGCTGTTTAATTT	RS	STids	STids	STids	STids	STids	STids	STids	STids	STids	3697.4463	2937.9917
GCAACGATTAATTT	SPC	Scytes	Scytes	Elongating	STids	Scytes	Elongating	Scytes	Elongating	Scytes	1500.3146	2883.4114
TAGAATAGTAATTT	SPC	Scytes	Scytes	Scytes	STids	Scytes	Scytes	unassigned	STids	Scytes	2300.677	3734.2693
CCTGAATCTCATCT	Sertoli	Scytes	Scytes	Scytes	STids	unassigned	Scytes	unassigned	Scytes	Sertoli	4733.04	1952.4133
GACCATGATAACTT	ES	STids	STids	Elongating	Elongating	STids	STids	STids	Elongating	STids	4806.5854	4079.5496
TTGATCGTGAATTT	Leydig	Elongating	Elongating	Elongating	Elongating	unassigned	STids	unassigned	Elongating	Elongating	2993.8782	1419.7244
GTTTTTATGAATTT	Sertoli	STids	STids	STids	STids	Scytes	STids	unassigned	STids	Scytes	2133.4612	3638.018
GTCACGTGGAATTT	RS	STids	STids	Elongating	STids	STids	STids	unassigned	STids	STids	2184.4275	4698.595
AAGGTTGGGAATTT	RS	Elongating	STids	Elongating	STids	unassigned	STids	unassigned	STids	Scytes	2295.5574	4928.96
TTCGGCAGGAATTT	SPC	Elongating	Scytes	Elongating	STids	unassigned	STids	unassigned	STids	Scytes	1437.8235	3867.4
TGGATATCGAATTT	ES	Elongating	Elongating	Elongating	Elongating	Elongating	STids	unassigned	Elongating	Elongating	2094.1086	1648.155
TAGGCGGCGAATTT	RS	STids	STids	STids	STids	STids	STids	STids	STids	STids	4558.0938	2545.0234
GGGAGGTAGAATTT	SPC	Scytes	Scytes	Sertoli	Elongating	SPG	Scytes	unassigned	STids	Scytes	2064.529	3758.2246
CTAGTACGCAATTT	SPG	STids	STids	STids	STids	SPG	STids	unassigned	STids	STids	3558.9	5250.7
TGACACAGCAATTT	ES	Elongating	STids	Elongating	Elongating	STids	Elongating	Elongating	Elongating	STids	2547.524	2339.6785
TTGGTCCCCAATTT	ES	STids	Elongating	Elongating	STids	unassigned	Elongating	STids	STids	Elongating	3238.6294	4555.267
GCAACCGACAATTT	ES	Elongating	Scytes	Elongating	Elongating	Elongating	Elongating	Elongating	Elongating	Elongating	3746.5703	4378.0986
TCAACTTAAAATTG	Macrophage	STids	STids	STids	STids	STids	STids	unassigned	STids	STids	3265.386	2139.0352
TTTGTGGTTTTTTT	SPC	STids	Scytes	Scytes	STids	Elongating	STids	unassigned	STids	Scytes	1988.9556	4628.1333
AATTGGGTTTTTTT	ES	STids	Scytes	STids	Scytes	Elongating	STids	unassigned	STids	Elongating	3610.6929	2698.4836
CCACTGATTTTGTT	RS	Elongating	Elongating	Elongating	STids	Elongating	Elongating	unassigned	Elongating	Elongating	2919.2222	3381.9167
AACTGGATTTTGTT	RS	STids	STids	STids	STids	STids	STids	unassigned	STids	STids	3431.79	5041.537
CGCTGTTGTTTGTT	RS	STids	STids	Elongating	STids	Scytes	Elongating	unassigned	STids	STids	1866.0385	1907.0385
TCAGGTTGTTTTTT	SPG	Elongating	SPG	Scytes	STids	unassigned	STids	unassigned	STids	Elongating	947.74286	3037.76
CATAATGGTTTTTT	SPC	STids	Scytes	Scytes	STids	Elongating	STids	unassigned	Scytes	Scytes	1896.3903	3647.5854
GGAATGTGTTTTTT	SPC	STids	SPG	Scytes	Elongating	Elongating	STids	unassigned	Elongating	Scytes	3998.219	2998.6213
TTTTCCAGTTTTTT	Sertoli	STids	STids	STids	Scytes	Elongating	STids	unassigned	STids	Scytes	5304.72	2920.9033
CGAGAGTCTTTGTT	SPG	Scytes	Scytes	SPG	STids	Sertoli	Scytes	unassigned	STids	SPG	3332.0884	1845.619
CTAGAATCTTTGTT	RS	STids	STids	STids	STids	STids	STids	STids	STids	STids	3342.5935	4422.2407
GGGGATGCTTTGTT	RS	STids	STids	STids	Elongating	STids	STids	STids	STids	STids	2988.7334	3777.4075
AAACTAGCTTTTTT	RS	STids	STids	STids	Elongating	Elongating	STids	unassigned	Elongating	Scytes	4279.0933	1895.2094
GACTCGCCTTTTTT	SPG	STids	SPG	SPG	Scytes	Elongating	STids	unassigned	Scytes	Elongating	4034.1592	3462.8694
ATTCCGCCTTTGTT	RS	STids	STids	STids	STids	STids	STids	STids	STids	STids	2254.7463	5107.1953
GGCCCCCCTTTCTT	ES	Elongating	Elongating	Elongating	Elongating	Elongating	Elongating	unassigned	Elongating	Elongating	2236.2173	5184.374
TTTTTACCTTTGTT	RS	STids	STids	STids	STids	STids	STids	unassigned	STids	STids	2775.9524	3120.6904
CGAAGTTATTTTTT	ES	Elongating	Scytes	STids	Elongating	Elongating	STids	unassigned	Elongating	Elongating	1338.2162	4528.1353
TCGAGGTATTTGTT	Myoid	Sertoli	SPG	Leydig	Sertoli	unassigned	Elongating	unassigned	STids	SPG	4061.056	1065.9833
CTCACCTATTTTTT	RS	STids	STids	Scytes	Scytes	unassigned	STids	unassigned	Scytes	Scytes	4380.2095	1369.6886
CTCACATATTTTTT	RS	STids	STids	Scytes	Scytes	unassigned	STids	unassigned	STids	Scytes	4373.1665	1368.7858
AAGCCGGATTTTTT	RS	Elongating	Scytes	Scytes	STids	Elongating	STids	unassigned	STids	Scytes	2876.0142	1009.57446
TAACTTCATTTGTT	ES	Scytes	Scytes	SPG	STids	STids	Elongating	unassigned	STids	Scytes	2459.308	5237.9727
TCTTCGTATTTTTT	ES	Elongating	SPG	Scytes	Elongating	unassigned	STids	unassigned	Elongating	Elongating	948.6486	3660.3242
TGCATCAATTTGTT	Myoid	STids	Scytes	Elongating	Elongating	unassigned	STids	unassigned	Elongating	Elongating	2270.0	3473.3845
GCCGGGGTGTTGTT	RS	STids	STids	STids	STids	STids	STids	unassigned	STids	Elongating	3758.1047	3312.0813
CTAGCCCTGTTGTT	SPC	Scytes	Scytes	Scytes	STids	Scytes	Scytes	unassigned	Scytes	Scytes	2677.267	3678.8694
ACCAGACTGTTGTT	RS	STids	Scytes	STids	STids	unassigned	Elongating	unassigned	STids	STids	2664.7688	4228.275
AAAGGGTGGTTGTT	Leydig	Scytes	SPG	SPG	Sertoli	Sertoli	Elongating	unassigned	STids	Sertoli	4293.5034	2214.208
CCTTTATGGTTGTT	ES	Elongating	Elongating	Elongating	STids	Elongating	Elongating	unassigned	Elongating	STids	3696.9395	2758.2122
CTTATATGGTTGTT	SPG	Scytes	Scytes	Sertoli	STids	SPG	Scytes	unassigned	Scytes	Scytes	1966.5532	4299.7305
TATTTTGGGTTTCT	RS	Elongating	Elongating	Elongating	Elongating	Elongating	STids	unassigned	Elongating	Elongating	1599.9697	2937.5151
GGCCCAAGGTTGTT	SPC	Scytes	Scytes	Scytes	STids	Scytes	Scytes	unassigned	Scytes	SPG	3679.1946	1286.9946
TTTGTTTCGTTGTT	RS	STids	STids	STids	STids	STids	STids	unassigned	STids	STids	4069.9333	4007.2834
ACAAATTCGTTGTT	Macrophage	Sertoli	STids	Leydig	Sertoli	Leydig	STids	unassigned	STids	Leydig	2682.6064	1726.1476
AGTAGGCCGTTGTT	RS	STids	Scytes	Elongating	STids	Scytes	STids	unassigned	STids	STids	2656.2031	1119.1278
ACAGGCCCTTTTTT	SPG	STids	Elongating	STids	Elongating	Elongating	STids	unassigned	STids	Elongating	4533.756	2851.983
GAATCCCCGTTGTT	RS	STids	STids	STids	STids	STids	STids	unassigned	STids	STids	2271.2573	5144.0
TGGTTTACGTTGTT	SPG	STids	STids	SPG	STids	Scytes	STids	unassigned	STids	Scytes	2425.6804	3986.5876
CCCCGTCAGTTGTT	RS	STids	STids	STids	STids	STids	STids	STids	STids	STids	4109.2563	2675.1794
GCAACTCAGTTGTT	Myoid	Elongating	Sertoli	Elongating	STids	STids	STids	unassigned	Elongating	Elongating	1383.023	4604.5977
TTACCGCAGTTGTT	RS	STids	STids	STids	STids	STids	STids	STids	STids	STids	3111.8027	4488.1406
GACTTTAAGTTGTT	SPC	Elongating	Elongating	Elongating	STids	Elongating	Elongating	unassigned	Elongating	Elongating	1071.4736	2606.021
CGACAATTCTTGTT	RS	STids	STids	STids	STids	STids	STids	unassigned	STids	STids	4012.1519	2956.7214
TTAAACCTCTTGTT	ES	STids	STids	Sertoli	STids	unassigned	STids	unassigned	STids	Scytes	1970.7483	3740.7483
ATCTTGATTTTTTT	Macrophage	STids	Scytes	Scytes	Elongating	Elongating	STids	unassigned	Elongating	Scytes	3898.5696	4822.399
ATGCTTTGCTTGTT	ES	Elongating	Elongating	Elongating	Elongating	Elongating	Elongating	Elongating	Elongating	Elongating	4403.1665	2453.8264
CTTGTCTGCTTGTT	ES	STids	STids	Elongating	STids	STids	STids	STids	STids	STids	4984.3047	3273.6328
AACTTATGCTTGTT	RS	STids	STids	STids	STids	STids	STids	unassigned	STids	STids	4722.4067	2455.8982
TGGGGGGGCTTGTT	ES	Elongating	Elongating	Elongating	Elongating	Elongating	Elongating	Elongating	Elongating	Elongating	4367.819	2438.924
CCCTTCACCTTGTT	ES	STids	Elongating	Scytes	Elongating	Elongating	STids	unassigned	Elongating	Elongating	3529.1873	3507.5989
AGAGCGACCTTGTT	ES	Elongating	Elongating	Elongating	Elongating	Elongating	Elongating	unassigned	Elongating	Elongating	5171.0703	2935.0176
ACGTGGTACTTGTT	SPC	STids	Scytes	Scytes	STids	Scytes	STids	unassigned	STids	Scytes	5158.864	3744.923
TACGCGTACTTGTT	RS	STids	STids	STids	STids	STids	STids	unassigned	STids	STids	5238.4756	2320.6572
GGAACCGACTTGTT	Endothelial	Elongating	Scytes	Elongating	Elongating	unassigned	Elongating	unassigned	STids	Elongating	1053.8165	3283.5964
CTCGGAGACTTGTT	RS	STids	STids	STids	STids	unassigned	STids	STids	STids	STids	1906.3859	4686.2676
AGACCCTTATTGTT	ES	Elongating	STids	Elongating	Elongating	STids	Elongating	STids	Elongating	STids	3491.2888	3670.437
AGATGGGTATTGTT	RS	STids	STids	SPG	STids	SPG	STids	unassigned	STids	STids	4108.836	3309.9946
ACCTTTCTATTGTT	RS	STids	STids	STids	STids	STids	STids	STids	STids	STids	3842.825	4138.1245
AAGGTTCTATTGTT	RS	STids	STids	STids	STids	STids	STids	STids	STids	STids	4825.5283	4576.205
CTTCGGCTATTGTT	SPG	STids	Scytes	SPG	STids	SPG	STids	unassigned	STids	Scytes	3638.0063	4213.51
ACACAAATATTGTT	Sertoli	Scytes	Scytes	Scytes	STids	Sertoli	Scytes	unassigned	STids	Scytes	5019.2114	3318.6338
ACAGCGTGATTGTT	SPC	Scytes	SPG	Scytes	STids	Scytes	STids	unassigned	STids	Scytes	2276.1636	2696.3274
ACCCAGTGATTGTT	Macrophage	STids	STids	STids	STids	unassigned	STids	STids	STids	STids	3439.716	5087.932
GGGGCGGGATTGTT	RS	STids	STids	STids	STids	unassigned	STids	unassigned	STids	Elongating	2750.595	2813.329
CCCATACGATTGTT	RS	STids	STids	STids	Elongating	STids	STids	unassigned	STids	STids	4648.6807	4643.4165
CTCACCAGATTGTT	ES	STids	STids	Elongating	STids	STids	STids	STids	Elongating	Elongating	3151.78	3646.695
ACGAGTGCATTGTT	ES	STids	STids	Elongating	Elongating	STids	Elongating	unassigned	STids	STids	1492.8815	3398.4443
TGGGGGTAATTGTT	SPC	Elongating	SPG	Elongating	Elongating	unassigned	STids	unassigned	Elongating	Scytes	2208.4258	1467.5203
ATGATTGAATTGTT	RS	STids	STids	STids	STids	STids	STids	STids	STids	STids	4488.115	2106.746
AGTGAACAATTGTT	SPC	Scytes	Scytes	Scytes	STids	Scytes	Scytes	unassigned	Scytes	Scytes	2555.3843	3615.9841
GCGCGGATTGTGTT	RS	STids	STids	Elongating	STids	unassigned	Elongating	unassigned	STids	STids	1408.5392	3745.5098
ATTCATGATGTGTT	Endothelial	STids	STids	Sertoli	Sertoli	Leydig	STids	unassigned	Elongating	Scytes	3762.3066	4028.1165
CGGCAAGTCGTGTT	RS	Elongating	Scytes	Elongating	Elongating	STids	STids	unassigned	STids	Scytes	1703.981	1715.9619
GCCAGAAGCGTGTT	RS	STids	STids	Scytes	STids	STids	STids	unassigned	STids	STids	1942.7355	3843.9807
CGCGAAGCCGTGTT	SPC	Scytes	Scytes	Scytes	STids	unassigned	Scytes	unassigned	Scytes	Scytes	5138.8	3289.775
CTTTCCGACGTGTT	SPC	Scytes	Scytes	SPG	STids	Scytes	Scytes	unassigned	Scytes	SPG	4526.911	1679.4055
TTTTGGGTAGTGTT	ES	Elongating	Elongating	Elongating	Elongating	Elongating	Elongating	Elongating	Elongating	Elongating	4445.921	1930.872
GGAAGGTCAGTGTT	RS	STids	STids	Elongating	Elongating	STids	STids	unassigned	Elongating	Elongating	3250.4644	4413.4165
GCCTCCTAAGTGTT	RS	STids	STids	STids	STids	STids	STids	STids	STids	STids	5287.96	2818.4133
TTTCAACAAGTGTT	RS	STids	STids	STids	STids	STids	STids	unassigned	STids	STids	3054.6091	3528.9023
TCTGCGGTTCTGTT	SPG	Scytes	STids	Scytes	STids	Scytes	Scytes	Scytes	STids	STids	3674.4902	4779.2256
AGACTTCTTCTGTT	RS	STids	STids	STids	STids	STids	STids	unassigned	STids	STids	4580.3335	4683.5503
ATGATTCTTCTGTT	RS	STids	STids	STids	STids	STids	STids	STids	STids	STids	4238.2905	3235.1128
CGTTGCCTTCTGTT	RS	STids	STids	STids	STids	STids	STids	Elongating	STids	STids	1455.2142	3703.254
TGACCCCTTCTGTT	SPC	STids	STids	SPG	STids	Scytes	STids	unassigned	STids	Scytes	4572.0063	4650.181
GGGGAACTTCTGTT	Macrophage	Scytes	Scytes	Sertoli	STids	Scytes	Scytes	unassigned	Scytes	Scytes	2965.6724	4658.6895
CCTTCAATTCTGTT	Macrophage	Elongating	SPG	Elongating	STids	STids	STids	unassigned	STids	STids	1902.6945	1670.9166
ACGGAAATTCTGTT	SPC	Scytes	Scytes	SPG	STids	Scytes	Scytes	unassigned	Scytes	Scytes	3380.0518	3706.2415
CTTACGGGTCTGTT	RS	STids	STids	STids	STids	STids	STids	STids	STids	STids	2380.2834	1021.5917
GCTTTCAGTCTGTT	ES	Elongating	STids	Scytes	Scytes	Elongating	STids	unassigned	STids	Scytes	5043.117	2039.3937
CGTCAAAGTCTGTT	SPC	Scytes	Scytes	Sertoli	STids	Scytes	Elongating	unassigned	STids	Scytes	2587.0198	5305.1455
TCACCGCCTCTGTT	RS	STids	STids	STids	STids	STids	STids	STids	STids	STids	4878.993	3015.192
GACTGCCCTCTGTT	RS	STids	STids	STids	STids	STids	STids	STids	STids	STids	4895.3477	3616.616
CCGAACCCTCTGTT	RS	Elongating	Elongating	Elongating	Elongating	Sertoli	Elongating	Elongating	Elongating	Elongating	4665.753	3665.8462
TTCTGAACTCTGTT	RS	STids	STids	STids	STids	STids	STids	STids	STids	STids	3412.9	3358.3384
GTGGATGATCTGTT	SPG	Scytes	Scytes	STids	STids	Scytes	STids	STids	STids	Scytes	4427.8555	4686.3506
CTAGGCGATCTGTT	ES	Elongating	STids	Elongating	Elongating	STids	Elongating	STids	Elongating	STids	2511.4465	2221.9321
CCCCGGCATCTGTT	ES	Elongating	Elongating	Elongating	Elongating	Elongating	Elongating	Elongating	Elongating	Elongating	1828.039	2847.734
GCCTTTCTGCTGTT	ES	STids	STids	STids	STids	STids	Elongating	STids	STids	STids	4715.274	4094.5754
TTTGCTCTGCTGTT	ES	STids	STids	STids	STids	STids	STids	STids	STids	STids	2297.618	4516.1206
CGGTCGCTGCTGTT	RS	STids	STids	STids	STids	STids	STids	STids	STids	STids	4693.945	2789.3071
CCGCACATGCTGTT	RS	STids	STids	Elongating	STids	STids	Elongating	Elongating	Elongating	STids	3802.3806	4910.0566
CGCTGATGGCTGTT	ES	STids	STids	STids	Elongating	STids	STids	unassigned	STids	Elongating	4157.7363	4612.8716
TTTGCGGGGCTGTT	ES	STids	STids	Elongating	Elongating	STids	STids	STids	STids	STids	3541.3044	898.53046
GCACATCGGCTGTT	ES	Elongating	Elongating	Elongating	Elongating	STids	Elongating	unassigned	Elongating	STids	3816.7468	3945.234
GTCTGGCGGCTGTT	RS	STids	STids	STids	STids	STids	Scytes	STids	STids	STids	2362.6335	1610.4122
CAGACCCCGCTGTT	SPC	Scytes	Scytes	Scytes	STids	Scytes	Scytes	unassigned	Scytes	Scytes	2505.6924	2151.9092
ATTTGCACGCTGTT	ES	Elongating	Elongating	Elongating	Elongating	Scytes	Elongating	unassigned	STids	STids	1893.3693	1598.8616
TCGCGTCAGCTGTT	RS	STids	STids	STids	STids	STids	STids	unassigned	STids	STids	3860.53	3279.4863
GCGTGAAAGCTGTT	SPC	STids	STids	Elongating	Elongating	STids	Elongating	unassigned	STids	STids	2665.5127	4162.2593
CTAACAAAGCTGTT	SPC	Scytes	Scytes	Sertoli	Scytes	Scytes	STids	unassigned	Scytes	SPG	4464.497	3291.6729
CAAAAAAAGATGTT	Leydig	Elongating	SPG	Scytes	STids	unassigned	STids	unassigned	Elongating	Elongating	4471.606	3292.8484
GTGCAACTCCTGTT	RS	STids	STids	STids	STids	STids	STids	unassigned	STids	STids	1148.6095	4247.8477
AACATAATCCTGTT	ES	Scytes	STids	STids	STids	Scytes	STids	Scytes	STids	STids	1510.6177	3842.4631
AACTGAATCCTGTT	RS	Scytes	Scytes	Scytes	STids	Scytes	STids	unassigned	STids	STids	3480.5728	2533.9092
GGTCGACGCCTGTT	SPC	Scytes	Scytes	Scytes	STids	Scytes	Scytes	unassigned	Scytes	Scytes	4373.557	3551.1963
AATCTCTCCCTGTT	SPC	Scytes	Scytes	Scytes	STids	Scytes	Scytes	unassigned	Scytes	Scytes	1514.7637	2582.509
CAACGTGCCCTGTT	RS	STids	STids	STids	STids	STids	STids	unassigned	STids	STids	4959.3867	2501.958
TTTTCAGCCCTGTT	Macrophage	Elongating	STids	Elongating	Elongating	STids	STids	unassigned	STids	Scytes	1476.4912	1692.731
GTTTACACCCTGTT	RS	STids	STids	STids	STids	STids	STids	unassigned	STids	STids	3821.78	3010.78
GGCAGGACCCTGTT	RS	STids	STids	Elongating	Elongating	STids	STids	unassigned	Elongating	Elongating	4571.7437	2149.393
CAACCCACCCTGTT	ES	STids	STids	Elongating	STids	STids	STids	STids	Elongating	STids	2701.5442	4707.0127
CCTACGGACCTGTT	RS	STids	STids	STids	STids	STids	STids	STids	STids	STids	2367.0254	3540.7341
TCTGACGACCTGTT	SPC	Scytes	Scytes	Elongating	STids	Scytes	Elongating	Scytes	STids	Scytes	1286.1693	3718.8628
TCTGCCGTACTGTT	SPC	Scytes	Scytes	Scytes	STids	Scytes	Scytes	Scytes	Scytes	Scytes	2316.4778	3740.6611
GCTAAGCTACTGTT	SPG	Scytes	Scytes	SPG	STids	Scytes	Scytes	unassigned	Scytes	SPG	4510.3223	4808.096
TTAGGCCTACTGTT	SPC	Scytes	Scytes	Scytes	STids	Scytes	Scytes	unassigned	Scytes	Scytes	4343.0	2247.478
AGTTGTTGACTGTT	SPG	Scytes	Scytes	Scytes	Scytes	Scytes	STids	unassigned	STids	STids	2742.427	1679.7189
GGTTTCCGACTGTT	SPG	STids	STids	STids	STids	SPG	STids	unassigned	STids	STids	3825.7793	4608.2793
TTACCCAGACTGTT	SPC	Elongating	Scytes	Scytes	STids	Scytes	Elongating	unassigned	STids	Scytes	4406.543	4813.764
AATTTTACACTGTT	ES	Elongating	Scytes	Elongating	Elongating	Scytes	Elongating	unassigned	Elongating	Elongating	2124.0657	1708.0492
GTCCCCACACTGTT	RS	STids	STids	STids	STids	STids	STids	STids	STids	STids	2151.0444	3109.6296
GAGACAGAACTGTT	RS	STids	STids	STids	STids	STids	STids	unassigned	STids	STids	1959.7377	3911.8196
ATTCTTCAACTGTT	SPC	Scytes	Scytes	Scytes	STids	Scytes	Scytes	unassigned	STids	Scytes	1945.8197	4013.9563
TCTCGTCAACTGTT	ES	Elongating	STids	Elongating	STids	STids	Elongating	STids	Elongating	STids	3257.4348	3806.5652
AGACCGCAACTGTT	RS	STids	STids	STids	STids	STids	STids	STids	STids	STids	1393.7006	2539.2935
TAGGTACAACTGTT	SPC	Scytes	Scytes	Scytes	STids	unassigned	Scytes	unassigned	Scytes	SPG	2629.3442	3804.049
TTAATTATTATGTT	SPG	Scytes	Scytes	Myoid	STids	unassigned	Elongating	unassigned	STids	Scytes	2894.0552	3525.7034
CGCCTTATTATGTT	Sertoli	Scytes	Scytes	Sertoli	STids	Scytes	Elongating	STids	STids	Scytes	2090.1177	5009.9893
CTGATCATTATGTT	SPC	Scytes	Scytes	Elongating	STids	Scytes	Elongating	unassigned	STids	Scytes	1693.7751	4307.414
AACTGGTGTATGTT	ES	Elongating	Elongating	Elongating	Elongating	Elongating	Elongating	unassigned	Elongating	Elongating	3749.253	4559.6025
TGGCATGGTATGTT	RS	STids	STids	STids	Elongating	STids	STids	STids	STids	STids	1005.3611	3744.4353
GCCTAAGGTATGTT	SPC	STids	STids	STids	STids	Scytes	STids	STids	STids	Scytes	1800.3782	3462.6555
GAGAAAGGTATGTT	RS	STids	STids	STids	Elongating	unassigned	STids	unassigned	STids	Elongating	1554.3945	2019.1632
ACTACGTCTATGTT	RS	STids	STids	Elongating	STids	Leydig	Elongating	unassigned	STids	STids	952.21124	3918.9226
CTTGCATCTATGTT	RS	Elongating	Elongating	Elongating	STids	Elongating	Elongating	unassigned	STids	STids	3264.677	2206.8882
TAGGTTGCTATGTT	ES	STids	STids	Elongating	Elongating	STids	Elongating	STids	Elongating	STids	1675.4552	3521.5447
GGCCACCCTATTTT	Sertoli	Scytes	Scytes	Scytes	STids	unassigned	Elongating	unassigned	STids	SPG	1876.5048	4376.619
GACTAACCTATGTT	Sertoli	Scytes	Scytes	SPG	STids	Scytes	Scytes	unassigned	STids	Sertoli	4566.3184	4567.0894
GTGACACCTATGTT	ES	Elongating	Elongating	Elongating	STids	Elongating	Elongating	Elongating	Elongating	Elongating	1573.418	3995.4253
AAACTATATATGTT	ES	Elongating	Elongating	Elongating	Elongating	Elongating	Elongating	unassigned	Elongating	Elongating	5179.2363	2830.018
AGCTGGCTGATGTT	RS	STids	STids	STids	STids	STids	STids	unassigned	STids	STids	1708.1135	2063.573
CTGCCCCTGATGTT	Endothelial	STids	Elongating	Elongating	STids	STids	STids	unassigned	Elongating	Elongating	2227.9294	1510.5598
GGTAAGATGATGTT	RS	Elongating	Scytes	Elongating	STids	Scytes	Elongating	unassigned	STids	Elongating	4004.7383	1930.9127
CCACAAATGATGTT	SPC	Scytes	Scytes	Scytes	STids	Scytes	Scytes	unassigned	Scytes	Scytes	5084.7144	1942.4166
TTACATTGGATGTT	RS	STids	STids	STids	STids	STids	STids	STids	STids	STids	3474.8372	4876.4883
TAACGTGGGATGTT	SPG	STids	Scytes	STids	STids	Scytes	STids	unassigned	STids	STids	3961.0466	1854.6666
TGCATTCGGATGTT	RS	STids	STids	STids	STids	unassigned	STids	unassigned	STids	STids	2008.9116	4672.4966
GAACGTCGGATGTT	RS	STids	STids	STids	STids	STids	STids	STids	STids	STids	4298.2817	1539.0
ACCCCTCGGATGTT	SPC	Scytes	Scytes	Scytes	STids	Scytes	Scytes	unassigned	Scytes	Scytes	2865.1318	4251.946
CCAGGGCGGATGTT	ES	Elongating	SPG	Elongating	Elongating	STids	STids	unassigned	Elongating	Elongating	1993.3417	1717.3354
TCTGGGAGGATGTT	RS	STids	STids	Scytes	STids	STids	STids	STids	STids	STids	2754.8972	1135.8572
CTCATTTCGATGTT	RS	STids	STids	STids	STids	STids	STids	unassigned	STids	STids	4012.4023	1180.6552
CTGCTATCGATGTT	RS	STids	STids	STids	STids	STids	STids	STids	STids	STids	4498.2534	2081.2207
GGTCCCCCGATGTT	SPC	Scytes	Scytes	Scytes	Scytes	Scytes	Scytes	unassigned	Scytes	Scytes	4831.5903	3532.8472
GCCAACCCGATGTT	ES	STids	STids	Scytes	SPG	Elongating	STids	unassigned	Elongating	Elongating	1878.4706	4375.847
ATGCAACCGATGTT	RS	Scytes	Scytes	Scytes	Scytes	Scytes	Scytes	unassigned	Scytes	Scytes	2531.7007	3118.8176
ACGAGGACGATGTT	Sertoli	Scytes	SPG	SPG	Sertoli	Sertoli	SPG	unassigned	Elongating	SPG	3747.3242	2416.7432
GATTACACGATGTT	ES	Elongating	Elongating	Elongating	Elongating	Elongating	Elongating	Elongating	Elongating	Elongating	4764.581	3954.6382
GATTGGTAGATGTT	RS	Scytes	Scytes	Scytes	STids	unassigned	STids	unassigned	STids	Scytes	4760.3335	3409.057
GTTGCTGAGATGTT	ES	Elongating	Elongating	Elongating	Elongating	Elongating	Elongating	Elongating	Elongating	Elongating	4942.098	2068.6064
CACTGTCAGATGTT	SPC	Scytes	Scytes	Elongating	Elongating	Scytes	Scytes	Scytes	STids	Scytes	5057.0986	3390.6543
AACTTGCTCATGTT	ES	STids	STids	Elongating	Elongating	STids	Elongating	STids	Elongating	STids	2181.9043	4318.713
GTTTGGTGCATGTT	SPC	Scytes	Scytes	Scytes	STids	Scytes	Scytes	Scytes	STids	Scytes	2725.649	5335.7617
TCTACGTGCATGTT	SPC	Scytes	Scytes	Scytes	STids	Scytes	Scytes	unassigned	Scytes	Scytes	4799.397	1975.2367
TTAGTGGGCATGTT	SPC	Scytes	Scytes	Scytes	STids	Scytes	STids	unassigned	Scytes	SPG	4720.526	3255.0898
ATAACCCGCATGTT	SPC	Scytes	Scytes	Elongating	STids	STids	Elongating	unassigned	STids	Elongating	1298.0729	4317.875
GGCTTCAGCATGTT	SPG	Scytes	Scytes	SPG	Sertoli	Scytes	Scytes	unassigned	Scytes	SPG	3526.2588	3285.7412
ACTGACCCCATGTT	ES	Elongating	Elongating	Elongating	STids	Scytes	Elongating	unassigned	STids	Scytes	2282.6309	1498.8993
GCATTAACCATGTT	ES	Elongating	STids	SPG	STids	STids	STids	STids	STids	STids	4967.268	4066.7463
ACTTTTTACATGTT	Endothelial	STids	SPG	STids	STids	unassigned	STids	STids	STids	STids	2657.3352	2771.7485
GCCACGTACATGTT	ES	Elongating	Elongating	Elongating	Elongating	Elongating	Elongating	Elongating	Elongating	Elongating	4139.053	1945.9763
GTCTTGGACATGTT	ES	Elongating	Elongating	Elongating	Elongating	Elongating	Elongating	STids	Elongating	Elongating	2627.377	3931.6924
AAGCCCGACATGTT	SPG	STids	STids	STids	Elongating	unassigned	STids	unassigned	STids	Elongating	3784.4155	1597.4084
CTTAAAGACATGTT	RS	STids	STids	STids	STids	STids	STids	STids	STids	STids	3409.7805	3139.0813
CGGGCCGTAATGTT	SPC	STids	Scytes	Scytes	Elongating	unassigned	STids	unassigned	Elongating	Scytes	5243.0493	2916.921
CTCTCCATAATGTT	Myoid	Elongating	STids	Elongating	Elongating	unassigned	STids	unassigned	STids	Elongating	1436.2091	4682.964
TAGTTGTGAATGTT	SPC	Scytes	Scytes	Scytes	STids	Scytes	Scytes	unassigned	Scytes	Scytes	4468.6724	3947.1873
GCGCCCTGAATGTT	ES	STids	STids	Elongating	Elongating	Elongating	STids	unassigned	Elongating	STids	1965.9835	2177.1653
GTTTCCCGAATGTT	RS	STids	STids	STids	STids	STids	STids	STids	STids	STids	2939.1746	2107.476
CCAGAACGAATGTT	Sertoli	Elongating	Elongating	Elongating	STids	Elongating	Elongating	Elongating	Elongating	Elongating	1393.5104	4085.927
CCTCGCTCAATGTG	SPC	Scytes	Scytes	Scytes	STids	Scytes	Scytes	unassigned	Scytes	Scytes	2008.4094	1958.0067
GTTCCCCCAATGTT	Sertoli	Scytes	Scytes	Scytes	Sertoli	Sertoli	STids	unassigned	STids	Scytes	4577.63	1690.5317
AGAACTGAAATGTT	SPG	STids	Scytes	SPG	STids	Scytes	STids	unassigned	STids	STids	2162.1711	3309.8486
CATGACTTTTTTTT	ES	Elongating	Elongating	Scytes	Elongating	Elongating	STids	unassigned	Elongating	Elongating	2885.6619	1850.7535
TAGAGACGTTGGTT	SPG	STids	SPG	SPG	Sertoli	SPG	SPG	unassigned	Scytes	SPG	3786.0903	2151.736
CCGCAACGTTGGTT	RS	STids	STids	STids	STids	STids	STids	STids	STids	STids	1967.4642	3645.7285
GATTGTAGTTGGTT	SPC	Scytes	Scytes	Scytes	STids	Scytes	Scytes	unassigned	STids	Scytes	3840.3677	3961.3806
GCACCAAGTTGGTT	Sertoli	Scytes	SPG	SPG	STids	Scytes	Scytes	unassigned	STids	SPG	3483.4587	4513.5864
TAGGCGCCTTGGTT	ES	Elongating	Elongating	Elongating	Elongating	Elongating	Elongating	Elongating	Elongating	Elongating	1035.6475	3418.5898
AACTGGTATTGGTT	Sertoli	Scytes	Scytes	Scytes	Scytes	unassigned	STids	unassigned	Scytes	Scytes	4850.943	3544.0913
TCGAAAGATTGGTT	SPC	Elongating	Scytes	Elongating	STids	Scytes	Elongating	unassigned	Elongating	Scytes	1927.3334	2958.2705
ACACGTCTGTGGTT	SPC	Scytes	Scytes	Elongating	STids	Scytes	Scytes	Scytes	STids	Scytes	3041.1052	1108.8684
ATGGGCCCGTGGTT	RS	STids	STids	STids	STids	STids	STids	STids	STids	STids	5275.131	2818.274
AACTGCTAGTGGTT	SPG	STids	Scytes	Scytes	STids	unassigned	STids	unassigned	STids	Scytes	3723.2122	4653.9697
CGTCGAGAGTGGTT	RS	STids	STids	Elongating	Elongating	unassigned	STids	unassigned	Elongating	Elongating	4077.9724	4563.7036
TTTCCTAAGTGGTT	RS	STids	STids	Scytes	STids	STids	STids	unassigned	STids	STids	4259.2075	3467.4329
GTTACGTTCTGGTT	SPC	Elongating	Scytes	Elongating	STids	Elongating	Elongating	unassigned	Elongating	Elongating	1308.5483	4287.645
GCTGCGATCTGGTT	RS	STids	STids	STids	STids	STids	STids	STids	STids	STids	3973.408	3991.0264
TATTCGAGCTGGTT	ES	STids	STids	STids	STids	STids	STids	unassigned	STids	Elongating	2456.8018	1159.5125
GAATAAAGCTGGTT	SPG	STids	STids	STids	STids	STids	STids	unassigned	STids	Elongating	1800.5923	1445.0292
GAGCGCCACTGGTT	RS	STids	Scytes	Scytes	Scytes	Elongating	STids	unassigned	Scytes	Scytes	3235.3774	3710.2075
GATCCTCTATGGTT	Myoid	Scytes	Scytes	Sertoli	Sertoli	SPG	Elongating	unassigned	STids	Scytes	3443.4758	2306.131
GGGACGATATGGTT	SPC	Scytes	Scytes	Scytes	STids	unassigned	STids	unassigned	STids	Scytes	3665.94	4622.8267
GAGGAAGGATGGTT	ES	Elongating	Elongating	Elongating	Elongating	Elongating	Elongating	unassigned	Elongating	Elongating	1548.0486	3611.9805
CCTACGAGATGGTT	RS	STids	STids	STids	STids	STids	STids	STids	STids	STids	4569.532	1427.4679
GACACCGCATGGTT	SPC	Scytes	Scytes	Scytes	STids	Scytes	Scytes	Scytes	Scytes	Scytes	2365.337	2011.1632
AACTTTGAATGGTT	Sertoli	STids	STids	SPG	STids	SPG	STids	STids	STids	Sertoli	1861.7428	3600.8286
TGACGCCAATCGTT	SPC	Elongating	Scytes	Scytes	Elongating	Elongating	STids	unassigned	Elongating	Elongating	2239.6736	2411.102
TTTTCGGTTGGGTT	RS	STids	STids	Elongating	STids	STids	STids	unassigned	STids	STids	1966.1512	3797.958
GGAGGAGGTGGGTT	Endothelial	Elongating	Elongating	Elongating	STids	Elongating	STids	unassigned	Elongating	Elongating	4771.042	4194.944
TATGTATCTGGGTT	ES	Elongating	STids	Elongating	STids	Elongating	Elongating	unassigned	Elongating	Elongating	1349.3496	2016.7412
TTGTTTACTGGGTT	SPC	Scytes	Scytes	Scytes	STids	unassigned	Elongating	unassigned	Scytes	Scytes	3176.6924	909.4231
CACTCAGTGGGGTT	SPC	Elongating	Scytes	Elongating	STids	unassigned	STids	unassigned	STids	Elongating	2082.944	4963.5664
CTCCCGGCGGGGTT	Leydig	Scytes	STids	Elongating	STids	unassigned	Elongating	unassigned	STids	Scytes	1474.5476	4574.6904
GTCGGCACGGGGTT	ES	Elongating	Elongating	Elongating	Elongating	Elongating	Elongating	unassigned	Elongating	Elongating	4562.531	3196.6123
GTATCTTAGGGGTT	ES	STids	STids	STids	STids	STids	STids	unassigned	STids	STids	2229.0652	1328.3695
CGTCCGTAGGGGTT	ES	Elongating	Elongating	Elongating	Elongating	Elongating	Elongating	unassigned	Elongating	Elongating	1453.7012	2882.5574
GTTTTTTTCGGGCC	RS	Elongating	STids	STids	Elongating	unassigned	STids	unassigned	STids	Scytes	1183.2931	3759.612
TGCTGATTCGGGTT	ES	STids	STids	Elongating	STids	STids	STids	STids	STids	STids	2698.9102	5257.545
TCTCTGGTCGGGTT	RS	STids	STids	STids	Elongating	STids	Elongating	STids	STids	STids	2918.363	2298.0
CCGGCCGTCGGGTT	RS	STids	STids	Elongating	STids	STids	STids	unassigned	STids	STids	2047.3429	4490.905
GGATGCCTCGGGTT	SPG	Scytes	Scytes	SPG	STids	unassigned	Scytes	unassigned	STids	Scytes	4103.8887	4005.6172
GCACCCATCGGGTT	Sertoli	Scytes	Scytes	Elongating	STids	SPG	Elongating	Elongating	Elongating	Elongating	4709.159	3745.981
TTTGAAATCGGGTT	Sertoli	Scytes	Scytes	Scytes	STids	unassigned	STids	unassigned	STids	Scytes	2386.915	2078.392
TAAGCCCGCGGGTT	Macrophage	Scytes	Scytes	Scytes	STids	Scytes	Scytes	unassigned	STids	Scytes	1238.1195	3424.348
CTACCGAGCGGGTT	SPC	Elongating	Scytes	Elongating	STids	Scytes	Elongating	Elongating	Elongating	Elongating	2099.7598	2585.5908
AAGCGCAGCGGGTT	Myoid	Sertoli	SPG	SPG	Sertoli	unassigned	Elongating	unassigned	Scytes	Sertoli	1167.9811	2950.0818
CGTGATTCCGGGTT	RS	Scytes	Scytes	SPG	STids	unassigned	STids	unassigned	STids	Scytes	3899.5688	3627.3374
CGAGGGTCCGGGTG	SPC	Elongating	Scytes	Elongating	Elongating	unassigned	STids	unassigned	Elongating	Elongating	4093.6147	4616.3394
GTACAAACCGGGTT	ES	Elongating	Elongating	Elongating	Elongating	Elongating	Elongating	Elongating	Elongating	Elongating	2714.9673	3644.7705
GGCTCGGACGGGTT	SPC	Scytes	Scytes	SPG	STids	SPG	Elongating	STids	STids	SPG	1532.8984	3346.0
AGAGAGCACGGGTA	ES	STids	STids	Elongating	STids	unassigned	STids	unassigned	STids	Scytes	1630.7542	1749.041
TACGTCCACGGGTT	SPG	Scytes	Sertoli	Sertoli	Sertoli	Scytes	STids	unassigned	Elongating	Elongating	1444.637	3070.465
GTACCTGTAGGGTT	Macrophage	Scytes	Scytes	Scytes	Sertoli	unassigned	Scytes	unassigned	Scytes	Scytes	3239.9172	4807.331
CGAATATGAGGGAA	RS	STids	STids	STids	STids	STids	STids	unassigned	STids	STids	3774.1533	5075.7017
CTCCTTGGAGGGTT	ES	Elongating	Elongating	Elongating	STids	Elongating	Elongating	Elongating	Elongating	Elongating	2265.9124	3850.1023
GCTTAAGGAGGGTT	SPC	Scytes	Scytes	Scytes	Scytes	Scytes	Scytes	unassigned	Scytes	Scytes	4609.5723	3727.0
CTCATTCGAGGGTT	SPC	Scytes	Scytes	Scytes	STids	Scytes	STids	unassigned	STids	STids	2219.2837	2204.1492
CGAATGTCAGGGTT	ES	Elongating	Elongating	Elongating	Elongating	unassigned	STids	unassigned	Elongating	Elongating	1676.1	1724.3818
AACAGCTCAGGGTT	Endothelial	Scytes	Scytes	Leydig	Sertoli	unassigned	Scytes	unassigned	Scytes	Scytes	3789.3438	2448.6562
TGTGTTCCAGGGTT	RS	Elongating	SPG	Scytes	STids	unassigned	STids	unassigned	STids	Elongating	4320.506	1784.4879
CGACCCCCAGAGTT	ES	Elongating	STids	STids	STids	Elongating	STids	unassigned	STids	Scytes	3544.7175	2185.4707
GTGCACCCAGGGTT	Leydig	Scytes	Scytes	SPG	Sertoli	Scytes	Scytes	unassigned	Scytes	SPG	4982.8413	3016.1584
TAACTTTAAGGGTT	ES	Elongating	Scytes	Elongating	Elongating	Scytes	Elongating	Elongating	Elongating	Elongating	1688.5	2988.2412
TTCGCGCAAGGGTT	RS	STids	STids	Scytes	Scytes	STids	STids	unassigned	Scytes	Scytes	3199.2388	4258.929
TGCGACCAAGGGTT	SPC	Scytes	Scytes	Scytes	STids	unassigned	Scytes	unassigned	Scytes	Scytes	1389.986	4401.986
ACCCTTAAAGGGTT	RS	STids	STids	STids	STids	unassigned	STids	STids	STids	STids	4424.2876	4581.4966
GAGACGAAAGGGTT	ES	Elongating	Elongating	Elongating	Elongating	Elongating	Elongating	Elongating	Elongating	Elongating	3374.943	4237.2046
CGGCCCAAAGGGTT	SPG	Scytes	SPG	Scytes	STids	unassigned	STids	unassigned	Scytes	SPG	4053.2073	4227.083
CGTTTTGTTCGGTT	SPC	Scytes	Scytes	Scytes	STids	Scytes	Scytes	Scytes	STids	Scytes	2226.6694	3707.9758
AGCAGAGTTCGGTT	ES	Elongating	STids	Elongating	STids	STids	Elongating	unassigned	STids	Scytes	2611.88	5209.944
CGCTGTCTTCGGTT	ES	Elongating	Elongating	Elongating	Elongating	Elongating	Elongating	Elongating	Elongating	Elongating	2184.5896	1612.3005
CAGCGTCTTCGGTT	SPC	Scytes	Scytes	Elongating	STids	Scytes	Elongating	unassigned	STids	Scytes	2792.8027	3683.4695
GGCGTACTTCGGTT	RS	Elongating	STids	Elongating	STids	Elongating	Elongating	unassigned	Elongating	STids	1075.6307	4007.9307
AGCCGGATTCGGTT	ES	Elongating	Elongating	Elongating	Elongating	Sertoli	Elongating	Elongating	Elongating	Elongating	4001.864	2066.5781
TGGCAGATTCGGTT	Sertoli	Sertoli	Scytes	SPG	STids	Elongating	Scytes	unassigned	STids	SPG	5151.228	3719.0933
TATGTAATTCGGTT	ES	Elongating	Elongating	Elongating	Elongating	Elongating	Elongating	Elongating	Elongating	Elongating	4696.104	3532.1597
AGACGAGGTCGGTT	ES	Elongating	Elongating	Elongating	Elongating	Elongating	Elongating	Elongating	Elongating	Elongating	1474.8433	2862.5
GGCTAACGTCGGTT	SPC	Scytes	Scytes	Scytes	Scytes	Scytes	Scytes	unassigned	Scytes	Scytes	2751.827	3708.013
GAAGGTAGTCGGTT	ES	Elongating	Elongating	Elongating	Elongating	Elongating	Elongating	STids	Elongating	Elongating	2910.0918	4060.0642
AGACGGTCTCGGTT	SPC	Scytes	Scytes	Elongating	Elongating	Scytes	Scytes	unassigned	STids	Scytes	2533.3357	5288.022
TCACTCGCTCGGTT	ES	STids	STids	STids	STids	STids	STids	STids	STids	STids	1580.3942	2337.197
GGACTTCCTCGGTT	RS	STids	STids	STids	STids	STids	STids	STids	STids	STids	3802.8508	2927.5303
TCATCGACTCGGTT	Macrophage	Elongating	Sertoli	Elongating	Elongating	STids	STids	unassigned	STids	Elongating	889.35187	3137.8643
GTTCGATATCGGTT	ES	STids	STids	STids	Elongating	STids	STids	STids	STids	STids	4969.3486	3299.0986
ACGCCGGATCGGTT	RS	STids	STids	STids	STids	STids	STids	STids	STids	STids	2556.0396	1523.8911
ACCTGCGATCGGTT	RS	STids	STids	STids	STids	STids	STids	STids	STids	STids	4043.635	2852.0159
AGTCTTCATCGGTT	RS	STids	STids	Elongating	STids	STids	Elongating	Elongating	STids	STids	2032.6381	4544.7793
GGTTTACATCGGTT	Sertoli	Scytes	SPG	SPG	STids	Scytes	STids	unassigned	STids	Scytes	4069.6	4347.7036
GAGTTGTTGCGGTT	RS	STids	STids	STids	STids	STids	STids	STids	STids	STids	4878.506	3646.5596
TCTTTCCTGCGGTT	RS	STids	STids	STids	STids	STids	STids	unassigned	STids	STids	1548.3376	1833.0845
ATATCCTCGCGGTT	SPC	Elongating	Scytes	Elongating	STids	Scytes	Elongating	unassigned	Elongating	Elongating	2530.0154	2449.7307
CCGGGGTCGCGGTT	SPC	Scytes	Scytes	Scytes	STids	Scytes	Scytes	unassigned	Scytes	Scytes	3430.8477	1945.8292
CTATGTGCGCGGTT	SPG	Elongating	STids	Scytes	STids	unassigned	Elongating	unassigned	STids	Scytes	1698.7283	3763.6416
ATAACCGCGCGGTT	ES	Elongating	Elongating	Elongating	Elongating	Elongating	Elongating	unassigned	Elongating	Elongating	1773.6309	2144.9397
GAATTATAGCGGTT	ES	Elongating	STids	Elongating	STids	STids	Elongating	unassigned	STids	Elongating	3298.7798	1752.9685
CGAGCGGAGCGGTT	Macrophage	STids	STids	STids	STids	SPG	STids	unassigned	STids	STids	3803.024	3443.1667
ACGACTAAGCGGTT	RS	STids	STids	STids	STids	unassigned	STids	STids	STids	STids	5202.0293	2616.0195
GTTCAATTCCGGTT	RS	STids	STids	STids	STids	STids	STids	unassigned	STids	STids	2046.1925	3150.764
CGACACCTCCGCTT	ES	Elongating	Elongating	Elongating	Elongating	Elongating	STids	unassigned	Elongating	Elongating	4715.176	3393.5344
CCTGGTCGCCGGTT	ES	Elongating	Elongating	Elongating	Elongating	STids	Elongating	unassigned	Elongating	Elongating	2067.506	2764.5125
CTCATTGCCCGGTT	RS	STids	STids	Elongating	Elongating	STids	STids	unassigned	Elongating	STids	3076.1755	2981.4736
GGGCGCACCCGGTT	ES	Elongating	Elongating	Elongating	Elongating	STids	Elongating	STids	Elongating	STids	3875.805	3760.7107
CAGCGGGACCGGTT	SPG	STids	STids	Sertoli	STids	SPG	STids	unassigned	STids	Sertoli	2214.4858	4498.424
GGTTGCATACGGTG	SPC	Scytes	Scytes	Scytes	STids	Scytes	Scytes	unassigned	Scytes	Scytes	1755.1818	2732.6667
ATAAACATACGGTT	ES	Scytes	Scytes	Elongating	STids	unassigned	Scytes	unassigned	Elongating	Scytes	3685.8267	3760.2441
TAGCGGTGACGGTT	ES	Elongating	Elongating	Elongating	Elongating	Elongating	Elongating	Elongating	Elongating	Elongating	3149.0815	5373.5713
CGTCGCTGACGGTG	SPC	STids	STids	SPG	STids	Scytes	STids	unassigned	STids	Scytes	3718.701	2427.1965
CTGCGTAGACGGTT	ES	Elongating	Elongating	Elongating	Elongating	Elongating	Elongating	unassigned	Elongating	Elongating	4331.4707	4173.8657
TCCTCTCCACGGTT	SPC	Scytes	Scytes	Scytes	STids	Scytes	Scytes	unassigned	Scytes	Scytes	3351.344	3705.93
GATCTAACACGGTT	SPC	Scytes	Scytes	Scytes	STids	Scytes	STids	unassigned	Scytes	Scytes	3087.4202	4528.29
TAATGGTAACGGTT	SPC	Scytes	Scytes	Scytes	STids	Scytes	STids	unassigned	STids	SPG	2036.3007	3546.3706
ACACCAAAACGGTT	RS	STids	STids	Elongating	STids	STids	Elongating	unassigned	STids	STids	2367.284	5013.89
TTGACCTTTAGGTT	RS	STids	STids	STids	Elongating	Elongating	STids	unassigned	STids	Scytes	4387.5	3446.4736
ATAGACTTTAGGTC	ES	Elongating	STids	Elongating	Elongating	STids	STids	unassigned	Elongating	STids	3841.4233	1527.1898
GCCTTTGTTAGGTT	SPC	STids	Scytes	Scytes	STids	unassigned	Scytes	unassigned	STids	Scytes	1991.8678	4646.19
CTTATGCTTAGGTT	ES	STids	STids	Elongating	Elongating	STids	STids	unassigned	Elongating	Elongating	4899.103	3259.972
TCCACAATTAGGTT	Myoid	Scytes	Scytes	Leydig	Sertoli	unassigned	Scytes	unassigned	Scytes	SPG	3395.4438	1696.236
ACTCGAATTAGGTT	Leydig	Elongating	Scytes	Elongating	STids	unassigned	Elongating	unassigned	STids	Scytes	3533.1384	1354.0503
CTCTACTGTAGGTT	RS	STids	STids	STids	STids	STids	STids	STids	STids	STids	2394.2014	2823.7273
AGGAAATGTAGGTT	ES	Elongating	Elongating	Elongating	Elongating	Elongating	Elongating	Elongating	Elongating	Elongating	2232.462	1953.7025
ACACTCGGTAGGTT	SPG	STids	SPG	Scytes	Scytes	unassigned	STids	unassigned	STids	Elongating	2946.6138	2092.455
CTTTTTCGTAGGTT	RS	STids	STids	STids	STids	STids	STids	STids	STids	STids	3196.99	3209.3762
TCTCGTAGTAGGTT	ES	Elongating	STids	Elongating	STids	STids	STids	STids	Elongating	STids	1544.9865	4595.1484
GCAGGGTCTAGGTT	ES	STids	STids	Elongating	STids	STids	Elongating	unassigned	STids	STids	1445.6641	3212.313
GCTTCGTCTAGGTT	Macrophage	STids	STids	Elongating	STids	STids	STids	unassigned	STids	Scytes	2587.1191	1163.6755
CGGAAAGCTAGGTT	Macrophage	STids	Scytes	Elongating	Elongating	STids	STids	unassigned	Elongating	Elongating	3160.962	4436.038
AATTGGCCTAGGTT	RS	STids	STids	STids	STids	STids	STids	STids	STids	STids	3007.948	1697.8182
ATTTTGTATAGGTT	SPG	STids	STids	STids	STids	unassigned	STids	STids	STids	STids	3581.9246	5307.1826
ACGATTCATAGGTT	ES	Elongating	Elongating	Elongating	STids	Elongating	Elongating	unassigned	Elongating	Elongating	1069.1338	3259.414
ACCTCGAATAGGTT	RS	STids	STids	STids	STids	STids	STids	STids	STids	STids	4682.4946	2050.059
GTGCACTTGAGGTT	RS	STids	STids	STids	Elongating	STids	STids	unassigned	STids	Elongating	4047.5	3172.8655
CCACAATTGAGGTT	RS	STids	STids	STids	STids	STids	STids	STids	STids	STids	3799.7485	3492.1199
ATTGTGGTGAGGTT	SPC	Elongating	Scytes	STids	STids	unassigned	STids	unassigned	STids	STids	2712.1042	1345.1565
GGGTGCGTGAGGTT	RS	STids	Scytes	Scytes	Scytes	Scytes	STids	unassigned	Scytes	Scytes	4500.1055	4905.8423
GCAAGCGTGAGGTT	RS	STids	STids	STids	STids	STids	STids	STids	STids	STids	4390.1626	1383.8889
TAACATCTGAGGTT	Myoid	Elongating	Elongating	Elongating	Elongating	Elongating	Elongating	unassigned	Elongating	Elongating	3680.9685	2754.17
AATGGGCTGAGGTT	RS	STids	STids	SPG	STids	STids	STids	unassigned	STids	STids	2712.0532	1501.4933
TGGAAACTGAGGTT	ES	STids	Scytes	Scytes	Elongating	unassigned	STids	unassigned	STids	Scytes	4040.9246	4904.321
ATATGTATTAGGTT	SPC	Elongating	Elongating	Elongating	STids	Scytes	Elongating	Elongating	Elongating	Elongating	3390.1716	2566.6667
TAAGGGATGAGGTT	Sertoli	STids	STids	STids	STids	STids	STids	unassigned	STids	STids	2436.0425	1047.2543
CTTGCGTGGAGGTT	ES	Elongating	Scytes	Elongating	STids	Scytes	Elongating	unassigned	STids	Elongating	2840.9497	3919.5107
GTCACGTGGAGGTT	RS	STids	STids	STids	Elongating	STids	STids	unassigned	STids	STids	4144.1406	1637.838
CGTCAATGGAGGTT	Sertoli	STids	STids	Sertoli	Elongating	Sertoli	STids	unassigned	STids	STids	4605.422	2298.6948
TACTTTGGGAGGTT	Sertoli	Scytes	Scytes	Sertoli	STids	unassigned	Elongating	unassigned	STids	Scytes	2858.5369	2814.2737
TTGAGAGGGAGGTT	Sertoli	STids	STids	Scytes	STids	unassigned	STids	unassigned	STids	Elongating	1931.8649	4657.676
TCCCAAGGGAGGTT	Sertoli	STids	STids	Sertoli	STids	Sertoli	STids	unassigned	STids	SPG	2184.634	2241.6099
GTCGGCCGGAGGTT	RS	STids	STids	STids	Elongating	STids	STids	unassigned	STids	STids	4072.6365	4549.227
CTAATGAGGAGGTT	RS	STids	Scytes	STids	Elongating	unassigned	STids	unassigned	Elongating	Scytes	3666.5232	5066.6685
GGATTCAGGAGGTT	ES	Elongating	Elongating	Elongating	STids	Elongating	Elongating	unassigned	Elongating	Elongating	2998.8691	3401.7144
TCCGTAAGGAGGTT	RS	STids	STids	STids	STids	STids	STids	STids	STids	STids	2376.2693	2869.2087
GAGCCAAGGAGGTT	ES	Elongating	Elongating	Elongating	Elongating	STids	Elongating	unassigned	Elongating	Elongating	3901.951	4326.0063
TGAGGTTCGAGGTT	RS	STids	STids	STids	STids	STids	STids	STids	STids	STids	1902.394	4099.7485
TGCTTGTCAAGGTT	RS	Elongating	Scytes	Scytes	Elongating	unassigned	STids	unassigned	Elongating	Elongating	1940.0	1924.1451
ACTCCATCGAGGTT	RS	STids	STids	STids	STids	STids	STids	unassigned	STids	STids	3042.4226	2130.4106
ATTCTTGCGAGGTT	ES	Elongating	Elongating	Elongating	Elongating	Elongating	Elongating	unassigned	Elongating	Elongating	3511.0151	1873.1818
TGCGCCCCGAGGTT	ES	Elongating	Elongating	Elongating	STids	Elongating	Elongating	STids	Elongating	Elongating	1825.2133	4624.6763
GTGCACACGAGGTT	ES	Elongating	Elongating	Elongating	Elongating	Elongating	Elongating	unassigned	Elongating	Elongating	2397.9	2934.98
GAAACGACGAGGTT	Macrophage	Elongating	Scytes	Elongating	Elongating	STids	STids	unassigned	STids	STids	4390.9937	3371.1184
TTCATCACGAGGTT	RS	STids	STids	STids	STids	STids	STids	STids	STids	STids	4398.25	3396.9375
AGGCGAACGAGGTT	RS	STids	STids	STids	STids	STids	STids	unassigned	STids	STids	1614.491	2309.2576
TGATTTTAGAGGTT	ES	Elongating	Elongating	Elongating	Elongating	unassigned	Elongating	Elongating	Elongating	Elongating	1326.8125	4114.4897
TGGGGATAGAGGTT	ES	Elongating	Elongating	Elongating	Elongating	Elongating	Elongating	unassigned	Elongating	Elongating	2804.5227	3938.8977
GGACAATAGAGGTT	RS	STids	Scytes	Scytes	STids	Scytes	STids	unassigned	STids	STids	2754.878	3243.872
TCTTACCAGAGGTT	SPC	Scytes	Scytes	Scytes	STids	Scytes	Scytes	Scytes	Scytes	Scytes	4513.114	3955.4727
TCCGGCAAGAGGTT	RS	Elongating	Sertoli	Scytes	Elongating	unassigned	STids	unassigned	STids	Scytes	1841.7687	4682.381
GCACTGTTCAGGTT	RS	STids	STids	STids	STids	STids	STids	unassigned	STids	STids	4004.6057	3148.655
AAGATCTTCAGGTT	ES	Elongating	Elongating	Elongating	Elongating	Elongating	Elongating	Elongating	Elongating	Elongating	1477.8739	2917.063
CGGGGGGTCAGGTT	RS	STids	Scytes	Scytes	STids	STids	STids	unassigned	STids	STids	2838.437	1748.9556
TCTCCGGTCAGGTT	Leydig	STids	STids	Leydig	Sertoli	unassigned	STids	unassigned	STids	Leydig	3607.9568	3012.21
ACCTTTCTCAGGTT	SPG	Scytes	Scytes	SPG	STids	Scytes	Scytes	unassigned	Scytes	Scytes	3516.9329	2508.6792
TATATCCTCAGGTT	SPC	Scytes	Scytes	Scytes	STids	Scytes	Scytes	unassigned	STids	Scytes	4537.6885	4190.2217
AAGCCCCTCAGGTT	Sertoli	Sertoli	Sertoli	SPG	Sertoli	Sertoli	STids	unassigned	Sertoli	Sertoli	1051.0859	3153.9202
CTAGACCTCAGGTT	RS	Scytes	Scytes	Elongating	STids	unassigned	Elongating	unassigned	Elongating	Elongating	3282.1714	5142.343
TTGCCACTCAGGTT	ES	Elongating	Elongating	Elongating	Elongating	Elongating	Elongating	Elongating	Elongating	Elongating	4351.0903	2463.7236
CCTGACATCAGGTT	SPC	Scytes	Scytes	Scytes	STids	Scytes	Scytes	Scytes	Scytes	Scytes	1108.6803	3351.966
GTCGGGGGCAGGTT	Sertoli	STids	Sertoli	Leydig	Sertoli	SPG	STids	unassigned	Sertoli	Elongating	3111.635	3265.5398
ACAAGCGGCAGGTT	RS	STids	STids	STids	STids	STids	STids	STids	STids	STids	4730.7046	2409.6697
ACCAAAGGCAGGTT	SPC	Scytes	Scytes	SPG	STids	SPG	Scytes	unassigned	Scytes	SPG	2616.5488	1070.6842
GCTGTCAGCAGGTT	SPC	Scytes	Scytes	Scytes	STids	Scytes	Scytes	unassigned	Scytes	Scytes	2114.3162	2669.8506
AGCTCAAGCAGGTT	RS	STids	Scytes	STids	STids	STids	Elongating	unassigned	STids	Scytes	4752.3306	3185.9917
TGAAGGGCCAGGTT	ES	Elongating	Elongating	Elongating	Elongating	STids	Elongating	STids	Elongating	Elongating	4145.845	4327.316
TACAGTACCAGGTT	ES	Elongating	Elongating	Elongating	STids	Elongating	Elongating	Elongating	Elongating	Elongating	2072.553	2932.5867
CCGACGACCAGGTT	Macrophage	Elongating	Scytes	Elongating	Sertoli	STids	STids	unassigned	Elongating	Elongating	3475.4229	2174.5503
GCTAATTACAGGTT	RS	Elongating	STids	Elongating	Elongating	unassigned	STids	unassigned	STids	Elongating	1950.5375	1677.1497
TTCTTGTACAGGTG	SPC	STids	Scytes	Scytes	Elongating	Elongating	STids	unassigned	Elongating	Scytes	1435.1299	3328.6624
TACTTGTACAGGTT	SPC	Scytes	Scytes	Scytes	STids	unassigned	Elongating	unassigned	STids	Scytes	2517.3516	3733.0989
CTTTGGTACAGGTT	ES	STids	STids	STids	Elongating	STids	STids	STids	STids	STids	3979.3315	4064.6575
CGGACGTACAGGTT	ES	STids	STids	Elongating	STids	Elongating	STids	unassigned	Elongating	Elongating	4840.787	2227.4753
GGGAACTACAGGTT	ES	Elongating	Elongating	Elongating	Elongating	Elongating	Elongating	unassigned	Elongating	Elongating	2780.479	2551.2456
CGATTTCACAGGTT	ES	Elongating	Elongating	Elongating	Elongating	Elongating	Elongating	Elongating	Elongating	Elongating	4070.1428	1984.6
CCCCGTCACAGGTT	Sertoli	Scytes	Scytes	SPG	STids	unassigned	Scytes	unassigned	STids	SPG	3943.679	3376.8164
AAACGTCACAGGTT	SPG	STids	STids	Elongating	STids	unassigned	Elongating	unassigned	STids	Scytes	2190.0942	1322.0315
GGTTTGCACAGGTT	RS	STids	STids	STids	STids	STids	STids	STids	STids	STids	4555.372	2728.564
GGACACCACAGGTT	RS	Elongating	STids	Elongating	Elongating	STids	STids	unassigned	Elongating	Elongating	3850.4521	1598.9384
TTTAAACACAGGTT	SPG	Elongating	SPG	Elongating	Elongating	unassigned	STids	unassigned	STids	Elongating	1795.8899	1381.2936
GGTAGTTTAAGGTT	SPC	Scytes	Scytes	Scytes	STids	Scytes	Scytes	unassigned	STids	Scytes	2977.1008	4597.259
ATAATTGTAAGGTT	ES	Scytes	Scytes	Scytes	STids	Scytes	Scytes	unassigned	Scytes	Scytes	4372.645	2733.6533
AGTCCCCTAAGGTT	SPC	Scytes	Scytes	Scytes	STids	Scytes	Scytes	unassigned	Scytes	Scytes	2467.1384	3067.554
CAAGTACTAAGGTT	RS	STids	STids	STids	STids	unassigned	STids	STids	STids	STids	2568.509	1696.5758
TAGGGGATAAGGTT	ES	Elongating	Elongating	Elongating	STids	Elongating	STids	unassigned	Elongating	Elongating	4577.427	2174.6433
GCTCCAATAAGGTT	RS	STids	STids	STids	STids	STids	STids	unassigned	STids	STids	3855.4866	4981.324
CCCATGTGAAGGTT	ES	Elongating	Elongating	Elongating	Elongating	Elongating	Elongating	Elongating	Elongating	Elongating	3426.1667	4739.538
ATAAGGTGAAGGTT	RS	STids	STids	Scytes	STids	STids	STids	unassigned	STids	STids	4181.3467	2964.4194
GCGTCCGGAAGGTT	RS	STids	Scytes	Scytes	STids	unassigned	Elongating	unassigned	STids	STids	3257.327	2569.4707
ACCTATCGAAGGTT	Macrophage	Scytes	STids	Scytes	STids	unassigned	STids	unassigned	STids	Scytes	1757.3577	3236.73
TGTTGTAGAAGGTT	SPC	Elongating	Scytes	Elongating	STids	Scytes	Elongating	unassigned	Elongating	Elongating	1786.5033	2928.0327
TCTAGTTCAAGGTT	SPC	Scytes	Scytes	Scytes	STids	Scytes	Scytes	unassigned	Scytes	Scytes	4808.153	1909.9542
GGAGTTGCAAGGTT	ES	Scytes	STids	SPG	STids	Scytes	STids	unassigned	STids	STids	3475.427	3776.6355
CTCAAGGCAAGGTT	Myoid	STids	STids	STids	Sertoli	Leydig	STids	unassigned	STids	Scytes	4878.762	2884.0396
GACTTGACAAGGTT	RS	STids	STids	STids	STids	STids	STids	unassigned	STids	STids	1982.0352	3872.007
GAACAAACAAGGTT	SPC	Scytes	Scytes	Scytes	Scytes	Scytes	Scytes	unassigned	Scytes	Scytes	4616.776	3741.3103
TACATTTAAAGGAA	RS	STids	STids	STids	STids	STids	STids	unassigned	STids	STids	2333.595	4113.908
ACTGGGTAAAGGTT	SPC	Scytes	Scytes	Scytes	Scytes	Scytes	Scytes	unassigned	Scytes	Scytes	4830.972	3453.9277
CTCGATCAAAGGTT	SPC	STids	STids	Scytes	Scytes	unassigned	STids	unassigned	STids	Scytes	1712.8518	4028.4075
ACACAAGAAAGGTT	RS	Elongating	STids	STids	Elongating	STids	STids	unassigned	STids	Scytes	1872.3643	2627.4321
GGGGTGTTTTCGTT	SPC	Scytes	Scytes	Scytes	STids	Scytes	STids	unassigned	STids	Scytes	1546.9637	4743.4854
CATAACGTTTCGTT	ES	Elongating	Elongating	Elongating	STids	Elongating	Elongating	STids	Elongating	Elongating	1455.1052	3629.358
GAGATCATTTCGTT	RS	STids	STids	STids	STids	Scytes	Scytes	unassigned	STids	Scytes	3486.9868	4777.438
GACAAAATTTCGTT	ES	STids	STids	STids	Elongating	STids	Elongating	STids	STids	STids	3391.1875	4648.8438
GCTCAGGGTTCGTT	Leydig	Elongating	SPG	Scytes	Elongating	STids	STids	unassigned	Elongating	Scytes	2915.725	1320.6125
CAGGCAGGTTCGTC	Myoid	STids	STids	STids	Sertoli	unassigned	STids	unassigned	STids	STids	4562.0996	2885.5264
CACTTTGCTTCGTT	SPC	Scytes	STids	Leydig	STids	Scytes	STids	unassigned	STids	SPG	4112.8364	3093.434
CGGCCGGCTTCGTT	Myoid	Scytes	SPG	SPG	STids	unassigned	Scytes	unassigned	STids	Scytes	1724.8389	2660.3826
GACTGACCTTCGTT	ES	Elongating	Elongating	Elongating	Elongating	Elongating	STids	unassigned	Elongating	Elongating	3842.2559	1888.9822
TGTACACCTTCGTT	ES	Elongating	Elongating	Elongating	Elongating	Elongating	Elongating	unassigned	Elongating	Elongating	2910.0857	871.27856
CCCGGTACTTCGTT	ES	STids	STids	Elongating	STids	Scytes	STids	unassigned	STids	STids	5299.3257	3697.8699
CCTACATATTCGTT	ES	STids	STids	STids	Elongating	STids	STids	unassigned	STids	STids	1856.65	1379.4286
CCCCACAATTCGTT	Sertoli	Sertoli	Sertoli	Leydig	Sertoli	unassigned	Sertoli	unassigned	Sertoli	Sertoli	1002.9786	3137.6287
CAGAATGTGTCGTT	SPC	Scytes	Scytes	SPG	STids	Scytes	STids	unassigned	STids	SPG	3640.9207	3042.8413
ACGAGGTGGTCGTT	RS	STids	STids	STids	STids	STids	STids	unassigned	STids	STids	1362.1111	3291.4307
AACCCTCGGTCGTT	SPC	Scytes	Scytes	Scytes	STids	Scytes	Scytes	unassigned	STids	Scytes	1739.6748	3621.5706
CATCATCGGTCGTT	Myoid	Scytes	Scytes	Scytes	Scytes	Scytes	Scytes	unassigned	Scytes	Scytes	2636.8062	1797.0364
GAGCAACGGTCGTT	SPG	Elongating	Scytes	Elongating	STids	unassigned	STids	unassigned	STids	Scytes	1462.275	4566.0
TCGATTAGGTCGTT	Endothelial	STids	STids	Elongating	Elongating	STids	STids	unassigned	Elongating	STids	2420.7986	1275.4698
ATACATAGGTCGTT	SPC	Scytes	Scytes	Scytes	STids	Scytes	Scytes	unassigned	Scytes	Scytes	4737.917	3674.255
TGCTGTCCGTCGTT	SPC	Scytes	Scytes	Elongating	STids	Scytes	Elongating	unassigned	Elongating	Scytes	5302.081	3457.7676
ATGATTGAGTCGTT	Leydig	Elongating	STids	Sertoli	Sertoli	unassigned	STids	unassigned	STids	Leydig	4233.28	4753.016
GCTCCGCAGTCGTT	SPC	Elongating	Scytes	Elongating	STids	Scytes	Elongating	Scytes	Elongating	Elongating	1369.0	2768.462
GTCGTGAAGTCGTT	SPC	Scytes	Scytes	SPG	STids	Scytes	STids	unassigned	Scytes	Scytes	2584.5889	1046.0
GAACAAGTCTCGTT	RS	STids	STids	STids	STids	STids	STids	unassigned	STids	STids	4907.9033	1747.4517
GACGTCATCTCGTT	Macrophage	STids	STids	Elongating	STids	STids	Elongating	STids	STids	STids	4736.5435	2622.8914
AGCTTATGCTCGTT	SPC	Scytes	Scytes	Scytes	STids	Scytes	Elongating	unassigned	STids	Scytes	3555.1987	3758.2048
TCCTTTCGCTCGTT	ES	Elongating	STids	Elongating	Elongating	STids	Elongating	unassigned	Elongating	STids	4189.1577	4260.146
GAAACTCGCTCGTT	RS	STids	STids	STids	STids	STids	STids	STids	STids	STids	4028.296	4762.112
GACGGGCGCTCGTT	RS	STids	STids	STids	STids	STids	STids	STids	STids	STids	3937.1768	3998.7212
TGGCAACCATCGTT	SPC	STids	Scytes	Scytes	STids	unassigned	STids	unassigned	STids	Scytes	2018.2744	3689.8599
TGTATGGACTCGTT	ES	Elongating	Elongating	Elongating	Elongating	Elongating	Elongating	Elongating	Elongating	Elongating	2573.4192	2546.3381
ACATTGCACTCGTT	ES	STids	Elongating	Elongating	STids	Elongating	Elongating	unassigned	Elongating	Elongating	3819.8726	4910.9106
CGGTCGTTATCGTT	ES	Elongating	Elongating	Elongating	Elongating	Elongating	Elongating	Elongating	Elongating	Elongating	5178.2017	3436.8135
CCACACATATCGTT	SPC	Scytes	Scytes	SPG	STids	Scytes	Scytes	unassigned	Scytes	SPG	3576.5283	3311.4026
CTGGGAATATCGTT	SPG	Elongating	SPG	Leydig	Sertoli	SPG	STids	unassigned	STids	SPG	5170.8125	4026.6477
CAGATGTGATCGTT	Sertoli	SPG	STids	Sertoli	Elongating	Sertoli	Sertoli	unassigned	Elongating	Sertoli	2422.381	1069.8619
ACCTCGCGATCGTT	ES	Elongating	STids	Elongating	STids	Elongating	Elongating	STids	Elongating	Elongating	1409.0948	3898.2673
ATTCGTGCATCGTT	SPG	Scytes	SPG	SPG	Sertoli	SPG	Scytes	Scytes	STids	SPG	5324.7227	2801.8313
TCAATTGCATCGTT	RS	STids	STids	Elongating	STids	STids	STids	STids	STids	STids	5194.158	2804.9568
CGGAAAGCATCGTT	SPG	Scytes	Scytes	Scytes	STids	Scytes	Scytes	unassigned	Scytes	Scytes	2404.111	5076.3887
GGTTGGCCATCGTT	ES	Elongating	STids	Elongating	Elongating	Elongating	STids	unassigned	Elongating	STids	4041.1755	2868.2808
GTGGTACCATCGTT	SPC	Scytes	Scytes	Scytes	STids	Scytes	Scytes	unassigned	Scytes	Scytes	3890.2	5006.7563
TGAAAACCATCGTT	ES	Elongating	Elongating	Elongating	Elongating	Elongating	Elongating	Elongating	Elongating	Elongating	4277.3643	3975.2898
ATCACTACATCGTT	RS	STids	STids	Elongating	Elongating	STids	STids	unassigned	STids	STids	2784.8647	3026.3293
AGTCACACATCGTT	SPG	STids	SPG	SPG	Sertoli	unassigned	STids	unassigned	STids	Elongating	4181.532	3204.669
AACTTGGAATCGTT	ES	Elongating	Elongating	Elongating	Elongating	STids	Elongating	unassigned	Elongating	STids	3747.1443	4331.936
GTTTTCCAATCGTT	RS	STids	STids	STids	STids	STids	STids	STids	STids	STids	3478.8442	3459.598
GGACAGCTTGCGTT	ES	Elongating	Elongating	Elongating	Elongating	Elongating	Elongating	Elongating	Elongating	Elongating	4420.325	2490.0
AGAAACGGTGCGTT	Sertoli	Scytes	Scytes	SPG	Sertoli	Sertoli	STids	unassigned	Scytes	Scytes	4028.4595	3952.6487
GGCTCGAGTGCGTT	ES	STids	STids	Scytes	STids	unassigned	STids	unassigned	STids	Elongating	3874.0103	1409.0204
AATGAAAGTGCGTT	Sertoli	Sertoli	Scytes	SPG	Sertoli	Sertoli	Sertoli	unassigned	Sertoli	Sertoli	2698.081	1052.5676
TCAGAAACTGCGTT	SPC	Scytes	STids	Elongating	STids	Scytes	Elongating	STids	STids	Scytes	2749.8447	5179.903
GGACTTCATTCGTT	RS	STids	STids	STids	STids	STids	STids	unassigned	STids	STids	4414.355	2491.8386
AGCCAAAATGCGTT	RS	Scytes	STids	Elongating	Elongating	STids	STids	unassigned	STids	Scytes	1757.1864	3953.1187
ATCTTGCTGGCGTT	ES	Elongating	Elongating	Elongating	STids	Elongating	Elongating	STids	Elongating	Elongating	4494.89	4192.1157
AGGAAATCGGCGTT	RS	STids	Scytes	Scytes	STids	STids	STids	unassigned	STids	STids	2708.9438	1123.1963
CATCCCGCGGCGTT	RS	STids	STids	STids	STids	STids	STids	STids	STids	STids	4666.2114	2168.9429
GTTCAGCCGGCGTT	SPC	STids	STids	Scytes	Elongating	STids	STids	unassigned	STids	Scytes	3479.8135	4227.6357
ATGAGAACGGCGTT	RS	STids	Scytes	Scytes	STids	Scytes	STids	unassigned	STids	STids	3132.2612	2681.2676
TCAATCCAGGCGTT	ES	Elongating	Elongating	Elongating	STids	Elongating	Elongating	STids	Elongating	Elongating	2800.0752	4080.0225
GTTACGTGCGCAGT	ES	Elongating	Scytes	Elongating	STids	Scytes	Elongating	unassigned	STids	Scytes	3568.5	3749.8445
GCAAAAGGCGCGTT	ES	Elongating	STids	Elongating	Elongating	Elongating	Elongating	STids	Elongating	Elongating	4450.978	4220.703
ACGGGCAGCGCGTT	SPG	Scytes	SPG	SPG	Sertoli	unassigned	STids	unassigned	Sertoli	SPG	3373.0334	3500.9055
AGTAAAAGCGCGTT	RS	Elongating	Scytes	Scytes	STids	Scytes	STids	unassigned	STids	Scytes	4161.979	3567.5693
GGCTAACCCGCGTT	SPG	STids	STids	SPG	STids	SPG	STids	unassigned	STids	STids	4180.394	3266.8457
CTGAAAACCGCGTT	RS	STids	Scytes	Scytes	STids	Scytes	STids	unassigned	STids	STids	2908.9338	3232.5298
CGAGGGTACGCGTT	ES	Elongating	Elongating	Elongating	Elongating	Elongating	Elongating	Elongating	Elongating	Elongating	1138.4564	3669.3623
AACTCCTACGCGTT	RS	STids	STids	STids	STids	STids	STids	unassigned	STids	STids	3355.2268	1240.4706
AACTTATACGCGTT	SPC	Scytes	Scytes	Scytes	STids	unassigned	STids	unassigned	Scytes	Scytes	2909.6562	2462.25
CGGTTGGACGCGTT	RS	STids	STids	STids	STids	STids	STids	STids	STids	STids	3202.8813	3053.835
CCCTCGGACGCGTT	SPC	Scytes	Scytes	Elongating	STids	Scytes	Elongating	unassigned	STids	Scytes	4952.2886	4058.3423
TTGTTTCACGCGTT	Myoid	Scytes	Scytes	SPG	Elongating	Scytes	Scytes	unassigned	STids	Scytes	3582.39	4778.3276
ACCTCGCACGCGTT	RS	STids	STids	STids	STids	STids	STids	STids	STids	STids	1714.2063	1945.075
CCATGCCACGCGTT	Myoid	Scytes	Scytes	SPG	Sertoli	Leydig	STids	unassigned	STids	Elongating	4121.5938	4765.599
ACTCGGAACGCGTT	SPC	Scytes	Scytes	Scytes	STids	Scytes	Scytes	unassigned	Scytes	Scytes	2139.5908	3906.4243
GTAGACTTAGCGTT	RS	Scytes	STids	Elongating	STids	unassigned	STids	unassigned	STids	Scytes	2604.4182	5106.6123
GACGGCGTAGCGTT	RS	Elongating	SPG	STids	STids	unassigned	STids	unassigned	STids	Scytes	1479.8864	4603.727
AGATCGATAGCGTT	RS	STids	STids	STids	STids	STids	STids	STids	STids	STids	4452.0293	4597.5293
AAATTTTGAGCGTT	ES	Elongating	Elongating	Elongating	STids	Elongating	Elongating	Elongating	Elongating	Elongating	2866.1714	1966.0
ACGAATTCAGCGTT	ES	Elongating	Elongating	Elongating	Elongating	Elongating	Elongating	unassigned	Elongating	Elongating	4327.51	2893.625
ACAAAATCAGCGTT	Sertoli	Elongating	Elongating	Elongating	STids	STids	STids	unassigned	STids	Scytes	4327.171	1192.6666
GCACACGCAGCGTT	SPC	Scytes	Scytes	Scytes	STids	Scytes	Scytes	unassigned	Scytes	Scytes	2632.739	1876.8406
TGCCTTCCAGCGTT	RS	STids	STids	Scytes	STids	STids	Elongating	Elongating	STids	STids	2798.8203	3236.765
ACGGCGCCAGCGTT	ES	Elongating	Elongating	Elongating	Elongating	Elongating	STids	unassigned	Elongating	Elongating	3733.0962	2801.4905
GGAAGCACAGCGTT	RS	STids	STids	STids	Elongating	STids	STids	unassigned	STids	STids	4109.289	1146.3735
TACACGTAAGCGTT	ES	Elongating	Elongating	Elongating	STids	Elongating	Elongating	unassigned	Elongating	Elongating	3963.344	2872.1782
AAGGAGCAAGCGTT	RS	STids	STids	STids	STids	STids	STids	STids	STids	STids	3790.889	3187.0186
ATTCCCTTTCCGGT	SPG	Scytes	Scytes	Scytes	Sertoli	Scytes	SPG	unassigned	Scytes	Scytes	2111.446	4993.9326
CGATCACTTCCGTT	ES	Elongating	Elongating	Elongating	Elongating	Elongating	Elongating	unassigned	Elongating	Elongating	3317.4573	2026.6647
CTGGGACTTCCGTT	Macrophage	Sertoli	Scytes	Sertoli	Sertoli	SPG	Sertoli	unassigned	Scytes	Sertoli	1202.3914	3185.969
ACGAAAATTCCGTT	ES	Elongating	Elongating	Elongating	Elongating	Elongating	Elongating	Elongating	Elongating	Elongating	3057.95	5312.0
CGCATTTGTCCGTT	ES	Elongating	Elongating	Elongating	STids	STids	Elongating	unassigned	Elongating	Elongating	1684.1343	4523.2217
AGGATTTGTCCGTT	ES	Elongating	Elongating	Elongating	Elongating	Elongating	Elongating	Elongating	Elongating	Elongating	2381.2622	2149.7542
GCCAGTCGTCCGTT	ES	Scytes	Scytes	Elongating	STids	Elongating	Elongating	STids	STids	Elongating	4335.6787	4343.5635
AGCCAAAGTCCGTT	ES	Elongating	Elongating	Elongating	Elongating	Elongating	Elongating	Elongating	Elongating	Elongating	961.4194	3591.4355
ACCACTTCTCCGTT	RS	STids	STids	Elongating	STids	STids	STids	STids	STids	STids	1530.9082	4524.4497
AGGAAAGCTCCGTT	RS	Elongating	STids	Elongating	STids	STids	STids	unassigned	STids	Elongating	2284.0	1430.728
TAGGCAGCTCCGTT	RS	STids	STids	STids	Elongating	STids	STids	unassigned	STids	STids	1667.5294	2415.9707
GAACGGCCTCCGTT	ES	STids	STids	STids	Elongating	STids	STids	STids	Elongating	STids	1941.0992	4162.221
AAAATGACTCCGTT	Macrophage	STids	STids	STids	STids	unassigned	STids	unassigned	STids	STids	3684.2898	1189.4855
GCACGTTATCCGTT	SPG	STids	SPG	Leydig	Sertoli	unassigned	STids	unassigned	STids	Elongating	3334.7432	2811.446
CGGGGCCATCCGTT	ES	Scytes	Scytes	Scytes	Scytes	unassigned	STids	unassigned	Scytes	Scytes	1852.7725	2714.024
CAACACCATCCGTT	SPG	Scytes	SPG	SPG	STids	SPG	STids	unassigned	STids	Scytes	3821.6128	2358.6194
TATTTACATCCGTT	ES	Elongating	Elongating	Elongating	Elongating	Elongating	Elongating	unassigned	Elongating	Elongating	980.7121	2376.4797
CTTGCGTTGCCGTT	Sertoli	Elongating	Sertoli	Leydig	Sertoli	Sertoli	Sertoli	unassigned	Sertoli	Elongating	1619.3037	2812.6296
TTAGCGTTGCCGTT	RS	STids	STids	Elongating	Elongating	STids	Elongating	unassigned	Elongating	STids	3111.159	2178.0596
TACTTTGTGCCGTT	ES	Elongating	Scytes	Elongating	STids	unassigned	STids	unassigned	STids	Scytes	2580.4805	4953.686
CCGCCGATGCCGTT	SPC	Scytes	Sertoli	Sertoli	Sertoli	unassigned	STids	unassigned	STids	Elongating	1919.2993	4292.3867
CGTCCCTGGCCGTT	ES	Elongating	Elongating	Elongating	STids	STids	Elongating	unassigned	Elongating	Elongating	2636.131	3945.5242
AACCCTCCGCCGTT	ES	Elongating	Elongating	Elongating	Elongating	Elongating	Elongating	Elongating	Elongating	Elongating	3269.3315	1977.0613
CGTCTTACGCCGTT	RS	Elongating	STids	Elongating	STids	unassigned	STids	unassigned	Elongating	STids	2533.8833	4790.0557
ATATTGCAGCCGTT	SPG	Scytes	SPG	SPG	STids	Scytes	STids	unassigned	STids	SPG	4839.1436	2875.3594
GTACCCCAGCCGTT	SPC	Scytes	Scytes	Scytes	STids	Scytes	Scytes	unassigned	Scytes	SPG	3413.2715	3573.3445
GATGTTAAGCCGTT	SPC	Scytes	Scytes	Scytes	STids	Scytes	Scytes	unassigned	Scytes	Scytes	2938.5422	4105.479
CGTCACCTCCCGTT	ES	Elongating	Elongating	Elongating	Elongating	Elongating	STids	unassigned	Elongating	Elongating	4083.3184	2374.4302
AATCAAGGCCCGTT	RS	STids	STids	STids	STids	STids	STids	STids	STids	STids	4607.5273	3345.4246
TGACGAGCCCCGTT	ES	STids	Scytes	Scytes	Elongating	unassigned	STids	unassigned	STids	Scytes	3111.3794	4059.7932
GATTGGCCCCCGTT	ES	Elongating	Elongating	Elongating	STids	Sertoli	Elongating	STids	STids	Scytes	3137.132	4993.4404
ACTACGCCCCCGTT	SPC	Scytes	Scytes	Scytes	STids	Scytes	Scytes	unassigned	Scytes	Scytes	5316.6133	3465.623
CGCGACCCCCCGTT	RS	Elongating	STids	Elongating	Elongating	Elongating	STids	unassigned	STids	Scytes	3802.849	1570.0793
TTTGGAACCCCGTT	RS	STids	STids	STids	STids	STids	STids	STids	STids	STids	2989.71	2905.5925
CTCGGATACCCGTT	RS	STids	STids	STids	STids	STids	STids	unassigned	STids	STids	2591.2258	4162.155
GGGCGCATACCGTT	ES	Elongating	Elongating	Elongating	Elongating	Elongating	Elongating	Elongating	Elongating	Elongating	4578.9116	1851.9873
GTGAGGTGACCGTT	RS	STids	STids	STids	STids	STids	STids	unassigned	STids	STids	3058.9927	3749.5508
TGGACATGACCGTT	SPG	STids	STids	STids	STids	unassigned	STids	unassigned	Elongating	Scytes	4150.904	3239.825
CCTGCACCACCGTT	Sertoli	Elongating	Scytes	Elongating	STids	unassigned	Elongating	unassigned	STids	Scytes	3085.9646	5163.4854
GACGTTCAACCGTT	RS	STids	STids	STids	STids	STids	STids	unassigned	STids	Scytes	3400.3254	5048.778
GCCTTCCAACCGTT	RS	STids	STids	STids	STids	STids	STids	STids	STids	STids	1455.7444	2254.9
CTGACGTTTACGTT	ES	Scytes	STids	Elongating	STids	Elongating	Elongating	unassigned	STids	Elongating	3706.879	3675.9873
AAAAGCTTTACGTT	SPC	STids	Scytes	Scytes	STids	Scytes	STids	unassigned	Scytes	Scytes	4375.1074	3603.8494
AACCTTCTTACGTT	RS	STids	STids	STids	STids	STids	STids	STids	STids	STids	1771.9829	3473.2046
GTGGTTAGTACGTT	SPC	Scytes	Scytes	Scytes	STids	Scytes	Scytes	Scytes	Scytes	Scytes	4410.669	3959.6147
CGCCCGTCTACGTT	RS	STids	STids	STids	STids	unassigned	STids	unassigned	STids	STids	3015.0828	3240.3965
ACTCGCGCTACGTT	ES	Scytes	Scytes	Elongating	STids	Scytes	Elongating	unassigned	STids	Scytes	1250.634	4394.6274
CCGCAAGTGACGTT	ES	Elongating	Elongating	Elongating	STids	Elongating	STids	Elongating	Elongating	Elongating	3485.193	1141.2413
CAGCAAATGACGTT	SPC	Scytes	Scytes	Scytes	STids	Scytes	Scytes	unassigned	Scytes	Scytes	2321.7634	2328.4438
TCATTGTGGACGTT	ES	Elongating	Elongating	Elongating	STids	Elongating	Elongating	unassigned	Elongating	Elongating	1808.875	4656.352
AGCTGTGGGACGTT	SPC	Scytes	Scytes	Scytes	STids	Scytes	Elongating	Elongating	STids	Scytes	2133.0693	2378.6335
GTCGTGGGGACGTT	RS	STids	STids	STids	STids	STids	STids	unassigned	STids	STids	4924.506	3020.2
CTCCTGCGGACGTT	RS	STids	STids	STids	STids	STids	STids	unassigned	STids	STids	3622.366	2880.939
CCTATCGCGACGTT	RS	STids	STids	STids	STids	STids	STids	STids	STids	STids	1788.1052	3475.6736
TCTCTTGGCACGTT	RS	STids	STids	STids	STids	Scytes	STids	STids	STids	STids	1452.7909	2352.353
TGCACGTCCACGTT	SPC	Scytes	Scytes	Elongating	STids	Scytes	Elongating	STids	STids	Scytes	2676.5476	4598.6113
GCCTCGTACACGTT	Macrophage	STids	STids	Elongating	Elongating	STids	STids	unassigned	Elongating	Elongating	1605.7251	1820.1462
GGTTAACGAACGTT	ES	STids	STids	Elongating	STids	STids	STids	unassigned	STids	STids	1435.2128	3540.617
TATTTCTCAACGTT	Endothelial	STids	STids	STids	STids	STids	STids	unassigned	STids	STids	4586.23	2853.0874
AAGTAAGAAACGTT	ES	Elongating	SPG	Scytes	Scytes	unassigned	STids	unassigned	Elongating	Scytes	948.6695	3083.7288
GCTAAATTTTAGGC	ES	Elongating	Elongating	Elongating	Elongating	Elongating	Elongating	STids	Elongating	Elongating	2796.44	5059.34
GTTTTCCTTTAGTT	ES	STids	STids	Elongating	STids	STids	Elongating	STids	STids	STids	1635.5469	3427.2188
CGAATTATTTAGTT	SPG	Elongating	Scytes	Elongating	STids	Scytes	STids	unassigned	STids	Scytes	1849.8898	1714.5906
TGTTGGATTAAGTT	ES	Elongating	Elongating	Elongating	Elongating	Elongating	Elongating	Elongating	Elongating	Elongating	1307.3619	1826.4601
CCCCGTGGTTAGTT	ES	Elongating	SPG	Elongating	Elongating	Elongating	Elongating	unassigned	Elongating	Scytes	2711.905	5099.5884
GCTATGTCTTAGTT	SPC	Scytes	Scytes	Elongating	STids	Scytes	Elongating	unassigned	Elongating	Scytes	2859.4907	3703.7593
CCCTTTGCTTAGCT	SPC	Scytes	Scytes	Scytes	STids	Scytes	Scytes	Scytes	Scytes	Scytes	5025.17	3377.8545
GCTGCCACTTTTTT	ES	STids	STids	STids	Sertoli	unassigned	STids	unassigned	STids	Scytes	2666.1296	972.62964
CTCGGGTGTTAGTT	SPC	Scytes	Scytes	Scytes	STids	Scytes	Elongating	unassigned	Scytes	Scytes	1820.6818	4409.4243
AGAGAGAATTAGTT	SPC	Scytes	Scytes	Scytes	STids	Scytes	Elongating	unassigned	STids	Scytes	2069.894	4373.3486
CCCTGATTGTAGTT	Myoid	STids	SPG	SPG	STids	SPG	STids	unassigned	STids	SPG	3731.8374	4742.0874
TTTTTTGTGTAGTT	RS	STids	STids	STids	Elongating	STids	STids	STids	STids	STids	5080.661	3057.9492
TTCATTGTGTAGTT	ES	Scytes	Scytes	Sertoli	STids	Sertoli	Scytes	unassigned	STids	Sertoli	2084.021	3722.4756
AAGGCTGTGTAGTT	SPC	Scytes	Scytes	SPG	STids	Scytes	Scytes	unassigned	STids	SPG	1461.4717	2303.585
CTTATTATGTAGTT	Endothelial	Elongating	Elongating	Elongating	STids	Elongating	Elongating	unassigned	Elongating	Elongating	4898.391	2255.3142
CGAGGGATGTAGTT	ES	Elongating	Elongating	Elongating	Elongating	Elongating	STids	unassigned	Elongating	Elongating	2197.0103	1479.0
TTCTTTGGGTAGTT	Macrophage	Elongating	Scytes	Sertoli	STids	Scytes	STids	unassigned	STids	Scytes	3239.1855	1432.567
CGGGGGGGGTAGTT	ES	Elongating	Elongating	Elongating	Elongating	STids	STids	unassigned	Elongating	Elongating	1085.1733	2096.0867
TGTCATAGGTAGTT	Macrophage	STids	STids	Elongating	STids	STids	STids	STids	Elongating	STids	2796.5461	3015.9749
TCGCCTGCGTAGTT	ES	Elongating	STids	STids	STids	STids	STids	unassigned	STids	Scytes	1886.35	1670.275
CGGGCCACGTAGTT	SPG	Scytes	SPG	Leydig	Sertoli	SPG	STids	unassigned	STids	SPG	3484.3076	2774.7847
GCTCCAACGTAGTT	SPG	Scytes	Scytes	SPG	STids	Scytes	SPG	unassigned	Scytes	SPG	4032.8274	1193.0575
GGCATTCAGTAGTT	SPG	STids	Scytes	STids	Elongating	STids	STids	unassigned	STids	Scytes	3417.905	5145.557
CTGGCACAGTAGTT	RS	STids	STids	STids	STids	STids	STids	STids	STids	STids	4242.3726	5064.549
GACTGGAAGTAGTT	SPC	STids	Scytes	Scytes	STids	Scytes	STids	unassigned	STids	STids	5275.1333	3652.037
GGTATCGTCTAGTT	ES	Elongating	Elongating	Elongating	Elongating	Elongating	Elongating	Elongating	Elongating	Elongating	4786.5884	3888.268
AAGCGGATCTAGTT	ES	Elongating	Elongating	Elongating	Elongating	STids	STids	unassigned	Elongating	Scytes	5027.8	4343.4824
TAATCATGCTAGTT	SPC	Scytes	Scytes	Scytes	STids	Scytes	Scytes	unassigned	STids	Scytes	2088.4565	2633.2102
ACCGGGGGCTAGTT	ES	Elongating	Elongating	Elongating	Elongating	Elongating	Elongating	Elongating	Elongating	Elongating	2944.4375	5254.398
AAGAAGGGCTAGTT	SPG	Scytes	SPG	SPG	Sertoli	unassigned	STids	unassigned	Sertoli	SPG	1407.7183	2097.8804
AAGCCCGGCTAGTT	ES	Scytes	Scytes	Elongating	STids	unassigned	Elongating	unassigned	STids	Scytes	1592.0197	4752.706
CGCTTACCCTAGTT	SPG	Elongating	Scytes	Scytes	STids	SPG	STids	unassigned	STids	Scytes	2383.132	2535.3333
CTATGAACCTAGTT	ES	Elongating	STids	Elongating	STids	STids	STids	STids	STids	STids	2765.3838	5292.756
CGTGTTGACTAGTT	SPC	Scytes	Scytes	Scytes	STids	Scytes	Scytes	unassigned	Scytes	Scytes	1261.509	4099.418
CCGGACGACTAGTT	RS	Elongating	Scytes	Elongating	Elongating	unassigned	STids	unassigned	STids	Scytes	1677.0739	3781.6108
TAACCTCACTAGTT	Leydig	Scytes	Scytes	SPG	Sertoli	SPG	Scytes	unassigned	STids	Sertoli	4060.5254	4720.226
AGGATTCACTAGTT	RS	STids	STids	STids	STids	unassigned	STids	unassigned	STids	STids	3461.8142	4478.5
TAGATGAACTAGTT	SPG	STids	STids	STids	STids	unassigned	STids	unassigned	STids	STids	3787.2344	5050.276
TCAAGATTATAGTT	ES	Elongating	Elongating	Elongating	STids	Elongating	Elongating	unassigned	Elongating	Elongating	5047.647	2121.147
CCTTTTGTATAGTT	Sertoli	Scytes	SPG	SPG	Scytes	Scytes	Scytes	unassigned	Scytes	SPG	3663.9546	3389.2532
TTATTTGTATAGTT	Sertoli	STids	STids	STids	STids	Sertoli	STids	STids	STids	Sertoli	4901.9805	1793.2922
AATGATGTATAGTT	ES	Elongating	Scytes	Scytes	Scytes	unassigned	STids	unassigned	STids	Scytes	2420.686	1898.6497
TTGACAGTATAGTT	RS	STids	STids	STids	STids	STids	STids	STids	STids	STids	2560.6858	1558.7821
CGGCCACTATAGTT	RS	STids	STids	STids	STids	STids	STids	STids	STids	STids	2578.0544	4071.5576
CCACCTATATAGTT	SPC	Scytes	Scytes	Scytes	STids	Scytes	Scytes	unassigned	Scytes	SPG	4532.1084	4367.594
CGAAAAATATAGTT	SPC	Elongating	Scytes	Scytes	Elongating	STids	STids	unassigned	Elongating	Scytes	2891.8691	4620.1494
GTCGGGAGATAGTT	RS	STids	STids	STids	Elongating	STids	STids	unassigned	STids	STids	2569.9358	1622.5769
GGTTCCAGATAGTT	RS	Elongating	Elongating	Elongating	STids	Elongating	Elongating	Elongating	Elongating	Elongating	3900.586	2315.2356
TCTGAAAGATAGTT	RS	STids	STids	STids	STids	STids	STids	STids	STids	STids	5211.971	2713.0576
GATCAAAGATAGTT	SPC	Scytes	Scytes	Scytes	STids	Sertoli	Scytes	unassigned	Scytes	Scytes	2864.6978	3516.38
TGACCCTCATAGTT	SPG	Sertoli	SPG	SPG	Sertoli	SPG	STids	unassigned	STids	SPG	3852.0232	3486.5503
GTTCAACCATAGTT	ES	Elongating	Elongating	Elongating	Elongating	Elongating	STids	unassigned	Elongating	Elongating	3554.0173	3853.9138
CAACCGGAATAGTT	ES	Elongating	Elongating	Elongating	Elongating	Elongating	Elongating	Elongating	Elongating	Elongating	2271.4238	3806.761
TAGCTACTTGAGTT	ES	STids	STids	Elongating	Elongating	STids	STids	unassigned	Elongating	STids	3401.5962	3869.1636
CAATCCTGTGAGTT	RS	STids	STids	STids	STids	STids	STids	STids	STids	STids	3226.8323	3204.7227
GCTTTTCGTGAGTT	SPG	Scytes	SPG	SPG	Sertoli	SPG	SPG	unassigned	Scytes	SPG	3146.366	823.0813
CAGCGTCGTGAGTT	Macrophage	Elongating	STids	Elongating	STids	unassigned	Elongating	STids	Elongating	Elongating	1406.0197	4034.1274
CGCTTTAGTGAGTT	ES	Elongating	Elongating	Elongating	Elongating	Elongating	Elongating	Elongating	Elongating	Elongating	4544.5107	3712.3093
GGGGTATCTGAGTT	Sertoli	Elongating	Scytes	Sertoli	STids	unassigned	Scytes	unassigned	STids	Scytes	4647.265	3756.102
CGACCTGCTGAGTT	SPG	Scytes	SPG	SPG	Sertoli	SPG	SPG	unassigned	Scytes	SPG	2392.9614	2387.8
CGGATGGCTGAGTT	SPC	Scytes	Scytes	Scytes	STids	Scytes	Elongating	unassigned	STids	Scytes	4549.2026	3952.2659
CCGGTCTATGAGTT	SPC	Scytes	Scytes	Scytes	STids	Scytes	Scytes	unassigned	STids	Scytes	4472.5894	3729.9404
TATCCCTTGGAGAT	ES	Elongating	STids	Elongating	Elongating	STids	Elongating	STids	Elongating	STids	3841.4817	3857.6584
CAGCGTGTGGAGTT	Sertoli	Scytes	Scytes	Scytes	STids	Scytes	Scytes	unassigned	Scytes	Scytes	3136.272	4812.4854
CCAAAAGTGGAGTT	SPC	Scytes	Scytes	Scytes	STids	Scytes	Scytes	unassigned	Scytes	Scytes	4516.0757	3926.9749
TATTAGCTGCAGTT	SPC	Scytes	Scytes	STids	STids	Scytes	STids	unassigned	STids	Scytes	3327.4285	4922.306
ACTGCGATGGAGTT	ES	Elongating	Elongating	Elongating	STids	Elongating	Elongating	unassigned	Elongating	Elongating	1064.0	4017.3977
AAAACGTGGGAGTT	SPG	STids	Scytes	SPG	Sertoli	SPG	STids	unassigned	Scytes	SPG	3075.0957	1871.1011
AAATTCGGGGAGTT	SPC	Scytes	Scytes	Scytes	STids	Scytes	STids	unassigned	STids	Scytes	2642.4263	2477.0
GTCCGCTCGGAGAT	ES	Elongating	Elongating	Elongating	Elongating	Elongating	Elongating	unassigned	Elongating	Elongating	2407.0	3274.7812
TAAAGTCCGGAGTT	RS	STids	STids	STids	Elongating	STids	STids	STids	STids	STids	4764.814	3199.304
CTTCCTCCGGAGTT	SPC	Elongating	Scytes	Elongating	STids	Scytes	Elongating	unassigned	Elongating	Scytes	2230.221	2929.4211
TTCTTGGAAGAGTT	SPC	Elongating	Scytes	Elongating	STids	Scytes	STids	unassigned	Elongating	Scytes	3689.4375	3732.875
ACTGATTTCGAGTT	ES	Elongating	Elongating	Elongating	Elongating	Elongating	Elongating	Elongating	Elongating	Elongating	1237.5691	2313.5469
GGGCACGTCGAGTA	ES	Elongating	Elongating	Elongating	Elongating	Elongating	Elongating	Elongating	Elongating	Elongating	2930.5354	1028.5032
GATAAAGTCGAGTT	SPG	STids	SPG	SPG	Sertoli	SPG	STids	unassigned	STids	Scytes	3258.3599	3109.7744
TGTAGTCTCGAGTT	ES	Elongating	Elongating	Elongating	STids	Elongating	Elongating	unassigned	Elongating	Elongating	2914.2786	3965.9683
AGCTTCCTCGAGTG	RS	STids	STids	Elongating	STids	STids	STids	unassigned	Elongating	Elongating	2094.6511	4502.3354
CAACCTATCGAGTT	ES	STids	STids	STids	STids	STids	Elongating	unassigned	STids	STids	3308.7488	4143.187
ACGAAGATCGAGTT	ES	Elongating	Elongating	Elongating	Elongating	Elongating	Elongating	unassigned	Elongating	Elongating	1887.0278	2409.5093
TGCGGTGGCGAGTT	ES	Elongating	Elongating	Elongating	Elongating	Elongating	Elongating	Elongating	Elongating	Elongating	2829.565	1886.061
GACCATAGCGAGTT	SPG	STids	STids	SPG	Elongating	Scytes	STids	unassigned	STids	STids	3803.1035	4808.124
ACACAGAGCGAGTT	RS	Elongating	Elongating	Elongating	STids	Elongating	STids	unassigned	Elongating	Elongating	3728.729	2267.8774
GTTTTTTCCGAGTT	ES	STids	STids	STids	STids	STids	Elongating	unassigned	STids	Scytes	2332.0	1245.5856
TTGTGGTCCGAGTG	Sertoli	STids	Sertoli	Scytes	Elongating	Elongating	STids	unassigned	Sertoli	Elongating	1771.8414	3451.3518
AGGTCCGCCGAGTT	ES	Elongating	Elongating	Elongating	Elongating	STids	Elongating	unassigned	Elongating	Elongating	3870.433	4255.847
GAGCGAGCCGAGTT	RS	STids	STids	STids	Elongating	Elongating	STids	unassigned	STids	Scytes	2837.6	2280.9236
TAACTACCCGAGTT	SPG	STids	STids	Elongating	Elongating	unassigned	STids	unassigned	STids	Scytes	3307.455	5132.481
ACACTTACCGAGTT	ES	STids	STids	Elongating	STids	STids	STids	STids	STids	STids	4958.5327	4193.941
AGACCTTACGAGTT	SPC	Elongating	Scytes	Scytes	STids	Scytes	Elongating	unassigned	STids	Scytes	2315.2144	2956.6428
CGTATGTACGAGTT	SPC	Scytes	Scytes	STids	STids	Scytes	STids	unassigned	STids	Scytes	4093.7761	4136.2017
AAGAAGTACGAGTT	SPG	STids	STids	Elongating	STids	STids	STids	unassigned	Elongating	Elongating	1621.3096	1963.0714
GGGTGCTACGAGTT	SPC	Scytes	Scytes	Scytes	STids	Scytes	Scytes	Scytes	Scytes	Scytes	5226.1597	3293.6196
GAAGTGTTAGAGTT	SPC	Scytes	Scytes	Scytes	STids	Scytes	Scytes	unassigned	Scytes	Scytes	4451.422	2729.2935
TCAGGCATAGAGTT	RS	STids	Scytes	Scytes	Scytes	unassigned	STids	unassigned	STids	Scytes	3882.7166	1259.55
AGTCTTGTAGAGTT	ES	STids	STids	STids	STids	unassigned	STids	unassigned	STids	STids	2297.9607	5148.955
TAGTCGGTAGAGTC	ES	Elongating	Elongating	Elongating	Elongating	Elongating	Elongating	unassigned	Elongating	Elongating	3726.9507	4859.887
AATGACCTAGAGTT	Sertoli	STids	STids	Sertoli	Elongating	SPG	STids	unassigned	STids	STids	4809.569	3103.4827
AAGATACTAGAGTT	SPC	Scytes	Scytes	Scytes	STids	Scytes	Elongating	unassigned	STids	Scytes	4383.5127	3960.795
GCCGAACTAGAGTT	RS	STids	STids	STids	STids	unassigned	STids	unassigned	STids	STids	3863.3809	4967.15
ATACGCATAGAGTT	RS	STids	Scytes	Scytes	STids	Scytes	Scytes	unassigned	STids	Scytes	4281.0083	4808.734
AACGACATAGAGTT	SPC	Scytes	Scytes	Scytes	STids	Scytes	Scytes	unassigned	Scytes	Scytes	2336.1006	2608.8591
GAACGGTGAGAGTT	RS	STids	STids	STids	STids	STids	STids	unassigned	STids	STids	5299.662	2787.5405
TCGAGCTGAGAGTT	Sertoli	STids	STids	Sertoli	STids	STids	STids	unassigned	STids	STids	1604.1981	2052.5566
ACTTTTGGAGAGTT	Sertoli	Elongating	Elongating	Elongating	Elongating	Scytes	STids	unassigned	Elongating	Elongating	1468.0935	4714.86
GTTCTTAGAGAGTT	RS	STids	STids	STids	STids	STids	STids	STids	STids	STids	3936.698	2554.5095
CCCTGGAGAGAGTT	ES	STids	STids	STids	STids	unassigned	STids	unassigned	STids	Scytes	1895.4601	1237.5828
GCCGAAAGAGAGTT	RS	STids	STids	STids	STids	STids	STids	STids	STids	STids	3608.8333	4727.3335
AGACGGTCAGAGTT	ES	Elongating	Elongating	Elongating	Elongating	Elongating	Elongating	Elongating	Elongating	Elongating	1060.582	2465.5522
GCGCGCTCAGAGTT	RS	STids	STids	STids	STids	STids	STids	STids	STids	STids	1978.9121	3572.3845
CCTTCCCCAGAGTT	Sertoli	STids	Scytes	Sertoli	Sertoli	unassigned	Scytes	unassigned	STids	SPG	2114.6182	4598.7637
AAGACCCCAGAGTT	SPC	Scytes	Scytes	SPG	STids	Scytes	Scytes	STids	STids	Scytes	4536.6987	2656.6924
TACGGACCAGAGTT	RS	Scytes	Scytes	SPG	STids	Scytes	STids	unassigned	STids	Scytes	3510.8828	3007.7654
AGTCGAACAGAGTT	Sertoli	STids	Endothelial	Sertoli	Elongating	unassigned	STids	unassigned	STids	Scytes	3861.897	2880.2942
CGCTTTTAAGAGAA	RS	STids	STids	Elongating	STids	STids	STids	unassigned	STids	Elongating	1786.6375	3827.1
ACGTTGTAAGAGTT	ES	Elongating	STids	Elongating	STids	Elongating	STids	unassigned	Elongating	Elongating	1998.3372	2230.0232
CGCTCGTAAGAGTG	SPC	Elongating	Elongating	Elongating	Elongating	STids	STids	unassigned	Elongating	Elongating	1542.1377	3164.3115
GGTCTCTAAGAGTT	Sertoli	STids	STids	Scytes	STids	unassigned	STids	unassigned	STids	Scytes	4265.6147	3344.3362
AGTTTCCAAGAGTT	SPC	Scytes	Scytes	Scytes	STids	Scytes	Scytes	unassigned	Scytes	Scytes	3257.2454	4921.9365
ATGGAAAAAGAGTT	Sertoli	Scytes	Scytes	Sertoli	STids	Sertoli	Scytes	unassigned	Scytes	Scytes	2972.0325	1147.2195
CACGCATTTCAGTT	ES	STids	STids	Elongating	STids	STids	STids	STids	STids	STids	2347.7473	4546.5273
ACCTTGGTTCAGTT	RS	STids	STids	STids	STids	STids	STids	STids	STids	STids	3566.9814	3428.938
CGCACGCTTCAGTT	ES	Elongating	Elongating	Elongating	Elongating	STids	STids	unassigned	Elongating	Elongating	1665.4121	1805.7433
AGAGACTGTCAGTT	RS	STids	STids	STids	STids	STids	STids	STids	STids	STids	3407.8247	3181.927
TTCAAACGTCAGTT	SPC	Elongating	Scytes	Elongating	Elongating	Elongating	Elongating	Elongating	Elongating	Elongating	1035.593	3540.7327
TTTCTTAGTCAGTT	RS	STids	STids	STids	STids	STids	STids	STids	STids	STids	4199.8516	4567.242
TCTTGGAGTCAGTT	ES	Elongating	Elongating	Elongating	Elongating	Elongating	Elongating	Elongating	Elongating	Elongating	2016.2018	2914.266
CTCGTTGCTCAGTT	Macrophage	STids	STids	Scytes	STids	STids	STids	unassigned	STids	Scytes	2855.818	3230.026
CACTCTCCTCAGTT	RS	STids	STids	STids	STids	STids	STids	STids	STids	STids	4518.438	3450.4888
AACAGGCCTCAGTT	ES	Elongating	STids	Elongating	Elongating	STids	Elongating	STids	Elongating	Elongating	1766.4147	4567.878
AACGTTACTCAGTT	RS	STids	STids	STids	STids	STids	STids	unassigned	STids	STids	2451.121	4110.1514
CCCTTTGATCAGTT	RS	STids	STids	STids	STids	unassigned	STids	STids	STids	STids	3739.045	2972.545
ATTCTGCATCAGTT	RS	STids	STids	STids	STids	STids	STids	STids	STids	STids	3469.7278	5144.6274
AAGTAGCATCAGTT	RS	STids	STids	STids	STids	STids	STids	STids	STids	STids	3125.6316	3472.467
CTCCCCAATCAGTT	RS	STids	STids	SPG	STids	STids	STids	unassigned	STids	STids	5227.442	3567.279
AGCTTTGTGCAGTT	SPG	STids	SPG	SPG	STids	Scytes	Scytes	unassigned	STids	SPG	4845.4	2890.9
AGATCCGTGCAGTT	RS	STids	STids	STids	STids	STids	STids	STids	STids	STids	3430.5862	4312.241
GCCCCGTGGCAGTT	ES	STids	STids	Elongating	STids	STids	STids	STids	Elongating	STids	2257.8652	4448.61
CGACCGTGGCAGTT	ES	Elongating	Elongating	Elongating	STids	STids	Elongating	unassigned	Elongating	Elongating	3850.559	4236.5093
AAAGAAAGGCAGTT	ES	Elongating	Scytes	Elongating	STids	Elongating	Elongating	unassigned	Elongating	Elongating	3931.15	2494.6167
CCGGCATCGGAGTT	RS	Elongating	Scytes	Scytes	STids	Elongating	STids	unassigned	STids	Scytes	3251.1438	1239.5977
GTCAGCACGCAGTT	SPC	Elongating	Scytes	Elongating	Elongating	unassigned	Elongating	Elongating	Elongating	Elongating	2810.614	4427.3335
CGAATCACGCAGTT	ES	Elongating	Elongating	Elongating	STids	STids	Elongating	unassigned	Elongating	STids	2606.4722	2227.4075
CAGCCCCAGCAGTT	SPC	Scytes	Scytes	Scytes	STids	Scytes	Scytes	unassigned	Scytes	Scytes	3399.563	3599.7905
ACTCACCAGCAGTT	ES	Elongating	Scytes	Elongating	STids	Scytes	Elongating	unassigned	Elongating	Elongating	1533.1069	4176.132
CTGCGTAAGCAGTT	RS	STids	Scytes	Scytes	STids	Scytes	STids	unassigned	STids	STids	5334.6475	3586.4473
GCCTCTTTCCTATT	ES	STids	Elongating	Elongating	Elongating	Elongating	STids	unassigned	Elongating	Elongating	2117.7969	4098.3457
CGAGCCTTCCAGTC	RS	STids	STids	STids	STids	unassigned	STids	unassigned	STids	STids	3739.4246	5107.1646
CTTAATGTCCAGTT	ES	Elongating	STids	Elongating	Elongating	STids	STids	unassigned	Elongating	STids	3572.4714	3686.2285
GCGAATGTCCAGTT	SPC	Scytes	STids	STids	STids	Scytes	STids	STids	STids	STids	3039.6155	4105.34
GGTGCCCTCCAGTT	RS	STids	STids	STids	STids	STids	STids	STids	STids	STids	1616.5294	4011.9934
CATGGTGGCCAGTT	RS	STids	STids	STids	STids	unassigned	STids	unassigned	STids	STids	4799.7554	3077.5037
GAAGGCCGCCAGTT	RS	STids	Scytes	Scytes	STids	STids	STids	unassigned	STids	STids	2949.4495	3265.4749
GATTGGTCCCAGTT	RS	STids	STids	STids	Elongating	STids	STids	STids	STids	STids	4514.6294	3435.3882
ACTTCATCCCAGTT	SPC	Scytes	Scytes	Scytes	STids	unassigned	Scytes	unassigned	Scytes	Scytes	3014.5393	819.2647
TACTCCCCCCAGTT	RS	STids	STids	STids	STids	STids	STids	STids	STids	STids	4501.805	2231.1865
TTCTTGTACCAGTT	RS	STids	STids	STids	STids	unassigned	STids	unassigned	STids	STids	3598.2292	5251.51
TGGCACGACCAGTT	Macrophage	Elongating	Scytes	Elongating	Elongating	unassigned	STids	unassigned	Elongating	Elongating	2955.3552	4995.0264
TACACCCACCAGTT	SPC	Scytes	Scytes	Scytes	STids	Scytes	Scytes	unassigned	Scytes	Scytes	2625.2322	2456.6965
AACTCTTGACAGTT	Sertoli	Scytes	Scytes	SPG	Sertoli	unassigned	Scytes	unassigned	Scytes	Sertoli	4880.632	2736.1978
TCTTCTGGACAGTT	ES	Elongating	Elongating	Elongating	STids	STids	Elongating	unassigned	Elongating	Elongating	3706.1843	3783.3223
TTTCCCTCACAGTT	RS	STids	STids	STids	STids	STids	STids	STids	STids	STids	3741.1216	3145.3923
TGTCTTTCTAAGTT	RS	STids	STids	STids	STids	unassigned	STids	STids	STids	STids	2211.6047	3218.8257
ATCATTTCTAAGTT	SPC	Scytes	Scytes	Scytes	STids	Scytes	Scytes	Scytes	Scytes	Scytes	2965.363	1118.7671
TGCTTTCATAAGTT	ES	Elongating	Elongating	Elongating	Elongating	Elongating	Elongating	Elongating	Elongating	Elongating	4501.186	1829.9508
ATAAGTTGGAAGTT	RS	STids	STids	STids	STids	STids	STids	STids	STids	STids	5215.213	2949.7446
TCATTGTAGAAGAT	SPC	Scytes	Scytes	Scytes	STids	Scytes	Scytes	unassigned	Scytes	Scytes	2769.3105	3722.8257
TGGGTGTAGAAGTT	SPG	STids	STids	STids	STids	STids	STids	unassigned	STids	STids	3561.363	5071.0957
ACGCGCTAGAAGAA	ES	Elongating	Elongating	STids	Sertoli	Elongating	STids	unassigned	STids	Scytes	1817.7297	1700.7567
CAGCTTCAGAAGTT	RS	STids	Scytes	Scytes	STids	Scytes	STids	STids	STids	STids	3522.9033	4213.3335
CGGTGGCAGAAGTT	SPC	STids	STids	Sertoli	STids	Scytes	Scytes	unassigned	STids	SPG	3869.25	2832.8372
CGATATACGAAGTT	RS	STids	STids	Elongating	STids	STids	STids	unassigned	STids	STids	1968.1893	2062.0237
TATACATTCAAGTT	SPC	Scytes	Scytes	Scytes	Scytes	Scytes	Scytes	unassigned	Scytes	Scytes	4397.895	4100.3706
CGGGGTCTCAAGTT	RS	STids	STids	STids	Elongating	STids	Elongating	unassigned	STids	STids	4786.312	3158.7834
ACACACAGCAAGTT	RS	STids	STids	Scytes	STids	STids	STids	STids	STids	STids	2724.639	1855.4731
GACTTAACCAAGTT	SPC	Scytes	Scytes	Scytes	STids	unassigned	Scytes	Scytes	Scytes	Scytes	3175.0916	1011.5333
CCATTGTACAAGTT	ES	Scytes	Scytes	Elongating	STids	Scytes	Elongating	unassigned	STids	Scytes	2001.6451	4780.0376
CGAACGTACAAGTT	Endothelial	Elongating	Scytes	Elongating	STids	Scytes	STids	unassigned	STids	Scytes	1210.2241	4158.431
GATTAGTTTTTCTT	RS	STids	STids	Elongating	STids	STids	Elongating	STids	STids	STids	3281.4478	4153.8223
GTTCGTGTTTTTTT	RS	STids	Scytes	Scytes	Scytes	Elongating	STids	unassigned	STids	Scytes	3257.487	4553.359
AAGATCGTTTTTTT	RS	Elongating	STids	Scytes	STids	unassigned	STids	unassigned	STids	Elongating	2277.132	3863.6792
ACACCAGTTTTCTT	ES	STids	STids	Elongating	STids	STids	STids	STids	STids	STids	2254.098	4434.4688
CCTGATCTTTTCTT	ES	Elongating	Elongating	Elongating	Elongating	Elongating	Elongating	Elongating	Elongating	Elongating	1519.5139	2756.6943
GACTTCGTTTTTTT	SPC	STids	Scytes	Scytes	Elongating	Elongating	STids	unassigned	Elongating	Scytes	2247.7	1305.5143
TTCTCCATTTTCTT	SPG	Scytes	Scytes	SPG	STids	SPG	Scytes	unassigned	STids	Scytes	2120.7075	4253.6084
TGGGATTGTTTCTT	SPC	Scytes	Scytes	Scytes	Scytes	unassigned	STids	unassigned	Scytes	Scytes	5370.018	3319.2769
TAGGTCTGTTTCTT	Leydig	Sertoli	Leydig	Leydig	Sertoli	Leydig	Elongating	unassigned	Leydig	Leydig	4904.3457	2863.3271
CACTTATGTTTTTT	SPC	STids	Scytes	Scytes	Elongating	unassigned	STids	unassigned	STids	Elongating	2994.894	4387.0
TCGAGGGGTTTCTT	RS	STids	STids	STids	STids	STids	STids	unassigned	STids	STids	3490.2346	3986.4387
CGTACACGTTTCTT	ES	Elongating	STids	Elongating	Elongating	STids	Elongating	STids	Elongating	Elongating	3249.7688	3778.8496
GCACCGAGTTTCTT	RS	STids	STids	Scytes	STids	Scytes	STids	unassigned	STids	Scytes	2045.3782	5139.2354
TTTCTTTCTTTCTT	ES	STids	STids	Elongating	STids	STids	STids	STids	Elongating	STids	3620.1138	2503.891
CAGGTGTCTTTTTT	SPC	Elongating	Scytes	Scytes	Elongating	unassigned	STids	unassigned	Scytes	Scytes	1168.875	2317.6875
ATTGGGTCTTTCTT	ES	Elongating	Elongating	Elongating	Elongating	Elongating	Elongating	unassigned	Elongating	Elongating	3000.678	2571.1865
AGTAAATCTTTCTT	SPC	Elongating	Scytes	Elongating	STids	unassigned	STids	unassigned	STids	Scytes	2870.7273	1466.2727
TTTAGGGCTTTCTT	SPC	Elongating	Scytes	Elongating	STids	Elongating	Elongating	unassigned	Elongating	Elongating	3021.1753	1465.8557
TACACGGCTTTCTT	ES	STids	STids	Elongating	STids	STids	Elongating	unassigned	Elongating	STids	1617.5312	3812.6953
CTCTCCGCTTTCTT	RS	STids	STids	Elongating	STids	STids	STids	unassigned	STids	STids	3766.2188	1169.1562
CGCTTCCCTTTCTT	RS	STids	Scytes	Scytes	STids	STids	STids	STids	STids	STids	2706.2112	1858.0222
GTGGTCACTTTCTT	ES	Elongating	Elongating	Elongating	STids	Elongating	Elongating	unassigned	Elongating	Elongating	5025.4717	2860.1348
CTGATCACTTTCTT	RS	STids	STids	STids	Elongating	unassigned	STids	unassigned	STids	Scytes	4398.2925	4527.263
GTGTTAACTTTCTT	Sertoli	Scytes	Scytes	SPG	Sertoli	unassigned	STids	unassigned	STids	Scytes	4328.8813	4728.8813
GCACTGGATTTCTT	SPC	Scytes	Scytes	Scytes	STids	Scytes	Scytes	unassigned	Scytes	Scytes	2294.6667	2886.5073
GTTCGTTATTTCTT	SPC	Scytes	Scytes	Scytes	STids	Scytes	Scytes	unassigned	Scytes	Scytes	4820.2153	4462.7725
CTAAAACATTTCTT	SPC	Scytes	Scytes	Scytes	STids	Scytes	Scytes	unassigned	STids	Scytes	2470.2058	3577.9412
CAAACCAATTTCTT	SPC	Scytes	Scytes	Scytes	STids	Scytes	Scytes	Scytes	STids	Scytes	2107.2346	2892.949
TCCGATTTGTTCTT	ES	Elongating	Elongating	Elongating	Elongating	Elongating	Elongating	Elongating	Elongating	Elongating	2779.6943	3309.7778
AGGACGTTGTTCTT	SPG	Elongating	Sertoli	Sertoli	Elongating	STids	STids	unassigned	Elongating	Elongating	3821.3855	1835.6198
GTAGTTCTGTTCTT	SPC	Scytes	Scytes	Scytes	STids	Scytes	Elongating	unassigned	STids	Scytes	2037.9675	3049.461
TTAACCCTGTTCTT	SPG	STids	STids	SPG	STids	SPG	Elongating	unassigned	STids	STids	4708.409	3284.9546
TCCGTACTGTTCTT	ES	Elongating	Elongating	Elongating	Elongating	Elongating	Elongating	Elongating	Elongating	Elongating	2129.1716	1914.8081
ATGGCACTGTTCTT	ES	Elongating	Elongating	Elongating	Elongating	Elongating	Elongating	Elongating	Elongating	Elongating	4392.564	2287.4497
CAGACACTGTTCTT	ES	Elongating	Elongating	Elongating	Elongating	STids	Elongating	STids	Elongating	Elongating	1254.1729	2318.0
ATCAGTATGTTCTT	Myoid	Elongating	SPG	Elongating	Elongating	STids	STids	unassigned	Elongating	Elongating	1870.4452	1852.1781
CCATGCATGTTCTT	ES	Elongating	STids	Elongating	STids	STids	STids	unassigned	STids	STids	3902.5242	3821.6204
AACCTTTGGTTCTT	ES	Elongating	SPG	Sertoli	Elongating	STids	STids	unassigned	Elongating	Elongating	3644.2354	1728.2017
ACCATTCGGTTCTT	RS	STids	STids	STids	STids	STids	STids	unassigned	STids	STids	3878.4775	3176.4158
CTCGCACGGTTCTT	ES	Elongating	Elongating	Elongating	STids	Elongating	Elongating	unassigned	Elongating	Elongating	4222.5806	3034.0
CTCTCGAGGTTCTT	RS	STids	STids	Elongating	STids	STids	Elongating	STids	STids	STids	2299.0073	1163.5037
TTGAGTTCGTTCTT	ES	Scytes	STids	Elongating	STids	Scytes	Elongating	STids	STids	Scytes	1454.3877	3564.3674
TATTACTCGTTCTT	SPC	Elongating	Scytes	Elongating	STids	Scytes	Elongating	Elongating	Elongating	Scytes	2890.4773	1077.3485
CTCAAATCGTTCTT	RS	STids	STids	STids	STids	STids	STids	STids	STids	STids	2357.018	982.4036
TTGGCAGCGTTCTT	RS	STids	STids	STids	STids	STids	STids	unassigned	STids	STids	3409.8735	1269.481
GTAGATCCGTTCTT	Macrophage	STids	STids	Elongating	STids	unassigned	STids	unassigned	STids	STids	2242.6128	1151.8925
CGGCCTTAGTTCTT	SPG	STids	Scytes	Scytes	Elongating	Elongating	STids	unassigned	Elongating	Elongating	3502.6743	4602.5483
ATTCTGTAGTTCTT	SPC	Scytes	STids	Scytes	STids	unassigned	STids	unassigned	STids	STids	2749.183	1042.8451
TAACCTGAGTTCTT	SPG	Scytes	Scytes	SPG	STids	unassigned	Scytes	unassigned	STids	SPG	4591.342	4801.43
CAACGCCAGTTCTT	SPC	Scytes	Scytes	Scytes	Scytes	Scytes	Scytes	unassigned	Scytes	Scytes	2814.2546	5317.5415
CCAATTAAGTTCTT	Macrophage	STids	STids	Leydig	STids	Leydig	Elongating	STids	STids	Scytes	2416.7961	4577.5034
TCTTTTCTCTTCTT	ES	Elongating	Elongating	Elongating	Elongating	Elongating	Elongating	unassigned	Elongating	Elongating	4212.589	4253.067
AGTCAAGTCTTCTT	ES	Elongating	STids	Elongating	STids	STids	Elongating	unassigned	STids	STids	3498.9097	3770.9473
GGGGATCTCTTCTC	SPC	Elongating	Scytes	Scytes	Scytes	unassigned	STids	unassigned	Scytes	Scytes	1672.2949	2723.8633
TGGGCAATCTTCTT	ES	Elongating	Elongating	Elongating	Elongating	Elongating	Elongating	Elongating	Elongating	Elongating	4851.971	1989.813
GATGAAATCTTCTT	ES	Elongating	SPG	Elongating	STids	unassigned	Elongating	unassigned	STids	Elongating	3356.0503	3959.885
TAGAGAATCTTCTT	SPG	Elongating	Elongating	Elongating	Elongating	unassigned	STids	unassigned	Elongating	Elongating	1937.356	1704.7203
CACAACTGCTTCTT	SPG	STids	Scytes	SPG	Sertoli	SPG	STids	unassigned	STids	SPG	1784.9368	2234.557
AGAAAATGCTTCTT	RS	STids	Scytes	STids	STids	STids	STids	unassigned	STids	STids	3988.1042	3546.5625
TCCCACAGCTTCTT	ES	Elongating	Elongating	Elongating	Elongating	Elongating	Elongating	unassigned	Elongating	Elongating	2163.0928	2532.7144
TCACTAAGCTTCTT	RS	STids	STids	STids	STids	STids	STids	unassigned	STids	STids	3811.7258	3198.9517
TTGTCAAGCTTCTT	RS	STids	Scytes	Scytes	STids	STids	STids	unassigned	STids	STids	3608.8838	4294.248
ACTCGGTCCTTCTT	SPG	Scytes	Scytes	Scytes	STids	Scytes	Scytes	unassigned	Scytes	Scytes	4000.1567	1009.7349
CCAACCGCCTTCTT	RS	STids	STids	STids	STids	STids	STids	STids	STids	STids	3671.182	4976.4014
ATCTCAGCCTTCTT	RS	STids	STids	STids	STids	STids	STids	STids	STids	STids	3685.7368	4046.248
TGACCCACTTTCTT	RS	STids	Scytes	Scytes	Elongating	unassigned	STids	unassigned	STids	Elongating	939.7643	2660.543
TTTGAACCCTTCTT	SPC	STids	Scytes	Scytes	Elongating	unassigned	STids	unassigned	Elongating	Scytes	1906.8176	3492.3774
CGCATTTACTTCTT	RS	STids	STids	STids	STids	STids	STids	STids	STids	STids	4643.6016	2766.652
GGTTGTGTATTCTT	RS	STids	STids	STids	Elongating	STids	STids	unassigned	STids	STids	3932.8708	3077.2925
TTTATGGTATTCTT	ES	Scytes	Scytes	Elongating	STids	Scytes	Elongating	unassigned	STids	Scytes	2955.9702	2728.5671
CGATCAATATTCTT	RS	STids	STids	STids	STids	STids	STids	STids	STids	STids	2775.2483	4214.276
GGCCCTGAATTCTT	Leydig	Elongating	Elongating	Elongating	Elongating	STids	STids	unassigned	Elongating	Elongating	1385.0515	3961.0825
TACCATTGATTCTT	Sertoli	SPG	STids	SPG	Sertoli	Sertoli	STids	unassigned	Scytes	Sertoli	4493.5884	2985.0442
CTCGGGTGATTCTT	SPG	Sertoli	SPG	SPG	Sertoli	unassigned	Scytes	unassigned	Scytes	SPG	5259.6763	2644.3713
AGCCGGTGATTCTT	SPC	Scytes	Scytes	Scytes	STids	Scytes	Scytes	unassigned	STids	SPG	4001.3394	4317.776
TAGGGATGATTCTA	Macrophage	Scytes	Scytes	Scytes	STids	Scytes	Scytes	unassigned	STids	Scytes	4122.043	3845.4143
CTCAGTGGATTCTT	ES	Elongating	Scytes	Elongating	STids	unassigned	Elongating	unassigned	Elongating	Elongating	2917.5134	4918.973
TAGTCCGGATTCTT	SPC	Elongating	STids	STids	STids	unassigned	STids	unassigned	STids	Scytes	4497.2163	2453.9866
TCTTGAGGATTCTT	Macrophage	STids	STids	SPG	STids	Scytes	STids	unassigned	STids	STids	4905.643	2772.611
CGTGAAGGATTCTT	SPG	STids	STids	STids	STids	STids	STids	STids	STids	STids	3544.789	5065.4404
CACAAAGGATTCTT	ES	Elongating	Elongating	Elongating	STids	Elongating	Elongating	STids	Elongating	Elongating	3373.007	4276.7236
CGGAGGCGATTCTT	Myoid	Scytes	Scytes	Scytes	STids	unassigned	Scytes	unassigned	Scytes	Scytes	3301.218	860.72437
CCGGCGCGATTCTT	RS	STids	STids	STids	STids	Leydig	Elongating	STids	STids	STids	1969.3206	4071.1604
CCCCGAAGATTCTT	RS	STids	Scytes	Scytes	STids	STids	STids	unassigned	STids	Scytes	5238.9756	3724.4304
GATAAATCATTCTT	Sertoli	Elongating	Scytes	Elongating	STids	unassigned	STids	unassigned	Elongating	Elongating	1567.9678	2963.9226
AGGCCGGCATTCTT	ES	Elongating	Elongating	Elongating	Elongating	Elongating	STids	unassigned	Elongating	Elongating	4290.691	4346.964
CTTGCAGCATTCTT	Sertoli	STids	STids	STids	STids	Scytes	STids	STids	STids	STids	4742.517	2218.092
CAAATCCCATTCTT	ES	Elongating	Elongating	Elongating	STids	Elongating	Elongating	Elongating	Elongating	Elongating	2465.4905	2499.1147
TGCGGTACATTCTT	SPC	Scytes	Scytes	Elongating	STids	STids	Elongating	unassigned	STids	Elongating	1812.0471	4857.4717
AAGGGCACATTCTT	RS	Elongating	Scytes	Elongating	STids	Scytes	Elongating	unassigned	STids	Elongating	1422.2325	4040.9768
GGAAAAACATTCTT	ES	Elongating	Elongating	Elongating	Elongating	Elongating	Elongating	Elongating	Elongating	Elongating	1682.9158	4276.9893
GAGATATAATTCTT	RS	STids	STids	STids	STids	STids	STids	STids	STids	STids	1823.1864	3367.5593
CAAGAAGAATTCTT	ES	Elongating	Elongating	Elongating	Elongating	Elongating	Elongating	unassigned	Elongating	Elongating	4767.6875	4675.396
TACATCCAATTCTT	Sertoli	Scytes	STids	Scytes	Elongating	Sertoli	Scytes	unassigned	STids	Sertoli	3063.5603	4164.227
GAGCCGAAATTCTT	SPC	Scytes	Scytes	SPG	STids	unassigned	Scytes	unassigned	STids	Scytes	3126.696	3150.48
TTGGTGTTTGTCTT	Macrophage	Elongating	Elongating	Elongating	Elongating	STids	STids	unassigned	Elongating	Scytes	1523.0723	1792.8674
AAGACAGTTGTCTT	ES	Scytes	Scytes	SPG	STids	Scytes	Scytes	unassigned	STids	Scytes	1803.2455	3646.8274
ATGGCATGTGTCTT	Macrophage	Scytes	Scytes	Sertoli	Sertoli	unassigned	Scytes	unassigned	Scytes	Scytes	4845.458	3997.6453
AGGGTATGTGTCTT	SPC	Scytes	Scytes	Scytes	STids	Scytes	Scytes	unassigned	Scytes	Scytes	1615.5079	2897.0635
TGTCTAAGGGTCTT	RS	Elongating	Elongating	STids	Elongating	unassigned	STids	unassigned	Elongating	Scytes	1009.62714	3040.678
GGGCCCCCGGTCTT	ES	Elongating	STids	Scytes	Sertoli	Elongating	STids	unassigned	Elongating	Scytes	1643.9349	3079.6584
CTTGGCACGGTCTT	RS	Elongating	STids	Elongating	STids	Scytes	STids	STids	STids	Scytes	3085.8252	5103.4336
CTGCGTGTCGTCTT	SPC	Scytes	Scytes	SPG	STids	Scytes	Scytes	unassigned	Scytes	SPG	3528.0469	2369.4688
AGGCCTGTCGTCTT	SPG	Scytes	Scytes	SPG	STids	Scytes	Scytes	Elongating	STids	Sertoli	1989.5658	3141.283
GAGCCGTGCGTCTT	SPG	Scytes	Scytes	Scytes	STids	unassigned	Scytes	unassigned	Scytes	Scytes	1577.4487	2865.6025
TCGTGCTCCGTCTT	RS	STids	STids	Elongating	Elongating	STids	STids	STids	STids	STids	1687.8735	1883.8563
AGGGCATCCGTCTT	Sertoli	Scytes	STids	Sertoli	Elongating	Sertoli	STids	unassigned	STids	Elongating	1448.1177	2543.2942
TGTCATCCCGTCTT	SPG	Scytes	Scytes	SPG	STids	SPG	STids	unassigned	STids	Scytes	3597.7532	2884.5195
TTTTTTTTAGTACT	Sertoli	STids	STids	Scytes	Scytes	unassigned	STids	unassigned	STids	Scytes	3281.3389	850.7627
ACATGGATAGTCTT	ES	Elongating	Scytes	Elongating	Elongating	STids	STids	unassigned	Elongating	Elongating	1804.1492	1815.965
GCACGAATAGTCTT	SPC	Scytes	Scytes	Scytes	STids	Scytes	STids	unassigned	Scytes	Scytes	4506.5684	4865.235
TGTGCAATAGTCTT	ES	Elongating	STids	STids	Elongating	Elongating	STids	unassigned	Elongating	Elongating	2534.539	4247.0923
GCTCCAATAGTCTT	RS	STids	STids	STids	STids	STids	STids	unassigned	STids	STids	4245.8555	2647.815
CAAAAGTGAGTCTT	RS	STids	STids	STids	STids	unassigned	STids	unassigned	STids	STids	1863.8085	3326.149
CGAACATGAGTCTT	SPC	Scytes	Scytes	Scytes	STids	Scytes	STids	unassigned	Scytes	STids	4284.741	2010.069
TAGGGGCGAGTCTT	RS	STids	STids	Elongating	STids	STids	STids	unassigned	STids	Scytes	2224.3555	1435.9257
GGACAGAGAGTCTT	ES	Elongating	Elongating	Elongating	STids	unassigned	STids	unassigned	STids	Elongating	2014.5	1648.4546
TCCGCCAGAGTCTT	ES	Elongating	Elongating	Elongating	Elongating	Elongating	Elongating	Elongating	Elongating	Elongating	1564.9296	2576.8733
CCTAAAACAGTCTT	RS	STids	STids	STids	STids	STids	STids	unassigned	STids	STids	4016.1208	2628.6443
GCCTCTTACGTCTT	ES	Scytes	Scytes	Elongating	STids	Elongating	Elongating	unassigned	STids	STids	1487.0093	3917.6575
TTACCGTAAGTCTT	SPG	STids	STids	Elongating	Sertoli	STids	STids	unassigned	Elongating	Elongating	3949.194	1432.1294
TAACCCTTTCTCTT	ES	Elongating	Elongating	Elongating	STids	STids	Elongating	unassigned	Elongating	Elongating	4500.263	4207.0195
AGTAAACTTCTCTT	SPC	Scytes	Scytes	Sertoli	STids	unassigned	Scytes	unassigned	Scytes	Scytes	3986.092	3757.1782
TCACCAATTCTCTT	RS	STids	STids	STids	STids	STids	STids	STids	STids	STids	3800.1455	3653.4363
TAGGTTTCTCTCTT	SPC	Elongating	Scytes	Elongating	Elongating	STids	STids	unassigned	Elongating	Elongating	4104.284	1502.247
TAATTGGCTCTCTT	SPC	Scytes	Scytes	Scytes	STids	Scytes	Scytes	unassigned	STids	Scytes	3312.195	3992.195
TTTTGCGCTCTCTT	SPG	Scytes	Scytes	SPG	STids	Leydig	Scytes	unassigned	STids	Scytes	1563.7769	4137.7026
TCTCGTACTCTCTT	SPG	Scytes	SPG	SPG	STids	SPG	Elongating	STids	STids	SPG	2609.032	2785.1177
CCAGACACTCTCTT	RS	STids	STids	STids	STids	STids	STids	STids	STids	STids	4145.656	1204.3701
CGACCGGTGCTCTT	RS	STids	STids	STids	STids	STids	STids	STids	STids	STids	3189.7083	3023.6736
TGTGCCGTGCTCTT	SPC	Scytes	Scytes	Leydig	Sertoli	Scytes	Elongating	unassigned	STids	Scytes	2796.015	3780.256
CGAATTCTGCTCTT	ES	Elongating	Elongating	Elongating	STids	Elongating	Elongating	unassigned	Elongating	Elongating	2227.9673	3763.5327
GAGCTACTGCTCTT	Myoid	Elongating	Elongating	Elongating	STids	Elongating	Scytes	unassigned	Elongating	Elongating	1473.7462	3612.1792
TGTAGTATGCTCTT	RS	STids	STids	Scytes	STids	Scytes	STids	unassigned	STids	STids	3465.7852	4187.562
TCGCTGATGCTCTT	RS	STids	STids	Scytes	STids	STids	STids	STids	STids	STids	1599.3303	3752.491
AGAGTTTGGCTCTT	RS	STids	Scytes	STids	STids	Scytes	STids	unassigned	STids	Scytes	2135.9075	4826.269
GCGCATGGGCTCTT	Sertoli	Sertoli	Sertoli	Leydig	Sertoli	unassigned	Sertoli	unassigned	Sertoli	Sertoli	1104.1217	3001.661
CAGGGTCGGCTCTT	ES	Elongating	Elongating	Elongating	Elongating	STids	STids	STids	Elongating	STids	2188.4963	3582.0212
CTCAGGAGGCTCTT	ES	STids	Elongating	Elongating	Elongating	Elongating	Elongating	unassigned	Elongating	STids	2566.9937	928.1355
ACTGGGTCGCTCTT	Macrophage	STids	STids	STids	STids	STids	STids	STids	STids	STids	2180.9187	1032.7616
AAAACGTCGCTCTT	SPC	Scytes	Scytes	Scytes	STids	Scytes	Scytes	Scytes	STids	Scytes	2537.0933	3967.9734
CCCATATCGCTCTT	RS	STids	STids	STids	STids	STids	STids	STids	STids	STids	4547.7456	2470.709
TTTCAACCGCTGCT	SPG	STids	Scytes	Scytes	STids	unassigned	STids	unassigned	STids	STids	4320.9414	3108.6824
TGGCACCCGCTCTT	RS	STids	STids	STids	Elongating	Elongating	STids	unassigned	STids	Elongating	3486.4434	4602.838
AAATCAACGCTCTT	Myoid	Elongating	STids	Elongating	Macrophage	Elongating	STids	unassigned	Elongating	Scytes	4031.9521	1548.0419
ACACCAACGCTCTT	SPG	STids	STids	SPG	STids	SPG	STids	unassigned	STids	SPG	3075.9216	3361.4443
TTCTGGTAGCTCTT	ES	STids	STids	STids	STids	STids	Elongating	Elongating	STids	STids	2311.12	1235.2866
TAGATCTAGCTCTT	Sertoli	Scytes	Scytes	STids	STids	Scytes	STids	STids	STids	Scytes	2322.1572	3522.6785
GGAGGATAGCTCTT	SPC	Scytes	STids	SPG	STids	Scytes	STids	unassigned	STids	Scytes	4635.573	4804.3076
GAGGGTGCGGTCTT	ES	STids	Elongating	STids	STids	Elongating	STids	unassigned	STids	Elongating	4264.951	4439.804
TAGCCAGAGCTCTT	Sertoli	Scytes	STids	STids	STids	Scytes	Scytes	STids	STids	Scytes	4523.837	1376.6957
GACTGCGTCCTCTT	RS	STids	STids	STids	STids	STids	STids	STids	STids	STids	3285.7256	1813.5033
GTTAGTATCCTCTT	SPC	Elongating	Scytes	Elongating	STids	Scytes	Elongating	Elongating	Elongating	Scytes	1462.1493	4150.963
TCCATGATCCTCTT	RS	STids	STids	SPG	STids	unassigned	STids	STids	STids	STids	1851.7787	1296.9098
CCCCCTGGCCTCTT	SPG	STids	STids	STids	STids	STids	STids	unassigned	STids	STids	1546.6464	2006.2622
ACTGGTTCCCTCTT	RS	STids	STids	STids	STids	STids	STids	STids	STids	STids	3975.23	4926.09
GTTGTTCCCCTCTT	SPG	Scytes	Scytes	SPG	STids	SPG	Elongating	unassigned	STids	Sertoli	3517.505	4978.0693
ATTACACCCCTCTT	RS	STids	STids	STids	STids	STids	STids	STids	STids	STids	3781.68	4860.994
GCGACCTACCTCTT	SPC	Scytes	Scytes	Scytes	STids	Scytes	Scytes	Scytes	Scytes	Scytes	2131.9097	2408.9355
TATTTTGACCTCTT	SPC	Scytes	Scytes	Scytes	STids	Scytes	Scytes	unassigned	Scytes	Scytes	1304.5579	3629.621
TTGCCTCACCTCTT	RS	STids	STids	STids	STids	STids	STids	STids	STids	STids	2751.2444	3135.9236
GTGTATAACCTCTT	SPG	STids	STids	Sertoli	STids	unassigned	STids	unassigned	STids	STids	1862.7391	3361.4783
GGCACCAATCTCTT	RS	STids	STids	STids	STids	STids	STids	STids	STids	STids	2793.1135	1069.3546
TCGTGAAACCTCTT	RS	STids	STids	STids	STids	STids	STids	STids	STids	STids	4043.0432	4632.009
TACTTTTTACTCTT	RS	STids	STids	STids	STids	unassigned	STids	unassigned	STids	Elongating	1402.2712	3127.39
TAACTATTACTCTT	RS	STids	STids	STids	STids	STids	STids	STids	STids	STids	1406.4454	3123.1765
ACGTTTGTACTCTT	ES	Elongating	Elongating	Elongating	STids	STids	Elongating	unassigned	Elongating	STids	1697.7565	3847.237
TTAACGGTACTCTT	RS	STids	STids	STids	STids	STids	STids	STids	STids	STids	4835.8228	2478.9895
TCGAGTATACTCTT	ES	Elongating	STids	Elongating	STids	unassigned	STids	unassigned	STids	Scytes	2252.211	1394.7229
TGTCTTTGACTCTT	RS	STids	STids	Elongating	STids	STids	STids	STids	STids	STids	1784.8485	1924.1414
CCACACGGACTCTT	RS	STids	STids	STids	STids	STids	STids	STids	STids	STids	3071.766	4137.591
CTTCGGCGACTCTT	Sertoli	STids	Scytes	Scytes	STids	Sertoli	Sertoli	unassigned	STids	Sertoli	2354.2466	5036.7876
AGAAATAGACTCTT	RS	Elongating	Sertoli	Scytes	Sertoli	STids	STids	unassigned	STids	Scytes	2689.6946	2037.1018
TCCACATCACTCTT	RS	Elongating	Scytes	Elongating	STids	unassigned	Elongating	unassigned	STids	STids	1581.6389	3876.4583
TGAGACACACTCTT	ES	Elongating	Elongating	Elongating	STids	STids	Elongating	STids	Elongating	STids	2559.7349	5198.9316
CACTCAACACTCTT	RS	STids	STids	STids	STids	STids	STids	STids	STids	STids	2285.7314	4429.577
TTTCATCAACTCTT	RS	STids	STids	STids	STids	STids	STids	STids	STids	STids	1336.1675	2096.822
ATTGGGAAACTCTT	ES	Elongating	Elongating	Elongating	Elongating	Elongating	Elongating	Elongating	Elongating	Elongating	2411.8857	3381.6343
TTTCAAGTTATCTT	ES	Elongating	Elongating	Elongating	Elongating	Elongating	Elongating	Elongating	Elongating	Elongating	2273.3804	2490.7183
GTTTTGTGTATCTT	ES	Elongating	Elongating	Elongating	Elongating	Elongating	Elongating	Elongating	Elongating	Elongating	2283.8809	2085.651
CCATAATGTATCTT	ES	Elongating	Elongating	Elongating	Elongating	Elongating	Elongating	Elongating	Elongating	Elongating	4450.6777	2311.6108
AAGAACGGTATCTT	ES	Elongating	Elongating	Elongating	Elongating	Elongating	Elongating	Elongating	Elongating	Elongating	2396.2188	3388.198
GGCGAAGGTATCTT	RS	STids	Scytes	Scytes	STids	Scytes	STids	unassigned	STids	Scytes	4117.3335	3026.5984
TCTCAAGGTATCTT	ES	Elongating	Elongating	Elongating	Elongating	Elongating	Elongating	Elongating	Elongating	Elongating	2570.9097	3472.8496
TCCTGGCGTATCTT	SPC	STids	STids	Elongating	Elongating	STids	STids	unassigned	STids	Elongating	3575.5195	2262.461
GCCTTGAGTATCTT	SPC	Scytes	Scytes	Scytes	STids	unassigned	Scytes	unassigned	Scytes	STids	3985.3167	3741.9814
CCTGTATCTATCTT	ES	STids	STids	Elongating	Elongating	unassigned	STids	unassigned	STids	Scytes	2128.3816	3577.481
AAACAGGATATCTT	SPG	Scytes	Scytes	Scytes	Scytes	unassigned	STids	unassigned	Scytes	Scytes	4095.2153	4175.403
CGACAACATATCTT	RS	STids	STids	STids	STids	STids	STids	STids	STids	STids	2917.592	3870.9473
GGGTTTGTGATCTT	RS	STids	STids	STids	STids	STids	STids	STids	STids	STids	4945.9	4181.8135
AAAGTTGTGATCTT	RS	Elongating	Elongating	Elongating	STids	Elongating	Elongating	unassigned	Elongating	Elongating	4864.7534	2209.5068
TAAGGAGTGATCTT	RS	STids	STids	STids	STids	STids	STids	STids	STids	STids	3905.3691	2801.2417
TCCTGCATGATCTT	SPG	Scytes	SPG	SPG	Scytes	unassigned	Scytes	unassigned	Scytes	Scytes	5283.382	3556.2273
TTGCGCATGATCTT	RS	STids	STids	Elongating	Elongating	Elongating	Elongating	unassigned	Elongating	Scytes	4711.1465	2551.6533
GAGAGAATGATCTT	Myoid	Elongating	Elongating	Elongating	Elongating	unassigned	STids	unassigned	Elongating	Elongating	2024.1271	2274.1865
GTCTTTTGGATCTT	RS	STids	STids	Elongating	STids	STids	Elongating	unassigned	STids	Elongating	1152.3959	4024.5625
CGTACTTGGATCTT	ES	Elongating	Elongating	Elongating	STids	STids	STids	unassigned	Elongating	Elongating	2755.2898	4727.411
TCAGGGTGGATCTT	RS	Elongating	Elongating	Elongating	Elongating	STids	STids	unassigned	Elongating	Elongating	2223.9575	3808.4397
AGAGTTGGGATCTT	ES	Scytes	Scytes	Elongating	Elongating	unassigned	Elongating	unassigned	Elongating	STids	2718.7683	5021.7285
AGAAATGGGATCTT	ES	Elongating	Elongating	Elongating	Elongating	Elongating	Elongating	Elongating	Elongating	Elongating	4296.852	3974.4075
TAGAAGTGGATCTT	SPG	Elongating	SPG	Scytes	Elongating	unassigned	STids	unassigned	Elongating	Elongating	1171.9532	3379.757
CCGCAAGGGATCTT	ES	Elongating	Elongating	Elongating	STids	Sertoli	Elongating	STids	Elongating	Elongating	1508.0879	3062.223
CCTTGTCGGATCTT	RS	STids	STids	STids	STids	STids	STids	unassigned	STids	STids	2255.226	1281.6174
CTGGGAAGGATCTT	ES	Elongating	STids	Elongating	STids	STids	STids	STids	STids	STids	3479.4307	1402.9539
GTGGGCTCGATCTT	SPG	Scytes	Scytes	SPG	Sertoli	Scytes	Scytes	unassigned	Scytes	SPG	3573.2837	2389.9148
GTGCAATCGATCTT	RS	STids	STids	STids	STids	STids	STids	STids	STids	STids	4576.1226	1410.6196
TCGTTTGCGATCTT	Sertoli	STids	Scytes	SPG	Sertoli	Sertoli	STids	unassigned	STids	Scytes	3280.088	3100.912
GGCTTTCCGATCTT	Sertoli	STids	STids	SPG	STids	Sertoli	STids	unassigned	STids	Scytes	3880.4487	2859.2563
GAACCGCCGATCTT	RS	STids	STids	STids	STids	Elongating	STids	unassigned	STids	Scytes	1921.7537	2171.203
GAAGAAACGATCTT	RS	Elongating	STids	Elongating	Elongating	STids	STids	unassigned	Elongating	Elongating	3339.4414	2259.5857
ACATCGTAGATCTT	ES	STids	STids	Elongating	Elongating	STids	STids	STids	Elongating	STids	4847.467	4059.0667
TACCCGTAGATCTT	Macrophage	Scytes	Scytes	Scytes	STids	Scytes	Scytes	unassigned	Scytes	Scytes	3653.27	4236.2085
CTACCCTAGATCTT	Myoid	Scytes	Scytes	SPG	STids	unassigned	Scytes	unassigned	STids	Sertoli	2841.9275	4284.419
AGCGCGGAGATCTT	SPC	Scytes	Scytes	Scytes	Scytes	Scytes	Scytes	unassigned	Scytes	Scytes	1635.25	2622.758
AAGCCCGAGATCTT	RS	STids	STids	STids	STids	STids	STids	unassigned	STids	STids	5054.6294	3686.958
GGACGCGAGATCTT	Sertoli	STids	STids	Sertoli	STids	Sertoli	STids	unassigned	STids	Scytes	4587.9097	2892.2952
CCCGTTCAGATCTT	ES	Elongating	STids	Elongating	STids	STids	Elongating	STids	Elongating	Elongating	3722.7017	1333.807
AAGTCTCAGATCTT	ES	Elongating	Elongating	Elongating	Elongating	Elongating	Elongating	unassigned	Elongating	Elongating	3785.7556	1129.3636
TCAGCGAAGATCTT	SPC	STids	STids	SPG	STids	Scytes	STids	unassigned	STids	STids	3081.233	3802.971
AGTCTAAAGATCTT	SPC	Scytes	Scytes	Scytes	STids	Scytes	Scytes	unassigned	Scytes	Scytes	2588.967	2084.375
CCTTGCGTCATCTT	RS	STids	STids	STids	Elongating	STids	Elongating	STids	Elongating	STids	3512.2283	4697.403
CCAGACGTCATCTT	SPC	STids	STids	STids	STids	unassigned	STids	unassigned	STids	STids	3912.2913	3320.6582
CCCTCGATCATCTT	RS	STids	Elongating	Elongating	STids	STids	STids	unassigned	STids	STids	2560.0305	1451.061
ACATTAATCATCTT	RS	STids	STids	STids	STids	STids	STids	STids	STids	STids	3009.5386	3803.4102
GGGATGGGCATCTT	SPC	Scytes	Scytes	Scytes	STids	Scytes	Scytes	unassigned	Scytes	Scytes	4877.409	3911.2751
CAGGCGGGCATCTT	ES	Elongating	Elongating	Elongating	Elongating	Elongating	Elongating	unassigned	Elongating	Elongating	2473.4456	4069.0217
TCTTCAAGCATCTT	Macrophage	STids	STids	STids	STids	Sertoli	STids	STids	STids	Elongating	2469.8618	4759.049
GTAAAAAGCATCTT	ES	Elongating	Elongating	Elongating	Elongating	Elongating	STids	unassigned	Elongating	Elongating	3221.965	3292.2097
CTTTGGTCCATCTT	RS	STids	STids	STids	STids	STids	STids	STids	STids	STids	3336.3186	4892.097
CATGGGTCCATCTT	RS	Elongating	STids	Elongating	STids	STids	STids	unassigned	Elongating	Elongating	1881.2766	1492.3405
GGACCAGCCATCTT	RS	STids	STids	STids	STids	STids	STids	STids	STids	STids	3068.8875	3589.9934
AGGCAAGCCATCTT	SPC	Scytes	Scytes	Scytes	Scytes	Scytes	STids	unassigned	Scytes	Scytes	2297.1455	1712.5758
GTTAAAGCCATCTT	SPC	Scytes	Scytes	Sertoli	STids	Scytes	Scytes	unassigned	Elongating	Scytes	1617.259	3011.8633
GTGTGTTACATCTT	Sertoli	STids	Scytes	STids	Elongating	STids	STids	unassigned	Elongating	STids	3391.539	5178.5034
TAGTGTTACATCTT	ES	STids	STids	Elongating	Elongating	STids	STids	STids	Elongating	STids	4887.542	4085.1807
CAAAACTACATCTT	SPC	Elongating	Scytes	Elongating	STids	Scytes	STids	unassigned	STids	Scytes	4147.6	3565.232
ACGCAATACATCTT	Macrophage	Scytes	Scytes	Scytes	Scytes	Scytes	Scytes	Scytes	Scytes	Scytes	4008.0	3712.2803
CTTTAAGACATCTT	ES	STids	STids	STids	STids	STids	STids	STids	STids	STids	3228.304	4135.648
CCCGACCACATCTT	RS	STids	STids	STids	STids	STids	STids	STids	STids	STids	3298.3474	3216.78
CAGAGTAACATCTT	SPC	Elongating	Scytes	Elongating	STids	STids	STids	unassigned	STids	Scytes	1514.9913	1592.3478
TAGATAAACATCTT	SPG	STids	Scytes	Scytes	STids	unassigned	Elongating	unassigned	STids	STids	3159.625	1870.4722
AGCTGAAACATCTT	RS	STids	STids	STids	STids	Scytes	STids	STids	STids	STids	1831.421	3355.6616
ACCGAAAGCATCTT	Sertoli	STids	SPG	Leydig	Sertoli	SPG	STids	unassigned	Sertoli	Elongating	4767.7134	3101.4119
CGACGGTTAATCTT	Endothelial	STids	STids	Scytes	Scytes	unassigned	STids	unassigned	STids	Scytes	3990.8333	4906.871
CTCTTCTTAATCTT	ES	Elongating	Elongating	Elongating	Elongating	STids	Elongating	unassigned	Elongating	Elongating	3802.0532	3800.9148
GGTTCAGTAATCTT	RS	STids	STids	STids	Elongating	STids	STids	STids	STids	STids	2084.6843	3501.4912
TGCTGCTGAATCTT	RS	STids	STids	STids	STids	STids	STids	STids	STids	STids	1962.6931	3614.396
TTTAGGAGAATCTT	RS	STids	STids	STids	Elongating	STids	STids	unassigned	STids	STids	4701.1514	2132.121
TGCTGCAGAATCTT	Sertoli	Elongating	STids	Scytes	Sertoli	unassigned	Elongating	unassigned	STids	Scytes	4358.8486	3757.126
GCCAACAGAATCTT	RS	STids	STids	STids	STids	STids	STids	unassigned	STids	STids	1557.6082	2363.277
TTTCCATCAATCTT	Myoid	Scytes	Scytes	Scytes	STids	Scytes	Scytes	unassigned	STids	Scytes	988.124	3689.9768
TTGTGAACATTCTT	RS	Elongating	Scytes	Scytes	Elongating	unassigned	STids	unassigned	Elongating	Scytes	3845.0588	1140.5883
TTGGCCGCAATCTT	ES	Elongating	STids	Elongating	STids	STids	STids	unassigned	STids	Scytes	2815.4458	4913.012
TACTGTCCAATCTT	ES	STids	STids	STids	STids	Elongating	Elongating	unassigned	STids	STids	3139.545	2176.0642
CTAGGGCCAATCTT	SPG	Scytes	SPG	SPG	Sertoli	Scytes	Scytes	unassigned	Sertoli	SPG	3871.3281	2776.504
ATGATTTAAATCTT	SPC	STids	Scytes	SPG	STids	unassigned	STids	unassigned	STids	Scytes	4263.461	2092.0
GCACAATAAATCTT	SPC	Scytes	Scytes	SPG	STids	Scytes	STids	unassigned	STids	Scytes	3329.2122	3077.5454
GCACCCGAAATCTT	RS	STids	STids	STids	STids	STids	STids	unassigned	STids	STids	3624.3142	4854.45
TGCTGGCAAATCTT	SPC	Scytes	Scytes	Elongating	STids	unassigned	Elongating	unassigned	STids	Scytes	3019.7087	4955.0166
CGTCCGCAAATCTT	RS	Elongating	Elongating	Elongating	Elongating	Elongating	Elongating	Elongating	Elongating	Elongating	2882.8506	3431.4253
GCCCCCCAAATCTT	ES	Elongating	Elongating	Elongating	Elongating	Elongating	Elongating	Elongating	Elongating	Elongating	1103.5529	2385.5122
GGTCGCATTTGCTT	ES	Elongating	Elongating	Elongating	Elongating	Elongating	Elongating	Elongating	Elongating	Elongating	5207.5547	3449.653
ACGCGCGGTTGCTT	SPG	Scytes	Scytes	SPG	STids	unassigned	Scytes	STids	STids	SPG	4350.4067	2235.066
GTTCGCGGTTGCTT	Macrophage	STids	Scytes	Scytes	STids	STids	STids	unassigned	STids	STids	4165.484	2989.2156
GCCCGTTCTTGCTT	RS	STids	STids	STids	STids	STids	STids	STids	STids	STids	3640.2297	4035.0073
CTACTTGCTTGCTT	RS	STids	Scytes	Scytes	STids	STids	STids	STids	STids	STids	2885.871	1835.1649
GTACACCATTGCTT	ES	Elongating	Elongating	Elongating	STids	Scytes	Elongating	Scytes	STids	Scytes	1326.9703	4514.2593
GCTTAAAATTGCTT	SPC	Scytes	Scytes	Scytes	STids	Scytes	Scytes	Scytes	Scytes	Scytes	1082.7222	3370.4753
GTAGGTCTGTGCTT	ES	Elongating	Elongating	Elongating	Elongating	Elongating	Elongating	Elongating	Elongating	Elongating	4980.7827	2100.69
ACCAACCTGTGCTT	RS	STids	STids	Elongating	STids	STids	STids	Elongating	STids	STids	3984.3577	3455.6182
ACAGCAATGTGCTT	RS	STids	Scytes	STids	Elongating	Elongating	STids	unassigned	Elongating	Scytes	3932.1687	1819.7151
AGACAATGGTGCTT	SPC	Elongating	Scytes	Elongating	Elongating	Sertoli	Elongating	Elongating	Elongating	Elongating	3242.2034	5266.483
GTGTTTGGGTGCTT	RS	STids	Scytes	Scytes	STids	Scytes	Scytes	unassigned	STids	STids	2355.2415	3459.2275
AACTTGGTGTGCTT	RS	STids	STids	STids	Elongating	STids	STids	unassigned	STids	Elongating	3641.1187	2485.6497
AGTCCGAGGTGCTT	RS	STids	STids	STids	STids	STids	STids	unassigned	STids	STids	3482.5881	4902.5293
GAGCGAAGGTGCTT	ES	STids	STids	STids	STids	STids	STids	unassigned	STids	STids	3255.7285	2997.037
ATTTTGTCGTGCTT	RS	STids	STids	STids	Elongating	STids	STids	STids	Elongating	STids	3608.8884	4612.84
CTCTCCCCGTGCTT	ES	STids	STids	Elongating	STids	STids	Elongating	STids	Elongating	STids	3459.5066	3677.3816
CGATTCACGTGCTT	RS	STids	Scytes	Scytes	STids	Scytes	STids	unassigned	STids	Scytes	4325.6104	4998.9663
AAATTACAGTGCTT	ES	Elongating	Elongating	Elongating	STids	STids	Elongating	unassigned	STids	Scytes	1355.084	4463.4287
AGAAGTGTCTGCTT	RS	STids	STids	STids	STids	STids	STids	unassigned	STids	STids	3901.9268	4950.561
ATCTGCTCCTGCTT	RS	STids	STids	Sertoli	STids	Sertoli	STids	STids	STids	STids	3357.7673	4328.186
CTCGAGACCTGCTT	ES	Elongating	STids	STids	Elongating	STids	STids	unassigned	STids	Elongating	2327.3298	1233.5532
AGATTCTACTGCTT	Leydig	Elongating	Scytes	Leydig	Sertoli	unassigned	STids	unassigned	STids	STids	2722.4778	2058.6814
TCGAAAGACTGCTT	Myoid	Scytes	SPG	SPG	Macrophage	unassigned	STids	unassigned	STids	Elongating	4819.776	3665.209
CAATCGTTATGCTT	RS	STids	STids	STids	STids	STids	STids	STids	STids	STids	4811.4204	2492.4207
CTTTTGGTATGCTT	ES	STids	STids	Elongating	STids	STids	Elongating	unassigned	Elongating	Elongating	4416.928	3134.223
GTTCCGGTCTGCTT	RS	STids	Scytes	Scytes	STids	unassigned	STids	unassigned	STids	Scytes	4083.7952	2492.2705
TGGAGGAGCTGCTT	RS	STids	STids	STids	STids	STids	STids	unassigned	STids	STids	1517.0522	1806.9215
CTCCAAAGATGCTT	ES	Elongating	Elongating	Elongating	Elongating	STids	Elongating	STids	Elongating	STids	1602.5636	4614.8726
CGCAAGTCCTGCTT	Sertoli	Sertoli	SPG	Leydig	Sertoli	unassigned	SPG	unassigned	Sertoli	SPG	1011.36633	3207.7327
CCGGCATCATGCTT	RS	STids	STids	STids	STids	STids	STids	STids	STids	STids	3101.1448	2283.669
CAGACTGCCTGCTT	RS	Elongating	Scytes	Scytes	STids	Scytes	Elongating	Elongating	STids	Elongating	4179.86	3943.3333
CGACTGTAATGCTT	Macrophage	Scytes	Scytes	Scytes	STids	Sertoli	Scytes	unassigned	Scytes	Scytes	1033.9664	3657.396
CCAGCGTACTGCTT	SPC	Elongating	Scytes	Elongating	STids	Scytes	Elongating	Scytes	STids	Scytes	4006.2966	3582.9863
ATGAAATAATGCTT	SPC	Scytes	Scytes	Scytes	STids	Scytes	Scytes	unassigned	STids	Scytes	1978.264	2897.1516
GGCCACGAATGCTT	RS	STids	STids	STids	STids	unassigned	STids	unassigned	STids	STids	3921.0493	1393.747
TCGACACAAGGCTT	SPG	Elongating	STids	Elongating	STids	Scytes	Elongating	unassigned	STids	Scytes	4820.8037	3662.1372
TTTTGGCGTGGCTT	Endothelial	Scytes	STids	Leydig	STids	unassigned	Elongating	unassigned	STids	STids	2141.0493	4227.21
TTCTCGAGTGGCTT	SPC	Scytes	Scytes	Scytes	STids	Scytes	Scytes	unassigned	Scytes	Scytes	2530.1504	3134.6902
TGGCACCCTGGCTT	RS	STids	STids	STids	STids	STids	STids	STids	STids	STids	5389.01	3050.255
GAGTTACATGGCTT	SPG	STids	STids	STids	STids	STids	STids	unassigned	STids	Elongating	1930.0734	3555.3333
AAGTGCAGGGGCTT	RS	STids	STids	STids	STids	SPG	STids	STids	STids	STids	3550.62	4601.46
ACACCCAGGGGCTT	RS	STids	STids	STids	STids	STids	STids	STids	STids	STids	1258.9803	2397.1177
AGGTAAACGGGCTT	ES	Elongating	Elongating	Elongating	Elongating	Elongating	Elongating	Elongating	Elongating	Elongating	1850.4746	2862.7288
TTTCGAATCGGATT	Sertoli	STids	Scytes	Scytes	Elongating	unassigned	STids	unassigned	Elongating	Scytes	3953.9412	4916.8237
GAATTGTTCGGCTT	RS	Elongating	STids	STids	Elongating	STids	STids	unassigned	STids	STids	1667.0854	4769.3247
CGATGGTTAGGCTT	ES	Elongating	Elongating	Elongating	Elongating	Elongating	Elongating	Elongating	Elongating	Elongating	2263.026	1993.3549
GTTCCGTTAGGCTT	ES	Elongating	Elongating	Elongating	STids	Elongating	Elongating	Elongating	Elongating	Elongating	1869.8516	2880.836
CTTTTTGTAGGCTT	Macrophage	Sertoli	SPG	SPG	STids	Leydig	STids	unassigned	STids	Scytes	3259.5317	811.2405
TTCCGTGTAGGCTT	RS	STids	STids	STids	STids	STids	STids	unassigned	STids	STids	4615.4614	4597.874
GATGCTGTAGGCTT	ES	Scytes	Scytes	Elongating	STids	STids	Elongating	unassigned	STids	Scytes	3350.2773	3973.5913
AAACTTCTCGGCTT	RS	STids	STids	STids	STids	STids	STids	STids	STids	STids	4522.8022	3420.0
CGAAATCTAGGCTT	Endothelial	Elongating	Scytes	Elongating	STids	Scytes	Elongating	unassigned	Elongating	Elongating	1099.406	3275.436
GATAGGCTAGGCTT	RS	STids	STids	STids	STids	Scytes	STids	unassigned	STids	SPG	4016.8428	2972.5535
ACTCCGCTGGGCTT	Myoid	STids	STids	STids	STids	unassigned	STids	STids	STids	STids	2493.4045	1009.67413
AAACGATGAGGCTT	RS	STids	STids	STids	STids	STids	STids	STids	STids	STids	5039.629	2764.4536
GGGCGCGGCGGCTT	ES	Elongating	Elongating	Elongating	Elongating	Elongating	Elongating	Elongating	Elongating	Elongating	3765.8333	4560.183
TATCAGCGAGGCTT	ES	STids	STids	STids	STids	STids	STids	STids	STids	STids	3167.6904	2162.8015
GTCTTTAGCGGCTT	ES	Elongating	STids	Elongating	STids	unassigned	Elongating	unassigned	Elongating	Scytes	2721.6428	1412.8334
GCCTGTAGAGGCTT	RS	STids	STids	STids	STids	STids	STids	STids	STids	STids	1308.6608	2436.1606
GCAAAGAGCGGCTT	ES	Elongating	Elongating	Elongating	Elongating	Elongating	Elongating	Elongating	Elongating	Elongating	4314.9424	3917.0908
CGCTTAAGCGGCTT	ES	Elongating	Scytes	Elongating	STids	Elongating	Elongating	unassigned	Elongating	Scytes	2403.9092	3744.606
CTCTGGTCAGGCTT	RS	STids	Scytes	Scytes	STids	unassigned	STids	unassigned	STids	Scytes	4195.3906	3263.2603
GAACCGGCAGGGCT	ES	Elongating	Elongating	Elongating	STids	Elongating	Elongating	Elongating	Elongating	Elongating	3243.1785	2614.8035
TCCGGCGCAGGCTT	Macrophage	STids	STids	STids	STids	unassigned	STids	unassigned	STids	STids	4097.5835	3218.4404
CGACTGCCCGGCTT	SPC	Scytes	Scytes	Scytes	STids	Scytes	Scytes	unassigned	Scytes	Scytes	4331.897	3811.6
TGAGGGCCCGGCTT	SPC	STids	STids	STids	STids	unassigned	STids	STids	STids	STids	3703.1519	3126.0823
ACCACGACAGGCTT	RS	Elongating	Elongating	Elongating	Elongating	unassigned	STids	unassigned	Elongating	Elongating	4224.443	1405.1519
GACTTAACAGGCTT	SPC	Scytes	Scytes	SPG	STids	Scytes	Scytes	unassigned	STids	Scytes	3651.1387	871.30695
TTGACAACCGGCTT	ES	STids	STids	STids	STids	STids	STids	unassigned	STids	STids	4402.3525	3382.4219
GGCTGGTAAGGCTT	RS	STids	STids	STids	STids	STids	STids	unassigned	STids	STids	4740.2603	2942.6748
TCTAACTACGGCTT	SPC	Scytes	SPG	SPG	STids	Scytes	Scytes	unassigned	Scytes	SPG	2923.886	2211.2532
ATGAAATAGGGCTT	SPC	Scytes	Scytes	Scytes	Scytes	Scytes	Scytes	unassigned	Scytes	Scytes	2711.739	5346.226
AAGCTTGAGGGCTT	ES	Elongating	Elongating	Elongating	Elongating	Elongating	Elongating	unassigned	Elongating	Elongating	2747.2444	4499.6
TAGTGTGAAGGCTT	SPC	Scytes	Scytes	Elongating	STids	Scytes	Elongating	STids	STids	Scytes	3714.0132	2653.3948
GGAGCCGAAGGCTT	SPC	Scytes	Scytes	SPG	STids	Scytes	Scytes	unassigned	Scytes	Scytes	3633.3604	2457.5676
GTCACCGAAGGCTT	RS	STids	STids	STids	Elongating	STids	STids	STids	STids	STids	2272.0962	4135.6816
TCATAAGAAGGCTT	RS	STids	STids	STids	STids	STids	STids	unassigned	STids	STids	2429.0698	4176.8525
CCCACGCAAGGCTT	Leydig	STids	STids	STids	STids	STids	STids	STids	STids	STids	4627.826	2421.7485
TGGAGGCACGGCTT	SPG	STids	STids	STids	STids	unassigned	STids	unassigned	STids	STids	2955.283	3496.7925
CTTCACCACGGCTT	RS	STids	STids	STids	STids	STids	STids	STids	STids	STids	2235.2686	4118.627
TCGGTTAAAGGCTT	Sertoli	Elongating	Scytes	Elongating	STids	STids	STids	unassigned	Elongating	Elongating	1886.5714	1846.9026
CGCCAAAAAGGCTT	SPG	Scytes	Scytes	Elongating	STids	Scytes	Elongating	Elongating	STids	Scytes	3178.4678	5089.371
GTGGGGTTTCGCTT	RS	STids	STids	STids	Elongating	STids	STids	unassigned	STids	STids	4192.2563	4535.6626
GCACCTGTTCGCTT	SPG	STids	SPG	Leydig	STids	unassigned	STids	unassigned	STids	Scytes	2866.5642	2098.5576
CGCTAAGTTCGCTT	RS	STids	Scytes	Elongating	STids	STids	STids	unassigned	STids	STids	3199.5986	2602.6267
CCAGAACTTCGCTT	SPC	Elongating	Elongating	Elongating	STids	Elongating	Elongating	Elongating	Elongating	Elongating	2255.9937	2563.7124
CATCTTATTCGCTT	RS	Elongating	STids	STids	STids	unassigned	STids	unassigned	STids	Elongating	2648.62	1293.4264
CGAGCGATTCGCTT	RS	STids	STids	STids	STids	STids	STids	STids	STids	STids	4752.2856	2718.6704
TCGGACATTCGCTT	Leydig	Elongating	Sertoli	Leydig	Sertoli	unassigned	STids	unassigned	Sertoli	Elongating	4260.1562	1791.151
GCAATTTGTCGCTT	Macrophage	Elongating	Elongating	Elongating	STids	unassigned	STids	unassigned	Elongating	Elongating	3031.567	1309.0103
GCATTTAGTCGCTT	RS	STids	STids	STids	STids	STids	STids	STids	STids	STids	1209.2098	2774.4568
GCCTGAAGTCGCTT	Sertoli	Elongating	STids	Elongating	Elongating	Elongating	STids	unassigned	STids	STids	4863.658	4272.402
CATTGGCCTCGCTT	SPC	Scytes	Scytes	Elongating	STids	Scytes	Elongating	unassigned	STids	Scytes	2551.08	2932.9734
TCTGCCCCTCCCTT	RS	STids	Scytes	Scytes	STids	unassigned	STids	unassigned	Scytes	Scytes	2887.4678	2341.7903
ATGCACCCTCGCTT	Macrophage	Elongating	Scytes	Sertoli	Sertoli	Leydig	Elongating	unassigned	STids	Sertoli	2400.759	2401.241
GAAGTACCTCGCTT	RS	STids	Scytes	Scytes	STids	Scytes	STids	unassigned	STids	STids	2572.8645	3133.0645
GTAGGACCTCGCTT	SPG	Scytes	Scytes	SPG	STids	Sertoli	Elongating	unassigned	STids	Scytes	1276.8363	3023.9065
TCCAATTATCGCTT	RS	STids	STids	SPG	Elongating	STids	STids	unassigned	STids	STids	3498.242	5109.7583
CGCAGGTATCGCTT	SPC	STids	STids	Elongating	Elongating	Elongating	STids	unassigned	Elongating	STids	4535.4473	1557.3789
CGCGGCTATCGCTT	Myoid	Elongating	Scytes	Elongating	STids	STids	STids	unassigned	Elongating	Elongating	2991.2761	1341.3955
AAGGTAGATCGCTT	ES	Elongating	Elongating	Elongating	STids	Elongating	Elongating	unassigned	Elongating	Elongating	1961.3704	2511.4297
CGCGTCCATCGCTT	ES	Elongating	Elongating	Elongating	Elongating	STids	Elongating	unassigned	Elongating	Elongating	3789.8113	4319.322
CCGAGCCTGCGCTT	ES	Elongating	Elongating	Elongating	Elongating	Elongating	STids	unassigned	Elongating	Elongating	1398.0803	3575.384
ACGGGGATGCGCTT	ES	Elongating	Elongating	Elongating	STids	Elongating	Elongating	unassigned	Elongating	Elongating	4131.2617	2583.9048
TTCAAACGGCGCTT	RS	Elongating	STids	Scytes	Sertoli	Elongating	STids	unassigned	STids	Elongating	1870.5725	4858.511
TACTGGTCGCGCTT	Sertoli	STids	STids	Scytes	Elongating	Elongating	STids	unassigned	Elongating	Scytes	2285.494	4957.9517
GCCTGCCCGCGCTT	ES	Elongating	Elongating	Elongating	Elongating	Elongating	Elongating	Elongating	Elongating	Elongating	3168.363	2655.2012
AGGGGGACGCGCTT	Myoid	STids	STids	Elongating	STids	STids	STids	STids	STids	STids	2058.338	2081.938
TATCAGTAGCGCTT	ES	Elongating	STids	Elongating	STids	STids	STids	unassigned	STids	Elongating	2463.5183	5132.14
GACTGCTAGCGCTT	RS	STids	Scytes	Scytes	STids	Scytes	STids	unassigned	STids	STids	4390.7563	4808.95
CACTCGATCCGCTT	RS	STids	STids	STids	STids	STids	STids	STids	STids	STids	4263.2144	4654.7144
TACTGCAGCCGCTT	SPC	STids	Scytes	SPG	STids	Scytes	Scytes	STids	STids	Scytes	3827.7954	3085.9092
GGACAGTCCCGCTT	SPC	Elongating	Scytes	Elongating	STids	Scytes	Elongating	unassigned	Elongating	Scytes	2659.303	2496.9697
GTGACAGCCCGCTT	SPC	STids	STids	Elongating	Elongating	Elongating	STids	unassigned	Elongating	Elongating	2855.375	3014.5
ACACCGTACCGCTT	ES	Elongating	Elongating	Elongating	Elongating	Elongating	Elongating	unassigned	Elongating	Elongating	1659.965	1534.8334
GGTTTTTTACGCTT	RS	STids	STids	STids	STids	STids	STids	STids	STids	STids	4644.7896	4584.7134
CCGAATTTCCGCTT	RS	STids	Scytes	Scytes	STids	STids	STids	STids	STids	STids	2749.4087	1858.8175
AAACCATTACGCTT	RS	STids	STids	STids	STids	STids	STids	unassigned	STids	STids	4733.539	4502.909
CGGACCGTCCGCTT	SPG	Scytes	Scytes	Sertoli	STids	Scytes	Scytes	unassigned	Scytes	Scytes	1643.0096	2776.8655
AATAATCTACGCTT	SPC	Elongating	Scytes	Elongating	STids	unassigned	STids	unassigned	STids	Scytes	1168.25	2011.2885
GAGTGTATACGCTT	Leydig	Scytes	Sertoli	Sertoli	Sertoli	unassigned	Scytes	unassigned	STids	Sertoli	1732.9528	4774.5
ACGCCATGACGCTT	SPC	Scytes	Scytes	Scytes	STids	Scytes	Scytes	Scytes	STids	Scytes	2026.9672	4306.6445
GGCACCGGCCGCTT	Sertoli	Scytes	Scytes	SPG	STids	Sertoli	Scytes	STids	STids	Scytes	2576.5605	1033.9451
GGATTAGGACGCTT	Macrophage	Scytes	Scytes	Scytes	STids	Scytes	Elongating	unassigned	STids	Scytes	3072.624	4540.76
GTTTTTCGACGCTT	RS	STids	STids	STids	STids	STids	STids	STids	STids	STids	3568.6602	3494.6602
TGTTAAAGACGCTT	RS	STids	STids	STids	STids	STids	STids	STids	STids	STids	2570.3333	1607.8116
ACCTGCTCACGCTT	Macrophage	STids	STids	Elongating	STids	STids	STids	unassigned	Elongating	Scytes	2164.456	1288.784
TGTTTTCCACGCTT	ES	Elongating	Elongating	Elongating	STids	Elongating	Elongating	Elongating	Elongating	Elongating	3170.658	1708.8105
ACAAATCCACGCTT	SPC	Scytes	Scytes	Elongating	STids	Scytes	Elongating	Scytes	Elongating	Scytes	2306.9714	3854.1943
AATCACACACGCTT	SPG	Elongating	SPG	Sertoli	STids	SPG	Elongating	unassigned	Elongating	Sertoli	2561.5698	5270.743
CGCTGGTAACGCTT	SPG	STids	STids	STids	STids	STids	STids	unassigned	STids	STids	2001.4307	3694.292
GTGATCTACCGCTT	SPC	Elongating	Elongating	Elongating	STids	Elongating	STids	unassigned	Elongating	Elongating	1822.9269	1775.5284
ATTGCGGACCGCTT	RS	STids	STids	STids	STids	STids	STids	STids	STids	STids	4397.8623	1397.0375
CTGACTCACCGCTT	RS	STids	Scytes	Scytes	STids	Scytes	STids	unassigned	STids	STids	5280.365	3611.988
GCGCAGCACCGCTT	ES	Elongating	STids	Elongating	STids	STids	Elongating	STids	Elongating	Elongating	4485.2085	4209.967
ACTCCACAACGCTT	RS	STids	STids	STids	STids	STids	STids	STids	STids	STids	4526.449	1395.23
CTAATTAACCGCTT	ES	STids	STids	STids	Elongating	STids	STids	STids	STids	STids	4064.3357	1730.3776
AACGGCTTTAGCTT	RS	STids	STids	STids	STids	STids	STids	unassigned	STids	STids	4904.7637	3029.3818
ACACATGTTAGCTT	RS	STids	STids	SPG	STids	unassigned	STids	unassigned	STids	Scytes	3728.1077	5305.723
GCAAAGATTAGCTT	RS	STids	STids	STids	STids	STids	STids	unassigned	STids	STids	3662.5862	4881.8105
GCAACAATTAGCTT	SPC	Scytes	Scytes	Elongating	STids	unassigned	Elongating	unassigned	STids	STids	1359.3226	3752.7097
GATCAAATTAGCTT	ES	Elongating	Elongating	Elongating	Elongating	Elongating	Elongating	Elongating	Elongating	Elongating	5127.0283	3892.9812
AGGACGTGTAGCTT	ES	STids	STids	Elongating	STids	STids	Elongating	unassigned	STids	STids	4754.0894	4649.9644
GATGATGGTAGCTT	RS	STids	STids	STids	STids	unassigned	STids	unassigned	STids	Scytes	3909.0986	1791.0282
AATGATCGTAGCTT	SPC	Elongating	Scytes	Elongating	STids	Scytes	Elongating	unassigned	STids	Scytes	4303.3696	3699.0337
TGGCTCAGTAGCTT	RS	STids	STids	STids	STids	STids	STids	unassigned	STids	STids	3598.6013	3200.1533
GCACATTCTAGCTT	SPC	Scytes	Scytes	Scytes	STids	Scytes	Elongating	unassigned	Scytes	Scytes	2560.9648	3788.3772
GTGCAGTCTAGCTT	ES	STids	STids	Elongating	STids	STids	STids	STids	STids	STids	2785.4592	2380.9705
TTTCTGCCTAGCTT	SPC	Elongating	Scytes	Elongating	STids	Scytes	Elongating	Elongating	Scytes	Scytes	2251.6797	3072.7378
GAGATACCTAGCTT	RS	STids	STids	STids	STids	STids	STids	unassigned	STids	STids	3311.2185	3119.265
TCTTTGACTAGCTT	SPC	Scytes	Scytes	SPG	STids	Sertoli	Scytes	Scytes	STids	SPG	4627.512	2788.5867
TCGCGTTATAGCTT	SPG	Scytes	Scytes	SPG	STids	Scytes	STids	unassigned	Scytes	Scytes	2211.4436	3258.8044
TGAACGTATAGCTT	Sertoli	Scytes	Scytes	Scytes	STids	Scytes	Scytes	unassigned	STids	Scytes	3373.7307	4643.026
TAAGCCGATAGCTT	ES	Elongating	Elongating	Elongating	Elongating	Elongating	Elongating	unassigned	Elongating	Elongating	2322.7815	2098.5288
CTTCGCCATAGCTT	SPG	STids	STids	STids	STids	Scytes	Elongating	STids	STids	STids	2148.7246	4213.854
ATCAACCATAGCTT	RS	STids	STids	STids	STids	STids	STids	STids	STids	STids	3321.2676	4425.3438
TACTGTTCTAGCTT	Sertoli	STids	STids	Scytes	STids	Elongating	STids	unassigned	Elongating	Elongating	4236.7417	2155.1292
TATTTGAATAGCTT	SPC	Scytes	Scytes	Scytes	STids	Scytes	Scytes	unassigned	Scytes	Scytes	4513.3633	3912.0447
GTTTCAAATAGCTT	ES	Elongating	Elongating	Elongating	Elongating	Elongating	Elongating	STids	Elongating	Elongating	3901.3274	4343.9272
ACCGGGTTGAGCTT	RS	STids	STids	STids	STids	STids	STids	unassigned	STids	STids	4235.6787	2691.3713
GTGCGGTTGAGCTT	RS	STids	STids	STids	STids	STids	STids	STids	STids	STids	3957.114	4144.1543
CAACACTTGAGCTT	SPC	Scytes	Scytes	Elongating	STids	Scytes	Elongating	unassigned	Elongating	Scytes	2808.4175	1230.9126
TCCTTTGTGAGCTT	ES	Elongating	Elongating	Elongating	Elongating	Elongating	Elongating	Elongating	Elongating	Elongating	5264.6025	3845.1926
ACGGGTGTGAGCTT	ES	Elongating	STids	Elongating	Elongating	unassigned	STids	unassigned	Elongating	Scytes	3743.8652	1610.5391
CTAAGGGTGAGCTT	RS	STids	STids	STids	STids	STids	STids	STids	STids	STids	2069.9146	3222.25
GTGCCGGTGAGCTT	SPC	Scytes	STids	Sertoli	STids	unassigned	STids	unassigned	STids	STids	1764.4795	3347.7397
CATGGCGTGAGCTT	Macrophage	Elongating	STids	Elongating	Elongating	unassigned	Elongating	unassigned	Elongating	Elongating	2759.9043	1462.4435
TTGCCCGTGAGCTT	ES	STids	STids	STids	STids	STids	STids	unassigned	STids	STids	1945.9867	1409.6934
GATGAAGTGAGCTT	RS	STids	STids	STids	STids	STids	STids	unassigned	STids	STids	1842.9166	3301.2083
CCCAAACTGAGCTT	Myoid	STids	SPG	Leydig	STids	unassigned	STids	unassigned	STids	Elongating	1499.5607	2489.1504
TCTTTTATGAGCTT	RS	Elongating	STids	Elongating	Elongating	Elongating	Elongating	STids	STids	STids	3123.8743	2248.0972
CTATTCTGGAGCTT	RS	STids	STids	STids	STids	STids	STids	unassigned	STids	STids	5317.644	2557.5
TAGCCATGGAGCTT	RS	STids	STids	STids	STids	STids	STids	STids	STids	STids	4129.0	3220.1462
TTACCATGGAGCTT	SPC	Scytes	Scytes	Scytes	STids	Scytes	Scytes	unassigned	STids	Scytes	3015.5522	2494.1396
GACTGGGTGAGCTT	SPG	Scytes	Scytes	Scytes	STids	Scytes	Scytes	unassigned	Scytes	Scytes	4018.6667	3572.3
GGCCAGGGGAGCTT	Macrophage	STids	STids	Scytes	STids	unassigned	STids	unassigned	STids	Scytes	4349.38	4754.1553
GCCGACGGGAGCTT	RS	STids	Scytes	Scytes	Sertoli	Sertoli	STids	unassigned	STids	SPG	3424.4653	4387.882
CGACCCCGGAGCTT	SPG	STids	STids	SPG	Sertoli	unassigned	STids	unassigned	STids	Scytes	4238.2314	1274.7007
TGACCACGGAGCTT	RS	STids	STids	Elongating	Elongating	STids	STids	STids	STids	STids	2612.0454	4126.091
CAGGGGAGGAGCTT	ES	Elongating	Elongating	Elongating	STids	Elongating	Elongating	unassigned	Elongating	Elongating	3256.837	2312.1418
GTTCGCAGGAGCTT	SPG	STids	STids	Elongating	Elongating	unassigned	STids	unassigned	Elongating	Scytes	3627.5183	2174.0732
GCTTCAAGGAGCTT	RS	Elongating	STids	Elongating	Elongating	STids	STids	unassigned	STids	STids	1804.0193	4581.9326
AAGACAAGGAGCTT	SPC	Scytes	Scytes	Scytes	STids	unassigned	Scytes	unassigned	Scytes	Scytes	4689.113	3723.6555
GGGGAAAGGAGCTT	SPC	Scytes	Scytes	Scytes	Scytes	Scytes	Scytes	unassigned	Scytes	Scytes	3386.8955	2403.0374
CTCAGCTCGAGCTT	SPC	STids	STids	Scytes	STids	Sertoli	STids	unassigned	STids	Scytes	1432.1733	3678.04
GCATTGTCGAGCTT	RS	STids	Scytes	Elongating	STids	STids	STids	unassigned	STids	STids	1832.1655	3732.2551
GTCTGGTCGAGCTT	SPC	Scytes	STids	SPG	STids	Scytes	STids	STids	STids	Scytes	2360.0728	4101.9336
CGTGGGTCGAGCTT	SPG	STids	SPG	Leydig	Sertoli	unassigned	STids	unassigned	Sertoli	SPG	4174.35	3190.92
AACAGATCGAGCTT	Sertoli	STids	STids	STids	Elongating	Elongating	STids	unassigned	Elongating	Elongating	1570.3851	3305.8987
ACTATTCCGAGCTT	RS	Elongating	Scytes	Elongating	STids	STids	Elongating	Elongating	Elongating	Elongating	2989.7244	1913.5826
TAACATCCGAGCTT	RS	Elongating	Scytes	Elongating	Elongating	unassigned	STids	unassigned	Elongating	Elongating	903.4904	2865.5222
ATTGTGCCGAGCTT	ES	Elongating	Elongating	Elongating	Elongating	Elongating	Elongating	Elongating	Elongating	Elongating	4619.091	1755.3687
CGCGGCCCGAGCTT	ES	Elongating	Scytes	Elongating	STids	unassigned	Elongating	unassigned	Elongating	Elongating	1566.6271	4401.2036
GGACGGACGAGCTT	SPC	Scytes	Scytes	Scytes	STids	Scytes	Scytes	unassigned	Scytes	Scytes	3279.2136	1882.2307
CCGGCCGAGAGCTT	ES	Elongating	STids	Elongating	Elongating	Elongating	STids	unassigned	Elongating	Elongating	3497.4966	3720.8828
AGCGAGCAGAGCTT	ES	Elongating	Elongating	Elongating	Elongating	Elongating	Elongating	Elongating	Elongating	Elongating	4303.418	3905.7463
ACCACTAAGAGCTT	RS	STids	STids	STids	STids	STids	STids	STids	STids	STids	3483.5598	4013.1257
AAAAGAAAGAGCTT	RS	STids	STids	STids	Elongating	Elongating	STids	unassigned	Elongating	Elongating	4340.8433	1632.573
AACGATGTCAGCTT	Sertoli	Sertoli	Sertoli	SPG	Sertoli	Sertoli	Sertoli	unassigned	Sertoli	Sertoli	2464.5444	1085.2333
GGTGCGGTCAGCTT	SPG	Scytes	Scytes	Scytes	STids	Sertoli	Scytes	unassigned	Scytes	Scytes	5123.5366	4087.9023
AAGTTTCTCAGCTT	ES	Elongating	Elongating	Elongating	Elongating	Elongating	Elongating	unassigned	Elongating	Elongating	2284.7158	3741.5159
GTTCTTCTCAGCTT	RS	STids	STids	STids	STids	STids	STids	STids	STids	STids	1831.494	4421.2046
TTTTTCCTCAGCTT	RS	STids	Elongating	Elongating	STids	Scytes	Elongating	unassigned	Elongating	Elongating	3555.0635	4283.778
GGTTGACTCAGCTT	RS	Elongating	Scytes	Elongating	STids	STids	STids	unassigned	STids	Elongating	1779.7623	1789.4508
GCGGATTGCAGCTT	Myoid	STids	STids	STids	Elongating	unassigned	STids	unassigned	STids	STids	2679.4922	3157.125
GTTTTATGCAGCTT	SPC	Scytes	Scytes	Scytes	STids	Scytes	Scytes	Scytes	STids	SPG	3690.0	4650.366
GTTCCGAGCAGCTT	SPC	Scytes	Scytes	Scytes	STids	unassigned	Scytes	unassigned	Scytes	Scytes	2693.5	2401.4727
CTTGACAGCAGCTT	RS	STids	STids	STids	STids	STids	STids	STids	STids	STids	3939.197	3063.416
CATTTAAGCTGCTT	SPC	Scytes	Scytes	Scytes	STids	STids	Scytes	unassigned	STids	STids	4360.0283	3482.507
ACGACAAGCAGCTT	RS	STids	STids	STids	STids	STids	STids	STids	STids	STids	3614.3855	4747.036
GATTTGGCCAGCTT	SPC	Scytes	Scytes	Scytes	STids	Scytes	Scytes	unassigned	Scytes	Scytes	4228.1797	1940.9744
GGACCTCCCAGCTT	SPC	Scytes	Scytes	Scytes	STids	Scytes	Scytes	Scytes	STids	Scytes	3688.297	1305.8514
GGTGGAACCAGCTT	Endothelial	Scytes	SPG	Sertoli	STids	unassigned	Sertoli	unassigned	STids	Sertoli	995.8806	3636.627
TCGAAGGACAGCTT	ES	Elongating	STids	Elongating	Elongating	STids	STids	unassigned	Elongating	Elongating	1606.4636	3090.6545
CGCGGGCACAGCTT	RS	STids	STids	STids	STids	STids	STids	STids	STids	STids	1920.3828	2017.5703
CCCGAGATCAGCTT	SPC	Scytes	Scytes	SPG	STids	Scytes	STids	unassigned	Scytes	Scytes	4326.925	4417.675
CTTCCCATAAGCTT	SPC	Scytes	Scytes	Scytes	STids	unassigned	Scytes	unassigned	Scytes	Scytes	3480.3684	2352.9824
CGTCCAATAAGCTT	SPC	Elongating	Sertoli	Sertoli	Elongating	unassigned	STids	unassigned	Elongating	Elongating	4254.6616	1334.082
AATATTGGAAGCTT	RS	STids	Scytes	Scytes	STids	STids	STids	unassigned	STids	STids	3288.0078	4231.3936
GCCTTGGGAAGCTT	Macrophage	STids	STids	STids	STids	STids	STids	unassigned	STids	Scytes	3312.9111	5195.7
AACATGGGAAGCTT	RS	STids	STids	STids	STids	STids	STids	unassigned	STids	STids	3863.4065	2959.9023
AGTCACCGAAGCTT	ES	Elongating	Elongating	Elongating	Elongating	Elongating	Elongating	Elongating	Elongating	Elongating	4146.931	3664.4368
CCATCTAGCAGCTT	ES	Elongating	Elongating	Elongating	Elongating	STids	Elongating	STids	Elongating	STids	1975.6923	2773.3462
CCTTTGTCAAGCTT	ES	STids	STids	Elongating	Elongating	STids	STids	STids	Elongating	STids	3578.6096	3645.0479
ACATTCCCAAGCTT	Sertoli	Scytes	Scytes	Scytes	STids	Scytes	Scytes	unassigned	Scytes	SPG	4339.7104	4378.7046
ATGTCCCCAAGCTT	SPC	Scytes	Scytes	Sertoli	STids	Elongating	Scytes	unassigned	STids	Scytes	2047.6903	5002.469
CTCGTAACAAGCTT	ES	Elongating	STids	Elongating	Elongating	Elongating	Elongating	unassigned	Elongating	Elongating	1912.9183	1747.9592
TCGACGTAAAGCTT	ES	Elongating	Elongating	Elongating	Elongating	STids	Elongating	STids	Elongating	Elongating	3862.7517	3774.817
ATTCCCCAAAGCTT	SPG	STids	Scytes	Scytes	STids	unassigned	STids	unassigned	STids	Scytes	4277.3335	1403.5088
CTTCAATTTTCCTT	ES	Elongating	STids	Elongating	Elongating	STids	STids	unassigned	Elongating	Elongating	3725.6667	1838.4667
ATGGATATTTCCTT	SPG	STids	STids	SPG	STids	SPG	STids	unassigned	STids	STids	2067.0354	4635.6016
AAGGGTGTTTCCTT	RS	STids	STids	STids	STids	STids	STids	STids	STids	STids	2072.8157	4637.2104
CGCCTGATGTCCTT	SPC	Elongating	Scytes	Scytes	Elongating	Elongating	STids	unassigned	STids	Scytes	3408.4067	1552.1864
CCACTGATTTCCTT	SPC	Scytes	Scytes	Scytes	STids	Scytes	Elongating	unassigned	STids	Scytes	2904.0845	2833.448
AGCCGGATTTCCTT	RS	Elongating	SPG	Scytes	STids	Elongating	STids	unassigned	STids	Scytes	3410.14	1556.28
CAGCTCATTTCCTT	ES	Elongating	Elongating	Elongating	Elongating	Elongating	Elongating	Elongating	Elongating	Elongating	4652.43	3926.9883
CGAGGCATTTTCTT	SPC	Scytes	Scytes	Elongating	STids	Scytes	Scytes	unassigned	STids	Scytes	2586.8784	3794.0405
TACTTTTGTTCCTT	ES	Elongating	Elongating	Elongating	Elongating	STids	Elongating	Elongating	Elongating	Elongating	2748.669	2680.6423
GAAACTTGTTCCTT	ES	Elongating	Elongating	Elongating	Elongating	Elongating	Elongating	Elongating	Elongating	Elongating	1814.8108	2589.1892
TGTTTGTGTTCCTT	SPG	STids	SPG	STids	Elongating	STids	STids	unassigned	STids	STids	2203.3806	1096.2903
TTGGCGTGTTCCTT	ES	Elongating	Elongating	Elongating	Elongating	Elongating	Elongating	Elongating	Elongating	Elongating	4008.8333	3614.9084
GTTTCATGTTCCTT	SPC	Scytes	Scytes	SPG	STids	Scytes	Scytes	unassigned	Scytes	Scytes	1784.874	4187.2666
GGACCTGGTTCCTT	ES	Elongating	STids	Elongating	Elongating	Elongating	STids	unassigned	Elongating	STids	4687.611	2653.6587
CCTTACAGTTCCTT	ES	Elongating	Elongating	Elongating	Elongating	STids	Elongating	STids	Elongating	STids	4511.1763	4216.4116
TTTTTCTCTTCCTT	RS	STids	STids	STids	STids	STids	STids	STids	STids	STids	1355.6371	3838.1406
CTACCCTCTTCCTT	SPG	Scytes	SPG	SPG	STids	Scytes	Elongating	unassigned	STids	STids	2934.6792	3232.132
CTCTGAGCTTCCTT	SPC	Scytes	Scytes	Elongating	STids	Scytes	Elongating	unassigned	Elongating	Elongating	4792.745	3976.2102
AATCAACCCTCCTT	SPG	Elongating	SPG	Scytes	Elongating	unassigned	STids	unassigned	Elongating	Elongating	1587.054	1703.0294
GTGGATACTTCCTT	SPC	Scytes	Scytes	SPG	STids	Scytes	Scytes	unassigned	STids	Scytes	4439.931	4422.504
GAGTTGACTTCCTT	ES	Elongating	Elongating	Elongating	Elongating	Elongating	Elongating	unassigned	Elongating	Elongating	2493.3257	3869.4167
GACAGGACTTCCTT	ES	STids	STids	STids	STids	STids	STids	STids	STids	STids	4739.5146	2756.8118
AATGACCATTCCTT	RS	Scytes	Scytes	Scytes	STids	Scytes	Scytes	unassigned	STids	Scytes	4310.6	4998.933
ACGGACAATTCCTT	Sertoli	Scytes	Scytes	SPG	STids	unassigned	Scytes	unassigned	STids	Scytes	3949.0972	4623.229
AAGGTCAATTTTTT	SPC	STids	Scytes	Scytes	Elongating	unassigned	STids	unassigned	Elongating	Scytes	3943.7878	4620.879
GCACCCGTGTCCTT	ES	Elongating	STids	Elongating	STids	unassigned	STids	unassigned	STids	Scytes	2195.8271	1494.9324
TACCTTCTGTCCTT	SPC	Elongating	Elongating	Elongating	Elongating	Scytes	Elongating	Elongating	Elongating	Elongating	3283.2434	2547.545
AGCATCCTGTCCTT	ES	Elongating	Elongating	Elongating	Elongating	Elongating	Elongating	STids	Elongating	Elongating	1784.3207	2520.788
TCAGGACTGTCCTT	SPC	Scytes	Scytes	Sertoli	STids	Scytes	STids	unassigned	STids	Scytes	1931.4526	4004.2527
CCAGTGATGTCCTT	RS	Elongating	STids	SPG	STids	unassigned	STids	unassigned	STids	STids	3281.7012	1333.2866
AAATTCATGTCCTT	Myoid	STids	Elongating	Elongating	Elongating	STids	Elongating	unassigned	Elongating	Elongating	2785.4307	2922.6597
GCTAGCATGTCCTT	ES	Elongating	Scytes	Elongating	STids	Scytes	Elongating	Elongating	Elongating	Elongating	4298.11	2262.0488
ATACGAATGTCCTT	RS	STids	STids	STids	STids	STids	STids	STids	STids	STids	1677.6085	1970.3651
ATTTTTGGGTCCTT	ES	Elongating	Elongating	Elongating	Elongating	Elongating	Elongating	unassigned	Elongating	Elongating	3764.9312	4329.724
TTTGGGGGGTCCTT	RS	STids	Scytes	Scytes	STids	STids	STids	unassigned	STids	Scytes	3541.6643	2219.5105
GAGTTTAGGTCCTT	RS	STids	STids	STids	STids	STids	STids	STids	STids	STids	4183.4365	1638.3727
GCCTAAAGGTCCTT	RS	STids	STids	STids	STids	STids	STids	STids	STids	STids	4298.2734	1494.0072
TCAGAAAGGTCCTT	ES	Elongating	STids	Elongating	STids	STids	STids	STids	STids	STids	3879.2524	4062.3398
CTGAGGTCGTCCTT	RS	STids	STids	STids	Elongating	STids	STids	unassigned	STids	STids	4920.1475	3258.0232
CCTTCGTCGTCCTT	Leydig	Elongating	Leydig	Leydig	Sertoli	unassigned	STids	unassigned	STids	Leydig	4541.568	4389.548
CGCGGCTCGTCCTT	RS	STids	STids	STids	STids	STids	STids	STids	STids	STids	2271.469	1341.8761
TGGACCGCGTCCTT	SPC	Scytes	Scytes	Sertoli	STids	Scytes	Scytes	unassigned	Scytes	Scytes	3657.8772	3978.0642
CTGGCAGCGTCCTT	RS	STids	STids	STids	STids	STids	STids	STids	STids	STids	4484.388	1655.4059
TACGGAGCGTCCTT	SPC	Scytes	Scytes	Scytes	STids	Scytes	Scytes	unassigned	Scytes	Scytes	2555.2173	3670.1118
CAACCCAAGTCCTT	SPG	STids	STids	Scytes	Elongating	Elongating	STids	unassigned	Elongating	Elongating	4295.8154	4383.726
ACGCAACCGTCCTT	Sertoli	Elongating	Elongating	Elongating	Elongating	unassigned	STids	unassigned	Elongating	Elongating	1807.3776	1775.3007
CATCCGTAGTCCTT	ES	Elongating	Elongating	Elongating	Elongating	Elongating	Elongating	Elongating	Elongating	Elongating	4255.503	3908.4736
AGCATTCAGTCCTT	RS	STids	STids	STids	STids	STids	STids	unassigned	STids	STids	4743.6274	3033.9607
TGAGAACAGTCCTT	SPC	Scytes	Scytes	SPG	STids	Scytes	Scytes	unassigned	STids	Scytes	1085.6095	4104.6763
CAGTGGTTCTCCTT	ES	Elongating	Elongating	Elongating	Elongating	Elongating	Elongating	unassigned	Elongating	Elongating	2989.5588	2660.4854
GGGACGCTCTCCTT	SPC	Scytes	Scytes	Scytes	STids	Scytes	Scytes	Scytes	Scytes	Scytes	1931.6428	2693.6191
TTGATCCTCTCCTT	Myoid	Scytes	SPG	Sertoli	STids	SPG	Elongating	unassigned	STids	Sertoli	2257.9927	3208.6592
AGGCCGTGCTCCTT	RS	STids	STids	STids	STids	STids	STids	unassigned	STids	STids	2246.19	4925.8228
CCAAGTCGCGCCTT	RS	STids	SPG	STids	STids	unassigned	STids	unassigned	STids	Scytes	2499.649	1471.0458
GGCATCCGCTCCTT	ES	Elongating	Elongating	Elongating	Elongating	Elongating	Elongating	Elongating	Elongating	Elongating	1581.8588	4052.5413
ACCTCGAGCTCCTT	SPC	Scytes	Scytes	SPG	STids	Scytes	Elongating	unassigned	STids	SPG	2994.7368	3018.9924
CCTTTCTCCTCCTT	SPG	Scytes	Scytes	Sertoli	STids	Scytes	Scytes	unassigned	Scytes	SPG	3634.9587	2552.2588
GTTTGTGCCTCCTT	ES	STids	STids	Elongating	STids	STids	Elongating	STids	Elongating	STids	3393.6204	3778.2405
CCAACCCACTCCTT	RS	STids	Scytes	Elongating	STids	unassigned	Elongating	Scytes	STids	STids	2174.6567	4725.6025
GGTTGCAACTCCTT	ES	STids	Elongating	Elongating	Elongating	Elongating	STids	unassigned	Elongating	Elongating	3451.375	4101.816
CTCAGCGTATCCTT	ES	STids	STids	Elongating	Elongating	STids	STids	unassigned	Elongating	STids	2466.8408	5191.8467
ACCAGCGTATCCTT	RS	STids	STids	STids	STids	STids	STids	STids	STids	STids	3197.2031	1828.631
GAATCAGTATCCTT	SPG	Scytes	Scytes	Scytes	STids	Scytes	Scytes	unassigned	Scytes	Scytes	4171.3335	2080.9927
GAGCCACTATCCTT	ES	Scytes	STids	SPG	STids	Scytes	Elongating	unassigned	STids	STids	3210.1533	3934.68
CGAACCATATCCTT	SPG	Scytes	Scytes	SPG	STids	SPG	Scytes	unassigned	Scytes	SPG	2480.0515	4648.2427
GTGCAAATATCCTT	Sertoli	Scytes	Scytes	Scytes	Sertoli	Sertoli	Scytes	unassigned	Scytes	Scytes	1431.9496	2568.633
AATCCCTGATCCTT	Sertoli	Elongating	STids	Elongating	Elongating	Elongating	Elongating	unassigned	Elongating	Sertoli	1981.6171	2815.844
ACTAAATGATCCTT	SPG	Elongating	Scytes	STids	Elongating	unassigned	STids	unassigned	STids	Scytes	3822.9746	1757.0593
GGCAAACGATCCTT	RS	STids	STids	STids	STids	STids	STids	STids	STids	STids	3420.147	3311.1074
TTACCGAGATCCTT	RS	STids	STids	STids	STids	STids	STids	STids	STids	STids	3002.9546	3193.2532
GAGGCCAGATCCTT	ES	Elongating	Scytes	Elongating	STids	Scytes	STids	unassigned	STids	Elongating	2909.5264	1189.9707
GACTGTTCATCCTT	RS	STids	STids	STids	STids	STids	STids	unassigned	STids	STids	3427.0105	5058.084
GCAGCCCCATCCTT	ES	Elongating	STids	STids	STids	STids	STids	unassigned	STids	Scytes	2296.408	1130.416
CAACGGACATCCTT	ES	Elongating	STids	Elongating	STids	STids	Elongating	STids	Elongating	Elongating	4376.6094	4237.422
GGCAGTGAATCCTT	ES	Elongating	Elongating	Elongating	Elongating	Elongating	Elongating	Elongating	Elongating	Elongating	4420.994	2452.5115
TACGGAGAATCCTT	ES	Elongating	Scytes	Elongating	STids	Scytes	Elongating	unassigned	STids	Scytes	2946.519	5204.58
CTTCAAGAATCCTT	RS	STids	STids	STids	STids	STids	STids	STids	STids	STids	2510.8438	1744.8125
TAGCCACAATCCTT	SPC	Elongating	Scytes	Elongating	STids	unassigned	Elongating	STids	STids	Scytes	2878.531	1290.1752
CACTGCAGATCCTT	Macrophage	STids	STids	STids	STids	unassigned	STids	unassigned	STids	SPG	3596.4375	1235.7222
GACCAAAAATCCTT	RS	STids	STids	STids	STids	STids	STids	STids	STids	STids	4034.8218	3086.3047
GTGGTTTTTGCCTT	ES	Elongating	Elongating	Elongating	Elongating	Elongating	Elongating	unassigned	Elongating	Elongating	5043.988	2359.9023
TACTCCATTGCCTT	Endothelial	Elongating	Scytes	Leydig	Sertoli	SPG	STids	unassigned	STids	Scytes	2720.351	2032.5745
CATTGCATTGCCTT	ES	Elongating	Elongating	Elongating	Elongating	Elongating	Elongating	Elongating	Elongating	Elongating	4442.707	3177.1216
CTTAACCGTGCCTT	Sertoli	STids	STids	STids	STids	Scytes	STids	unassigned	STids	Scytes	3002.5762	3493.225
GTGTTTTCTGCCTT	RS	STids	STids	STids	STids	STids	STids	STids	STids	STids	2759.025	3083.4473
ACCGTCCCTGCCTT	ES	Elongating	STids	Elongating	Elongating	unassigned	Elongating	STids	Elongating	STids	1656.2465	1319.9507
CGAGGCCCTGCCTT	SPC	Elongating	Scytes	Elongating	STids	Scytes	Scytes	unassigned	STids	Elongating	1446.5126	4049.0168
TTTCACCCTGCCTT	RS	STids	STids	STids	STids	STids	STids	unassigned	STids	STids	3158.2131	4420.3433
TAAAGAACTGCCTT	ES	Elongating	Elongating	Elongating	Elongating	Elongating	Elongating	Elongating	Elongating	Elongating	2856.5676	1619.027
CCCTAGAATGCCTT	RS	STids	STids	STids	STids	STids	STids	STids	STids	STids	2344.9937	2770.716
AATAACAATGCCTT	Sertoli	Scytes	Scytes	Scytes	Sertoli	Sertoli	STids	unassigned	STids	Scytes	2028.5068	4228.9316
ATCTCTCTGGCCTT	SPC	Scytes	Scytes	SPG	STids	Scytes	SPG	unassigned	Scytes	SPG	4717.278	2844.4841
TTGCTACTGGCCTT	SPG	Scytes	Scytes	Sertoli	STids	Sertoli	STids	unassigned	STids	SPG	2516.55	4674.557
TTGTGGATGGCCTT	Sertoli	Scytes	Scytes	Sertoli	STids	unassigned	Scytes	unassigned	STids	Sertoli	952.15515	3605.3103
CCGGAAATGGCCTT	SPC	Elongating	STids	Elongating	STids	STids	STids	unassigned	STids	Scytes	2803.1018	2320.9172
CTTCTGTGGGCCTT	RS	STids	STids	STids	STids	STids	STids	STids	STids	STids	3377.0588	5171.788
GCAAAATGGGCCTT	SPC	Scytes	Scytes	SPG	STids	Scytes	Scytes	unassigned	STids	Scytes	1792.0646	4149.0645
CCTGGCAGGGCCTT	SPC	Scytes	SPG	SPG	STids	Scytes	Scytes	unassigned	STids	SPG	5283.5	3147.5205
TAACAAGCGGCCTT	ES	Elongating	Elongating	Elongating	Elongating	Elongating	Elongating	Elongating	Elongating	Elongating	4322.4307	3951.2222
AGTTCCCCGGCCTT	RS	STids	STids	STids	STids	STids	STids	unassigned	STids	STids	3236.588	4528.336
GCTCGGTTCCCCTT	ES	Elongating	Elongating	STids	Elongating	Elongating	STids	unassigned	Elongating	Elongating	3311.9082	1957.0714
GTGCGGTTCGCCTT	SPC	Scytes	Scytes	Scytes	STids	Scytes	Scytes	unassigned	Scytes	Scytes	4479.392	3881.0232
TTAAGGGTCGCCTT	SPC	Scytes	Scytes	Scytes	STids	Scytes	Scytes	unassigned	STids	Scytes	2481.203	2230.768
GGTCTCGTCGCCTT	ES	STids	STids	STids	STids	STids	STids	STids	STids	STids	1951.4779	4192.823
GTGGACGTCGCCTT	ES	Elongating	Elongating	Elongating	Elongating	STids	STids	unassigned	Elongating	Elongating	4623.364	2614.25
TACCACGTCGCCTT	RS	STids	STids	STids	Elongating	STids	STids	STids	STids	STids	2569.4563	1518.8156
TCAACAGTCGCCTT	RS	STids	STids	STids	STids	STids	STids	unassigned	STids	STids	4756.885	2917.202
CTTTTTCTCGCCTT	RS	Elongating	STids	STids	Elongating	STids	STids	unassigned	Elongating	Elongating	2004.2458	1538.7377
TAACTTCTCGCCTT	ES	STids	SPG	STids	STids	unassigned	STids	unassigned	Elongating	Elongating	1425.2288	3359.178
CATATTATCGCCTT	SPC	Scytes	Scytes	Scytes	STids	Scytes	Scytes	unassigned	Scytes	Scytes	1022.0	3624.9639
CTCAACATCGCCTT	RS	STids	STids	STids	STids	STids	STids	STids	STids	STids	3602.1152	3520.6304
TCTAAATGCGCCTT	Myoid	STids	SPG	Elongating	STids	unassigned	STids	unassigned	STids	Elongating	1656.5168	3641.0562
TAGGTGGGCGCCTT	RS	STids	STids	STids	STids	STids	STids	STids	STids	STids	4653.8247	2370.4124
GACTTCGGCGCCTT	ES	Elongating	Elongating	Elongating	Elongating	Elongating	Elongating	Elongating	Elongating	Elongating	3488.5645	4307.287
CAGTGCGGCGCCTT	ES	STids	STids	Elongating	STids	STids	STids	unassigned	STids	STids	3225.7664	4447.212
ATTCCAGGCGCCTT	ES	STids	STids	Elongating	STids	STids	Elongating	STids	STids	STids	2769.2603	2300.3577
ACACTTCGCGCCTT	SPC	Scytes	Scytes	Elongating	STids	Scytes	Elongating	Elongating	STids	Scytes	4587.846	3538.8154
GAACGCAGCGCCTT	RS	STids	STids	STids	STids	unassigned	STids	unassigned	STids	Scytes	1171.9625	4084.175
ATGCACAGCGCCTT	RS	STids	STids	STids	STids	STids	STids	STids	STids	STids	4608.701	4699.776
TTTCAAAGCGCCTT	RS	STids	STids	STids	STids	unassigned	STids	STids	STids	STids	3486.5557	3273.486
GAAAGCTCCGCCTT	RS	STids	STids	STids	STids	STids	STids	STids	STids	STids	4252.1504	3238.914
TATATGTCCGCCTT	SPG	Elongating	SPG	Elongating	STids	Scytes	STids	unassigned	Elongating	Scytes	2693.509	2474.8215
TAGACATCCGCCTT	Leydig	STids	STids	Elongating	STids	unassigned	STids	STids	STids	STids	3404.1667	5155.5635
GACGATCCCGCCTT	ES	STids	STids	Elongating	STids	unassigned	Elongating	unassigned	Elongating	STids	2691.6758	2214.1082
ACCCGGCCCGCCTT	SPC	Scytes	Scytes	Scytes	STids	Scytes	Scytes	unassigned	Scytes	Scytes	2120.3389	2323.3057
ACAATCCCCGCCTT	ES	Elongating	Elongating	Elongating	Elongating	Elongating	Elongating	STids	Elongating	STids	3108.3494	2902.9932
CTTTGACCCGCCTT	ES	Elongating	Elongating	Elongating	Elongating	Elongating	Elongating	Elongating	Elongating	Elongating	4065.3564	3616.8347
ACGTGACCCGCCTT	RS	STids	STids	STids	STids	STids	STids	STids	STids	STids	4939.5303	1738.5503
GGTCAACCCGCCTT	ES	Elongating	Elongating	Elongating	STids	Elongating	Elongating	unassigned	STids	Scytes	3624.4185	1872.1277
CGAGAAACCGCCTT	RS	STids	STids	STids	STids	STids	STids	unassigned	STids	STids	3924.9695	2961.275
ATCGCTTACGCCTT	RS	STids	STids	STids	STids	STids	STids	STids	STids	STids	3026.8806	2913.373
CCGGGGGACGCCTT	Sertoli	Elongating	Elongating	Elongating	Elongating	Elongating	Elongating	unassigned	Elongating	Elongating	2199.6917	1531.0935
TCACGGCACGCCTT	ES	Elongating	Elongating	Elongating	Elongating	Elongating	Elongating	Elongating	Elongating	Elongating	2930.551	3341.5613
AAAGGGAACGCCTT	Leydig	STids	STids	STids	STids	Leydig	STids	unassigned	STids	STids	4643.4517	2869.3225
CCCAGGCTAGCCTT	ES	STids	STids	Elongating	STids	STids	STids	STids	STids	STids	2027.5745	2243.5674
CTTTGGATAGCCTT	ES	STids	Scytes	Elongating	STids	unassigned	STids	STids	STids	Elongating	2744.075	4824.272
AGCTCCATAGCCTT	RS	STids	STids	STids	STids	Scytes	STids	STids	STids	STids	2411.2942	1446.0294
AGCTCAATAACATT	ES	STids	STids	STids	Elongating	unassigned	STids	unassigned	STids	Elongating	2405.3281	1443.4531
CGAGAAATAGCCTT	ES	STids	STids	STids	STids	STids	Elongating	STids	STids	STids	2332.5278	1085.882
GTCGTCTGAGCCTT	ES	Elongating	Sertoli	Elongating	Elongating	unassigned	STids	unassigned	Elongating	Elongating	5076.31	3169.66
GTTATCTGAGCCTT	ES	Elongating	Elongating	Elongating	Elongating	Elongating	STids	unassigned	Elongating	Elongating	5081.516	3166.5483
TAATTATGAGCCTT	RS	STids	STids	STids	STids	STids	STids	unassigned	STids	STids	5062.5566	3673.8262
GTTCAATGAGCCTT	RS	STids	STids	STids	STids	STids	STids	unassigned	STids	STids	2683.7842	4370.9204
TATATTGGAGCCTT	SPC	Scytes	Scytes	Scytes	STids	Scytes	Scytes	unassigned	Scytes	Scytes	4792.1797	1899.2821
GCAAGCGGAGCCTG	SPG	Elongating	Scytes	Scytes	Sertoli	unassigned	STids	unassigned	STids	Scytes	1109.5	3016.6614
[truncated: 25,195 more rows]
