# Supplementary material for: Spatial-ID: a cell typing method for spatially resolved transcriptomics via transfer learning and spatial embedding
Source: Nat Commun. 2022 Dec 10;13:7640. doi: 10.1038/s41467-022-35288-0 (PMC9741613; doi:10.1038/s41467-022-35288-0)
Supplement: Supplementary file 4 — Source Data [file 41467_2022_35288_MOESM4_ESM.zip › NCOMMS-22-24196B Source Data/figures_source_data/testis/demos/st_sample_demo_wt.csv]

	ct_name	celltype_pred	tangram	cell2location	scibet	cellidcell	scnymcpu	scmapcell	singler	seurat	x	y
AGCTCACCAGACCG	ES	Elongating	Elongating	Elongating	Elongating	Sertoli	STids	unassigned	Elongating	Elongating	4431.5	4760.4
TATGCACCAACTTT	ES	STids	STids	Elongating	STids	Elongating	STids	STids	Elongating	STids	4968.0	4396.2
TTGGCCGACTCAGC	ES	STids	STids	Elongating	STids	SPG	STids	unassigned	STids	Scytes	907.26	2705.6
AACACCGACTACTA	RS	STids	STids	STids	STids	STids	STids	STids	STids	STids	2976.0	2933.2
TACCTGTCAGCGAA	ES	Elongating	Elongating	Elongating	Elongating	unassigned	Elongating	Elongating	Elongating	Elongating	3124.7	4870.4
ATGGAACGAGTAAT	RS	STids	STids	STids	STids	STids	STids	STids	STids	STids	3995.3	5153.1
CAGACTCAAAGTGC	RS	STids	STids	STids	STids	STids	STids	STids	STids	STids	940.36	3678.6
TGCGAGGCATGCGC	ES	Elongating	Elongating	Elongating	Elongating	Endothelial	Elongating	Elongating	Elongating	Elongating	3596.5	4783.9
GCCTCTTCCATGCC	ES	Elongating	Elongating	Elongating	STids	unassigned	Elongating	Elongating	Elongating	Elongating	4319.5	2353.7
GCTTGTCCACTACC	RS	STids	STids	Scytes	STids	STids	STids	unassigned	STids	STids	883.12	2664.0
CGTCAAACCAACAC	ES	Elongating	Elongating	Elongating	Elongating	Elongating	Elongating	Elongating	Elongating	Elongating	3235.8	4874.1
CAGGCCGCCGCCAT	ES	STids	STids	Elongating	STids	Elongating	STids	STids	Elongating	STids	3116.5	5367.1
TGTCAGCTGTTTCT	ES	Elongating	STids	Elongating	Elongating	STids	STids	STids	Elongating	STids	2728.7	4478.7
TTATCGCCGGGCCG	ES	Elongating	Elongating	Elongating	Elongating	Elongating	Elongating	unassigned	Elongating	Elongating	1519.3	3381.8
GTTGAGCCACTGCC	ES	Elongating	Elongating	Elongating	Elongating	Elongating	Elongating	unassigned	Elongating	Elongating	5260.4	3153.6
ATGCGGCGCAAGTC	ES	Elongating	Elongating	Elongating	Elongating	unassigned	Elongating	Elongating	Elongating	Elongating	4165.2	2953.5
TAAAACCCGTTCCG	ES	STids	STids	Elongating	Elongating	STids	STids	unassigned	Elongating	STids	4543.1	4218.4
TTTCACCCCTGGTA	ES	Elongating	STids	Elongating	Elongating	Elongating	STids	unassigned	Elongating	Elongating	2854.9	5298.7
ACATCCGAACAGGT	ES	Elongating	Elongating	Elongating	Elongating	Elongating	Elongating	Elongating	Elongating	Elongating	1488.4	2433.6
AACATCCACCTCCT	RS	Scytes	Scytes	Scytes	STids	Scytes	Scytes	STids	Scytes	STids	4994.6	4151.3
AATCACAGTGTATG	ES	Elongating	Elongating	Elongating	Elongating	Elongating	Elongating	Elongating	Elongating	Elongating	2376.2	4738.3
AGGACTGATTCAGA	ES	Elongating	Elongating	Elongating	Elongating	Endothelial	Elongating	Elongating	Elongating	Elongating	1870.0	3501.8
CTCTGCGATAACTG	ES	STids	STids	Elongating	STids	STids	STids	STids	Elongating	STids	2709.0	4495.8
AACACGCCGAGGGG	ES	Elongating	Elongating	Elongating	Elongating	unassigned	Elongating	Elongating	Elongating	Elongating	2710.0	2916.8
AGCTTGCCCGGGGG	ES	STids	STids	Elongating	Elongating	STids	STids	STids	Elongating	STids	1225.8	4423.6
TAACCGTGTACTCC	ES	STids	STids	Elongating	STids	STids	STids	STids	Elongating	STids	4293.6	4285.8
AATCCCCACGCCTT	ES	STids	STids	Elongating	STids	STids	STids	STids	Elongating	STids	1963.5	5070.2
ATGCCCACAGCTTG	ES	STids	STids	STids	STids	STids	STids	STids	STids	STids	4309.4	3776.0
CACCACTATGAAAC	ES	Elongating	Elongating	Elongating	Elongating	STids	STids	unassigned	Elongating	Elongating	4866.5	3661.6
TTAAGTTGTTCACG	ES	Elongating	Elongating	Elongating	Elongating	Elongating	Elongating	Elongating	Elongating	Elongating	2573.7	4818.7
ATCGAGAACGCCGT	ES	Elongating	Elongating	Elongating	Elongating	Elongating	Elongating	Elongating	Elongating	Elongating	3629.1	4792.6
CTAGGTAAAGAGTC	SPC	Scytes	Scytes	Elongating	STids	Scytes	Scytes	unassigned	STids	Scytes	3112.3	4927.5
CAGCAACGACGCGG	ES	Elongating	Elongating	Elongating	Elongating	Elongating	Elongating	Elongating	Elongating	Elongating	3202.2	4918.3
GACAGTTCAATCTG	ES	Elongating	STids	Elongating	STids	STids	STids	unassigned	Elongating	STids	4191.3	4387.7
TTAACTCTGGGCTG	RS	STids	STids	STids	STids	STids	STids	STids	STids	STids	1952.3	4941.3
ACCAGCGCGTAGTC	ES	Elongating	Elongating	Elongating	Elongating	Elongating	Elongating	Elongating	Elongating	Elongating	1188.1	2918.7
TTGCTTGCTACGCC	ES	Elongating	Scytes	Elongating	Elongating	SPG	Elongating	Elongating	Elongating	Elongating	2366.5	4702.5
AACGTCCGCGACCC	ES	STids	STids	Elongating	STids	STids	STids	STids	Elongating	STids	3834.3	4074.8
GAAAGCCCTGTCAC	ES	Elongating	Elongating	Elongating	Elongating	Elongating	Elongating	Elongating	Elongating	Elongating	1713.4	4037.7
AGCCTTCTCAGGTG	RS	STids	STids	STids	STids	STids	STids	STids	STids	STids	3114.1	3763.2
TAGGGGCTAAGAAT	RS	STids	STids	STids	STids	STids	STids	STids	STids	STids	2078.5	4778.4
GAATGCGTACACAG	ES	STids	STids	Elongating	STids	STids	STids	STids	Elongating	STids	3431.4	3729.0
GGTTCAGTACCATC	ES	Elongating	Elongating	Elongating	Elongating	Elongating	Elongating	unassigned	Elongating	Elongating	4858.1	3847.8
ATCAACACTTCGAT	ES	Elongating	Elongating	Elongating	Elongating	unassigned	Elongating	Elongating	Elongating	Elongating	2795.6	4872.8
ATAAGAACCCACTC	ES	STids	STids	Elongating	Elongating	STids	STids	unassigned	Elongating	STids	3150.6	5328.9
AATCGTTCTATTTC	SPC	Scytes	Scytes	Scytes	STids	Scytes	Scytes	Scytes	Scytes	Scytes	4037.2	4774.5
AATCATCCATCCCT	ES	Elongating	Elongating	Elongating	Elongating	STids	Elongating	unassigned	Elongating	Elongating	4869.9	2303.0
AAGTGTGCCGACCA	ES	Elongating	Elongating	Elongating	Elongating	Elongating	Elongating	Elongating	Elongating	Elongating	2495.4	4697.9
ATCGCTTCTCGTAT	SPC	Scytes	Scytes	Scytes	STids	SPG	Scytes	Scytes	Scytes	Scytes	3695.9	4692.9
CCAGTCCGTTTTCT	ES	Elongating	Scytes	Elongating	STids	Elongating	Elongating	unassigned	Elongating	Elongating	1367.2	3962.8
CCGCCCCTTGCCGT	RS	STids	STids	STids	STids	STids	STids	STids	STids	STids	808.13	3241.1
CTACGGGCTGTAAA	ES	Elongating	Elongating	Elongating	STids	Endothelial	Elongating	unassigned	Elongating	Elongating	2219.7	4205.1
TAGGCCGGAAGGTA	ES	Elongating	Elongating	Elongating	Elongating	Elongating	Elongating	Elongating	Elongating	Elongating	1497.3	3635.1
CCAGTAACCCTAAT	RS	STids	STids	STids	STids	STids	STids	STids	STids	STids	1969.4	4936.1
TCAGTACCTATCTT	ES	Elongating	Elongating	Elongating	Elongating	unassigned	Elongating	Elongating	Elongating	Elongating	3106.4	2582.9
TCCCAAGCCAAGGT	ES	Elongating	STids	Elongating	Elongating	Elongating	STids	STids	Elongating	STids	2434.5	4273.3
CCCTAAGGACATAA	ES	Elongating	Elongating	Elongating	Elongating	Elongating	Elongating	unassigned	Elongating	Elongating	4001.0	1983.1
GCCAGCTTGTCTAG	ES	STids	STids	Elongating	STids	STids	STids	STids	STids	STids	1842.7	4416.1
TGGACATTGAAGGG	ES	Elongating	STids	Elongating	Elongating	Elongating	Elongating	STids	Elongating	Elongating	5192.2	3156.0
AGGACAGCCGTCAA	ES	Elongating	Elongating	Elongating	Elongating	STids	Elongating	unassigned	Elongating	Elongating	4882.6	3769.2
GACCCAGGAGCGAA	ES	Elongating	Elongating	Elongating	Elongating	Elongating	Elongating	Elongating	Elongating	Elongating	1465.1	3684.1
TTGCCGGTTCTACA	RS	STids	STids	STids	STids	STids	STids	STids	STids	STids	1662.3	4450.6
AACACAGTCAGAGG	RS	STids	STids	STids	STids	STids	STids	STids	STids	STids	2717.2	3167.4
TTAGAAACGAGCTA	ES	Elongating	Scytes	Elongating	STids	unassigned	STids	STids	Elongating	STids	5282.0	2789.9
TACGGAACCTTAGA	ES	Elongating	Elongating	Elongating	Elongating	Elongating	Elongating	Elongating	Elongating	Elongating	1699.1	4004.4
TACTGCCAGCATCC	ES	Elongating	Elongating	Elongating	Elongating	Elongating	Elongating	Elongating	Elongating	Elongating	4428.8	4726.3
ATGACCTAGGCTAA	ES	Elongating	Elongating	Elongating	Elongating	Elongating	Elongating	Elongating	Elongating	Elongating	1969.7	3509.5
CTGGTGGGCGAAAA	ES	Elongating	Elongating	Elongating	Elongating	Elongating	Elongating	unassigned	Elongating	Elongating	4955.5	3731.6
TCGGTACATCTAAA	ES	Elongating	Elongating	Elongating	Elongating	unassigned	Elongating	Elongating	Elongating	Elongating	1773.1	4441.1
TCCGTGCAACAAGT	ES	Elongating	Elongating	Elongating	Elongating	Elongating	Elongating	Elongating	Elongating	Elongating	3673.9	4510.4
ACGCAACTCAATAA	ES	Elongating	Elongating	Elongating	Elongating	Elongating	Elongating	Elongating	Elongating	Elongating	3938.6	2711.0
ATCTTTTATGAGCT	RS	STids	STids	Elongating	STids	STids	STids	unassigned	STids	STids	1444.0	4169.7
ACACAGCCTGACTA	ES	Elongating	Scytes	Elongating	STids	unassigned	Elongating	unassigned	Elongating	Elongating	4646.8	4617.2
TCAACCGAACTCAT	SPC	Scytes	Scytes	Scytes	STids	Scytes	Scytes	unassigned	Scytes	Scytes	1265.6	2142.7
AAGTAGAGGACGGC	ES	Elongating	Elongating	Elongating	STids	Elongating	STids	STids	Elongating	Elongating	2744.2	5239.7
GTACAAAGCGTGAA	ES	Elongating	Scytes	Elongating	STids	Elongating	Elongating	Elongating	Elongating	Elongating	4337.5	3253.5
TTAGCCGCCCAAAC	SPC	Scytes	Scytes	Scytes	STids	SPG	Scytes	Scytes	Scytes	Scytes	3706.3	4886.6
ACCGGTCAGTAGTT	ES	Elongating	Scytes	Elongating	STids	unassigned	Scytes	Elongating	Elongating	Elongating	3751.5	2831.4
ATCCCGCCTGATAC	SPC	Scytes	Scytes	Scytes	STids	Scytes	Scytes	Scytes	Scytes	Scytes	3873.3	4711.9
TCGGCCAACTTGTA	ES	Elongating	Elongating	Elongating	Elongating	STids	Elongating	unassigned	Elongating	Elongating	4646.8	2416.6
TTACCAACGGTGCT	ES	STids	STids	Elongating	STids	STids	STids	STids	STids	STids	4672.6	3316.5
TTGTCTAACCTGGC	ES	Elongating	Elongating	Elongating	Elongating	Elongating	Elongating	Elongating	Elongating	Elongating	3281.9	4863.8
AAGTTGTGTCGCAA	ES	Elongating	STids	Elongating	Elongating	Elongating	STids	unassigned	Elongating	Elongating	3157.6	4270.8
AACCGCAGTACACC	ES	Elongating	Elongating	Elongating	Elongating	Elongating	Elongating	Elongating	Elongating	Elongating	4210.3	3477.7
AAAGGCTCCCTACT	ES	Elongating	Elongating	Elongating	Elongating	Elongating	Elongating	Elongating	Elongating	Elongating	4091.4	1929.4
AATACGAATGACGG	ES	Elongating	Elongating	Elongating	STids	Elongating	Elongating	unassigned	Elongating	Elongating	4861.3	3712.2
ACCCTCCCCCTGTT	ES	STids	STids	Elongating	Elongating	STids	STids	STids	Elongating	STids	2400.1	2347.6
AACCTGCATCGGGT	RS	STids	STids	STids	STids	STids	STids	STids	STids	STids	3623.3	5125.0
TGCACCCTCGTCGA	ES	Elongating	Elongating	Elongating	Elongating	Elongating	Elongating	Elongating	Elongating	Elongating	3858.3	3299.6
CAACCTCAGGTAGC	RS	STids	STids	Elongating	STids	STids	STids	STids	Elongating	STids	4914.5	2576.8
ATTCAACCGATGCC	ES	Elongating	Elongating	Elongating	Elongating	STids	Elongating	unassigned	Elongating	Elongating	4619.7	3755.5
CTCACCGAATCATC	RS	STids	STids	STids	STids	STids	STids	STids	STids	STids	4849.5	1740.8
TACCAACCCTACTG	ES	STids	STids	Elongating	Elongating	STids	STids	STids	Elongating	STids	3596.8	4079.6
ATCAGCCAGCAACC	ES	Elongating	Elongating	Elongating	Elongating	Elongating	Elongating	unassigned	Elongating	Elongating	4289.7	2448.0
ATCCCTTCAGCGAC	ES	STids	STids	Elongating	STids	STids	STids	STids	Elongating	STids	3464.2	4075.4
GTTCGTCGGGCATA	ES	STids	STids	STids	STids	STids	STids	STids	STids	STids	1464.3	4637.1
ACGCAAGATAATGT	ES	Elongating	STids	Elongating	Elongating	STids	STids	unassigned	Elongating	Elongating	4822.0	4456.6
TATAGAGGCGCAGT	ES	Elongating	Elongating	Elongating	Elongating	STids	Elongating	unassigned	Elongating	Elongating	4568.1	2399.0
GGCGCGTGGCCTTT	ES	Elongating	STids	Elongating	STids	Elongating	STids	Elongating	Elongating	Elongating	2877.8	5205.4
TACTGGGGCTGATC	ES	STids	STids	Elongating	Elongating	STids	STids	STids	Elongating	STids	3227.5	5346.9
AACCCGTCCTCATT	RS	STids	Scytes	Elongating	STids	STids	STids	STids	STids	STids	4828.8	3135.6
CAGTAGGCTTCGAG	ES	Elongating	Elongating	Elongating	STids	unassigned	Elongating	Elongating	Elongating	Elongating	4359.2	2309.8
CGCGGCTGATAGCG	ES	Elongating	Scytes	Elongating	STids	STids	STids	STids	Elongating	Elongating	5212.3	3238.9
AGCAGGCATGTTAG	RS	STids	STids	STids	STids	STids	STids	STids	STids	STids	3758.8	1833.8
AGTTAGTCATCCTA	ES	Elongating	Elongating	Elongating	Elongating	Elongating	Elongating	unassigned	Elongating	Elongating	4784.5	2400.6
TCCGCCCTCCGGTT	RS	STids	STids	STids	STids	STids	STids	STids	STids	STids	2381.1	1702.9
ACATGAACACTGGT	ES	Elongating	Elongating	Elongating	Elongating	Elongating	Elongating	Elongating	Elongating	Elongating	4848.8	2247.4
TCCACGCAACATCC	RS	STids	STids	STids	STids	STids	STids	STids	STids	STids	3336.6	1558.0
AACCACACGATCGC	ES	STids	STids	STids	STids	STids	STids	STids	STids	STids	4060.2	3896.9
CTCCACTGGCGACA	ES	Elongating	Elongating	Elongating	STids	Elongating	Elongating	Elongating	Elongating	Elongating	3595.8	4497.7
TCCTGTACCTCAGG	ES	Elongating	Elongating	Elongating	Elongating	Elongating	Elongating	STids	Elongating	Elongating	4854.5	2295.9
CCTCTCCTATATGG	ES	Elongating	Elongating	Elongating	Elongating	Elongating	Elongating	unassigned	Elongating	Elongating	4744.9	4505.6
TCCCTCCGAGACTG	SPC	Scytes	Scytes	Elongating	STids	SPG	Scytes	unassigned	STids	Elongating	4356.3	4790.9
TAAGGTTCCGATTT	ES	Elongating	Elongating	Elongating	Elongating	STids	STids	unassigned	Elongating	Elongating	2507.1	4372.1
TGCTTCGGCATCGG	ES	Elongating	Elongating	Elongating	Elongating	STids	STids	unassigned	Elongating	Elongating	2931.6	5276.8
GAGGAGCACTTCCC	ES	Elongating	STids	Elongating	Elongating	STids	Elongating	STids	Elongating	Elongating	2608.8	933.25
TTCCTTCATCTTGA	ES	Elongating	Elongating	Elongating	Elongating	Elongating	Elongating	unassigned	Elongating	Elongating	2849.8	5348.8
TGCCCAGGTCATCT	ES	Elongating	Elongating	Elongating	Elongating	Elongating	Elongating	Elongating	Elongating	Elongating	5022.3	3274.3
GGAAAGCTCGCGGG	ES	Elongating	STids	Elongating	Elongating	STids	STids	STids	Elongating	Elongating	3140.2	5393.8
TCATGACGCCCGAC	ES	Elongating	Elongating	Elongating	Elongating	Elongating	Elongating	Elongating	Elongating	Elongating	1066.4	2425.6
TCAGAATACTAGTT	ES	Elongating	Elongating	Elongating	Elongating	Elongating	Elongating	STids	Elongating	Elongating	3194.0	4311.1
CTCCTGACGCGAGC	ES	Elongating	Elongating	Elongating	Elongating	Elongating	Elongating	Elongating	Elongating	Elongating	3492.6	4790.0
TCCCGCTCTCTGCG	ES	Elongating	Scytes	Elongating	STids	Scytes	Elongating	Elongating	Elongating	Elongating	1141.1	3385.2
CGTCATCAGCTAAC	RS	STids	STids	STids	STids	STids	STids	STids	STids	STids	1080.1	3507.0
TTTCAAACGCGTCA	SPC	Elongating	Scytes	Elongating	STids	Scytes	Elongating	Elongating	Elongating	Scytes	3341.2	4719.2
AACTAACGATGCCT	SPC	Scytes	Scytes	Scytes	STids	Scytes	Scytes	Scytes	Scytes	Scytes	3818.6	2684.7
TGGGGCGGGTACAC	ES	Elongating	Elongating	Elongating	Elongating	Elongating	Elongating	Elongating	Elongating	Elongating	4559.3	2862.6
AAGTGTGAGGCATC	ES	Elongating	Elongating	Elongating	STids	Sertoli	STids	Elongating	Elongating	STids	3099.6	3236.6
TTTTGGGCCTAGTA	ES	STids	STids	Elongating	STids	STids	STids	STids	Elongating	STids	4095.7	4454.9
TGGCTGGGGGTTGA	ES	Elongating	STids	Elongating	STids	STids	Elongating	Elongating	Elongating	Elongating	1035.7	4048.2
TTCGCCGGGGCGCT	ES	Elongating	Scytes	Elongating	STids	Scytes	Scytes	unassigned	Elongating	Scytes	3066.9	4926.6
GACGCCATTCTTGC	ES	Elongating	Elongating	Elongating	Elongating	STids	Elongating	unassigned	Elongating	Elongating	4663.2	4709.7
CGCTGCTGCTACAG	ES	Elongating	Elongating	Elongating	Elongating	Elongating	Elongating	Elongating	Elongating	Elongating	3535.1	4767.4
TTCAGCGCCGTAGT	ES	Elongating	Elongating	Elongating	Elongating	Elongating	Elongating	Elongating	Elongating	Elongating	3877.2	3187.3
ACCACAGCTGAGCC	ES	Elongating	Elongating	Elongating	Elongating	unassigned	Elongating	Elongating	Elongating	Elongating	2191.0	4577.4
CCTCCCCGACTAAT	ES	Elongating	STids	Elongating	Elongating	STids	STids	Elongating	Elongating	Elongating	2797.0	5203.9
AAGCGAGAGTTCCT	RS	STids	STids	STids	STids	STids	STids	STids	STids	STids	1815.7	4789.4
ACGACTATCATGCA	ES	Elongating	STids	Elongating	STids	STids	STids	Elongating	STids	STids	4739.4	3182.5
TTCGCAGGGTAACG	ES	Elongating	Elongating	Elongating	Elongating	Elongating	Elongating	unassigned	Elongating	Elongating	3977.8	1916.6
ATGCGTCTCCAACC	ES	Elongating	Elongating	Elongating	Elongating	Elongating	Elongating	Elongating	Elongating	Elongating	3628.8	4726.2
GAACCCCGAACTCA	ES	STids	STids	Elongating	STids	STids	STids	STids	Elongating	STids	2271.7	1721.6
AACAGGTTGAACAC	RS	STids	STids	STids	STids	STids	STids	STids	STids	STids	3916.6	5123.8
CCTCGCAGTTCGAC	ES	Elongating	STids	Elongating	Elongating	STids	STids	STids	Elongating	STids	3275.8	5361.2
TGGTTCTCGCTTTA	ES	Elongating	Elongating	Elongating	Elongating	STids	Elongating	unassigned	Elongating	Elongating	4962.2	3799.5
TACACGGCCGATAA	ES	Elongating	Elongating	Elongating	Elongating	STids	Elongating	unassigned	Elongating	Elongating	2481.4	4435.1
ATCGGAACCATATA	ES	Elongating	Elongating	Elongating	Elongating	Elongating	Elongating	Elongating	Elongating	Elongating	3325.5	4776.8
TGCCACGCTTCCTA	ES	Elongating	Elongating	Elongating	Elongating	Elongating	Elongating	Elongating	Elongating	Elongating	4495.7	3085.7
AGCCTGTTTCTCGA	RS	STids	STids	Scytes	STids	STids	STids	unassigned	STids	STids	1734.0	2061.1
GTCATCTGTAAGCG	RS	STids	STids	STids	STids	STids	STids	STids	STids	STids	2426.6	3014.9
CTCCGCGTTGGCAA	RS	STids	STids	Elongating	STids	STids	STids	STids	Elongating	STids	4047.3	3821.3
ACCAAGGGATCCCT	ES	Elongating	Elongating	Elongating	Elongating	STids	STids	unassigned	Elongating	STids	2873.2	5248.3
CGTGATAGCAGAGT	SPC	Scytes	Scytes	Scytes	STids	Scytes	Scytes	unassigned	Scytes	Scytes	2997.3	4909.7
TTCGCCTGCATCAT	RS	STids	Scytes	Scytes	STids	STids	STids	STids	STids	STids	2216.6	4297.2
TAGCCAACGGATAA	RS	STids	STids	SPG	STids	Scytes	STids	unassigned	STids	STids	3471.6	1760.3
TGTAGGCCGCCCAC	ES	Elongating	Elongating	Elongating	Elongating	Elongating	Elongating	Elongating	Elongating	Elongating	1744.2	4129.0
CCGGCACGTCTCAG	ES	Elongating	STids	Elongating	STids	Elongating	STids	unassigned	Elongating	Elongating	4779.4	3603.6
AGGCCGATTGAATT	RS	STids	STids	STids	STids	STids	STids	STids	STids	STids	1803.6	4907.7
TACCCAATGTAAAC	ES	Elongating	STids	Elongating	Elongating	STids	STids	unassigned	Elongating	STids	4172.0	4382.5
TCCGTCGATTGTTT	ES	Elongating	STids	Elongating	Elongating	STids	Elongating	unassigned	Elongating	Elongating	1236.8	4445.9
AACTGCCAATCCAT	ES	Elongating	Elongating	Elongating	Elongating	Elongating	Elongating	Elongating	Elongating	Elongating	5054.0	3243.3
TCGCCCCGGTTTGT	ES	Elongating	STids	Elongating	Elongating	STids	STids	unassigned	Elongating	Elongating	2494.6	4326.7
TTAGCGCACTGCGT	ES	Elongating	Scytes	Elongating	STids	Scytes	Scytes	Elongating	Elongating	Scytes	4223.0	2902.0
TCGTTGATATAGCT	ES	STids	STids	Elongating	Elongating	STids	STids	STids	Elongating	STids	4927.7	2601.0
TATGTAAGAATCGC	ES	Elongating	Elongating	Elongating	Elongating	Elongating	Elongating	unassigned	Elongating	Elongating	4767.6	2310.9
CTCTCCCTACCACG	ES	STids	STids	Elongating	Elongating	STids	STids	unassigned	Elongating	STids	3461.5	3684.7
ATTCATGCTCCAAG	ES	Elongating	Scytes	Elongating	STids	Elongating	Elongating	unassigned	Elongating	Elongating	5192.5	3240.5
CCCAAGCTATGTCA	ES	Elongating	Scytes	Elongating	STids	unassigned	Elongating	Elongating	Elongating	Elongating	4935.3	2958.7
GAAAACTACGGAGC	ES	Elongating	STids	Elongating	Elongating	Elongating	STids	unassigned	Elongating	Elongating	2607.0	4191.6
AAGGCCCATCAGCA	ES	Elongating	Elongating	Elongating	Elongating	Elongating	Elongating	Elongating	Elongating	Elongating	3071.6	2641.8
TAGTGCCTATACAC	SPC	Scytes	Scytes	Scytes	STids	Scytes	Scytes	unassigned	Scytes	Scytes	4388.1	3293.3
TAATGCTGATGCCG	RS	STids	STids	Scytes	STids	STids	STids	STids	STids	STids	1273.8	4179.0
ATCGCAACCCGAAT	ES	STids	STids	Elongating	STids	STids	STids	unassigned	STids	STids	3627.9	4157.1
CACTCAACTATTCT	ES	STids	STids	Elongating	STids	STids	STids	STids	Elongating	STids	1607.8	4826.6
TACCGCGACGCGTT	ES	Elongating	Scytes	Elongating	STids	Elongating	STids	STids	Elongating	Elongating	4417.7	4503.2
TACCCTGCGCTGAA	ES	STids	STids	Elongating	Elongating	STids	STids	STids	Elongating	STids	3631.9	3622.7
ACGTGTGCCCAGAT	ES	STids	STids	STids	STids	STids	STids	STids	STids	STids	1480.0	4644.0
TCGCCTGGTCCGAT	ES	Elongating	STids	Elongating	Elongating	STids	STids	STids	Elongating	STids	2753.0	4558.8
AATCGTAGGGATGC	SPC	Scytes	Scytes	Scytes	STids	Scytes	Scytes	Scytes	Scytes	Scytes	4137.0	2811.7
CTTGTACGTCCTGT	RS	STids	STids	STids	STids	STids	STids	STids	STids	STids	3073.2	3602.9
AAACCAGATGAGAT	ES	Elongating	Elongating	Elongating	Elongating	Elongating	Elongating	Elongating	Elongating	Elongating	4174.9	2911.6
TACTCACTCTTGTT	RS	STids	Scytes	Elongating	STids	STids	STids	unassigned	STids	STids	841.65	2701.9
TGCAAAAAAGATCG	ES	Elongating	STids	Elongating	Elongating	STids	STids	STids	Elongating	Elongating	3560.0	3643.8
CGTACCCGGCAAAC	ES	Elongating	STids	Elongating	Elongating	STids	STids	STids	Elongating	STids	4841.1	4505.8
GTACCACAATATGC	ES	Elongating	Elongating	Elongating	Elongating	Elongating	Elongating	Elongating	Elongating	Elongating	3802.7	4442.6
TCGCACCGGTTCAT	RS	STids	STids	STids	STids	STids	STids	STids	STids	STids	2722.1	2133.5
TATCCAGCAATGTC	ES	Elongating	Elongating	Elongating	Elongating	Leydig	Elongating	unassigned	Elongating	Elongating	4761.4	3629.9
ACCCTAGGATGGGC	ES	Elongating	STids	Elongating	Elongating	STids	Elongating	unassigned	Elongating	Elongating	4202.2	4488.4
AAAGAAACTCCGTA	ES	STids	STids	Elongating	Elongating	STids	STids	STids	Elongating	STids	2213.4	2241.6
CCCGTTTGCCACCT	ES	Scytes	Scytes	Elongating	STids	Elongating	Scytes	unassigned	Elongating	Elongating	3215.6	5306.0
GTCTTCAAACGTCT	RS	STids	STids	STids	STids	STids	STids	STids	STids	STids	3709.1	5158.4
TCCAACGTCTAATC	RS	STids	STids	STids	STids	STids	STids	STids	STids	STids	4531.7	3481.0
ACTCCTCCGAGCCT	ES	Elongating	STids	Elongating	Elongating	STids	Elongating	STids	Elongating	Elongating	4838.4	3818.8
AATCATCATAATTC	ES	Elongating	Scytes	Elongating	Elongating	Elongating	Elongating	Elongating	Elongating	Elongating	2174.0	4635.6
TCTTACCCGTGAAA	ES	Elongating	STids	Elongating	STids	STids	STids	unassigned	Elongating	STids	4186.9	4546.2
AGCTAGGCCTACAC	ES	STids	STids	Elongating	STids	STids	STids	STids	Elongating	STids	2884.2	4348.1
TGGCTCAGACTGCA	ES	Elongating	Elongating	Elongating	Elongating	Elongating	Elongating	Elongating	Elongating	Elongating	2594.2	3257.3
TGACTCGGCGCGGG	ES	Elongating	Elongating	Elongating	Elongating	Elongating	Elongating	Elongating	Elongating	Elongating	4274.0	3368.5
GGCCGTTTTGCGGG	ES	Elongating	Elongating	Elongating	Elongating	Elongating	Elongating	Elongating	Elongating	Elongating	2745.3	4842.0
AACGCTCTTTACTC	ES	STids	STids	Elongating	STids	STids	STids	unassigned	STids	STids	2286.3	3436.4
TTTAATTCATCCCA	ES	Elongating	Elongating	Elongating	STids	Macrophage	Elongating	Elongating	Elongating	Elongating	1399.5	4238.4
CCAACCAGTCTGGT	SPC	Scytes	Scytes	Scytes	STids	Scytes	Scytes	Scytes	Scytes	Scytes	3992.3	4700.1
ACCTCGAGAACTGA	ES	STids	STids	Elongating	STids	STids	STids	STids	Elongating	STids	4165.5	4106.0
GACTCGTGACTCGA	ES	Elongating	Elongating	Elongating	Elongating	Elongating	Elongating	unassigned	Elongating	Elongating	4580.1	2525.9
AATCCCACGCTCCG	RS	STids	STids	STids	STids	STids	STids	STids	STids	STids	1887.1	4955.8
TTTGACCGCTCCGT	ES	Elongating	STids	Elongating	Elongating	STids	Elongating	Elongating	Elongating	Elongating	3085.8	4289.2
AGCTTTCTCCCCTA	ES	Elongating	Elongating	Elongating	Elongating	STids	Elongating	unassigned	Elongating	Elongating	4916.3	3714.0
ACAAGTTCGCCGTA	ES	Elongating	Elongating	Elongating	Elongating	STids	Elongating	Elongating	Elongating	Elongating	5057.4	2321.8
ACTACCCGATAGGA	ES	Elongating	Elongating	Elongating	Elongating	Elongating	Elongating	unassigned	Elongating	Elongating	4452.0	2653.3
AAGTAGAGGGGCCA	ES	Elongating	Elongating	Elongating	Elongating	Elongating	Elongating	Elongating	Elongating	Elongating	2573.1	4761.1
ATTAGCGTACAGTT	ES	Elongating	Elongating	Elongating	Elongating	Elongating	Elongating	Elongating	Elongating	Elongating	3832.9	3198.2
AGTCCGCTCACCGT	ES	Elongating	Elongating	Elongating	Elongating	Elongating	Elongating	Elongating	Elongating	Elongating	1953.8	3986.7
GTTGCGGGACCCCT	ES	Elongating	STids	Elongating	Elongating	STids	STids	unassigned	Elongating	Elongating	1257.0	4472.8
ATGACCTTCACTAC	ES	Elongating	STids	Elongating	Elongating	STids	STids	unassigned	Elongating	Elongating	2580.0	4281.3
TTCTAGTTGAACCA	ES	Elongating	Elongating	Elongating	Elongating	Elongating	Elongating	Elongating	Elongating	Elongating	4614.4	2995.6
AACCAGGGTAGTGT	ES	Elongating	Scytes	Elongating	STids	Scytes	Scytes	Elongating	Elongating	Elongating	3156.0	4924.1
CCGATTTCTTCGTT	ES	Elongating	Elongating	Elongating	Elongating	Elongating	Elongating	Elongating	Elongating	Elongating	1995.9	3960.8
AACCCTGGCTGCAT	ES	STids	STids	Elongating	STids	STids	STids	STids	Elongating	STids	3504.2	3959.5
TCAGCCGCTTAAAT	ES	Elongating	Elongating	Elongating	Elongating	Elongating	Elongating	Elongating	Elongating	Elongating	4021.2	1956.0
CACCCCCCTAAATC	RS	STids	STids	STids	STids	STids	STids	STids	STids	STids	5135.9	3663.6
GTGGCCGATCTTGA	ES	STids	STids	Elongating	STids	STids	STids	STids	Elongating	STids	4417.9	4085.1
GACGATCCGAAAGG	ES	Elongating	Elongating	Elongating	Elongating	STids	Elongating	STids	Elongating	Elongating	4963.6	3828.4
ACTTAGCCCGTCTT	ES	Elongating	STids	Elongating	Elongating	STids	STids	STids	Elongating	Elongating	2537.5	4230.2
TACGTGGTGCGGGC	ES	Elongating	Elongating	Elongating	Elongating	Elongating	Elongating	Elongating	Elongating	Elongating	2890.2	4801.8
TGCTGGAGTTTATA	SPC	Elongating	Scytes	Elongating	STids	Scytes	Scytes	unassigned	Elongating	Scytes	3455.7	4533.0
TCCCATGTCTGCTG	ES	Elongating	Elongating	Elongating	Elongating	STids	Elongating	unassigned	Elongating	Elongating	4072.8	1921.0
GATGCCCGGAGCAT	ES	Elongating	Elongating	Elongating	Elongating	Elongating	Elongating	Elongating	Elongating	Elongating	4705.7	2894.0
CACCCCAAGCACCT	ES	Elongating	STids	Elongating	STids	STids	STids	Elongating	Elongating	Elongating	1284.8	4237.3
ATTCCTTGCATTTT	ES	Elongating	STids	Elongating	STids	Scytes	STids	Elongating	Elongating	Elongating	1319.8	4168.1
TGTCCCTCCCTACA	RS	STids	STids	STids	STids	STids	STids	STids	STids	STids	4276.2	4945.2
TAAAAAACCCTAAC	RS	STids	STids	STids	STids	STids	STids	unassigned	STids	STids	4743.7	1977.7
ACCCTTTGAAGGTC	SPC	Scytes	Scytes	Scytes	STids	Scytes	Scytes	unassigned	STids	Scytes	3468.8	3786.4
TTGTCGACGCTGGC	ES	Elongating	Elongating	Elongating	Elongating	Elongating	Elongating	Elongating	Elongating	Elongating	3191.5	4804.2
TGCTCCATGATCGG	ES	Elongating	Elongating	Elongating	Elongating	Elongating	Elongating	Elongating	Elongating	Elongating	2860.4	4819.4
ACACCGTAGTGGGC	ES	Elongating	Scytes	Elongating	Elongating	Elongating	Elongating	unassigned	Elongating	Elongating	4936.8	3870.5
ATGGCAATGACTAC	SPC	Scytes	Scytes	Elongating	STids	Scytes	Scytes	unassigned	STids	Scytes	3031.9	4928.1
TTCGCAGCATGAAT	ES	Elongating	Elongating	Elongating	Elongating	Elongating	Elongating	Elongating	Elongating	Elongating	4060.2	2597.6
AAGCTTCTAGTTCT	ES	Elongating	STids	Elongating	Elongating	STids	STids	unassigned	Elongating	Elongating	4492.6	4333.7
GATCGTTTCGGAGT	ES	Elongating	STids	Elongating	STids	unassigned	Elongating	unassigned	Elongating	Elongating	2307.3	5130.0
AGCACACAGGGATT	RS	STids	Scytes	Elongating	STids	STids	STids	unassigned	STids	STids	878.97	2646.8
TTGATACTTTTCGT	RS	STids	STids	STids	STids	STids	STids	STids	STids	STids	3346.6	5077.1
ACAGGAACACACAA	ES	Elongating	Elongating	Elongating	Elongating	Elongating	Elongating	Elongating	Elongating	Elongating	2619.5	2460.1
CAGGCGCGCAAGTA	RS	STids	STids	STids	STids	STids	STids	STids	STids	STids	2069.4	2833.5
AACCACCCGGGTAT	ES	Elongating	Scytes	Elongating	STids	unassigned	Elongating	Elongating	Elongating	Elongating	3010.2	2622.1
ACGTAGGGGGCGTT	ES	Elongating	Scytes	Elongating	STids	unassigned	STids	Elongating	Elongating	Elongating	5281.6	2891.1
TCTCAGCGCCCCTC	ES	Elongating	Elongating	Elongating	STids	Elongating	STids	unassigned	Elongating	Elongating	2850.1	5318.0
TAGCAGACTGATGC	SPC	Scytes	Scytes	Scytes	STids	Scytes	Scytes	unassigned	Scytes	Scytes	3375.0	4914.7
TGAGGTCGAGCTAC	ES	STids	STids	Elongating	Elongating	STids	STids	STids	Elongating	STids	4458.4	4033.7
GCATTTCGTTCCAA	ES	Elongating	Scytes	Elongating	STids	STids	STids	unassigned	Elongating	Elongating	2756.2	5298.1
ACAGGAGGATAAGG	ES	Elongating	Scytes	Elongating	Elongating	Elongating	Elongating	unassigned	Elongating	Elongating	4688.1	4607.4
CTTGTTCAATAGTT	ES	Elongating	Elongating	Elongating	Elongating	Sertoli	Elongating	Elongating	Elongating	Elongating	1920.9	2655.6
ACTCGGGGCAATGT	RS	STids	STids	STids	STids	STids	STids	STids	STids	STids	4311.0	3789.6
CTTACCGCTTTTAA	ES	Elongating	Elongating	Elongating	Elongating	Elongating	Elongating	Elongating	Elongating	Elongating	4212.5	3007.7
AGACGGGTGGATCT	ES	Elongating	Elongating	Elongating	Elongating	Elongating	Elongating	STids	Elongating	Elongating	2822.7	5174.7
GAACGGGTATGCGG	ES	Elongating	STids	Elongating	Elongating	Elongating	STids	unassigned	Elongating	Elongating	2612.6	4238.6
CTGCATTAATCACA	RS	STids	STids	STids	STids	STids	STids	STids	STids	STids	1611.3	4846.2
CGCCCTCCCGTGAG	ES	STids	STids	Elongating	STids	STids	STids	STids	STids	STids	2381.6	1884.3
CCCGCAGTCGGACG	ES	Elongating	Elongating	Elongating	Elongating	Elongating	Elongating	Elongating	Elongating	Elongating	4251.1	3006.4
CCTGGTGTATAGCG	ES	Elongating	Elongating	Elongating	Elongating	Elongating	Elongating	Elongating	Elongating	Elongating	4576.0	2845.7
TATGAGGCAGTTAA	ES	Elongating	Elongating	Elongating	Elongating	STids	Elongating	unassigned	Elongating	Elongating	4885.5	2227.0
AGCATGGGGATGTT	ES	Elongating	Elongating	Elongating	Elongating	Elongating	Elongating	Elongating	Elongating	Elongating	1161.7	2696.6
TGAAGTTCTGCGTG	ES	Elongating	Elongating	Elongating	Elongating	Elongating	Elongating	Elongating	Elongating	Elongating	3832.2	3234.5
TTGGGCCACCTGGT	ES	Elongating	Elongating	Elongating	Elongating	Elongating	Elongating	Elongating	Elongating	Elongating	2413.2	1264.5
CAGGCTATGCGGAA	ES	Elongating	STids	Elongating	Elongating	STids	Elongating	unassigned	Elongating	STids	3496.6	3743.2
ATATGCCAAACCGT	ES	STids	STids	Elongating	Elongating	STids	STids	unassigned	Elongating	STids	4432.2	4372.1
GTGCGCCCATCGCA	ES	STids	STids	Elongating	Elongating	STids	STids	STids	Elongating	STids	3972.1	4232.9
TGCACGCGGTATCG	ES	STids	STids	Elongating	STids	STids	STids	STids	Elongating	STids	2302.5	2162.5
GAGTTATACAAGTC	ES	Elongating	Elongating	Elongating	Elongating	Elongating	Elongating	Elongating	Elongating	Elongating	3645.2	4744.9
TTACCGGTCGAAAC	ES	Scytes	STids	Elongating	STids	unassigned	STids	unassigned	Elongating	Elongating	4610.7	4640.6
AAACGGGATATCCC	ES	Elongating	STids	Elongating	STids	STids	STids	STids	Elongating	Elongating	2772.3	5250.1
TGATCGCAGCAAGG	ES	STids	STids	Elongating	Elongating	STids	STids	unassigned	Elongating	STids	3700.7	3715.7
TACGGTTCTCCTCC	ES	Elongating	Scytes	Elongating	STids	Elongating	Elongating	unassigned	Elongating	Elongating	4526.4	2507.7
TAGACAGTGAGAAG	ES	Elongating	STids	Elongating	STids	STids	Elongating	unassigned	Elongating	Elongating	2939.1	5312.0
GTCAGAACCAGCCT	RS	STids	STids	STids	STids	STids	STids	STids	STids	STids	3188.1	3917.4
TGCATACGATACCG	RS	STids	STids	Elongating	STids	STids	STids	STids	STids	STids	1654.6	4835.6
CCCCGGAATTTACT	ES	Elongating	Elongating	Elongating	STids	STids	Elongating	STids	Elongating	Elongating	4499.9	4263.6
CCCCGCTGAGGCAC	ES	Elongating	Elongating	Elongating	Elongating	Elongating	Elongating	unassigned	Elongating	Elongating	4690.6	3680.6
TGTTCATTCTGCGA	ES	STids	STids	Elongating	STids	STids	STids	STids	Elongating	STids	4439.1	3896.2
TATCGCTACGTCCA	RS	STids	STids	STids	STids	STids	STids	STids	STids	STids	5355.8	3426.8
ATACCTCCGATTAA	ES	Elongating	Scytes	Elongating	STids	Elongating	Elongating	unassigned	Elongating	Elongating	4657.3	4601.3
ACTGGTAGTCTAAG	ES	Elongating	Elongating	Elongating	Elongating	Elongating	Elongating	unassigned	Elongating	Elongating	4523.7	4687.4
AACGATGAGGCGCG	ES	Elongating	Elongating	Elongating	Elongating	STids	Elongating	unassigned	Elongating	Elongating	4759.0	2337.2
TCACTACCCGCCGA	ES	Elongating	Elongating	Elongating	Elongating	Elongating	Elongating	Elongating	Elongating	Elongating	3424.2	4756.3
ATTCTTCGTAGACA	RS	STids	STids	STids	STids	STids	STids	STids	STids	STids	1994.9	4906.0
TCCACGAGTGGTAC	ES	Elongating	Elongating	Elongating	Elongating	Elongating	Elongating	unassigned	Elongating	Elongating	4862.1	2322.0
AATCGAACCCTCCC	ES	Elongating	Elongating	Elongating	Elongating	Elongating	Elongating	Elongating	Elongating	Elongating	3734.1	4468.6
TTGCTTTAGTAGTT	ES	Elongating	Elongating	Elongating	Elongating	Elongating	Elongating	Elongating	Elongating	Elongating	3084.9	2625.0
AAAGCCGTCGGGGG	SPC	Scytes	Scytes	Scytes	STids	Scytes	Scytes	unassigned	Scytes	Scytes	3913.4	3155.4
CTGCGCCACATTAC	ES	Elongating	Elongating	Elongating	STids	Elongating	Elongating	Elongating	Elongating	Elongating	3147.9	2622.0
TCTCGCCGAGCTTA	ES	Elongating	Elongating	Elongating	Elongating	Elongating	Elongating	Elongating	Elongating	Elongating	1562.9	3666.1
TCATGCAGAACTCT	RS	STids	STids	STids	STids	STids	STids	STids	STids	STids	3418.3	1651.8
CCGACTCGCCGACT	ES	Elongating	Elongating	Elongating	Elongating	Elongating	Elongating	Elongating	Elongating	Elongating	2739.7	4917.9
GGCCCCTGACTTTC	ES	Elongating	Elongating	Elongating	Elongating	Elongating	Elongating	Elongating	Elongating	Elongating	3828.9	4823.9
CCTCGCCGCACGAA	ES	Elongating	Elongating	Elongating	Elongating	STids	Elongating	unassigned	Elongating	Elongating	4885.7	2289.1
AGTTCGGGCTTCGT	ES	Elongating	Elongating	Elongating	Elongating	Elongating	Elongating	Elongating	Elongating	Elongating	4147.7	3014.7
AGAGGTAATAATCA	ES	Elongating	Elongating	Elongating	Elongating	Elongating	Elongating	unassigned	Elongating	Elongating	4364.7	4714.2
TGCTCCGGGGACCG	ES	Elongating	Scytes	Elongating	Elongating	STids	Elongating	STids	Elongating	Elongating	4746.2	4638.9
GATACCGCGTAACA	RS	STids	STids	STids	STids	STids	STids	STids	STids	STids	1912.3	4701.4
GTCGGAACCAGTAA	ES	Elongating	Elongating	Elongating	Elongating	Elongating	Elongating	Elongating	Elongating	Elongating	4508.0	2946.4
AACCATCTTGCCGA	RS	STids	STids	Scytes	STids	STids	STids	STids	STids	STids	1609.9	2057.1
AACAACCTACGTAA	ES	Elongating	Scytes	Elongating	STids	Scytes	Elongating	Elongating	Elongating	Elongating	4113.2	2549.1
TGGTCCGACCACGG	ES	Elongating	Elongating	Elongating	Elongating	Elongating	Elongating	unassigned	Elongating	Elongating	4893.8	3785.5
CCCCGCGCGATAGA	ES	Elongating	Elongating	Elongating	Elongating	Elongating	Elongating	Elongating	Elongating	Elongating	3732.9	4736.3
TCTAGTTCTTATTT	ES	Elongating	Elongating	Elongating	Elongating	Elongating	Elongating	Elongating	Elongating	Elongating	3598.1	4811.3
GCCCGCTCCTTGTG	ES	Elongating	Scytes	Elongating	STids	unassigned	Elongating	Elongating	Elongating	Elongating	1046.3	2288.4
AACATCCCGCACAC	ES	STids	STids	Elongating	STids	STids	STids	STids	Elongating	STids	3487.1	3945.1
GAATCCTAACAGCC	ES	STids	STids	Elongating	STids	STids	STids	unassigned	Elongating	STids	2682.9	1236.7
TACTAGAGACGACC	ES	Elongating	Scytes	Elongating	STids	Scytes	Elongating	Elongating	Elongating	Elongating	1528.0	3187.1
CATGTTGTTAAATC	ES	Elongating	STids	Elongating	Elongating	STids	STids	unassigned	Elongating	STids	4399.0	4463.8
ACGGGTCACAATTG	ES	Elongating	STids	Elongating	Elongating	STids	STids	STids	Elongating	Elongating	1242.2	4411.9
TTCTGTCCGCATTA	ES	STids	STids	Elongating	STids	STids	STids	unassigned	STids	STids	3817.8	4045.6
ACACACACGGCAAT	ES	Elongating	Scytes	Elongating	STids	Scytes	Elongating	Elongating	Elongating	Elongating	3132.6	4596.7
ACCATGACCTAAAA	ES	Elongating	Elongating	Elongating	Elongating	Elongating	Elongating	Elongating	Elongating	Elongating	3570.9	4828.2
GAACTCGTTTAAAC	ES	Elongating	STids	Elongating	Elongating	STids	STids	STids	Elongating	Elongating	1227.7	4402.0
TCCGTCCCCTTCAC	ES	STids	STids	STids	STids	STids	STids	STids	STids	STids	1520.4	4392.0
AAGTCGCGCCTGTG	ES	Elongating	Scytes	Elongating	STids	Elongating	Elongating	Elongating	Elongating	Elongating	3920.1	2892.4
TGGTCCAACAGTGA	ES	Elongating	Elongating	Elongating	Elongating	Elongating	Elongating	Elongating	Elongating	Elongating	4533.0	2897.4
TACACAACAGACGT	RS	STids	STids	STids	STids	STids	STids	STids	STids	STids	3991.8	1284.2
AGGCCAGGACTAGT	ES	Elongating	Elongating	Elongating	Elongating	Elongating	Elongating	Elongating	Elongating	Elongating	1699.2	4024.9
ACTGCCGGTGGGAA	ES	Elongating	Elongating	Elongating	Elongating	Elongating	Elongating	Elongating	Elongating	Elongating	2627.5	4801.0
GGCTACTGCGAGAG	ES	Elongating	Elongating	Elongating	Elongating	STids	Elongating	unassigned	Elongating	Elongating	2638.7	4276.4
TGACGTCCCGGCAC	ES	STids	STids	Elongating	STids	STids	STids	STids	Elongating	STids	4178.8	4218.8
GACAATTCTCGTTT	Endothelial	STids	STids	Elongating	STids	STids	STids	STids	Elongating	STids	5223.6	2539.2
ACAAGCAGATCGGT	SPC	Scytes	Scytes	Scytes	STids	Scytes	Scytes	unassigned	Scytes	Scytes	3141.2	4933.6
ATCCTTCATTGGAG	ES	Elongating	STids	Elongating	Elongating	STids	STids	unassigned	Elongating	Elongating	2860.6	4448.1
CTAATACCTCAAAC	RS	STids	STids	SPG	STids	unassigned	STids	unassigned	STids	STids	2015.9	4951.3
TACCCACTTATCCC	ES	Elongating	Scytes	Elongating	STids	Elongating	Scytes	unassigned	Elongating	Elongating	4425.8	2584.7
AGGCGGGGCGCGTT	ES	Elongating	Elongating	Elongating	Elongating	Elongating	Elongating	unassigned	Elongating	Elongating	4708.0	4635.2
TCGCATCGCATTGT	ES	Elongating	Elongating	Elongating	Elongating	Elongating	Elongating	Elongating	Elongating	Elongating	4463.5	3134.6
ACAAACGTTGTACA	ES	Elongating	STids	Elongating	Elongating	STids	STids	unassigned	Elongating	Elongating	3137.5	5375.0
GTCACGATGTGGAC	RS	STids	STids	STids	STids	STids	STids	STids	STids	STids	3901.8	1330.1
CTACCCGAGGTCCT	ES	Elongating	Scytes	Elongating	STids	STids	Elongating	unassigned	Elongating	Elongating	4756.9	4678.7
TCGAATCCCCGGAC	ES	Elongating	STids	Elongating	STids	STids	STids	unassigned	Elongating	Elongating	4513.4	4235.8
GACCTCGCTTGACG	RS	STids	STids	Elongating	STids	STids	STids	unassigned	STids	STids	2790.6	2206.9
CCCATCATTGGAGA	ES	Elongating	Elongating	Elongating	Elongating	Elongating	Elongating	unassigned	Elongating	Elongating	4492.7	2621.5
AAGCAGGCGTAACG	ES	Elongating	STids	Elongating	Elongating	STids	STids	STids	Elongating	Elongating	2411.5	4249.3
ATGGCCCCCACACC	SPC	Scytes	Scytes	Scytes	STids	Scytes	Scytes	Scytes	Scytes	Scytes	5266.4	3296.4
AAAGCATGTTTGAG	ES	STids	STids	Elongating	STids	STids	STids	STids	Elongating	STids	4569.1	3959.4
GTCAGGGCAGTCTT	RS	STids	STids	STids	STids	STids	STids	STids	STids	STids	2453.6	3228.3
TCCGACCTGCGCCC	RS	STids	STids	Elongating	STids	unassigned	STids	unassigned	STids	STids	877.8	2709.0
CGTTAATGGGGAAG	RS	STids	STids	Elongating	STids	STids	STids	Elongating	STids	Elongating	1191.6	4029.9
ACCGTTCACGTAAT	ES	Elongating	Elongating	Elongating	Elongating	Elongating	Elongating	Elongating	Elongating	Elongating	3659.2	4810.5
TTGTGTGAAAGTTA	ES	Elongating	Elongating	Elongating	Elongating	Elongating	Elongating	unassigned	Elongating	Elongating	4858.8	3931.5
AAATGCCTGTTACT	ES	Elongating	Elongating	Elongating	Elongating	Elongating	Elongating	Elongating	Elongating	Elongating	4173.7	2984.2
CTCGCGGCATTACG	ES	Elongating	Elongating	Elongating	Elongating	Elongating	Elongating	Elongating	Elongating	Elongating	3538.8	4872.4
TCAATGACCGCATG	ES	Elongating	Elongating	Elongating	Elongating	Elongating	Elongating	Elongating	Elongating	Elongating	3948.7	2669.0
CGAAGGAGGCTGAA	ES	Elongating	Elongating	Elongating	Elongating	Elongating	Elongating	STids	Elongating	Elongating	2856.6	5365.5
ACCCATGCACCAAT	RS	STids	STids	STids	STids	STids	STids	STids	STids	STids	4691.4	1985.1
AGAGTGTGCCCCGC	ES	Elongating	Elongating	Elongating	Elongating	Elongating	Elongating	Elongating	Elongating	Elongating	4654.6	2803.4
TAGAGGCAGCATTG	ES	Elongating	Elongating	Elongating	Elongating	Elongating	Elongating	Elongating	Elongating	Elongating	1769.5	4133.9
GAGATGGTTCAAGT	SPC	Scytes	Scytes	Elongating	STids	unassigned	Scytes	Elongating	Elongating	Scytes	3595.8	4705.8
TCCCGAACTCGTAT	ES	STids	STids	Elongating	STids	STids	STids	unassigned	STids	STids	1012.2	4015.8
CAGGGCTCATATTG	ES	STids	STids	Elongating	Elongating	STids	STids	STids	Elongating	STids	2787.6	4434.8
ACACGTTCTTCGTA	ES	Elongating	Elongating	Elongating	Elongating	Elongating	Elongating	Elongating	Elongating	Elongating	1606.1	2745.2
GAGGACCGACGACG	ES	Elongating	Scytes	Elongating	Elongating	Elongating	Scytes	unassigned	Elongating	Elongating	4812.2	2394.6
CCCCTCAATTGGCG	ES	STids	STids	STids	STids	STids	STids	STids	STids	STids	3833.9	1210.7
ATGCGTACCCGACG	RS	STids	STids	STids	STids	STids	STids	STids	STids	STids	3834.0	1671.8
ATCGCTTCAAGAGC	ES	Elongating	Elongating	Elongating	Elongating	Elongating	Elongating	Elongating	Elongating	Elongating	2158.2	4536.3
CATGCCGGCCTTTC	RS	Elongating	Scytes	Elongating	STids	Elongating	Elongating	Elongating	Elongating	Elongating	4012.4	2501.1
CCGACGCTAGCGGT	RS	STids	STids	STids	STids	STids	STids	STids	STids	STids	2006.7	2954.8
TATACGCACATTCT	SPC	Scytes	Scytes	Scytes	STids	Scytes	Scytes	unassigned	Scytes	Scytes	3911.0	2106.2
CGCACCGCCGCAGA	RS	STids	STids	Elongating	STids	STids	STids	STids	STids	STids	1911.6	2698.9
AAGAACCAGGGCAC	SPC	Scytes	Scytes	Scytes	STids	Scytes	Scytes	Elongating	STids	Scytes	3155.5	4772.5
AGAACGAAGCAATC	ES	Elongating	Elongating	Elongating	Elongating	Elongating	Elongating	Elongating	Elongating	Elongating	4556.9	2979.3
AGCTTTCCCTTTCT	ES	Elongating	Elongating	Elongating	Elongating	Elongating	Elongating	Elongating	Elongating	Elongating	3793.3	3192.0
GCTCTAGCATAGTT	ES	Elongating	Elongating	Elongating	Elongating	Elongating	Elongating	Elongating	Elongating	Elongating	1734.3	4035.5
ACGCAATGTCAACT	ES	Elongating	Elongating	Elongating	Elongating	Sertoli	Elongating	Elongating	Elongating	Elongating	1204.4	4135.4
AAGTTGATTGAGTC	ES	Scytes	Scytes	Elongating	STids	Scytes	Scytes	unassigned	STids	Scytes	3393.1	5369.4
ACCACCCGCCATAG	SPC	Scytes	Scytes	Scytes	STids	Scytes	Scytes	Scytes	Scytes	Scytes	4754.1	3920.9
GGGTGTCCAAGCGG	ES	Elongating	Elongating	Elongating	STids	STids	Elongating	unassigned	Elongating	Elongating	4683.7	4637.4
CTCGGAGCCCATGA	RS	STids	STids	STids	STids	STids	STids	STids	STids	STids	4230.3	5039.9
AAGATCTTAACCTC	ES	Elongating	Elongating	Elongating	Elongating	Elongating	Elongating	Elongating	Elongating	Elongating	1478.1	3134.5
TGTGGAACGCCATG	SPC	Scytes	Scytes	Scytes	STids	Scytes	Scytes	Scytes	Scytes	Scytes	4130.2	4690.3
AAGCACCTTCTGAC	ES	Elongating	Elongating	Elongating	STids	STids	Elongating	Elongating	Elongating	Elongating	1123.8	4116.0
AGTCGCGGACGACG	ES	Scytes	Scytes	Scytes	STids	Scytes	Scytes	Elongating	STids	Scytes	3240.7	2516.1
AGCCTCCTCCCTCT	ES	Elongating	Elongating	Elongating	Elongating	Elongating	Elongating	unassigned	Elongating	Elongating	4621.3	3702.5
TACAGGGCGACGAG	ES	Elongating	Elongating	Elongating	Elongating	Elongating	Elongating	Elongating	Elongating	Elongating	4710.8	2825.1
ACCCCTCACCGTAG	ES	STids	STids	Elongating	STids	STids	STids	STids	Elongating	STids	4073.7	4146.0
GATTGGAGTGCGGG	Macrophage	Elongating	STids	Elongating	STids	Elongating	STids	unassigned	Elongating	Elongating	2893.9	4480.1
AGTGGGCAGAGCAC	ES	Elongating	Elongating	Elongating	STids	Sertoli	Elongating	Elongating	Elongating	Elongating	1359.4	4210.6
TTCGTCTGCTGGAA	ES	Elongating	STids	Elongating	Elongating	Elongating	Elongating	unassigned	Elongating	Elongating	2576.6	4341.4
ACAAAGGCGTCACG	RS	STids	STids	Elongating	STids	STids	STids	STids	STids	STids	3854.5	3817.5
TGACAAAGATATCT	ES	Elongating	Elongating	Elongating	STids	unassigned	Elongating	unassigned	Elongating	Elongating	4733.4	4682.0
ATGCCGGGCAACCT	ES	Elongating	Elongating	Elongating	Elongating	Elongating	Elongating	Elongating	Elongating	Elongating	3950.3	2698.1
TTCACTCATATCAC	RS	STids	STids	STids	STids	STids	STids	STids	STids	STids	3193.6	1949.8
ACCCGCCGATAGCC	ES	Elongating	Elongating	Elongating	Elongating	STids	STids	unassigned	Elongating	Elongating	2473.0	4267.0
CTTCTCCAGACTAT	ES	Elongating	STids	Elongating	Elongating	STids	STids	unassigned	Elongating	STids	1312.6	4397.4
GTTCACGCGCTCAC	ES	Elongating	Elongating	Elongating	Elongating	Sertoli	Elongating	Elongating	Elongating	Elongating	1121.7	3987.7
ACCTTTGAGCGAAG	ES	Elongating	Elongating	Elongating	Elongating	STids	STids	unassigned	Elongating	Elongating	2870.8	5378.0
AACCCGAGCGCTTG	ES	Elongating	STids	Elongating	Elongating	Elongating	Elongating	unassigned	Elongating	Elongating	5079.7	3257.2
GACTGCATGGCCAA	ES	Elongating	STids	Elongating	Elongating	STids	STids	STids	Elongating	STids	4220.0	4521.9
ACCGTTTCGTTAGT	ES	Elongating	STids	Elongating	Elongating	STids	Elongating	STids	Elongating	Elongating	2462.0	4394.3
CTGGCTACCGAGCG	SPC	Scytes	Scytes	Elongating	STids	Scytes	Scytes	unassigned	Elongating	Elongating	2717.0	5186.9
ATACTGTCGCCTTT	ES	STids	STids	Elongating	Elongating	STids	STids	STids	Elongating	STids	4001.2	4192.5
CTACCACAACCCAT	RS	STids	STids	STids	STids	STids	STids	STids	STids	STids	4205.0	5056.7
TGCTCCATTACTAA	ES	Elongating	Scytes	Elongating	STids	Elongating	Elongating	STids	Elongating	Elongating	3177.2	4355.7
TACCTGCCATAAGT	ES	Elongating	Elongating	Elongating	Elongating	Elongating	Elongating	Elongating	Elongating	Elongating	4685.6	2851.6
TCCCCTCAGTTTAG	ES	STids	STids	Elongating	STids	STids	STids	STids	Elongating	STids	3581.8	3898.1
GCAGTCCCACCAGA	RS	STids	STids	STids	STids	STids	STids	STids	STids	STids	2684.4	3625.4
ACGAAATGCGAATG	RS	STids	Scytes	Sertoli	STids	STids	STids	STids	STids	STids	2808.6	1813.9
TTACGTGTTGAAGC	RS	STids	STids	STids	STids	STids	STids	STids	STids	STids	5113.2	3567.6
GTTCCGCAGGCTTA	ES	Elongating	Elongating	Elongating	Elongating	Elongating	Elongating	Elongating	Elongating	Elongating	2449.0	1338.4
TCTTCATGGCAACT	RS	STids	Scytes	Scytes	STids	STids	STids	STids	STids	STids	3503.8	2771.7
TGGACAGTTAGTAC	ES	Elongating	Elongating	Elongating	Elongating	Elongating	Elongating	Elongating	Elongating	Elongating	2871.2	4757.3
AACATCCATCAATC	RS	Scytes	Scytes	Scytes	STids	Scytes	Scytes	STids	Scytes	STids	5050.4	4110.5
GGTCTAAATACGCG	RS	STids	STids	STids	STids	STids	STids	STids	STids	STids	3385.5	1526.0
TACGAGCCCTTATA	SPC	Scytes	Scytes	Scytes	STids	Scytes	Scytes	unassigned	Scytes	Scytes	3266.9	4711.9
TACAAGCTCCATGC	ES	Elongating	Elongating	Elongating	Elongating	Elongating	Elongating	Elongating	Elongating	Elongating	2546.8	4701.1
TGGTGCCTAAGGTT	SPC	Scytes	Scytes	Scytes	STids	Scytes	Scytes	unassigned	Scytes	Scytes	2720.3	2754.0
GCACCCGTTCGTGA	RS	STids	STids	STids	STids	STids	STids	STids	STids	STids	4146.6	3884.6
ATGCCCCCAGGCAA	SPC	Scytes	Scytes	Scytes	STids	Scytes	Scytes	unassigned	Scytes	Scytes	2620.6	1059.0
AGCCGGGCTGAGGC	ES	Elongating	STids	Elongating	STids	STids	Elongating	unassigned	Elongating	Elongating	2628.6	937.28
GATTGGAGCATGTA	ES	Elongating	Elongating	Elongating	Elongating	Elongating	Elongating	Elongating	Elongating	Elongating	1244.0	2984.1
AGAAGGCAGCCGCT	ES	Elongating	Elongating	Elongating	Elongating	Elongating	Elongating	Elongating	Elongating	Elongating	3661.4	4756.8
CGAGGCTCTCCAAG	ES	STids	STids	Elongating	STids	STids	STids	STids	Elongating	STids	3952.2	3907.3
ACCTTAAATTTTCA	ES	Elongating	Elongating	Elongating	Elongating	Elongating	Elongating	Elongating	Elongating	Elongating	1904.3	3507.6
AGTCTGAGCGGTTC	ES	Elongating	Elongating	Elongating	Elongating	STids	Elongating	unassigned	Elongating	Elongating	4719.3	2291.2
TACCCCCCTAGCAA	ES	STids	STids	Elongating	STids	STids	STids	Elongating	Elongating	STids	4146.1	4151.9
TACGTGTGCAGGTC	ES	Elongating	Elongating	Elongating	Elongating	Elongating	Elongating	Elongating	Elongating	Elongating	3439.1	4801.2
CAACTGATACCGAG	SPC	Scytes	Scytes	Scytes	STids	Scytes	Scytes	unassigned	STids	Scytes	1698.9	2654.9
ACAGGCTAACGACC	ES	Elongating	Scytes	Elongating	STids	Elongating	Elongating	Elongating	Elongating	Elongating	4010.8	4753.7
GACCCCCTTACACT	RS	STids	STids	STids	STids	STids	STids	STids	STids	STids	4031.7	2205.5
TCAAGACTACTACC	RS	STids	STids	STids	STids	STids	STids	STids	STids	STids	2505.3	3055.4
TCGGGGTACCGCAA	ES	Elongating	Elongating	Elongating	Elongating	Elongating	Elongating	Elongating	Elongating	Elongating	2406.7	4612.0
CTTCTTGCTTTACC	SPC	Scytes	Scytes	Scytes	STids	SPG	Scytes	Scytes	Scytes	Scytes	2656.9	4643.4
AGACCCCGCCCAGG	ES	STids	STids	Elongating	STids	STids	STids	STids	STids	STids	4145.5	3930.0
TTAGGAAGTATTGG	ES	Elongating	Elongating	Elongating	Elongating	Elongating	Elongating	Elongating	Elongating	Elongating	3928.0	2810.4
TAGGTACGGTATGA	SPC	Scytes	Scytes	Elongating	STids	Scytes	Scytes	Elongating	Elongating	Scytes	3873.2	4733.1
GAGACGGGTGCTGA	ES	Elongating	Elongating	Elongating	Elongating	STids	Elongating	STids	Elongating	Elongating	4553.4	4767.7
ATCGGCAGCACTCC	RS	STids	STids	STids	STids	STids	STids	STids	STids	STids	1568.6	4617.8
AATACGTGATTCTT	ES	Elongating	Elongating	Elongating	Elongating	Elongating	Elongating	unassigned	Elongating	Elongating	4834.8	2298.0
GCAACGGGTGAGGT	RS	STids	STids	STids	STids	STids	STids	STids	STids	STids	3750.8	5056.2
CCCTACGGCCTCTA	ES	Elongating	Elongating	Elongating	Elongating	Elongating	Elongating	Elongating	Elongating	Elongating	1594.7	2708.5
GTCAGTTCGGTGAC	ES	Elongating	Scytes	Elongating	Elongating	Elongating	Elongating	Elongating	Elongating	Elongating	3514.1	4894.7
TCAAACTTTGATAG	ES	STids	STids	Elongating	STids	STids	STids	unassigned	Elongating	STids	4186.0	4068.0
CTCGGTCACACCCG	ES	Elongating	STids	Elongating	STids	Leydig	STids	Elongating	Elongating	STids	1790.8	4408.7
TCACAGCCACACCT	RS	STids	STids	STids	STids	STids	STids	STids	STids	STids	4952.4	1793.8
GACCGTCATGACAA	ES	Scytes	STids	Elongating	Elongating	Elongating	STids	unassigned	Elongating	Elongating	4886.3	4545.9
TAAGCACAGGAGCA	ES	STids	STids	Elongating	STids	STids	STids	STids	Elongating	STids	3975.6	4170.1
ACAGGCTGGGACAA	ES	Elongating	Elongating	Elongating	Elongating	Elongating	Elongating	Elongating	Elongating	Elongating	4637.8	2990.1
AAGCAATCCCGCAC	ES	Elongating	Elongating	Elongating	STids	Elongating	Elongating	unassigned	Elongating	Elongating	4848.5	2365.8
CACCGGTTCCACAA	ES	Elongating	STids	Elongating	STids	Elongating	Elongating	STids	Elongating	Elongating	4505.4	4611.3
TAGGTGTATCATCC	ES	Elongating	Elongating	Elongating	Elongating	Elongating	Elongating	Elongating	Elongating	Elongating	3056.8	4591.6
TTTCCCGAGGTCCA	ES	STids	STids	STids	STids	STids	STids	STids	STids	STids	3329.5	3373.4
TACCGCCTTCGTAT	ES	Elongating	Scytes	Elongating	STids	STids	Elongating	unassigned	Elongating	Elongating	5116.4	3240.7
ATCCATCAACACCA	ES	Elongating	Elongating	Elongating	Elongating	Sertoli	Elongating	Elongating	Elongating	Elongating	2460.3	5039.6
AACACGGTGTGCAG	ES	STids	STids	Elongating	STids	STids	STids	unassigned	STids	STids	4118.6	3871.6
GCCTGCGTCCTCCA	ES	Elongating	Elongating	Elongating	Elongating	STids	Elongating	unassigned	Elongating	Elongating	4482.6	4702.5
TCCCATAGCAATGG	ES	Elongating	Scytes	Elongating	STids	unassigned	Elongating	Elongating	Elongating	Elongating	2483.4	2512.3
AGACTCAAGAGTTC	ES	Elongating	Elongating	Elongating	Elongating	Elongating	Elongating	Elongating	Elongating	Elongating	3187.0	2527.9
TCTCGGAACTGTTA	RS	STids	STids	STids	STids	STids	STids	STids	STids	STids	1905.8	4915.0
TGTTAAATTACCTG	ES	Elongating	Elongating	Elongating	Elongating	Elongating	Elongating	Elongating	Elongating	Elongating	1686.7	4112.1
AAACTGAGCATCTG	ES	STids	STids	Elongating	STids	STids	STids	unassigned	Elongating	STids	5192.4	2542.4
TACCCCGTCACGTT	ES	Elongating	Elongating	Elongating	Elongating	Elongating	Elongating	Elongating	Elongating	Elongating	2832.9	2880.6
TGCACGAGCCATCA	ES	Elongating	Elongating	Elongating	Elongating	Elongating	Elongating	Elongating	Elongating	Elongating	3020.3	4633.1
GCAGTGGGCGCACA	ES	Elongating	Elongating	Elongating	Elongating	Elongating	Elongating	Elongating	Elongating	Elongating	1368.8	4227.1
TGGATTTAGCCCCT	ES	Elongating	Elongating	Elongating	Elongating	Elongating	Elongating	Elongating	Elongating	Elongating	3575.9	4778.1
CCATACGGAAATCC	ES	Elongating	Elongating	Elongating	Elongating	Elongating	Elongating	Elongating	Elongating	Elongating	4688.3	3694.3
TACCAACTGAAATG	ES	Elongating	STids	Elongating	STids	unassigned	STids	unassigned	STids	Elongating	2363.2	5083.8
CGATCCTTCTAGGG	ES	STids	STids	Elongating	STids	STids	STids	STids	Elongating	STids	5044.1	2608.7
TTTGTCTTGACGTC	ES	Elongating	STids	Elongating	Elongating	Elongating	STids	unassigned	Elongating	Elongating	4470.5	4468.4
TATTCCCTGGGTTA	ES	Elongating	Scytes	Elongating	STids	Elongating	Elongating	Elongating	Elongating	Elongating	4407.7	2425.6
GTCACCGTGTCAAC	ES	Elongating	STids	Elongating	Elongating	STids	Elongating	unassigned	Elongating	Elongating	2575.7	4420.9
TATGGCCCAACTTT	RS	STids	STids	Scytes	STids	STids	STids	STids	STids	STids	2370.7	5271.5
TAAAACAAACGCGT	ES	Elongating	Elongating	Elongating	Elongating	Elongating	Elongating	Elongating	Elongating	Elongating	4743.2	3600.8
TTGTCTGTTAGCAC	ES	Elongating	Elongating	Elongating	Elongating	Elongating	Elongating	Elongating	Elongating	Elongating	4113.5	2959.2
CCGAGCGCGTGTAT	ES	Elongating	Elongating	Elongating	Elongating	Elongating	Elongating	Elongating	Elongating	Elongating	1063.5	2291.6
GTGCCAACTACGAA	ES	STids	STids	Elongating	STids	STids	STids	STids	STids	STids	2409.5	1909.6
ACCGCCCAGAAGAG	ES	Elongating	Elongating	Elongating	Elongating	Elongating	Elongating	unassigned	Elongating	Elongating	4708.0	3626.9
CCATCGGGCTCGGC	RS	STids	STids	STids	STids	STids	STids	unassigned	STids	STids	1093.8	3654.5
CACTCACTTCAGTG	RS	Elongating	Scytes	Elongating	STids	Scytes	Elongating	Elongating	Elongating	Elongating	3584.8	4483.4
TTCCCTTCGCATGA	ES	STids	STids	Elongating	STids	STids	STids	unassigned	Elongating	Elongating	2887.2	4505.4
ATCTCCGACTACTA	ES	Elongating	Elongating	Elongating	Elongating	Elongating	Elongating	Elongating	Elongating	Elongating	2000.9	1885.3
TGCGATTTGACCAT	ES	Elongating	Elongating	Elongating	Elongating	STids	Elongating	unassigned	Elongating	Elongating	4743.4	3631.1
GGCCCGGGCGAAGA	ES	Elongating	Elongating	Elongating	Elongating	STids	Elongating	STids	Elongating	Elongating	4214.0	4450.7
CCCATCAGGTCCCC	ES	Elongating	Elongating	Elongating	Elongating	STids	Elongating	unassigned	Elongating	Elongating	4670.1	2421.3
CGTGCGGCACTCAG	ES	Elongating	Elongating	Elongating	Elongating	Elongating	Elongating	Elongating	Elongating	Elongating	4567.3	2418.4
TGGAGTCAGTTAGA	ES	Elongating	Elongating	Elongating	Elongating	Elongating	Elongating	Elongating	Elongating	Elongating	3520.7	4774.2
AGGCGAGGCCACAC	ES	Elongating	Scytes	Elongating	STids	Elongating	Elongating	unassigned	Elongating	Elongating	4790.1	4404.9
AAATCCTAATGATG	SPC	Scytes	Scytes	Scytes	STids	Scytes	Scytes	unassigned	STids	Scytes	4616.1	3654.0
ACAGGCCTCGGCCG	RS	STids	STids	STids	STids	STids	STids	STids	STids	STids	3428.3	5117.1
TCAGCCTAGGACCA	ES	Elongating	Scytes	Elongating	STids	STids	Elongating	Elongating	Elongating	Elongating	4801.7	3540.2
AGAGCGAAGTTTAG	ES	Elongating	Elongating	Elongating	Elongating	Elongating	Elongating	Elongating	Elongating	Elongating	1445.8	3917.0
CGCCTGGCTCCATG	SPC	Scytes	Scytes	Scytes	STids	Scytes	Scytes	unassigned	Scytes	Scytes	1403.0	3691.6
CTGACCGACACGAA	RS	STids	STids	STids	STids	STids	STids	STids	STids	STids	4395.3	3723.8
TTCACAGACAGCGA	ES	Elongating	Elongating	Elongating	Elongating	STids	Elongating	unassigned	Elongating	Elongating	4613.2	3425.0
TCAAAACATTTAGC	ES	Elongating	STids	Elongating	Elongating	STids	Elongating	unassigned	Elongating	Elongating	2820.4	4487.6
GAAGCCGGTTCTTT	SPC	Scytes	Scytes	Scytes	STids	Scytes	Scytes	unassigned	STids	Scytes	1802.3	4060.6
TATCGATTCCAGGC	RS	STids	STids	STids	Elongating	STids	STids	STids	STids	STids	4328.3	3783.7
ACCAGAGCTCATCT	RS	STids	Scytes	Scytes	STids	Scytes	STids	STids	STids	STids	3543.9	2831.2
TGCCGCTGGGGCAT	ES	STids	STids	Elongating	Elongating	STids	STids	STids	Elongating	STids	3654.6	4256.0
TAGGGTCCGGCAAT	ES	Elongating	Elongating	Elongating	Elongating	Elongating	Elongating	Elongating	Elongating	Elongating	2727.0	4703.4
TGATCGCATTAACC	RS	STids	STids	Scytes	STids	STids	STids	STids	STids	STids	1603.1	2300.7
ACCTGCTCTCGAAG	RS	STids	STids	Scytes	STids	STids	STids	STids	STids	STids	2535.7	2823.9
ACCGCCCAGCGCAA	RS	STids	STids	STids	STids	STids	STids	STids	STids	STids	1997.6	4789.2
ATCGCCAATTGTAT	SPC	Scytes	Scytes	Elongating	STids	Scytes	Scytes	unassigned	STids	Scytes	4214.7	3342.0
CCTAGTGTAGGGCG	ES	Elongating	Elongating	Elongating	Elongating	Elongating	Elongating	Elongating	Elongating	Elongating	3335.2	4819.2
CCCCCAAGAGGATT	ES	Elongating	STids	Elongating	Elongating	STids	STids	unassigned	Elongating	Elongating	2761.7	5187.2
TGTCTCCATGGGCC	ES	Elongating	Elongating	Elongating	Elongating	Elongating	Elongating	Elongating	Elongating	Elongating	4892.0	3426.1
CGTGGATACATTTG	RS	STids	STids	STids	STids	STids	STids	STids	STids	STids	4043.7	4911.6
ATGACGGGGCCGGC	RS	STids	STids	STids	STids	STids	STids	STids	STids	STids	3144.1	3924.8
CTATTACCCTATAC	ES	Elongating	STids	Elongating	Elongating	STids	STids	unassigned	Elongating	Elongating	2537.6	4247.7
TAGACGGATCGATG	ES	Elongating	STids	Elongating	Elongating	Elongating	Elongating	unassigned	Elongating	Elongating	4889.3	3840.3
TCGTAACTGCCCCC	ES	Elongating	Elongating	Elongating	Elongating	Elongating	Elongating	Elongating	Elongating	Elongating	4170.1	3558.7
TCTGACCCAGACTA	ES	Elongating	Elongating	Elongating	Elongating	Elongating	Elongating	Elongating	Elongating	Elongating	2587.9	4786.6
CCCTATGCATCCCA	ES	Elongating	Elongating	Elongating	Elongating	STids	Elongating	unassigned	Elongating	Elongating	4937.1	3690.7
TTCTGTGGCTAGAA	ES	STids	STids	Elongating	Elongating	STids	STids	STids	Elongating	STids	5060.2	2616.8
TACATCCCTATCAC	ES	Elongating	Elongating	Elongating	Elongating	STids	Elongating	unassigned	Elongating	Elongating	4768.4	3616.1
GACGCCAAATACGA	ES	Scytes	Scytes	Elongating	STids	Scytes	Scytes	Elongating	Elongating	Scytes	4611.4	2751.7
TGGTCCCGGGCTCG	ES	Elongating	Elongating	Elongating	Elongating	Elongating	Elongating	Elongating	Elongating	Elongating	3178.6	4859.0
GTTCTGGTTTTGGT	RS	STids	STids	STids	Elongating	STids	STids	STids	STids	STids	4370.1	3686.8
CTTCTGCCGAGGCC	ES	Elongating	STids	Elongating	STids	STids	STids	unassigned	Elongating	Elongating	4819.8	4532.9
ATTAAGGTGTGTGG	ES	Elongating	Elongating	Elongating	STids	Elongating	Elongating	Elongating	Elongating	Elongating	1992.2	3543.3
TGCAAGGCAACAAG	ES	Elongating	Elongating	Elongating	Elongating	Elongating	Elongating	unassigned	Elongating	Elongating	5023.0	2640.6
CTTTGCCTATCATG	SPC	Scytes	Scytes	Scytes	STids	Scytes	Scytes	unassigned	Scytes	Scytes	1453.0	3984.7
GAGACTGACTATCT	ES	Elongating	Elongating	Elongating	Elongating	Elongating	Elongating	Elongating	Elongating	Elongating	2220.9	4737.8
CTCCCCCGGCCGGT	RS	STids	STids	SPG	STids	STids	STids	STids	STids	STids	1834.3	3097.1
GTGTATGCATCTAC	ES	Elongating	Elongating	Elongating	Elongating	Elongating	Elongating	unassigned	Elongating	Elongating	4083.7	1910.9
TTTGAGGGACAGTT	ES	Scytes	Scytes	SPG	STids	Scytes	Scytes	STids	STids	Scytes	1948.3	4667.2
AACTCGGTAAGGTG	ES	Elongating	Elongating	Elongating	Elongating	Elongating	Elongating	unassigned	Elongating	Elongating	3889.6	2017.3
TACTCAGTCTGCAC	ES	Elongating	Elongating	Elongating	Elongating	Elongating	Elongating	unassigned	Elongating	Elongating	4041.8	2021.2
GCGAACCTTGACTA	Macrophage	STids	STids	Elongating	Elongating	STids	STids	STids	Elongating	STids	1503.5	4752.0
GTTTAACTCATTGT	ES	Elongating	Elongating	Elongating	Elongating	Elongating	Elongating	Elongating	Elongating	Elongating	3406.3	1192.2
TAGATTTAATGACG	SPC	Scytes	Scytes	Scytes	STids	Scytes	Scytes	Scytes	Scytes	Scytes	3055.6	4950.0
TTCATTTCACACCG	ES	Elongating	STids	Elongating	Elongating	STids	STids	unassigned	Elongating	Elongating	4058.0	4498.8
GCGTGAATCGCCGC	ES	STids	STids	Elongating	Elongating	STids	STids	unassigned	Elongating	STids	4433.2	4085.8
AGAGCGAATCTGAC	ES	Elongating	Elongating	Elongating	Elongating	Elongating	Elongating	Elongating	Elongating	Elongating	2591.8	4704.4
GCATAGATACCTTT	ES	Elongating	Elongating	Elongating	Elongating	Elongating	Elongating	Elongating	Elongating	Elongating	2665.8	4783.0
CACGTCACTAGGCA	ES	STids	STids	Elongating	STids	STids	STids	unassigned	Elongating	STids	3475.7	4003.2
CAGCGCTTGCTTGC	ES	Elongating	Elongating	Elongating	Elongating	Elongating	Elongating	Elongating	Elongating	Elongating	3466.3	4848.3
GGACCCCCCGGCGG	ES	Elongating	Elongating	Elongating	Elongating	Elongating	Elongating	unassigned	Elongating	Elongating	4832.8	3713.2
CGACTACACGCGTG	SPC	Scytes	Scytes	Scytes	STids	Scytes	Scytes	unassigned	Scytes	Scytes	3188.0	4733.6
AGTGTGGGAAACCA	ES	Elongating	STids	Elongating	Elongating	STids	STids	unassigned	Elongating	Elongating	1364.0	4429.8
ACTGTCGCGACGTC	ES	Scytes	Scytes	Elongating	STids	STids	STids	STids	Elongating	Elongating	4872.2	4348.6
CAATCGCCGTCCGG	ES	Elongating	Elongating	Elongating	Elongating	Elongating	Elongating	Elongating	Elongating	Elongating	1471.4	3097.6
TACTAAAAAGTATA	ES	Elongating	Elongating	Elongating	Elongating	Elongating	Elongating	Elongating	Elongating	Elongating	4542.0	2988.1
TCTGCTGCACGGCA	RS	STids	STids	STids	STids	STids	STids	STids	STids	STids	4450.6	1326.5
TGATGAATTGCGTG	ES	Elongating	STids	Elongating	Elongating	STids	Elongating	unassigned	Elongating	Elongating	2819.8	5200.3
TACCGCAGGAACAC	ES	Elongating	Elongating	Elongating	Elongating	Elongating	Elongating	unassigned	Elongating	Elongating	2503.6	969.21
TCCGCCGAATCACT	SPC	Scytes	Scytes	Elongating	STids	Scytes	Scytes	Elongating	STids	Scytes	4748.8	2276.7
ACCCCCGATGTGAC	SPC	Scytes	Scytes	Scytes	STids	Scytes	Scytes	Scytes	Scytes	Scytes	1615.3	3576.8
CAGGATGATTTGCA	ES	Elongating	Elongating	Elongating	Elongating	Elongating	Elongating	Elongating	Elongating	Elongating	3708.2	4805.9
TCAGTCGGAACGGG	RS	STids	STids	STids	STids	STids	STids	STids	STids	STids	4090.0	4917.7
CCAGGGGCGGGCTG	RS	Scytes	Scytes	Scytes	STids	Scytes	STids	unassigned	STids	STids	1278.2	3221.0
TTGTCCACTTTGCG	ES	STids	STids	Elongating	STids	STids	STids	STids	Elongating	STids	4898.8	4337.0
TGACGAAGAGGCCA	ES	Elongating	Elongating	Elongating	Elongating	STids	Elongating	STids	Elongating	Elongating	4839.9	2339.3
CCCTCTAACAGTTC	ES	Elongating	Scytes	Elongating	Elongating	Elongating	Elongating	Elongating	Elongating	Elongating	1371.7	3857.3
TCATCATACAATCT	ES	Elongating	Elongating	Elongating	Elongating	Elongating	Elongating	unassigned	Elongating	Elongating	4194.1	3405.3
ACTGATCATAAGGA	ES	Elongating	STids	Elongating	STids	STids	Elongating	Elongating	Elongating	Elongating	2537.8	5043.7
TATTTTTCCTTGTG	ES	STids	STids	Elongating	Elongating	STids	STids	unassigned	Elongating	Elongating	2375.9	2331.5
TCTCACGTCCCCTT	ES	STids	STids	STids	STids	STids	STids	STids	STids	STids	2086.0	4855.6
CACCTCAACTAAGA	ES	Elongating	Elongating	Elongating	STids	Elongating	Elongating	unassigned	Elongating	Elongating	1481.0	3864.6
AATACGAGGCTTGC	RS	STids	STids	STids	STids	STids	STids	STids	STids	STids	3261.2	1966.2
TGTTAGCTTGCCGA	ES	Elongating	Elongating	Elongating	Elongating	Elongating	Elongating	Elongating	Elongating	Elongating	3082.5	4551.2
CTTGCTTTATAATA	ES	Elongating	Elongating	Elongating	Elongating	Elongating	Elongating	STids	Elongating	Elongating	4868.3	2284.2
ACTGCCTATCGCCT	RS	STids	STids	STids	STids	STids	STids	STids	STids	STids	2450.2	2165.7
AAGCCGGGGGCATA	ES	STids	STids	Elongating	Elongating	STids	STids	STids	Elongating	STids	5029.1	2527.5
GGACTTCAATTCCC	ES	Elongating	Elongating	Elongating	Elongating	Elongating	Elongating	Elongating	Elongating	Elongating	3920.0	2659.1
CCGCCATTCAGTCT	ES	Elongating	STids	Elongating	Elongating	STids	STids	unassigned	Elongating	STids	4452.8	4334.7
GAGTCCCCACGCAA	ES	Elongating	Elongating	Elongating	Elongating	Elongating	Elongating	Elongating	Elongating	Elongating	2060.0	3996.0
GCTGATACACTCGC	RS	STids	STids	STids	STids	STids	STids	STids	STids	STids	3912.4	5105.9
TTGTGTTGTTGGTC	SPC	Scytes	Scytes	Scytes	STids	Scytes	Scytes	unassigned	STids	Scytes	3261.5	2289.5
CTGCACGGACGTTC	ES	Elongating	Elongating	Elongating	Elongating	Elongating	Elongating	Elongating	Elongating	Elongating	2687.1	4885.6
GAACGCATAAGGCT	ES	Elongating	Elongating	Elongating	Elongating	Elongating	Elongating	Elongating	Elongating	Elongating	2300.6	4711.0
GGTGGCTTGTTACT	ES	Elongating	Elongating	Elongating	STids	STids	Elongating	unassigned	Elongating	Elongating	4639.2	4601.2
CTACCATAATGCAG	ES	Elongating	Scytes	Elongating	STids	STids	Scytes	STids	Elongating	Elongating	4613.4	3685.1
GCGCTCTTGACCCC	ES	Elongating	STids	Elongating	Elongating	STids	STids	unassigned	Elongating	Elongating	1217.6	4390.1
ACTTCGGTGGGCGC	ES	Elongating	STids	Elongating	Elongating	STids	STids	unassigned	Elongating	STids	4135.4	4511.6
TCCCTGTACATCGA	SPC	Scytes	Scytes	Scytes	STids	Scytes	Scytes	Scytes	Scytes	Scytes	3722.2	4679.7
GACGAGGCCGAAAG	ES	Scytes	Scytes	Elongating	STids	STids	STids	STids	STids	Elongating	3472.4	3559.5
GTCACTTACCCTAC	RS	STids	STids	STids	STids	STids	STids	STids	STids	STids	1597.9	4658.1
CCCAAGACCATGCA	ES	Elongating	Elongating	Elongating	Elongating	Elongating	Elongating	Elongating	Elongating	Elongating	3007.8	4667.1
ACCATTGTTACGGA	ES	Elongating	STids	Elongating	Elongating	STids	STids	unassigned	Elongating	Elongating	3145.9	4219.0
CGTACATAGCACAC	ES	Elongating	STids	Elongating	Elongating	STids	STids	unassigned	Elongating	Elongating	2750.5	4586.3
TACTTGCTCCGATT	RS	STids	STids	STids	STids	STids	STids	STids	STids	STids	2864.3	3540.4
TTCATGAGAGCCCA	RS	STids	STids	Elongating	Elongating	STids	STids	STids	Elongating	STids	5055.1	2508.6
AGAGGGGCGAGTTC	ES	STids	STids	Elongating	STids	STids	STids	STids	Elongating	STids	5104.8	2613.3
TCCCCTGAGCAGCA	RS	STids	STids	STids	STids	STids	STids	STids	STids	STids	2578.2	1970.2
ACCGCCCTGCCGAG	SPC	Scytes	Scytes	Scytes	STids	Scytes	Scytes	Scytes	Scytes	Scytes	2103.5	4018.7
CCCGATACCGCCTT	ES	STids	STids	Elongating	STids	STids	STids	STids	STids	STids	4985.3	2633.5
TGCGCTCTCATTCT	ES	Elongating	Elongating	Elongating	Elongating	Elongating	Elongating	Elongating	Elongating	Elongating	1533.4	3633.3
CATAAATCATACCA	ES	Elongating	Scytes	Elongating	STids	STids	STids	unassigned	Elongating	Elongating	2761.6	5281.8
TATAGACATTAAAC	ES	STids	STids	Elongating	STids	STids	STids	unassigned	Elongating	STids	3836.5	3989.2
CAGAAGGTTTAGCA	ES	Elongating	Elongating	Elongating	Elongating	Elongating	Elongating	Elongating	Elongating	Elongating	4526.7	3061.1
TCCCCTTGGCTCAG	ES	Elongating	Elongating	Elongating	Elongating	Elongating	Elongating	Elongating	Elongating	Elongating	3693.9	4751.1
AGGCCGTAATTGCC	ES	Elongating	Scytes	Elongating	STids	Scytes	Scytes	Elongating	Elongating	Elongating	3374.4	4863.0
TGCCAGTTCCATAC	ES	Scytes	Scytes	Elongating	STids	Scytes	Scytes	unassigned	Elongating	Scytes	1642.9	3734.6
TTGTTCAGGCCTTT	RS	STids	STids	STids	STids	STids	STids	STids	STids	STids	3697.4	5176.4
TCTCACAGCATCGG	ES	Elongating	Elongating	Elongating	STids	STids	Elongating	unassigned	Elongating	Elongating	4901.2	2313.8
AGGCGGGGCCGGTA	ES	Elongating	Scytes	Elongating	STids	Elongating	Elongating	Elongating	Elongating	Elongating	5124.3	3368.8
ATCCCAATTGAGTC	RS	STids	STids	STids	STids	STids	STids	STids	STids	STids	1871.7	4900.3
TCACAATATGGTGA	ES	Elongating	Elongating	Elongating	Elongating	Elongating	Elongating	unassigned	Elongating	Elongating	4464.1	4677.6
CGGTCCCAAGAGTG	ES	Elongating	Elongating	Elongating	Elongating	Elongating	Elongating	unassigned	Elongating	Elongating	4017.1	2043.5
CATTCCCGTGCATA	ES	Elongating	Elongating	Elongating	STids	Elongating	Elongating	Elongating	Elongating	Elongating	3770.4	3217.5
AAGGGTGCTCACAA	ES	Elongating	Elongating	Elongating	Elongating	Elongating	Elongating	Elongating	Elongating	Elongating	3888.3	2889.1
CAACCAGCATTTAT	ES	Elongating	Sertoli	Elongating	Elongating	Elongating	Elongating	unassigned	Elongating	Elongating	1470.9	4270.4
CCTCAGCATTCGCG	SPC	Scytes	Scytes	Elongating	STids	unassigned	Scytes	Elongating	STids	Scytes	3946.6	2542.7
GTAGAATGTGTTCA	ES	Elongating	Elongating	Elongating	Elongating	Elongating	Elongating	Elongating	Elongating	Elongating	2847.5	4767.8
CCGTCGAAACGAAG	ES	Elongating	Elongating	Elongating	Elongating	Elongating	Elongating	Elongating	Elongating	Elongating	2805.8	2894.7
AAGCCGATATGTGA	ES	Elongating	Elongating	Elongating	Elongating	Elongating	Elongating	Elongating	Elongating	Elongating	4697.0	2799.7
CCGTGCCCCCGATG	ES	Elongating	Elongating	Elongating	Elongating	Elongating	Elongating	Elongating	Elongating	Elongating	2789.1	4899.2
TTACCATTGTGGAC	ES	Elongating	Elongating	Elongating	Elongating	Elongating	Elongating	Elongating	Elongating	Elongating	2138.1	4647.7
CGCAGAATCACCTC	ES	Elongating	Elongating	Elongating	Elongating	Elongating	Elongating	Elongating	Elongating	Elongating	1913.5	3504.6
ACTCCATAAGTCCG	ES	Elongating	Elongating	Elongating	Elongating	Elongating	Elongating	unassigned	Elongating	Elongating	4005.3	1920.1
TCTCCTGCACACCC	ES	Elongating	Elongating	Elongating	Elongating	Elongating	Elongating	Elongating	Elongating	Elongating	2197.7	4721.0
GATGTGCACCCTAC	ES	Elongating	STids	Elongating	Elongating	STids	Elongating	unassigned	Elongating	Elongating	3182.7	4211.2
TTAACCTGCTAAAA	ES	Elongating	Scytes	Elongating	STids	Scytes	Elongating	Elongating	Elongating	Elongating	2427.2	4593.0
TAATGCACCTGCCT	ES	Elongating	Elongating	Elongating	Elongating	Elongating	STids	unassigned	Elongating	Elongating	4896.9	3706.8
ATTCCATATAACTT	ES	Elongating	Scytes	Elongating	STids	Elongating	Elongating	unassigned	Elongating	Elongating	5120.8	3284.4
AAACGTAAATCAGA	SPC	Scytes	Scytes	Scytes	STids	Scytes	Scytes	Scytes	Scytes	Scytes	1847.9	4106.6
ACGGATCCGGATAT	ES	Elongating	Elongating	Elongating	Elongating	Elongating	Elongating	unassigned	Elongating	Elongating	4344.7	2704.5
CAGTAAAGACTGAC	ES	Elongating	Elongating	Elongating	Elongating	STids	Elongating	unassigned	Elongating	Elongating	4912.7	3764.9
CTGTTGCCGCTAAG	ES	Elongating	Elongating	Elongating	Elongating	STids	Elongating	unassigned	Elongating	Elongating	4981.9	3751.3
CAATAACGTAAGTT	RS	STids	STids	STids	STids	STids	STids	STids	STids	STids	1058.4	3645.0
CCCCAGAGGATTTT	ES	STids	STids	Elongating	STids	STids	STids	STids	STids	STids	3963.1	3783.9
TGTTTATTCTGTTC	ES	Elongating	Elongating	Elongating	Elongating	Elongating	Elongating	Elongating	Elongating	Elongating	3455.8	4576.4
ATGTAACTCCATTT	ES	Elongating	Elongating	Elongating	Elongating	Elongating	Elongating	Elongating	Elongating	Elongating	2435.9	4725.7
ACCGGATAGGGTAC	ES	Elongating	STids	Elongating	STids	STids	STids	unassigned	Elongating	STids	2528.2	5180.4
GACAAGGATCAACT	ES	Elongating	Elongating	Elongating	Elongating	Elongating	Elongating	unassigned	Elongating	Elongating	4655.5	2347.5
ACTCGACGGAATGT	RS	STids	STids	STids	STids	STids	STids	STids	STids	STids	4035.9	5107.2
TCGACAGACTTAAT	ES	Elongating	Elongating	Elongating	Elongating	Elongating	Elongating	Elongating	Elongating	Elongating	3356.0	4841.5
AACGGGCTTCCAGC	SPC	Scytes	Scytes	Scytes	STids	Scytes	Scytes	Scytes	Scytes	Scytes	3926.6	4817.4
GCGGTACATGTGTC	ES	Elongating	Elongating	Elongating	Elongating	Elongating	Elongating	Elongating	Elongating	Elongating	3105.4	2476.8
GAGTCGGAGTGTTT	ES	Elongating	Elongating	Elongating	Elongating	Elongating	Elongating	unassigned	Elongating	Elongating	4808.8	3627.6
CGGTGTAGCTTACA	ES	Elongating	Elongating	Elongating	Elongating	Elongating	Elongating	Elongating	Elongating	Elongating	4606.7	2338.8
AAGGGCGGCGAAAC	ES	Elongating	Elongating	Elongating	Elongating	Elongating	Elongating	Elongating	Elongating	Elongating	4449.2	3222.2
AACGACTCAACCAC	ES	Elongating	STids	Elongating	Elongating	STids	STids	Elongating	Elongating	Elongating	2826.6	4442.7
AGGACGCTGAATCT	ES	Elongating	Elongating	Elongating	Elongating	STids	Elongating	unassigned	Elongating	Elongating	4668.1	3742.1
TCTCCTTCCATTAC	ES	Elongating	Elongating	Elongating	Elongating	Sertoli	Elongating	Elongating	Elongating	Elongating	1749.0	4414.1
TTAATGCAATAACT	SPC	Scytes	Scytes	Scytes	STids	Scytes	Scytes	Scytes	Scytes	Scytes	4322.9	3345.3
GGACCGAACCGTGC	ES	Elongating	Elongating	Elongating	Elongating	Elongating	Elongating	Elongating	Elongating	Elongating	3012.8	4649.1
AACCGCGCTGGTCG	SPC	Scytes	Scytes	Scytes	STids	Scytes	Scytes	unassigned	STids	Scytes	3975.8	4713.2
TATCGGGCCTAATG	RS	STids	STids	STids	STids	STids	STids	STids	STids	STids	851.76	2987.5
TCCGACCTTTACGT	ES	Elongating	Scytes	Elongating	STids	unassigned	Scytes	unassigned	Elongating	Elongating	5075.7	2239.3
TAGTCCGGTACTAC	ES	Elongating	Elongating	Elongating	Elongating	Elongating	Elongating	unassigned	Elongating	Elongating	3416.2	1177.7
TTTCGACCTGAGAG	ES	Elongating	Elongating	Elongating	STids	STids	STids	unassigned	Elongating	Elongating	2393.8	5163.5
CTTCCTTGCGACTC	ES	Elongating	Scytes	Elongating	STids	Scytes	Elongating	Elongating	Elongating	Elongating	2400.5	4665.3
GCTTTTAAAACGGC	ES	Elongating	Elongating	Elongating	Elongating	Elongating	Elongating	Elongating	Elongating	Elongating	4880.3	3394.6
AAAGTTAAGAACCC	ES	Elongating	Elongating	Elongating	Elongating	Elongating	Elongating	unassigned	Elongating	Elongating	4389.7	2680.1
CTCAGACGGTCTCT	ES	Elongating	Elongating	Elongating	Elongating	Elongating	Elongating	Elongating	Elongating	Elongating	3276.8	4800.5
GACGAACGGTAGTA	RS	STids	STids	STids	Elongating	STids	STids	STids	STids	STids	1593.3	4627.3
CATCGTCCCGAAAG	ES	Elongating	Elongating	Elongating	Elongating	unassigned	Elongating	Elongating	Elongating	Elongating	1180.8	2984.4
CCGCACCTAGCCTA	ES	Elongating	Elongating	Elongating	Elongating	Elongating	Elongating	Elongating	Elongating	Elongating	2821.6	4905.2
GATGCCTCCTCCTT	SPC	Scytes	Scytes	Scytes	STids	Scytes	Scytes	unassigned	STids	Scytes	3487.0	4597.9
AACAAGACAGTGCT	ES	STids	STids	Elongating	STids	STids	STids	unassigned	Elongating	STids	4168.9	3901.8
ATGCCAGATACCTC	ES	Elongating	Elongating	Elongating	Elongating	Elongating	Elongating	Elongating	Elongating	Elongating	2008.8	3449.9
AGCAACGGCACACG	RS	STids	STids	STids	STids	STids	STids	STids	STids	STids	1140.0	3564.3
TCATGCCTTGAGGG	ES	Elongating	Elongating	Elongating	STids	Elongating	Elongating	unassigned	Elongating	Elongating	4752.7	2294.2
ATTCTTTCCTATCT	ES	STids	STids	STids	STids	STids	STids	STids	STids	STids	2009.6	4742.6
TAACGACAACACAC	ES	STids	STids	Elongating	STids	STids	STids	STids	STids	STids	4116.9	4072.4
TTTGCAAATCGTGC	ES	STids	STids	Elongating	Elongating	STids	STids	STids	Elongating	STids	4100.2	4516.0
GGCTACCTCTCTGA	ES	Elongating	Elongating	Elongating	Elongating	Elongating	Elongating	Elongating	Elongating	Elongating	4789.4	3569.1
TCCATAAGGGGTCC	RS	STids	STids	STids	STids	STids	STids	STids	STids	STids	5136.7	3593.6
AAATGCTTTTCCTA	ES	Elongating	STids	Elongating	Elongating	STids	STids	unassigned	Elongating	STids	4863.0	4417.4
CCGTGATAATGCTT	RS	STids	STids	STids	STids	STids	STids	STids	STids	STids	1942.9	4925.1
TATACGGCGTTACG	ES	STids	STids	Elongating	Elongating	STids	STids	STids	Elongating	STids	4365.3	4137.4
TATTGGGCATTTAG	ES	Elongating	Elongating	Elongating	Elongating	Elongating	Elongating	Elongating	Elongating	Elongating	3527.0	4826.2
GACACGCACTCTAT	RS	STids	STids	STids	STids	STids	STids	STids	STids	STids	4616.5	2030.5
TACCGTTCCAGGAC	ES	Elongating	Elongating	Elongating	Elongating	Elongating	Elongating	unassigned	Elongating	Elongating	4888.0	3858.2
AACTGGCGGCACCT	SPC	Scytes	Scytes	Scytes	STids	Scytes	Scytes	Scytes	Scytes	Scytes	4864.0	3982.4
GTCATCAAAATTCC	ES	Elongating	Elongating	Elongating	Elongating	Elongating	Elongating	unassigned	Elongating	Elongating	4812.4	2269.0
CAGTCTGCGTCGCA	RS	STids	STids	STids	STids	STids	STids	STids	STids	STids	2862.2	3570.4
ACCCGAGTGTGATG	ES	Elongating	STids	Elongating	STids	unassigned	STids	Elongating	Elongating	Elongating	5259.7	2894.3
TCATTTATAGTCTC	ES	Scytes	Scytes	Elongating	STids	Scytes	Scytes	unassigned	Elongating	Scytes	3851.3	1981.0
CCTCCTCTATTGCT	ES	Elongating	Elongating	Elongating	Elongating	STids	Elongating	STids	Elongating	Elongating	2588.6	943.09
GCACAAGGATCAAT	SPC	Scytes	Scytes	Scytes	STids	Scytes	Scytes	Scytes	Scytes	Scytes	4717.7	2746.9
CCTAACTGCCGGTC	ES	Elongating	Elongating	Elongating	Elongating	Elongating	Elongating	Elongating	Elongating	Elongating	1498.0	3471.0
TTACACAAGACCGT	ES	Elongating	STids	Elongating	Elongating	STids	STids	unassigned	Elongating	Elongating	2724.2	4546.0
CTTAAACCACATCT	RS	STids	STids	Elongating	Elongating	STids	STids	STids	Elongating	STids	2799.3	1239.2
TTCCGGAGCCTGAT	RS	STids	STids	STids	STids	STids	STids	STids	STids	STids	3903.6	2423.5
TAGGCATGCAACCG	ES	Elongating	Elongating	Elongating	Elongating	STids	STids	Elongating	Elongating	Elongating	2470.4	4237.4
AGCCGCGCGGCACG	ES	Elongating	Elongating	Elongating	Elongating	Elongating	Elongating	Elongating	Elongating	Elongating	1695.3	1343.2
CCGCCAGCGTCTGG	ES	Elongating	STids	Elongating	Elongating	STids	STids	STids	Elongating	Elongating	4356.0	4466.6
TACTTTATGTGACC	ES	Elongating	Elongating	Elongating	Elongating	Elongating	Elongating	unassigned	Elongating	Elongating	4597.8	2417.4
ACCATGCTACCAAA	ES	STids	STids	STids	STids	STids	STids	STids	STids	STids	3149.6	5106.3
GGTGTGGGCCAATA	ES	Elongating	Elongating	Elongating	Elongating	Elongating	Elongating	unassigned	Elongating	Elongating	4542.2	2583.4
ACAGGTGTAGCATT	ES	Elongating	Elongating	Elongating	Elongating	Elongating	Elongating	Elongating	Elongating	Elongating	4930.9	3805.4
TAGAAGACATGCCC	ES	Elongating	Elongating	Elongating	Elongating	Elongating	Elongating	Elongating	Elongating	Elongating	2440.2	4664.5
CAACAGAAGGTAAG	ES	STids	STids	Elongating	Elongating	STids	STids	STids	Elongating	Elongating	2289.2	2300.4
ATCCTGGTGCTGTA	ES	Elongating	Elongating	Elongating	Elongating	Elongating	Elongating	Elongating	Elongating	Elongating	3941.1	1906.3
TCCGGCCCGGCTCG	ES	Elongating	STids	Elongating	Elongating	STids	STids	unassigned	Elongating	Elongating	3544.8	3744.3
ATCGGATAGGCCAT	ES	Elongating	Elongating	Elongating	Elongating	Elongating	Elongating	Elongating	Elongating	Elongating	4146.1	2482.6
CCGTCGTTTTATAA	ES	Elongating	Elongating	Elongating	Elongating	Elongating	Elongating	Elongating	Elongating	Elongating	3555.7	4779.7
TAAGGTCCACCATT	ES	Elongating	Scytes	Elongating	STids	unassigned	STids	unassigned	Elongating	Scytes	5275.8	2865.7
CCCTCCTACTTCTA	ES	Elongating	Elongating	Elongating	Elongating	Elongating	Elongating	unassigned	Elongating	Elongating	4731.4	4494.0
ACAGCTAGCATACG	ES	Elongating	Elongating	Elongating	Elongating	Elongating	Elongating	Elongating	Elongating	Elongating	2740.3	4934.6
AATGAGCAGTAATA	ES	Elongating	Elongating	Elongating	Elongating	STids	Elongating	unassigned	Elongating	Elongating	4809.8	4441.8
CAGGGTGATTGGCA	ES	Elongating	STids	Elongating	Elongating	STids	STids	unassigned	Elongating	Elongating	2920.9	5262.8
ACTGAATTGACCAG	ES	Elongating	Elongating	Elongating	STids	STids	Elongating	unassigned	Elongating	Elongating	4823.9	3643.7
TGGCCCGCTGATGG	ES	Elongating	Elongating	Elongating	Elongating	Elongating	Elongating	Elongating	Elongating	Elongating	3798.8	3407.5
TGCCAGATGTCCAC	ES	Elongating	Elongating	Elongating	Elongating	Elongating	Elongating	Elongating	Elongating	Elongating	1487.4	3381.7
TGACCCTAAAACTC	RS	STids	STids	STids	STids	STids	STids	STids	STids	STids	3153.2	3973.2
AACCTGGTCCCGCT	ES	STids	STids	STids	STids	STids	STids	STids	STids	STids	2118.6	4895.8
CCCAGCGGTTACGC	ES	Elongating	Elongating	Elongating	Elongating	Elongating	Elongating	Elongating	Elongating	Elongating	4640.1	2809.4
CGAAGTCACGCCAC	ES	Elongating	Elongating	Elongating	Elongating	Elongating	Elongating	Elongating	Elongating	Elongating	3302.6	4839.0
CGCAATCCTTTCGT	ES	Elongating	Elongating	Elongating	Elongating	Elongating	Elongating	unassigned	Elongating	Elongating	1525.7	3459.9
TAAATCCACTTGGC	ES	Elongating	STids	Elongating	Elongating	STids	Elongating	unassigned	Elongating	Elongating	2762.5	4527.6
ATGTCCGCTCAAGG	ES	STids	STids	Elongating	Elongating	STids	STids	unassigned	Elongating	STids	2337.4	2198.0
AATGCGATATGCTC	RS	STids	STids	STids	STids	STids	STids	STids	STids	STids	822.73	3309.6
AAAGGCCAATGTAT	RS	STids	Scytes	Scytes	STids	STids	STids	STids	STids	STids	2209.6	4014.2
CGACGGAAGGCTAT	RS	STids	STids	STids	STids	STids	STids	STids	STids	STids	2885.9	3344.1
AGGCTGGGCTTGCT	ES	Elongating	Elongating	Elongating	Elongating	Elongating	Elongating	Elongating	Elongating	Elongating	3926.2	2830.4
TCCTAGCTACAACC	RS	STids	STids	Elongating	STids	STids	STids	STids	STids	STids	4944.1	2542.7
AGGCCGCTCCCTTT	ES	Elongating	Elongating	Elongating	Elongating	Elongating	Elongating	Elongating	Elongating	Elongating	3021.9	4808.9
TTCCTAATTCCATT	ES	Elongating	Scytes	Elongating	STids	Elongating	Elongating	Elongating	Elongating	Elongating	4996.2	2277.3
CAGTTAACCACGAA	ES	Elongating	Elongating	Elongating	Elongating	Elongating	Elongating	Elongating	Elongating	Elongating	4393.9	2468.9
CTCTCGTGACAACC	ES	STids	STids	Elongating	STids	STids	STids	STids	Elongating	STids	4133.3	4244.6
GTTACTTCCACTTC	ES	Elongating	Elongating	Elongating	Elongating	Elongating	Elongating	Elongating	Elongating	Elongating	4310.0	2335.5
GCATTGTGTGGTCT	RS	STids	STids	STids	STids	STids	STids	STids	STids	STids	2467.8	2069.2
CATCTTCGGAATAT	ES	Elongating	Elongating	Elongating	Elongating	Elongating	Elongating	unassigned	Elongating	Elongating	1577.9	3379.0
ATCCATTCTTGAAT	ES	Elongating	STids	Elongating	Elongating	STids	STids	STids	Elongating	Elongating	2867.7	4408.1
CTGCACCTGAACAA	SPC	Scytes	Scytes	Elongating	STids	Scytes	Scytes	unassigned	STids	Scytes	3365.7	4880.4
CAGAGCTGCCTTGG	ES	Elongating	Elongating	Elongating	Elongating	Elongating	Elongating	Elongating	Elongating	Elongating	2539.7	4789.2
TCAGCCAACTTACC	ES	Elongating	STids	Elongating	Elongating	Elongating	Elongating	unassigned	Elongating	Elongating	4741.2	4597.8
TCACTGTCCAACAG	ES	Elongating	Elongating	Elongating	Elongating	Elongating	Elongating	Elongating	Elongating	Elongating	3178.9	4790.5
GTATCCCTCTTCGC	ES	Elongating	Elongating	Elongating	Elongating	Elongating	Elongating	Elongating	Elongating	Elongating	3396.9	4751.8
CATTCACTTACCTG	RS	STids	STids	STids	Elongating	STids	STids	STids	STids	STids	3238.6	1961.7
GACCCAAACGTCAT	SPC	Scytes	Scytes	Scytes	STids	Scytes	Scytes	Elongating	STids	Scytes	4195.1	2332.1
AGCACCGCGGCTTA	SPC	Scytes	Scytes	SPG	STids	Scytes	Scytes	unassigned	STids	Scytes	1459.7	4562.6
GTATAGGTCATGAG	ES	STids	STids	Elongating	Elongating	STids	STids	STids	Elongating	STids	4344.1	4152.1
TGGACCTGATTTAC	RS	STids	STids	Elongating	Elongating	STids	STids	STids	STids	STids	4064.1	3953.3
TTCCGGAGGGCAAC	SPC	Scytes	Scytes	Scytes	STids	Scytes	Scytes	unassigned	Scytes	Scytes	4952.8	3859.1
TTAGCACTCGATTG	ES	Elongating	Scytes	Elongating	STids	STids	Elongating	Elongating	Elongating	Elongating	3442.3	2975.1
TGCGAATCCAACAG	SPG	Scytes	Scytes	Scytes	STids	Scytes	STids	STids	STids	STids	5348.1	3039.0
GCCTCGAGGATTGG	ES	STids	STids	Elongating	Elongating	STids	STids	unassigned	Elongating	STids	3489.8	3662.0
GCCCACAACCAGAC	ES	Elongating	Scytes	Elongating	STids	STids	Elongating	unassigned	Elongating	Elongating	3228.6	4187.5
TATAATGATTCTGA	ES	Elongating	Elongating	Elongating	Elongating	Elongating	Elongating	Elongating	Elongating	Elongating	2620.9	4727.1
ACTCACTTTCCGCC	SPC	Elongating	Scytes	Elongating	STids	Scytes	Scytes	Elongating	STids	Scytes	1135.7	2256.5
CTTCAAACGTCACA	RS	STids	STids	STids	STids	STids	STids	STids	STids	STids	3470.6	3345.2
ATACTCACGTTTTC	ES	STids	STids	Elongating	Elongating	STids	STids	STids	Elongating	Elongating	3173.2	5379.0
TGGAGGCGAGTCTC	ES	STids	STids	Elongating	Elongating	STids	STids	unassigned	Elongating	STids	3751.7	4208.6
ACCCTCCCCTAGCC	RS	STids	STids	STids	STids	STids	STids	STids	STids	STids	3466.3	5266.9
ACCCGCCCGCACGT	ES	Elongating	Scytes	Elongating	STids	Elongating	Elongating	STids	Elongating	Elongating	4446.4	2537.1
CCTGTCGCAACTCA	ES	Elongating	Elongating	Elongating	Elongating	Elongating	Elongating	unassigned	Elongating	Elongating	5052.1	2339.9
TTTCCCCAGGTTAC	ES	Elongating	Elongating	Elongating	Elongating	Elongating	Elongating	Elongating	Elongating	Elongating	1229.3	2936.0
CCACTAAACCGTTG	ES	Elongating	Elongating	Elongating	Elongating	Elongating	Elongating	Elongating	Elongating	Elongating	3514.8	4812.4
CATCTTCACTTATT	ES	Elongating	Elongating	Elongating	Elongating	Elongating	Elongating	unassigned	Elongating	Elongating	4408.6	4774.1
AGCTAGGCTGCCAC	ES	Elongating	Elongating	Elongating	Elongating	Elongating	Elongating	Elongating	Elongating	Elongating	2302.3	1384.7
TTGGCGCCCCCAAC	ES	Elongating	Elongating	Elongating	Elongating	Elongating	Elongating	unassigned	Elongating	Elongating	4600.7	2559.6
TGTCTCCGAGTGTT	ES	Elongating	STids	Elongating	STids	STids	Elongating	Elongating	Elongating	Elongating	4614.0	4772.1
AGGACAGGAACTTT	ES	Elongating	Elongating	Elongating	Elongating	Elongating	Elongating	Elongating	Elongating	Elongating	1718.3	4136.9
TGTCCCGTGTCCCG	ES	Elongating	Elongating	Elongating	Elongating	Elongating	Elongating	Elongating	Elongating	Elongating	4809.9	3881.2
TAAACGCTCCCTAA	RS	STids	STids	STids	STids	STids	STids	STids	STids	STids	1729.3	3186.6
GTTCGCGTAGGCGA	ES	Elongating	Elongating	Elongating	Elongating	Elongating	Elongating	Elongating	Elongating	Elongating	3993.5	4771.1
AGCCAGACGGTTGT	ES	STids	STids	Elongating	Elongating	STids	STids	STids	Elongating	STids	3844.5	3871.1
CGTGAACTCATGTG	RS	STids	STids	STids	STids	STids	STids	STids	STids	STids	1799.8	4858.1
ATACGCATGTCACT	ES	Elongating	Elongating	Elongating	Elongating	Elongating	Elongating	Elongating	Elongating	Elongating	2449.6	1295.4
AGCATGCCCCCCTG	ES	STids	STids	Elongating	STids	STids	STids	unassigned	STids	STids	1015.0	4028.1
AGCGTGTGCGTATA	ES	Elongating	Scytes	Elongating	Elongating	Scytes	Elongating	Elongating	Elongating	Elongating	3668.1	2963.8
CCTGCAATGCGCAC	ES	Elongating	STids	Elongating	Elongating	STids	STids	STids	Elongating	Elongating	2867.5	5161.7
TCTAACTCACCCTC	SPC	Scytes	Scytes	Scytes	STids	Scytes	Scytes	Scytes	STids	Scytes	1189.4	4327.1
CGACCCAACGGGGA	ES	Elongating	Elongating	Elongating	Elongating	Elongating	Elongating	unassigned	Elongating	Elongating	4603.6	3733.8
CACCTCACCTGGGC	RS	STids	STids	STids	STids	STids	STids	STids	STids	STids	4269.9	2215.4
TGCTTTTCCTATCG	ES	Elongating	STids	Elongating	Elongating	STids	Elongating	unassigned	Elongating	Elongating	2593.4	4418.7
AACAGGGGGTACAC	ES	STids	STids	Elongating	STids	STids	STids	STids	Elongating	STids	3103.2	1043.6
GCTCCGACTAGGTG	ES	Elongating	Elongating	Elongating	Elongating	Elongating	Elongating	Elongating	Elongating	Elongating	4434.5	2652.3
CACTCTGAGGGCCA	ES	STids	STids	Sertoli	STids	STids	STids	unassigned	STids	STids	5356.9	3520.0
ATGAGACGTTAGTC	SPC	Scytes	Scytes	Elongating	STids	Scytes	Scytes	Elongating	Elongating	Elongating	2001.9	3919.6
CCTATCACATTTTG	ES	Elongating	Elongating	Elongating	Elongating	STids	STids	unassigned	Elongating	Elongating	4864.9	4530.2
GTCGATAGTAACGG	ES	Elongating	Elongating	Elongating	Elongating	Elongating	Elongating	Elongating	Elongating	Elongating	3092.6	4857.9
CCCACAGACGCGAA	ES	STids	STids	Elongating	Elongating	STids	STids	STids	Elongating	STids	3967.1	4200.1
TGTACTGGTTACAA	ES	Elongating	Elongating	Elongating	Elongating	Elongating	Elongating	Elongating	Elongating	Elongating	1460.6	3063.6
AACGGGGCCATAGT	ES	STids	STids	Elongating	STids	STids	STids	unassigned	STids	STids	1783.7	4522.3
CGAACGGAGTATTC	ES	Elongating	Elongating	Elongating	Elongating	Elongating	Elongating	STids	Elongating	Elongating	2492.7	4362.3
TCTGTGTTATCCTA	RS	STids	STids	Elongating	Elongating	STids	STids	STids	Elongating	STids	4963.8	2630.5
CGCCTGCAGACCCA	SPC	Scytes	Scytes	Scytes	STids	Scytes	Scytes	Elongating	STids	Scytes	1348.1	3878.8
AGTCGACAATGCTC	SPC	Scytes	Scytes	Scytes	STids	Scytes	Scytes	unassigned	Scytes	Scytes	1183.3	3038.1
GTGCAGTCGTATTC	RS	STids	STids	STids	STids	STids	STids	STids	STids	STids	2597.2	2089.9
ACTCCATACTTCTT	ES	Elongating	Elongating	Elongating	Elongating	Elongating	Elongating	Elongating	Elongating	Elongating	1394.8	3927.1
GTGGGACCCCACAT	ES	Elongating	Scytes	Elongating	STids	STids	STids	Elongating	STids	STids	1375.8	4170.7
GTGCTTGCCGCCTG	ES	Elongating	Scytes	Elongating	STids	unassigned	Scytes	Elongating	Elongating	Elongating	2201.5	4610.8
AGAAGACCAGGTAA	ES	STids	STids	Elongating	STids	STids	STids	unassigned	Elongating	Elongating	3608.2	4039.8
CCTCGCCCCGTAAT	SPC	Scytes	Scytes	Scytes	STids	Scytes	Scytes	Scytes	Scytes	Scytes	1292.2	3931.8
TTAACGCGCGCACT	ES	Elongating	Scytes	Elongating	STids	Elongating	Scytes	unassigned	Elongating	Elongating	4499.6	2647.0
TTACTGCGCCTCTT	Macrophage	STids	Scytes	Scytes	STids	STids	STids	STids	STids	STids	2630.5	5119.7
CGCACGGTGCGCTA	RS	Elongating	Elongating	Elongating	Elongating	Elongating	Elongating	Elongating	Elongating	Elongating	2903.1	4754.6
CCGGAGCAACTTCC	ES	Elongating	Elongating	Elongating	Elongating	Elongating	Elongating	Elongating	Elongating	Elongating	3325.0	1178.1
ATGGGCGGGAATTA	ES	Elongating	Elongating	Elongating	Elongating	Elongating	Elongating	unassigned	Elongating	Elongating	4898.8	2296.9
CCTGCCCAAACTAA	ES	Elongating	Elongating	Elongating	Elongating	Elongating	Elongating	Elongating	Elongating	Elongating	4468.3	2654.9
ATGCGAACGGTCTC	RS	STids	STids	STids	STids	STids	STids	STids	STids	STids	2454.6	3177.1
GCATTTCACTGAGC	ES	Elongating	STids	Elongating	Elongating	STids	STids	STids	Elongating	Elongating	4919.3	4460.7
AGACAATCGGGCAA	RS	STids	STids	STids	STids	STids	STids	STids	STids	STids	4893.7	1764.2
GGTTGTCACTTAAC	ES	Elongating	STids	Elongating	STids	STids	STids	unassigned	STids	STids	2398.0	2880.7
TAGGTGCGTACGTA	ES	STids	STids	Elongating	Elongating	STids	STids	STids	Elongating	STids	2230.9	2252.7
GAATAGCCAAGAGT	RS	STids	STids	STids	STids	STids	STids	STids	STids	STids	4418.3	4911.8
AAGCCCCGGGCATG	ES	Elongating	STids	Elongating	Elongating	STids	STids	unassigned	Elongating	Elongating	2448.6	4351.0
GCTGTCCGAACGCC	ES	Elongating	STids	Elongating	Elongating	STids	Elongating	STids	Elongating	Elongating	4637.6	3725.9
AACTCCATGGACAA	ES	STids	STids	Elongating	Elongating	STids	STids	unassigned	Elongating	STids	2210.6	2114.2
GTGATACGCCGGGG	SPC	Scytes	Scytes	Elongating	STids	Scytes	Scytes	Elongating	STids	Scytes	4703.1	3742.1
AGCATCCTTCTAGG	ES	Elongating	Elongating	Elongating	Elongating	Elongating	Elongating	Elongating	Elongating	Elongating	4667.1	3710.3
AGATCTGTCAATCC	ES	Elongating	Elongating	Elongating	STids	Elongating	Elongating	unassigned	Elongating	Elongating	5142.4	3280.5
GTCTGGGCAATTAC	RS	Elongating	STids	Elongating	STids	STids	STids	Elongating	Elongating	Elongating	1027.4	4019.1
CAATGCGTCGAGAG	SPC	Scytes	Scytes	Scytes	Scytes	Scytes	Scytes	Scytes	Scytes	Scytes	1560.3	3874.7
GCCGATTCACCCGG	ES	Elongating	STids	Elongating	STids	STids	STids	unassigned	Elongating	Elongating	1245.5	4350.1
AGCTGGGATAGAGT	ES	Elongating	Elongating	Elongating	Elongating	Elongating	Elongating	Elongating	Elongating	Elongating	4137.4	3407.3
GGTTACTAGGAAGG	ES	Elongating	STids	Elongating	Elongating	STids	STids	unassigned	Elongating	Elongating	4487.0	4300.9
TGGTGATCTGACCC	ES	Elongating	Scytes	Elongating	Elongating	Elongating	Elongating	STids	Elongating	Elongating	5043.3	3391.8
CTTGCTCAGAATTC	SPC	Scytes	Scytes	Scytes	STids	Scytes	Scytes	STids	Scytes	Scytes	5069.0	4076.8
CATAATGCCTGATA	ES	STids	STids	Elongating	Elongating	STids	STids	STids	Elongating	STids	4086.0	4135.7
ATAGACCGAAGAAC	RS	STids	STids	STids	STids	STids	STids	STids	STids	STids	1628.9	4672.4
GGCGTGCGCTCGGC	SPC	Scytes	Scytes	Scytes	STids	Scytes	Scytes	Elongating	STids	Scytes	1438.1	3422.3
TCTGACGCTAACGA	ES	Elongating	Elongating	Elongating	Elongating	Elongating	Elongating	Elongating	Elongating	Elongating	3563.9	4568.7
CGCACTCCCTAGCC	ES	Elongating	Elongating	Elongating	Elongating	Elongating	Elongating	Elongating	Elongating	Elongating	3968.7	2646.6
AATAAGGCTGACAA	ES	Elongating	Scytes	Elongating	STids	Elongating	Elongating	STids	Elongating	Elongating	4357.9	4378.8
AGAACTCGGTGAAC	ES	Elongating	Scytes	Elongating	STids	Scytes	Elongating	unassigned	Elongating	Elongating	2995.0	4790.9
AGTGGGGACGACTA	ES	Elongating	Elongating	Elongating	Elongating	Elongating	Elongating	Elongating	Elongating	Elongating	1568.4	2726.5
TCCAGGGTTTAGTT	ES	Elongating	Elongating	Elongating	Elongating	Elongating	Elongating	Elongating	Elongating	Elongating	1585.7	2778.4
GCGCATACCGAAAC	ES	Elongating	Elongating	Elongating	Elongating	Elongating	Elongating	Elongating	Elongating	Elongating	5108.5	3351.2
GTGATGATACGCGC	ES	Elongating	Elongating	Elongating	Elongating	Sertoli	Elongating	Elongating	Elongating	Elongating	1404.2	4222.5
TTTCGGGAGTCAGT	RS	STids	STids	Scytes	STids	unassigned	STids	unassigned	STids	STids	889.67	2696.1
ACATGCATGTGGCT	SPC	Scytes	Scytes	Elongating	STids	Scytes	Scytes	Elongating	Elongating	Scytes	3814.4	4710.5
TGCCAGAACGCATG	ES	Elongating	STids	Elongating	STids	Elongating	STids	unassigned	Elongating	Elongating	2738.4	5333.2
TTCGTACTTAATAA	ES	Elongating	STids	Elongating	Elongating	Elongating	STids	unassigned	Elongating	Elongating	3206.0	5370.8
TTCCCTACTGGTTG	ES	Elongating	Elongating	Elongating	Elongating	Elongating	Elongating	Elongating	Elongating	Elongating	3434.3	4858.6
ATGCCGGGCCTAGA	ES	Elongating	Elongating	Elongating	Elongating	Elongating	Elongating	Elongating	Elongating	Elongating	2692.6	4707.5
AGCCTAGCCCGTTG	ES	Elongating	Elongating	Elongating	Elongating	Elongating	Elongating	unassigned	Elongating	Elongating	4839.8	2281.6
AGTGTTCCCAATGA	ES	Elongating	Elongating	Elongating	Elongating	Elongating	Elongating	Elongating	Elongating	Elongating	3488.5	4561.4
AAATAGCGTGGGTG	RS	STids	STids	STids	STids	STids	STids	STids	STids	STids	1865.2	3109.6
TTCACATATCGGCA	ES	Elongating	STids	Elongating	STids	STids	STids	STids	Elongating	Elongating	4540.0	4414.1
GGCGTAACACTTCT	ES	Elongating	Elongating	Elongating	Elongating	Elongating	Elongating	Elongating	Elongating	Elongating	2089.6	4581.2
ACACCGTGCATAAT	ES	Elongating	Elongating	Elongating	Elongating	Elongating	Elongating	Elongating	Elongating	Elongating	3710.4	4761.9
TGCCTTGTGTGACA	ES	Elongating	STids	Elongating	Elongating	STids	Elongating	unassigned	Elongating	Elongating	2415.8	4303.7
ACGGAAATGATATT	ES	Elongating	Scytes	Elongating	STids	unassigned	Elongating	Elongating	Elongating	Elongating	3682.4	5186.2
CTCTGACTCAACCC	ES	STids	STids	Elongating	Elongating	STids	STids	unassigned	Elongating	STids	3474.5	3689.7
CTGAAAACCTACTT	SPC	Scytes	Scytes	Scytes	STids	unassigned	Scytes	unassigned	Scytes	Scytes	3308.2	4734.4
GAGCCTCCACACGT	ES	STids	STids	Elongating	Elongating	STids	STids	STids	Elongating	STids	3608.1	3571.4
ATCGCGTACTCCTG	Sertoli	Scytes	Scytes	Sertoli	STids	Sertoli	Scytes	unassigned	Scytes	Sertoli	3467.7	4657.1
AGCTCGCTCCAGCT	RS	STids	STids	STids	STids	STids	STids	STids	STids	STids	2836.8	3351.2
TGCTAAAGCCGGTG	ES	Elongating	STids	Elongating	Elongating	STids	Elongating	Elongating	Elongating	Elongating	4570.0	4608.9
ATACAATCACTGCC	ES	Elongating	Elongating	Elongating	Elongating	Elongating	Elongating	unassigned	Elongating	Elongating	3012.2	4895.3
GTGTAACGAGATAT	SPC	Scytes	Scytes	Scytes	STids	Scytes	Scytes	unassigned	STids	Scytes	1095.7	2804.5
CAACACCGAACCCA	ES	Elongating	Elongating	Elongating	Elongating	Elongating	Elongating	Elongating	Elongating	Elongating	1473.8	3385.5
ACTTCAAGGCTTGC	ES	Elongating	Elongating	Elongating	Elongating	STids	Elongating	Elongating	Elongating	Elongating	4869.2	2230.1
TCCGACGCCGGTTT	ES	Elongating	Scytes	Elongating	STids	Elongating	Elongating	Elongating	Elongating	Elongating	1407.0	2598.7
CACAAACTCCTGCC	ES	STids	STids	Elongating	STids	STids	STids	unassigned	STids	STids	3965.1	3968.8
CTCGACAAGCAGGA	ES	Elongating	STids	Elongating	Elongating	STids	STids	unassigned	Elongating	STids	1753.9	4442.2
TCAGGACACGGGGC	ES	Elongating	Scytes	Elongating	STids	Elongating	Elongating	unassigned	Elongating	Elongating	4857.5	3785.8
GTGCCCTTTACGTA	ES	STids	STids	Elongating	STids	STids	STids	unassigned	Elongating	STids	3582.8	3993.5
CGATTTTCCCGTTC	ES	Elongating	STids	Elongating	Elongating	Elongating	Elongating	STids	Elongating	Elongating	4510.2	4656.8
AGCCGGATAAGGAC	RS	Scytes	Scytes	Elongating	STids	Scytes	Scytes	Elongating	Elongating	Scytes	1437.3	3609.1
AACCCCACGAGAAG	RS	STids	STids	STids	STids	STids	STids	STids	STids	STids	4048.5	2334.0
TAGAGTTGCGTGGC	ES	Elongating	Elongating	Elongating	Elongating	Elongating	Elongating	Elongating	Elongating	Elongating	2449.6	4645.7
ATAGGCCATCTTTA	ES	Elongating	Elongating	Elongating	Elongating	Elongating	Elongating	Elongating	Elongating	Elongating	2552.6	4841.3
TCAGGCTGAGAACG	ES	Elongating	Elongating	Elongating	Elongating	Elongating	Elongating	unassigned	Elongating	Elongating	1526.1	3444.6
GATAAGCATCGTAA	ES	Elongating	Elongating	Elongating	STids	Elongating	Elongating	Elongating	Elongating	Elongating	1938.7	3721.2
GCTGAGATCTTAGG	RS	STids	STids	STids	STids	STids	STids	unassigned	STids	STids	4133.4	1138.8
CCACTGAGCAATTA	ES	Elongating	STids	Elongating	Elongating	STids	STids	STids	Elongating	Elongating	2896.0	5204.5
CATGCAACCAATGG	ES	STids	STids	Elongating	Elongating	STids	STids	unassigned	Elongating	Elongating	2361.7	2256.9
ACTGACTTCATGAT	ES	Elongating	Elongating	Elongating	Elongating	Elongating	Elongating	Elongating	Elongating	Elongating	3975.4	2681.4
GACCATCTATGCAA	ES	Elongating	Elongating	Elongating	Elongating	Elongating	Elongating	Elongating	Elongating	Elongating	1816.3	3515.2
CCGGGGACTTGTCA	ES	Elongating	Elongating	Elongating	Elongating	STids	Elongating	unassigned	Elongating	Elongating	2727.7	5247.4
ATCGTGCGGTCACC	RS	STids	STids	STids	STids	STids	STids	STids	STids	STids	4049.5	4940.9
CCCATAACGGCTGA	SPC	Scytes	Scytes	Scytes	STids	SPG	Scytes	Scytes	Scytes	Scytes	3662.4	4879.2
TTGAGCCTTAGAAT	ES	Elongating	Elongating	Elongating	Elongating	Elongating	Elongating	Elongating	Elongating	Elongating	3084.0	4520.7
ATACCCGATGACAG	SPC	Scytes	Scytes	Scytes	STids	Scytes	Scytes	unassigned	Scytes	Scytes	3502.1	4738.0
TGGTTGGCAAAGCC	ES	STids	STids	Elongating	STids	STids	STids	STids	STids	STids	4376.2	3921.2
GGACCGACTTCTAA	ES	Elongating	STids	Elongating	Elongating	Elongating	Elongating	unassigned	Elongating	Elongating	4762.5	4500.1
AACCGCAGTCCTGG	SPC	Scytes	Scytes	Sertoli	STids	Scytes	Scytes	STids	STids	Scytes	5293.3	3705.9
AAATGGGTCCTATT	ES	Elongating	Scytes	Elongating	STids	STids	Elongating	unassigned	Elongating	Elongating	4965.4	3715.1
TTCGTAACCATTCT	ES	Elongating	Scytes	Elongating	STids	STids	Scytes	STids	Elongating	Elongating	4821.3	3776.1
CGGCGGCTGTTGCA	ES	Elongating	Elongating	Elongating	STids	Sertoli	Elongating	Elongating	Elongating	Elongating	3707.3	5279.9
AACGCCGCGACGGC	ES	Elongating	Elongating	Elongating	Elongating	Elongating	Elongating	Elongating	Elongating	Elongating	2292.6	1432.5
TGTGATGCGCCTAC	ES	Elongating	Elongating	Elongating	Elongating	Elongating	Elongating	Elongating	Elongating	Elongating	1991.1	3998.8
TACCCTCGTAAAGG	ES	Elongating	Elongating	Elongating	Elongating	Elongating	Elongating	Elongating	Elongating	Elongating	2327.3	4642.4
AGATGTGGTTGTTA	RS	STids	STids	STids	STids	STids	STids	STids	STids	STids	4167.0	1130.7
TGACAGAACAGCCG	ES	STids	STids	Elongating	STids	STids	STids	unassigned	STids	Elongating	3805.7	3831.6
GGTGTTTCCTAGGA	ES	Elongating	Elongating	Elongating	Elongating	Elongating	Elongating	unassigned	Elongating	Elongating	2601.9	953.88
ACAAGTCTACCCTT	ES	Elongating	Scytes	Elongating	STids	Elongating	Elongating	unassigned	Elongating	Elongating	4833.6	3565.0
ACATGCATGTTTTA	ES	Elongating	Scytes	Elongating	STids	Elongating	Elongating	Elongating	Elongating	Elongating	2345.8	4582.6
CTAAGACTACGATA	ES	Elongating	Elongating	Elongating	Elongating	STids	Elongating	STids	Elongating	Elongating	3129.5	4273.0
CGTTGTGTGATATC	ES	Elongating	Elongating	Elongating	Elongating	Elongating	Elongating	Elongating	Elongating	Elongating	4431.6	2682.3
CACATTTCGCCCAC	ES	STids	STids	STids	STids	STids	STids	STids	STids	STids	2109.1	4811.3
AAGTTGAGATTAAG	ES	STids	STids	Elongating	Elongating	STids	STids	STids	Elongating	STids	3793.5	5007.2
TGCAGTATCGACCA	ES	Elongating	Elongating	Elongating	Elongating	Elongating	Elongating	Elongating	Elongating	Elongating	3876.0	2675.8
GCTCCGTCCTAGTT	ES	STids	STids	STids	STids	STids	STids	unassigned	STids	STids	3847.2	4045.2
CCGTTGTAATCGGT	ES	Elongating	Elongating	Elongating	Elongating	Elongating	Elongating	unassigned	Elongating	Elongating	4660.1	3628.4
GCAGCGCGACGGTT	SPC	Elongating	Scytes	Elongating	STids	Scytes	Elongating	Elongating	Elongating	Elongating	3835.7	4840.3
CCCTTCAAACCGTC	ES	Elongating	Elongating	Elongating	Elongating	STids	Elongating	unassigned	Elongating	Elongating	3994.9	1951.5
AGGCGCTATAGATT	RS	STids	Scytes	Scytes	STids	STids	STids	STids	STids	STids	4894.0	3170.1
ACGTCGACGGATGG	ES	STids	STids	Elongating	STids	STids	STids	STids	Elongating	STids	2395.0	2238.4
ATGTACTGCGATGT	ES	Scytes	Scytes	Elongating	STids	Scytes	Scytes	unassigned	STids	Scytes	2674.8	4523.9
GTCTGGCAAGCAAC	ES	STids	STids	Elongating	STids	STids	STids	STids	STids	STids	5186.4	3604.1
CCAAATGTCGCAAG	Sertoli	STids	STids	Sertoli	STids	unassigned	STids	unassigned	STids	STids	5102.2	4218.2
ATTCACACTATCAA	RS	STids	STids	STids	STids	STids	STids	STids	STids	STids	2977.7	3995.0
CCAATCCCTGATCG	ES	Elongating	Elongating	Elongating	Elongating	Elongating	Elongating	Elongating	Elongating	Elongating	2406.5	4785.3
GTCACGCGGTGTCC	ES	Elongating	Elongating	Elongating	Elongating	Elongating	Elongating	unassigned	Elongating	Elongating	4792.1	2308.4
ACGGAGCACTGGTA	ES	Elongating	Elongating	Elongating	Elongating	Elongating	Elongating	unassigned	Elongating	Elongating	5235.7	3178.2
CCCATAGCTCAATA	RS	STids	STids	STids	STids	STids	STids	STids	STids	STids	4017.2	5127.8
GTACAGCTCAGCCA	RS	STids	STids	STids	STids	STids	STids	STids	STids	STids	2443.1	1755.5
GACGGGGCCATCCC	RS	STids	STids	STids	STids	STids	STids	STids	STids	STids	3394.8	5079.7
ACATATTCTTAAAC	ES	Elongating	Elongating	Elongating	Elongating	unassigned	Elongating	Elongating	Elongating	Elongating	5245.7	3891.7
CTACGCGCAATTTA	ES	Elongating	STids	Elongating	STids	STids	Elongating	unassigned	Elongating	Elongating	4439.9	4439.8
ATTCCTTTACCCCG	ES	Elongating	Elongating	Elongating	Elongating	Elongating	Elongating	Elongating	Elongating	Elongating	1487.3	3457.2
AAGGAGAGGCATTT	ES	STids	STids	Elongating	STids	STids	STids	Elongating	STids	STids	2521.5	3219.7
GTTCCCTACCGCAG	RS	STids	STids	Elongating	Elongating	STids	STids	STids	STids	STids	3966.9	3983.5
ACTACGTACTGCTC	ES	Elongating	Scytes	Elongating	STids	Leydig	STids	STids	Elongating	Elongating	5260.7	2917.1
GCAAGACAACGCCG	ES	Elongating	Elongating	Elongating	Elongating	Elongating	Elongating	Elongating	Elongating	Elongating	4129.4	2950.7
ATGAGTGGATTATT	RS	STids	Scytes	Scytes	STids	STids	STids	STids	STids	STids	2366.1	4982.1
TTGCCAACTCTGGG	ES	Elongating	Elongating	Elongating	Elongating	Elongating	Elongating	Elongating	Elongating	Elongating	1260.1	2903.2
AACACCTAAGGTAA	ES	Elongating	Elongating	Elongating	Elongating	Elongating	Elongating	Elongating	Elongating	Elongating	2042.9	4527.4
CTCGCGCCCTTCCC	ES	Elongating	Elongating	Elongating	Elongating	Elongating	Elongating	Elongating	Elongating	Elongating	4034.9	2620.4
GCCAGTGTGTAGCC	ES	Elongating	STids	Elongating	Elongating	Elongating	Elongating	STids	Elongating	Elongating	2555.5	4390.1
ATGGTCAGCCAACA	ES	Elongating	Elongating	Elongating	Elongating	Elongating	Elongating	Elongating	Elongating	Elongating	1413.9	3969.7
CGAGTAATCCCTTA	ES	Elongating	Scytes	Elongating	Elongating	Elongating	Elongating	Elongating	Elongating	Elongating	4781.1	3839.1
CTAGGTCAGACCTG	ES	Elongating	Elongating	Elongating	Elongating	Elongating	Elongating	unassigned	Elongating	Elongating	4852.3	2189.8
AACCCACGTACCTA	RS	STids	STids	STids	STids	STids	STids	STids	STids	STids	2681.1	3979.9
ACTAGGGTTTATCG	ES	Elongating	Elongating	Elongating	Elongating	Elongating	Elongating	unassigned	Elongating	Elongating	4885.3	3672.0
ATCGTTGACGGGAT	SPC	Scytes	Scytes	Scytes	STids	Scytes	Scytes	Scytes	Scytes	Scytes	3738.7	4683.0
TTATCAACTCAACC	RS	STids	STids	STids	STids	STids	STids	STids	STids	STids	4438.5	2010.7
TGGGGAACTTTGGC	RS	STids	STids	STids	Elongating	STids	STids	STids	STids	STids	2024.0	4904.6
GGCCAAACGACCAA	RS	STids	STids	STids	STids	STids	STids	unassigned	STids	STids	1755.6	2123.8
ATCTGTCCTGGAGC	ES	Elongating	STids	Elongating	Elongating	Elongating	Elongating	unassigned	Elongating	Elongating	5135.3	3175.0
ATCAAGCGGATACG	SPC	Scytes	Scytes	Elongating	STids	unassigned	Scytes	unassigned	STids	Scytes	4729.1	2230.5
ACCGTAACTCGTTT	ES	Elongating	Elongating	Elongating	Elongating	Elongating	Elongating	Elongating	Elongating	Elongating	2949.4	4824.5
GTTTCGATCGAAGT	ES	Elongating	Elongating	Elongating	Elongating	Elongating	Elongating	unassigned	Elongating	Elongating	3908.6	1974.5
GACTGGGTACAGGC	ES	Elongating	Elongating	Elongating	Elongating	Elongating	Elongating	Elongating	Elongating	Elongating	5096.5	3962.3
AGTCCACTAAGCCC	ES	Elongating	Scytes	Elongating	STids	unassigned	Elongating	Elongating	Elongating	Elongating	3562.2	5222.6
AACTTACGCGCGAG	ES	STids	Scytes	Elongating	STids	STids	STids	STids	Elongating	STids	4917.7	4318.9
GTACAAACATCCCA	SPC	Elongating	Scytes	Elongating	STids	Scytes	Scytes	unassigned	Elongating	Scytes	3128.7	4921.4
AGCTAAGGCTTCTA	RS	STids	STids	STids	STids	STids	STids	STids	STids	STids	5216.4	3478.3
GGTCGGGGTGGACC	ES	Elongating	Scytes	Elongating	Elongating	Elongating	Elongating	Elongating	Elongating	Elongating	3140.0	4898.3
AGCAATCCGAGAAG	RS	STids	STids	STids	STids	STids	STids	STids	STids	STids	3846.0	5118.2
TGCCCAACTTTGGA	ES	Elongating	STids	Elongating	Elongating	STids	Elongating	unassigned	Elongating	Elongating	2445.5	4246.0
AAGGCCTATGTTTT	RS	STids	Scytes	Scytes	STids	STids	STids	STids	STids	STids	2354.3	2658.3
CTACACACCTCTGT	SPC	Scytes	Scytes	Scytes	STids	Scytes	Scytes	Scytes	Scytes	Scytes	4556.4	4568.2
CGATGGGCCCACCG	ES	Elongating	Elongating	Elongating	Elongating	Elongating	Elongating	Elongating	Elongating	Elongating	1592.7	3338.5
ATGGTAAATGTTTC	ES	Elongating	Elongating	Elongating	Elongating	STids	Elongating	unassigned	Elongating	Elongating	4908.6	3691.1
GTCCTCCCTAGTCT	ES	Elongating	STids	Elongating	Elongating	Elongating	Elongating	STids	Elongating	Elongating	4700.1	3612.5
GAGCGGGCGACAAC	ES	Elongating	Scytes	Elongating	STids	Elongating	Elongating	Elongating	Elongating	Elongating	3752.8	3152.1
AGTGATTGACCAGA	ES	Elongating	Elongating	Elongating	Elongating	Elongating	Elongating	Elongating	Elongating	Elongating	2612.0	2635.3
TACAATTCCTCCTA	ES	Elongating	Elongating	Elongating	Elongating	Elongating	Elongating	Elongating	Elongating	Elongating	1816.6	3495.5
CCAGGAGTCAACTG	RS	STids	STids	STids	STids	STids	STids	STids	STids	STids	4579.1	2042.1
CATCCTAGGTCATG	RS	STids	STids	STids	STids	STids	STids	STids	Elongating	STids	4320.2	3819.6
GGACGAACATGTCA	ES	Elongating	Elongating	Elongating	Elongating	Elongating	Elongating	Elongating	Elongating	Elongating	2287.5	4698.2
TCTCCTGCTCTCAA	ES	Elongating	Scytes	Elongating	STids	STids	Elongating	Elongating	STids	Elongating	1072.4	3339.7
CTTACTTCATACTG	ES	Elongating	Elongating	Elongating	Elongating	Elongating	Elongating	Elongating	Elongating	Elongating	2727.6	4864.9
CACGGCAAGTTCGT	SPC	Scytes	Scytes	Elongating	STids	Scytes	Scytes	Elongating	Elongating	Scytes	2960.4	4925.1
TTCACTGTCACCGA	ES	Elongating	Elongating	Elongating	Elongating	Elongating	Elongating	Elongating	Elongating	Elongating	3088.7	2645.8
CGGCAGTGAGTAAG	ES	Elongating	STids	Elongating	STids	STids	STids	STids	Elongating	Elongating	4438.3	4457.5
TACGCTTGGTCTTC	ES	Elongating	Elongating	Elongating	Elongating	Elongating	Elongating	Elongating	Elongating	Elongating	2466.2	4728.8
CAACATTCTCTATG	SPC	STids	Scytes	Scytes	STids	STids	STids	unassigned	STids	STids	4974.7	2858.1
GGCACCGAGTAGGT	ES	Elongating	Elongating	Elongating	Elongating	Elongating	Elongating	unassigned	Elongating	Elongating	4611.4	2829.9
TGCATACATCACGG	ES	Elongating	Elongating	Elongating	Elongating	Elongating	Elongating	unassigned	Elongating	Elongating	4554.1	2601.8
AGCAAGAGCAGTTA	RS	Scytes	Scytes	Scytes	STids	Scytes	Scytes	unassigned	STids	Scytes	3570.3	4294.6
AAGGTTGTCCTTTA	ES	STids	STids	STids	Elongating	STids	STids	STids	STids	STids	1833.9	4747.5
CCAAAGACCAAATT	ES	STids	STids	Elongating	STids	STids	STids	STids	STids	STids	3804.8	4058.4
GGCGGGGAAGTGCT	ES	Elongating	Elongating	Elongating	Elongating	Elongating	Elongating	Elongating	Elongating	Elongating	3077.2	2661.7
GATTCCTGAACCAC	RS	STids	STids	STids	STids	STids	STids	STids	STids	STids	1890.0	4725.0
CTTGTTCCCTTCAC	RS	STids	STids	STids	STids	Leydig	STids	STids	STids	STids	3783.7	2267.0
GGCAGTTCCTTTAG	ES	Elongating	Elongating	Elongating	Elongating	Elongating	Elongating	unassigned	Elongating	Elongating	4411.9	2472.6
AACCTGGCCGGTTT	RS	STids	STids	Elongating	STids	STids	STids	unassigned	STids	STids	1727.8	4300.3
CCAAACAAGACTTG	ES	Elongating	Elongating	Elongating	Elongating	STids	Elongating	STids	Elongating	Elongating	4799.3	4578.3
CCTTAGCGCAGTTC	ES	Scytes	Scytes	Elongating	STids	Scytes	Scytes	unassigned	STids	Scytes	4819.1	4618.8
ATCGCTTGTCTCAC	ES	STids	STids	STids	STids	STids	STids	STids	STids	STids	2321.5	1627.5
GTGTCAGTGACCCT	ES	Elongating	Elongating	Elongating	Elongating	Elongating	Elongating	Elongating	Elongating	Elongating	1152.9	3283.4
TGTTTAAAGTGTCC	RS	STids	STids	Elongating	STids	STids	STids	unassigned	STids	STids	2984.4	2104.4
TTTTTCCCTCCAGC	RS	STids	STids	STids	STids	STids	STids	STids	STids	STids	3188.8	3685.0
TCGAGTGATGGACT	RS	STids	STids	STids	STids	STids	STids	STids	STids	STids	3805.0	5099.0
CTACTTACATTTAT	ES	Elongating	Elongating	Elongating	Elongating	Elongating	Elongating	unassigned	Elongating	Elongating	1509.8	3412.4
CCCCCTGATATATT	ES	STids	STids	Elongating	Elongating	STids	STids	unassigned	Elongating	STids	3948.5	4016.5
TCCCAGGCATATCA	SPC	Scytes	Scytes	Scytes	STids	Scytes	Scytes	Scytes	Scytes	Scytes	2763.1	5358.5
CGGGGAGCACTACT	ES	Elongating	Scytes	Elongating	STids	Elongating	Elongating	Elongating	Elongating	Elongating	2435.4	4697.0
CACTCGTCTGAATA	RS	STids	STids	STids	STids	STids	STids	STids	STids	STids	3579.8	5124.5
CCATAACGAGCAAG	ES	Elongating	Elongating	Elongating	Elongating	Elongating	Elongating	unassigned	Elongating	Elongating	3720.4	5252.6
ACACCTACCAGCAT	ES	Elongating	Elongating	Elongating	STids	STids	Elongating	unassigned	Elongating	Elongating	4486.8	2496.7
TAGCCCCTGTGGTG	RS	STids	STids	STids	STids	STids	STids	STids	STids	STids	3886.4	5254.4
ATAGGGTGTTTTTG	ES	Elongating	Elongating	Elongating	Elongating	Elongating	Elongating	unassigned	Elongating	Elongating	4705.1	3657.5
CACTCTTAAATGTA	SPC	Scytes	Scytes	Scytes	STids	Scytes	Scytes	Scytes	Scytes	Scytes	4757.6	3939.2
CATTCATAGAATCA	SPC	Scytes	Scytes	Scytes	Scytes	Scytes	Scytes	Scytes	Scytes	Scytes	3588.3	4688.5
GAAGCGTGAACATC	ES	Elongating	Elongating	Elongating	Elongating	Elongating	Elongating	Elongating	Elongating	Elongating	2570.7	2428.5
TAAGAACTTGACAA	ES	Elongating	Elongating	Elongating	Elongating	Elongating	Elongating	unassigned	Elongating	Elongating	4889.1	2242.0
CCGCGTCCTTACGC	ES	Elongating	Elongating	Elongating	Elongating	Elongating	Elongating	Elongating	Elongating	Elongating	2312.1	4726.5
AAGTAACGATGCAC	RS	STids	STids	STids	STids	STids	STids	STids	STids	STids	3462.5	5125.9
TTTCGGCGAACTAT	ES	Elongating	Elongating	Elongating	STids	Elongating	Elongating	Elongating	Elongating	Elongating	1481.7	3926.8
TGGAATGTGATGAC	ES	Elongating	Elongating	Elongating	Elongating	Elongating	Elongating	unassigned	Elongating	Elongating	5104.5	3207.1
ATCCACGTTGGATG	SPC	Scytes	Scytes	SPG	STids	Scytes	Scytes	unassigned	Scytes	Scytes	1705.6	4798.9
AGCCATTCTAACAC	RS	STids	STids	Elongating	STids	STids	STids	STids	STids	STids	3574.8	3882.6
TCCATGGATCGTGT	RS	STids	STids	STids	STids	STids	STids	STids	STids	STids	4323.7	1316.3
CGTCGGGACCTGCT	ES	Elongating	Elongating	Elongating	Elongating	Elongating	Elongating	Elongating	Elongating	Elongating	2681.3	4687.3
TCCTGTTCACGGCT	ES	Elongating	Scytes	Elongating	STids	Elongating	Elongating	Elongating	Elongating	Elongating	5173.1	2797.0
CTCCGCGCAGCAAC	ES	STids	STids	STids	STids	STids	STids	STids	STids	STids	3064.0	3588.0
TGCCAACTCTGATG	ES	Elongating	STids	Elongating	Elongating	STids	Elongating	Elongating	Elongating	Elongating	3513.1	2038.9
TCGCGCTCTGTGAA	ES	Elongating	Elongating	Elongating	Elongating	Elongating	Elongating	unassigned	Elongating	Elongating	4768.4	3586.2
TCTCTGCCCAGACG	Macrophage	STids	STids	Elongating	Elongating	STids	STids	unassigned	Elongating	STids	4161.4	4083.1
CAACAAACGAATTC	ES	STids	STids	Elongating	STids	STids	STids	STids	Elongating	STids	4375.8	3951.3
CAACTTCCGTGCCC	ES	Elongating	Elongating	Elongating	Elongating	Elongating	Elongating	unassigned	Elongating	Elongating	4321.6	2276.0
TATCCACTCTCGAA	ES	Elongating	Elongating	Elongating	Elongating	Elongating	Elongating	Elongating	Elongating	Elongating	3763.7	4380.7
AAGAGACAATCACT	RS	STids	STids	STids	STids	STids	STids	STids	STids	STids	2665.7	1869.3
ATCCAGAACATGCC	ES	Elongating	Elongating	Elongating	Elongating	Elongating	Elongating	Elongating	Elongating	Elongating	4027.4	3592.6
TGGAACCCGCACCG	ES	Elongating	STids	Elongating	Elongating	STids	STids	Elongating	Elongating	Elongating	2791.0	5245.3
ATAAAGGCTTTCGA	ES	STids	STids	Elongating	Elongating	STids	STids	STids	STids	STids	3170.2	3896.8
GAATGGCTACAACC	RS	STids	STids	STids	STids	STids	STids	STids	STids	STids	3152.3	3414.1
AAAGCGTGCGCAAA	ES	Elongating	Elongating	Elongating	Elongating	STids	Elongating	unassigned	Elongating	Elongating	2917.0	5246.5
AGCCCAACGCCTTA	ES	STids	STids	Elongating	STids	STids	STids	STids	Elongating	Elongating	3680.8	3766.0
ATTACGAACGATCC	ES	STids	STids	STids	STids	Scytes	STids	STids	STids	STids	4147.4	5033.5
CGTACTCGTTAAAA	RS	STids	Scytes	Elongating	STids	STids	STids	unassigned	STids	STids	2487.3	5009.9
AACGCCATAAGCGG	ES	Elongating	Elongating	Elongating	Elongating	Elongating	Elongating	Elongating	Elongating	Elongating	2857.7	1415.0
AGCGAATCCCGAAG	RS	STids	STids	STids	STids	STids	STids	STids	STids	STids	2699.2	3203.9
GAATACGGCGTACA	RS	STids	STids	STids	Elongating	STids	STids	STids	STids	STids	4364.9	3666.2
AACGACTAAAGGTC	ES	Elongating	Elongating	Elongating	Elongating	STids	Elongating	unassigned	Elongating	Elongating	2906.7	5303.4
CAGTGCAGTATTCC	RS	STids	STids	STids	STids	STids	STids	STids	STids	STids	3282.9	5067.4
TAATGGTCGCACCC	SPC	Scytes	Scytes	Scytes	STids	Scytes	Scytes	unassigned	Scytes	Scytes	1435.2	3981.5
CACTACAAGTCACA	RS	Scytes	Scytes	Scytes	STids	Scytes	Scytes	Elongating	STids	Scytes	5193.3	2179.4
GCCGCTCGAGTATT	ES	STids	STids	STids	STids	STids	STids	STids	STids	STids	3058.6	3758.3
TCTCCTACGACCTT	ES	STids	STids	Elongating	Elongating	STids	STids	STids	Elongating	STids	4922.9	2546.8
CATACCTGGTGGGT	Macrophage	Elongating	STids	Elongating	Elongating	STids	Elongating	unassigned	Elongating	Elongating	2934.0	5243.0
CCACAGGCATTAGA	ES	Elongating	Elongating	Elongating	Elongating	STids	Elongating	STids	Elongating	Elongating	4704.8	2356.3
TTCCGGTTCAGAGA	ES	Elongating	Elongating	Elongating	Elongating	Elongating	Elongating	Elongating	Elongating	Elongating	914.36	2748.0
TGCAACGCTATGTC	ES	STids	STids	STids	STids	STids	STids	STids	STids	STids	3184.3	3609.8
TACCCCGATCAGCG	RS	STids	STids	STids	STids	STids	STids	STids	STids	STids	3892.2	2342.7
CCCAAATAATCCAA	ES	Elongating	Elongating	Elongating	Elongating	Elongating	Elongating	Elongating	Elongating	Elongating	2903.1	4828.6
CAGGTTCGCAGTAT	SPC	Scytes	Scytes	Scytes	STids	Scytes	Scytes	Scytes	Scytes	Scytes	1277.2	3941.6
TTGCATGCACTTGA	SPC	STids	Scytes	Scytes	STids	Scytes	STids	STids	STids	STids	5073.4	2872.0
CCCGCCTATGATCT	ES	Elongating	Scytes	Elongating	STids	Elongating	Elongating	unassigned	Elongating	Elongating	3329.1	4863.3
ACGGAGACACCACA	RS	STids	STids	STids	STids	STids	STids	STids	STids	STids	3888.9	1724.7
TGATTGAACAGTTT	ES	Elongating	Elongating	Elongating	Elongating	Elongating	Elongating	Elongating	Elongating	Elongating	1919.9	3755.3
CGACCAAGAGATCG	RS	STids	STids	STids	STids	STids	STids	STids	STids	STids	909.5	3518.9
GCTGCCTGCATTAA	RS	Elongating	Elongating	Elongating	Elongating	Elongating	Elongating	Elongating	Elongating	Elongating	3450.1	4811.8
GCCCTTCCGGCAGT	ES	Elongating	STids	Elongating	Elongating	STids	Elongating	unassigned	Elongating	Elongating	4352.2	4498.8
CCATGATCGCCATC	ES	Elongating	Elongating	Elongating	STids	STids	Elongating	unassigned	Elongating	Elongating	4526.1	4596.1
CCTGTCCCAACTGG	ES	Elongating	Elongating	Elongating	Elongating	STids	Elongating	unassigned	Elongating	Elongating	2818.9	5347.4
TCGACCGGTAAATG	SPC	Scytes	Scytes	Scytes	STids	Scytes	Scytes	unassigned	STids	Scytes	2090.2	3907.4
TCCCTTTATCATCG	ES	Elongating	Elongating	Elongating	Elongating	Elongating	Elongating	Elongating	Elongating	Elongating	1188.6	2777.8
GATACGACTGCTAC	ES	Elongating	Scytes	Elongating	STids	Elongating	Elongating	Elongating	Elongating	Elongating	1185.1	2885.9
GCTAATCAGGGTCC	ES	Elongating	Elongating	Elongating	Elongating	Elongating	Elongating	Elongating	Elongating	Elongating	3232.2	4890.4
CCGTTGTGGAAGAC	ES	Elongating	Elongating	Elongating	Elongating	Elongating	Elongating	Elongating	Elongating	Elongating	2864.4	4773.0
ACCCCCGTTGCCAC	Endothelial	STids	STids	STids	STids	STids	STids	STids	STids	STids	4249.0	5008.9
CACTGTACATCGCT	SPC	Scytes	Scytes	Scytes	STids	Scytes	Scytes	Scytes	Scytes	Scytes	4100.2	4785.2
TATGGACATACTCT	ES	Elongating	Elongating	Elongating	Elongating	STids	Elongating	STids	Elongating	Elongating	4782.8	4524.0
AGTAGGTACCAAGG	SPC	Scytes	Scytes	Scytes	Scytes	Scytes	Scytes	unassigned	Scytes	Scytes	1537.1	3923.5
ACTCGCCCCTACTT	SPC	Scytes	Scytes	Elongating	STids	Scytes	Scytes	unassigned	STids	Scytes	2805.3	5304.5
CTGCAATCGCAGTC	SPC	Scytes	Scytes	Scytes	STids	Scytes	Scytes	Scytes	Scytes	Scytes	3563.9	4670.9
TGAAATCGACATCA	ES	Elongating	Elongating	Elongating	Elongating	Elongating	Elongating	Elongating	Elongating	Elongating	5313.4	2843.7
AACCTGGTAGTTAT	RS	STids	STids	STids	STids	STids	STids	STids	STids	STids	4113.4	1134.4
TACTGAACACGTAA	SPC	Scytes	Scytes	Scytes	STids	Scytes	Scytes	Scytes	Scytes	Scytes	3172.2	2296.5
TAACATGCTTGGTC	RS	STids	STids	STids	STids	STids	STids	STids	STids	STids	5130.4	3579.5
TCCGATGATGGCTA	RS	STids	STids	Scytes	STids	STids	STids	STids	STids	STids	1803.1	4999.3
TGTCCTCACTTCCT	ES	Elongating	Elongating	Elongating	Elongating	STids	Elongating	unassigned	Elongating	Elongating	4572.7	2549.2
TAGTTCAACTCCTT	ES	Elongating	Elongating	Elongating	Elongating	Elongating	Elongating	unassigned	Elongating	Elongating	1470.4	3368.7
TAGCTGTCGTATTC	ES	Elongating	Elongating	Elongating	Elongating	Elongating	Elongating	Elongating	Elongating	Elongating	3123.0	4852.0
TGCCTGGCACGACC	Macrophage	Elongating	Elongating	Elongating	Elongating	Sertoli	Elongating	Elongating	Elongating	Elongating	2307.3	5099.9
GATCGGCCTCCGGG	RS	STids	STids	STids	STids	STids	STids	unassigned	STids	STids	4821.1	1944.3
AGAGGGGTGACCCG	ES	Elongating	Elongating	Elongating	Elongating	Elongating	Elongating	Elongating	Elongating	Elongating	2881.2	4787.2
ATTTCGCCGCTTTA	ES	Elongating	Elongating	Elongating	Elongating	Elongating	Elongating	Elongating	Elongating	Elongating	4357.0	2254.8
CTCGCACAATGAGG	ES	Elongating	Elongating	Elongating	STids	Elongating	Elongating	Elongating	Elongating	Elongating	2340.5	2585.8
TTTATTTCTTCCTA	ES	Elongating	STids	Elongating	Elongating	STids	STids	unassigned	Elongating	Elongating	4181.4	4483.2
CTCAAAAGCGTTTC	ES	Elongating	Elongating	Elongating	Elongating	Elongating	Elongating	Elongating	Elongating	Elongating	4941.4	3329.2
GTAACACGGAATCC	ES	Elongating	STids	Elongating	STids	unassigned	STids	unassigned	Elongating	STids	1720.6	4432.2
TACCTCAGATAACG	ES	Scytes	Scytes	Elongating	STids	Scytes	Scytes	unassigned	Elongating	Scytes	5063.5	3458.3
TACCGAACGCCACC	RS	STids	STids	STids	STids	unassigned	STids	STids	STids	STids	3463.0	3361.3
CCCCGTGTCCAGAA	SPC	STids	Scytes	Scytes	STids	Scytes	STids	STids	STids	STids	2397.3	2523.8
ACCACAAACGTGGA	Macrophage	Scytes	Scytes	Elongating	STids	Scytes	Scytes	Elongating	Elongating	Scytes	2706.9	4928.0
GAACTGAATGTAAA	SPC	Scytes	Scytes	Scytes	STids	Scytes	Scytes	Elongating	STids	Scytes	4783.2	3920.3
AGGCTGTTCGCAGC	ES	Elongating	Scytes	Elongating	Elongating	unassigned	STids	Elongating	Elongating	Elongating	2784.6	4853.8
AGTCGGCCCCACAT	SPC	Scytes	Scytes	Scytes	STids	Scytes	Scytes	unassigned	Scytes	Scytes	1126.3	3193.3
TCGTACAGCCCCCA	SPC	Scytes	Scytes	Scytes	STids	Scytes	Scytes	unassigned	Scytes	Scytes	2317.2	3829.9
TGTGACGGTCGTCT	ES	Elongating	Elongating	Elongating	Elongating	Elongating	Elongating	Elongating	Elongating	Elongating	1157.7	3269.5
AGAAGAACTTCCGG	ES	Elongating	Scytes	Elongating	STids	Scytes	Scytes	STids	Elongating	Elongating	2702.8	5272.6
GTTCGAACTGCGGA	ES	Elongating	Elongating	Elongating	Elongating	Elongating	Elongating	Elongating	Elongating	Elongating	5074.2	3384.4
CCACTATACTGACG	ES	STids	STids	STids	STids	STids	STids	STids	STids	STids	1495.7	4644.6
CGGATCCATGACTT	ES	Elongating	Elongating	Elongating	Elongating	Elongating	Elongating	STids	Elongating	Elongating	4462.6	2586.7
CAACTCCCGTAAAT	ES	Elongating	Elongating	Elongating	Elongating	Elongating	Elongating	Elongating	Elongating	Elongating	2930.7	4789.9
ACTGCAGTTCTGTT	ES	Elongating	Elongating	Elongating	Elongating	Elongating	Elongating	Elongating	Elongating	Elongating	3482.0	4822.3
AAACTTTCCGCCCG	RS	STids	STids	STids	STids	STids	STids	STids	STids	STids	2575.2	1925.2
CAAGCGAGAGTGCA	ES	STids	STids	Elongating	STids	Scytes	Elongating	unassigned	Elongating	STids	4019.4	5021.1
TAGGCGGGCATATG	ES	Elongating	Elongating	Elongating	Elongating	Elongating	Elongating	unassigned	Elongating	Elongating	4897.0	3739.3
AAGCAATCTTGTCC	ES	Elongating	Elongating	Elongating	Elongating	Elongating	Elongating	Elongating	Elongating	Elongating	4850.5	3737.3
AGTAGCATTATTGG	RS	Scytes	Scytes	Scytes	STids	Scytes	Scytes	unassigned	STids	STids	1221.4	3198.0
TGAGGTGTCGAGTC	ES	Elongating	Elongating	Elongating	Elongating	Elongating	Elongating	Elongating	Elongating	Elongating	3167.0	4887.4
GGGACCAACCGTCA	ES	Elongating	Elongating	Elongating	Elongating	Elongating	Elongating	STids	Elongating	Elongating	4710.9	2395.2
ATTGGCATTTCTTG	RS	STids	STids	STids	STids	STids	STids	STids	STids	STids	3390.6	5250.1
CCTGGTGGTATTAT	RS	STids	STids	STids	STids	STids	STids	STids	STids	STids	3297.2	1571.1
ACACACTCGGTTTT	ES	Elongating	Elongating	Elongating	Elongating	Elongating	Elongating	Elongating	Elongating	Elongating	1120.3	3308.7
TTGCTGGAGATGGG	RS	STids	STids	STids	STids	STids	STids	STids	STids	STids	996.42	3085.1
TATAGGACTCCGCT	ES	Elongating	Elongating	Elongating	Elongating	Elongating	Elongating	Elongating	Elongating	Elongating	4924.2	3862.8
GCCCTCGTGCAACT	ES	STids	STids	Elongating	STids	STids	STids	STids	Elongating	STids	5110.0	2477.9
CGAACCAGATACCT	ES	STids	STids	Elongating	STids	STids	STids	STids	STids	STids	3267.9	3946.0
CGATGCATTCATAG	SPC	Scytes	Scytes	Scytes	STids	Scytes	Scytes	unassigned	Scytes	Scytes	3965.4	4741.4
TTTGAGGACCGAGG	ES	STids	STids	Elongating	Elongating	STids	STids	unassigned	Elongating	STids	4018.4	4245.3
AGCCCTTAACCGAA	RS	STids	STids	STids	STids	STids	STids	STids	STids	STids	1010.9	3451.4
AACTTCCAAGGTAA	RS	STids	STids	STids	STids	STids	STids	STids	STids	STids	4375.5	4932.3
ACAAACTATACCAA	RS	STids	STids	Scytes	STids	STids	STids	STids	STids	STids	2883.1	1875.6
CCCATTGGCCCCTC	ES	Elongating	Elongating	Elongating	Elongating	Elongating	Elongating	Elongating	Elongating	Elongating	4360.1	3246.5
TTTGTTCAGCGCTG	SPC	Scytes	Scytes	Scytes	STids	Scytes	Scytes	unassigned	Scytes	Scytes	1805.1	3600.8
TACCGATGATATCA	ES	STids	STids	Elongating	STids	STids	STids	STids	Elongating	STids	5163.3	2478.6
CGGCAAACAATACC	ES	Elongating	Elongating	Elongating	Elongating	Elongating	Elongating	unassigned	Elongating	Elongating	4886.3	3815.7
TGTTCGTTCCAACT	RS	STids	STids	Elongating	STids	STids	STids	STids	Elongating	STids	1998.7	5102.4
TAAGCAGGGAATGA	ES	Elongating	Elongating	Elongating	Elongating	STids	Elongating	Elongating	Elongating	Elongating	2518.4	940.94
CGAAGTCAGTCTGC	ES	Elongating	Elongating	Elongating	Elongating	Elongating	Elongating	Elongating	Elongating	Elongating	4473.7	3052.0
GTGGCACAATTTCA	RS	STids	STids	STids	STids	STids	STids	STids	STids	STids	2898.7	3478.0
CCACAGCGTCGATC	SPC	Scytes	Scytes	Scytes	STids	Scytes	Scytes	Scytes	Scytes	Scytes	3714.3	4692.0
ATTTACTAGAGACA	ES	Elongating	Scytes	Elongating	STids	Scytes	Elongating	Elongating	Elongating	Elongating	4275.6	2340.7
ATGGCCCGCAAGCT	ES	Elongating	Elongating	Elongating	Elongating	Elongating	Elongating	Elongating	Elongating	Elongating	3033.9	1541.2
CTCGGACCCGCCAT	ES	Elongating	Scytes	Elongating	STids	Elongating	Elongating	Elongating	Elongating	Elongating	4430.0	3249.2
ACCACCAATCAATT	RS	STids	STids	STids	STids	STids	STids	STids	STids	STids	1995.0	2877.1
TCGCAGTGATCGTC	ES	Elongating	STids	Elongating	STids	STids	STids	unassigned	Elongating	Elongating	4295.3	4473.5
GCTAAGGCAGGCAG	Macrophage	STids	STids	Scytes	STids	STids	STids	unassigned	STids	STids	856.02	2668.2
CGGTATGTCGGAAG	ES	Elongating	Elongating	Elongating	Elongating	Elongating	Elongating	unassigned	Elongating	Elongating	4401.3	4700.6
GCTACGCCCCGATT	SPC	Scytes	Scytes	Scytes	STids	Scytes	Scytes	unassigned	Scytes	Scytes	2902.1	4949.5
GTTTCGCGGGTACA	RS	STids	STids	STids	STids	STids	STids	STids	STids	STids	3119.7	3190.3
AACGTGTGGCCCAT	RS	STids	STids	STids	STids	STids	STids	STids	STids	STids	3827.3	1342.9
CCGAAGAAACGCGA	SPC	Scytes	Scytes	Elongating	STids	Scytes	Scytes	Elongating	Elongating	Scytes	4355.7	2407.4
TCCTCTTCGTACTG	ES	STids	STids	STids	STids	STids	STids	STids	STids	STids	3506.1	5266.8
CTTGTCACTTTATT	ES	STids	STids	Elongating	Elongating	STids	STids	STids	Elongating	STids	2094.9	5140.9
AATGGCTGTAGATT	ES	Elongating	Elongating	Elongating	Elongating	Elongating	Elongating	Elongating	Elongating	Elongating	1351.9	4115.7
ATCCAAGGAATTGA	ES	Elongating	Scytes	Elongating	STids	Sertoli	Elongating	Elongating	Elongating	Elongating	1298.7	3417.3
CACCATGCACCACC	ES	Elongating	Elongating	Elongating	Elongating	Elongating	Elongating	Elongating	Elongating	Elongating	2461.2	2876.4
TCCTCGGAGTTATC	ES	Elongating	Elongating	Elongating	Elongating	Elongating	Elongating	Elongating	Elongating	Elongating	1127.5	2821.4
GGTTGAACTTTTCA	ES	Elongating	Elongating	Elongating	Elongating	Elongating	Elongating	Elongating	Elongating	Elongating	1688.0	4177.1
TTGATTGGACTGAA	ES	Elongating	STids	Elongating	Elongating	STids	STids	unassigned	Elongating	Elongating	3501.1	3624.2
ATTGGCATATGCGA	ES	Elongating	STids	Elongating	STids	STids	STids	STids	Elongating	Elongating	4839.4	4551.0
GACTACTCCAAGTA	RS	STids	Scytes	Scytes	STids	STids	STids	STids	STids	STids	2481.9	4981.4
GTACCGCTCCCCAC	ES	STids	Scytes	Elongating	STids	STids	STids	unassigned	Elongating	STids	2396.8	5147.6
GCAGGCCGTATCAC	ES	Elongating	STids	Elongating	STids	STids	STids	Elongating	Elongating	STids	2328.5	3490.7
TCGTAAAAATCGAG	RS	STids	STids	STids	STids	STids	STids	STids	STids	STids	3760.7	5044.1
ATGCAAACCTGACC	RS	STids	STids	STids	STids	STids	STids	STids	STids	STids	2664.8	1837.5
CATAGGGTGCGGCG	ES	Elongating	Scytes	Elongating	STids	Elongating	Scytes	unassigned	Elongating	Elongating	5145.0	3253.5
GCTCAGTAAGCGCG	ES	Elongating	Elongating	Elongating	Elongating	Elongating	Elongating	unassigned	Elongating	Elongating	4921.4	3317.0
TCTAGGCCTTAAGT	SPC	Scytes	Scytes	Scytes	STids	Scytes	Scytes	Scytes	Scytes	Scytes	3940.5	4697.2
CTGGCCCCAACCCC	RS	STids	STids	STids	STids	STids	STids	STids	STids	STids	4247.4	4950.1
TTACGACGGCATCC	RS	STids	STids	STids	STids	STids	STids	STids	STids	STids	2164.0	1753.3
ACGTCTACCTCAGC	ES	Elongating	Elongating	Elongating	Elongating	Elongating	Elongating	Elongating	Elongating	Elongating	2083.2	3749.3
CACAGTTAGCCCAC	ES	Elongating	Elongating	Elongating	Elongating	Elongating	Elongating	Elongating	Elongating	Elongating	2365.2	1251.0
TCACGAGGACTGGA	ES	Elongating	Elongating	Elongating	Elongating	STids	Elongating	unassigned	Elongating	Elongating	2448.8	4421.3
GATGACAAGTCCCG	ES	Elongating	STids	Elongating	Elongating	STids	Elongating	unassigned	Elongating	Elongating	2846.7	4379.6
CTCAGCACTAAACT	ES	Elongating	STids	Elongating	Elongating	Elongating	Elongating	unassigned	Elongating	Elongating	2522.4	4268.3
GTTTAAGCCGATTA	ES	Elongating	Elongating	Elongating	Elongating	Elongating	Elongating	Elongating	Elongating	Elongating	2242.7	4546.7
CGTTCTGTCGATTG	ES	Elongating	Elongating	Elongating	STids	Elongating	Elongating	Elongating	Elongating	Elongating	1382.2	4240.4
AATCACAGCAGGCA	RS	STids	STids	STids	STids	STids	STids	STids	STids	STids	2696.0	3232.7
ACGAACGGGACGGT	RS	STids	STids	STids	STids	STids	STids	STids	STids	STids	2973.7	2886.9
GAAGAGGGTATCAT	ES	Elongating	STids	Elongating	Elongating	STids	STids	unassigned	Elongating	Elongating	3602.7	3535.5
CAGCCTTCCTTGTT	ES	Elongating	Elongating	Elongating	Elongating	Elongating	Elongating	Elongating	Elongating	Elongating	1146.0	2660.4
AATAGCCCTGTCTT	SPC	Scytes	Scytes	Scytes	STids	Scytes	Scytes	unassigned	Scytes	STids	2159.1	3749.2
CTTGCTTCTGGCCT	ES	Elongating	Scytes	Elongating	STids	Scytes	Elongating	Elongating	Elongating	Elongating	3600.8	4454.3
GTTCATATTGATCT	ES	Elongating	Elongating	Elongating	Elongating	Elongating	Elongating	Elongating	Elongating	Elongating	1556.4	3351.5
CGGTATATATGGAG	RS	STids	STids	STids	STids	STids	STids	STids	STids	STids	905.84	3570.5
TTACAGCGTGAAGC	RS	STids	STids	STids	STids	STids	STids	STids	STids	STids	2978.6	3675.2
AAGACACACGATCA	ES	Elongating	Elongating	Elongating	Elongating	Elongating	Elongating	Elongating	Elongating	Elongating	4232.4	3446.3
CCCCACTAACACCC	ES	Elongating	STids	Elongating	STids	STids	STids	Elongating	Elongating	Elongating	4992.1	2028.1
GAGCATTTTTCATT	RS	STids	STids	STids	STids	STids	STids	STids	STids	STids	3648.1	5156.5
CCACTTTGATACTG	ES	Elongating	STids	Elongating	Elongating	STids	STids	STids	Elongating	Elongating	3127.2	5332.2
CCTCCAACCTCCCT	ES	STids	STids	Elongating	STids	STids	STids	unassigned	STids	STids	1883.2	2956.4
CAAGAAGGGTCAAC	ES	Elongating	Elongating	Elongating	Elongating	Elongating	Elongating	Elongating	Elongating	Elongating	2653.8	4817.1
TTTTTGGCGGCTCT	ES	Elongating	STids	Elongating	Elongating	STids	Elongating	STids	Elongating	Elongating	1330.4	4453.1
AGTGGCTGTCCGAC	ES	Elongating	Elongating	Elongating	Elongating	Elongating	Elongating	Elongating	Elongating	Elongating	4579.6	2822.8
TTCGTGGCGAAGTG	RS	STids	Scytes	Scytes	STids	STids	STids	unassigned	STids	STids	1929.5	4194.8
CTGGTTTCGGTAGC	SPC	Scytes	Scytes	Scytes	STids	STids	STids	unassigned	Scytes	STids	3455.1	2695.5
AGCTTAGCATACGT	RS	STids	Scytes	Scytes	STids	Leydig	STids	unassigned	STids	STids	4920.5	3079.3
ATATGCCCGACCTT	ES	Elongating	Scytes	Elongating	STids	Scytes	Elongating	Elongating	Elongating	Elongating	4411.1	2292.9
TGAAATTCTTCCAT	Macrophage	STids	STids	STids	STids	STids	STids	STids	STids	STids	3445.0	1752.3
TGGCGCTGACGAAT	SPC	Scytes	Scytes	Scytes	STids	Scytes	Scytes	Elongating	Scytes	Scytes	1181.3	4305.6
TCGGTTCCGGATTA	ES	STids	STids	Elongating	Elongating	STids	STids	unassigned	Elongating	STids	905.1	3031.3
TAAGCCGAGTTGCA	ES	Scytes	Scytes	Elongating	STids	unassigned	Elongating	unassigned	Elongating	Scytes	5032.8	3319.7
GCCCCCGAGGCACC	Macrophage	Scytes	Scytes	Elongating	STids	Scytes	Scytes	Elongating	Elongating	Elongating	4371.4	4800.7
CGAACGACATTTAG	ES	Elongating	Elongating	Elongating	Elongating	Elongating	Elongating	Elongating	Elongating	Elongating	4535.2	3010.1
ACTACATGGACGTC	SPC	Scytes	Scytes	Scytes	STids	Scytes	Scytes	Elongating	Scytes	Scytes	3961.0	4700.2
GACCGTTAGTCGAC	SPC	Elongating	Scytes	Elongating	STids	Scytes	Scytes	Elongating	Elongating	Scytes	3543.1	4741.9
TGGACCATAATAGG	ES	Elongating	Elongating	Elongating	Elongating	Elongating	Elongating	unassigned	Elongating	Elongating	4279.4	2434.9
CTCAAGGCCACCGT	ES	Elongating	Scytes	Elongating	Elongating	Elongating	Elongating	unassigned	Elongating	Elongating	5111.8	3320.1
GTTAGGTGCGAGTC	ES	Elongating	Elongating	Elongating	Elongating	Elongating	Elongating	unassigned	Elongating	Elongating	4922.8	3655.5
TGGCCGATCCCTGG	RS	STids	STids	STids	STids	STids	STids	STids	STids	STids	3316.4	3511.8
CCAAGATAATATTT	ES	Elongating	Scytes	Elongating	STids	STids	Scytes	unassigned	Elongating	Elongating	3133.8	4382.4
GTCACACGAGACTC	ES	Elongating	Elongating	Elongating	Elongating	Elongating	Elongating	unassigned	Elongating	Elongating	4662.2	3649.6
ATACCGTAATTGCT	ES	STids	STids	Elongating	STids	STids	STids	STids	STids	STids	4928.5	2567.8
TTGCTGCAGTCCGG	ES	Elongating	STids	Elongating	Elongating	STids	Elongating	STids	Elongating	Elongating	4450.7	4492.2
CTGATGGACAACCC	ES	Elongating	Elongating	Elongating	Elongating	Elongating	Elongating	unassigned	Elongating	Elongating	4447.7	2477.5
ACCAAGTACGTCCC	ES	Elongating	Elongating	Elongating	Elongating	Elongating	Elongating	Elongating	Elongating	Elongating	4513.0	3013.0
CAGAGCCCAGCCGC	ES	Elongating	Elongating	Elongating	Elongating	Elongating	Elongating	Elongating	Elongating	Elongating	1482.8	3322.7
ATTACCTTCTAGCA	ES	Elongating	STids	Elongating	Elongating	Elongating	STids	unassigned	Elongating	Elongating	3022.0	4288.6
AAGGGTCGGTATTA	ES	Elongating	Scytes	Elongating	STids	Elongating	Elongating	unassigned	Elongating	Elongating	2460.2	997.86
TCTTATTCTGGCTA	ES	Elongating	Elongating	Elongating	Elongating	Elongating	Elongating	Elongating	Elongating	Elongating	5139.6	3943.9
ATAAGTTTGAGTCG	ES	Elongating	Elongating	Elongating	Elongating	Elongating	Elongating	STids	Elongating	Elongating	2831.9	5127.5
GGTTCGGCTTCGTT	ES	Elongating	STids	Elongating	Elongating	Elongating	Elongating	unassigned	Elongating	Elongating	2536.2	933.61
TCGTCAACTCCACT	SPC	Scytes	Scytes	Scytes	STids	Scytes	Scytes	Elongating	STids	Scytes	4178.1	2859.7
AGCGGATAACGCAA	ES	STids	STids	STids	STids	STids	STids	STids	STids	STids	1956.6	4904.7
AGGAGTTAGGCATT	RS	STids	STids	STids	STids	STids	STids	STids	STids	STids	2839.5	3520.1
ATCGCAGGGGTGGT	ES	Elongating	Elongating	Elongating	Elongating	Elongating	Elongating	Elongating	Elongating	Elongating	2305.2	4594.0
TCAGGTCCTTAATT	ES	STids	STids	Elongating	STids	STids	STids	STids	Elongating	STids	1371.6	1598.9
CACCTGTCGTTACC	ES	Elongating	STids	Elongating	Elongating	Elongating	Elongating	unassigned	Elongating	Elongating	2789.2	5170.4
GAGTGGTTCTTAAC	SPC	Elongating	Scytes	Elongating	STids	Scytes	Scytes	Elongating	Elongating	Scytes	1493.5	3941.3
AGCCTTTCTGGCGG	ES	Elongating	STids	Elongating	Elongating	Elongating	Elongating	unassigned	Elongating	Elongating	2831.5	5147.6
TATCATTTGGTGAT	ES	Elongating	Elongating	Elongating	Elongating	Elongating	Elongating	Elongating	Elongating	Elongating	3488.0	4806.2
CAAGTGCCCGGGCC	RS	Elongating	STids	Elongating	STids	STids	STids	Elongating	STids	STids	1240.6	4071.3
ACCTATTTCACCGT	ES	STids	STids	Elongating	Elongating	STids	STids	unassigned	Elongating	STids	4384.9	3936.7
GACATTCCGCACTG	SPC	Scytes	Scytes	Scytes	STids	Scytes	Scytes	Scytes	Scytes	Scytes	3175.6	2264.3
TACGGCCTAGTCCA	RS	STids	STids	STids	STids	STids	STids	STids	STids	STids	1113.4	3896.6
GCCACATTTACGCG	ES	STids	STids	Elongating	Elongating	STids	STids	STids	Elongating	STids	3577.7	3946.9
AAACTGTGCTACTC	ES	Elongating	Elongating	Elongating	Elongating	Elongating	Elongating	Elongating	Elongating	Elongating	4225.4	3477.9
TCACGCTAGTCAAA	SPC	Scytes	Scytes	Scytes	STids	Scytes	Scytes	unassigned	Scytes	STids	2557.3	1658.7
GCAAGCTCTGTTAC	ES	Elongating	Elongating	Elongating	Elongating	Elongating	Elongating	Elongating	Elongating	Elongating	1963.9	2702.3
ATCCTGCATTATCC	RS	STids	STids	STids	STids	STids	STids	STids	STids	STids	3427.9	5281.8
CTCGTACGGGAGGG	ES	Elongating	STids	Elongating	Elongating	STids	Elongating	Elongating	Elongating	Elongating	4176.0	4466.3
ACACTCCGCATCGC	ES	Elongating	Elongating	Elongating	STids	Elongating	Elongating	Elongating	Elongating	Elongating	4878.0	2363.5
TCCCTGGTTTTCCA	ES	STids	STids	Elongating	Elongating	STids	STids	unassigned	Elongating	STids	3689.2	3519.0
TACAGGAAGCCACT	ES	STids	STids	Elongating	Elongating	STids	STids	STids	STids	STids	2350.0	1825.4
GTGGCAGCCTTTGT	ES	Elongating	Elongating	Elongating	Elongating	Elongating	Elongating	Elongating	Elongating	Elongating	3616.9	4779.8
TCCGAGCCGTCGTC	ES	Elongating	Scytes	Elongating	STids	Elongating	Elongating	Elongating	Elongating	Elongating	4294.5	2352.9
AGCTGGCACATTAC	SPC	Scytes	Scytes	Scytes	STids	Scytes	Scytes	unassigned	Scytes	Scytes	1307.8	2712.6
ACCTTGCCGTATAA	RS	STids	STids	STids	STids	STids	STids	STids	STids	STids	3156.3	3434.7
ACGGTAGGAAGGCA	ES	Elongating	Elongating	Elongating	Elongating	Elongating	Elongating	Elongating	Elongating	Elongating	2346.8	4634.5
ACAAAACAGCGGTC	ES	Elongating	Elongating	Elongating	Elongating	Elongating	Elongating	Elongating	Elongating	Elongating	3522.6	4560.4
AAGGATAAAGGAGA	ES	Elongating	STids	Elongating	Elongating	STids	Elongating	STids	Elongating	Elongating	4863.9	4377.0
TACCCTTTGGGACT	RS	Scytes	Scytes	Scytes	STids	STids	STids	unassigned	STids	STids	3234.1	2827.3
ATAAAGCCCACATG	ES	Scytes	Scytes	SPG	STids	Scytes	Scytes	unassigned	STids	Scytes	1762.1	4855.2
ACCTCCGCTGGCAA	SPC	Scytes	Scytes	Scytes	STids	Scytes	Scytes	Scytes	Scytes	Scytes	3432.1	4672.5
TCTTGCAATGGGCC	ES	STids	STids	STids	STids	STids	STids	STids	STids	STids	2109.7	5114.3
AGGTTGAATGAGGA	RS	STids	STids	STids	STids	STids	STids	STids	STids	STids	3292.2	2002.8
TTGAGAACGTAGGT	ES	Elongating	Elongating	Elongating	Elongating	Elongating	Elongating	unassigned	Elongating	Elongating	4804.9	3985.0
CCGAATAAAACTGA	ES	Elongating	Elongating	Elongating	STids	Elongating	Elongating	unassigned	Elongating	Elongating	2914.5	5196.1
TAGCGGCAATTCAT	RS	STids	STids	STids	STids	STids	STids	STids	STids	STids	1800.9	3146.4
TCTAGAACATTTAG	ES	Elongating	Elongating	Elongating	Elongating	Elongating	Elongating	Elongating	Elongating	Elongating	5076.3	3982.2
AGCAGACGCTTATC	ES	Elongating	Scytes	Elongating	STids	STids	STids	STids	STids	Elongating	3709.0	3955.9
CGGATTAATCCTGT	ES	Elongating	Elongating	Elongating	Elongating	Elongating	Elongating	Elongating	Elongating	Elongating	4500.3	2983.3
TGAACATTTTAGAA	ES	Elongating	Elongating	Elongating	Elongating	Elongating	Elongating	Elongating	Elongating	Elongating	4477.6	3082.1
CCGTCATGCAATTG	ES	Elongating	STids	Elongating	Elongating	STids	Elongating	STids	Elongating	Elongating	4536.3	4295.5
GCCGCTCGATGATA	ES	Elongating	Elongating	Elongating	Elongating	Elongating	Elongating	Elongating	Elongating	Elongating	1202.0	3314.8
TTAGAGGCCTTCGG	ES	Elongating	Elongating	Elongating	Elongating	Elongating	Elongating	Elongating	Elongating	Elongating	2601.7	4672.9
AACGTTCACTGCCA	SPC	Scytes	Scytes	Scytes	STids	Scytes	Scytes	unassigned	Scytes	Scytes	4280.1	2249.9
TTCATTTCGCTCTA	ES	STids	STids	Elongating	STids	STids	STids	STids	Elongating	STids	4180.5	5073.5
TTCGTAATTAGGTT	ES	Elongating	Elongating	Elongating	Elongating	Elongating	Elongating	Elongating	Elongating	Elongating	1475.2	3637.1
ACTGCTTCCTCATC	ES	Elongating	Elongating	Elongating	Elongating	STids	Elongating	unassigned	Elongating	Elongating	4871.9	3629.4
TCCCTCGCTCTAAT	ES	Elongating	Elongating	Elongating	Elongating	Elongating	Elongating	Elongating	Elongating	Elongating	1176.1	3267.5
CTCCCCCGATGTTG	RS	STids	STids	STids	STids	STids	STids	STids	STids	STids	3791.1	1145.4
TTCTCAGTCTAATA	ES	Elongating	Elongating	Elongating	Elongating	Elongating	Elongating	Elongating	Elongating	Elongating	4114.6	2469.3
CTGTCTTCTTTTCA	RS	STids	Scytes	SPG	STids	Scytes	STids	STids	STids	STids	2357.9	1931.8
TTAAGGGGCTTGCT	ES	Elongating	Elongating	Elongating	Elongating	Elongating	Elongating	unassigned	Elongating	Elongating	4506.3	4776.8
CCAGCGAACGCGCC	RS	STids	STids	STids	STids	STids	STids	STids	STids	STids	2582.0	2083.9
CCCACCGCGTCCTA	ES	STids	STids	Elongating	STids	STids	STids	STids	Elongating	STids	3484.0	4064.4
CCTACTCGCGAAGG	ES	Elongating	STids	Elongating	Elongating	STids	STids	unassigned	Elongating	Elongating	4218.6	4485.4
TCAGAACCGGTCAA	ES	Elongating	Scytes	Elongating	Elongating	unassigned	STids	STids	Elongating	Elongating	4202.3	4553.2
GCTGACATAACCAT	ES	STids	STids	Elongating	Elongating	STids	STids	unassigned	Elongating	STids	3538.0	4046.9
TACGTTCGCCTCGC	RS	STids	STids	STids	STids	STids	STids	unassigned	STids	STids	1895.9	3198.3
GTACATCGACATTA	ES	Elongating	Elongating	Elongating	Elongating	Elongating	Elongating	Elongating	Elongating	Elongating	5140.3	3345.0
GGGCCATCGGACAA	ES	Elongating	Elongating	Elongating	Elongating	Elongating	Elongating	Elongating	Elongating	Elongating	5006.7	3767.4
CAACCGCGGGGGAT	ES	STids	STids	STids	Elongating	STids	STids	STids	STids	STids	5000.0	2534.4
AAAGTCATTACTGG	ES	Elongating	Elongating	Elongating	Elongating	unassigned	Elongating	Elongating	Elongating	Elongating	940.26	3014.2
GACTGTAGCAGCCT	ES	Elongating	Elongating	Elongating	Elongating	Elongating	Elongating	Elongating	Elongating	Elongating	4225.3	3504.9
TAATGTGAATCGAC	ES	Elongating	Elongating	Elongating	Elongating	Elongating	Elongating	Elongating	Elongating	Elongating	1606.6	2730.1
ACTGACACGGATCC	ES	Elongating	Elongating	Elongating	Elongating	Elongating	Elongating	Elongating	Elongating	Elongating	3578.1	4759.4
GCTTTGTCATGCAC	SPC	Scytes	Scytes	Scytes	STids	Scytes	Scytes	Scytes	Scytes	Scytes	4101.9	4694.7
TGCGCGCGACTAGA	ES	Elongating	Elongating	Elongating	Elongating	Elongating	Elongating	Elongating	Elongating	Elongating	4032.5	1981.6
ACTACTTGGCGTGA	ES	Elongating	Elongating	Elongating	Elongating	Elongating	Elongating	Elongating	Elongating	Elongating	2394.7	1270.1
ATGCATTTCTAGGC	ES	Elongating	Elongating	Elongating	STids	Elongating	Elongating	Elongating	Elongating	Elongating	4699.8	3259.2
GATTGATCCGCAAT	RS	STids	STids	Elongating	STids	STids	STids	unassigned	STids	STids	1930.9	1441.9
GCAACCTAGATGGC	ES	Elongating	Elongating	Elongating	Elongating	STids	Elongating	unassigned	Elongating	Elongating	3163.6	4319.2
ACTAATACTTGCTT	ES	Elongating	Elongating	Elongating	Elongating	Elongating	Elongating	Elongating	Elongating	Elongating	2213.4	4693.0
GACAGAGCCCAACT	SPC	Scytes	Scytes	Elongating	STids	Scytes	Scytes	unassigned	Elongating	Scytes	3932.2	3225.0
AGGGACATAGAGAG	ES	Elongating	Elongating	Elongating	Elongating	Elongating	Elongating	Elongating	Elongating	Elongating	3898.2	2662.5
GGTAAGTTGGGCAC	ES	Elongating	Elongating	Elongating	Elongating	Elongating	Elongating	Elongating	Elongating	Elongating	3961.0	1946.9
TATCTATATTTTAT	ES	Elongating	Elongating	Elongating	Elongating	Elongating	Elongating	Elongating	Elongating	Elongating	3179.8	4872.7
GGTCACCATTGATC	Myoid	STids	STids	STids	STids	unassigned	STids	STids	STids	STids	1081.2	3814.4
TAAGCGCACAGAGA	RS	STids	STids	STids	STids	STids	STids	STids	STids	STids	2060.8	4949.9
GCAGATGGTTGTAG	ES	Elongating	Elongating	Elongating	Elongating	STids	Elongating	unassigned	Elongating	Elongating	4831.6	2326.0
CAGAGGCCATGTAA	RS	STids	STids	STids	STids	STids	STids	STids	STids	STids	3328.9	5250.8
TCTACCTGACAAGA	ES	Elongating	Elongating	Elongating	Elongating	Elongating	Elongating	unassigned	Elongating	Elongating	4676.6	2290.2
TCACTAAACCTACC	ES	Elongating	Elongating	Elongating	Elongating	Elongating	Elongating	unassigned	Elongating	Elongating	4719.6	3680.9
TAACCCTACGCGCT	ES	Elongating	Elongating	Elongating	Elongating	Elongating	Elongating	unassigned	Elongating	Elongating	5152.2	3311.3
GTACCAACGGGCCA	ES	Elongating	Elongating	Elongating	Elongating	Elongating	Elongating	Elongating	Elongating	Elongating	2447.8	4754.5
CCTTAATAGTCACG	SPC	Scytes	Scytes	Scytes	STids	Scytes	Scytes	Elongating	STids	Scytes	4343.6	4779.4
ATCAACCCGTATAC	ES	Elongating	Elongating	Elongating	Elongating	Elongating	Elongating	Elongating	Elongating	Elongating	3362.7	4752.8
TCCCCCCTGTTTCT	RS	STids	STids	STids	STids	STids	STids	STids	STids	STids	3070.2	3561.6
CTCGGTTAATACCG	ES	Elongating	Elongating	Elongating	Elongating	Elongating	Elongating	Elongating	Elongating	Elongating	2802.7	4909.9
TCTTGCTGCCATCT	ES	Elongating	Elongating	Elongating	Elongating	Elongating	Elongating	Elongating	Elongating	Elongating	4934.0	3480.8
CGAATCTTCTCACC	ES	Elongating	Scytes	Elongating	STids	Scytes	Scytes	Elongating	Elongating	Elongating	3475.7	4863.9
TTACCGCGCCGCTT	RS	STids	STids	STids	STids	STids	STids	STids	STids	STids	3559.1	5344.9
CACAACTTTACGAA	RS	STids	Scytes	Scytes	STids	Scytes	STids	unassigned	STids	STids	2349.4	2641.0
TTCTCTCGGTCCCG	ES	Elongating	STids	Elongating	Elongating	STids	Elongating	unassigned	Elongating	Elongating	3041.1	4250.9
GTCGATTACCCCTG	ES	STids	STids	Elongating	Elongating	STids	STids	unassigned	Elongating	Elongating	3612.8	3756.5
TACGGAATAATCTT	ES	Elongating	STids	Elongating	STids	Elongating	STids	unassigned	Elongating	Elongating	1914.5	2565.7
TCAGTCATACTCAA	ES	STids	STids	Elongating	STids	STids	STids	STids	STids	STids	5191.8	2487.5
CAGGCTGGTGTCTC	ES	Elongating	Elongating	Elongating	Elongating	Elongating	Elongating	Elongating	Elongating	Elongating	4207.8	2991.7
GGCGACCCCGGCAC	ES	STids	STids	Elongating	Elongating	STids	Elongating	unassigned	Elongating	Elongating	4131.2	4494.8
AGGTTAACCCCGTA	ES	Elongating	Elongating	Elongating	Elongating	STids	Elongating	unassigned	Elongating	Elongating	4657.3	3724.2
ACAAACCTACTCGG	ES	Elongating	Elongating	Elongating	Elongating	Elongating	Elongating	Elongating	Elongating	Elongating	3883.3	2708.6
ACAACAGGACCTCT	ES	Elongating	Scytes	Elongating	STids	unassigned	Elongating	Elongating	Elongating	Elongating	4742.2	4669.1
TAGACCAGTCGGAT	RS	STids	STids	STids	STids	STids	STids	STids	STids	STids	4317.9	4957.0
TTCCGGAAGACAAA	RS	STids	STids	Scytes	STids	STids	STids	STids	STids	STids	2253.1	4222.0
AACACCGCGTTAAT	ES	Elongating	Elongating	Elongating	Elongating	Elongating	Elongating	Elongating	Elongating	Elongating	2264.7	2563.7
GGAGTCCTTATCGA	RS	STids	STids	STids	STids	STids	STids	STids	STids	STids	3176.8	5073.4
GCTGCACTTAAAGT	ES	Elongating	Scytes	Elongating	STids	Scytes	Elongating	Elongating	Elongating	Elongating	2584.3	2365.6
CCGCCATCGGACGT	ES	STids	STids	Elongating	Elongating	STids	STids	STids	Elongating	STids	5046.7	2549.7
CTAGCCCGTTCTAC	RS	STids	STids	STids	STids	STids	STids	STids	STids	STids	4655.6	2007.6
TTCTAGAGGCAATA	SPC	Scytes	Scytes	Scytes	STids	Scytes	Scytes	Scytes	Scytes	Scytes	1653.9	3984.2
TGAAACCACGGCGC	RS	STids	STids	STids	STids	STids	STids	STids	STids	STids	3296.7	3825.3
GACGGGTGGGACGA	ES	STids	STids	Elongating	Elongating	STids	STids	STids	STids	STids	4940.1	2641.8
ATCTTGAAACGGGC	ES	Elongating	Scytes	Elongating	STids	unassigned	Scytes	Elongating	Elongating	Scytes	5316.7	2899.6
TTGTAAGCAGTGGT	ES	Elongating	Elongating	Elongating	Elongating	Elongating	Elongating	STids	Elongating	Elongating	2499.2	1044.2
TCCACCATTCCCGT	ES	Elongating	Scytes	Elongating	STids	STids	Scytes	unassigned	Elongating	Elongating	4361.5	4775.4
CTCGAGCCAGCATT	SPC	Scytes	Scytes	Scytes	STids	Scytes	Scytes	Elongating	STids	Scytes	3236.2	1210.6
GTTACATATGGCTC	ES	Elongating	Elongating	Elongating	Elongating	Elongating	Elongating	unassigned	Elongating	Elongating	4776.2	3682.7
AACGCCATTGCTCT	ES	Elongating	Elongating	Elongating	Elongating	Elongating	Elongating	Elongating	Elongating	Elongating	1448.1	3073.8
CAGCGCAACGAAGA	ES	Elongating	STids	Elongating	STids	STids	Elongating	STids	Elongating	Elongating	2868.9	4428.7
GGCTTCTGTTGCGG	ES	Elongating	STids	Elongating	Elongating	STids	Elongating	unassigned	Elongating	Elongating	2938.4	5293.4
ACAGCATGCCCCCG	SPC	Scytes	Scytes	SPG	STids	Scytes	Scytes	unassigned	Scytes	Scytes	4859.4	4319.4
AGTTAATAGGGATC	ES	Elongating	Elongating	Elongating	Elongating	Elongating	Elongating	unassigned	Elongating	Elongating	4689.6	2283.0
AGGACACTACCAAT	RS	STids	STids	Elongating	STids	STids	STids	unassigned	STids	STids	971.84	3924.0
ACCGCACATTGCCG	ES	Scytes	STids	Elongating	STids	Scytes	STids	unassigned	STids	Scytes	4223.9	3653.6
TTAGCTACCCGATT	ES	Elongating	Elongating	Elongating	Elongating	Elongating	Elongating	Elongating	Elongating	Elongating	3848.3	3189.1
CATCTCACAGATCG	ES	Elongating	Elongating	Elongating	STids	Elongating	Elongating	Elongating	Elongating	Elongating	4553.4	2511.7
TCGAAACCTCTAAC	ES	Elongating	Elongating	Elongating	Elongating	Elongating	Elongating	Elongating	Elongating	Elongating	2418.6	4797.9
CCCCCCCGGATGAT	ES	Elongating	Scytes	Elongating	STids	Elongating	Elongating	Elongating	Elongating	Elongating	3012.8	2646.4
CAACCTCGGCCCTC	ES	Elongating	Elongating	Elongating	Elongating	Elongating	Elongating	unassigned	Elongating	Elongating	3125.3	4258.2
TCACTCGTTTATTG	SPC	Scytes	Scytes	Scytes	STids	Scytes	Scytes	Scytes	Scytes	Scytes	1292.0	3972.9
GATCCCAGTAATAG	ES	STids	STids	STids	STids	STids	STids	STids	STids	STids	2637.3	3639.7
GTCGCCCCTGCTTC	ES	Elongating	Elongating	Elongating	Elongating	Elongating	Elongating	unassigned	Elongating	Elongating	4573.7	2370.2
AACATTTGAATCTT	ES	Elongating	STids	Elongating	Elongating	Elongating	Elongating	unassigned	Elongating	Elongating	2844.9	5284.8
GGATGTTTGGCCCA	ES	Elongating	Elongating	Elongating	Elongating	Elongating	Elongating	Elongating	Elongating	Elongating	3183.4	4824.9
TTTGAGAGTACCTA	Macrophage	Elongating	Scytes	Elongating	STids	STids	STids	unassigned	Elongating	Elongating	2736.4	4589.1
CAATCATGACGACA	ES	Elongating	STids	Elongating	Elongating	Elongating	Elongating	Elongating	Elongating	Elongating	1707.6	2276.7
CTATGATCTGTTAG	ES	Elongating	Elongating	Elongating	Elongating	Elongating	Elongating	Elongating	Elongating	Elongating	1335.5	1961.7
TAATCTTATGTATG	ES	STids	STids	Elongating	STids	STids	STids	unassigned	Elongating	Elongating	2914.0	4410.8
AATGAGTACCAACT	ES	Elongating	Elongating	Elongating	Elongating	STids	Elongating	unassigned	Elongating	Elongating	4470.6	4292.4
GTCTGCCTCATTGC	ES	Elongating	Elongating	Elongating	Elongating	Elongating	Elongating	Elongating	Elongating	Elongating	2447.0	4819.1
TAGACACAGATGCG	ES	Elongating	Scytes	Elongating	STids	Elongating	Scytes	unassigned	Elongating	Elongating	4380.2	4697.9
TCATTGCTAACCAC	ES	Elongating	Scytes	Elongating	STids	Scytes	Scytes	Elongating	Elongating	Elongating	4815.6	2204.7
TTAACGGGCCTACG	RS	STids	STids	STids	STids	STids	STids	STids	STids	STids	4035.4	4956.9
AGATGCTTACGTAC	ES	Elongating	Elongating	Elongating	Elongating	Elongating	Elongating	STids	Elongating	Elongating	3124.7	4299.3
GGGAGGTCGATTTA	ES	Elongating	Elongating	Elongating	Elongating	Elongating	Elongating	Elongating	Elongating	Elongating	2322.3	4658.9
AGCTTAATTCTTGT	ES	Elongating	Elongating	Elongating	Elongating	Elongating	Elongating	Elongating	Elongating	Elongating	1705.4	4084.7
GAGGTCCGACGGGG	ES	Elongating	Elongating	Elongating	Elongating	Elongating	Elongating	unassigned	Elongating	Elongating	4332.0	2689.9
ATACGCGCTGGTTG	RS	STids	STids	STids	STids	STids	STids	STids	STids	STids	3197.7	1795.0
GCATCCTCTAAGTG	ES	Elongating	Scytes	Elongating	STids	Elongating	Elongating	Elongating	Elongating	Elongating	2367.2	1297.7
CGTCGGGGGATACC	RS	STids	STids	Elongating	STids	STids	STids	STids	STids	STids	3217.2	4063.9
CCCGGTCGACGGCC	ES	Elongating	STids	Elongating	STids	STids	Elongating	unassigned	Elongating	Elongating	4391.4	4346.1
AACGCAACCGCGGG	ES	Elongating	Elongating	Elongating	Elongating	Elongating	Elongating	Elongating	Elongating	Elongating	1289.5	2986.9
AAATTGAGGATGCC	ES	Elongating	Elongating	Elongating	Elongating	Elongating	Elongating	Elongating	Elongating	Elongating	2744.3	4700.8
GTGCAACTGGGAGG	SPC	Elongating	Scytes	Elongating	STids	Scytes	Scytes	unassigned	Elongating	Scytes	4190.5	2366.0
ACTGTCGTCCATTC	RS	STids	STids	SPG	STids	STids	STids	STids	STids	STids	4173.3	5016.4
CCATTGTCCCATGC	ES	Elongating	Elongating	Elongating	Elongating	Elongating	Elongating	Elongating	Elongating	Elongating	2589.8	2386.4
GTAAAAATCTGACA	ES	Elongating	STids	Elongating	Elongating	STids	STids	unassigned	Elongating	Elongating	3594.7	3759.4
TGGACAACTACTAC	RS	STids	STids	STids	STids	STids	STids	STids	STids	STids	1580.6	2159.1
TGGTACTACCTCTT	Macrophage	Elongating	Elongating	Elongating	Elongating	Elongating	Elongating	Elongating	Elongating	Elongating	3910.9	2836.8
AGTTTTAACGCCGT	ES	Elongating	Scytes	Elongating	STids	Elongating	Scytes	unassigned	Elongating	Elongating	4669.9	3598.3
ACCCGCCGACTTGC	ES	Elongating	Elongating	Elongating	Elongating	Elongating	Elongating	Elongating	Elongating	Elongating	4131.5	2457.9
CAAACACGTAAGCT	ES	STids	STids	Elongating	STids	STids	STids	STids	Elongating	STids	4984.9	4349.5
TCCCCCGACAATTG	RS	STids	STids	STids	STids	STids	STids	STids	STids	STids	2894.5	3867.1
CCTGGACCTAGACA	ES	Elongating	Scytes	Elongating	STids	Scytes	Elongating	Elongating	Elongating	Elongating	1007.3	2208.9
TAAAGCAAAATACT	ES	Elongating	Elongating	Elongating	Elongating	Elongating	Elongating	Elongating	Elongating	Elongating	2508.3	2465.7
AGTCTACTTCTCGT	ES	Elongating	Elongating	Elongating	Elongating	Elongating	Elongating	Elongating	Elongating	Elongating	1576.8	3650.2
TCCCTGGTTATACC	ES	STids	STids	Elongating	Elongating	STids	STids	STids	Elongating	STids	4920.0	4336.8
CTTAACTAATATAG	SPC	Scytes	Scytes	Elongating	STids	Scytes	Scytes	Elongating	Elongating	Scytes	4010.4	4790.8
AAGGTCACCAAAAC	ES	STids	STids	Elongating	STids	STids	STids	Elongating	STids	STids	2316.0	4991.9
GAGGCTACCCTGGC	RS	STids	STids	STids	STids	STids	STids	STids	STids	STids	2531.4	3358.3
TGACAATACATATT	Macrophage	Elongating	Scytes	Elongating	STids	STids	Elongating	unassigned	Elongating	Elongating	5150.4	3269.7
AACGTCCGTCACAC	ES	Elongating	Elongating	Elongating	Elongating	Elongating	Elongating	Elongating	Elongating	Elongating	1095.8	2290.2
AGTAACCCTATAAC	ES	Elongating	Elongating	Elongating	Elongating	Elongating	Elongating	unassigned	Elongating	Elongating	1516.2	3425.8
CACCAACGCCACTA	SPC	Scytes	Scytes	Scytes	STids	STids	STids	unassigned	STids	STids	5110.2	2801.7
CCTCACCCAGAGCG	ES	Elongating	Elongating	Elongating	Elongating	Elongating	Elongating	Elongating	Elongating	Elongating	4704.8	2293.5
CTGGACTGGGAGGG	RS	Elongating	STids	Elongating	Elongating	STids	Elongating	unassigned	Elongating	Elongating	4814.1	4426.9
CTCGGACATCTTTA	RS	STids	STids	STids	STids	STids	STids	STids	STids	STids	1075.2	3479.3
CGAATAACGTCCCA	ES	Elongating	Elongating	Elongating	Elongating	STids	Elongating	unassigned	Elongating	Elongating	3113.2	4311.6
GCGTACGTAATGTA	ES	Elongating	STids	Elongating	Elongating	STids	STids	unassigned	Elongating	Elongating	2162.5	2060.1
TCGGTACGTGTCCT	ES	Elongating	STids	Elongating	STids	STids	STids	unassigned	Elongating	Elongating	3557.6	3690.6
CTTCACCTCCGCGC	RS	STids	STids	STids	STids	STids	STids	STids	STids	STids	2632.2	3585.4
CATTAGGTCTATAT	ES	Elongating	Elongating	Elongating	Elongating	Elongating	Elongating	Elongating	Elongating	Elongating	2427.6	4679.9
CCATATTGGCCTTA	ES	STids	STids	Elongating	STids	Scytes	STids	Elongating	STids	Elongating	1369.2	4260.7
CATTGACCCAAGTA	ES	Elongating	STids	Elongating	Elongating	STids	STids	unassigned	Elongating	STids	2776.1	4449.8
GGGAGTTATGGAAC	ES	Elongating	STids	Elongating	STids	Sertoli	STids	unassigned	Elongating	Elongating	2370.8	5070.9
AAGCGAAGCGTGCT	RS	STids	STids	STids	STids	STids	STids	STids	STids	STids	4907.0	1774.5
CCTAGCCACATTCC	SPC	Scytes	Scytes	Elongating	STids	Scytes	Scytes	unassigned	Elongating	Scytes	4343.7	4704.9
TGGTCGAGTAACTC	ES	STids	STids	Elongating	Elongating	STids	STids	unassigned	Elongating	STids	2132.9	2132.3
GTGGACAGCGCAAC	ES	Elongating	Elongating	Elongating	Elongating	Elongating	Elongating	Elongating	Elongating	Elongating	4414.7	3222.4
TGACCCTACGAGCA	ES	STids	STids	Elongating	STids	STids	STids	STids	STids	STids	5281.0	3513.2
GACATCAAGGTAAA	RS	STids	STids	STids	STids	STids	STids	STids	STids	STids	3607.5	5115.3
TGTCTATCAAGTGG	RS	STids	STids	STids	STids	STids	STids	STids	STids	STids	2816.4	3351.3
AAGCAGATTGACTG	RS	STids	Scytes	Scytes	STids	Scytes	STids	STids	STids	STids	3621.4	2724.4
TCCAGGTAGGAATA	ES	Elongating	Elongating	Elongating	Elongating	STids	Elongating	unassigned	Elongating	Elongating	4898.2	2199.2
CGGAGACTTATACT	ES	Elongating	Elongating	Elongating	Elongating	Elongating	Elongating	Elongating	Elongating	Elongating	4726.6	2398.9
CAACGAATGGATTG	RS	STids	STids	Elongating	STids	STids	STids	unassigned	Elongating	STids	4863.7	4453.6
GTCCGAACGGGCCC	ES	Elongating	Elongating	Elongating	Elongating	Elongating	Elongating	Elongating	Elongating	Elongating	3499.4	4758.1
GGTCTGTTTTATAA	ES	Elongating	Elongating	Elongating	Elongating	Elongating	Elongating	Elongating	Elongating	Elongating	4467.6	2567.3
AGCTTACCGCGTTA	ES	Elongating	Elongating	Elongating	Elongating	Elongating	Elongating	Elongating	Elongating	Elongating	1344.0	4218.8
AGATGGGCCTCTGC	RS	Elongating	STids	Elongating	STids	STids	STids	Elongating	Elongating	Elongating	3504.1	3059.5
CCACGGGGCCCGAG	ES	STids	STids	Elongating	STids	STids	STids	STids	STids	STids	3903.4	3951.0
TGCGCAACGGAGGC	SPC	Scytes	Scytes	Scytes	Scytes	Scytes	Scytes	Scytes	Scytes	Scytes	4299.5	4821.5
CCTAAGCGCAATTG	RS	STids	STids	STids	STids	STids	STids	STids	STids	STids	2591.3	3779.4
GAGACGATCCCTCC	ES	Elongating	Elongating	Elongating	Elongating	Elongating	Elongating	Elongating	Elongating	Elongating	2524.9	2463.0
CTGGCCTGTAAGAT	SPC	STids	Scytes	Scytes	STids	STids	STids	unassigned	STids	STids	2359.0	2581.0
AGGCTAATTCGCAT	ES	Elongating	Elongating	Elongating	Elongating	Elongating	Elongating	Elongating	Elongating	Elongating	4251.8	2428.3
ACCCCGTACTTCGT	Macrophage	Scytes	Scytes	Scytes	STids	Scytes	Scytes	unassigned	Scytes	Scytes	3946.3	2525.1
CACGTCCTGAGCAT	ES	Elongating	Elongating	Elongating	Elongating	Elongating	Elongating	Elongating	Elongating	Elongating	2549.9	4662.3
CTCCCCGGGCATCG	RS	STids	STids	STids	STids	STids	STids	STids	STids	STids	5187.0	3696.2
GGGGCCGACGAGCT	ES	Elongating	Elongating	Elongating	Elongating	Elongating	Elongating	Elongating	Elongating	Elongating	3841.3	3417.5
TACCTTTCACCGAG	ES	STids	STids	Elongating	STids	STids	STids	STids	Elongating	STids	4156.4	3736.8
GAACGTTAGAATTA	ES	STids	STids	STids	Elongating	STids	STids	STids	STids	STids	4335.4	3662.5
CCGACCGATTGCGT	ES	Elongating	Elongating	Elongating	Elongating	unassigned	Elongating	Elongating	Elongating	Elongating	2867.9	4740.7
GCTGAACTAGTTAG	ES	Elongating	STids	Elongating	Elongating	STids	STids	unassigned	Elongating	Elongating	2727.6	4496.4
CTGCTGCAATTAGT	ES	Elongating	Elongating	Elongating	Elongating	Elongating	Elongating	Elongating	Elongating	Elongating	1952.4	2676.7
AATTTTAAAAACTC	ES	Elongating	STids	Elongating	Elongating	STids	Elongating	unassigned	Elongating	Elongating	4570.2	4777.9
GCCTGAGCCGAACG	ES	Elongating	STids	Elongating	Elongating	Elongating	Elongating	unassigned	Elongating	Elongating	2462.9	4431.4
GATAGTCTTCTACG	ES	Elongating	Elongating	Elongating	Elongating	Elongating	Elongating	Elongating	Elongating	Elongating	1206.6	2682.1
ACCAACTGCCTGGG	ES	Elongating	Elongating	Elongating	Elongating	Elongating	Elongating	Elongating	Elongating	Elongating	1877.7	3768.3
CCCGTTAATCCGGT	ES	Elongating	Elongating	Elongating	Elongating	Elongating	Elongating	Elongating	Elongating	Elongating	5240.4	3852.6
TAAACTCTAATAGG	ES	Elongating	Elongating	Elongating	Elongating	Elongating	Elongating	unassigned	Elongating	Elongating	4504.1	4675.4
GGCAAACTATGTGC	SPC	Scytes	Scytes	Elongating	STids	Scytes	Scytes	Elongating	STids	Scytes	3931.3	4726.5
CGGAATTAAATACA	ES	Elongating	Elongating	Elongating	Elongating	Elongating	Elongating	Elongating	Elongating	Elongating	3670.4	4486.1
CTGCACCTGTATTG	ES	Elongating	Elongating	Elongating	Elongating	Elongating	Elongating	unassigned	Elongating	Elongating	4464.6	2536.9
TGACTGCCCCAAAG	ES	Elongating	Elongating	Elongating	STids	unassigned	Elongating	Elongating	Elongating	Elongating	3445.7	969.73
TCGTTGCTCCCTAC	ES	STids	STids	STids	STids	STids	STids	unassigned	STids	STids	2428.7	1813.0
TACGCGAATAAGTA	RS	STids	Scytes	Scytes	STids	STids	STids	STids	STids	STids	1820.9	4994.0
TGCCAGTGTAACGC	ES	STids	STids	Elongating	STids	STids	STids	unassigned	STids	STids	2271.4	3464.0
ATTGAGCAATATGT	ES	Elongating	Elongating	Elongating	Elongating	Elongating	Elongating	Elongating	Elongating	Elongating	2781.7	2860.9
ATACGACTAGTGCT	RS	STids	STids	STids	STids	STids	STids	STids	STids	STids	2182.6	3075.0
AAGAGCCTCGCCCC	ES	Elongating	Scytes	Elongating	STids	STids	Elongating	unassigned	Elongating	Elongating	4654.4	4486.2
GATCGCCACGACAA	ES	Elongating	Elongating	Elongating	Elongating	Elongating	Elongating	Elongating	Elongating	Elongating	2057.7	2920.6
CCACTCGGCACCAT	SPC	Scytes	Scytes	Scytes	STids	Scytes	Scytes	unassigned	STids	Scytes	3788.7	4393.3
ATCTGACACCTCAA	ES	Elongating	Elongating	Elongating	Elongating	Elongating	Elongating	Elongating	Elongating	Elongating	2698.9	1453.1
TCTAGCCGAGCCCA	SPC	Scytes	Scytes	Scytes	STids	Scytes	STids	Elongating	STids	STids	1298.6	3459.4
CAACCTTGTGGAAG	RS	STids	STids	STids	STids	STids	STids	STids	STids	STids	3582.0	5165.9
CATTTAAACAGTCC	ES	Elongating	Elongating	Elongating	Elongating	Elongating	Elongating	Elongating	Elongating	Elongating	4588.6	2365.4
AACCCGCATGGCGA	ES	STids	STids	Elongating	Elongating	STids	STids	STids	Elongating	STids	2693.8	1204.0
ACCTCGCACCAGAG	ES	Elongating	Elongating	Elongating	Elongating	Elongating	Elongating	Elongating	Elongating	Elongating	4667.7	2899.1
TTGGGTTGGCCTGG	RS	STids	STids	STids	STids	STids	STids	STids	STids	STids	1940.4	2751.0
GGTCAAGGTTCCCG	ES	Elongating	Elongating	Elongating	Elongating	Elongating	Elongating	Elongating	Elongating	Elongating	2709.9	4867.7
TGCTGCGTAGGGCT	ES	Elongating	Elongating	Elongating	Elongating	Elongating	Elongating	unassigned	Elongating	Elongating	2954.1	5302.0
ACTGCGTGGGTCAC	ES	Elongating	Elongating	Elongating	Elongating	Elongating	Elongating	unassigned	Elongating	Elongating	4955.8	3386.4
ACAGTACTAAAGGC	ES	Elongating	Elongating	Elongating	Elongating	Elongating	Elongating	Elongating	Elongating	Elongating	3813.0	2932.1
ACTGCCTTGACTTC	ES	Elongating	Elongating	Elongating	Elongating	Elongating	Elongating	unassigned	Elongating	Elongating	1590.5	3415.2
GTAGCGAGCCGCCG	ES	STids	STids	Elongating	STids	STids	STids	STids	STids	STids	4302.2	4157.7
GTGGCACCCAATGT	RS	STids	Scytes	Scytes	STids	STids	STids	STids	STids	STids	4983.8	2920.6
CGCCATGTTCGACT	SPC	Elongating	Scytes	Elongating	STids	Scytes	Scytes	Elongating	STids	Elongating	1610.5	2815.6
CACCCCCGTATTCC	ES	Elongating	STids	Elongating	Elongating	Elongating	Elongating	STids	Elongating	Elongating	2570.1	4293.5
TCCGTGTGTATCGC	RS	STids	STids	STids	STids	STids	STids	STids	STids	STids	2496.5	3591.2
AAGCCCAATAACGG	ES	Elongating	Elongating	Elongating	Elongating	Elongating	Elongating	Elongating	Elongating	Elongating	1800.0	3453.3
CGAGCCACGTCAAC	ES	Elongating	Scytes	Elongating	STids	Elongating	Scytes	unassigned	Elongating	Elongating	4634.9	4631.0
AACCTCGTTCAAGA	SPC	Scytes	Scytes	Scytes	STids	Scytes	Scytes	unassigned	Scytes	Scytes	3144.4	2339.6
CGACCTGTGAAACA	RS	STids	STids	STids	STids	STids	STids	STids	STids	STids	4135.9	2204.6
TAGTCGAATTGTAA	ES	Elongating	Elongating	Elongating	Elongating	Elongating	Elongating	Elongating	Elongating	Elongating	2509.5	4709.7
ACAGCAGGCAATGA	ES	Elongating	Elongating	Elongating	Elongating	Elongating	Elongating	unassigned	Elongating	Elongating	4676.4	2369.8
CTGCATACCACTCT	ES	Elongating	Scytes	Elongating	STids	Elongating	Elongating	Elongating	Elongating	Elongating	1362.0	3918.1
CCGCACATGGACAC	SPC	Scytes	Scytes	Scytes	Scytes	Scytes	Scytes	Scytes	Scytes	Scytes	3865.1	4418.8
GAACTCGCAACGCT	RS	STids	STids	STids	STids	STids	STids	unassigned	STids	STids	3915.2	1283.0
ACCGCTCTTCTCAA	ES	STids	STids	Elongating	Elongating	STids	STids	STids	Elongating	STids	4136.7	4214.9
CAAAGTTCTACGCG	ES	Elongating	Elongating	Elongating	Elongating	Elongating	Elongating	unassigned	Elongating	Elongating	4953.9	3779.9
CACCTAAAATTACT	RS	STids	STids	STids	STids	STids	STids	STids	STids	STids	4585.5	1789.9
TCGCGCGGGTCAGC	ES	Elongating	Elongating	Elongating	Elongating	Elongating	Elongating	Elongating	Elongating	Elongating	1754.5	4097.3
AGGGTCCGGGCGTG	ES	Elongating	STids	Elongating	Elongating	STids	STids	STids	Elongating	Elongating	4921.1	4442.6
CCCTGCGGTCGCCG	ES	Elongating	Elongating	Elongating	Elongating	STids	Elongating	unassigned	Elongating	Elongating	4036.9	1905.4
TTTCAACATTCATT	RS	STids	STids	STids	STids	STids	STids	STids	STids	STids	3906.7	2404.8
TTAACATTGGAAGG	ES	Elongating	Elongating	Elongating	Elongating	Elongating	Elongating	Elongating	Elongating	Elongating	3854.8	4787.3
AAGTTTCATACATT	RS	STids	STids	STids	STids	STids	STids	STids	STids	STids	4242.6	3846.4
CGGTGGTAAAGATT	ES	Elongating	Scytes	Elongating	STids	STids	Scytes	unassigned	Elongating	Elongating	1351.6	4483.5
ATGCGCAGTCACAG	ES	Elongating	Elongating	Elongating	Elongating	Elongating	Elongating	Elongating	Elongating	Elongating	4647.2	2838.8
GTATAAGTTCTATG	ES	Elongating	STids	Elongating	STids	STids	STids	STids	Elongating	Elongating	3606.6	3470.1
TTGAGGGTATCCAA	ES	Elongating	Scytes	Elongating	STids	Elongating	Elongating	Elongating	Elongating	Elongating	3093.0	2745.6
AAAGTCCTTTGTCC	ES	Elongating	Elongating	Elongating	Elongating	Elongating	Elongating	Elongating	Elongating	Elongating	3647.3	4797.7
GGCCTACTGCGAGC	ES	Elongating	Scytes	Elongating	Elongating	Elongating	Elongating	Elongating	Elongating	Elongating	4570.7	2918.5
TTATGTAGCTGGCG	ES	Scytes	Scytes	Elongating	STids	Scytes	Scytes	STids	STids	Scytes	4576.8	4013.3
CTCCCCCGCTCCTG	RS	STids	STids	STids	STids	STids	STids	STids	STids	STids	3033.6	4040.8
ATCAACAAATGCTC	ES	Elongating	Elongating	Elongating	Elongating	Elongating	Elongating	Elongating	Elongating	Elongating	4138.4	3030.4
TCTGAAACCAAGCG	RS	STids	Scytes	SPG	STids	STids	STids	STids	STids	STids	3224.7	3108.9
ACAACCAATGATAT	ES	Elongating	Scytes	Elongating	STids	STids	STids	Elongating	STids	STids	2124.6	4285.4
CTACGCGTCCTCCC	ES	Elongating	Elongating	Elongating	Elongating	Elongating	Elongating	unassigned	Elongating	Elongating	4797.9	3695.5
ACCGCATCGTTTAC	ES	Elongating	Elongating	Elongating	Elongating	Elongating	Elongating	Elongating	Elongating	Elongating	4143.6	2976.3
CCGCCCACTTGCCT	ES	Elongating	Elongating	Elongating	Elongating	STids	Elongating	STids	Elongating	Elongating	4927.1	3835.2
AGCGAACAGATTTC	ES	Elongating	Elongating	Elongating	Elongating	Elongating	Elongating	Elongating	Elongating	Elongating	2400.7	4840.8
CGTTCCGACCAGCG	ES	Elongating	Elongating	Elongating	Elongating	Elongating	Elongating	Elongating	Elongating	Elongating	4461.7	3076.8
CCTCAATTCGTCTA	RS	STids	STids	STids	STids	STids	STids	STids	STids	STids	3788.1	2235.4
ACTGGTAGCACGTG	ES	Elongating	STids	Elongating	Elongating	STids	Elongating	Elongating	Elongating	Elongating	5167.9	3316.9
GTCTACTTGTAATT	ES	Elongating	Elongating	Elongating	Elongating	STids	Elongating	unassigned	Elongating	Elongating	4900.3	3414.9
AGTACGGCGAACGA	ES	Elongating	Elongating	Elongating	Elongating	Elongating	Elongating	Elongating	Elongating	Elongating	3920.8	4759.0
AATTGGCTGAAGAT	SPC	Scytes	Scytes	Scytes	STids	Scytes	Scytes	Scytes	Scytes	Scytes	1381.9	3662.9
GCCAATGTGTATTG	ES	Elongating	Elongating	Elongating	Elongating	Elongating	Elongating	Elongating	Elongating	Elongating	2633.8	4875.8
ATAGCAGTATTATA	SPC	Scytes	Scytes	Scytes	STids	Scytes	Scytes	unassigned	Scytes	Scytes	1156.0	3013.1
TTGATTAGGCATTT	RS	STids	STids	STids	STids	STids	STids	STids	STids	STids	2057.3	4752.4
CACAAAGCGGACCC	RS	STids	STids	STids	STids	STids	STids	STids	STids	STids	3083.6	3059.4
CTCGACAAACCACA	ES	Elongating	Elongating	Elongating	Elongating	Elongating	Elongating	unassigned	Elongating	Elongating	4033.4	1891.7
AGGTCGATGGGCAA	ES	STids	STids	Elongating	STids	STids	STids	STids	Elongating	Elongating	4149.2	4224.6
CCTAGAGCAATCCC	ES	Elongating	Scytes	Elongating	STids	STids	Scytes	STids	Elongating	Elongating	4534.0	4309.2
TCCGCATAGGAGTG	ES	Elongating	Scytes	Elongating	STids	Elongating	Elongating	Elongating	Elongating	Elongating	3782.9	4701.6
CCCGAAAGTGTATG	RS	STids	STids	STids	STids	STids	STids	STids	STids	STids	1960.1	4921.4
CCTGCGAATCTCCG	Endothelial	Elongating	Scytes	Elongating	STids	Scytes	STids	Elongating	STids	Elongating	5132.1	2789.7
GTGGCATAAACTAT	ES	Elongating	Elongating	Elongating	Elongating	Elongating	Elongating	unassigned	Elongating	Elongating	4590.1	2588.9
CCATTAAGATGAAA	ES	Elongating	Elongating	Elongating	STids	STids	Elongating	unassigned	Elongating	Elongating	4559.8	4651.7
CTGCTTACCAACAT	RS	STids	STids	STids	STids	STids	STids	STids	STids	STids	4533.4	3513.9
ACGGCAGCAGGCAC	ES	Elongating	STids	Elongating	Elongating	STids	STids	STids	Elongating	Elongating	2880.2	4395.4
TGTCTGTGTAGAAG	ES	STids	STids	Elongating	STids	STids	STids	unassigned	Elongating	STids	4069.5	4134.0
CACCACGATATTTA	RS	STids	STids	STids	STids	STids	STids	STids	STids	STids	4260.8	4964.2
GAGATATGGCACCA	ES	Elongating	Elongating	Elongating	Elongating	Elongating	Elongating	Elongating	Elongating	Elongating	4168.4	3415.0
TCTCCGGGCGGGTC	RS	STids	STids	STids	STids	STids	STids	STids	STids	STids	3419.7	5246.7
TCCGTCTACACGTG	RS	STids	STids	STids	STids	STids	STids	STids	STids	STids	2622.3	2020.2
TTCTCGTTCAGTCT	ES	Elongating	Elongating	Elongating	Elongating	Elongating	Elongating	Elongating	Elongating	Elongating	2223.6	2579.4
TTTCTAGCTTCTGG	RS	STids	STids	STids	STids	STids	STids	STids	STids	STids	3310.0	3495.7
TGGACCTTGATTGC	ES	STids	STids	Elongating	STids	STids	STids	STids	STids	STids	3580.9	3865.3
TATGAGTTGTTGAA	SPC	Scytes	Scytes	Scytes	STids	Scytes	Scytes	unassigned	Scytes	Scytes	2894.9	5362.7
TCCCGCCTTTTACG	ES	Elongating	Elongating	Elongating	Elongating	Elongating	Elongating	unassigned	Elongating	Elongating	5063.7	2292.9
CCCAAGTTCAATCG	RS	STids	STids	STids	STids	STids	STids	STids	STids	STids	4204.4	1782.6
CTTGTCCAGGATAT	ES	Elongating	Elongating	Elongating	Elongating	Elongating	Elongating	Elongating	Elongating	Elongating	4240.6	3508.7
TGTAGTCCCTCACT	ES	STids	Scytes	Elongating	STids	unassigned	STids	Elongating	STids	STids	940.38	2680.7
ACTATCTATACACC	ES	Elongating	Elongating	Elongating	Elongating	Elongating	Elongating	Elongating	Elongating	Elongating	2471.0	4757.2
TTAATACGACCTGG	ES	Elongating	STids	Elongating	Elongating	STids	STids	unassigned	Elongating	STids	4405.1	4254.2
TCGGAATTGTCACA	RS	STids	STids	STids	STids	STids	STids	STids	STids	STids	3468.7	1732.9
TCTCCACCGCACAG	RS	STids	STids	STids	STids	STids	STids	STids	STids	STids	4890.4	1679.5
CTCCGGGGTCCGAC	ES	STids	STids	Elongating	STids	STids	STids	STids	Elongating	STids	4359.7	3925.4
GGCGAACCTGGTGC	ES	Elongating	STids	Elongating	Elongating	STids	STids	STids	Elongating	Elongating	3659.4	3684.9
AATCGCGGGATGGG	ES	Elongating	Elongating	Elongating	Elongating	Elongating	Elongating	Elongating	Elongating	Elongating	3178.3	4843.1
GTAATGGTCTTCTG	RS	Elongating	STids	Elongating	STids	STids	STids	Elongating	Elongating	Elongating	2298.9	3449.2
TCCACCGATACTTC	ES	Elongating	Elongating	Elongating	Elongating	Elongating	Elongating	unassigned	Elongating	Elongating	4705.6	3672.9
CAGTGGTAAATAGT	RS	STids	Scytes	Scytes	STids	STids	STids	STids	STids	STids	821.13	2809.7
GGTTATGTTCGATG	ES	Elongating	STids	Elongating	STids	Elongating	Elongating	unassigned	Elongating	STids	2517.6	2117.8
ACTACCAGGTACCC	ES	Elongating	Scytes	Elongating	STids	STids	Scytes	unassigned	Elongating	Elongating	2802.1	4561.6
CAGCCAAGGGAATC	ES	Elongating	STids	Elongating	STids	STids	STids	unassigned	Elongating	Elongating	4072.8	4506.2
GTCGCCCTGTGGAC	SPC	Scytes	Scytes	Scytes	STids	Scytes	Scytes	Scytes	Scytes	Scytes	3391.0	3617.6
AGGTATCCTAAACC	SPC	Scytes	Scytes	Scytes	STids	Scytes	Scytes	Scytes	Scytes	Scytes	4564.8	3694.0
AAATTAGGGTGAGT	RS	STids	STids	STids	STids	STids	STids	STids	STids	STids	4155.4	5006.8
TTGTAACCCAATCG	ES	Elongating	Elongating	Elongating	STids	Elongating	Elongating	unassigned	Elongating	Elongating	4944.8	3676.3
ATGTTACTAAGCTG	RS	STids	STids	STids	STids	STids	STids	STids	STids	STids	2735.0	4092.9
TTTCGGCAACGTAA	RS	STids	STids	STids	STids	STids	STids	STids	STids	STids	3668.1	1231.1
ATAGACCCGTAGTG	ES	STids	STids	Elongating	STids	STids	STids	STids	Elongating	STids	4959.6	2568.5
CAGATCATCGTGCC	Macrophage	Scytes	Scytes	Scytes	STids	Scytes	Scytes	STids	STids	STids	1763.5	4874.9
CCGGCAAGACCAAT	ES	Elongating	Elongating	Elongating	Elongating	Sertoli	Elongating	Elongating	Elongating	Elongating	1165.5	4098.7
CTATCTGAGGCACG	ES	Elongating	Scytes	Elongating	STids	unassigned	Elongating	Elongating	Elongating	Elongating	4876.6	4105.0
ACAGTGCCGCGTTC	RS	Scytes	Scytes	Scytes	STids	Scytes	STids	unassigned	STids	STids	1150.1	3417.4
TAAGGGGCCTCCTG	RS	STids	STids	STids	STids	STids	STids	STids	STids	STids	2243.0	3609.3
CCACGAACAATTCT	SPC	Scytes	Scytes	Elongating	STids	Scytes	Scytes	unassigned	STids	Scytes	4783.6	3966.2
TGGGATCCTTGCAT	ES	Elongating	Elongating	Elongating	Elongating	Elongating	Elongating	Elongating	Elongating	Elongating	1632.6	4045.8
TCAAGTAAGCGAGA	ES	Elongating	Scytes	Elongating	Elongating	Elongating	Elongating	Elongating	Elongating	Elongating	4496.9	4791.0
CGTGCCGCTTATAA	ES	Elongating	Elongating	Elongating	Elongating	Elongating	Elongating	unassigned	Elongating	Elongating	4394.6	4751.9
AGATGTGTACTAGC	RS	STids	STids	SPG	STids	SPG	STids	STids	STids	STids	2420.9	3047.5
TAGCAATATGTGTG	ES	Elongating	Elongating	Elongating	Elongating	Elongating	Elongating	unassigned	Elongating	Elongating	4882.9	2194.7
GCTGCGGTGGCTAG	SPC	Scytes	Scytes	Scytes	STids	Scytes	Scytes	Scytes	Scytes	SPG	4577.2	4339.5
TTCCTGAAGTCATC	RS	STids	STids	STids	STids	STids	STids	STids	STids	STids	2801.3	3521.5
TGGCACAGACACGT	Endothelial	STids	STids	STids	STids	STids	STids	STids	STids	STids	4481.7	1319.9
TTCTCGAAGGGACC	ES	Elongating	Elongating	Elongating	Elongating	Elongating	Elongating	Elongating	Elongating	Elongating	3262.2	4808.2
AGCGCACTTGAACG	RS	STids	Scytes	Scytes	STids	Scytes	Scytes	unassigned	STids	STids	3436.8	2725.3
TGAAGAACATCCTT	ES	STids	STids	STids	STids	STids	STids	STids	STids	STids	2996.5	3615.6
ATCTGTGCCCAACT	Endothelial	Elongating	STids	Elongating	Elongating	STids	STids	unassigned	Elongating	STids	3530.2	3577.2
GGCAACTCCCGAAC	ES	Elongating	Scytes	Elongating	STids	Elongating	Elongating	Elongating	Elongating	Elongating	3739.7	4726.3
ATTCACACGTCAAG	ES	Elongating	Elongating	Elongating	Elongating	STids	Elongating	STids	Elongating	Elongating	4749.7	4653.9
GTTGTCCTAAACCT	ES	Elongating	Elongating	Elongating	Elongating	Elongating	Elongating	Elongating	Elongating	Elongating	3825.6	3403.3
TATGGAGTCGAAGT	ES	Elongating	Scytes	Elongating	STids	Scytes	Scytes	Elongating	Elongating	Elongating	1303.9	2975.6
AAGCACTTGGGTGA	RS	STids	STids	STids	STids	STids	STids	STids	STids	STids	3062.6	3772.1
GCTTTCAACAGTCC	RS	STids	STids	Scytes	STids	STids	STids	STids	STids	STids	1092.9	4171.0
CCCCACTGACTCTA	ES	Elongating	Elongating	Elongating	Elongating	Elongating	Elongating	Elongating	Elongating	Elongating	1811.9	3237.7
TTCTCAAGACATAA	ES	Elongating	Elongating	Elongating	Elongating	Elongating	Elongating	Elongating	Elongating	Elongating	4035.3	2568.5
TTACGAGTTCATAA	ES	Elongating	STids	Elongating	STids	STids	STids	unassigned	Elongating	Elongating	2865.6	4503.4
CCTACGCTCACATG	ES	Elongating	STids	Elongating	STids	STids	STids	Elongating	Elongating	Elongating	4974.3	4433.0
AGATAACACAACTA	RS	STids	STids	STids	STids	STids	STids	STids	STids	STids	4825.9	1719.5
TTCTTAACACAGTA	ES	Elongating	Elongating	Elongating	Elongating	Elongating	Elongating	Elongating	Elongating	Elongating	2828.0	4932.9
TATAGAGGCCGCGG	ES	STids	STids	Elongating	Elongating	STids	STids	unassigned	Elongating	Elongating	4803.3	4415.5
TCCCGCCTGCCGAA	RS	STids	Scytes	Scytes	STids	STids	STids	STids	STids	STids	3543.7	2979.4
TGTAAGAAACCTAC	ES	STids	STids	Elongating	STids	STids	STids	STids	STids	STids	3900.6	3795.8
TGAGACCCATGGCT	ES	STids	STids	Elongating	Elongating	STids	STids	STids	Elongating	STids	3566.8	3993.1
TTTACGCCTGCATC	RS	STids	STids	Scytes	STids	STids	STids	STids	STids	STids	4972.3	3011.8
GATAACTTGAGGCT	ES	Elongating	Elongating	Elongating	Elongating	Elongating	Elongating	Elongating	Elongating	Elongating	4690.2	2816.3
TCTCAAGACAACGC	ES	Elongating	Elongating	Elongating	Elongating	Elongating	Elongating	unassigned	Elongating	Elongating	4703.8	2338.7
TTACTGTCTTAGAC	ES	STids	STids	Elongating	STids	STids	STids	unassigned	STids	STids	2610.9	3720.4
GTTCTTGTTATCAT	ES	STids	STids	Elongating	Elongating	STids	STids	STids	Elongating	STids	3304.2	5371.1
AAGCGTGACACGTT	RS	STids	STids	STids	STids	STids	STids	STids	STids	STids	3416.9	1823.0
AGACGTGGTCCACA	ES	Elongating	Elongating	Elongating	Elongating	Elongating	Elongating	Elongating	Elongating	Elongating	4025.4	2021.8
AAGATTGCAGTTAA	ES	Elongating	Elongating	Elongating	Elongating	Elongating	Elongating	Elongating	Elongating	Elongating	2995.5	4655.5
ACGCTGGCGCGGAA	ES	Elongating	Scytes	Elongating	STids	Elongating	Elongating	Elongating	Elongating	Elongating	1628.0	3392.2
CCAGACTTTATTAG	ES	Elongating	Elongating	Elongating	Elongating	Elongating	Elongating	Elongating	Elongating	Elongating	2633.1	4758.3
TGTGATGGTGCGGT	ES	Elongating	Elongating	Elongating	Elongating	Elongating	Elongating	Elongating	Elongating	Elongating	3550.4	4848.0
GAAAGACTGATCTC	ES	Elongating	Elongating	Elongating	Elongating	Elongating	Elongating	Elongating	Elongating	Elongating	2587.8	2458.2
ACACACATACCCGC	RS	STids	STids	STids	STids	STids	STids	STids	STids	STids	4779.1	1757.4
ATGCACGACGCAGC	ES	Elongating	Elongating	Elongating	Elongating	Elongating	Elongating	Elongating	Elongating	Elongating	3248.8	4797.5
CCCACCTACTGGAG	RS	Elongating	STids	Elongating	STids	STids	STids	Elongating	Elongating	STids	2543.9	5061.8
ATTCAGGGCTTGTA	SPC	Scytes	Scytes	Scytes	STids	Scytes	Scytes	Scytes	Scytes	Scytes	4332.8	4732.5
CAGGAGGAACCTGG	RS	STids	STids	STids	STids	STids	STids	STids	STids	STids	1653.0	4786.8
TCGAACATCATGGA	Macrophage	Elongating	Scytes	Elongating	Elongating	Elongating	Elongating	unassigned	Elongating	Elongating	3344.3	1142.6
GGCACATAAGGCGA	ES	Elongating	Elongating	Elongating	Elongating	Elongating	Elongating	unassigned	Elongating	Elongating	2875.9	5284.0
CACGGAATCGAAAG	ES	Elongating	Elongating	Elongating	Elongating	Elongating	Elongating	Elongating	Elongating	Elongating	3468.2	4536.7
TGTAACGGGGGGTT	ES	STids	STids	Elongating	STids	unassigned	STids	STids	STids	STids	2792.0	4001.6
CCCCCTAAGTAACT	SPC	Scytes	Scytes	Scytes	STids	Scytes	Scytes	Elongating	Scytes	Scytes	4395.7	2360.5
GAAGCCCCGAGTTT	SPC	Scytes	Scytes	Scytes	Scytes	Scytes	Scytes	Scytes	Scytes	Scytes	4110.2	4708.7
CTAATGCGCTTTTT	RS	STids	STids	STids	STids	STids	STids	STids	STids	STids	1651.6	4468.5
CAGTCTCTATATTT	ES	STids	STids	Elongating	Elongating	STids	STids	STids	Elongating	STids	2300.6	1854.1
CACCTGGAAGAGCA	RS	STids	STids	Elongating	Elongating	STids	STids	STids	STids	STids	4100.4	3774.0
TGGCTCTCAACACC	ES	Scytes	Scytes	Elongating	STids	Scytes	STids	STids	STids	Scytes	5044.4	2456.3
GTAAGCAGGTGGAT	ES	Elongating	Elongating	Elongating	Elongating	Elongating	Elongating	Elongating	Elongating	Elongating	3246.5	4775.4
CCTACAGGCTATTG	ES	Elongating	Elongating	Elongating	Elongating	Elongating	Elongating	Elongating	Elongating	Elongating	2479.2	4720.2
GTATGTTTTACTTG	ES	Elongating	Elongating	Elongating	Elongating	Elongating	Elongating	Elongating	Elongating	Elongating	2802.4	4828.1
AAGTTTGCGGTTTA	ES	Elongating	Elongating	Elongating	Elongating	Elongating	Elongating	Elongating	Elongating	Elongating	4097.3	3608.1
AGACCCGACGAGAC	ES	STids	STids	Elongating	STids	STids	STids	unassigned	STids	STids	1958.1	1424.6
GCGGTTCGTATACA	ES	STids	STids	Elongating	Elongating	STids	STids	unassigned	Elongating	STids	4868.3	4396.1
CCAGGCCGATTAGG	ES	Elongating	Elongating	Elongating	STids	Elongating	Elongating	Elongating	Elongating	Elongating	5034.1	3406.9
ATCGAAACATACTC	ES	STids	STids	Elongating	STids	STids	STids	STids	Elongating	STids	5194.7	2527.2
ATTCCTTCCAGCTT	SPC	Scytes	Scytes	SPG	STids	SPG	Scytes	unassigned	Scytes	SPG	3597.0	5090.5
ATCTATTACTTCGA	ES	Elongating	Elongating	Elongating	Elongating	Elongating	Elongating	Elongating	Elongating	Elongating	3711.8	4500.9
TCACGCAACCCATA	RS	STids	STids	STids	STids	STids	STids	STids	STids	STids	3474.9	5136.7
CCAAATATTCGAGC	ES	Elongating	Elongating	Elongating	Elongating	Elongating	Elongating	Elongating	Elongating	Elongating	1820.5	3531.1
CACCTCCTACTAGA	ES	Elongating	Elongating	Elongating	Elongating	Elongating	Elongating	unassigned	Elongating	Elongating	4479.6	2593.2
CACTACCAGTCTCG	SPC	Scytes	Scytes	Elongating	STids	Scytes	Scytes	Elongating	Elongating	Scytes	1836.1	3419.6
TTGCCATCTCAAGT	SPC	Scytes	Scytes	Scytes	STids	Scytes	Scytes	Elongating	Scytes	Scytes	5163.3	2138.5
CCGGGCCGGGGGTA	ES	STids	STids	Elongating	STids	STids	STids	STids	Elongating	Elongating	4665.8	4459.3
AAGGGGAGCCGCGG	ES	Elongating	STids	Elongating	Elongating	STids	Elongating	STids	Elongating	Elongating	2557.6	4317.3
AACGCTCCGCTTAC	ES	STids	STids	Elongating	Elongating	STids	STids	unassigned	Elongating	STids	4055.1	3842.2
TTCTGTGCTATGTT	RS	Scytes	Scytes	Scytes	STids	STids	STids	unassigned	Scytes	STids	1060.1	3311.5
GCATGAACCTAGGG	ES	Scytes	Scytes	Elongating	STids	Scytes	Scytes	unassigned	STids	Elongating	1352.6	4500.5
TTATGATAGAAGTT	ES	Elongating	Elongating	Elongating	Elongating	Elongating	Elongating	Elongating	Elongating	Elongating	1462.4	3083.1
TCTGGTGTCAGGAG	ES	Elongating	Elongating	Elongating	Elongating	Elongating	Elongating	Elongating	Elongating	Elongating	3398.7	1175.9
TTGCAGAATTGTTT	ES	STids	STids	Elongating	Elongating	STids	STids	STids	STids	STids	2849.8	1260.6
ATCTATGATCTCTC	ES	Elongating	Elongating	Elongating	Elongating	Elongating	Elongating	unassigned	Elongating	Elongating	1563.1	3112.9
TTGCCATGGAGTCT	ES	Elongating	Elongating	Elongating	Elongating	Elongating	Elongating	Elongating	Elongating	Elongating	2740.2	4903.1
AGTCTAACTTAACG	SPC	Scytes	Scytes	Scytes	STids	Scytes	Scytes	unassigned	STids	Scytes	2946.1	4432.5
CAGTATAGGTTCGC	ES	Elongating	Scytes	Elongating	STids	STids	Elongating	Elongating	Elongating	Elongating	1063.8	4123.3
AATGAATAGACCGG	ES	Elongating	Elongating	Elongating	Elongating	Elongating	Elongating	unassigned	Elongating	Elongating	4572.5	4744.4
GATACCGCGGTCGA	ES	Elongating	Elongating	Elongating	Elongating	STids	Elongating	unassigned	Elongating	Elongating	4580.3	2487.4
GTCTGGAATGGCAG	ES	Elongating	Elongating	Elongating	Elongating	Elongating	Elongating	Elongating	Elongating	Elongating	2292.2	4551.8
TACCTTGGGTTCAG	ES	Elongating	Elongating	Elongating	Elongating	Elongating	Elongating	unassigned	Elongating	Elongating	4482.2	2467.4
TTTGTGACTGGGCC	ES	Elongating	Scytes	Elongating	STids	Elongating	Elongating	Elongating	Elongating	Elongating	2857.9	2854.4
ACTCCAACTGGCTA	ES	Elongating	Scytes	Elongating	Elongating	Elongating	Elongating	Elongating	Elongating	Elongating	4071.2	2569.7
CTCCACTGCGCCGC	ES	Elongating	Elongating	Elongating	Elongating	Elongating	Elongating	Elongating	Elongating	Elongating	3163.9	4805.9
CCCCCTAAATAACT	SPC	Scytes	Scytes	Scytes	STids	Scytes	Scytes	Elongating	Scytes	Scytes	1386.3	1892.8
GTGCTAGTTTAGAA	ES	Elongating	Elongating	Elongating	Elongating	Elongating	Elongating	Elongating	Elongating	Elongating	2646.4	2626.4
CCACGTGTCAGGTT	ES	Elongating	Elongating	Elongating	Elongating	Elongating	Elongating	Elongating	Elongating	Elongating	4271.2	2477.6
AATCATTCTCCGGG	ES	Elongating	Elongating	Elongating	Elongating	Elongating	Elongating	Elongating	Elongating	Elongating	4118.9	2442.3
GATTGTATCAGCAA	ES	Elongating	STids	Elongating	Elongating	STids	Elongating	unassigned	Elongating	Elongating	2748.0	4541.5
CCAGTCATGTGTAG	SPC	Scytes	Scytes	Scytes	STids	Scytes	Scytes	Elongating	Scytes	STids	1842.4	3699.8
CTCGCAACCGACCG	RS	STids	STids	STids	STids	STids	STids	STids	STids	STids	1640.4	2322.5
AAATCATAATCCGA	ES	Elongating	Elongating	Elongating	Elongating	Elongating	Elongating	unassigned	Elongating	Elongating	4815.6	3608.7
ATCACGACGTACTG	RS	Scytes	Scytes	Scytes	STids	STids	Scytes	unassigned	Scytes	STids	5316.8	3032.7
TCTATGAGTAAGCG	SPC	Scytes	Scytes	Elongating	STids	Scytes	Scytes	unassigned	STids	Scytes	2281.7	2397.3
CACAAGTCTCTGAA	ES	STids	STids	Elongating	STids	STids	STids	STids	STids	STids	3336.7	1928.2
CGTGACCTTTCCTG	ES	Elongating	Elongating	Elongating	Elongating	Elongating	Elongating	Elongating	Elongating	Elongating	2474.5	4706.6
CGGAGGCTCACGTC	RS	STids	STids	STids	STids	STids	STids	STids	STids	STids	2153.5	2919.1
GAGAGTCTACATCT	ES	Elongating	Elongating	Elongating	Elongating	Elongating	Elongating	unassigned	Elongating	Elongating	4879.0	2272.0
GGTCGGGCGGCCTG	ES	Elongating	Elongating	Elongating	Elongating	Elongating	Elongating	Elongating	Elongating	Elongating	4454.5	2553.8
AGTCAAGGGCCATA	ES	Elongating	Elongating	Elongating	Elongating	Elongating	Elongating	Elongating	Elongating	Elongating	1793.0	3534.2
CCTCCTCTCTGTGT	RS	STids	STids	STids	STids	STids	STids	STids	STids	STids	1992.5	4737.3
TGGCCGAGTACATA	ES	Elongating	Elongating	Elongating	STids	Elongating	Elongating	unassigned	Elongating	Elongating	2799.0	5379.6
ACCATTGCGTCTTG	RS	STids	STids	Elongating	STids	STids	STids	Elongating	STids	STids	1964.2	1454.7
GGTTGAATGTCAGT	ES	STids	STids	Elongating	Elongating	STids	STids	STids	Elongating	STids	4075.9	3902.0
AAAGGGGCCACATC	ES	STids	STids	Elongating	STids	STids	STids	STids	STids	STids	4258.3	4982.8
TCCGCGAATAACCC	ES	Elongating	Elongating	Elongating	Elongating	Elongating	Elongating	Elongating	Elongating	Elongating	3544.2	2200.6
ACTTCTAGGGAGTC	ES	Elongating	Elongating	Elongating	Elongating	Elongating	Elongating	Elongating	Elongating	Elongating	1731.0	4018.2
CACTAGCGACCTCC	RS	STids	STids	Elongating	STids	STids	STids	unassigned	STids	STids	1020.8	3859.6
TGCATACCGCCGTA	ES	Elongating	Elongating	Elongating	Elongating	Elongating	Elongating	Elongating	Elongating	Elongating	1537.0	3100.9
GACTGAGGATAGGT	SPC	Scytes	Scytes	Elongating	STids	Scytes	Scytes	unassigned	STids	Scytes	4567.6	3792.4
GGACTACACCATCC	ES	Elongating	Elongating	Elongating	Elongating	Elongating	Elongating	Elongating	Elongating	Elongating	2713.6	4824.4
ACCCCATCCCCCAG	ES	Elongating	Elongating	Elongating	Elongating	Elongating	Elongating	Elongating	Elongating	Elongating	2392.8	4769.8
TCAACTTTTGCATT	ES	Elongating	Elongating	Elongating	Elongating	Elongating	Elongating	unassigned	Elongating	Elongating	4457.6	2507.4
TGCTATCTGCGCGT	ES	Elongating	STids	Elongating	Elongating	STids	Elongating	unassigned	Elongating	Elongating	2954.7	5322.3
GACCACTGTAAAGG	ES	Elongating	STids	Elongating	Elongating	STids	STids	STids	Elongating	Elongating	4239.1	4396.0
GACGGGGCTACGGG	ES	Elongating	Elongating	Elongating	Elongating	Elongating	Elongating	Elongating	Elongating	Elongating	4551.4	2903.6
CCTCAGGGCCCGCT	ES	Elongating	Elongating	Elongating	Elongating	Elongating	Elongating	Elongating	Elongating	Elongating	3983.4	2635.5
GCTCAGTCGGCCAA	ES	STids	STids	Elongating	Elongating	STids	STids	unassigned	Elongating	Elongating	1349.5	4441.3
GGCGTGGCTGCGGT	ES	STids	STids	Elongating	STids	STids	STids	STids	STids	STids	2109.6	5150.3
TCCCGTATTTCAAT	RS	STids	STids	STids	STids	STids	STids	STids	STids	STids	5322.7	3478.3
CTTGGTTCTCCACG	SPC	Scytes	Scytes	Scytes	STids	Scytes	Scytes	Scytes	STids	Scytes	3799.6	4462.9
CACTCAGTCCTCAG	ES	Elongating	STids	Elongating	Elongating	STids	STids	STids	Elongating	Elongating	4920.2	4409.2
CCACTCTCTACACG	RS	STids	STids	STids	STids	STids	STids	STids	STids	STids	2999.4	2870.1
GAGCGGTATGATCC	ES	Elongating	Elongating	Elongating	Elongating	Elongating	Elongating	Elongating	Elongating	Elongating	1454.8	3638.6
TCAGTCTCGTGAAT	RS	STids	STids	STids	STids	STids	STids	STids	STids	STids	3293.8	3527.1
TAATCACATGGGAT	ES	Elongating	Scytes	Elongating	Elongating	STids	Elongating	unassigned	Elongating	Elongating	2649.8	4298.9
CGCACGGACATGTT	SPC	Scytes	Scytes	Scytes	STids	Scytes	Scytes	Scytes	Scytes	Scytes	3841.0	4723.4
ATCGGCCAACCAAC	SPC	Scytes	Scytes	SPG	Scytes	Scytes	Scytes	Scytes	Scytes	Scytes	3992.1	4564.1
CGAAGTCTTAAAGA	ES	Elongating	STids	Elongating	Elongating	STids	Elongating	unassigned	Elongating	Elongating	4348.9	4019.4
TCTTACCCCCAGCG	SPC	Elongating	Scytes	Elongating	STids	Scytes	Elongating	Elongating	Elongating	Elongating	1612.2	3062.8
ACACTGAAACCCGA	ES	Elongating	Elongating	Elongating	Elongating	Elongating	Elongating	Elongating	Elongating	Elongating	3761.4	3294.1
GTACAACAACTAAA	SPC	Scytes	Scytes	Scytes	STids	Scytes	Scytes	Elongating	STids	Scytes	4446.6	2408.5
ACAACCAACATTTT	ES	Scytes	Scytes	Elongating	STids	Scytes	Scytes	Elongating	STids	Scytes	4627.3	3793.8
CGAACACACTACTT	ES	Elongating	Elongating	Elongating	Elongating	Elongating	Elongating	Elongating	Elongating	Elongating	4421.3	2651.3
GTCACCGAGTCCAG	ES	Elongating	Elongating	Elongating	Elongating	Elongating	Elongating	Elongating	Elongating	Elongating	4630.1	3019.5
AGCCTTTGTGGAAA	ES	Elongating	STids	Elongating	Elongating	Leydig	STids	unassigned	Elongating	STids	2439.8	5081.5
GAGTAGAGTCCTGA	ES	Elongating	Elongating	Elongating	Elongating	Elongating	Elongating	STids	Elongating	Elongating	4821.9	3581.2
TTCAGGTCCGTCAC	SPC	Scytes	Scytes	SPG	STids	Scytes	Scytes	unassigned	STids	Scytes	4161.0	4266.9
TAGCCTAAGAGCCA	ES	Elongating	Elongating	Elongating	Elongating	Elongating	Elongating	Elongating	Elongating	Elongating	1749.3	4148.2
CACCATCCCCACGG	ES	Elongating	Scytes	Elongating	STids	Elongating	Elongating	Elongating	Elongating	Elongating	1194.3	2871.7
AGTATTTGTACTAA	ES	Elongating	Scytes	Elongating	STids	Elongating	Elongating	unassigned	Elongating	Elongating	5247.2	2813.7
ATTTACTACCTCAC	SPC	Scytes	Scytes	Scytes	STids	Scytes	Scytes	unassigned	Scytes	Scytes	3993.2	4754.8
GAACCTACTACTTT	RS	STids	Scytes	Scytes	STids	STids	STids	STids	STids	STids	3576.4	2779.5
GGACGCTCCGCCGG	RS	STids	Scytes	STids	STids	STids	STids	STids	STids	STids	1942.3	4973.2
CGTACATGCGATGG	ES	Elongating	Elongating	Elongating	Elongating	Elongating	Elongating	Elongating	Elongating	Elongating	2422.5	1370.3
CGCGTAAGTAGTCT	ES	STids	STids	STids	STids	STids	STids	STids	STids	STids	3263.6	1933.5
ATTCAATCACCCTG	ES	Elongating	SPG	Elongating	STids	unassigned	STids	unassigned	Elongating	Elongating	3414.5	3022.0
GCAGGATACCGCTG	ES	Elongating	Elongating	Elongating	Elongating	Elongating	Elongating	Elongating	Elongating	Elongating	1674.2	4085.9
TTAGGGAGCTGACT	SPC	Scytes	Scytes	Scytes	Scytes	Scytes	Scytes	unassigned	Scytes	Scytes	2567.9	4596.9
CCCTAAAATTGCAT	SPC	Scytes	Scytes	Scytes	STids	Scytes	Scytes	Scytes	Scytes	Scytes	3865.5	4866.1
ATCGCCAAACATGA	SPC	Scytes	Scytes	Scytes	STids	Scytes	Scytes	unassigned	Scytes	Scytes	3869.1	4686.3
GTCGGCCCCCCACT	ES	Elongating	Elongating	Elongating	Elongating	Elongating	Elongating	Elongating	Elongating	Elongating	3885.3	4794.6
TGTCCCGCATGGTC	SPC	Scytes	Scytes	Scytes	STids	Scytes	Scytes	STids	Scytes	Scytes	2082.7	3665.0
GATGTAGGTAATTT	ES	Elongating	Elongating	Elongating	Elongating	Elongating	Elongating	Elongating	Elongating	Elongating	2337.7	1274.8
GCACGCCCCGTGCC	ES	Elongating	Elongating	Elongating	Elongating	Elongating	Elongating	Elongating	Elongating	Elongating	3034.1	4842.0
CCTACTACATATGA	ES	Elongating	STids	Elongating	STids	STids	Elongating	unassigned	Elongating	Elongating	4382.2	4358.0
CCCATTCCAGGTCA	ES	Elongating	Elongating	Elongating	Elongating	Elongating	Elongating	Elongating	Elongating	Elongating	2545.8	4685.0
ACAGTAAGGGCACA	ES	Elongating	Scytes	Elongating	Elongating	Elongating	Elongating	unassigned	Elongating	Elongating	4747.1	4694.8
AGAGGAGCAGCGCC	ES	STids	STids	Elongating	Elongating	STids	STids	unassigned	Elongating	STids	3770.1	4177.6
ATGCGCTAATATAT	RS	STids	STids	STids	STids	STids	STids	STids	STids	STids	4942.0	1749.2
AGTGTTCATCGGAT	ES	Elongating	Elongating	Elongating	Elongating	Elongating	Elongating	Elongating	Elongating	Elongating	4853.4	2229.9
CACGCCATGCTGCT	ES	STids	STids	Elongating	Elongating	STids	STids	unassigned	Elongating	STids	2382.0	2255.1
GGTCCCTATCCCGC	ES	Elongating	STids	Elongating	STids	STids	Elongating	unassigned	Elongating	Elongating	2479.9	5148.4
CGTAACGTAACACT	RS	STids	STids	STids	STids	STids	STids	STids	STids	STids	3925.5	4963.4
TCGGTTGCCGCGAT	ES	Elongating	Elongating	Elongating	Elongating	Elongating	Elongating	unassigned	Elongating	Elongating	4903.1	2230.5
ATCGCTAGTGTGCG	ES	Elongating	Elongating	Elongating	Elongating	Elongating	Elongating	Elongating	Elongating	Elongating	2290.1	4653.7
CAACCCGATGCTTG	RS	STids	STids	STids	STids	STids	STids	STids	STids	STids	4274.5	1399.9
ACACCCCAGCCGGC	ES	STids	STids	STids	STids	STids	STids	STids	STids	STids	1610.2	4604.5
GAATGTTCTGACTA	ES	Elongating	Elongating	Elongating	Elongating	Elongating	Elongating	Elongating	Elongating	Elongating	4544.5	2853.4
ACCGCTGCTATCCT	ES	Elongating	Elongating	Elongating	Elongating	Elongating	Elongating	unassigned	Elongating	Elongating	4923.0	3424.3
TGTAGACTATGCTG	RS	STids	STids	Elongating	STids	STids	STids	unassigned	STids	STids	4726.4	1983.5
AATCTAGTAGGGAG	ES	Elongating	Elongating	Elongating	Elongating	Elongating	Elongating	Elongating	Elongating	Elongating	2251.9	4745.7
GTCCCGATTGATCA	RS	STids	STids	STids	STids	STids	STids	STids	STids	STids	4749.8	1797.9
ACCCTCCTCTGTGG	ES	STids	STids	STids	STids	STids	STids	STids	STids	STids	4223.2	3687.8
GCGCTCACACCACC	ES	Elongating	Elongating	Elongating	Elongating	Elongating	Elongating	Elongating	Elongating	Elongating	3940.7	3349.4
GATGATTCCCACAA	ES	Elongating	Elongating	Elongating	Elongating	Elongating	Elongating	unassigned	Elongating	Elongating	4879.2	3885.8
CTCCTGGCGCTGGG	RS	STids	STids	STids	STids	STids	STids	STids	STids	STids	2835.9	4178.6
AAAAGGCGGAAAGC	RS	STids	STids	STids	STids	STids	STids	STids	STids	STids	1681.5	1413.0
CTTGAAAGTCCTGA	ES	Elongating	Scytes	Elongating	STids	Elongating	Elongating	unassigned	Elongating	Elongating	4974.1	2269.4
CAGTGTAATTATTA	ES	Elongating	Scytes	Elongating	STids	Scytes	Scytes	Elongating	Elongating	Scytes	4410.6	3038.0
GCTCACTCGTCGGA	ES	Elongating	Elongating	Elongating	Elongating	Elongating	Elongating	unassigned	Elongating	Elongating	4561.2	3775.3
TTAGGGGCCTCACC	ES	Elongating	Elongating	Elongating	Elongating	Elongating	Elongating	Elongating	Elongating	Elongating	1329.0	1995.0
TCCTTTTCGCCAAG	RS	STids	STids	STids	STids	STids	STids	STids	STids	STids	1866.0	4937.1
ATCTACCCATTGAC	ES	Elongating	Scytes	Elongating	STids	Scytes	Elongating	Elongating	Elongating	Elongating	4052.3	2460.4
CTTACGCTCATGGC	RS	STids	STids	STids	STids	STids	STids	STids	STids	STids	1661.9	2395.9
GCTTGGTTCTACGC	ES	Elongating	Elongating	Elongating	Elongating	Elongating	Elongating	unassigned	Elongating	Elongating	4914.5	3408.1
ACACCTGAGCCTGC	ES	Elongating	Elongating	Elongating	Elongating	Elongating	Elongating	Elongating	Elongating	Elongating	4564.9	2813.8
CCCAACAAGATCCG	ES	Scytes	Scytes	Elongating	STids	Scytes	Scytes	unassigned	Elongating	Scytes	2881.6	5338.3
TTCAAAATCTCCTC	ES	Elongating	STids	Elongating	Elongating	STids	Elongating	unassigned	Elongating	Elongating	3069.2	4249.2
GCCTCCGAGCCCTA	RS	STids	STids	STids	STids	STids	STids	STids	STids	STids	4827.8	1822.0
AAAAACGCTCCCGT	ES	Elongating	Elongating	Elongating	Elongating	Elongating	Elongating	Elongating	Elongating	Elongating	3523.9	4882.0
GACTGGCTATCCAT	ES	Elongating	Elongating	Elongating	Elongating	Elongating	Elongating	unassigned	Elongating	Elongating	2240.4	4717.8
GGGTTCATCGCCTG	ES	Elongating	STids	Elongating	Elongating	STids	Elongating	unassigned	Elongating	Elongating	3269.3	4278.8
GCTGAGCTGGAATG	ES	Elongating	Elongating	Elongating	Elongating	Elongating	Elongating	Elongating	Elongating	Elongating	2696.5	4853.9
CATCTTGACGTGAC	ES	Elongating	Elongating	Elongating	Elongating	Elongating	Elongating	unassigned	Elongating	Elongating	3436.2	1138.0
TTAGACATTCCCAG	ES	Elongating	Scytes	Elongating	STids	Elongating	Elongating	Elongating	Elongating	Elongating	3240.7	4928.9
CACGCATGCGCGCT	RS	STids	STids	STids	STids	STids	STids	STids	STids	STids	3663.9	2442.8
CTTCCTATAGATTA	SPC	Scytes	Scytes	Scytes	STids	Scytes	Scytes	unassigned	Scytes	Scytes	2227.2	3780.7
TTGAGATCGGACGT	ES	Scytes	Scytes	Elongating	STids	Scytes	Scytes	STids	STids	Scytes	4388.9	4636.2
AGCACTAACAGTCT	ES	Elongating	STids	Elongating	Elongating	STids	Elongating	unassigned	Elongating	Elongating	2506.9	4419.6
TCTGGCCTCAATTG	ES	Scytes	Scytes	Elongating	STids	Scytes	Scytes	unassigned	STids	Scytes	2951.7	5252.1
CTAGTAACATTTGC	RS	STids	STids	Scytes	STids	STids	STids	unassigned	STids	STids	1080.3	4145.9
TATAGCACGTGTCC	ES	Elongating	Elongating	Elongating	Elongating	Elongating	Elongating	Elongating	Elongating	Elongating	3166.3	2590.3
CAGAGTCTTAAGCC	RS	STids	STids	STids	STids	STids	STids	STids	STids	STids	4052.2	5106.6
TTGTCCCCGAAACG	ES	Elongating	Elongating	Elongating	Elongating	Elongating	Elongating	Elongating	Elongating	Elongating	2488.1	1275.7
TCAATGTAGTACCG	SPC	Scytes	Scytes	Scytes	STids	Scytes	Scytes	unassigned	STids	Scytes	1985.7	3571.6
TACCGAACCAGTTG	SPC	Scytes	Scytes	Scytes	STids	Scytes	Scytes	Scytes	Scytes	Scytes	2716.5	1076.3
TGCCCCAGATTCTA	ES	Elongating	STids	Elongating	Elongating	STids	Elongating	STids	Elongating	Elongating	4824.7	4439.9
TTCTATCTAGCTCG	ES	Elongating	Scytes	Elongating	STids	Elongating	Elongating	Elongating	Elongating	Elongating	4104.0	2907.8
GACGGGAAGCACGC	RS	STids	Scytes	Scytes	STids	STids	STids	STids	STids	STids	3608.5	2760.9
CACCCATAGAATGG	ES	Elongating	Elongating	Elongating	Elongating	Elongating	Elongating	Elongating	Elongating	Elongating	3122.8	2478.2
TGTACCCAGCGTGA	ES	Elongating	Elongating	Elongating	Elongating	Elongating	Elongating	unassigned	Elongating	Elongating	4477.3	4686.4
AACATCAGGATGAG	ES	Elongating	Scytes	Elongating	STids	Sertoli	STids	unassigned	Elongating	Elongating	3691.9	5250.8
TGTGTACCAGCAGG	SPC	Scytes	Scytes	Scytes	STids	Scytes	Scytes	Scytes	Scytes	Scytes	3746.0	4701.8
AGTTCCCACACCTA	RS	STids	STids	STids	STids	STids	STids	STids	STids	STids	3359.2	5259.4
TTGCGATAATCTCC	RS	STids	STids	STids	STids	STids	STids	STids	STids	STids	3207.3	5086.7
TCGAGGCAGCCAGC	ES	Elongating	Elongating	Elongating	Elongating	Elongating	Elongating	unassigned	Elongating	Elongating	4652.5	4534.7
CCCACAACTTACAT	ES	Elongating	Scytes	Elongating	STids	Elongating	Elongating	Elongating	Elongating	Elongating	4096.3	2548.6
AGTGGTCAAAATCG	ES	Elongating	Elongating	Elongating	Elongating	Elongating	Elongating	Elongating	Elongating	Elongating	3239.5	4845.7
AAGTCTTAGAAGTT	ES	Elongating	Elongating	Elongating	Elongating	Elongating	Elongating	Elongating	Elongating	Elongating	4621.5	2395.8
AGACTGGCCACGCC	ES	Elongating	Elongating	Elongating	Elongating	Elongating	Elongating	Elongating	Elongating	Elongating	3857.8	3387.5
TAACTCGCCCCTCT	ES	Elongating	Elongating	Elongating	STids	Elongating	Elongating	Elongating	Elongating	Elongating	1120.6	2735.0
AAAGGTGCGGGCCA	ES	Elongating	Elongating	Elongating	Elongating	STids	Elongating	Elongating	Elongating	Elongating	4823.9	2309.7
CGGTCAGTCTGGCA	ES	Elongating	Elongating	Elongating	Elongating	Elongating	Elongating	Elongating	Elongating	Elongating	1329.0	1942.8
TTACGCGGCAATAG	RS	STids	STids	STids	STids	STids	STids	STids	STids	STids	1832.4	4806.2
CGGTACGCAGGACC	ES	Elongating	Scytes	Elongating	Elongating	Elongating	Elongating	Elongating	Elongating	Elongating	4709.1	2795.5
CAGCTATTTACTCC	ES	Elongating	Elongating	Elongating	Elongating	Elongating	Elongating	Elongating	Elongating	Elongating	3162.9	4871.9
CCATCCGTCGGTGG	ES	Elongating	Elongating	Elongating	Elongating	Elongating	Elongating	Elongating	Elongating	Elongating	3155.3	4814.5
TTCTTGCGCTTCGG	ES	Elongating	Elongating	Elongating	Elongating	STids	Elongating	STids	Elongating	Elongating	4876.0	3613.6
CACCCGACCGCCGC	RS	STids	STids	STids	STids	STids	STids	STids	STids	STids	4919.0	1705.3
CATTTGGCAGTCGT	ES	Elongating	STids	Elongating	Elongating	STids	Elongating	Elongating	Elongating	Elongating	2438.3	4329.4
CGCCTCTTTGAAGA	ES	STids	STids	STids	STids	STids	STids	STids	STids	STids	3335.0	4017.4
TTCACTCTTTTCCT	ES	STids	STids	Elongating	Elongating	STids	STids	unassigned	Elongating	STids	3572.9	3979.3
ACCAGAGTACTCTC	ES	Elongating	STids	Elongating	STids	Elongating	Elongating	Elongating	Elongating	Elongating	4724.1	3346.9
ACAACAATATGGGT	ES	STids	SPG	SPG	STids	SPG	STids	unassigned	Elongating	STids	2397.8	5110.3
ACACGCCAGTGCGG	RS	STids	STids	STids	Elongating	STids	STids	STids	STids	STids	1975.9	4730.4
ATCATCGTTTTAAG	RS	STids	Scytes	Scytes	STids	Scytes	STids	Elongating	STids	STids	928.29	2795.7
TCGGTAACGCGCGG	ES	Elongating	Elongating	Elongating	Elongating	Elongating	Elongating	Elongating	Elongating	Elongating	3891.7	2722.7
GCCACCACCATGGC	SPC	Scytes	Scytes	Scytes	STids	Scytes	STids	unassigned	STids	STids	1072.7	3242.6
GTCCCGGCTTTGGA	ES	Scytes	Scytes	Elongating	STids	Scytes	Scytes	unassigned	STids	Scytes	5062.4	2367.2
GTACGTAAGAGGCA	ES	Elongating	Elongating	Elongating	Elongating	Elongating	Elongating	unassigned	Elongating	Elongating	4794.5	3631.0
TCCCACCTAATAGA	ES	Elongating	Scytes	Elongating	STids	Elongating	Elongating	Elongating	Elongating	Elongating	2025.9	3440.1
TGCAGTGTAGCCTT	ES	STids	STids	Elongating	STids	STids	STids	unassigned	Elongating	STids	2250.0	2281.0
CACCGGACCAGATA	RS	STids	STids	STids	STids	STids	STids	STids	STids	STids	2526.9	3561.1
CTAGATTCTCAACA	RS	STids	STids	STids	STids	STids	STids	unassigned	STids	STids	1730.2	3279.4
TTGCTAAAGGAATC	RS	STids	STids	STids	STids	STids	STids	STids	STids	STids	3904.6	1668.3
TATACAAGCAATAC	SPC	Scytes	Scytes	Scytes	STids	Scytes	Scytes	unassigned	Scytes	Scytes	2883.7	4988.9
GCGGTGGATACCAT	SPC	Scytes	Scytes	Scytes	STids	Scytes	Scytes	unassigned	Scytes	Scytes	3109.7	4758.9
CGAATACCAAGTCA	RS	STids	STids	STids	STids	STids	STids	STids	STids	STids	3196.7	1670.3
ACGACAAGACGACG	ES	Elongating	Elongating	Elongating	Elongating	Elongating	Elongating	Elongating	Elongating	Elongating	2214.5	2555.0
TTGAACGTAGCAGG	SPC	Scytes	Scytes	Scytes	Scytes	Scytes	Scytes	unassigned	Scytes	Scytes	4056.0	4683.1
CCCCTTGCAGCACG	ES	STids	STids	Elongating	Elongating	STids	STids	STids	Elongating	STids	3558.9	3900.5
CTGTAAACCTTGAC	ES	Elongating	Elongating	Elongating	Elongating	Elongating	Elongating	Elongating	Elongating	Elongating	1027.9	2414.6
CCTGAACAGCGATC	ES	STids	STids	Elongating	Elongating	STids	STids	STids	Elongating	STids	4553.1	3957.0
GTATAGGCAGTCTG	ES	Elongating	Elongating	Elongating	Elongating	Elongating	Elongating	Elongating	Elongating	Elongating	2259.1	4777.0
TAACACGTCAGGCT	SPC	Scytes	Scytes	Scytes	STids	unassigned	Scytes	unassigned	Scytes	Scytes	1310.4	3798.5
CAAACGGAGACATG	ES	Elongating	Elongating	Elongating	Elongating	Elongating	Elongating	unassigned	Elongating	Elongating	4586.9	2857.8
TATCCTCACGTATA	ES	Elongating	Elongating	Elongating	Elongating	Elongating	Elongating	Elongating	Elongating	Elongating	1831.7	3506.8
AGCGGGTAGTCTCA	ES	STids	STids	Elongating	Elongating	STids	STids	unassigned	Elongating	Elongating	2819.1	1223.8
ATACCGTGATCGTC	ES	Elongating	Scytes	Elongating	STids	Scytes	Elongating	Elongating	Elongating	Elongating	5054.6	2867.2
ACTATTCATGGAAA	ES	Elongating	Elongating	Elongating	Elongating	Elongating	Elongating	Elongating	Elongating	Elongating	2245.8	4530.6
TCGGCCCTACTGCT	ES	Elongating	STids	Elongating	Elongating	STids	STids	Elongating	Elongating	Elongating	2682.3	5324.9
AGGAGCGAATCCGC	ES	Elongating	Elongating	Elongating	Elongating	unassigned	Elongating	Elongating	Elongating	Elongating	2803.6	4888.4
TAACCCAAGTTACA	ES	Elongating	Scytes	Elongating	Elongating	Elongating	Elongating	Elongating	Elongating	Elongating	3612.0	4699.8
TTAACACATCCTGC	ES	Elongating	Elongating	Elongating	Elongating	Elongating	Elongating	Elongating	Elongating	Elongating	2521.2	4718.0
TACCGTATGTTGCA	Sertoli	STids	Sertoli	Sertoli	STids	Sertoli	Elongating	unassigned	STids	STids	1164.7	3938.3
TCAGATTATGTGAA	Sertoli	Elongating	Scytes	Elongating	STids	Sertoli	Elongating	unassigned	Elongating	Elongating	2002.6	3711.8
AAGATACATCAGAT	ES	STids	STids	Elongating	Elongating	STids	STids	STids	Elongating	STids	2149.2	2150.3
GGACCGGGCAACTC	RS	STids	STids	STids	STids	STids	STids	STids	STids	STids	1723.5	2097.4
TGACCAAGACTTGC	RS	STids	STids	STids	STids	STids	STids	STids	STids	STids	3160.4	3390.3
ACGCATCAAGCTCC	ES	Elongating	Elongating	Elongating	Elongating	Elongating	Elongating	Elongating	Elongating	Elongating	4588.6	2984.4
CTATGACTATAACT	ES	Elongating	Scytes	Elongating	STids	Elongating	Elongating	Elongating	Elongating	Elongating	4225.8	2410.4
ACGGGGTGCCCGGA	ES	Elongating	Elongating	Elongating	Elongating	Elongating	Elongating	Elongating	Elongating	Elongating	3353.7	4810.8
TGAGCGCGCACTCA	ES	Elongating	Elongating	Elongating	Elongating	Elongating	Elongating	Elongating	Elongating	Elongating	1431.6	3071.3
AAACGACCGGGATA	ES	Elongating	Scytes	Elongating	Elongating	Scytes	Elongating	Elongating	Elongating	Elongating	1643.0	2839.7
GAGCGGGAATGTCT	ES	Elongating	Scytes	Elongating	STids	Elongating	Elongating	Elongating	Elongating	Elongating	1873.3	3452.4
ATGCCGCACGGGAA	ES	Elongating	Elongating	Elongating	Elongating	Elongating	Elongating	Elongating	Elongating	Elongating	2291.3	3535.7
TAGCCAGCATTTGT	RS	STids	STids	STids	STids	Scytes	STids	STids	STids	STids	3495.3	3431.4
GCCAACGCTATGCC	ES	Elongating	STids	Elongating	Elongating	Elongating	Elongating	unassigned	Elongating	Elongating	4521.6	4296.4
TTCTCAAGCACGCA	RS	STids	STids	STids	STids	STids	STids	STids	STids	STids	1754.1	4565.1
GCGTTTTTAACCCC	ES	Elongating	Scytes	Elongating	STids	Elongating	Scytes	Elongating	Elongating	Elongating	1610.1	3643.6
AGCACTTTTGTACC	ES	Elongating	Elongating	Elongating	Elongating	Elongating	Elongating	Elongating	Elongating	Elongating	3970.9	3317.4
ACTCGTGTTGCATC	ES	Elongating	STids	Elongating	Elongating	STids	STids	STids	Elongating	Elongating	1309.4	4414.8
CAAACGGGCCACTA	SPC	Scytes	Scytes	Scytes	STids	Scytes	Scytes	unassigned	Scytes	Scytes	2088.6	4655.1
ATCTTCGTACACAT	ES	Elongating	Elongating	Elongating	Elongating	Elongating	Elongating	Elongating	Elongating	Elongating	4211.0	2403.8
TCCAAAGTTCCCAC	RS	STids	STids	STids	STids	STids	STids	STids	STids	STids	3707.1	2460.8
AGATGGGGATTTAG	ES	Elongating	STids	Elongating	Elongating	STids	Elongating	Elongating	Elongating	Elongating	1383.3	4185.4
ACTCTTTGAATACC	RS	STids	Scytes	Scytes	STids	STids	STids	unassigned	STids	STids	914.39	2591.8
CTACGTTTGAACGT	RS	STids	STids	STids	STids	unassigned	STids	STids	STids	STids	3081.0	5141.5
TGGATTGCTGGTCG	ES	STids	STids	Elongating	Elongating	STids	STids	STids	Elongating	STids	4285.5	4155.3
ACAGCCCCGACACG	SPC	Scytes	Scytes	Scytes	Scytes	Scytes	Scytes	Scytes	Scytes	Scytes	1686.3	3672.4
GCTATTCCTTCACA	RS	STids	STids	STids	STids	STids	STids	STids	STids	STids	3141.7	3598.8
CTTCATCAATTGAT	RS	STids	STids	STids	STids	STids	STids	STids	STids	STids	1048.8	3469.3
TAGGTGTTCCTATC	ES	STids	STids	Elongating	Elongating	STids	STids	unassigned	Elongating	STids	4166.6	4224.0
CAAACAACGGCGGA	ES	STids	STids	Elongating	Elongating	STids	STids	STids	Elongating	Elongating	3680.8	3657.4
CACATTCTCCCTGC	ES	Elongating	STids	Elongating	Elongating	STids	Elongating	STids	Elongating	Elongating	3242.1	4257.2
TCTCATCCCTCTCT	RS	STids	STids	STids	STids	STids	STids	STids	STids	STids	2710.3	3664.4
GTCCCAGCACCCTT	RS	STids	STids	STids	STids	STids	STids	STids	STids	STids	1783.2	4852.0
TACAATTCCATTGC	ES	Elongating	Elongating	Elongating	STids	Sertoli	Elongating	Elongating	Elongating	Elongating	3719.0	5270.3
GATGGTTGTGCAGA	ES	Elongating	Scytes	Elongating	STids	Elongating	Elongating	Elongating	Elongating	Elongating	2978.1	1737.1
ACGTGGTCGCATAA	ES	STids	STids	Elongating	Elongating	STids	STids	STids	Elongating	STids	3690.5	4239.0
ATCATGATGGAGGA	ES	Elongating	Elongating	Elongating	Elongating	Elongating	Elongating	unassigned	Elongating	Elongating	2887.6	5262.2
AGAAGGGCGGAGGT	RS	STids	STids	STids	STids	STids	STids	STids	STids	STids	1081.4	3889.6
GTTGTAACTAATCA	ES	Elongating	STids	Elongating	Elongating	STids	Elongating	unassigned	Elongating	Elongating	4452.8	4473.9
GACTCTCTACGAAG	ES	Elongating	Elongating	Elongating	Elongating	Elongating	Elongating	Elongating	Elongating	Elongating	4946.8	3836.2
CACCACAGTATTTA	ES	Elongating	Elongating	Elongating	Elongating	Elongating	Elongating	Elongating	Elongating	Elongating	2229.3	2610.7
GCGGAGAGTCAATA	ES	Elongating	Elongating	Elongating	Elongating	Elongating	Elongating	Elongating	Elongating	Elongating	3380.6	4820.7
CCATTTACAGACGG	ES	Elongating	Elongating	Elongating	Elongating	Elongating	Elongating	Elongating	Elongating	Elongating	3261.3	4772.4
CAGCAATTGTTGGT	ES	Elongating	Elongating	Elongating	Elongating	Elongating	Elongating	Elongating	Elongating	Elongating	1505.2	3110.7
ATTTTGGGAACTGC	ES	Elongating	STids	Elongating	Elongating	STids	Elongating	Elongating	Elongating	Elongating	3251.0	4242.0
ATAACTATCTGCAA	RS	STids	STids	STids	STids	STids	STids	STids	STids	STids	3343.6	5234.6
GTGGCCTGTACTGT	RS	STids	STids	STids	STids	STids	STids	STids	STids	STids	3873.2	2275.7
TCGAGGGCACACCG	SPC	Scytes	Scytes	Scytes	STids	Scytes	Scytes	unassigned	STids	Scytes	2728.4	5144.2
CGACGCTGTGGTGG	ES	Elongating	Elongating	Elongating	Elongating	Elongating	Elongating	Elongating	Elongating	Elongating	1121.8	4007.7
GCTATACAGCGTAC	ES	Elongating	Elongating	Elongating	Elongating	Elongating	Elongating	unassigned	Elongating	Elongating	3081.9	4256.5
GTACACTCTGCCCA	ES	Elongating	Elongating	Elongating	Elongating	Elongating	Elongating	Elongating	Elongating	Elongating	1788.3	3486.0
ACCGGGTATACGGT	ES	Elongating	Elongating	Elongating	Elongating	Elongating	Elongating	Elongating	Elongating	Elongating	1551.1	3631.1
CAATACCAATTAAC	RS	STids	STids	STids	STids	STids	STids	STids	STids	STids	4368.8	4905.1
ACATAATAACTTTT	ES	Elongating	Elongating	Elongating	Elongating	Elongating	Elongating	Elongating	Elongating	Elongating	3849.4	3174.5
ATGGTAGCCGTCCG	ES	Elongating	STids	Elongating	Elongating	STids	Elongating	unassigned	Elongating	Elongating	3150.9	5350.0
TCCGAGCTGCACCG	ES	Elongating	Elongating	Elongating	Elongating	Elongating	Elongating	Elongating	Elongating	Elongating	2780.9	4806.1
CACCATTGTGGTCT	ES	Elongating	Elongating	Elongating	Elongating	Elongating	Elongating	unassigned	Elongating	Elongating	4027.6	1867.1
CGCCTGGTTATGTT	ES	Elongating	STids	Elongating	STids	Elongating	STids	unassigned	Elongating	Elongating	1040.4	4120.3
GAGCATAATTCATA	ES	Scytes	Scytes	SPG	STids	Scytes	Scytes	unassigned	STids	Scytes	4543.2	3877.5
CCAAGTTGGCGCCA	ES	Elongating	Elongating	Elongating	Elongating	Elongating	Elongating	unassigned	Elongating	Elongating	4590.3	2392.4
GTTGCCCAATTTAG	ES	STids	STids	Elongating	Elongating	STids	STids	unassigned	Elongating	Elongating	3648.6	3623.4
AATCCCAGGTCCGG	ES	Elongating	STids	Elongating	Elongating	Elongating	Elongating	STids	Elongating	Elongating	2575.8	4376.1
ATCTTTTGCCTTGT	ES	Elongating	Elongating	Elongating	Elongating	Elongating	Elongating	Elongating	Elongating	Elongating	5201.0	3900.9
TACCGAACGCCTAA	ES	Elongating	Elongating	Elongating	Elongating	Elongating	Elongating	Elongating	Elongating	Elongating	1469.2	3152.2
TCAAAGCGGATCAG	RS	STids	STids	STids	STids	STids	STids	STids	STids	STids	2057.7	4792.4
ACCGCTACCCTGAC	ES	STids	STids	Elongating	Elongating	STids	STids	STids	Elongating	STids	4549.8	3941.1
AGCTCTGGCCATCA	ES	Elongating	STids	Elongating	Elongating	STids	Elongating	STids	Elongating	Elongating	5209.6	3149.1
GTCCCCAACGCAAA	ES	Elongating	STids	Elongating	Elongating	STids	Elongating	unassigned	Elongating	Elongating	2842.4	4444.5
TGATTTTCTACAAG	RS	STids	STids	STids	STids	STids	STids	STids	STids	STids	3364.4	5209.7
CTCGCCTGAACCAT	RS	STids	STids	STids	STids	STids	STids	STids	STids	STids	3300.4	3511.4
CCAAGTTCACCTCG	ES	STids	STids	Elongating	Elongating	STids	STids	unassigned	Elongating	STids	3944.2	4248.2
AAACACTTACTCGG	ES	Elongating	Scytes	Elongating	STids	STids	STids	unassigned	Elongating	Elongating	4037.3	4445.1
GGATCCTGTAACTC	ES	STids	STids	Elongating	Elongating	STids	STids	STids	Elongating	Elongating	4973.4	4338.5
ATTCGCAGCTCGGC	Macrophage	Elongating	Scytes	Elongating	STids	Leydig	Elongating	Elongating	Elongating	Elongating	2325.0	5125.5
ACATACAGGGGAGT	ES	Elongating	Elongating	Elongating	Elongating	Elongating	Elongating	unassigned	Elongating	Elongating	4367.0	2455.7
CTCTTAACGGTGGC	ES	STids	STids	Elongating	Elongating	STids	STids	STids	Elongating	STids	2780.8	1093.9
CCCAAATCCTCAGT	ES	Elongating	Scytes	Elongating	STids	Scytes	Scytes	Elongating	Elongating	Scytes	4047.7	2893.9
CCACTTATCCCACT	ES	Elongating	Elongating	Elongating	Elongating	Elongating	Elongating	Elongating	Elongating	Elongating	3922.3	2844.0
ATCGTGGCACGTCG	ES	Elongating	Elongating	Elongating	Elongating	Elongating	Elongating	Elongating	Elongating	Elongating	5116.3	3990.9
ACTAACGAGAACAC	SPC	Scytes	Scytes	Scytes	STids	Scytes	Scytes	unassigned	STids	Scytes	1717.7	3965.4
GCACACGGGACGAC	ES	Elongating	STids	Elongating	Elongating	STids	Elongating	unassigned	Elongating	Elongating	4254.9	4395.8
TAGAGTTATATATG	RS	STids	STids	STids	Elongating	STids	STids	STids	STids	STids	4225.6	3877.0
AGCTCATTGCCTAG	ES	STids	STids	Elongating	STids	STids	STids	STids	Elongating	STids	3910.7	4017.8
AACGCGATCTCGAC	RS	STids	STids	STids	STids	STids	STids	STids	STids	STids	1743.3	3150.5
AGACAATCCTTCCT	ES	Elongating	Elongating	Elongating	Elongating	Elongating	Elongating	Elongating	Elongating	Elongating	2443.6	4683.6
TCTGCATGTAATCC	ES	STids	STids	Elongating	STids	STids	STids	unassigned	Elongating	Elongating	3741.1	3946.4
ACGACACACAGGGT	ES	Elongating	Elongating	Elongating	Elongating	Elongating	Elongating	Elongating	Elongating	Elongating	4035.5	2640.9
CAGCGTTCATATAA	RS	STids	STids	STids	STids	STids	STids	STids	STids	STids	3029.6	4059.0
ATGGCCGAGGGCCC	ES	Elongating	STids	Elongating	Elongating	STids	Elongating	STids	Elongating	Elongating	4877.7	4381.3
CGCAAGCATCACAC	ES	Elongating	Elongating	Elongating	Elongating	Elongating	Elongating	Elongating	Elongating	Elongating	2090.8	2904.6
ACCTTGAAGACATG	ES	Elongating	Elongating	Elongating	Elongating	Elongating	Elongating	unassigned	Elongating	Elongating	4693.6	2514.9
GCCAAAAGTACGGC	RS	STids	STids	STids	STids	STids	STids	STids	STids	STids	948.04	3120.9
GAGAGGCGCCCCCG	ES	STids	STids	STids	STids	STids	STids	STids	STids	STids	2082.5	4763.6
AAAGGGGCAGGCGA	ES	Elongating	Elongating	Elongating	Elongating	Elongating	Elongating	Elongating	Elongating	Elongating	1714.3	4012.2
AAACTGGGCCAGGT	ES	Elongating	Elongating	Elongating	Elongating	Elongating	Elongating	Elongating	Elongating	Elongating	3304.8	4899.4
TACGTGACTTACCA	ES	Elongating	Scytes	Elongating	Elongating	Elongating	Elongating	Elongating	Elongating	Elongating	3139.7	4772.8
TTTCACCTGATGCG	ES	Elongating	Elongating	Elongating	Elongating	Elongating	Elongating	Elongating	Elongating	Elongating	3229.9	4775.2
GTGCCGGCGGCGGG	ES	Elongating	Scytes	Elongating	STids	Elongating	Scytes	unassigned	Elongating	Elongating	4696.4	3572.6
CCAAGTTTCCGCTG	ES	Elongating	Elongating	Elongating	Elongating	Elongating	Elongating	Elongating	Elongating	Elongating	2456.8	4769.4
GTCAGTTTTTCTAG	ES	Scytes	Scytes	Elongating	STids	Scytes	Scytes	Elongating	Elongating	Scytes	4825.8	2403.6
TCCATACTGTCGGG	RS	STids	STids	STids	STids	STids	STids	STids	STids	STids	2711.7	1955.2
ACGTACCCAGCCTA	RS	STids	STids	STids	STids	STids	STids	STids	STids	STids	2956.9	2947.2
CTGACGGGAGGTAT	ES	Elongating	Scytes	Elongating	STids	Elongating	Elongating	Elongating	Elongating	Elongating	2324.6	1303.6
TACGGTCATCAGAA	ES	Elongating	Elongating	Elongating	Elongating	Elongating	Elongating	Elongating	Elongating	Elongating	2544.3	5025.5
GCTTACGGACGTAA	ES	Elongating	Elongating	Elongating	Elongating	Leydig	Elongating	Elongating	Elongating	Elongating	2863.6	2301.3
ACACACGGCAGGTG	SPC	Scytes	Scytes	Scytes	STids	Scytes	Scytes	Scytes	Scytes	Scytes	4092.1	2834.5
TTTGCTGGCAGCAC	ES	Elongating	Elongating	Elongating	Elongating	Elongating	Elongating	Elongating	Elongating	Elongating	4255.7	3413.5
GCGCCTGTCGAATC	ES	Elongating	Elongating	Elongating	Elongating	Elongating	Elongating	unassigned	Elongating	Elongating	4995.0	2242.6
CACATGACGGATCC	SPC	Scytes	Scytes	Scytes	STids	Scytes	STids	STids	STids	STids	2306.4	2492.6
TGGACAGTGATTCT	ES	Elongating	Elongating	Elongating	Elongating	Elongating	Elongating	unassigned	Elongating	Elongating	1524.9	3697.1
TCAGAGAACTCAGC	ES	STids	STids	Elongating	Elongating	STids	STids	unassigned	Elongating	STids	4274.3	4011.7
CCAACATTGAATCC	ES	Elongating	Elongating	Elongating	Elongating	Elongating	Elongating	Elongating	Elongating	Elongating	1916.4	1759.4
CCTTGCCCATACCC	ES	Elongating	Elongating	Elongating	Elongating	Elongating	Elongating	Elongating	Elongating	Elongating	3469.5	4810.1
GACACGGACTCCGT	RS	STids	STids	STids	STids	STids	STids	STids	STids	STids	3804.6	2241.5
TCACATACTCCACC	RS	STids	STids	STids	STids	STids	STids	STids	STids	STids	1916.7	3277.7
AACGACCATATTCC	RS	STids	STids	STids	STids	STids	STids	STids	STids	STids	2398.5	5277.1
CAATGTAAGAAGAC	ES	Elongating	Elongating	Elongating	Elongating	Elongating	Elongating	Elongating	Elongating	Elongating	4124.9	2427.2
ACGAGATCCGCTTT	SPC	Scytes	Scytes	Scytes	STids	Scytes	Scytes	unassigned	STids	Scytes	1335.5	4377.7
AGCGAGGTCTGGTA	SPC	Scytes	Scytes	Scytes	STids	Scytes	Scytes	Scytes	Scytes	Scytes	4670.2	3585.4
TATCCTATCGCGTC	ES	Elongating	Elongating	Elongating	STids	Elongating	Elongating	Elongating	Elongating	Elongating	3663.7	4799.2
AACGCCGAACCCTA	RS	STids	STids	STids	STids	STids	STids	STids	STids	STids	2380.6	1719.1
TTCCTACGCGGGAC	ES	Scytes	Scytes	Elongating	STids	unassigned	Scytes	unassigned	STids	Scytes	5157.4	2299.1
TCGGCCGGGTGAGA	ES	Elongating	Elongating	Elongating	Elongating	Elongating	Elongating	Elongating	Elongating	Elongating	4082.2	2972.3
CCATAGGACACATT	ES	Elongating	Elongating	Elongating	Elongating	Elongating	Elongating	Elongating	Elongating	Elongating	4173.6	2934.3
AGGGAAACGTCCGA	ES	Elongating	Elongating	Elongating	Elongating	Elongating	Elongating	unassigned	Elongating	Elongating	5222.6	3303.5
CCATAACCGATTGG	RS	STids	STids	STids	STids	STids	STids	unassigned	STids	STids	3221.2	1997.0
ACTGCTTGATACAG	ES	STids	STids	Elongating	Elongating	STids	STids	STids	Elongating	STids	1943.3	5059.2
ACGTCAGTAAACCA	RS	STids	STids	STids	STids	STids	STids	unassigned	STids	STids	1064.5	4141.6
CCGTAGTAATCCTC	RS	STids	STids	STids	STids	STids	STids	STids	STids	STids	882.45	2916.6
ACAAGCCCACTTCC	RS	STids	STids	STids	STids	STids	STids	unassigned	STids	STids	2949.2	3534.7
TTTGCGTGATCTGT	ES	Elongating	Elongating	Elongating	Elongating	Elongating	Elongating	Elongating	Elongating	Elongating	2293.0	2553.3
AACGATTTAATGGA	ES	Elongating	Elongating	Elongating	Elongating	Elongating	Elongating	Elongating	Elongating	Elongating	3498.6	4818.7
AGCAGGCTTCGCTA	ES	Elongating	Scytes	Elongating	STids	Elongating	Elongating	unassigned	Elongating	Elongating	4641.9	4643.9
CAAACCGTAGGTAA	RS	STids	STids	Scytes	STids	STids	STids	STids	STids	STids	1251.9	4204.9
AGCCATACCACCCG	ES	Elongating	Elongating	Elongating	Elongating	Elongating	Elongating	Elongating	Elongating	Elongating	4069.5	2523.7
TTTCTTTCTCCGTT	ES	Elongating	Elongating	Elongating	STids	Elongating	Elongating	unassigned	Elongating	Elongating	1432.7	3688.4
GGATCAACGACCAT	RS	STids	STids	STids	STids	STids	STids	STids	STids	STids	2919.4	3498.9
TCCCCTACAGCCTA	ES	Elongating	Elongating	Elongating	Elongating	Elongating	Elongating	Elongating	Elongating	Elongating	3013.1	1686.2
TTATGTGAGATGTC	ES	STids	Scytes	Elongating	STids	STids	STids	unassigned	STids	STids	2382.2	2889.9
AAGCTCGGCGAGAT	ES	STids	Scytes	Elongating	STids	STids	STids	Elongating	STids	STids	5077.6	1941.0
ACTGTCAAGAGTTC	RS	STids	STids	STids	STids	STids	STids	STids	STids	STids	2236.3	3226.3
TCAGTAACACGATT	ES	Elongating	Elongating	Elongating	Elongating	Elongating	Elongating	Elongating	Elongating	Elongating	3999.8	3543.7
TAAGCTCGGACCCG	ES	Elongating	Elongating	Elongating	Elongating	Elongating	Elongating	Elongating	Elongating	Elongating	5266.2	3834.2
ACACGCTACACTTC	ES	Elongating	STids	Elongating	Elongating	STids	STids	STids	Elongating	Elongating	4935.0	4414.5
CTTCCCAGTATATA	RS	STids	STids	STids	STids	STids	STids	STids	STids	STids	2199.3	3559.9
CGTACGGACGGAGA	SPC	Scytes	Scytes	Scytes	STids	Scytes	Scytes	unassigned	Scytes	Scytes	4028.9	4798.9
GATGGTTCAGTATC	ES	Elongating	STids	Elongating	Elongating	STids	STids	unassigned	Elongating	Elongating	4319.5	4307.8
GGCGCTCGTTCTCC	RS	STids	STids	STids	STids	STids	STids	STids	STids	STids	3887.5	1708.9
ATCGCTTATATCCT	RS	STids	STids	STids	STids	Leydig	STids	STids	STids	STids	4361.1	4922.8
AGTAGCAAGCGCCG	ES	STids	STids	Elongating	Elongating	STids	STids	STids	Elongating	STids	3241.0	5386.5
TGGGAATTAGCTAT	ES	Elongating	Elongating	Elongating	Elongating	Elongating	Elongating	unassigned	Elongating	Elongating	4621.3	2361.7
CGAGGAAGGCAAGA	ES	Elongating	Elongating	Elongating	Elongating	Elongating	Elongating	Elongating	Elongating	Elongating	1699.0	4113.6
TTGTGCCCGGGGGA	ES	Elongating	Elongating	Elongating	Elongating	Elongating	Elongating	unassigned	Elongating	Elongating	2623.4	1023.8
TAGACTACGACCTT	RS	STids	STids	STids	STids	STids	STids	STids	STids	STids	1923.4	3188.4
CTATCCGTGTTATT	RS	STids	STids	STids	STids	STids	STids	STids	STids	STids	3669.3	5140.8
TATGATGTTAGGAA	ES	Elongating	Elongating	Elongating	Elongating	Elongating	Elongating	Elongating	Elongating	Elongating	4097.3	2469.0
AGCGTGCGCAGGTG	RS	STids	STids	STids	STids	STids	STids	STids	STids	STids	4465.4	1788.6
TGGGCTAAGGCCCC	ES	Elongating	Elongating	Elongating	Elongating	Elongating	Elongating	Elongating	Elongating	Elongating	4091.1	2938.4
CCACACTACTTCTG	ES	Elongating	Elongating	Elongating	Elongating	Elongating	Elongating	Elongating	Elongating	Elongating	3551.0	4484.7
AAGTGGTGCCGATA	ES	STids	STids	Elongating	Elongating	STids	STids	STids	Elongating	STids	2391.4	2396.4
GTCACAGATCTGAC	ES	Elongating	Elongating	Elongating	Elongating	Elongating	Elongating	Elongating	Elongating	Elongating	3764.7	4410.5
AATGACCCTTCCGT	ES	Elongating	Elongating	Elongating	Elongating	Elongating	Elongating	Elongating	Elongating	Elongating	4210.2	2931.8
TACGAGTATAGTCG	ES	Elongating	STids	Elongating	Elongating	STids	STids	Elongating	Elongating	Elongating	2842.9	5216.4
AGCCCGGGCTCCAT	SPC	Scytes	Scytes	Scytes	Scytes	Scytes	Scytes	Scytes	Scytes	Scytes	4309.6	3306.9
TCACGGAACCTCCA	ES	Elongating	Elongating	Elongating	Elongating	Elongating	Elongating	Elongating	Elongating	Elongating	4068.9	2455.3
GTCCGCTGGGGACG	RS	STids	STids	STids	STids	STids	STids	STids	STids	STids	3200.5	5105.3
AACGTTGTGATAAG	ES	Elongating	STids	Elongating	Elongating	STids	Elongating	STids	Elongating	Elongating	3538.4	3667.5
TCGTTGGTTGCTGC	RS	STids	STids	STids	STids	STids	STids	STids	STids	STids	2777.3	3496.6
AAGTGTATGGTTCC	ES	Elongating	Scytes	Elongating	STids	Sertoli	Scytes	Elongating	Elongating	Elongating	3322.4	1248.3
TATACAGCGGGCAG	SPC	Scytes	Scytes	Scytes	STids	Scytes	Scytes	unassigned	Scytes	Scytes	2085.3	3683.5
ACACGGTCGGGGTG	RS	STids	STids	STids	STids	STids	STids	STids	STids	STids	2694.8	3382.9
CTATTGCCTCGACT	ES	Elongating	Elongating	Elongating	Elongating	Elongating	Elongating	Elongating	Elongating	Elongating	4632.6	2867.7
ACCCTGAGCATTTG	ES	Elongating	Elongating	Elongating	Elongating	Elongating	Elongating	Elongating	Elongating	Elongating	3661.0	4498.9
GACTGAGCCTATAT	RS	STids	STids	STids	STids	STids	STids	STids	STids	STids	3508.1	3338.6
GTGATCCCTTTCCC	SPC	Elongating	Scytes	Elongating	STids	Scytes	Scytes	Elongating	Elongating	Elongating	3031.4	4909.0
TGGTTCCCCTACCT	RS	STids	STids	STids	STids	STids	STids	STids	STids	STids	3366.5	3267.3
GTCGGGAAGCAAGG	RS	STids	STids	Elongating	Elongating	STids	STids	STids	Elongating	STids	3892.7	3916.2
CCTGCTACTATCCG	ES	Elongating	Elongating	Elongating	Elongating	Elongating	Elongating	Elongating	Elongating	Elongating	3917.6	3574.0
GCTCAATCTGTCGG	ES	Elongating	Elongating	Elongating	Elongating	Elongating	Elongating	Elongating	Elongating	Elongating	3845.9	4773.5
CTGCACCGGAATCA	ES	STids	STids	Elongating	STids	STids	STids	STids	Elongating	Elongating	3527.8	4192.8
GGAACTGGTGATAT	ES	Elongating	Scytes	Elongating	STids	unassigned	Elongating	unassigned	Elongating	Elongating	2339.5	1331.4
TATGCTTTCCGCTA	ES	Elongating	Elongating	Elongating	Elongating	Elongating	Elongating	Elongating	Elongating	Elongating	3927.6	4778.8
GGAGGCTATCCGTG	ES	Scytes	Scytes	Elongating	STids	STids	Scytes	STids	Elongating	Scytes	3126.7	5311.1
ACGATCCTACTTGT	ES	STids	STids	Elongating	STids	STids	STids	STids	STids	STids	2003.2	2607.3
AGTTCCTACGCATC	ES	Elongating	Elongating	Elongating	Elongating	Elongating	Elongating	Elongating	Elongating	Elongating	3895.4	2796.3
ACGTCCCTCTCGCG	ES	Elongating	Elongating	Elongating	Elongating	Elongating	Elongating	Elongating	Elongating	Elongating	3674.9	4815.4
TCGTCGCATAGTAC	ES	Elongating	Elongating	Elongating	Elongating	Elongating	Elongating	Elongating	Elongating	Elongating	2227.5	4703.4
TCAGCAAGATGGGG	RS	STids	STids	STids	STids	STids	STids	STids	STids	STids	4057.1	4922.9
ATCGAGTATCTACT	ES	STids	STids	Elongating	STids	STids	STids	STids	Elongating	STids	3528.6	5238.0
TCAAGTGACTTGGT	SPC	Scytes	Scytes	Scytes	STids	Scytes	Scytes	Elongating	STids	Scytes	3168.1	4579.4
GACGAATATATAAA	ES	Elongating	Elongating	Elongating	Elongating	Elongating	Elongating	Elongating	Elongating	Elongating	2709.9	4702.1
TACCTAATTCTCCA	SPC	Scytes	Scytes	Scytes	STids	Scytes	Scytes	Scytes	Scytes	Scytes	1308.0	3971.6
TACAACCTTTGTCA	ES	Elongating	STids	Elongating	Elongating	Elongating	Elongating	Elongating	Elongating	Elongating	5275.1	3164.2
CTTCATCCATCTTG	RS	STids	STids	STids	STids	STids	STids	STids	STids	STids	4305.6	1989.7
AATCCTGAAGGTTG	RS	STids	STids	Elongating	STids	STids	STids	Elongating	STids	STids	1271.7	4089.5
AGCTGTCCACTGCA	ES	STids	STids	Elongating	Elongating	STids	STids	unassigned	Elongating	Elongating	5002.0	2624.4
GTACGTAAGTAACG	SPC	Scytes	Scytes	Scytes	STids	Scytes	Scytes	unassigned	Scytes	Scytes	4322.4	2927.7
GGCGACTTTTGAAC	RS	STids	STids	STids	STids	STids	STids	STids	STids	STids	2140.9	3458.4
CACCCAGCTATATG	RS	STids	STids	STids	STids	STids	STids	STids	STids	STids	2553.0	3089.4
AGCCTGGGTAGTTC	RS	STids	STids	STids	STids	STids	STids	STids	STids	STids	2798.9	4081.6
CCATCATCGTCACA	ES	Elongating	Elongating	Elongating	Elongating	Elongating	Elongating	Elongating	Elongating	Elongating	1099.1	3978.5
TACCAGAAAGGACC	Sertoli	STids	SPG	SPG	STids	SPG	STids	STids	STids	STids	1256.5	4080.7
GGTCAAGTTTGCAG	ES	Elongating	Scytes	Elongating	Elongating	unassigned	Elongating	Elongating	Elongating	Elongating	4691.3	4463.4
GAGTGGGCAAGTGG	ES	Elongating	Elongating	Elongating	Elongating	Elongating	Elongating	Elongating	Elongating	Elongating	4423.0	2462.4
AGAATGCTACAGCC	ES	STids	STids	Elongating	Elongating	STids	STids	STids	Elongating	Elongating	3990.0	4002.3
TCGGTCTGGGGCTG	ES	STids	STids	Elongating	Elongating	STids	STids	STids	Elongating	Elongating	4261.7	4069.5
GGTCCCGATGCACG	RS	STids	STids	Scytes	STids	STids	STids	STids	STids	STids	2237.9	5005.5
GAGTCAAAATCGAG	ES	STids	STids	Elongating	STids	STids	STids	STids	Elongating	STids	4406.7	4112.0
ATCCCGTACGGATA	RS	STids	STids	SPG	STids	Scytes	STids	unassigned	STids	STids	1936.3	4456.6
ACGGGATTGAACTG	ES	Elongating	Elongating	Elongating	Elongating	Elongating	Elongating	Elongating	Elongating	Elongating	4438.3	3081.7
ATAGAAGGAGGTTA	ES	Elongating	STids	Elongating	Elongating	Elongating	Elongating	STids	Elongating	Elongating	2816.1	5378.7
TCGGCTTCAACCGG	ES	Elongating	Elongating	Elongating	Elongating	Elongating	Elongating	Elongating	Elongating	Elongating	4596.3	2349.9
GTAGCTTTTGATCC	ES	Elongating	Elongating	Elongating	Elongating	Elongating	Elongating	Elongating	Elongating	Elongating	4722.7	4070.6
CCAGGGACGCCGGC	ES	Elongating	Elongating	Elongating	Elongating	Elongating	Elongating	Elongating	Elongating	Elongating	3721.2	4776.2
TAGTAGTCCTCGAT	ES	Elongating	Elongating	Elongating	Elongating	Elongating	Elongating	Elongating	Elongating	Elongating	4088.1	2454.8
[truncated: 37,207 more rows]
