# Supplementary material for: Spatial-ID: a cell typing method for spatially resolved transcriptomics via transfer learning and spatial embedding
Source: Nat Commun. 2022 Dec 10;13:7640. doi: 10.1038/s41467-022-35288-0 (PMC9741613; doi:10.1038/s41467-022-35288-0)
Supplement: Supplementary file 4 — Source Data [file 41467_2022_35288_MOESM4_ESM.zip › NCOMMS-22-24196B Source Data/figures_source_data/testis/runtime_test.csv]

	sample	cell numbers	time cost (s)
0	ob/ob 1	274	9.51
1	ob/ob 1	1119	15.56
2	ob/ob 1	2528	23.98
3	ob/ob 1	4522	40.12
4	ob/ob 1	6964	57.62
5	ob/ob 1	9917	82.43
6	ob/ob 1	13386	112.39
7	ob/ob 1	17375	147.7
8	ob/ob 1	21703	184.57
9	ob/ob 2	414	12.84
10	ob/ob 2	1712	19.15
11	ob/ob 2	3865	33.35
12	ob/ob 2	6834	56.61
13	ob/ob 2	10684	88.51
14	ob/ob 2	15373	125.38
15	ob/ob 2	20871	171.2
16	ob/ob 2	27240	234.74
17	ob/ob 2	34415	306.53
18	wt 1	305	11.92
19	wt 1	1283	15.97
20	wt 1	2892	26.87
21	wt 1	5137	43.1
22	wt 1	7949	63.71
23	wt 1	11195	92.26
24	wt 1	15093	123.57
25	wt 1	19467	163.49
26	wt 1	24734	212.02
27	wt 3	357	14.04
28	wt 3	1487	17.92
29	wt 3	3355	30.64
30	wt 3	5986	52.07
31	wt 3	9427	78.3
32	wt 3	13652	115.0
33	wt 3	18698	155.86
34	wt 3	24548	210.13
35	wt 3	31067	263.94
