# Supplementary material for: Spatial-ID: a cell typing method for spatially resolved transcriptomics via transfer learning and spatial embedding
Source: Nat Commun. 2022 Dec 10;13:7640. doi: 10.1038/s41467-022-35288-0 (PMC9741613; doi:10.1038/s41467-022-35288-0)
Supplement: Supplementary file 4 — Source Data [file 41467_2022_35288_MOESM4_ESM.zip › NCOMMS-22-24196B Source Data/figures_source_data/testis/testis_acc.csv]

	Spatial-ID	Seurat v3	SingleR	Scmap	Cell-ID	ScNym	SciBet	Tangram	Cell2location
diabetes_1	59.66	57.64	54.8	20.5	52.62	54.24	44.47	57.86	59.63
diabetes_2	59.26	52.72	56.16	7.6	54.47	43.42	48.78	54.6	63.15
diabetes_3	62.84	59.85	59.41	22.39	58.49	54.94	52.16	60.11	65.05
wild_type_1	55.66	56.13	50.61	21.56	48.55	47.84	40.21	55.89	58.81
wild_type_2	55.61	55.06	52.62	24.16	52.92	51.15	44.23	56.44	61.62
wild_type_3	69.82	65.13	66.13	30.13	64.42	65.0	54.83	64.3	69.03
