# Supplementary material for: Spatial-ID: a cell typing method for spatially resolved transcriptomics via transfer learning and spatial embedding
Source: Nat Commun. 2022 Dec 10;13:7640. doi: 10.1038/s41467-022-35288-0 (PMC9741613; doi:10.1038/s41467-022-35288-0)
Supplement: Supplementary file 4 — Source Data [file 41467_2022_35288_MOESM4_ESM.zip › NCOMMS-22-24196B Source Data/figures_source_data/testis/testis_f1.csv]

	Spatial-ID	Seurat v3	SingleR	Scmap	Cell-ID	ScNym	SciBet	Tangram	Cell2location
diabetes_1	0.5218	0.5365	0.47409999999999997	0.2787	0.5486	0.4742	0.3664	0.5353	0.5656
diabetes_2	0.5504	0.506	0.5254	0.11939999999999999	0.5719	0.4052	0.4483	0.53	0.613
diabetes_3	0.5931000000000001	0.5746	0.5583	0.2943	0.6019	0.5304	0.488	0.5754	0.6328
wild_type_1	0.48950000000000005	0.5065	0.45159999999999995	0.2609	0.5195000000000001	0.4475	0.33520000000000005	0.5185	0.5607
wild_type_2	0.49090000000000006	0.5065	0.4628	0.2933	0.5472	0.4907	0.3795	0.5244	0.5795
wild_type_3	0.6563	0.6456999999999999	0.6165999999999999	0.37829999999999997	0.6469	0.6214999999999999	0.5135000000000001	0.6178	0.6701999999999999
